# Supplementary material for: Rechecking the Centrality-Lethality Rule in the Scope of Protein Subcellular Localization Interaction Networks
Source: PLoS One. 2015 Jun 26;10(6):e0130743. doi: 10.1371/journal.pone.0130743 (PMC4482623; doi:10.1371/journal.pone.0130743)
Supplement: S1 Dataset — It contains PSLINs of 11compartments, including Endoplasmic, Cytoskeleton, Golgi, Cytosol, Vacuole, Mitochondrion, Endosome, Plasma, Nucleus, Peroxisome and Extracellular. (ZIP) [file pone.0130743.s001.zip › Yeast_PSLINs/Cytoskeleton_PPI.txt]

DSN1	AME1
DSN1	MTW1
DSN1	NSL1
NSL1	AME1
NSL1	MTW1
VIP1	CBF5
ARC15	ARC18
ARC15	ARC19
ARC15	ARC35
ARC15	ARP3
ARC18	ARC19
ARC18	ARC35
ARC18	ARP2
ARC18	ARP3
ARC35	ARC19
ARC35	ARC40
ARC35	ARP2
ARC35	ARP3
ARC40	ARC15
ARC40	ARC18
ARC40	ARC19
ARC40	ARP3
ARP2	ARC15
ARP2	ARC19
ARP2	ARC40
ARP2	ARP3
ARP3	ARC19
BEM1	BOI2
CAP1	CAP2
CDC14	HSP42
CDC3	CDC10
CDC3	CDC11
CDC3	CDC12
CDC3	SHS1
EDE1	SLA2
LAS17	END3
LAS17	SLA2
MYO1	ACT1
MYO1	MLC1
MYO1	MLC2
MYO1	MYO2
MYO1	MYO4
MYO2	CMD1
MYO2	MLC1
MYO4	ACT1
MYO4	MLC1
RTS1	TPD3
SLA1	BZZ1
SLA1	INP52
SLA1	LAS17
SLA1	BSP1
SLA1	YSC84
SRV2	ACT1
TUB4	SPC97
TUB4	SPC98
VRP1	LAS17
VRP1	SLA1
HRR25	EDE1
HRR25	ABP1
HRR25	TMA19
HRR25	GLC7
ARP2	BNI1
GLC7	FIN1
CDC5	SPC72
CMD1	SPC110
CMD1	MYO5
CMD1	MYO4
CMD1	MLC1
CMD1	MYO3
APP1	ABP1
APP1	COF1
RVS167	RVS161
CDC11	CDC12
CDC11	CDC10
COF1	CRN1
COF1	SRV2
CDC10	CDC12
PRK1	ABP1
DBF20	MOB1
PAC11	DYN2
COF1	AIP1
GRR1	COF1
ABP1	ARP3
ABP1	SCP1
ABP1	YSC84
RSP5	LSB1
GLC7	MHP1
TEM1	CDC15
SHS1	ARC35
SHS1	ARP2
CDC10	SHS1
TEM1	COF1
DBF2	MOB1
TEM1	BFA1
LAS17	RVS167
LAS17	BZZ1
LAS17	MYO4
GLC7	SCD5
CMD1	COF1
CMD1	EDE1
CDC12	TMA19
CDC12	RGD1
CDC14	GLC7
RVS167	RSP5
DAD1	DUO1
SPC19	DAD2
DUO1	SPC34
JNM1	ARP1
ARP10	ARP1
BUB2	GIC1
COF1	ACT1
DAM1	DUO1
DUO1	BIM1
GLC7	BNI4
GLC7	PAN1
HRR25	PFS1
NIP100	ARP1
PAC1	NDL1
SPC34	SPC19
SPR28	CDC11
TEM1	PRM3
ADY3	SPO21
DAD2	ASK1
ASK1	SPC19
CLB2	TEF1
CLB2	TEF2
DAD1	ASK1
DAD1	DAD2
DAD1	DAD3
DAD1	DAD4
DAD1	DAM1
DAD1	SPC19
DAD1	SPC34
DAD2	DUO1
DAD2	SPC34
DAM1	SPC19
DSN1	NUF2
DSN1	SPC105
IPL1	BIR1
IPL1	SLI15
MTW1	NUF2
MTW1	SPC105
NSL1	SPC105
NSL1	TEF2
SPC105	NUF2
BNI1	TEF1
ESP1	PDS1
ABP1	SLA1
ABP1	SRV2
ACT1	IQG1
ALF1	TUB1
ALF1	TUB3
ARC19	MYO3
ARC40	MYO3
ARP2	CRN1
ASK1	DAM1
ASK1	DUO1
LAS17	MYO3
LAS17	MYO5
LAS17	ARP2
BFA1	BUB2
BFA1	NUD1
BIM1	KAR9
BUB2	NUD1
BUD4	IQG1
CDC11	SIZ1
CDC11	KCC4
CDC11	CDC5
CDC3	SMT3
CDC3	HSL1
CIK1	KAR3
CMD1	ARC35
CMD1	ARP3
CMD1	TUB4
END3	PAN1
KAR3	VIK1
KAR9	MYO2
KAR9	STU2
MLC1	SEC4
MPS1	SPC42
BBC1	MYO5
MTW1	AME1
MYO2	SEC4
MYO5	VRP1
PAC2	TUB1
PAN1	PRK1
PAN1	SLA1
PAN1	YAP1801
PRK1	SLA1
RSP5	SLA2
SHS1	CDC11
SHS1	CDC12
SPC72	SPC97
SPC72	SPC98
SPC72	STU2
SPC72	TUB4
SPC97	SPC98
SPC97	STU2
TEM1	BUB2
TEM1	CDC5
VRP1	MYO3
NUD1	CNM67
NUD1	SPC72
ARP2	PAN1
ARP2	ABP1
ASK1	SPC34
BBP1	MPS2
CDC31	SFI1
MYO1	IQG1
MYO5	ARC15
MYO5	ARC18
MYO5	ARC19
MYO5	ARC35
MYO5	ARP2
MYO5	ARP3
NIP100	JNM1
SFI1	SPC110
INP52	BSP1
SPC110	CNM67
SPC110	SPC29
SPC110	SPC42
CDC14	BFA1
ABP1	ARK1
LAS17	ARP3
CDC14	BUB2
CDC14	TEM1
CMD1	IQG1
DAM1	IPL1
DAM1	SLI15
KCC4	CDC10
KCC4	CDC12
KCC4	CDC3
MLC1	IQG1
MOB1	MPS1
MYO5	ACT1
INP53	BSP1
SLA1	END3
SPC110	SPC97
SPC110	TUB4
TEM1	IQG1
BBC1	LAS17
MPS3	CDC31
BBP1	SPC29
CDC10	BNI5
CDC11	BNI5
CDC12	BNI5
CDC3	BNI5
CDC3	BUB2
CDC31	KAR1
CDC5	BBP1
DAM1	CBF2
DAM1	SPC34
GIC1	BFA1
GIC1	CDC14
GIC1	TEM1
MYO3	BBC1
PAN1	ARC40
PAN1	ARP3
SLA1	SLA2
SIZ1	CDC3
VRP1	HOF1
TUB2	RBL2
SPC110	SPC98
ACT1	AIP1
ACT1	BUD6
ARC40	LAS17
ARC40	MYO5
BBP1	KAR1
BIM1	TUB1
BNI1	HOF1
BNI1	ACT1
BNI1	BUD6
CDC10	BNI4
BUD3	CLB2
BUD6	GIC2
BUD6	PEA2
CDC5	CDC12
CNM67	SPC42
CRM1	MYO2
CRM1	SPC72
CRM1	SHE1
DAM1	BIM1
DAM1	DAD2
GLC7	SLA1
GLC7	SPO21
HSL1	CDC11
HSL1	CDC12
LAS17	LSB1
LAS17	PIN3
LAS17	LSB5
MYO2	SMY1
MYO5	RVS167
PAN1	YAP1802
PEA2	GIC2
PFY1	BNI1
RVS161	LAS17
RVS161	APP1
RVS167	ACT1
RVS167	ESP1
RVS167	APP1
RVS167	ABP1
SLA1	LSB5
SLA2	SCD5
SLA2	ARK1
SPC42	SPC29
STU1	TUB2
STU2	BIK1
STU2	BIM1
STU2	TUB1
STU2	TUB3
SIZ1	SMT3
NUD1	SPC110
NUD1	SPC42
CNM67	ADY4
SPO21	ADY4
SPO21	MPC54
SPO21	SPO74
NUD1	ADY4
ADY3	CNM67
ADY3	SPC42
ADY3	NUD1
CDC14	SLI15
CAP1	GIC2
CAP1	BSP1
CRN1	APP1
GIC1	CDC12
GIC1	GIC2
GIC1	HOF1
GIC2	CDC12
LAS17	ACT1
MYO1	SPR3
NIP100	PAC11
PFY1	ACT1
PFY1	SRV2
RGA1	GIC2
RVS167	SLA2
RVS167	SRV2
RVS167	BSP1
RVS167	YSC84
SLA1	RVS167
SLA1	SRV2
SLA1	APP1
SLA2	APP1
SLA2	YSC84
SRV2	AIP1
ESP1	SLK19
DBF2	CDC5
DBF2	TEM1
DBF2	CDC15
CDC14	SPC72
DBF2	SPC29
DBF2	CDC12
DBF2	CDC14
CDC15	SPC29
BUD3	CDC12
ELM1	CDC11
KAR1	SPC72
KAR1	SPC97
KAR1	SPC98
KAR1	TUB4
RSP5	SLA1
LAS17	YSC84
BNI1	MYO3
ACT1	VRP1
PAC1	BIK1
MYO2	ACT1
YSC84	BSP1
EDE1	YAP1802
END3	YAP1802
SLA2	ACT1
BIK1	TUB1
ACT1	SAC6
TWF1	ACT1
TWF1	CAP2
TWF1	CAP1
MPC54	ADY3
CNM67	SPO21
SCP1	ACT1
ENT1	EDE1
ENT1	PAN1
MPC54	NUD1
SPO21	NUD1
SPO21	SPC42
ACT1	CRN1
DBF2	CLB2
VPS1	SLA1
KIP2	BIK1
BFA1	CDC5
SMT3	TEF1
SMT3	ACT1
SMT3	GCS1
SMT3	TUB2
SMT3	TUB1
SMT3	CDC10
SMT3	CDC11
SMT3	TEF2
SMT3	SHS1
KIP2	KAR9
ABP1	SAC6
TUB2	TUB1
TUB2	STU2
ABP1	INP52
BBC1	PKC1
BBC1	VRP1
BBC1	APP1
BBC1	SIZ1
BZZ1	APP1
BZZ1	MYO3
BZZ1	MYO5
BZZ1	BSP1
BZZ1	GRR1
HOF1	BBC1
HOF1	LAS17
LAS17	ENT1
LAS17	RGD1
LAS17	RSP5
MYO3	MYO5
MYO3	RVS167
MYO5	BNI1
VRP1	RVS167
LSB1	APP1
YSC84	APP1
PIN3	APP1
PIN3	PKC1
SMT3	HSP42
SMT3	CBF5
SMT3	MHP1
CRN1	SPC72
CIN8	NUF2
CIN8	SPC72
CDC12	CIK1
SPC42	NUF2
NDL1	CDC3
PAC1	AME1
KIP2	SPC29
KAR3	NUF2
SPC29	BIK1
SPC29	NUF2
SPC19	NUF2
SPC19	END3
ABP1	ACT1
BEM1	ACT1
BIM1	TUB3
SPH1	BUD6
RSP5	ACT1
DUO1	IPL1
CMD1	TPM1
MYO3	ARP2
ACT1	GCS1
BNI1	TEF2
LAS17	COF1
LAS17	BEM1
SPC110	CDC31
ACT1	TPM2
ASK1	DAD4
ASK1	HSK3
HSK3	DAM1
HOF1	GRR1
MLP2	SPC110
MLP2	SPC97
MLP2	SPC72
MLP2	CNM67
MLP2	SPC42
MLP2	SPC29
MLP2	CDC31
MLP2	CMD1
MLP2	MPS2
MLP2	SPC98
SPC42	CMD1
CNM67	CMD1
CNM67	SPC29
SPC29	CMD1
HOF1	MYO3
KAR3	TUB1
KAR3	TUB2
KAR3	TUB3
KAR3	TUB4
CDC14	CDC15
CDC15	MOB1
CDC5	CDC14
IPL1	CBF2
MPS1	SPC110
PRK1	SCD5
ACT1	TPM1
SPC110	SPC34
SPC110	SPC19
SPC110	STU1
SPC110	SPC105
SPC110	KIP1
SPC110	STU2
SPC110	TUB1
SPC110	TUB2
SPC110	NUF2
SPC110	BBP1
SPC110	MPS2
SPC110	KAR3
SPC110	SPC72
SPC110	BIM1
HSK3	SPC34
HSK3	DUO1
HSK3	SPC19
HSK3	DAD2
HSK3	DAD1
HSK3	DAD3
HSK3	DAD4
ARC40	CRN1
BUD3	RVS167
CDC10	RVS161
RVS161	CRN1
SPC19	DUO1
DAD4	SPC19
DAD4	DUO1
DAD4	DAM1
DAD4	SPC34
MLC1	HSP42
MLC1	RVS167
MLC1	CRN1
MLC1	BSP1
KEM1	CBF5
PFS1	RVS167
BBC1	CRN1
BIR1	SLI15
DAD2	DAD3
CBF5	PDS1
BUD6	MLC1
BUD6	MYO2
CRN1	RVS167
TUB3	TUB1
RGA1	CMD1
RGA1	MLC1
SLK19	RVS167
PAC1	ARC40
IPL1	RVS167
IPL1	CBF5
BSP1	APC1
MLC2	MLC1
ARP3	CRN1
HSP42	TUB2
TUB3	TUB2
CRM1	TUB1
SHS1	BUD4
CDC11	BUD4
BUD4	CDC10
CRM1	TUB2
GIC1	CDC11
GIC2	CDC11
ARP10	JNM1
ARP10	NIP100
KAR9	BIK1
CBF2	BIR1
ENT1	RGA1
ENT1	RGA2
DBF2	HSP42
DBF2	TUB2
ARK1	SLA1
ARK1	ENT2
CDC5	CDC15
DBF2	TEF2
HRR25	ENT3
HSL1	BIR1
HSL1	ABP140
HSL1	TEF2
IPL1	TEF2
IPL1	RSP5
KCC4	MTW1
KIN4	CMD1
KIN4	CDC15
MPS1	CDC15
PRK1	CDC15
PRK1	BUD4
GLC7	CMD1
NDC1	NBP1
NBP1	MPS2
NBP1	BBP1
SGO1	RTS1
SGO1	TPD3
MOB1	CBF2
CDC14	CBF2
MOB1	IPL1
MOB1	SLI15
MOB1	BIR1
CDC15	SLI15
CDC15	IPL1
CDC14	IPL1
SPC34	DAD3
BIK1	BIM1
MPS3	MPS2
BEM1	VPS1
BEM1	COF1
BEM1	PFY1
CBF2	SLI15
CBF2	SMT3
BIR1	SMT3
GTS1	SFI1
ELM1	KCC4
PAN1	SLA2
MYO4	MYO2
CMD1	ACT1
CMD1	CAP1
CMD1	CRN1
CMD1	BSP1
RVS161	ABP1
RVS161	ACT1
ABP1	CRN1
SAC6	CRN1
ACT1	MLC1
ACT1	CAP1
ACT1	ARP8
ACT1	BSP1
CAP1	CRN1
CRN1	MYO5
CRN1	INP52
CRN1	BSP1
RGD1	HOF1
ADY3	SPC29
ADY3	BBP1
LDB18	JNM1
CDC5	MPS3
ARK1	YAP1802
NUF2	JNM1
PAN1	MYO3
PAN1	MYO5
RSP5	ENT2
RSP5	TEF2
GTS1	SLA1
GTS1	PAN1
DYN2	DYN1
ASE1	CDC14
BEM1	RGA2
SCD5	PAN1
SCD5	END3
CDC5	NUD1
KIN4	BFA1
SPC72	KIN4
APC1	IPL1
ASE1	BFA1
BIM1	SHE1
BIM1	IPL1
CDC14	TPD3
CDC5	NBP1
CDC5	PRM3
DAD3	DUO1
DAD3	DAM1
DAD4	SLI15
DAD4	DAD2
DAD4	LDB18
DAD4	SPO21
DUO1	SHE1
HSK3	SLI15
HSK3	AME1
HSK3	NIP100
IPL1	BFA1
MPS1	SPO21
MPS2	ADY3
NUF2	ADY3
NUF2	MHP1
SLI15	SHE1
SLI15	ADY3
SLI15	DAD1
SLI15	BIM1
SLI15	DUO1
SLI15	SPC34
SLI15	DAD2
SPC105	SLK19
SPC19	ADY3
SPC34	SHE1
SPC34	BIM1
SPC34	STU2
SPC42	SPC19
STU2	DUO1
STU2	PAC1
TUB1	PAC1
VIK1	NIP100
BEM1	AXL2
AXL2	BUD3
AXL2	BUD4
TEM1	NUD1
CDC5	BUB2
CDC5	MPS1
CDC5	SPC97
CDC5	SPC110
LDB18	NIP100
LDB18	ARP1
LDB18	ARP10
CDC5	SLK19
CDC5	STU2
ARK1	PAN1
PRK1	ARP2
SLA1	ARC40
STU1	NUF2
ARC40	SAC6
ARC40	BBC1
ARC40	SRV2
ARC40	RVS167
ARC40	SLA2
ARC40	ARK1
ARC40	CAP2
ARC40	PRK1
ARC40	VRP1
ARC40	RVS161
ARC40	INP52
ARP2	VRP1
SAC6	ARC15
SAC6	SRV2
SAC6	CAP2
TWF1	SRV2
BZZ1	VRP1
CAP2	ARC15
CAP2	ARC35
CAP2	SRV2
ARC15	BBC1
ARC15	SRV2
ARC15	SLA2
ARC15	VRP1
ARC19	LAS17
ARC19	SRV2
ARC19	SLA2
ARC19	VRP1
VRP1	SLA2
VRP1	END3
VRP1	ARC35
ARC18	SRV2
ARC18	SLA2
ARC18	LAS17
END3	SLA2
SRV2	ARC35
SLA2	ARC35
ARC35	LAS17
IQG1	BSP1
RVS161	RSP5
CYK3	HOF1
PAC11	ARP1
GTS1	RVS167
GTS1	YAP1802
GTS1	YAP1801
PRK1	ENT2
PRK1	YAP1801
PRK1	YAP1802
APP1	RGD1
YPR174C	MPS3
YPR174C	CDC5
KAR9	SMT3
BIM1	SMT3
CDC5	ESP1
CDC11	TUB1
CDC3	SPR3
CRM1	SLA2
CRM1	SPC110
NDC1	MPS3
ENT2	RGA2
CDC5	GLC7
CDC5	APC1
CDC5	TUB1
CDC5	CNM67
TPM1	COF1
TPM1	TPM2
PEA2	SLA2
MYO1	SMY1
DYN1	BNI1
DYN1	MYO2
RGA1	MYO2
SAC6	RVS167
COF1	BUD6
BBC1	ENT2
BBC1	TPD3
BEM1	LDB18
BEM1	MPS1
BZZ1	END3
BZZ1	INP53
BZZ1	LSB5
BZZ1	SPC97
BZZ1	BBC1
HOF1	APP1
HOF1	BUD4
HOF1	HSL1
HOF1	MYO5
YSC84	CRM1
YSC84	END3
YSC84	ENT1
YSC84	INP53
YSC84	LSB5
YSC84	MYO3
YSC84	MYO5
YSC84	ENT2
YSC84	GTS1
YSC84	YAP1802
MYO3	END3
PIN3	BSP1
RVS167	SCD5
SLA1	ENT2
SLA1	MYO5
SLA1	PKC1
SLA1	SCD5
SLA1	EDE1
SLA1	INP53
SLA1	MPS1
APC1	PDS1
IPL1	ASK1
IPL1	SPC34
BNI1	PRK1
MPS1	NUF2
YSC84	ACT1
FIN1	DSN1
FIN1	NUF2
FIN1	ASK1
FIN1	SPC19
FIN1	DAM1
FIN1	SPC105
DSN1	GLC7
FIN1	TEF2
DYN1	TUB1
DYN1	TUB2
DYN1	TUB3
MOB1	CDC14
CIN8	ASE1
SMY1	ACT1
PRK1	EDE1
PRK1	SLA2
PRK1	LAS17
IPL1	FIN1
MPS1	CDC31
MPS1	SPC105
ARK1	END3
ARK1	FKS1
ARK1	MYO2
ARK1	VRP1
ARK1	YAP1801
CDC10	BUD3
CDC14	RBL2
CDC14	RSP5
CLB2	DYN2
INP53	RGD1
KCC4	CDC14
KCC4	SHS1
MOB1	RVS167
MPS1	AME1
MPS1	BFA1
MPS1	CMD1
MPS1	DSN1
MPS1	HRR25
MPS1	MLC1
MPS1	MTW1
MPS1	NSL1
MPS1	NUD1
MPS1	SFI1
MPS1	SPC29
PKC1	EDE1
PRK1	CDC14
PRK1	CMD1
PRK1	DYN2
PRK1	END3
PRK1	ENT1
PRK1	FKS1
PRK1	VRP1
PRK1	YSC84
RSP5	FKS1
GTS1	BSP1
GTS1	SLA2
SMT3	MLP2
SMT3	SLI15
SMT3	CDC14
SMT3	ABP1
SMT3	ARC35
SMT3	BUD4
SMT3	ARC40
SMT3	FIN1
SMT3	RSP5
MPC54	CNM67
MYO2	CRN1
MYO4	CRN1
MYO1	BNI5
DBF2	IQG1
ELM1	TEM1
HSL1	KCC4
HSL1	MOB1
KCC4	BNI5
KCC4	BUD6
LAS17	CRN1
LAS17	HSL1
LAS17	CAP1
LAS17	ARC15
LAS17	CAP2
LAS17	YPP1
LAS17	TWF1
LAS17	MLC1
LAS17	HSP42
LAS17	SAC6
LAS17	GCS1
LAS17	ABP1
LAS17	CMD1
LAS17	BSP1
LAS17	SCP1
LAS17	ABP140
LAS17	APP1
DSN1	DAD3
DSN1	HSK3
DSN1	DAM1
DSN1	SPC34
DSN1	SPC19
DSN1	DAD1
DSN1	TEF2
DSN1	CDC12
DSN1	ASK1
DSN1	STU2
DSN1	DUO1
DSN1	VPS1
DSN1	CDC10
DSN1	CDC3
DSN1	SHS1
DSN1	DAD2
DSN1	ACT1
DSN1	DAD4
DSN1	BNI5
DSN1	TUB2
DSN1	CDC11
DSN1	CDC14
DSN1	RGA1
DSN1	CBF5
DSN1	CBF2
DSN1	TUB1
DSN1	ARP8
DSN1	VIP1
DSN1	FKS1
DSN1	INP52
DSN1	SLK19
DSN1	INP53
DSN1	APC1
CDC14	BNI1
CDC14	BUD3
CDC14	KAR9
CDC14	SGO1
CDC14	CDC31
CDC14	NUD1
CDC14	MPS2
CDC14	SPC29
CDC14	SPC110
CDC14	DYN1
CDC14	CNM67
CDC14	HSL1
CDC14	PAC2
CDC14	RGA2
CDC14	SFI1
ACT1	ARP2
ACT1	ARP3
DBF2	YKR041W
HRR25	ARP8
HRR25	GIC2
HSL1	ARP8
IPL1	ARP8
KCC4	ARP8
KCC4	BUD4
NDC1	TEF1
HOF1	MOB1
HOF1	CLB2
HOF1	CDC5
HOF1	CDC10
HOF1	DBF2
MLP2	TUB4
MLP2	NUD1
MLP2	KAR1
MLP2	SFI1
MLP2	MPS3
MLP2	NBP1
MLP2	BBP1
MLP2	NDC1
ABP140	ACT1
DYN1	DYN3
DYN1	PAC1
DYN1	BIK1
DYN1	KIP2
LSB1	ACT1
PIN3	ACT1
KIP3	TUB1
KIP3	TUB2
CDC11	ACT1
RSP5	PIN3
RSP5	CMD1
RSP5	ARP2
RSP5	CRN1
RSP5	AIP1
SMT3	BUD3
SMT3	CDC12
SMT3	HOF1
NBP1	MPS3
STU2	KIP3
KIN4	NBP1
KIN4	SPC110
KIN4	CNM67
KIN4	SPC42
KIN4	NUD1
KIN4	SFI1
VPS1	RVS167
MPS1	MLP2
MPS1	SPC72
ELM1	KIN4
ELM1	BFA1
IPL1	DSN1
DYN2	DYN3
GLC7	RTS1
BUD4	BUD3
CLB2	IPL1
BFA1	IBD2
BUD6	BIM1
HOF1	CDC3
TUB1	TUB4
TUB1	SPC97
TUB1	SPC98
TUB1	SPC72
VIK1	TUB1
VIK1	TUB2
RSP5	BNI1
SLA2	ENT1
SGO1	BIK1
BIK1	NUF2
DAD2	SPC105
NUF2	DAD4
AME1	NUF2
SPC105	DYN1
NUF2	NIP100
SPC105	END3
NIP100	END3
SPC42	END3
NUF2	MYO1
NUF2	SMY1
NUF2	SGO1
SPC72	END3
SPC72	PKC1
SPC72	YAP1802
SPC72	SMY1
SPC72	CDC3
SPC72	NUF2
SPC72	NIP100
SPC72	SPR3
SPC72	MPS3
SPC72	ENT2
SPC72	SGO1
SPC72	RGA1
SPC72	SCD5
EDE1	SPC72
EDE1	SPR3
EDE1	END3
KIP1	SPC72
PKC1	MYO1
PKC1	HSK3
PKC1	DYN1
PKC1	MDM1
PKC1	END3
PKC1	NUF2
PKC1	RGA1
PKC1	PAC1
AME1	NBP1
AME1	END3
BIK1	SLA1
BIK1	CDC11
BIK1	DAD2
BIK1	ENT2
BIK1	SCD5
USO1	MDM1
ADY3	ENT2
RGA2	SPR3
RVS167	KIP1
RVS167	YPR174C
CIN8	SPR3
PEA2	SMY1
PEA2	NIP100
MPS2	HSK3
MPS2	END3
MPS2	NUF2
SPC105	PKC1
SPC105	AME1
SPC105	MPS3
SPC105	HSK3
SPC105	JNM1
SPC105	BNI1
SPC105	SCD5
YAP1802	DYN1
YAP1802	ENT2
YAP1802	NUF2
MYO1	MPS3
MYO1	DYN1
MYO1	ENT2
MYO1	END3
MYO1	MDM1
CDC12	SPR3
SMY1	KIP1
SMY1	SPC19
SMY1	VPS52
SMY1	MPS3
SMY1	HSK3
SMY1	DYN1
SMY1	ENT2
SMY1	BUD6
SMY1	MDM1
SMY1	SCD5
SMY1	NIP100
SMY1	KAR3
SMY1	END3
DYN1	MPS2
DYN1	SPC42
DYN1	HSK3
DYN1	CIK1
DYN1	END3
DYN1	CNM67
DYN1	RGA1
DYN1	SPR3
DAD2	SPC42
DAD2	MDM1
TUB4	SPR3
NDL1	KIP1
NDL1	PKC1
NDL1	RGD1
NDL1	SPC105
NDL1	YAP1802
NDL1	YAP1801
NDL1	BBC1
NDL1	SMY1
NDL1	END3
NDL1	SGO1
NDL1	NIP100
CDC3	AME1
CDC3	BZZ1
CDC3	MPS3
CDC3	SMY1
CDC3	HSK3
CDC3	ENT2
CDC3	MDM1
CDC3	CIK1
CDC3	END3
CDC3	NUF2
CDC3	SPC29
CDC3	NIP100
CIK1	HSK3
CIK1	MDM1
CIK1	NUF2
JNM1	PKC1
JNM1	FIN1
JNM1	MDM1
END3	BIK1
END3	KAR3
CNM67	MDM1
CNM67	END3
SLA2	PKC1
SLA2	FIN1
SLA2	MDM1
NUF2	SPR3
SPO21	BUD6
SPO21	END3
SPO21	SCD5
ASE1	SPC72
ASE1	SPR3
SGO1	MPS3
RGA1	ADY3
SLK19	SPC72
SLK19	SPR3
SLK19	CNM67
PAC1	DAD4
PAC1	DAD2
PAC1	END3
PAC1	NUF2
KIP2	SPC72
NIP100	KIP1
NIP100	CDC12
NIP100	BZZ1
NIP100	MPS3
NIP100	SPC42
NIP100	BUD6
NIP100	SGO1
KAR3	CDC3
RTS1	KIN4
BNI1	GIC2
LAS17	PAN1
PAC1	SMT3
BIK1	SMT3
GRR1	GIC2
SLA1	INP51
SMT3	STU2
SMT3	SLK19
SMT3	TPD3
SMT3	GLC7
SMT3	UTR2
SMT3	MTW1
SMT3	ASK1
SMT3	SPC34
SMT3	NSL1
SMT3	COF1
SMT3	SPC19
SMT3	TMA19
SMT3	DAD3
SMT3	DUO1
IPL1	RGD1
SIZ1	RSP5
HOF1	CDC11
CDC12	HOF1
SHS1	HOF1
HOF1	MYO1
SEC4	RGD1
KAR3	SPC72
CIK1	SPC72
ASK1	DAD3
MPS1	DAM1
LSB1	PIN3
CLB2	FIN1
CLB2	ASK1
CLB2	SLI15
CDC12	SIZ1
SIZ1	ARP8
SIZ1	BUD3
SIZ1	CDC10
SIZ1	HOF1
SIZ1	MLP2
SIZ1	SHS1
DYN1	PAC11
SMT3	HSL1
SMT3	KCC4
SMT3	BNI5
SMT3	STU1
SMT3	CRN1
SMT3	EDE1
GRR1	BUD4
