# Supplementary material for: Rechecking the Centrality-Lethality Rule in the Scope of Protein Subcellular Localization Interaction Networks
Source: PLoS One. 2015 Jun 26;10(6):e0130743. doi: 10.1371/journal.pone.0130743 (PMC4482623; doi:10.1371/journal.pone.0130743)
Supplement: S1 Dataset — It contains PSLINs of 11compartments, including Endoplasmic, Cytoskeleton, Golgi, Cytosol, Vacuole, Mitochondrion, Endosome, Plasma, Nucleus, Peroxisome and Extracellular. (ZIP) [file pone.0130743.s001.zip › Yeast_PSLINs/Cytosol_PPI.txt]

RPN1	RPN11
RPN1	RPN12
RPN1	RPN2
RPN1	RPN5
RPN1	RPN6
RPN1	RPN8
RPN1	RPN9
RPN1	RPT6
RPN6	RPN11
RPN6	RPN5
RPN6	RPN8
RPN6	RPN9
RPN6	RPT6
RPN8	RPN12
RPN8	RPN2
RPN8	RPN9
RPT6	RPN11
RPT6	RPN12
RPT6	RPN5
RPT6	RPN8
RPT6	RPN9
RLI1	RPP0
PRE2	PRE1
PRE2	PRE10
PRE2	PRE3
PRE2	PRE5
PRE2	PRE6
PRE2	PRE7
PRE2	PRE8
PRE2	PRE9
PRE2	PUP1
PRE2	PUP2
PRE2	SCL1
PRE6	PRE1
PRE6	PRE10
PRE6	PRE5
PRE6	PRE7
PRE6	PRE8
PRE6	PRE9
PRE6	SCL1
PRE8	PRE1
PRE8	PRE10
PRE8	PRE3
PRE8	PRE5
PRE8	PRE7
PRE8	PRE9
PRE8	PUP1
PRE8	PUP2
PRE8	SCL1
SUP35	SUP45
ATG14	VPS30
ENO1	SSC1
GCN20	GCN1
HSM3	RPN12
HSM3	RPN6
HSM3	RPN8
HSM3	RPN9
HSM3	RPT6
KAP104	GCN1
LSG1	NMD3
PAC10	CDC48
PAC10	GIM3
PAC10	GIM5
PAC10	YKE2
PEP3	VPS33
PFK2	PFK1
PRE8	PRE4
PRE8	PUP3
RPL2A	LSG1
RPL2A	FUN12
RPN11	RPN12
RPN12	PRE1
RPN12	PRE5
RPN12	RPN6
RPN12	RPN9
RPN5	PRE1
RPN5	PRE2
RPN5	PRE3
RPN5	PRE5
RPN5	PRE7
RPN5	RPN11
RPN5	RPN12
RPN5	RPN13
RPN5	RPN8
RPN5	RPN9
RPN5	SCL1
RPN6	RPN13
RPN8	PRE4
RPN8	PRE5
RPN8	PRE9
SCL1	PRE10
SCL1	PRE3
SCL1	PRE4
SCL1	PRE5
SCL1	PRE9
SCL1	PUP3
SEC7	GCN20
SUP35	VPS5
TAP42	CCT6
TAP42	CCT7
TIF5	LSG1
TIF5	RLI1
TIF5	FUN12
VPS45	SEC17
RIO2	YGR054W
KAP104	PGM2
RPN14	RPN13
RPN14	RPN11
RPN14	RPN9
RPN14	RPN6
RPN14	RPN1
RPN14	RPN5
RPN14	RPN8
NAS2	ACO1
RNA1	CAR1
PRE1	PRE5
PRE1	PRE3
PRE1	PRE10
PRE1	SCL1
PRE1	ADD66
PRE1	PRE7
PRE1	PUP2
PRE1	PRE9
PRE1	PUP3
CAR1	IPP1
CAR1	HYP2
RPN14	NAS6
RPN14	HSM3
RPP0	NMD3
RPP0	HYP2
PEX7	RPN6
PEX7	CCT2
PEX7	CCT5
PEX7	CCT6
PEX7	CCT3
CIA1	MDY2
PAT1	PEX19
PEP3	SEC7
CIA1	RPN8
MDH2	RPN5
URA3	RNQ1
ATG8	ATG3
YKE2	BUD27
ATG7	ATG3
ATG7	ATG8
GIM5	YKE2
PEX7	PEX18
PEX7	PEX21
RAD4	RPS31
RPN11	RPN8
RPP0	RPP1A
MDY2	SGT2
LSG1	RPL10
LSG1	RPL16A
LSG1	RPL17A
LSG1	RPL27A
LSG1	RPL3
LSG1	RPL32
LSG1	RPL38
LSG1	RPL5
LSG1	RPP0
LSG1	RPS3
LSG1	RPS2
LSG1	RPS7A
ATG8	SEC17
GCN2	GCN1
GCN2	GCN20
GIM5	GIM3
GIM5	GIM4
PEX7	PEX5
PRE1	RPN8
PRE6	PRE4
RNQ1	SIS1
RNQ1	YDJ1
MON2	ARL1
PRE2	PUP3
PRE3	PUP1
PRE3	PUP3
PRE4	PRE3
PRE4	PUP1
PRE4	PUP3
PUP1	PUP3
SOD1	CCS1
FBP1	MDH2
SUP35	HSP104
URE2	GLN3
MON1	PEP3
MON1	VPS33
PRE1	PRE4
PRE10	PRE5
PRE10	PUP2
PRE7	NAS2
RPN9	RPN11
SUP35	ENO2
PRE1	RPT6
CPR7	HSP104
CPR7	SSA3
SSA3	YDJ1
VPS30	VPS38
VPS30	VPS34
VPS38	VPS34
VPS38	ATG14
VPS38	VPS15
ATG14	VPS15
ATG14	VPS34
ATG4	ATG8
SEM1	RPN11
SEM1	RPN9
SEM1	RPN1
SEM1	RPN2
SEM1	RPN6
SEM1	RPN5
SEM1	RPT6
SEM1	RPN8
SEM1	RPN12
ATG18	RAD4
RPL10	ACS2
STM1	RPP0
STM1	RPL5
STM1	RPS2
STM1	RPS3
STM1	RPL10
STM1	RPL16A
STM1	RPL17A
STM1	RPL25
STM1	RPL27A
STM1	RPS26A
ARL1	IMH1
RPL25	ASC1
RPL10	SQT1
PRE1	SEM1
RPN2	RPN12
PRE1	RPN1
PRE1	RPN2
PRE1	RPN6
PRE1	RPN9
PRE1	RPN11
PRE1	RPN13
PRE1	NAS6
PRE1	SSA2
PRE1	ENO2
PRE1	ASC1
PRE1	RPL13A
PRE1	RPL4A
PRE1	RPL4B
PRE1	RPL2B
PRE1	RPL9A
PRE1	RPL12A
PRE1	RPL5
PRE1	CDC48
CDC25	SSA3
GIM4	PAC10
GIM4	YKE2
NAS6	RPT6
RPN13	RPT6
CDC25	SSA2
VPS34	VPS15
TCP1	CCT2
GLY1	GYP5
RLI1	RPL3
RLI1	RPL4A
RLI1	RPL4B
RLI1	RPL2B
RLI1	RPL10
RLI1	RPS1A
RLI1	RPS1B
RLI1	RPS4B
RLI1	RPS4A
RLI1	RPL8B
RLI1	RPL7A
RLI1	RPL7B
RLI1	RPL16A
RLI1	RPS8A
RLI1	RPS8B
RLI1	RPL13B
RLI1	RPL13A
RLI1	RPS17A
RLI1	RPS16B
PRE8	RPN12
NMD3	RPL12A
NMD3	RPL12B
RPL10	RPL12A
RPL10	RPL12B
TRX2	TSA1
TRX1	TSA1
RPL10	NMD3
NMD3	YEF3
PKH1	YPK1
PRE2	PRE4
PRE2	RPT6
RPN1	PRE10
RPN6	RPN2
RPL39	GCN20
PRE7	PRE4
PRE7	SCL1
PRE7	PRE9
PRE7	PUP2
PRE7	PRE3
PRE7	PRE5
PRE7	PRE10
KAP104	RPS9B
PYC2	PYC1
RPN6	VPS45
RPN6	NAS6
CCT4	CCT6
CCT4	CCT2
RPN5	BPH1
RPN5	NAS6
RPN5	NMD3
RPN5	RPN2
HEM13	SSA3
RLI1	RPP1B
RLI1	STM1
SUP35	RPS10B
GCN2	STM1
SEM1	RPN13
RPN9	NAS6
RPN9	RPN2
RPN9	RPN13
GIM4	PFD1
GIM4	GIM3
PRE1	PUP1
RPN11	RPN2
PRE4	PRE9
PRE4	PUP2
PRE4	PRE5
PRE4	PRE10
RPN12	ILS1
RPN12	VPS45
SCL1	PUP2
SCL1	ARG3
SCL1	YEF3
SCL1	PUP1
RPT6	RPN14
RPT6	RPN2
LSG1	FES1
HXK2	HXK1
PAC10	PFD1
PRE9	PUP3
PRE9	PUP2
PRE9	PRE3
PRE9	PRE5
PRE9	PUP1
PRE9	PRE10
YPP1	TCP1
YPP1	CSR1
PUP2	PRE3
PUP2	PRE5
PUP2	PRE6
PUP2	PUP1
RPN1	RPN13
PPX1	SEC7
RPN2	NAS6
RPN2	RPN13
RPL40A	HYP2
RPL40A	HXK1
SQT1	RPN5
SQT1	SEM1
SQT1	RPN11
SQT1	RPN8
ANB1	HYP2
ADD66	PRE5
ADE16	ADE17
ACE2	HXK1
YKE2	GIM3
RPL38	SSA3
RPS25B	RPS26B
RPS25B	STM1
FBP1	CDC48
GIM3	PFD1
MSB3	SSA3
MSB3	HYP2
PRE6	PUP3
PRE6	PRE3
GPD2	HYP2
GPD2	STM1
SGT2	YBR137W
PUP1	PRE7
PUP1	PRE5
PUP1	PRE6
PUP1	PRE10
RPN8	HYP2
RPN8	RPN13
VTS1	STM1
PRE10	PRE3
FAS2	FAS1
SEM1	NAS6
RPL12A	RPS24B
RPL12A	RPS10A
NAS6	RPN1
NAS6	RPN8
PFD1	GIM5
MDY2	YBR137W
VPS5	MUK1
RPS9A	RPS9B
RPL1A	RPL10
GCN1	SEC53
RPS0A	PFK1
YHB1	CCT6
YHB1	GCN1
YHB1	GCN20
YHB1	RPS0A
YNK1	RPL30
ACS2	RPS0A
RIO2	RPL30
RIO2	RPS11A
RIO2	RPS13
RIO2	RPS18A
RIO2	RPS21A
RIO2	RPS28B
RIO2	RPS8A
RIO2	RPS22B
RPS0A	RPL24A
RPS0A	RPS17B
DED81	RPL10
DED81	RPS0A
YHB1	ACO1
YNK1	RPS3
YNK1	RPS6A
RPL18A	RPL36B
SEC7	RPL4A
SEC7	RPP0
FUN12	RPS22A
FUN12	RPS4A
FUN12	RPS22B
RLI1	RPS7A
RLI1	RPS22B
TIF5	RPS11A
TIF5	RPS4A
TIF5	RPS6A
TIF5	RPS7A
RPL18A	RPL7A
RPL2A	RPL17A
RPL2A	RPL8B
CCT7	CCT2
CCT7	CCT4
CCT7	CCT6
RPL2A	RPL18A
RPL2A	RPL36B
RPL2A	RPL6A
PFK2	RPS10A
PFK2	RPS22A
RPL23A	RPL6A
RPL23A	RPS5
RPL18A	RPL10
RPL18A	RPL4B
FUN12	RPL13B
FUN12	RPL36A
RPL2A	RPL13B
RPL2A	RPL16B
RPL2A	RPL11B
DED81	RPL13B
DED81	RPS5
RPL2A	RPL10
RPL2A	RPL24A
RPL2A	RPL25
RPL2A	RPL28
RPL2A	RPL33A
RPL2A	RPL7A
RPL18A	RPL13B
RPL18A	RPS4A
RPL18A	RPL27A
RPL18A	RPL4A
RPL23A	RPL5
NIP7	RPL23A
NIP7	RPL5
NIP7	RPL7B
SCL1	RPN2
PRE3	PRE5
PRE3	RPN2
PRE6	RPN2
PRE6	RPN8
PRE10	PUP3
RPL2A	RPL13A
RPL2A	RPL3
FUN12	RPL10
FUN12	RPL12A
FUN12	RPL13A
FUN12	RPL27A
RPL2A	RPL12A
RPL2A	RPL27A
RPL2A	RPS14B
RPL2A	RPS22B
CDC48	RPL8B
CDC48	RPS17B
IPP1	RPL13B
IPP1	RPL16A
IPP1	RPL27A
IPP1	RPL2A
IPP1	RPS14B
RPS0A	RPS11A
RPS0A	RPS8A
RPS0A	RPS9B
RIO2	RPS0A
TIF5	RPS3
TIF5	RPS5
TIF5	RPS7B
TIF5	RPS9B
RIO2	RPS9A
FUN12	RPL20A
FUN12	RPP0
RPL2A	RPL15A
RPL2A	RPL20A
RPL2A	RPP0
LSG1	RPL12A
LSG1	RPL36A
RPL18A	RPL20A
RPL18A	RPP0
GCN1	RPS3
KAP104	RPL12A
KAP104	RPP0
KAP104	RPS13
RIO2	RPS17A
RIO2	RPS4A
RPS0A	RPL4A
RPL2A	RPL4A
CDC48	RPL17B
GCN1	RPS1B
RPL18A	RPS1B
NIP7	RPL8B
MON2	RPS0A
FUN12	RPL3
FUN12	RPL30
FUN12	RPL8A
FUN12	RPL8B
FUN12	RPS3
FUN12	RPS5
SEC2	GCN20
SEC2	PDC1
SUP45	RPS4A
SUP45	RPS7A
YNK1	RPS13
YNK1	RPS16A
YNK1	RPS17B
YNK1	RPS24B
YNK1	RPS8A
YNK1	RPS22B
RPL18A	RPL3
RPN1	GPM1
ACS2	GPM1
ACS2	RPN1
LSG1	RPL11A
NMD3	RPL20A
NMD3	RPL3
NMD3	RPL5
RPL18A	RPL5
NIP7	RPL27A
RLI1	RPL12A
RLI1	RPL1A
TIF5	RPL16A
TIF5	RPL18A
TMA20	RPS1B
TMA20	RPS3
TMA20	RPS4A
TMA20	RPS8A
DED81	ILS1
VPS30	VPS15
FUN12	RPL7A
TIF5	RPL13A
TIF5	RPL16B
TIF5	RPL6A
TIF5	RPL7A
RPL2A	RPS3
RPL18A	RPS3
LSG1	RPL8B
NMD3	RPL17A
NMD3	RPL8B
NMD3	RPL24A
RPL23A	RPL4B
NMD3	RPL1A
RPL2A	RPL7B
DED81	CCT4
DED81	GCN1
DED81	GCN20
DED81	GEA2
DED81	RPN2
DED81	RPN9
PRE6	RPN9
RPN5	RPS18A
RPN9	PRE5
RPN1	RPS18A
PRE3	RPN1
RPN13	RPN12
PRE6	RPN1
PRE6	RPN5
PRE6	RPN6
ACS2	RPS3
ACS2	YEF3
ALD6	GPM1
ADE16	SOL2
RPL18A	ASC1
SUP45	RPL36B
SUP35	RPL16B
ATG1	ATG18
ATG1	PAH1
ATG1	SEC2
ATG1	ATG21
ATG1	RPS26B
ATG1	DRE2
ATG1	RPL40B
ATG1	ATG8
ATG1	JJJ1
ATG1	BUD27
ATG1	MAP1
ATG1	MSB3
SNX4	YIG1
BTN2	SNX4
RIO2	RPS3
RIO2	RPS8B
RPL8A	NMD3
CIA1	NAR1
CCT3	CCT2
CCT3	CCT4
CCT3	CCT5
CCT3	CCT6
CCT3	CCT7
CCT3	CCT8
CCT3	TCP1
PEX5	FBP1
PEX6	PEX5
FUN12	RPL4A
FUN12	RLI1
FUN12	RPL12B
FUN12	RPS8B
FUN12	RPL2B
FUN12	RPL7B
RPL19B	RPL32
RPL19B	RPL4A
RPL19B	RPS11B
RPL19B	RPS6B
RPL19B	RPL21A
RPL19B	RPS14A
RPL19B	RPL31A
RPL19B	RPL13A
RPL19B	RPS16B
RPL19B	RPL35B
RPL19B	RPL4B
RPL19B	RPS13
RPL19B	RPP2B
RPL19B	RPS17B
RPL19B	RPL27B
RPL19B	RPS24A
RPL19B	RPL2A
RPL19B	RPL29
RPL19B	RPL30
RPL19B	RPL24A
RPL19B	RPL28
RPL19B	RPS2
RPL19B	RPL9A
RPL19B	RPL26B
RPL19B	RPL11B
RPL19B	RPL14B
RPL19B	RPL8A
RPL19B	RPL42B
RPL19B	RPL16A
RPL19B	RPL17B
RPL19B	RPS5
RPL19B	RPL17A
RPL19B	RPL8B
RPL19B	RPL15A
RPL19B	RPL10
RPL19B	STM1
RPL19B	RPS30A
RPL19B	RPL26A
RPL19B	RPS1A
RPL19B	RPL6B
RPL19B	RPS1B
RPL19B	RPL6A
RPL19B	RPL36A
RPL19B	RPL20A
RPL19B	RPL16B
RPL19B	RPS7B
RPL19B	RPS3
RPL19B	RPL18B
RPL19B	RPS15
RPL19B	RPL25
RPL19B	RPL3
RPL19B	RPS7A
RPL19B	RPL20B
RPL19B	RPS6A
RPL19B	RPL36B
PRE7	PUP3
RPS8A	RPL4A
RPS8A	RPS11B
RPS8A	RPS6B
RPS8A	RPS9B
RPS8A	RPS14A
RPS8A	RPL13A
RPS8A	RPS16B
RPS8A	RPL35B
RPS8A	RPS11A
RPS8A	RPS13
RPS8A	RPL12B
RPS8A	RPS17B
RPS8A	RPL27B
RPS8A	RPS24A
RPS8A	RPS8B
RPS8A	RPL2A
RPS8A	RPL7A
RPS8A	RPL28
RPS8A	RPL1B
RPS8A	RPL9A
RPS8A	YGR054W
RPS8A	RPL11B
RPS8A	RPL14B
RPS8A	RPS20
RPS8A	RPL8A
RPS8A	RPS4B
RPS8A	RPS24B
RPS8A	RPL17B
RPS8A	RPS22A
RPS8A	RPS5
RPS8A	RPS4A
RPS8A	RPL17A
RPS8A	RPL8B
RPS8A	RPL15A
RPS8A	RPL10
RPS8A	RPS30A
RPS8A	RPP0
RPS8A	RPS1A
RPS8A	RPL6B
RPS8A	RPS1B
RPS8A	RPL6A
RPS8A	ASC1
RPS8A	RPL36A
RPS8A	RPL20A
RPS8A	RPS7B
RPS8A	RPS3
RPS8A	RPL25
RPS8A	RPL3
RPS8A	RPS7A
RPS8A	RPL20B
RPS8A	RPS6A
RPS8A	RPL5
RPS8A	RPL7B
RPL23A	RPL23B
RPL32	RPL4A
RPL32	RPS6B
RPL32	RPL21A
RPL32	RPL31A
RPL32	RPL13A
RPL32	RPS16B
RPL32	RPL35B
RPL32	RPS13
RPL32	RPP2B
RPL32	RPS17B
RPL32	RPL27B
RPL32	RPS24A
RPL32	RPL2A
RPL32	RPL29
RPL32	RPL30
RPL32	RPL24A
RPL32	RPL28
RPL32	RPL9A
RPL32	RPL26B
RPL32	RPL11B
RPL32	RPS23A
RPL32	RPL14B
RPL32	RPL42B
RPL32	RPL17B
RPL32	RPL43B
RPL32	RPS5
RPL32	RPL17A
RPL32	RPL15A
RPL32	RPS30A
RPL32	RPS1A
RPL32	RPL6B
RPL32	RPS1B
RPL32	RPL6A
RPL32	RPL36A
RPL32	RPL16B
RPL32	RPS7B
RPL32	RPL18B
RPL32	RPS15
RPL32	RPL25
RPL32	RPL3
RPL32	RPS7A
KAP104	GEA2
RPL4A	RPS11B
RPL4A	RPS6B
RPL4A	RPS9B
RPL4A	RPL21A
RPL4A	RPS14A
RPL4A	RPL31A
RPL4A	RPL13A
RPL4A	RPS16B
RPL4A	RPL35B
RPL4A	RPL4B
RPL4A	RPS11A
RPL4A	RPP2B
RPL4A	RPL12B
RPL4A	RPS17B
RPL4A	RPL27B
RPL4A	RPS24A
RPL4A	RPS8B
RPL4A	RPL30
RPL4A	RPL24A
RPL4A	RPL28
RPL4A	RPL1B
RPL4A	RPL9A
RPL4A	RPL26B
RPL4A	RPL11B
RPL4A	RPL14B
RPL4A	RPL8A
RPL4A	RPL42B
RPL4A	RPS4B
RPL4A	RPL2B
RPL4A	RPS24B
RPL4A	RPL16A
RPL4A	RPL17B
RPL4A	RPS22A
RPL4A	RPS5
RPL4A	RPS4A
RPL4A	RPL17A
RPL4A	RPL8B
RPL4A	RPL15A
RPL4A	RPL10
RPL4A	RPS30A
RPL4A	RPS1A
RPL4A	RPL6B
RPL4A	RPS1B
RPL4A	RPL6A
RPL4A	RPL36A
RPL4A	RPL20A
RPL4A	RPL16B
RPL4A	RPS7B
RPL4A	RPS3
RPL4A	RPL18B
RPL4A	RPL25
RPL4A	RPL3
RPL4A	RPS7A
RPL4A	RPL20B
RPL4A	RPS6A
RPL4A	RPL7B
RPL4A	RPL1A
RPL4A	RPL36B
RPS11B	RPS9B
RPS11B	RPS14A
RPS11B	RPS16B
RPS11B	RPL4B
RPS11B	RPS11A
RPS11B	RPS13
RPS11B	RPL12B
RPS11B	RPS17B
RPS11B	RPS18A
RPS11B	RPL27B
RPS11B	RPS24A
RPS11B	RPS8B
RPS11B	RPL2A
RPS11B	RPL30
RPS11B	RPL7A
RPS11B	RPL1B
RPS11B	RPL26B
RPS11B	RPL11B
RPS11B	RPL14B
RPS11B	RPL8A
RPS11B	RPS4B
RPS11B	RPL2B
RPS11B	RPS24B
RPS11B	RPL16A
RPS11B	RPL17B
RPS11B	RPS22A
RPS11B	RPS5
RPS11B	RPS4A
RPS11B	RPL17A
RPS11B	RPL8B
RPS11B	RPL15A
RPS11B	RPL10
RPS11B	RPS30A
RPS11B	RPP0
RPS11B	RPS22B
RPS11B	RPS1A
RPS11B	RPL6B
RPS11B	RPS1B
RPS11B	RPL6A
RPS11B	RPL36A
RPS11B	RPL20A
RPS11B	RPL16B
RPS11B	RPS7B
RPS11B	RPS3
RPS11B	RPL25
RPS11B	RPL3
RPS11B	RPS7A
RPS11B	RPL20B
RPS11B	RPS9A
RPS11B	RPS6A
RPS11B	RPL5
RPS11B	RPL7B
RPL19A	RPL15A
RPL19A	RPL16B
RPS6B	RPL21A
RPS6B	RPS14A
RPS6B	RPL31A
RPS6B	RPL13A
RPS6B	RPS16B
RPS6B	RPL35B
RPS6B	RPL4B
RPS6B	RPS11A
RPS6B	RPL12B
RPS6B	RPS17B
RPS6B	RPL27B
RPS6B	RPS24A
RPS6B	RPL2A
RPS6B	RPL30
RPS6B	RPL24A
RPS6B	RPL7A
RPS6B	RPL28
RPS6B	RPS2
RPS6B	RPL9A
RPS6B	RPL26B
RPS6B	RPL11B
RPS6B	RPS23A
RPS6B	RPL14B
RPS6B	RPL8A
RPS6B	RPL42B
RPS6B	RPS4B
RPS6B	RPL2B
RPS6B	RPS24B
RPS6B	RPL16A
RPS6B	RPL17B
RPS6B	RPS5
RPS6B	RPL17A
RPS6B	RPL15A
RPS6B	RPL10
RPS6B	RPS30A
RPS6B	RPL26A
RPS6B	RPS1A
RPS6B	RPL6B
RPS6B	RPS1B
RPS6B	RPL6A
RPS6B	RPL36A
RPS6B	RPL20A
RPS6B	RPL16B
RPS6B	RPS7B
RPS6B	RPS3
RPS6B	RPL18B
RPS6B	RPS15
RPS6B	RPL25
RPS6B	RPL3
RPS6B	RPS7A
RPS6B	RPL20B
RPS6B	RPS6A
RPS6B	RPL1A
RPS9B	RPS14A
RPS9B	RPS16B
RPS9B	RPS11A
RPS9B	RPS13
RPS9B	RPP2B
RPS9B	RPL12B
RPS9B	RPS17B
RPS9B	RPS18A
RPS9B	RPL27B
RPS9B	RPS24A
RPS9B	RPS8B
RPS9B	RPL30
RPS9B	RPL24A
RPS9B	RPL28
RPS9B	RPL1B
RPS9B	RPL9A
RPS9B	RPL11B
RPS9B	RPS20
RPS9B	RPS4B
RPS9B	RPS24B
RPS9B	RPL16A
RPS9B	RPS22A
RPS9B	RPS5
RPS9B	RPS4A
RPS9B	RPL17A
RPS9B	RPL8B
RPS9B	RPL15A
RPS9B	RPL10
RPS9B	RPS28B
RPS9B	RPP0
RPS9B	RPS22B
RPS9B	RPS1A
RPS9B	RPS1B
RPS9B	RPL6A
RPS9B	ASC1
RPS9B	RPL36A
RPS9B	RPL20A
RPS9B	RPL16B
RPS9B	RPS7B
RPS9B	RPS3
RPS9B	RIO2
RPS9B	RPL18B
RPS9B	RPS15
RPS9B	RPL25
RPS9B	RPL3
RPS9B	RPS7A
RPS9B	RPL20B
RPS9B	RPS6A
RPS9B	RPL5
RPL21A	RPS14A
RPL21A	RPL31A
RPL21A	RPL13A
RPL21A	RPS16B
RPL21A	RPL35B
RPL21A	RPL12B
RPL21A	RPS17B
RPL21A	RPL27B
RPL21A	RPS24A
RPL21A	RPL2A
RPL21A	RPL29
RPL21A	RPL30
RPL21A	RPL28
RPL21A	RPS2
RPL21A	RPL9A
RPL21A	RPL26B
RPL21A	RPL11B
RPL21A	RPL14B
RPL21A	RPL8A
RPL21A	RPL42B
RPL21A	RPL17B
RPL21A	RPS5
RPL21A	RPL17A
RPL21A	RPS30A
RPL21A	RPS1A
RPL21A	RPL6B
RPL21A	RPL6A
RPL21A	RPL36A
RPL21A	RPL20A
RPL21A	RPL16B
RPL21A	RPS7B
RPL21A	RPS3
RPL21A	RPL25
RPL21A	RPL3
RPS14A	RPL31A
RPS14A	RPL13A
RPS14A	RPS16B
RPS14A	RPL35B
RPS14A	RPS11A
RPS14A	RPS13
RPS14A	RPP2B
RPS14A	RPL12B
RPS14A	RPS17B
RPS14A	RPS18A
RPS14A	RPL27B
RPS14A	RPS24A
RPS14A	RPL2A
RPS14A	RPL30
RPS14A	RPL24A
RPS14A	RPL7A
RPS14A	RPL28
RPS14A	RPS2
RPS14A	RPL1B
RPS14A	RPL9A
RPS14A	RPL26B
RPS14A	RPL11B
RPS14A	RPL14B
RPS14A	RPS20
RPS14A	RPL8A
RPS14A	RPL42B
RPS14A	RPS4B
RPS14A	RPL2B
RPS14A	RPL16A
RPS14A	RPL17B
RPS14A	RPS22A
RPS14A	RPS14B
RPS14A	RPS5
RPS14A	RPL17A
RPS14A	RPL8B
RPS14A	RPL15A
RPS14A	RPL10
RPS14A	STM1
RPS14A	RPS30A
RPS14A	RPP0
RPS14A	RPS1A
RPS14A	RPL6B
RPS14A	RPS1B
RPS14A	RPL6A
RPS14A	RPL13B
RPS14A	RPL36A
RPS14A	RPL20A
RPS14A	RPL16B
RPS14A	RPS7B
RPS14A	RPS3
RPS14A	RPL18B
RPS14A	RPS19B
RPS14A	RPL25
RPS14A	RPL3
RPS14A	RPS7A
RPS14A	RPL33B
RPS14A	RPL20B
RPS14A	RPS6A
RPS14A	RPL33A
RPS14A	RPL36B
RPL31A	RPL13A
RPL31A	RPS16B
RPL31A	RPL35B
RPL31A	RPL4B
RPL31A	RPS13
RPL31A	RPP2B
RPL31A	RPL12B
RPL31A	RPS17B
RPL31A	RPL27B
RPL31A	RPS24A
RPL31A	RPL2A
RPL31A	RPL29
RPL31A	RPL30
RPL31A	RPL7A
RPL31A	RPL28
RPL31A	RPL1B
RPL31A	RPL9A
RPL31A	RPL26B
RPL31A	RPL11B
RPL31A	RPL14B
RPL31A	RPL42B
RPL31A	RPL2B
RPL31A	RPL16A
RPL31A	RPL17B
RPL31A	RPS22A
RPL31A	RPS5
RPL31A	RPL17A
RPL31A	RPL8B
RPL31A	RPL15A
RPL31A	RPL10
RPL31A	RPS30A
RPL31A	RPP0
RPL31A	RPS22B
RPL31A	RPL6B
RPL31A	RPS1B
RPL31A	RPL6A
RPL31A	RPL36A
RPL31A	RPL20A
RPL31A	RPL16B
RPL31A	RPS7B
RPL31A	RPL18B
RPL31A	RPS15
RPL31A	RPL25
RPL31A	RPL3
RPL31A	RPS7A
RPL31A	RPL33B
RPL31A	RPL20B
RPL31A	RPS6A
RPL31A	RPL5
RPL31A	RPL7B
RPL31A	RPL1A
RPL31A	RPL36B
RPP1A	RPP2B
RPL13A	RPS16B
RPL13A	RPL35B
RPL13A	RPL4B
RPL13A	RPS11A
RPL13A	RPS13
RPL13A	RPP2B
RPL13A	RPL12B
RPL13A	RPS17B
RPL13A	RPL27B
RPL13A	RPL12A
RPL13A	RPS24A
RPL13A	RPL29
RPL13A	RPL30
RPL13A	RPL24A
RPL13A	RPL7A
RPL13A	RPL28
RPL13A	RPL1B
RPL13A	RPL9A
RPL13A	RPL26B
RPL13A	RPL11B
RPL13A	RPL14B
RPL13A	RPL8A
RPL13A	RPL27A
RPL13A	RPL42B
RPL13A	RPS4B
RPL13A	RPL2B
RPL13A	RPL16A
RPL13A	RPL17B
RPL13A	RPS22A
RPL13A	RPS14B
RPL13A	RPS5
RPL13A	RPS4A
RPL13A	RPL17A
RPL13A	RPL8B
RPL13A	RPL15A
RPL13A	RPL10
RPL13A	RPS30A
RPL13A	RPP0
RPL13A	RPS1A
RPL13A	RPL6B
RPL13A	RPS1B
RPL13A	RPL6A
RPL13A	RPL13B
RPL13A	RPL36A
RPL13A	RPL20A
RPL13A	RPL16B
RPL13A	RPS7B
RPL13A	RPS3
RPL13A	RPL18B
RPL13A	RPL18A
RPL13A	RPL25
RPL13A	RPL3
RPL13A	RPS7A
RPL13A	RPL33B
RPL13A	RPL20B
RPL13A	RPS6A
RPL13A	RPL7B
RPL13A	RPL1A
RPL13A	RPL36B
RPS16B	RPL35B
RPS16B	RPS13
RPS16B	RPP2B
RPS16B	RPL12B
RPS16B	RPS17B
RPS16B	RPL27B
RPS16B	RPS24A
RPS16B	RPS8B
RPS16B	RPS26B
RPS16B	RPL2A
RPS16B	RPL29
RPS16B	RPL30
RPS16B	RPL24A
RPS16B	RPL7A
RPS16B	RPL28
RPS16B	RPS2
RPS16B	RPL1B
RPS16B	RPL9A
RPS16B	RPS25A
RPS16B	RPL26B
RPS16B	RPL11B
RPS16B	RPS23A
RPS16B	RPL14B
RPS16B	RPS20
RPS16B	RPL8A
RPS16B	RPL42B
RPS16B	RPS4B
RPS16B	RPL2B
RPS16B	RPS24B
RPS16B	RPL16A
RPS16B	RPL17B
RPS16B	RPS22A
RPS16B	RPS5
RPS16B	RPS4A
RPS16B	RPL17A
RPS16B	RPL8B
RPS16B	RPL15A
RPS16B	RPL10
RPS16B	RPS30A
RPS16B	RPP0
RPS16B	RPS1A
RPS16B	RPL6B
RPS16B	RPS1B
RPS16B	RPL6A
RPS16B	RPL13B
RPS16B	RPL36A
RPS16B	RPS10B
RPS16B	RPL20A
RPS16B	RPL16B
RPS16B	RPS7B
RPS16B	RPS3
RPS16B	RPL18B
RPS16B	RPS15
RPS16B	RPL25
RPS16B	RPL3
RPS16B	RPS7A
RPS16B	RPS9A
RPS16B	RPL5
RPS16B	RPL36B
RPL35B	RPL4B
RPL35B	RPS13
RPL35B	RPP2B
RPL35B	RPS17B
RPL35B	RPL27B
RPL35B	RPS24A
RPL35B	RPL2A
RPL35B	RPL29
RPL35B	RPL30
RPL35B	RPL24A
RPL35B	RPL7A
RPL35B	RPL28
RPL35B	RPL1B
RPL35B	RPL9A
RPL35B	RPL26B
RPL35B	RPL11B
RPL35B	RPS23A
RPL35B	RPL14B
RPL35B	RPL8A
RPL35B	RPL42B
RPL35B	RPS4B
RPL35B	RPL2B
RPL35B	RPL16A
RPL35B	RPL17B
RPL35B	RPS5
RPL35B	RPL17A
RPL35B	RPL8B
RPL35B	RPL10
RPL35B	RPS30A
RPL35B	RPL26A
RPL35B	RPL31B
RPL35B	RPS1A
RPL35B	RPL6B
RPL35B	RPS1B
RPL35B	RPL6A
RPL35B	RPL13B
RPL35B	RPL36A
RPL35B	RPL20A
RPL35B	RPL9B
RPL35B	RPL16B
RPL35B	RPS7B
RPL35B	RPS19B
RPL35B	RPS15
RPL35B	RPL25
RPL35B	RPL3
RPL35B	RPS7A
RPL35B	RPL20B
RPL35B	RPS6A
RPL35B	RPL33A
RPL35B	RPL1A
RPL35B	RPL36B
CCT4	GCN1
RPL4B	RPS11A
RPL4B	RPP2B
RPL4B	RPL12B
RPL4B	RPS17B
RPL4B	RPL27B
RPL4B	RPS24A
RPL4B	RPS8B
RPL4B	RPL2A
RPL4B	RPL28
RPL4B	RPL1B
RPL4B	RPL9A
RPL4B	RPL26B
RPL4B	RPL11B
RPL4B	RPL8A
RPL4B	RPS4B
RPL4B	RPL2B
RPL4B	RPL16A
RPL4B	RPL17B
RPL4B	RPS5
RPL4B	RPS4A
RPL4B	RPL17A
RPL4B	RPL8B
RPL4B	RPL15A
RPL4B	RPP0
RPL4B	RPS1A
RPL4B	RPL6B
RPL4B	RPS1B
RPL4B	RPL6A
RPL4B	RPL36A
RPL4B	RPL20A
RPL4B	RPL16B
RPL4B	RPS3
RPL4B	RPL18B
RPL4B	RPL25
RPL4B	RPL3
RPL4B	RPS7A
RPL4B	RPS6A
RPL4B	RPL7B
RPL4B	RPL1A
RPS11A	RPS13
RPS11A	RPL27B
RPS11A	RPS24A
RPS11A	RPS8B
RPS11A	RPL2A
RPS11A	RPL30
RPS11A	RPL7A
RPS11A	YGR054W
RPS11A	RPL11B
RPS11A	RPS4B
RPS11A	RPL2B
RPS11A	RPS24B
RPS11A	RPS22A
RPS11A	RPS5
RPS11A	RPS4A
RPS11A	RPL8B
RPS11A	RPL15A
RPS11A	RPL10
RPS11A	STM1
RPS11A	RPS1A
RPS11A	RPS1B
RPS11A	RPL16B
RPS11A	RPS3
RPS11A	RPL3
RPS11A	RPS7A
RPS11A	RPL20B
RPS11A	RPS9A
RPS11A	RPS6A
RPS11A	RPL5
RPS11A	RPL7B
RPS11A	RPL11A
RPS13	RPP2B
RPS13	RPL12B
RPS13	RPS17B
RPS13	RPL27B
RPS13	RPS24A
RPS13	RPS8B
RPS13	RPL2A
RPS13	RPL30
RPS13	RPL28
RPS13	RPL1B
RPS13	RPL9A
RPS13	RPL26B
RPS13	YGR054W
RPS13	RPL11B
RPS13	RPL14B
RPS13	RPS20
RPS13	RPL42B
RPS13	RPS4B
RPS13	RPL2B
RPS13	RPS24B
RPS13	RPL16A
RPS13	RPL17B
RPS13	RPS22A
RPS13	RPS14B
RPS13	RPS5
RPS13	RPS4A
RPS13	RPL17A
RPS13	RPL8B
RPS13	RPL15A
RPS13	RPL10
RPS13	RPS28B
RPS13	RPS30A
RPS13	RPS22B
RPS13	RPS1A
RPS13	RPL6B
RPS13	RPS18B
RPS13	RPS1B
RPS13	RPL6A
RPS13	ASC1
RPS13	RPL13B
RPS13	RPL36A
RPS13	RPS10B
RPS13	RPL20A
RPS13	RPL16B
RPS13	RPS7B
RPS13	RPS3
RPS13	RPL18B
RPS13	RPS15
RPS13	RPL25
RPS13	RPL3
RPS13	RPS7A
RPS13	RPL20B
RPS13	RPS9A
RPS13	RPS6A
RPS13	RPL5
RPS13	RPL7B
RPS13	RPL1A
RPS13	RPL36B
CCT6	GCN20
CCT6	CCT2
RPP2B	RPL12B
RPP2B	RPS17B
RPP2B	RPL27B
RPP2B	RPS24A
RPP2B	RPL2A
RPP2B	RPL29
RPP2B	RPL30
RPP2B	RPL7A
RPP2B	RPL28
RPP2B	RPL1B
RPP2B	RPL26B
RPP2B	RPL11B
RPP2B	RPL14B
RPP2B	RPL42B
RPP2B	RPL2B
RPP2B	RPS24B
RPP2B	RPL16A
RPP2B	RPL17B
RPP2B	RPS22A
RPP2B	RPS5
RPP2B	RPL17A
RPP2B	RPL8B
RPP2B	RPL15A
RPP2B	RPL10
RPP2B	RPS30A
RPP2B	RPP0
RPP2B	RPS1A
RPP2B	RPL6B
RPP2B	RPS1B
RPP2B	RPL6A
RPP2B	RPL36A
RPP2B	RPL20A
RPP2B	RPL16B
RPP2B	RPS7B
RPP2B	RPL18B
RPP2B	RPP2A
RPP2B	RPL25
RPP2B	RPL3
RPP2B	RPS7A
RPP2B	RPL33B
RPP2B	RPL20B
RPP2B	RPL5
RPP2B	RPL1A
RPP2B	RPL36B
RPL12B	RPS17B
RPL12B	RPL27B
RPL12B	RPL2A
RPL12B	RPL30
RPL12B	RPL7A
RPL12B	RPL28
RPL12B	RPS2
RPL12B	RPL1B
RPL12B	RPL9A
RPL12B	RPL11B
RPL12B	RPL14B
RPL12B	RPL8A
RPL12B	RPL27A
RPL12B	RPL42B
RPL12B	RPS4B
RPL12B	RPL2B
RPL12B	RPL16A
RPL12B	RPL17B
RPL12B	RPS22A
RPL12B	RPS5
RPL12B	RPL17A
RPL12B	RPL8B
RPL12B	STM1
RPL12B	RPP0
RPL12B	RPS1A
RPL12B	RPL6B
RPL12B	RPS1B
RPL12B	RPL6A
RPL12B	RPL36A
RPL12B	RPL20A
RPL12B	RPL16B
RPL12B	RPS3
RPL12B	RPL25
RPL12B	RPL3
RPL12B	RPS7A
RPL12B	RPL20B
RPL12B	RPL5
RPL12B	RPL1A
RPL12B	RPL36B
RPS17B	RPS18A
RPS17B	RPL27B
RPS17B	RPS24A
RPS17B	RPS8B
RPS17B	RPS26B
RPS17B	RPL2A
RPS17B	RPL29
RPS17B	RPL30
RPS17B	RPL24A
RPS17B	RPL7A
RPS17B	RPL28
RPS17B	RPL1B
RPS17B	RPL9A
RPS17B	RPL26B
RPS17B	RPL11B
RPS17B	RPS23A
RPS17B	RPL14B
RPS17B	RPL8A
RPS17B	RPL42B
RPS17B	RPS4B
RPS17B	RPL2B
RPS17B	RPS24B
RPS17B	RPL16A
RPS17B	RPL17B
RPS17B	RPS22A
RPS17B	RPS14B
RPS17B	RPS5
RPS17B	RPS4A
RPS17B	RPL17A
RPS17B	RPL8B
RPS17B	RPL15A
RPS17B	RPL10
RPS17B	STM1
RPS17B	RPS30A
RPS17B	RPL26A
RPS17B	RPS22B
RPS17B	RPS1A
RPS17B	RPL6B
RPS17B	RPS1B
RPS17B	RPL6A
RPS17B	RPL13B
RPS17B	RPL36A
RPS17B	RPL20A
RPS17B	RPL16B
RPS17B	RPS7B
RPS17B	RPS3
RPS17B	RPL18B
RPS17B	RPS19B
RPS17B	RPS15
RPS17B	RPL25
RPS17B	RPL3
RPS17B	RPS7A
RPS17B	RPL33B
RPS17B	RPL20B
RPS17B	RPS6A
RPS17B	RPL7B
RPS17B	RPL1A
RPS17B	RPL36B
RPS18A	RPS24A
RPS18A	RPL9A
RPS18A	RPL26B
RPS18A	RPL11B
RPS18A	RPL2B
RPS18A	RPS24B
RPS18A	RPL16A
RPS18A	RPL17B
RPS18A	RPS5
RPS18A	RPL17A
RPS18A	RPL15A
RPS18A	RPL10
RPS18A	RPS1B
RPS18A	RPL13B
RPS18A	RPL36A
RPS18A	RPL20A
RPS18A	RPL16B
RPS18A	RPS3
RPS18A	RPL25
RPS18A	RPL33A
RPL27B	RPS24A
RPL27B	RPL2A
RPL27B	RPL29
RPL27B	RPL30
RPL27B	RPL24A
RPL27B	RPL7A
RPL27B	RPL28
RPL27B	RPL1B
RPL27B	RPL9A
RPL27B	RPL26B
RPL27B	RPL11B
RPL27B	RPL14B
RPL27B	RPS20
RPL27B	RPL8A
RPL27B	RPL42B
RPL27B	RPS4B
RPL27B	RPL2B
RPL27B	RPS24B
RPL27B	RPL16A
RPL27B	RPL17B
RPL27B	RPS22A
RPL27B	RPS5
RPL27B	RPS4A
RPL27B	RPL17A
RPL27B	RPL8B
RPL27B	RPL15A
RPL27B	RPL10
RPL27B	STM1
RPL27B	RPS30A
RPL27B	RPL26A
RPL27B	RPL31B
RPL27B	RPS1A
RPL27B	RPL6B
RPL27B	RPS1B
RPL27B	RPL6A
RPL27B	RPL13B
RPL27B	RPL36A
RPL27B	RPL20A
RPL27B	RPL16B
RPL27B	RPS7B
RPL27B	RPS3
RPL27B	RPL18B
RPL27B	RPS15
RPL27B	RPL25
RPL27B	RPL3
RPL27B	RPS7A
RPL27B	RPL20B
RPL27B	RPS6A
RPL27B	RPL7B
RPL27B	NIP7
RPL27B	RPL1A
RPL27B	RPL36B
RPL12A	RPS8B
RPL12A	RPL30
RPL12A	RPL27A
RPL12A	RPS4A
RPL12A	RPS1B
RPL12A	RPL3
RPL12A	RPL36B
RPL12A	RPL11A
RPS24A	RPS8B
RPS24A	RPL2A
RPS24A	RPL29
RPS24A	RPL30
RPS24A	RPL7A
RPS24A	RPL28
RPS24A	RPL1B
RPS24A	RPL9A
RPS24A	RPL26B
RPS24A	RPL11B
RPS24A	RPS23A
RPS24A	RPL14B
RPS24A	RPL8A
RPS24A	RPL42B
RPS24A	RPS4B
RPS24A	RPL2B
RPS24A	RPS24B
RPS24A	RPL16A
RPS24A	RPL17B
RPS24A	RPS22A
RPS24A	RPS5
RPS24A	RPS4A
RPS24A	RPL17A
RPS24A	RPL8B
RPS24A	RPL15A
RPS24A	RPL10
RPS24A	STM1
RPS24A	RPS30A
RPS24A	RPP0
RPS24A	RPS1A
RPS24A	RPL6B
RPS24A	RPS1B
RPS24A	RPL6A
RPS24A	RPL13B
RPS24A	RPL36A
RPS24A	RPL20A
RPS24A	RPL16B
RPS24A	RPS7B
RPS24A	RPS3
RPS24A	RPL18B
RPS24A	RPS15
RPS24A	RPL25
RPS24A	RPL3
RPS24A	RPS7A
RPS24A	RPL33B
RPS24A	RPL20B
RPS24A	RPS6A
RPS24A	RPL7B
RPS24A	RPL36B
PUP3	PUP2
PUP3	PRE5
RPS8B	RPL30
RPS8B	RPL7A
RPS8B	RPL28
RPS8B	RPL9A
RPS8B	RPL11B
RPS8B	RPS4B
RPS8B	RPL2B
RPS8B	RPS24B
RPS8B	RPL16A
RPS8B	RPS22A
RPS8B	RPS5
RPS8B	RPS4A
RPS8B	RPL8B
RPS8B	RPL15A
RPS8B	STM1
RPS8B	RPS22B
RPS8B	RPS1A
RPS8B	RPL6B
RPS8B	RPS17A
RPS8B	RPS1B
RPS8B	RPL6A
RPS8B	RPS3
RPS8B	RPL25
RPS8B	RPL3
RPS8B	RPS7A
RPS8B	RPL20B
RPS8B	RPS9A
RPS8B	RPS6A
RPS8B	RPL5
RPS8B	RPL7B
RPS26B	RPL26B
RPS26B	STM1
RPS26B	RPL36A
RPN11	NAS6
RPN11	RPN13
RPN11	PRE5
RPL2A	RPL30
RPL2A	RPS2
RPL2A	RPL1B
RPL2A	RPL9A
RPL2A	RPL26B
RPL2A	RPL14B
RPL2A	RPL8A
RPL2A	RPL42B
RPL2A	RPS4B
RPL2A	RPL2B
RPL2A	RPL16A
RPL2A	RPL17B
RPL2A	RPS22A
RPL2A	RPS5
RPL2A	RPS4A
RPL2A	STM1
RPL2A	RPS30A
RPL2A	RPL26A
RPL2A	RPS1A
RPL2A	RPL6B
RPL2A	RPS1B
RPL2A	RPL36A
RPL2A	RPS7B
RPL2A	RPL18B
RPL2A	RPS19B
RPL2A	RPS15
RPL2A	RPS7A
RPL2A	RPL20B
RPL2A	RPS6A
RPL2A	RPL1A
RPL29	RPL24A
RPL29	RPL28
RPL29	RPS26A
RPL29	RPL26B
RPL29	RPL11B
RPL29	RPS23A
RPL29	RPL17B
RPL29	RPL15A
RPL29	RPS30A
RPL29	RPL6B
RPL29	RPL36A
RPL29	RPL20A
RPL29	RPS7B
RPL29	RPS15
RPL29	RPL25
RPN12	NAS6
RPL30	RPL24A
RPL30	RPL7A
RPL30	RPL28
RPL30	RPL1B
RPL30	RPL9A
RPL30	RPS25A
RPL30	RPL26B
RPL30	RPL11B
RPL30	RPL14B
RPL30	RPL8A
RPL30	RPL27A
RPL30	RPL42B
RPL30	RPS4B
RPL30	RPL2B
RPL30	RPS24B
RPL30	RPL16A
RPL30	RPL17B
RPL30	RPS22A
RPL30	RPS5
RPL30	RPL17A
RPL30	RPL8B
RPL30	RPL15A
RPL30	RPL10
RPL30	STM1
RPL30	RPS30A
RPL30	RPL38
RPL30	RPS22B
RPL30	RPS1A
RPL30	RPL6B
RPL30	RPS1B
RPL30	RPL6A
RPL30	RPL13B
RPL30	RPL36A
RPL30	RPL20A
RPL30	RPL16B
RPL30	RPL25
RPL30	RPL3
RPL30	RPS7A
RPL30	RPL1A
RPL30	RPL36B
RPL24A	RPL7A
RPL24A	RPL28
RPL24A	RPL26B
RPL24A	RPL11B
RPL24A	RPS23A
RPL24A	RPL8A
RPL24A	RPL42B
RPL24A	RPL17B
RPL24A	RPS5
RPL24A	RPL17A
RPL24A	RPL10
RPL24A	RPS1A
RPL24A	RPS1B
RPL24A	RPL6A
RPL24A	RPL36A
RPL24A	RPL20A
RPL24A	RPL16B
RPL24A	RPL25
RPL24A	RPL3
RPL24A	RPL36B
RPL7A	RPL28
RPL7A	RPL1B
RPL7A	RPL9A
RPL7A	RPL26B
RPL7A	RPL11B
RPL7A	RPL14B
RPL7A	RPL8A
RPL7A	RPL2B
RPL7A	RPS24B
RPL7A	RPL16A
RPL7A	RPL17B
RPL7A	RPS22A
RPL7A	RPS5
RPL7A	RPS4A
RPL7A	RPL17A
RPL7A	RPL8B
RPL7A	RPL15A
RPL7A	RPL10
RPL7A	RPS1A
RPL7A	RPL6B
RPL7A	RPS1B
RPL7A	RPL6A
RPL7A	RPL13B
RPL7A	RPL36A
RPL7A	RPL20A
RPL7A	RPL16B
RPL7A	RPS3
RPL7A	RPL18B
RPL7A	RPL25
RPL7A	RPL3
RPL7A	RPS7A
RPL7A	RPL20B
RPL7A	RPL7B
RPL7A	RPL1A
RPL7A	RPL36B
RPL28	RPS2
RPL28	RPL1B
RPL28	RPL9A
RPL28	RPL26B
RPL28	RPL11B
RPL28	RPS23A
RPL28	RPL14B
RPL28	RPS20
RPL28	RPL8A
RPL28	RPL27A
RPL28	RPL42B
RPL28	RPS4B
RPL28	RPL2B
RPL28	RPS24B
RPL28	RPL16A
RPL28	RPL17B
RPL28	RPS22A
RPL28	RPS5
RPL28	RPS4A
RPL28	RPL17A
RPL28	RPL8B
RPL28	RPL15A
RPL28	RPL10
RPL28	RPS30A
RPL28	RPL38
RPL28	RPP0
RPL28	RPL31B
RPL28	RPS1A
RPL28	RPL6B
RPL28	RPS1B
RPL28	RPL6A
RPL28	RPL13B
RPL28	RPL36A
RPL28	RPL20A
RPL28	RPL16B
RPL28	RPS7B
RPL28	RPS3
RPL28	RPL18B
RPL28	RPS19B
RPL28	RPS15
RPL28	RPL25
RPL28	RPL3
RPL28	RPS7A
RPL28	RPL20B
RPL28	RPS6A
RPL28	RPL7B
RPL28	RPL1A
RPL28	RPL36B
RPS2	RPL11B
RPS2	RPL14B
RPS2	RPL17B
RPS2	RPS5
RPS2	RPL17A
RPS2	RPS1A
RPS2	RPL6A
RPS2	RPL20A
RPS2	RPS3
RPS2	RPS15
RPS2	RPL3
RPL1B	RPL9A
RPL1B	RPL26B
RPL1B	RPL11B
RPL1B	RPL14B
RPL1B	RPL8A
RPL1B	RPL42B
RPL1B	RPS4B
RPL1B	RPL2B
RPL1B	RPL16A
RPL1B	RPL17B
RPL1B	RPS22A
RPL1B	RPS5
RPL1B	RPL17A
RPL1B	RPL8B
RPL1B	RPL15A
RPL1B	RPL10
RPL1B	RPS30A
RPL1B	RPP0
RPL1B	RPS1A
RPL1B	RPL6B
RPL1B	RPS1B
RPL1B	RPL6A
RPL1B	RPL36A
RPL1B	RPL20A
RPL1B	RPL16B
RPL1B	RPS3
RPL1B	RPL18B
RPL1B	RPL25
RPL1B	RPL3
RPL1B	RPS7A
RPL1B	RPL20B
RPL1B	RPL5
RPL1B	RPL33A
RPL1B	RPL7B
RPL1B	NIP7
RPL1B	RPL1A
RPL1B	RPL36B
RPL9A	RPL26B
RPL9A	RPL11B
RPL9A	RPL14B
RPL9A	RPS20
RPL9A	RPL8A
RPL9A	RPL42B
RPL9A	RPL2B
RPL9A	RPL16A
RPL9A	RPL17B
RPL9A	RPS22A
RPL9A	RPS5
RPL9A	RPL17A
RPL9A	RPL8B
RPL9A	RPL15A
RPL9A	RPP0
RPL9A	RPL31B
[truncated: 1,438 more rows]
