# Supplementary material for: Rechecking the Centrality-Lethality Rule in the Scope of Protein Subcellular Localization Interaction Networks
Source: PLoS One. 2015 Jun 26;10(6):e0130743. doi: 10.1371/journal.pone.0130743 (PMC4482623; doi:10.1371/journal.pone.0130743)
Supplement: S1 Dataset — It contains PSLINs of 11compartments, including Endoplasmic, Cytoskeleton, Golgi, Cytosol, Vacuole, Mitochondrion, Endosome, Plasma, Nucleus, Peroxisome and Extracellular. (ZIP) [file pone.0130743.s001.zip › Yeast_PSLINs/Endoplasmic_PPI.txt]

GWT1	SEC63
PRE2	PRE1
PRE2	PRE3
PRE2	PRE7
PRE2	PUP1
BET3	BET5
BET3	TRS20
BET3	TRS23
BET3	TRS31
BET3	TRS33
CDC48	NPL4
CDC48	UFD1
ERO1	ERV41
ERO1	ERV46
ERO1	SEC13
ERP1	EMP24
ERP1	ERP2
ERP1	ERV25
ERP2	EMP24
ERP2	ERV25
GPI10	ERV25
LCB2	LCB1
NPL4	UFD1
OST1	ERO1
OST1	OST6
OST1	SEC13
OST1	STT3
OST1	WBP1
SCS2	OPI1
SCS2	SWH1
SCS2	OSH2
SEC13	SEC16
SEC13	SEC31
SEC31	SEC23
SEC62	ANP1
SEC62	MNN10
SEC62	SEC63
SEC62	SEC66
SEC62	SEC72
SEC66	SEC63
SEC66	SEC72
SPO7	NEM1
STT3	WBP1
TRS20	BET5
TRS20	TRS23
TRS20	TRS31
TRS20	TRS33
WBP1	SWP1
FLC2	TCB3
FAR11	FAR3
VPS64	FAR8
VPS64	FAR7
GET3	GET1
GET3	GET2
GET3	GRX7
FAR10	FAR8
PRE1	PRE3
PRE1	PRE7
PRE1	PUP3
CDC28	RPN1
VAN1	MNN9
GET3	GSF2
VAN1	WBP1
UBC6	YPT1
BUD20	GPI15
DSL1	TIP20
LAC1	LIP1
FAR3	FAR7
VPS64	FAR3
VPS64	FAR11
KEG1	KRE6
MST27	MST28
GPI16	YJR015W
FAR10	VPS64
VTC3	VMA22
COG4	TIP20
COG4	VMA22
YPT1	BOS1
STT3	SWP1
SEC23	SEC24
FEN1	TSC13
SUR4	TSC13
FAA1	FAT1
IRE1	KAR2
LCB1	TSC3
LCB2	TSC3
MDM12	MDM10
MDM12	MMM1
MMM1	MDM10
OST3	OST1
OST3	OST2
OST3	OST4
OST3	OST5
OST3	STT3
OST3	SWP1
OST3	WBP1
PEX19	PEX3
SEC20	SEC22
SEC62	SEC61
USE1	SEC22
USE1	UFE1
SSS1	SWP1
UFE1	SEC20
UFE1	SEC22
UFE1	TIP20
WBP1	SBH1
WBP1	SSS1
TIP20	SEC20
YIF1	YIP1
YPT1	YIP1
BOS1	BET1
BOS1	SEC22
BOS1	SLY1
SEC23	SEC16
SEC24	SEC16
SED4	SEC16
SLY1	BET1
SLY1	SEC22
SPT23	CDC48
UFE1	CDC48
YIP3	YPT1
YIP3	YPT11
YIP3	YPT52
EMP24	ERV25
LHS1	KAR2
OST1	OST2
OST1	OST4
OST1	OST5
OST1	SWP1
OST2	OST6
OST2	STT3
OST2	WBP1
OST3	OST6
OST4	OST2
OST4	OST6
OST4	STT3
OST5	WBP1
OST6	STT3
OST6	WBP1
SEC63	SEC72
SSS1	SEC61
VMA22	VPH2
BET1	SEC23
BET1	SEC24
BET1	SAR1
BET3	YPT1
EMP46	SEC23
EMP47	SEC23
SFB3	SEC23
MST27	SEC24
MST28	SEC24
PRM8	SEC24
SAR1	ERV25
SAR1	ERV41
SAR1	ERV46
SAR1	EMP24
SAR1	SEC22
SEC22	SEC23
SEC22	SEC24
SEC31	SEC16
SEC31	SEC24
SHR3	SEC13
SHR3	SEC23
SHR3	SEC24
SHR3	SEC31
SIL1	KAR2
YOP1	YIP1
YPT1	TRS20
YPT1	TRS33
YPT52	YOP1
SEC12	SAR1
PRE2	PUP3
PRE3	PUP1
PRE3	PUP3
PRE4	PRE3
PRE4	PUP1
PRE4	PUP3
PUP1	PUP3
BET1	SEC22
BET1	SEC13
BET1	SEC31
BOS1	SAR1
BOS1	SEC23
BOS1	SEC24
CDC25	RAS2
EMP24	SEC13
EMP24	SEC23
EMP24	SEC24
EMP24	SEC31
ERV25	SEC13
ERV25	SEC23
ERV25	SEC24
ERV25	SEC31
UFE1	SLY1
YIF1	YPT1
YIF1	YPT11
YIF1	YPT52
SEC23	SAR1
SEC24	SAR1
SEC13	SEC23
ERG25	ERG26
ERG25	ERG27
FAR3	FAR10
FAR3	FAR8
PRE1	PRE4
SEC72	YLR301W
SEC23	SFB2
YPT52	YIP1
CYR1	RAS2
UBC7	HRD1
SAR1	ERV29
SEC16	SAR1
MNN9	ANP1
PDI1	ERO1
MPD2	ERO1
PMT1	PMT2
PMT1	PMT3
PMT2	PMT5
PMT3	PMT5
ERG7	ERG27
TCB2	TCB1
TCB2	TCB3
CDC48	HMG2
ERV46	ERV41
YIP1	BOS1
ERG25	ERG28
ERG27	ERG28
UBX7	CDC48
SPC1	SBH1
SPC1	SBH2
SPC2	SBH1
SPC2	SBH2
EMP46	EMP47
ERF2	SHR5
USE1	SEC20
SRP102	SRP101
SAR1	ERV14
ANP1	MNN10
MNN10	MNN9
CDC48	UBX2
ERG28	ERG6
CDC25	SHE3
GAB1	GPI17
PRE1	RPN1
PRE1	ACC1
PRE1	CDC48
YEL043W	NNF2
FAR7	FAR8
IRA2	RAS2
HMG2	UBC7
HMG2	HRD1
HRD3	HMG2
HMG1	HRD1
HRD3	HMG1
CDC25	CYR1
STT3	OST5
SEC63	KAR2
YPT1	SEC22
STE14	RAS2
ALG1	ALG2
ALG1	ALG11
SAC1	DPM1
PRE1	CDC28
SLY1	SEC20
SLY1	USE1
ZRG17	MSC2
ERG28	ERG1
ERG28	ERG11
ERG28	ERG26
ERG2	ERG28
ERG3	ERG28
ERG7	ERG28
RTN1	YIP3
RTN1	YPT1
RTN1	RTN2
SEC39	DSL1
SEC39	TIP20
SEC39	SEC20
SEC39	SLY1
USE1	SEC39
USE1	DSL1
USE1	TIP20
SEC20	DSL1
SEC39	UFE1
DSL1	UFE1
OST6	SWP1
OST6	OST5
OST3	SBH1
OST6	SBH2
SBH1	OST1
SBH1	OST2
SBH1	OST4
SBH1	STT3
SBH2	OST1
SBH2	OST2
SBH2	OST4
SBH2	WBP1
SBH2	STT3
HRD3	HRD1
VTC1	VTC3
VTC1	VTC4
VTC1	VTC2
GPI2	RAS2
SPT14	ERI1
NEM1	PAH1
SPO7	PAH1
CDC28	SFB3
CDC28	YTA7
CDC28	UFE1
CDC28	VNX1
CDC28	FAR10
CDC28	FRT2
USO1	YPT1
PEX11	PEX19
YIF1	YOS1
PRE2	PRE4
PRE2	NOB1
PRM9	PRM8
SEC63	SEC61
SEC63	SBH1
SEC63	SSS1
CUE1	UBC7
SEC11	SPC1
ANP1	VAN1
ANP1	EMP47
ANP1	SEC61
ANP1	SEC22
USE1	SEC61
SEC22	EMP47
SEC31	SEC22
PEX3	PEX11
ERP1	ERV46
ERP1	EMP47
ERP1	ERV41
ERP1	YIF1
ERP1	ERV29
ERP1	YIP3
ERP1	BET1
ERP1	ERV14
FAT1	ERG7
FAT1	ERG1
FAT1	ERG6
FAT1	NUS1
FAT1	YJU3
FAT1	AYR1
HRD3	KAR2
ERP2	SSS1
ERP2	OLE1
ERP2	KAR2
ERP2	SCJ1
PRE7	PRE4
PRE7	PRE3
IFA38	PMT2
ROT2	GTB1
OSH2	SWH1
PMT1	SEC66
PMT1	SSH1
PMT1	WBP1
PMT1	PHO86
TRS23	TRS31
TRS23	TRS33
FPR2	MPD2
PRE1	PUP1
GET1	GET2
MNL1	PDI1
CBR1	TCB3
SPC1	TSC13
SPC1	OLE1
SPC1	SPC3
SPC1	SPC2
SPC1	TCB3
SPC1	YNR021W
SPC1	TCB1
ERV25	SEC11
ERV25	SPC2
SCJ1	KAR2
PUP1	PRE7
ALG5	SEC16
TRS31	TRS33
HRD1	CDC48
HRD1	SCP160
NOB1	RPN1
TIP20	SEC22
ERP3	ERP5
SEC31	KAR2
SEC24	SEC13
SEC16	SFB2
SEC16	KAR2
SEC23	KAR2
ERP3	EMP24
ERP3	ERV25
ERV25	ERP5
ERV41	ROT2
PRE3	RPN1
KAR2	ROT1
IRE1	PAH1
IRE1	YPR091C
IRE1	FRT2
IRE1	GLO3
YCK1	IST2
YCK1	FRT2
YCK1	SCT1
YCK1	GLO3
YCK1	ECM3
YCK1	OSH2
YCK1	MST27
YCK1	OSH3
YCK1	PAH1
YCK1	PGA2
YCK1	SEC63
YCK1	PRC1
YCK1	SHE3
YCK1	YPT11
YCK1	NTR2
YCK1	YPR091C
YCK1	ORM2
YCK1	ESBP6
YCK1	NOB1
YCK1	ARE2
SBH1	SEC61
SBH1	SSS1
MID1	SEC66
NSG1	HMG2
GPI2	GPI19
ROT1	SEC61
HRD3	CDC48
DER1	CDC48
DER1	HRD3
DER1	HRD1
NPL4	HRD1
NPL4	HRD3
NPL4	DER1
HRD3	PRC1
DER1	PRC1
HRD1	PRC1
ALG14	ALG13
YOS9	PRC1
LAC1	LAG1
LIP1	LAG1
SSM4	CDC48
SSM4	UBX2
SSM4	NPL4
SSM4	CUE1
SSM4	UBC7
HRD1	USA1
HRD1	YOS9
HRD1	UBX2
USA1	CDC48
USA1	UBX2
USA1	HRD3
USA1	YOS9
USA1	DER1
YOS9	HRD3
YOS9	CDC48
YOS9	KAR2
YOS9	UBX2
YOS9	EMP47
ROT2	ERV46
DFM1	CDC48
UFD1	UBX2
NPL4	UBX2
HMG2	UBX2
HMG2	UFD1
SSM4	UFD1
HRD1	UFD1
DER1	UBX2
DER1	UFD1
ASI1	ASI3
OSH7	VPS4
VPS4	OSH6
GEF1	GET3
BET5	TRS31
BET5	TRS23
TRS33	BET5
PRE7	PUP3
SWA2	RPN1
YER140W	SLP1
EMP24	ERP4
SEC22	DSL1
YDL121C	GET3
GCS1	YIP1
GCS1	PIS1
GCS1	DPM1
CUE4	GET3
DSL1	NTR2
YIF1	YIP3
RTN1	SBH1
RAS2	ERF2
PHS1	IFA38
ERV46	SPC1
FLC2	DFG5
ERP1	EPT1
ERP1	ORM2
ERP1	CBR1
ERP1	SCS7
ERP1	ERG11
ERP1	CPT1
ERP1	SEY1
ERP1	SWP1
ERP1	KRE27
ERP1	UIP4
ERP1	WBP1
ERP1	ALG5
ERP1	PIS1
ERP1	AYR1
ERP1	MSC7
ERP1	ERG25
ERP1	ERG5
ERP1	PKR1
ERP1	GOT1
ERP1	ERP4
ERP1	SUR2
ERP1	SSH1
ERP1	SPC1
ERP1	GTT1
SCT1	RER2
RER2	PIS1
RER2	GPT2
RER2	ERG7
RER2	FAT1
RER2	SWP1
GPI18	KRE27
CSG2	SHR3
FAT1	ERG27
ALG14	CAX4
SSH1	PIS1
SSH1	ERV29
SSH1	ERG25
SSH1	ERV25
SSH1	GOT1
SSH1	ERP4
SSH1	ORM2
SSH1	SCS7
SSH1	ERG11
SSH1	SWP1
RTN2	ERG11
SHR3	SWP1
SHR3	KRE27
SHR3	PIS1
SHR3	ERV25
SHR3	SUR2
SHR3	SOP4
SHR3	ORM2
SHR3	ERG11
SLY1	COG4
SUR2	ERV25
SUR2	ORM2
SUR2	ERG11
GPI8	GPI16
GPI8	GAA1
GPI17	LAC1
GPI17	GPI16
GPI17	GAA1
GPI17	ERG11
WBP1	ORM2
WBP1	ERG11
WBP1	MSC7
WBP1	ERV25
EMP47	ERV41
EMP47	ERV29
EMP47	ERV25
ERG26	ERV25
ERG26	ORM2
ERP6	ERV25
ERP6	ERP4
ERG4	NSG1
OLE1	ERG5
OLE1	ERV25
OLE1	ERG11
OLE1	ILM1
OLE1	KRE27
ERG25	ERV25
ERG25	ORM2
ERG25	SPC2
ERG25	ERG11
ERG25	ILM1
ERG25	PHO86
ERG25	KRE27
ERG25	ALG5
ERG25	ERG3
ERG25	SEC61
VMA21	PKR1
VMA21	ERV25
VMA21	ERG11
CHO2	ERG11
ERV29	ERV25
ERV29	GOT1
ERV29	ERP4
ERV29	SCS7
ERV29	ERG11
ERV29	ERP5
ERV29	SEY1
ERV29	GTT1
ERV29	KRE27
ERV29	MSC7
ERV29	SEC61
ERV29	ERV41
OSH7	FLC1
OSH7	OSH6
OSH7	TCB3
ERG11	SWP1
ERG11	KRE27
ERG11	NCP1
ERG11	PIS1
ERG11	ERG5
ERG11	PKR1
ERG11	ERV25
ERG11	OSH6
ERG11	LAC1
ERG11	SPC1
ERG11	EPT1
ERG11	SOP4
ERG11	ORM2
ERG11	SCS7
ERG11	SPC2
ERG11	SEC62
ERG11	CPT1
ERG11	SEY1
ERG11	GTT1
ERG11	ILM1
ERG11	STE24
ERG11	PHO86
MSC7	ERV25
MSC7	GOT1
MSC7	SCS7
MSC7	SWP1
MSC7	PIS1
NCP1	STE24
NCP1	PIS1
ERG7	YJU3
SFB3	SEC24
EPT1	ERV25
EPT1	CPT1
GPI16	GAA1
KRE27	SOP4
KRE27	ORM2
KRE27	SCS7
KRE27	SWP1
KRE27	PIS1
KRE27	ERV25
KRE27	STE24
KRE27	PHO86
CBR1	ERV25
CBR1	ORM2
AYR1	SWP1
AYR1	PIS1
GTT1	SWP1
GTT1	PEX11
GTT1	ERV25
KAR2	ALG12
SOP4	ORM2
SPC1	ERV41
SPC1	ORM2
SPC1	SEC62
ILM1	CUE4
ILM1	SWP1
LAC1	ALG5
DCW1	SWP1
MCD4	ERV25
OSH6	PIS1
GPT2	ALG5
GPI13	ORM2
ERG3	ERV25
ORM2	SWP1
ORM2	DFG5
ORM2	ERV25
ORM2	ERP4
ORM2	SCS7
ORM2	SPC2
SEC61	ERV25
SEC61	SWP1
HMG2	HMG1
ERV25	ERG5
ERV25	PKR1
ERV25	GOT1
ERV25	ERP4
ERV25	SCS7
ERV25	CPT1
ERV25	SEY1
ERV25	YDC1
ERV25	SWP1
ERV25	UIP4
ERV25	ALG5
ERV25	PIS1
SPC2	SWP1
SPC2	SEC62
TCB3	FLC1
TCB3	TCB1
TCB3	PIS1
ERG5	PIS1
SWP1	CPT1
SWP1	UIP4
SWP1	ALG5
SCS7	ALG5
GOT1	SEY1
PEX15	PEX11
SEY1	PIS1
YDC1	ALG5
UFE1	YPT1
JEM1	KAR2
GRX6	EMP47
ROT1	KRE6
ROT1	BIG1
KAR2	KRE6
RFT1	GTT1
CDS1	GTT1
CDS1	MGA2
YSY6	SEC62
ALG7	GTT1
ATG15	GTT1
ATG15	MGA2
ATG15	CYB5
TSC13	FRT1
TSC13	GTT1
YET3	USA1
SHR3	SEC62
SSS1	YPR071W
CPR5	GET3
DFM1	UBX7
DFM1	USA1
GPI17	MGA2
YDR476C	GTT1
SBH1	GTT1
SBH1	MGA2
PRM8	USA1
ERV14	GTT1
VRG4	SEC62
VRG4	GTT1
VRG4	YPR071W
VRG4	MGA2
ORM1	GTT1
ORM1	USA1
ATF2	YIP3
ATF2	YIF1
ATF2	PRM8
LAG1	SEC62
EPT1	SEC62
EPT1	GTT1
YHR140W	GTT1
TED1	GTT1
AYR1	GTT1
PHS1	SEC62
PHS1	USA1
PHS1	GTT1
PHS1	YPR071W
PHO86	GTT1
PHO86	MGA2
LCB3	USA1
SPC1	GTT1
GPI14	SEC62
OPI3	GTT1
ILM1	SEC62
ILM1	GTT1
LAC1	GTT1
SRP102	GET3
SAC1	USA1
SEC22	SEC62
SEC22	GTT1
SEC22	MGA2
ORM2	ISC1
SPC2	GTT1
SPC2	MGA2
PGA3	GTT1
LIP1	SEC62
CYB5	GTT1
CYB5	MGA2
PGA2	GET3
ALG9	SEC62
ALG9	GTT1
ALG9	USA1
ALG9	MGA2
YIF1	YOP1
YIF1	GTT1
YIF1	MGA2
ALG12	GTT1
ALG12	MGA2
PFA4	SEC62
PFA4	GTT1
YOR223W	LAG1
MPD1	USA1
PMT3	GTT1
ERV2	SEC62
PIS1	USA1
PIS1	MST28
PIS1	GTT1
GET3	SEC22
GET3	PEX15
ERG20	YTA7
RPN1	YET1
RPN1	DFM1
RPN1	SUR4
RPN1	DPL1
RPN1	YET3
RPN1	STE24
RPN1	RTN1
RPN1	DPM1
RPN1	ERG2
RPN1	OLE1
RPN1	ERG6
RPN1	YIP3
RPN1	ERG9
RPN1	SEC23
RPN1	ERP1
RPN1	FAA1
RPN1	SPF1
RPN1	SEC24
RPN1	ERG20
RPN1	SCS2
RPN1	SFB3
RPN1	SEC31
RPN1	SAR1
RPN1	SAC1
RPN1	SSS1
RPN1	GET3
RPN1	PMT1
RPN1	YPT1
SEC22	SSO2
YTA7	CDC48
YTA7	ACC1
OST4	OST5
OST4	WBP1
OST4	SWP1
SEY1	YOP1
SEY1	RTN1
CDC25	PDR16
GPI17	GPI8
DER1	YOS9
DFM1	HRD1
DFM1	HRD3
DFM1	NPL4
DFM1	UBX2
DFM1	YOS9
UFD1	DFM1
SBH1	RTN2
SBH1	YOP1
EMP24	GLO3
ERV25	GLO3
IRA2	KAR2
YIP1	YOS1
SVP26	OCH1
SVP26	MNN9
SSH1	KAR2
SEC61	KAR2
PEX3	PEX15
ORM1	LCB1
ORM2	LCB1
ORM2	LCB2
ORM1	LCB2
ORM1	SAC1
ORM2	SAC1
ORM1	TSC3
ORM2	TSC3
ORM2	ORM1
LCB1	SAC1
SEC61	WBP1
SSS1	OST4
SSS1	OST1
SBH1	SWP1
SBH1	OST6
SEC61	STT3
SEC61	OST6
SEC61	OST5
SEC61	OST4
SEC61	OST3
SEC61	OST2
SEC61	OST1
ERG5	ERG1
ERG4	ERG5
ERG4	ERG6
ERG4	ERG28
ERG4	ERG27
ERG4	ERG26
ERG4	ERG25
ERG4	ERG24
ERG4	ERG11
ERG4	ERG1
ERG5	ERG6
ERG5	ERG27
ERG1	ERG25
ERG11	ERG6
ERG11	ERG27
ERG11	ERG7
ERG2	ERG26
ERG2	ERG25
ERG2	ERG24
ERG2	ERG1
ERG24	ERG3
ERG24	ERG28
ERG24	ERG26
ERG24	ERG11
ERG24	ERG1
ERG25	ERG6
ERG26	ERG3
ERG26	ERG6
ERG26	ERG27
ERG26	ERG11
ERG26	ERG7
ERG26	ERG1
ERG26	ERG9
ERG27	ERG3
ERG27	ERG6
ERG27	ERG24
ERG3	ERG6
ERG3	ERG11
ERG5	ERG25
ERG6	ERG2
ERG6	ERG24
ERG7	ERG5
ERG7	ERG3
ERG7	ERG6
ERG7	ERG25
ERG9	ERG3
ERG9	ERG6
ERG9	ERG28
ERG9	ERG27
ERG9	ERG25
ERG9	ERG11
CSG2	TSC13
SSH1	SRP102
TSC13	IFA38
LCB2	CSG2
ERP5	ERP2
ERP5	EMP24
ERP5	ERP4
MMP1	SHR3
GPI2	FEN1
GPI2	SUR4
SAM3	SHR3
CSG2	ERP2
CSG2	IFA38
CSG2	PBN1
CSG2	FEN1
CSG2	MST27
CSG2	ERV29
CSG2	LAG1
CSG2	ERP5
CSG2	YHR140W
CSG2	SNL1
CSG2	STE24
CSG2	YET1
CSG2	SRP102
CSG2	SUR4
CSG2	GSF2
CSG2	YIP3
CSG2	ERP4
CSG2	GPI2
CSG2	ALG5
IST2	YNL194C
ALG1	IFA38
ALG1	FEN1
ALG1	VMA21
ALG1	YET1
ALG1	SUR4
SEC66	SEC61
SEC66	GPI2
SEC66	ALG5
YPC1	ERP2
YPC1	IFA38
YPC1	FEN1
YPC1	SHR3
YPC1	SBH1
YPC1	EMP47
YPC1	ERG25
YPC1	ERV29
YPC1	YHR140W
YPC1	SNL1
YPC1	PHO86
YPC1	STE24
YPC1	YET1
YPC1	SRP102
YPC1	SUR4
YPC1	GSF2
YPC1	ERP4
YPC1	SEC63
YPC1	GPI2
YPC1	ALG5
ALG7	HMG1
SSH1	IFA38
SSH1	FEN1
SSH1	MST27
SSH1	YHR140W
SSH1	SNL1
SSH1	PHO86
SSH1	STE24
SSH1	LAC1
SSH1	YET1
SSH1	SUR4
SSH1	GSF2
SSH1	CUE1
SSH1	SEC63
SSH1	GPI2
SSH1	YOP1
BSD2	ALG1
BSD2	IFA38
BSD2	YPC1
BSD2	PBN1
BSD2	ADP1
BSD2	FEN1
BSD2	TSC13
BSD2	SHR3
BSD2	SUR2
BSD2	ANP1
BSD2	ERG4
BSD2	MST27
BSD2	ERV29
BSD2	NSG1
BSD2	SNL1
BSD2	PHO86
BSD2	STE24
BSD2	LAC1
BSD2	YET1
BSD2	THI73
BSD2	SUR4
BSD2	GSF2
BSD2	ERP4
BSD2	GPI2
BSD2	YDC1
BSD2	ALG5
BSD2	YOP1
ADP1	IFA38
TSC13	ALG1
TSC13	OST4
TSC13	ERV29
TSC13	OST1
TSC13	PHO86
TSC13	STE24
TSC13	LAC1
TSC13	YET1
TSC13	SRP102
TSC13	GSF2
TSC13	ERP4
TSC13	YDC1
TSC13	YOP1
OST4	SUR4
SUR2	IFA38
SUR2	FEN1
SUR2	SNL1
SUR2	YET1
SUR2	SRP102
SUR2	SUR4
SUR2	GSF2
SUR2	PFA4
SUR2	ERP4
YDR307W	CSG2
YDR307W	ALG1
YDR307W	IFA38
YDR307W	FEN1
YDR307W	TSC13
YDR307W	SHR3
YDR307W	YHR140W
YDR307W	GWT1
YDR307W	STE24
YDR307W	YET1
YDR307W	SRP102
YDR307W	SUR4
YDR307W	GSF2
YDR307W	ERP4
GPI8	ERD2
GPI8	ALG1
GPI8	IFA38
GPI8	YPC1
GPI8	FEN1
GPI8	PER1
GPI8	ATG15
GPI8	TSC13
GPI8	SUR2
GPI8	MST27
GPI8	PRM8
GPI8	ERV29
GPI8	LAG1
GPI8	ERG11
GPI8	NSG1
GPI8	YHR140W
GPI8	SNL1
GPI8	GWT1
GPI8	PHO86
GPI8	STE24
GPI8	LAC1
GPI8	YET1
GPI8	SRP102
GPI8	SAC1
GPI8	SUR4
GPI8	GSF2
GPI8	LCB1
GPI8	YIP3
GPI8	PFA4
GPI8	SLY41
GPI8	GPI2
GPI8	ALG5
GPI8	SAM3
GPI8	YOP1
GPI8	AQY1
ERD1	ERD2
ERD1	IFA38
ERD1	FEN1
ERD1	MNN10
ERD1	PMT6
ERD1	ERV29
ERD1	ARV1
ERD1	SUR4
ERD1	GOT1
ERD1	YIP3
ERD1	SEC12
ERD1	SEC63
WBP1	ERP2
WBP1	ALG1
WBP1	IFA38
WBP1	FEN1
WBP1	SHR3
WBP1	SWF1
WBP1	SUR2
WBP1	ERV29
WBP1	LAG1
WBP1	SNL1
WBP1	PHO86
WBP1	STE24
WBP1	LAC1
WBP1	YET1
WBP1	SUR4
WBP1	GSF2
WBP1	HMG1
WBP1	CUE1
WBP1	PFA4
WBP1	ERP4
WBP1	SEC63
WBP1	GPI2
WBP1	ALG5
YEA4	ERD1
UBC6	FLC2
BST1	FEN1
BST1	PRM8
EMP47	MDM10
EMP47	IFA38
EMP47	FEN1
EMP47	YET1
EMP47	SRP102
EMP47	SUR4
EMP47	YPR003C
MST27	THI73
MST27	GPI2
ERV14	SUR4
OLE1	IFA38
OLE1	FEN1
OLE1	OCH1
OLE1	SNL1
USE1	ADP1
EMP24	ALG1
EMP24	IFA38
EMP24	FEN1
EMP24	TSC13
EMP24	SHR3
EMP24	OST4
EMP24	SUR2
EMP24	MST27
EMP24	ERG25
EMP24	ERV29
EMP24	EPT1
EMP24	YHR140W
EMP24	SNL1
EMP24	PHO86
EMP24	STE24
EMP24	YET1
EMP24	SRP102
EMP24	SUR4
EMP24	SEC61
EMP24	GSF2
EMP24	ALG5
ERG25	ERP2
ERG25	ERD2
ERG25	ALG1
ERG25	IFA38
ERG25	FEN1
ERG25	TSC13
ERG25	SHR3
ERG25	MST27
ERG25	VMA21
ERG25	ERV29
ERG25	LAG1
ERG25	EPT1
ERG25	YHR140W
ERG25	SNL1
ERG25	STE24
ERG25	LAC1
ERG25	YET1
ERG25	SRP102
ERG25	SUR4
ERG25	GSF2
ERG25	HMG1
ERG25	CUE1
ERG25	PFA4
ERG25	ERP4
ERG25	GPI2
ERG25	YOP1
ERG25	AQY1
YIP1	IFA38
YIP1	OST4
ERG1	SSS1
ERG11	FEN1
ERG11	MMM1
ERG11	ARV1
ERG11	SAM3
NCP1	AGP2
ERP5	PRM9
ERP5	IFA38
ERP5	FEN1
ERP5	LAG1
ERP5	YET1
ERP5	SUR4
ERP5	GSF2
EPT1	IFA38
EPT1	FEN1
EPT1	YET1
EPT1	SUR4
EPT1	ALG5
NSG1	ALG1
NSG1	IFA38
NSG1	FEN1
NSG1	TSC13
NSG1	YHR140W
NSG1	SNL1
NSG1	PHO86
NSG1	SUR4
NSG1	GSF2
NSG1	HMG1
NSG1	ERP4
NSG1	ALG5
NSG1	YOP1
YHR140W	ERP2
YHR140W	ALG1
YHR140W	IFA38
YHR140W	PBN1
YHR140W	FEN1
YHR140W	PER1
YHR140W	TSC13
YHR140W	SHR3
YHR140W	SUR2
YHR140W	MST27
YHR140W	PRM8
YHR140W	ERV29
YHR140W	NCP1
YHR140W	SNL1
YHR140W	YKE4
YHR140W	PHO86
YHR140W	STE24
YHR140W	YET1
YHR140W	SRP102
YHR140W	SUR4
YHR140W	GSF2
YHR140W	YIP3
YHR140W	PFA4
YHR140W	ERP4
YHR140W	SEC63
YHR140W	ALG5
YHR140W	YOP1
YHR140W	AQY1
CHS7	ALG1
CHS7	IFA38
CHS7	PBN1
CHS7	FEN1
CHS7	SHR3
CHS7	SUR2
CHS7	ERV29
CHS7	LAG1
CHS7	SNL1
CHS7	PHO86
CHS7	STE24
CHS7	SRP102
CHS7	SUR4
CHS7	GSF2
GPI16	SUR4
EPS1	IFA38
SEC11	IFA38
SEC11	FEN1
SEC11	SUR4
VTC4	GUP1
VTC4	PMT4
VTC4	GSF2
PHO86	ERP2
PHO86	FEN1
PHO86	SHR3
PHO86	SUR2
PHO86	STE14
PHO86	SPC1
PHO86	LAC1
PHO86	YET1
PHO86	SUR4
SPC1	ERD2
SPC1	ALG1
SPC1	IFA38
SPC1	PBN1
SPC1	FEN1
SPC1	SHR3
SPC1	SUR2
SPC1	ERG25
SPC1	ERV29
SPC1	LAG1
SPC1	SNL1
SPC1	STE24
SPC1	LAC1
SPC1	YET1
SPC1	SRP102
SPC1	THI73
SPC1	SUR4
SPC1	ERG6
SPC1	GSF2
SPC1	CUE1
SPC1	ERP4
SPC1	SEC63
SPC1	ALG5
YJR015W	PRM9
YJR015W	IFA38
YJR015W	SHR3
YJR015W	OST4
YJR015W	CHS7
YJR015W	OST1
YJR015W	SUR4
YJR015W	ERP4
GEF1	ECM3
LAC1	IFA38
LAC1	SNL1
LAC1	YET1
LAC1	SUR4
MCD4	IFA38
MCD4	SUR4
MCD4	YOP1
SAC1	IST2
SAC1	IFA38
SAC1	FEN1
SAC1	SHR3
SAC1	SNL1
SAC1	YET1
SAC1	SRP102
SAC1	SUR4
SAC1	YOP1
MMM1	FEN1
MMM1	SUR4
MMP1	ALG1
MMP1	IFA38
MMP1	FEN1
MMP1	ERV29
MMP1	SNL1
MMP1	YET1
MMP1	SUR4
MMP1	GSF2
THI73	IFA38
THI73	SUR4
SMF3	YET1
SMF3	ERG3
SMF3	GPI2
ERG3	IFA38
EMP46	IFA38
HRD3	SPF1
SEC22	PBN1
SEC72	FLC2
SEC72	IFA38
SEC72	VPH2
SEC72	ERG3
SEC72	ERG6
SEC61	IFA38
SEC61	SRP102
SEC61	SUR4
GSF2	IFA38
GSF2	SUR4
ERV41	IFA38
ERV41	YPC1
ERV41	FEN1
ERV41	SNL1
ERV41	SRP102
ERV41	THI73
ERV41	GSF2
HMG1	IFA38
HMG1	IRE1
HMG1	SNL1
HMG1	SRP102
HMG1	SUR4
SWP1	IFA38
SWP1	YPC1
SWP1	FEN1
SWP1	SUR2
SWP1	MST27
SWP1	LAG1
SWP1	NSG1
SWP1	YJR015W
SWP1	YET1
SWP1	SRP102
SWP1	SUR4
SWP1	GSF2
SWP1	ERP4
ALG11	IFA38
ALG11	FEN1
ALG11	YHR140W
ALG11	STE24
ALG11	YET1
ALG11	SUR4
ALG11	YOP1
ESBP6	SWP1
CPT1	ERP2
CPT1	IFA38
CPT1	HVG1
CPT1	EMP24
CPT1	ERP5
CPT1	ESBP6
CPT1	ERP4
CPT1	ALG8
VNX1	NSG1
ARE2	IFA38
ARE2	STE24
UFE1	ERG9
ECM3	LAG1
GPI2	ERP2
GPI2	MST28
GPI2	ALG1
GPI2	IFA38
GPI2	SHR3
GPI2	SUR2
GPI2	ERV29
GPI2	ERG11
GPI2	YHR140W
GPI2	GPI16
GPI2	SNL1
GPI2	OST1
GPI2	LAS21
GPI2	GWT1
GPI2	PHO86
GPI2	SPC1
GPI2	STE24
GPI2	LAC1
GPI2	YET1
GPI2	SRP102
GPI2	THI73
GPI2	GSF2
GPI2	CUE1
GPI2	ALG11
GPI2	ESBP6
GPI2	PFA4
GPI2	ERP4
GPI2	SEC63
GPI2	YOP1
SAM3	ALG1
SAM3	IFA38
SAM3	FEN1
SAM3	SUR2
SAM3	ERV29
SAM3	NSG1
SAM3	SNL1
SAM3	STE24
SAM3	SRP102
SAM3	GSF2
SAM3	ERP4
SAM3	ALG5
YPR003C	IFA38
AQY1	FEN1
AQY1	YET1
YET1	YET3
YET1	SEC63
YET1	SEC61
YET3	SEC63
YET3	SEC61
YET1	SEC66
KAR2	SEC66
KAR2	SEC72
SPT23	UFD1
SEC22	GLO3
BOS1	GLO3
GLO3	EMP47
GLO3	BET1
SEC62	SBH1
SEC62	SSS1
CDC28	PAH1
UBC6	STE14
FRT1	FRT2
FRT1	SEC66
FRT1	SEC72
FRT1	SEC62
FRT1	SEC63
FRT1	SEC61
FRT2	SEC66
FRT2	SEC72
FRT2	SEC62
FRT2	SEC63
FRT2	SEC61
PMT2	EMP24
HRD1	PMT1
PMT1	ERV25
PMT1	ERP1
PMT1	PDI1
PMT1	ERP2
PMT1	ERO1
PMT1	EMP24
PMT1	USA1
PMT1	CDC48
PMT2	CDC48
PMT2	DFM1
PMT2	ERV25
PMT2	ERP1
PMT2	ERO1
PMT2	USA1
PMT2	HRD1
PMT2	ERP2
PMT2	YOS9
PMT2	PDI1
SED4	SAR1
DER1	DFM1
SSM4	DFM1
SSM4	SEC61
HRD3	UBX2
HRD3	SEC61
OSH3	SAC1
OSH7	SAC1
SCS2	YET1
SCS2	YET3
OPI1	YET1
OPI1	YET3
ALG7	ALG14
ALG13	ALG7
SSH1	SEC66
SEC23	TRS33
ERG6	MDM34
ERG6	MMM1
ERG6	CBR1
ERG6	AYR1
ERG6	FMP52
ERG6	GSF2
ERG6	DPM1
ERG6	GET1
ERG6	PEX19
ERG6	DSL1
PRC1	IRE1
SSM4	GSF2
SSM4	ERG20
SSM4	NOB1
SSM4	SEC13
SSM4	PDI1
MMM1	MDM34
GEM1	MDM10
GEM1	MDM12
GEM1	MDM34
GEM1	MMM1
CDC48	SEC23
ALG14	DPM1
PDI1	PRC1
HRD3	ERG3
MMM1	CDC48
MMM1	KAR2
MDM34	MDM10
MDM34	MDM12
PRC1	KAR2
FAR10	FAR11
FAR7	FAR11
FAR8	FAR11
SEC39	SEC63
SEC20	SEC63
SEC39	SEC22
ORM1	LAC1
ORM2	LAC1
VNX1	DPM1
ROT1	OST3
KRE5	KEG1
CNE1	KEG1
CNE1	KRE6
UBX2	DGA1
GUP1	MSC7
YHR192W	SEY1
YHR192W	RTN1
YHR192W	YOP1
FMP52	ERV41
YPR091C	SCT1
IST2	OSH6
SHR3	VPS66
VMA21	FPR2
SEC11	SPC3
SPC3	KAR2
SSO2	EUG1
ERP3	FRT2
ERP3	VPS64
ERP3	GTB1
ERP3	YEL043W
ERP3	ERP6
ERP3	YHR192W
ERP3	FRT1
YEL043W	UFE1
YEL043W	FRT1
NNF2	YET3
NNF2	YHR192W
NNF2	FRT1
KAR2	YTA7
KAR2	FAR3
KAR2	FRT1
FAR8	LHS1
MPD2	VPS64
SAR1	SEC31
TCB3	SAC1
TCB3	DPM1
IST2	DPM1
SAC1	ALG2
SAC1	OST1
SAC1	OST3
SAC1	PMT1
SAC1	PMT2
SAC1	WBP1
SAC1	CHO2
SAC1	ERG9
SAC1	LCB2
SAC1	OLE1
SAC1	SCS2
SAC1	ERV25
SAC1	SEC63
SAC1	RTN1
SAC1	MSC7
SAC1	SPF1
SAC1	TYW1
SCS2	DPM1
SCS2	PMT2
SCS2	PMT1
SCS2	OST1
SCS2	STT3
SCS2	WBP1
SCS2	ERG2
SCS2	ERG9
SCS2	ERG11
SCS2	OLE1
SCS2	EMP24
SCS2	ERP1
SCS2	ERV25
SCS2	GPI17
SCS2	GSF2
SCS2	PGA3
SCS2	SEC63
SCS2	STE24
SCS2	RTN1
SCS2	RTN2
SCS2	SEY1
SCS2	IST2
SCS2	SPF1
SCS2	TCB1
SCS2	TCB3
SBH1	GET3
GET3	YSY6
VPS66	DPM1
SEC61	SBH2
SSH1	SSS1
SSH1	SBH1
SSH1	SBH2
SSM4	UBC6
UBX2	SPT23
NPL4	MGA2
NPL4	SPT23
UBC7	UBC6
ADP1	ERG27
CDC28	LCB4
CDC28	YPT11
OLE1	HRD1
ADP1	DPM1
ADP1	OST2
ADP1	ORM2
ADP1	SOP4
ERP2	ERP6
ERP2	ERP4
ERP2	ERP3
ERP4	ERP3
ERP3	ERP1
ERP1	ERP6
ERP6	EMP24
ERP6	ERP5
ERP5	ERP1
OSH3	SCS2
