# Supplementary material for: Rechecking the Centrality-Lethality Rule in the Scope of Protein Subcellular Localization Interaction Networks
Source: PLoS One. 2015 Jun 26;10(6):e0130743. doi: 10.1371/journal.pone.0130743 (PMC4482623; doi:10.1371/journal.pone.0130743)
Supplement: S1 Dataset — It contains PSLINs of 11compartments, including Endoplasmic, Cytoskeleton, Golgi, Cytosol, Vacuole, Mitochondrion, Endosome, Plasma, Nucleus, Peroxisome and Extracellular. (ZIP) [file pone.0130743.s001.zip › Yeast_PSLINs/Endosome_PPI.txt]

PEP3	PEP5
PEP3	VPS16
PEP3	VPS33
PEP3	VPS41
PEP3	VPS8
VPS52	VPS54
VPS52	VPS51
VPS27	HSE1
VPS29	VPS35
VPS4	BRO1
VPS4	SNF7
VPS41	PEP5
VPS41	VPS16
VPS41	VPS33
VPS53	VPS54
VPS53	VPS52
VPS8	PEP5
VPS8	VPS16
VPS8	VPS33
GYP6	TRS120
GYP6	TRS130
PEP3	SEC7
YPT53	VPS21
YPT53	YPT52
VPS21	YPT52
MEH1	SLM4
VPS25	SNF8
VPS17	VPS5
VPS36	SNF8
ATG20	SNX4
YPT31	PEP12
PEP12	PEP7
END3	PAN1
LST8	TOR1
PAN1	SLA1
PEP12	YKT6
SNC1	PEP12
SYN8	PEP12
SYN8	SNC1
SYN8	VTI1
SYN8	YKT6
TLG1	SNC2
TLG1	TLG2
TLG1	VTI1
TLG1	VPS51
TLG1	VPS52
TLG1	PEP12
TLG2	VTI1
TLG2	SNC2
PEP7	VPS21
PEP5	VPS16
PEP5	VPS33
VPS16	VPS33
VPS20	SNF7
VPS20	VPS24
SNF8	SNF7
SNF8	VPS24
STP22	VPS28
STP22	SRN2
VPS24	DID4
PEP8	VPS17
PEP8	VPS29
PEP8	VPS35
PEP8	VPS5
VPS27	STP22
VPS5	VPS35
VPS51	VPS53
VPS51	VPS54
VTI1	YKT6
VTI1	PEP12
YKT6	VPS41
CCZ1	MON1
SNX4	SNX41
VTA1	VPS60
SNC1	SNX4
TLG1	VPS53
TLG1	VPS54
TLG2	VPS53
TLG2	VPS54
VPS29	VPS17
VPS29	VPS5
VPS35	VPS17
SLA1	END3
SNC1	VPS54
PEP7	PEP5
PEP7	PEP3
GYP6	NHX1
SNC2	VTI1
VPS4	VPS20
VPS4	VTA1
MON1	PEP5
MON1	PEP3
MON1	VPS33
VPS54	PEP12
RSP5	SLA1
VPS33	PEP12
MSB3	VPS21
MSB3	YPT31
VPS30	VPS38
VPS30	VPS34
VPS38	VPS34
VPS38	VPS15
ATG18	FAB1
VPS4	DID2
VPS20	SNF8
VPS20	VPS28
VPS20	VPS36
SNF8	VPS28
SNF8	SRN2
STP22	HSE1
VPS24	SNF7
VPS25	VPS20
VPS25	VPS28
VPS25	VPS36
VPS28	VPS36
VPS28	SRN2
BRO1	SNF7
SRN2	VPS20
SRN2	VPS36
HSE1	RSP5
VTA1	SNF7
VTA1	DID2
DOA4	SNF7
TLG1	SNC1
DID4	SNF7
MON2	NEO1
DOA4	BRO1
SLA1	SNA3
SEC7	SEC21
VPS34	VPS15
YPT32	RCY1
RCY1	YPT31
RCY1	SNC1
GTR1	MEH1
MSB3	RHO1
VPS53	PEP1
ENT5	VPS27
PEP1	VPS52
DOP1	MON2
PSD2	PDR17
YPP1	CSR1
MVB12	STP22
MVB12	SRN2
ALY2	RSP5
SRN2	SWH1
VPS4	IST1
VPS54	TOR1
EMP70	PIB1
AKR1	PEP12
AKR1	VTI1
AKR1	YKT6
VPS30	VPS15
GCS1	SNC2
SNX4	GCS1
VPS34	GPA1
VPS15	GPA1
YPT31	VPS54
GTR1	GTR2
GTR1	LTV1
GTR1	SLM4
SLM4	GTR2
MEH1	GTR2
GTR2	GAP1
SLM4	GAP1
TLG2	PEP1
TLG2	PEP3
TLG2	STV1
TLG2	AKR1
TLG2	PTM1
TLG2	YPT52
TLG2	YPT32
TLG2	YPT31
TLG2	YKT6
VTI1	VPS41
VTI1	PEP5
VTI1	PEP3
VTI1	VPS16
VTI1	VPS33
VPS33	YKT6
SNX3	YPT53
SNX4	VPS17
VPS17	YPT53
YPT35	PEP12
RCY1	CDC50
RCY1	DNF1
BTN2	TLG2
BTN2	TLG1
BTN2	VTI1
BTN2	SNC1
BTN2	SNC2
BTN2	VPS35
BTN2	PEP8
BTN2	SNX4
AKR1	LCB4
TRS120	TRS130
RSP5	ALY1
GCS1	SNA3
GCS1	VPS68
YER128W	VPS4
HSV2	VPS21
STP22	BRO1
STP22	DOA4
BRO1	RSP5
VPS36	STP22
TRS130	YPT31
RSP5	SNA3
DID2	VPS24
DID4	VPS4
ENT5	PEP12
VPS3	VPS8
VPS3	PEP5
VPS3	PEP3
VPS3	VPS16
VPS3	VPS33
VPS21	VPS3
VPS41	VPS3
PEP1	VPS35
PEP1	PEP8
TOR1	RHO1
TOR1	PEP1
LST8	PEP1
VPS35	SNX3
VPS68	VPS55
IST1	VPS27
IST1	SNF7
IST1	DID2
PEP1	VPS68
PEP1	VPS5
SEC7	DNF1
AKR1	NEO1
AKR1	GEF1
VPS60	SNF7
SNA3	MEH1
SNA3	SEC21
SNA3	VPS35
DID4	DID2
DID2	SNF7
VTA1	IST1
VPS38	MRL1
YER128W	VTA1
RSP5	SEC7
DID4	VPS20
AKR1	MEH1
VPS4	VPS24
HSE1	SLA1
SLA1	STP22
SLA1	VTH1
VPS21	VPS8
YPT53	VPS8
YPT52	VPS8
NHX1	ERS1
NHX1	MRL1
EMP70	PEP12
ALY1	SEC7
PAN1	DNF1
DOP1	NEO1
ALY1	GAP1
ALY2	GAP1
VPS3	YPT52
VPS41	YPT52
PEP5	VPS21
PEP5	YPT52
PEP3	YPT52
VPS16	YPT52
VPS33	YPT52
VPS33	YPT53
BTN2	YHR009C
RSP5	YHR009C
YKT6	TLG1
YKT6	VPS16
RSP5	SEC21
SLA1	SEC21
STP22	VPS51
STP22	VPS20
SNX41	STP22
VPS60	END3
SNF7	END3
END3	HSE1
END3	STV1
YPT52	MSB3
DOA4	VPS24
DOA4	VPS20
DAP1	PEP12
GAP1	NHX1
GAP1	PEP12
SNC1	SNC2
