# Supplementary material for: Rechecking the Centrality-Lethality Rule in the Scope of Protein Subcellular Localization Interaction Networks
Source: PLoS One. 2015 Jun 26;10(6):e0130743. doi: 10.1371/journal.pone.0130743 (PMC4482623; doi:10.1371/journal.pone.0130743)
Supplement: S1 Dataset — It contains PSLINs of 11compartments, including Endoplasmic, Cytoskeleton, Golgi, Cytosol, Vacuole, Mitochondrion, Endosome, Plasma, Nucleus, Peroxisome and Extracellular. (ZIP) [file pone.0130743.s001.zip › Yeast_PSLINs/Golgi_PPI.txt]

APL2	APL4
APL2	APM1
APL2	APM2
APL2	APS1
APL5	APL6
APL5	APM3
APL5	APS3
APL6	APM3
BET3	BET5
BET3	TRS120
BET3	TRS130
BET3	TRS20
BET3	TRS23
BET3	TRS31
BET3	TRS33
CHC1	CLC1
COP1	RET2
COP1	RET3
COP1	SEC21
COP1	SEC26
COP1	SEC28
GGA2	CHC1
GLO3	COP1
GLO3	SEC21
GLO3	SEC26
GLO3	SEC27
RET2	RET3
RET2	SEC21
RET2	SEC26
RET2	SEC27
RET2	SEC28
VPS52	VPS54
VPS52	VPS51
SEC27	COP1
SEC27	RET3
SEC27	SEC21
SEC27	SEC26
SEC27	SEC28
SLY1	YKT6
TRS20	BET5
TRS20	TRS120
TRS20	TRS130
TRS20	TRS23
TRS20	TRS31
TRS20	TRS33
VPS45	TLG1
VPS45	TLG2
VPS45	VTI1
VPS45	YKT6
VPS53	VPS54
VPS53	VPS52
ARF1	ARF2
GET3	GET1
GET3	GET2
GET3	GRX7
YPT6	RGP1
YPT6	RIC1
SEC27	SEC18
SEC27	PCT1
APM1	KRE6
VAN1	MNN9
SEC27	GDT1
APM1	APL4
YIP4	TVP23
YIP4	YIP5
TVP23	YIP5
MST27	MST28
COG4	COG2
YPT1	BOS1
YPT1	PEP12
YPT1	RBD2
YPT31	PEP12
YPT31	GMH1
COG8	COG3
COG8	COG2
COG8	COG7
COG8	COG1
COG8	COG6
COG8	COG5
COG8	COG4
COG3	COG2
COG7	COG2
COG1	COG2
COG6	COG2
COG5	COG2
PEP12	SEC18
PEP12	VPS45
SEC23	SEC24
CLC1	APL2
CLC1	KEX2
CLC1	PEP1
GMH1	GEA1
GMH1	GEA2
LST8	TOR1
MNN11	ANP1
PEP12	YKT6
COG3	SED5
COG2	SED5
SED5	BET1
SED5	SLY1
SED5	ANP1
SED5	EMP24
SED5	ERV25
SED5	ERV41
SED5	VTI1
SED5	SEC22
TLG1	TLG2
TLG1	VTI1
TLG1	VPS51
TLG1	VPS52
TLG1	PEP12
TLG2	VTI1
TRX1	SEC18
VPS51	VPS53
VPS51	VPS54
VTI1	YKT6
VTI1	PEP12
YIF1	YIP1
YPT1	YIP1
YPT1	YPT31
BOS1	BET1
BOS1	SEC22
BOS1	SED5
BOS1	SLY1
RGP1	RIC1
SED5	GOS1
SED5	SFT1
SED5	YKT6
SLY1	BET1
SLY1	SEC22
YIP3	YPT1
YIP3	YPT31
YIP3	YPT32
YIP3	YPT6
EMP24	ERV25
TLG1	VPS53
TLG1	VPS54
TLG2	VPS53
TLG2	VPS54
APL2	CHC1
APL4	CHC1
BET1	SEC23
BET1	SEC24
BET1	ARF1
BET1	SAR1
BET3	YPT1
BET3	YPT31
EMP46	SEC21
EMP46	SEC23
EMP47	SEC21
EMP47	SEC23
EMP47	COP1
GGA1	CHC1
GGA2	APL2
GGA2	CLC1
SFB3	SEC23
MST27	SEC24
MST28	SEC24
SAR1	ERV25
SAR1	ERV41
SAR1	ERV46
SAR1	EMP24
SAR1	SEC22
SEC22	SEC23
SEC22	SEC24
SEC22	ARF1
SEC24	SED5
COG3	GOS1
COG3	SEC21
COG3	SEC22
COG3	YKT6
SED5	SEC23
SED5	SFB2
SED5	SFB3
SYS1	SEC23
SYS1	SEC24
COG1	COG3
COG1	SED5
YIP1	YPT31
COG6	COG3
COG6	SED5
YOP1	YIP1
COG4	COG3
COG4	SED5
YPT1	TRS20
YPT1	TRS33
YPT6	SGM1
YPT6	VPS52
YPT6	VPS53
YPT6	VPS54
YPT6	YOP1
MON2	ARL1
GLO3	ARF1
GLO3	ARF2
GCS1	ARF1
GYP1	YPT1
SEC12	SAR1
SYT1	ARF2
BET1	SEC22
BET1	YKT6
BOS1	SAR1
BOS1	SEC23
BOS1	SEC24
EMP24	SEC23
EMP24	SEC24
ERV25	SEC23
ERV25	SEC24
SED5	TLG1
SFT1	BOS1
SFT1	GOS1
SFT1	SEC22
SFT1	YKT6
VTI1	ENT3
YIF1	YPT1
YIF1	YPT31
YIF1	YPT32
YIF1	YPT6
YIP4	YIF1
YIP4	YIP1
YIP4	YPT1
YIP4	YPT31
YIP4	YPT32
YIP4	YPT6
YKT6	SEC22
YPT1	COG3
YPT6	COG2
SEC23	SAR1
SEC24	SAR1
SEC23	SFB2
VPS54	PEP12
YIP1	YIP5
YPT6	YIP1
GOS1	YKT6
SAR1	SED5
RER1	SEC12
MNN9	ANP1
MNN9	HOC1
MNN9	MNN11
VPS38	VPS34
VPS38	VPS15
SEC18	TRX2
BOS1	GOS1
BOS1	YKT6
GOS1	SEC22
GOS1	PEP12
SFT1	PEP12
GOS1	BET1
GGA2	ENT3
APL4	ENT3
ENT3	CLC1
ERV46	ERV41
YIP1	BOS1
APM1	APS1
APL6	APL2
GGA1	ARF1
GGA1	ARF2
GGA2	ARF1
GGA2	ARF2
ARL1	IMH1
ARL1	VPS53
ARL1	VPS54
EMP46	EMP47
SAR1	ERV14
GEA2	DRS2
ENT3	CHC1
MNN1	ANP1
MNN10	MNN11
MNN11	HOC1
MNN10	HOC1
ANP1	MNN10
ANP1	HOC1
MNN10	MNN9
COG3	OCH1
COG3	MNN1
MON2	NEO1
SFT1	SLY1
GOS1	SLY1
ARF1	COP1
ARF1	SEC26
ARF1	SEC27
ARF1	SEC7
ARF1	GEA2
YPT1	SED5
SYS1	ARL3
YPT1	COG2
COG2	SEC21
BET1	COP1
BET1	SEC27
BET1	SEC21
BET1	RET2
BET1	SEC28
BET1	RET3
SEC22	COP1
SEC22	SEC26
SEC22	SEC27
SEC22	SEC21
SEC22	RET2
SEC22	SEC28
SEC7	SEC21
SEC7	SEC24
APM2	APS1
YPT1	SEC22
VPS34	VPS15
GYP5	GYL1
YPT32	RCY1
RCY1	YPT31
RSP5	CHC1
GCS1	ARL1
GLO3	ARL1
ARL1	SFT2
RTN1	YIP3
RTN1	YPT1
COG5	COG1
COG5	COG4
COG6	COG1
COG4	COG1
COG7	COG5
COG7	COG6
COG5	COG3
COG6	COG5
COG7	COG3
COG7	COG4
VPS53	PEP1
USO1	YPT1
YIF1	YOS1
SEC7	SEC26
SEC7	SEC23
SED5	MNN9
SED5	KEX2
SED5	KRE2
SED5	VAN1
ANP1	VAN1
ANP1	EMP47
ANP1	SEC22
SEC22	EMP47
PEP1	VPS52
SEC21	BOS1
SEC21	OCH1
YCR043C	ANP1
DOP1	MON2
SEC26	SEC28
SEC26	SEC21
SEC26	RET3
TRS23	TRS31
TRS23	TRS33
TRS120	TRS33
GRH1	SEC24
GRH1	SEC23
COG7	COG1
GET1	GET2
SEC27	LCB5
APL6	APS3
APM2	APL4
SEC28	SEC21
SEC28	RET3
BCH2	CHS5
RIC1	TRX2
APS1	APL4
CHS5	BCH1
ERV25	SEC27
VPS54	TOR1
RGP1	YIP3
TRS31	TRS33
LDB19	RSP5
PMR1	ANP1
PMR1	MNN10
PMR1	MNN11
TRS31	TRS120
TRS31	TRS130
COG4	COG6
CHS6	BUD7
CHS6	CHS5
CHS6	GRH1
CHS6	BCH1
CHS5	BUD7
AKR1	PEP12
AKR1	VTI1
AKR1	YKT6
ERV41	COP1
ERV41	RET2
ERV41	SEC21
ERV41	SEC26
ERV41	SEC27
ERV41	SEC28
YPT31	VPS54
ARF1	CHS5
ARF1	BCH1
ARF1	BUD7
ARF1	CHS6
ARF1	BCH2
BUD7	BCH2
BUD7	BCH1
BCH2	CHS6
BCH2	BCH1
SED5	PMR1
SED5	AKR1
SED5	MNN2
SED5	KTR4
SED5	ERV46
SED5	MNN11
SED5	KTR1
SED5	EMP47
SED5	MNN10
SED5	GVP36
SED5	GCS1
SED5	YIF1
SED5	ATG27
SED5	YPT31
SED5	YPT32
SED5	SVP26
SED5	RER1
SED5	YIP3
SED5	ERV14
TLG2	PEP1
TLG2	STV1
TLG2	AKR1
TLG2	MNN5
TLG2	PTM1
TLG2	KRE2
TLG2	KTR4
TLG2	GNT1
TLG2	KTR1
TLG2	GVP36
TLG2	TVP38
TLG2	TRS31
TLG2	ATG27
TLG2	GOS1
TLG2	YPT32
TLG2	YPT31
TLG2	YKT6
TLG2	YPT1
TLG2	SAR1
TLG2	ARF1
TLG2	TVP23
TLG2	TVP18
TLG2	YIP3
TLG2	TVP15
GOS1	SVP26
SED5	PEP12
SNX3	AKR2
SNX3	RBD2
SNX3	YIF1
SNX3	YIP1
SNX3	YIP5
VPS5	YIF1
RCY1	DRS2
RCY1	DNF1
CHS5	APL2
CHS5	TLG1
CHS5	CHC1
CHS5	CLC1
LAA1	APL4
LAA1	GGA2
LAA1	APL2
AKR1	LCB4
AKR2	LCB4
GEF1	GET3
BET5	TRS31
BET5	TRS23
TRS33	BET5
TRS23	TRS120
TRS23	TRS130
TRS120	BET5
TRS120	TRS130
BET5	TRS130
TRS130	TRS33
SEC21	RET3
GCS1	YIP4
GCS1	YIP1
GCS1	TVP38
GCS1	PIS1
YIF1	YIP3
PEP12	SFT2
GRH1	SFB2
GRH1	SFB3
TRS130	YPT31
TRS130	YPT1
TVP15	TVP18
RSP5	YIP5
APS1	GGA2
APS1	CHC1
APS1	CLC1
ENT3	PEP12
SEC7	NPR1
TOR1	RHO1
TOR1	GYP5
TOR1	PEP1
LST8	PEP1
BOS1	ARF1
YKT6	ARF1
SED5	ARF1
BET1	SEC18
SED5	SEC18
BOS1	SEC18
SEC22	SEC18
YKT6	SEC18
ARF1	RUD3
ARF3	RUD3
RUD3	ERV14
BET1	COG1
BET1	COG2
SFT1	COG1
SFT1	COG2
MST27	SEC26
MST27	SEC27
MST27	SEC21
MST27	RET2
MST27	COP1
DRS2	DNF1
DRS2	KEX1
SWH1	TVP15
PEP1	VPS5
PEP1	ENT3
PEP1	TVP15
PEP1	GGA2
PEP1	ATG27
PEP1	CHC1
PEP1	KEX1
SFT2	EMP47
SFT2	ARF1
SFT2	YCR043C
SFT2	GOT1
SFT2	KEX1
SFT2	NEO1
SFT2	TVP15
SFT2	RBD2
SFT2	RET2
SFT2	ATG27
SFT2	AKR1
ARL1	DOP1
YCR043C	LPP1
YCR043C	GOT1
YCR043C	EPT1
YCR043C	TVP15
YCR043C	RBD2
YCR043C	AKR1
USO1	GRH1
ARF2	TVP15
ARF1	BSC6
ARF1	ERV25
ARF1	GOT1
ARF1	KEX1
ARF1	EPT1
ARF1	TVP15
ARF1	RBD2
ARF1	RET2
ARF1	AKR1
ARF1	RET3
ARF1	EMP47
ARF1	YPT1
TVP15	SEC27
TVP15	ATG27
TVP15	AKR1
TVP15	MRL1
TVP15	TVP38
TVP15	SEC26
TVP15	SLY1
TVP15	COG3
TVP15	KEX1
TVP15	VPS5
TVP15	RBD2
TVP15	DOP1
DOP1	KEX1
SEC7	DNF1
SEC7	KEX1
SEC7	KEX2
SEC7	CHS5
SLY1	COG4
SLY1	COG3
SLY1	RBD2
SLY1	GRH1
SEC26	AUR1
SEC26	RBD2
AKR1	NEO1
AKR1	RBD2
AKR1	RET2
AKR1	TVP38
AKR1	GEF1
AKR1	BSC6
AKR1	GOT1
AKR1	AUR1
AKR1	KEX1
AKR1	ATG27
VPS52	COG3
LPP1	RBD2
LPP1	TMN3
GRH1	RBD2
TMN3	RBD2
GLO3	RBD2
COG3	RBD2
DNF1	CHS5
DNF1	KEX1
EMP47	ERV41
EMP47	RBD2
EMP47	RET2
EMP47	ATG27
EMP47	ERV25
RET2	RBD2
RET2	AUR1
RET2	KEX1
VPS45	KEX1
SEC27	RBD2
SEC27	AUR1
SEC27	KEX1
KEX1	TVP38
KEX1	GEF1
KEX1	SNX3
KEX1	AUR1
KEX1	COG6
KEX1	RBD2
KEX1	KEX2
KEX1	CHS5
KEX1	YMD8
KEX1	BSC6
CHC1	AGE2
APL6	CHS5
SFB3	SEC24
SFB3	RBD2
GGA2	APL4
EPT1	ERV25
EPT1	CPT1
EPT1	RBD2
ATG27	RBD2
ATG27	SNX3
ATG27	VPS5
LAA1	CHS5
AUR1	RBD2
MCD4	ERV25
TVP38	RBD2
VPS38	MRL1
ERV25	GOT1
ERV25	CPT1
ERV25	RBD2
ERV25	YDC1
ERV25	PIS1
ERV41	RBD2
GOT1	RBD2
CPT1	RBD2
SEC21	RBD2
RET3	RBD2
RBD2	COG4
KRE2	VPS74
GRX6	EMP47
AST1	TVP15
YPT1	COG6
YPT6	COG6
SEC14	TVP15
SEC14	PIS1
YIF1	YOP1
TLG2	GET3
SAR1	TVP15
PIS1	MST28
GET3	SED5
GET3	SEC22
RSP5	SEC7
RET2	VPS74
SEC26	VPS74
VPS74	SEC21
VPS74	SEC27
VPS74	SEC28
VPS74	COP1
SGM1	RUD3
COY1	RUD3
IMH1	RUD3
YPT32	GYP1
COP1	RER1
SEC21	GEA1
GEA2	SEC21
EMP24	GLO3
ERV25	GLO3
DRS2	APL2
APL4	DRS2
APL2	ARF1
DRS2	SAC1
DRS2	SEC26
ARF1	GEA1
YIP1	YOS1
SVP26	MNN2
SVP26	OCH1
SVP26	MNN9
SVP26	MNN5
MNN2	ERV25
MNN2	SEC22
TPO5	MST28
TPO5	MST27
YPC1	EMP47
YND1	SYS1
YND1	YIP3
DNF1	EMP24
EMP24	MST27
EMP24	EPT1
YHL017W	SYS1
SYS1	YIP3
MCD4	YOP1
SAC1	YOP1
TVP38	SYS1
TVP38	EMP46
SED5	HOC1
YMD8	SYS1
ERV41	YPC1
STV1	ERV25
CPT1	HVG1
CPT1	EMP24
MRL1	TVP38
NPR1	LST8
NPR1	RSP5
NPR1	TOR1
DOP1	NEO1
SED5	GLO3
SEC22	GLO3
BOS1	GLO3
GLO3	EMP47
GLO3	BET1
ARL1	SYT1
ARF1	SYT1
SED4	SAR1
KES1	SAC1
NPR1	CLC1
SEC23	TRS33
GEA2	COG4
GEA2	COG2
GEA2	TRS33
GEA2	TRS130
GEA2	TRS120
GEA2	BET3
GEA2	TRS31
KES1	RHO1
RSP5	SEC23
YKT6	TLG1
YPT1	YIP5
NPR1	LDB19
GGA2	FRQ1
ARF1	SEC28
ARF1	SEC21
GEA1	GEA2
RSP5	COP1
RSP5	SEC21
RSP5	SEC26
RSP5	SEC27
RSP5	RET2
ARL3	ARL1
COG3	BOS1
COY1	SGM1
COY1	VPS5
COY1	GYP5
BOS1	VPS51
IMH1	BOS1
IMH1	GYP5
GYL1	SGM1
VPS74	SAC1
GGA1	KEX2
GGA2	KEX2
GGA2	MON2
GGA1	MON2
SAC1	MNN5
SAC1	ERV25
SAC1	RTN1
ERV25	COP1
ERV25	SEC26
ERV25	RET2
ERV25	SEC28
KTR1	SVP26
KRE2	SVP26
KTR4	SVP26
KTR7	SVP26
KTR4	ERV46
KTR4	ERV41
