# Supplementary material for: Rechecking the Centrality-Lethality Rule in the Scope of Protein Subcellular Localization Interaction Networks
Source: PLoS One. 2015 Jun 26;10(6):e0130743. doi: 10.1371/journal.pone.0130743 (PMC4482623; doi:10.1371/journal.pone.0130743)
Supplement: S1 Dataset — It contains PSLINs of 11compartments, including Endoplasmic, Cytoskeleton, Golgi, Cytosol, Vacuole, Mitochondrion, Endosome, Plasma, Nucleus, Peroxisome and Extracellular. (ZIP) [file pone.0130743.s001.zip › Yeast_PSLINs/Mitochondrion_PPI.txt]

RPO21	SPT6
SPT5	RPO21
TIM50	TOM40
TAM41	HSP60
MIA40	TOM40
TRZ1	NUC1
YLR132C	COR1
YLR132C	PRP19
SPP382	PRP19
SPP382	PRP43
TIF4631	GUS1
SAP185	RAT1
TIF4631	CDC48
RPO21	RPB2
PRE6	SCL1
ARC15	ARC18
ARC18	ARP2
ARC18	PFK1
ARP2	ARC15
CCA1	ENO2
CCL1	SPT7
CDC48	MRPS28
CDC48	NPL4
CFT1	PFK1
CFT1	RNA14
CHD1	VPS1
COR1	QCR2
COX9	COX4
COX9	COX5A
COX9	COX6
CTF18	VPS13
CYS4	SSC1
ENO1	SSC1
ERP1	PHB1
KGD1	KGD2
KGD1	LPD1
KGD1	YMR31
KGD2	LPD1
KGD2	YMR31
MAS1	DIS3
MAS1	MAS2
MDM10	TOM40
MDM10	MPM1
MOT1	GCN1
MOT1	VPS1
MRP4	HSC82
MRP4	MRP1
MRP4	MRP13
MRP4	MRP21
MRP4	MRP51
MRP4	MRPS28
MRP4	MRPS5
MRP4	MRPS9
MRP4	NAM9
MRP4	PET123
MRP4	RSM10
MRP4	RSM19
MRP4	RSM22
MRP4	RSM23
MRP4	RSM25
MRP4	RSM26
MRP4	RSM27
MRP4	RSM7
MRP4	EHD3
MRP4	MRPS8
MRP4	MRPS17
MRP4	MRPS18
MRPL10	IMG1
MRPL10	IMG2
MRPL10	MHR1
MRPL10	MRP7
MRPL10	MRPL16
MRPL10	MRPL17
MRPL10	MRPL23
MRPL10	MRPL24
MRPL10	MRPL27
MRPL10	MRPL28
MRPL10	MRPL3
MRPL10	MRPL35
MRPL10	MRPL36
MRPL10	MRPL39
MRPL10	MRPL4
MRPL10	MRPL44
MRPL10	MRPL6
MRPL10	MRPL7
MRPL10	MRM1
MRPL10	MRPL1
MRPL16	BEM2
MRPL16	CYR1
MRPL16	MRP7
MRPL16	MRPL20
MRPL16	MRPL23
MRPL16	MRPL28
MRPL16	MRPL3
MRPL16	MRPL35
MRPL16	MRPL4
MRPL16	MRPL7
MRPL16	MRPL8
MRPL16	YML6
MRPL16	MRPL51
MRPL19	MHR1
MRPL19	MRP20
MRPL19	MRP7
MRPL19	MRPL3
MRPL19	MRPL35
MRPL19	MRPL4
MRPL19	MRPL7
MRPL19	MRPL1
MRPL19	YML6
MRPL9	IMG1
MRPL9	IMG2
MRPL9	MHR1
MRPL9	MRP20
MRPL9	MRP49
MRPL9	MRP7
MRPL9	MRPL13
MRPL9	MRPL20
MRPL9	MRPL24
MRPL9	MRPL25
MRPL9	MRPL28
MRPL9	MRPL35
MRPL9	MRPL36
MRPL9	MRPL39
MRPL9	MRPL4
MRPL9	MRPL44
MRPL9	MRPL7
MRPL9	MRPL8
MRPL9	PRP43
MRPL9	YDR115W
MRPL9	MRPL1
MRPL9	MRH4
MRPL9	YML6
MRPS5	BEM2
MRPS5	ECM16
MRPS5	FYV4
MRPS5	MRP1
MRPS5	MRP10
MRPS5	MRP13
MRPS5	MRP17
MRPS5	MRP21
MRPS5	MRP51
MRPS5	MRPS28
MRPS5	MRPS9
MRPS5	NAM9
MRPS5	RSM10
MRPS5	RSM22
MRPS5	RSM23
MRPS5	RSM24
MRPS5	RSM25
MRPS5	RSM26
MRPS5	RSM27
MRPS5	RSM7
MRPS5	TIF4631
MRPS5	EHD3
MRPS5	MRPS18
MRPS5	MRPS16
MYO4	GCN1
MYO4	HSC82
PDB1	DOA4
PDB1	LAT1
PDB1	LPD1
PDB1	PDA1
PDB1	PDX1
PDB1	RPN11
PDB1	TCM62
PFK2	PFK1
PIM1	IDH2
PRP31	IMG1
PRP31	MRP7
PRP31	MRPL28
PRP31	MRPL3
PRP31	MRPL35
PRP31	MRPL38
PRP31	MRPL4
PRP31	MRPL8
PRP31	MRPS5
PRP31	YML6
SPF1	ENO2
SPF1	PGK1
SPT7	MYO4
TEF4	ILV1
TEF4	NEW1
TEF4	GUS1
TIF4631	MRP7
FUN30	MIS1
FUN30	TEL1
PRX1	DOA4
EHD3	MRP1
EHD3	MRP13
EHD3	MRP51
EHD3	MRPS28
EHD3	MRPS9
EHD3	NAM9
EHD3	RSM10
EHD3	RSM22
EHD3	RSM23
EHD3	RSM24
EHD3	RSM25
EHD3	RSM7
EHD3	MRPS17
EHD3	MRPS18
CYM1	LAT1
CYM1	LPD1
CYM1	PDA1
CYM1	PDB1
CYM1	PDX1
FUN12	MIS1
FUN12	YGR102C
PUF3	YHB1
ZUO1	MIS1
ZUO1	TIF4631
PHR1	MSD1
GCD7	LOS1
CAF4	ATP3
YCK1	PST2
YCK1	OYE2
YCK1	HYP2
YCK1	POR1
YCK1	SOD1
YCK1	ILV5
YCK1	AAC3
CDC9	ECM10
RHO1	ILV3
RHO1	FUM1
RHO1	DUG1
FPR1	YDR341C
FPR1	ALA1
FPR1	MLP2
FPR1	PFK2
FPR1	THS1
GPA2	IDH1
GND1	MDH1
RSP5	HXT6
RSP5	RPO21
RSP5	YKR018C
FPR1	SOD1
SEN15	LSP1
SEN15	SOD1
SEN15	PIL1
SEN15	TEF4
SEN15	GUS1
SEN15	TMA19
SEN15	YNK1
SEN15	THS1
SEN15	CPR1
SEN15	ATP3
SEN15	FPR1
SEN15	ERG6
SEN15	ACO1
SEN15	CYS4
SEN15	OYE2
SEN15	ACH1
SEN15	GND1
SEN15	COR1
SEN15	CYR1
SEN15	PFK1
MLH1	MGE1
ISU1	NFS1
SAP185	TUF1
SAP185	POR1
RAS2	IRA1
SMK1	MAE1
SMK1	COR1
SMK1	QCR2
RAD50	MRE11
RAD50	MAM33
RAD50	REX2
CCE1	RNR3
PSK2	FUN30
MEC1	ACO1
MEC1	GUS1
MEC1	MDH1
YPT1	SEC4
CAT5	COR1
ARP2	ATP3
ARP2	PUF3
ARP2	PST2
MSH1	MAS1
YCK1	CYS4
YCK1	VPS21
YCK1	GND1
MSH1	MAS2
PTC6	KGD1
PTC6	MDH1
PTC6	FAA1
NTA1	MDH1
NTA1	ECM10
NTA1	MGE1
RNR3	CYS4
RNR3	ARP2
RNR3	MAS1
RNR3	MAS2
AFG3	LPD1
NTG1	ECM10
NTG1	IDH1
NTG1	ARP2
SIR3	CYS4
SIR3	ILV5
SIR3	GAS1
SIR3	TEF4
SIR3	COR1
GPA2	PMA2
GPA2	GUS1
LSB3	YME2
LSB3	YJL045W
ARH1	YIR024C
GRX5	SLM1
NUP2	HSP10
SAP4	PGI1
SAP4	ATG27
STT4	GDS1
TAH18	GDH2
TAH18	GDS1
YCP4	PST2
YSP2	SLM1
FIS1	JSN1
MDV1	DNM1
MDM30	TRR2
MDM30	PPE1
MRP4	IMG1
MRP4	IMG2
MRP4	MRP17
MRP4	MRP2
MRP4	MRP7
MRP4	MRPL1
MRP4	MRPL15
MRP4	MRPL17
MRP4	MRPL20
MRP4	MRPL22
MRP4	MRPL23
MRP4	MRPL25
MRP4	MRPL27
MRP4	MRPL3
MRP4	MRPL31
MRP4	MRPL35
MRP4	MRPL36
MRP4	MRPL38
MRP4	MRPL40
MRP4	MRPL49
MRP4	MRPL50
MRP4	MRPL51
MRP4	MRPL6
MRP4	MRPL8
MRP4	MRPS35
MRP4	RSM24
MRP4	VAR1
NOP14	BMS1
NOP14	ECM16
NOP14	RPS24B
SPT5	NOP14
SPT5	POL1
SPT5	RNA14
SPT5	RPB2
SPT5	SMC2
SPT5	SPT6
SPT5	LSB3
UTP10	BMS1
ECM10	MGE1
MGE1	SSQ1
TIM44	SSC1
SCO1	COX2
CHD1	SPT5
COX18	MSS2
COX18	PNT1
COX2	SCO2
FZO1	MGM1
LOS1	NUP2
MDM12	MDM10
MDM12	MMM1
MMM1	MGM101
MMM1	MDM10
PET111	PET494
RAD23	PNG1
RAD27	ELG1
SSC1	MGE1
SSC1	SSQ1
SSC1	TIM17
SSC1	TIM23
TIM17	PAM18
TIM17	TIM23
TIM17	TIM44
TIM17	TIM50
TIM18	TIM22
TIM18	TIM54
TIM23	PAM18
TIM23	TIM44
TIM23	TIM50
TIM44	SSQ1
TIM50	TIM44
TIM50	TOM70
TIM54	TIM22
TOM20	TOM40
TOM20	TOM22
TOM22	TOM40
TOM5	TOM40
TOM5	TOM20
TOM5	TOM22
UFD4	PRE6
UGO1	FZO1
UGO1	MGM1
YPT1	YPT31
AFG3	YTA12
MSS51	COX1
TIM23	TOM22
RSM22	MRP1
RSM22	MRP2
RSM22	MRP51
RSM22	MRPS28
RSM22	MRPS9
RSM22	NAM9
RSM22	PET123
RSM22	VAR1
RSM22	RSM10
RSM22	RSM24
RSM22	RSM18
RSM22	RSM23
RSM22	RSM27
RSM22	RSM25
RSM22	RSM26
RSM22	RSM7
RSM22	RSM19
IMP1	SOM1
TOM70	TOM40
MDV1	FIS1
OXA1	MRP20
PAM18	MCD1
PAM18	TIM44
TIM23	TIM13
TIM23	TIM22
TIM23	TIM54
TIM23	TIM8
TOM20	POR1
TOM40	POR1
GPA2	FUS3
GPA2	GPB2
PCP1	CCP1
PCP1	MGM1
GYP1	SEC4
GYP1	YPT1
GYP1	VPS21
GYP1	YPT7
SCO2	SCO1
SOD1	CCS1
RPO21	RNA14
RPO21	CFT1
TOM40	YNK1
HSF1	SNF1
LRG1	RHO1
PDR5	RAX2
PDR5	UTP10
PET111	MTF2
PET111	PET54
PET309	MTF2
PET309	PET122
PET309	PET54
PET494	PET54
PET54	PET122
RPO41	MTF1
SEN15	SEN34
SEN2	SEN54
ATP10	ATP6
ATP1	ATP6
ATP1	ATP8
ATP1	OLI1
ATP4	ATP6
ATP4	ATP8
ATP4	OLI1
CYR1	RAS2
REV3	REV7
RAD23	RPO21
TOR2	FPR1
PUF3	COX17
LSB3	GYL1
HSP10	HSP60
RPO41	MTF2
TIM17	PAM16
PAM16	TIM23
PAM16	TIM44
PAM16	PAM18
TIM8	TIM13
TIM23	CYB2
TOM40	BCS1
TOM22	BCS1
OXA1	VAR1
OXA1	COX1
OXA1	COX2
OXA1	COB
OXA1	COX3
OXA1	ATP6
YFH1	ISU1
SSC1	MDJ1
CBP2	COB
IDH1	IDH2
PHB1	PHB2
CYT1	CCP1
BCS1	QCR6
BCS1	COB
COX20	COX2
COX14	COX1
COX14	MSS51
CDC48	UBX2
SAM35	SAM37
SAM35	SAM50
CBP1	PET309
YFH1	HEM15
MIA40	TIM9
MIA40	COX17
MIA40	COX19
MIP1	SED1
LSB3	VPS73
CHD1	SPT7
PHB1	YTA12
PHB1	AFG3
PHB1	COX2
PHB1	POR1
MDM31	MDM32
TIM13	HOT13
MRS1	BI3
INH1	SWC3
INH1	RAD50
CIN8	FMP27
KAR5	SMC2
KAR5	FMP27
IRA2	RAS2
RIP1	GLE1
SEN2	SEN34
SEN2	SEN15
ATP1	TIM11
ATP4	ATP17
MAM33	CYB2
TCM62	SDH3
TCM62	SDH1
TCM62	SDH2
ATP4	ATP5
ATP17	ATP7
ATP18	ATP7
ATP5	ATP7
ATP17	ATP18
ATP20	ATP18
ATP1	ATP12
ATP11	ATP2
CIT1	MDH1
CIT2	MDH1
ILV6	ILV2
MGE1	TIM44
MDJ1	MGE1
COQ3	COQ4
SAC1	DPM1
CAN1	SUR7
RAD27	CDC9
YFH1	YHB1
SDH1	YFH1
SDH2	YFH1
TIM23	TIM21
TIM21	MIA40
TIM21	TOM22
TIM21	TIM17
TIM21	TIM50
RTN1	YPT1
CBP3	CBP4
SNF1	SSA2
JSN1	ARC18
TIM23	PAM17
REV1	REV7
ZIM17	SSC1
YCK1	RPO21
YCK1	CFT1
SLM1	TOR2
RAD23	CDC48
MIA40	TIM13
TIM23	TOM40
ATP1	ATP2
MGE1	MCD1
PRP19	NAM8
PRP19	PRP31
PRP19	TEF1
PRP19	TDH1
PRP19	GPM1
PRP19	RPS18A
ATP4	ATP1
ATP4	ATP2
ATP4	TIM11
ATP4	ATP14
ATP4	ATP15
ATP4	ATP16
ATP4	ATP18
ATP4	ATP20
ATP4	ATP3
ATP4	ATP7
ATP4	INH1
TIM18	DIC1
FKS1	RHO1
TIM23	HSP60
TIM23	MGE1
TIM23	POR1
MDJ2	PAM16
MDJ2	PAM18
MDJ2	TIM44
COX1	COX3
COX1	COX6
COX1	COX5A
COX1	COX5B
COX1	COX2
COX1	COX4
COX1	COX7
COX1	COX8
ATP11	ATP1
TIM23	TOM70
PDR5	SNQ2
PDR5	PMA1
PDR5	HXT7
PDR5	MRH1
PDR5	NCE102
PDR5	SUR7
PDR5	YGR266W
CYR1	IRA1
MGM1	TIM23
COQ3	COQ6
FUS3	HSP60
MRPL16	ACO2
MRPL16	MRPL13
TBS1	MDN1
MRPS5	MRPS35
MRPL37	MRPL11
MRPL37	MRPL19
NFS1	OAF3
IMG2	MRP20
IMG2	MRPL25
IMG2	MRPL4
IMG2	MRPL3
IMG2	MRPL40
MTF2	SLS1
INH1	STF1
LYS20	LYS21
LYS20	ISA2
DOA4	TFA1
RTN1	PEP4
LYS4	HYP2
LYS4	ZUO1
MRPL35	MRPL7
MRPL35	MRPL28
MRPL35	MRP7
MRPL35	MRPL17
MRPS28	MRPS9
MRPS28	RSM24
MRPS28	RSM23
MRPS28	MRPS35
MRPS28	MAM33
MRPS28	RSM7
MRPS28	NAM9
MRPS28	MRPS18
TRR1	TRR2
MRP20	MRPL35
MRP20	MAM33
MRP20	MRPL4
MRP20	MRPL10
MRP20	MRPL40
RAD30	SNF1
MRPL28	MAM33
MRPL28	MRP7
MRPL28	MRPL17
RAD23	ARP2
RAD23	RPN11
RAD23	RPL40A
ISD11	NFS1
ISD11	ACP1
RSM18	MRPS9
RSM18	MRPS5
RSM18	RSM10
RSM18	RSM24
RSM18	MRPS28
RSM18	MRP1
RSM18	RSM28
RSM18	RSM23
RSM18	MRP13
RSM18	MRPS35
RSM18	RSM27
RSM18	MRP4
RSM18	MAM33
RSM18	RSM25
RSM18	RSM26
RSM18	RSM7
RSM18	MRPS8
RSM18	SWS2
RSM18	NAM9
RSM18	PET123
RSM18	MRPS16
RSM18	MRP51
ILV1	TDH1
ILV1	TDH2
ILV1	HSP60
ILV1	ILV5
ILV1	HSC82
FAB1	MDJ1
YMR31	LPD1
SCL1	YKR070W
HSF1	YLR419W
HXK2	HXK1
MRP13	MRPS9
MRP13	GDH2
PIL1	FAB1
PIL1	LSP1
MRPS35	RSM24
MRPS35	MRP1
MRPS35	RSM23
MRPS35	RSM25
MRPS35	RSM7
MRPS35	NAM9
MRPS35	MRP51
MRPL9	IRC3
MRPL9	MRPL10
BIO2	OAF3
GUT1	STT4
GUT1	LSP1
CBR1	FKS1
CBR1	TCB3
CBR1	POR1
MMF1	COX2
MMF1	MDS3
MMF1	MAM33
RPS24B	YBL111C
RPS24B	TCM62
RPS24B	UTH1
MAM33	MRP21
MAM33	MRPS9
MAM33	MRP10
MAM33	RSM10
MAM33	RSM24
MAM33	MRP1
MAM33	RSM28
MAM33	RSM23
MAM33	MRPS35
MAM33	RSM27
MAM33	MRP4
MAM33	FYV4
MAM33	RSM25
MAM33	RSM26
MAM33	RSM7
MAM33	RSM22
MAM33	NAM9
MAM33	MRPS18
MAM33	RIB4
MAM33	PET123
MAM33	MRP51
RSM25	MRP21
RSM25	MRP10
RSM25	RSM24
RSM25	RSM26
RSM25	RSM7
RSM25	SWS2
FMC1	ATP12
FMC1	ACP1
RPL40A	ETR1
RPL40A	HYP2
RPL40A	YPT1
RPL40A	HXK1
RPL40A	VPS1
RPL40A	HSC82
MRPL8	MRP21
MRPL8	MRP10
MRPL8	RSM24
MRPL8	MRPS28
MRPL8	MRPS35
MRPL8	RSM7
MRPL8	MRPS18
ATP12	ATP2
ATP12	ATP11
CBF1	MRP1
BIR1	YGR031W
RSM7	MRP10
RSM7	RSM24
RSM7	RSM23
RSM7	MRPS18
UFD4	RPL40A
UFD4	ACO1
TFA1	RPS31
TMA19	TEF4
TEF4	YSP1
MBR1	NDE2
APN1	RIM1
SAC1	HYP2
SAC1	ADH3
UTH1	TDH1
DRE2	TAH18
ISA1	NFU1
GTT2	OYE2
GTT2	RPL40A
GTT2	TDH1
GTT2	TRX1
MEF1	HYP2
MEF1	MNP1
MSS51	ECM10
MSS51	SSC1
MSS51	LSP1
LIP2	GCV3
ACO1	MYO4
YML6	MNP1
YML6	MRP49
YML6	MRPL13
YML6	MRPL40
RPM2	TDH1
RPM2	GDS1
CCS1	CPR1
ABF2	CHD1
ILV2	GDH2
HSC82	ATP3
HSC82	STP4
HSC82	GPA2
HSC82	TDH2
HSC82	TEF4
HSC82	MRPL50
MRPS17	MRP13
MRPS17	RSM27
MRPL24	RML2
MRPL24	MRPL20
MRPL24	MRPL17
MRPL24	MRPL50
MRPL24	MRPL40
MTF1	CAF4
MTF1	ERG6
MRP7	MRPL7
MRP7	MRPL17
COX5A	COX4
LAT1	PDA1
MSK1	ARC15
POL1	TDH2
LEU4	LEU9
FPR1	FAB1
FPR1	MRP2
NAM9	MRPS9
NAM9	RSM10
NAM9	RSM24
NAM9	MRP1
NAM9	RSM28
NAM9	RSM23
NAM9	MRP13
NAM9	MRP17
NAM9	PET123
NAM9	MRP51
FMP41	MAM33
RAD50	ECM10
RAD50	HYP2
RAD50	TDH2
GOR1	PET122
PUS4	DIA4
ACC1	YJL070C
ACC1	HFA1
PRE6	CIN8
PRE6	SLM1
GPD2	HYP2
GPD2	ZUO1
RAT1	YSP2
LSC1	LSC2
PET123	MRPS5
PET123	RSM24
PET123	MRP1
PET123	MRP13
PET123	RSM27
PET123	RSM25
PET123	RSM26
PET123	RSM7
PET123	MRPS18
PET123	RSM19
MRS2	SUE1
ALA1	TIM11
PYK2	SSC1
LSP1	FAB1
FAS2	FAS1
JID1	LYS12
ECM31	TEF1
MRPL32	MRPL35
MRPL32	MRP7
RIM1	LSP1
IMG2	MRPL1
IMG2	MRPL35
IMG2	MRPL8
SFA1	NOC2
MRP1	RSM24
MRP1	RSM23
MRP1	MRP51
MRP1	TEF1
MRP20	MRPL3
MRP20	MRP7
PIL1	SWC3
PIL1	PSK2
CYS4	WAR1
CYS4	RPB2
CYS4	ALD6
CYS4	TEF1
MRP4	URA2
MRP4	CBF1
MRP4	CCL1
MRP4	TEF1
YLF2	CBR1
PET130	RPM2
TDH2	TDH1
ATP2	HSC82
TFA1	DBP2
ALT1	HSP60
MRPL15	MRPL35
MRPL15	MRPL3
MRPL15	MRPL40
ECM16	NOC2
TOP2	DIS3
VPS21	IDP3
NOC2	PRP43
KIP2	LSP1
MSS18	PRP19
TAZ1	AI1
GDB1	CPR3
ARO3	ILV5
YHB1	GCN1
YHB1	MDN1
MAE1	ACC1
MAE1	FAS1
MAE1	GCN1
MAE1	ILV1
MAE1	MDN1
TCB3	PGK1
AFG3	PHB2
PHB2	FKS1
YTA12	PHB2
ABF2	MOT1
ABF2	VPS1
YHB1	ACO1
APE2	ACO1
APE2	YHB1
APE2	MDH1
APE2	HSP60
TEF4	PFK1
TEF1	RPS24B
IDP1	RAD50
GCN1	LYS12
MIS1	PIM1
MAE1	THS1
POR1	GCN1
TDH1	TDH3
GCN1	IDH2
GCN1	PET9
MAM33	LYS12
LYS12	IDH2
ALD6	IDH2
ALD6	LYS12
UFD4	LYS12
RSM10	MRP1
RSM10	MRP13
RSM10	MRP51
RSM10	MRPS17
RSM10	MRPS18
RSM10	MRPS28
RSM10	MRPS9
RSM10	RSM23
RSM10	RSM26
RSM10	RSM7
MRP1	RSM25
MRP1	RSM26
MRPS16	EHD3
MRPS16	MRP1
MRPS16	MRP13
MRPS16	MRP21
MRPS16	MRP4
MRPS16	MRP51
MRPS16	MRPS17
MRPS16	MRPS18
MRPS16	MRPS28
MRPS16	MRPS35
MRPS16	MRPS8
MRPS16	MRPS9
MRPS16	NAM9
MRPS16	PET123
MRPS16	RSM10
MRPS16	RSM22
MRPS16	RSM23
MRPS16	RSM24
MRPS16	RSM25
MRPS16	RSM26
MRPS16	RSM7
BEM2	FKS1
MDN1	URA2
MRPL22	ACC1
MRPS5	RSM19
SEN54	TUF1
DOA4	URA2
MLH1	SSA2
TIF4631	TEF1
NAM8	TEF1
TEF1	TEF4
NEW1	TEF1
MAE1	URA2
VPS13	URA2
IMG1	IMG2
IMG1	MHR1
IMG1	MRP49
IMG1	MRP7
IMG1	MRPL1
IMG1	MRPL13
IMG1	MRPL15
IMG1	MRPL16
IMG1	MRPL17
IMG1	MRPL20
IMG1	MRPL22
IMG1	MRPL24
IMG1	MRPL27
IMG1	MRPL28
IMG1	MRPL3
IMG1	MRPL35
IMG1	MRPL4
IMG1	MRPL7
IMG1	MRPL8
IMG1	YML6
MHR1	AEP1
MHR1	IMG2
MHR1	MRP49
MHR1	MRP7
MHR1	MRPL1
MHR1	MRPL13
MHR1	MRPL15
MHR1	MRPL16
MHR1	MRPL17
MHR1	MRPL20
MHR1	MRPL22
MHR1	MRPL23
MHR1	MRPL28
MHR1	MRPL3
MHR1	MRPL35
MHR1	MRPL36
MHR1	MRPL4
MHR1	MRPL7
MHR1	MRPL8
MHR1	YML6
MRPL28	MRPL7
MRPL9	MRPL15
MRPL9	MRPL16
MRPL9	MRPL17
MRPL9	MRPL23
MRPL9	MRPL6
YML6	MRP20
YML6	MRP7
YML6	MRPL1
YML6	MRPL17
YML6	MRPL20
YML6	MRPL22
YML6	MRPL24
YML6	MRPL27
YML6	MRPL3
YML6	MRPL35
YML6	MRPL36
YML6	MRPL4
YML6	MRPL6
YML6	MRPL7
YML6	MRPL8
GCD7	ALA1
VPS13	LYS12
MTF2	ADH3
PDX1	LPD1
KGD1	RPS18A
KGD1	RPS24B
MRPL22	COR1
MRPL22	QCR2
UFD4	TDH2
GEM1	TDH2
GCN1	MIR1
LYS12	URA2
MIR1	HSC82
MIR1	URA2
MHR1	MRPL51
NEW1	ALD6
NEW1	IDH2
BAT1	HSP60
MRM1	HSP60
YNK1	RPS24B
ISD11	TDH3
PST2	SSA2
DOA4	TOP2
OYE2	SSC1
UFD4	URA2
SLM3	HSP60
POR1	HSP60
POR1	RPB2
TDH2	TEF1
UFD4	ILV6
UFD4	TEF1
DNM1	TEF1
PFK2	TEF1
TSC13	FAS1
TSC13	GCN1
TSC13	HSP60
MIR1	FAS1
MIR1	GDB1
MIR1	HSP60
MAE1	PRE6
MAE1	RPB2
RNA14	RPS24B
RAD50	RPN11
ILV1	TEF1
MAE1	TEF1
IDH2	TEF1
ALD6	GPM1
ALD6	TEF1
IDH2	URA2
MDS3	SAP185
SAP185	BEM2
DBP2	GYL1
TIM23	OXA1
MTQ1	MRF1
JAC1	ISU1
REV3	REV1
MCD1	POM152
FUS3	TOM71
FUS3	PTH2
FUS3	TEF4
FUS3	TRM1
FUS3	JJJ1
FUS3	RPB2
FUS3	FPR1
FUS3	IFM1
FUS3	RML2
FUS3	HSC82
SNF1	TOM71
SNF1	PFK2
SNF1	TRM1
SNF1	PIB2
SNF1	RSP5
SNF1	JJJ1
SNF1	TES1
SNF1	DRE2
SNF1	ISA1
SNF1	MRPL4
YCK1	GUS1
YCK1	ADH4
YCK1	ATP4
YCK1	PHB2
YCK1	MRPS35
YCK1	MSK1
YCK1	TOM71
YCK1	BIR1
YCK1	SEC63
YCK1	MIG2
YCK1	TES1
YCK1	LSB3
YCK1	DRE2
YCK1	RSP5
YCK1	TRZ1
YCK1	RPL40B
YCK1	MDM36
YCK1	YLR132C
YCK1	ESBP6
YCK1	GYP1
YCK1	NSR1
YCK1	JJJ1
YCK1	MBR1
YCK1	MIA40
YCK1	YGR021W
YCK1	APN1
YCK1	TOS4
YCK1	YIL077C
YCK1	QCR8
TOM20	TOM70
CYT1	SDH3
CYT1	SDH4
PAM16	TIM50
PAM16	TIM21
TIM21	TIM44
TIM21	PAM18
MGR1	OM45
MGR1	YME1
ISD11	MGE1
PRP43	PRP19
YPT31	VPS54
MDM38	ATP6
MDM38	OLI1
MDM38	COX3
MDM38	COX2
MDM38	COB
MDM38	COX1
MRP49	MDM38
MRP49	YLH47
MDM38	MRPL22
MDM38	MRP17
MDM38	MRP2
MDM38	MRP4
MDM38	MRPS16
MDM38	MRPS17
MDM38	MRPS18
MDM38	MRPS28
MDM38	MRPS35
MDM38	MRPS5
MDM38	MRPS9
MDM38	NAM9
MDM38	PET123
MDM38	RSM10
MDM38	RSM18
MDM38	RSM22
MDM38	RSM23
MDM38	RSM24
MDM38	RSM26
MDM38	RSM27
MDM38	SWS2
MDM38	VAR1
MDM38	IMG1
MDM38	IMG2
MDM38	MRP20
MDM38	MRPL1
MDM38	MRPL11
MDM38	MRPL13
MDM38	MRPL15
MDM38	MRPL16
MDM38	MRPL17
MDM38	MRPL20
MDM38	MRPL23
MDM38	MRPL24
MDM38	MRPL25
MDM38	MRPL27
MDM38	MRPL28
MDM38	MRPL3
MDM38	MRPL35
MDM38	MRPL36
MDM38	MRPL38
MDM38	MRPL4
MDM38	MRPL40
MDM38	MRPL49
MDM38	MRPL51
MDM38	MRPL7
MDM38	MRPL8
MDM38	MRPL9
MDM38	RML2
MDM38	YML6
MDM38	MRPL10
YLH47	MRP17
YLH47	MRP2
YLH47	MRP21
YLH47	MRP4
YLH47	MRP51
YLH47	MRPS16
YLH47	MRPS17
YLH47	MRPS18
YLH47	MRPS28
YLH47	MRPS35
YLH47	MRPS5
YLH47	MRPS8
YLH47	MRPS9
YLH47	NAM9
YLH47	PET123
YLH47	RSM10
YLH47	RSM18
YLH47	RSM22
YLH47	RSM23
YLH47	RSM24
YLH47	RSM27
YLH47	VAR1
YLH47	IMG1
YLH47	IMG2
YLH47	MRP20
YLH47	MRPL1
YLH47	MRPL11
YLH47	MRPL13
YLH47	MRPL15
YLH47	MRPL17
YLH47	MRPL20
YLH47	MRPL24
YLH47	MRPL25
YLH47	MRPL28
YLH47	MRPL3
YLH47	MRPL35
YLH47	MRPL36
YLH47	MRPL4
YLH47	MRPL49
YLH47	MRPL51
YLH47	MRPL8
YLH47	MRPL9
YLH47	YML6
YLH47	MRPL10
PDA1	PKP1
PDA1	PTC5
FIS1	CAF4
DNM1	CAF4
CAF4	MDV1
PFK1	HSP60
GIS1	GDS1
GIS1	ZRG8
GIS1	BMS1
TOM70	TOM71
TOM70	GUT2
TOM70	HFD1
TOM70	ALO1
TOM70	OM45
TOM70	MCR1
TOM70	POR1
TOM70	TOM22
TOM70	OM14
MIA40	ERV1
FIS1	DNM1
CAT5	COQ3
CAT5	COQ4
HSC82	SSA2
TIM21	TIM22
GPA2	CYR1
GPB2	IRA1
GPB2	IRA2
NPL4	UBX2
SSC1	VAR1
SSC1	OLI1
RAD23	PTH2
COX11	MRPL36
NAM2	BI4
TIM21	TOM40
PRP43	UTP10
PRP43	BMS1
PRP43	NSR1
PRP43	DBP2
PRP43	SPT7
MRPL16	MRPL36
MRPL16	IMG2
MRPL16	MRPL1
MRPL16	MRP49
MRPL16	MRPL15
MRPL16	MRPL24
MRPL16	MRPL17
MRP21	MRPS9
MRP21	MRP10
MRP21	EHD3
MRP21	RSM10
MRP21	RSM24
MRP21	MRPS28
MRP21	MRP1
MRP21	RSM23
MRP21	MRP13
MRP21	MRPS35
MRP21	RSM27
MRP21	RSM26
MRP21	RSM7
MRP21	RSM22
MRP21	MRPS8
MRP21	MRPS17
MRP21	NAM9
MRP21	MRPS18
MRP21	RSM19
MRP21	PET123
MRP21	MRP51
MRPL36	IMG1
MRPL36	IMG2
MRPL36	MRPL1
MRPL36	MRPL7
MRPL36	MRPL35
MRPL36	MRP20
MRPL36	MRPL28
MRPL36	MRPL6
MRPL36	MRPL8
MRPL36	MRP49
MRPL36	MRPL13
MRPL36	MRPL20
MRPL36	MRPL4
MRPL36	MRPL3
MRPL36	MRPL24
MRPL36	MRP7
MRPL36	MRPL17
MRPL36	MRPL23
MRPS9	RSM24
MRPS9	MRP1
MRPS9	RSM23
MRPS9	MRPS35
MRPS9	RSM27
MRPS9	RSM25
MRPS9	RSM26
MRPS9	RSM7
MRPS9	MRP17
MRPS9	MRPS8
MRPS9	MRPS17
MRPS9	SWS2
MRPS9	MRPS18
MRPS9	RSM19
MRPS9	PET123
MRPS9	MRP51
PGI1	HSC82
MRPS5	MRPS8
MRPS5	MRPS17
MRPL27	MRPL1
MRPL27	MRPL7
MRPL27	MHR1
MRPL27	MRPL35
MRPL27	MRPL4
MRPL27	MRPL3
MRPL27	MRPL24
MRPL27	MRP7
MRPL27	MRPL17
PGK1	TDH3
PGK1	ENO2
PGK1	FBA1
IMG1	MRPL6
IMG1	MRPL23
IMG2	MRPL7
IMG2	MRPL28
IMG2	MRP49
IMG2	MRPL13
IMG2	MRPL20
IMG2	MRPL15
IMG2	YML6
IMG2	MRPL24
IMG2	MRP7
IMG2	MRPL17
IMG2	MRPL23
MRP10	RSM24
MRP10	MRPS18
NOP14	UTP10
EHD3	RSM26
RSM10	RSM24
RSM10	MRPS35
RSM10	RSM27
RSM10	RSM25
RSM10	MRPS8
RSM10	RSM19
RSM10	PET123
TPI1	FBA1
MRPL1	MRPL7
MRPL1	MRPL35
MRPL1	MRP20
MRPL1	MRPL28
MRPL1	MRPL6
MRPL1	MRPL8
MRPL1	MRP49
MRPL1	MRPL13
MRPL1	MRPL20
MRPL1	MRPL15
MRPL1	MRPL4
MRPL1	MRPL3
MRPL1	MRPL24
MRPL1	MRP7
MRPL1	MRPL17
MRPL1	MRPL23
RSM24	RSM23
RSM24	MRP13
RSM24	RSM27
RSM24	RSM26
RSM24	MRPS8
RSM24	MRPS17
RSM24	SWS2
RSM24	MRPS18
RSM24	RSM19
RSM24	MRP51
MRPL7	MRP20
MRPL7	MRPL6
MRPL7	MRPL8
MRPL7	MRP49
MRPL7	MRPL13
MRPL7	MRPL20
MRPL7	MRPL15
MRPL7	MRPL4
MRPL7	MRPL3
MRPL7	MRPL24
MRPL7	MRPL17
MRPL7	MRPL23
MHR1	MRP20
MHR1	MRPL6
MHR1	MRPL24
MRPL35	MRPL6
MRPL35	MRPL8
MRPL35	MRP49
MRPL35	MRPL13
MRPL35	MRPL20
MRPL35	MRPL4
MRPL35	MRPL3
MRPL35	MRPL24
MRPL35	MRPL23
MRPS28	MRP1
MRPS28	MRP13
MRPS28	RSM27
MRPS28	RSM25
MRPS28	RSM26
MRPS28	MRPS8
MRPS28	MRPS17
MRPS28	RSM19
MRPS28	PET123
MRPS28	MRP51
MRP1	MRP13
MRP1	RSM27
MRP1	RSM7
MRP1	MRPS8
MRP1	MRPS17
MRP1	MRPS18
MRP1	RSM19
MRP20	MRPL25
MRP20	MRP49
MRP20	MRPL13
RPS18A	RPS24A
RPS18A	RPS24B
MRPL28	MRPL8
MRPL28	MRP49
MRPL28	MRPL13
MRPL28	MRPL20
MRPL28	MRPL4
MRPL28	YML6
MRPL28	MRPL3
MRPL28	MRPL23
RPS24A	RPS24B
ILV1	GUS1
PRP43	ECM16
RSM23	MRP13
RSM23	RSM27
RSM23	RSM25
RSM23	RSM26
RSM23	MRP17
RSM23	MRPS8
RSM23	MRPS17
RSM23	MRPS18
RSM23	RSM19
RSM23	PET123
RSM23	MRP51
MRP13	MRPS35
MRP13	RSM27
MRP13	RSM25
MRP13	RSM26
MRP13	RSM7
MRP13	MRP17
MRP13	RSM22
MRP13	MRPS8
MRP13	MRPS18
MRP13	RSM19
MRP13	MRP51
PRP31	SPP382
MRPS35	RSM26
MRPS35	RSM22
MRPS35	MRPS8
MRPS35	MRPS17
MRPS35	MRPS18
MRPS35	PET123
TDH3	FBA1
TDH3	GPM1
RSM27	RSM25
RSM27	RSM26
RSM27	RSM7
RSM27	MRP17
RSM27	MRPS8
RSM27	NAM9
RSM27	MRPS18
RSM27	RSM19
RSM27	MRP51
MRPL6	MRPL4
MRPL6	MRPL24
MRPL6	MRP7
MRPL6	MRPL17
ENO2	FBA1
RPS24B	RPS18B
RSM25	MRPS8
RSM25	MRPS17
RSM25	NAM9
RSM25	MRPS18
RSM25	RSM19
RSM25	MRP51
MRPL8	MRP49
MRPL8	MRPL13
MRPL8	MRPL20
MRPL8	MRPL15
MRPL8	MRPL4
MRPL8	MRPL3
MRPL8	MRPL24
MRPL8	MRP7
MRPL8	MRPL17
MRPL8	MRPL23
MPM1	TOM40
UTP10	ECM16
MIR1	FKS1
RSM26	RSM7
RSM26	MRPS8
RSM26	MRPS17
RSM26	SWS2
RSM26	NAM9
RSM26	MRPS18
RSM26	RSM19
RSM26	MRP51
RSM7	MRPS8
RSM7	MRPS17
RSM7	SWS2
RSM7	NAM9
RSM7	RSM19
RSM7	MRP51
MRP17	MRPS16
MRP17	MRP51
FBA1	GPM1
SDH1	SDH2
RSM22	MRPS8
RSM22	MRPS17
RSM22	MRPS18
MRP49	MRPL13
MRP49	MRPL20
MRP49	MRPL15
MRP49	MRPL4
MRP49	MRPL3
MRP49	MRPL24
MRP49	MRP7
MRP49	MRPL17
MRPL13	MRPL20
MRPL13	MRPL15
MRPL13	MRPL4
MRPL13	MRPL3
MRPL13	MRPL24
MRPL13	MRP7
MRPL13	MRPL17
MRPL20	MRPL15
MRPL20	MRPL4
MRPL20	MRPL3
MRPL20	MRP7
MRPL20	MRPL17
MRPL20	MRPL23
MDN1	RPB2
YLR132C	QCR2
MRPL15	MRPL4
MRPL15	YML6
MRPL15	MRPL24
MRPL15	MRP7
MRPL15	MRPL17
MRPL4	MRPL3
MRPL4	MRPL24
MRPL4	MRP7
MRPL4	MRPL17
MRPL4	MRPL23
MRPL39	MRPL24
MRPL39	MRPL17
MRPL3	MRPL24
MRPL3	MRP7
MRPL3	MRPL17
MRPL3	MRPL23
ECM16	BMS1
MRPS8	MRPS17
MRPS8	NAM9
MRPS8	MRPS18
MRPS8	PET123
MRPS8	MRP51
MRPS17	NAM9
MRPS17	MRPS18
MRPS17	RSM19
MRPS17	PET123
MRPS17	MRP51
MRPL24	MRP7
MRP7	MRPL23
NAM9	MRPS18
MRPL17	MRPL23
MRPS18	RSM19
MRPS18	MRP51
RSM19	MRP51
PET123	MRP51
GCS1	VPS68
GCS1	PIS1
GCS1	DPM1
JSN1	RAD27
JSN1	REX2
JSN1	FAA1
JSN1	PET20
UFD4	KGD2
PET123	SPP382
SMK1	WWM1
TOF2	RTN1
PUF3	MDM12
DNM1	NUM1
RSP5	WWM1
RSP5	ACK1
RSP5	YNL305C
RSP5	TRM1
RSP5	YLH47
RSP5	MDM34
RSP5	MEF1
RSP5	STF1
RSP5	SLM5
RSP5	OSM1
RSP5	MET7
RSP5	MCR1
RSP5	TOM71
RSP5	GPM1
RSP5	SSA2
NUC1	PET9
NUC1	POR1
OXA1	OLI1
OXA1	ATP4
OXA1	ATP5
TIM21	COX4
COR1	COX2
COR1	COX4
COR1	TIM17
COR1	TIM23
COR1	TIM21
SNF1	HXK2
MSS2	COX2
MSS2	COX3
COX18	COX2
COX18	COX3
COQ9	COQ4
COQ9	COQ5
COQ9	COQ6
COQ9	CAT5
HYP2	ZUO1
HYP2	TEF1
MDM10	SAM50
MDM10	SAM37
MDM10	SAM35
ESP1	MCD1
SHY1	MSS51
SHY1	COR1
SHY1	COX1
SHY1	COX15
SHY1	COX4
SHY1	COX5A
SHY1	COX6
SHY1	COX14
SHY1	QCR2
SHY1	CYT1
SHY1	COA1
SHY1	RIP1
COX14	COX2
COX14	COX3
COX14	COX4
COX14	CYT1
COX14	QCR6
COX14	RIP1
COR1	QCR6
COR1	RIP1
COR1	CYT1
COR1	COX14
COA1	MSS51
MSK1	PIL1
TIM54	YME1
TIM23	YME1
TOR2	RHO1
TOR2	GAS1
TOR2	ECM33
TOR2	PMA1
TOR2	SUR7
TOR2	NCE102
TOR2	MRH1
TOR2	HXT7
TOR2	HXT6
TOR2	ENA2
TOR2	FKS1
TOR2	SNQ2
TOR2	BEM2
TOR2	RSP5
COX14	COA1
COA1	COX1
REV1	RAD30
MFB1	TOM71
MFB1	TOM70
COR1	PAM18
COR1	PAM16
JSN1	HXK1
PUF3	HXK1
ATG9	ATG27
CCP1	CYC1
ERV1	CYC1
ABF2	ILV5
FUN14	UIP4
FUN14	ALO1
ACS1	YAT1
ERP1	PHO88
ERP1	CBR1
ERP1	CPT1
ERP1	UIP4
ERP1	PIS1
ERP1	AYR1
ERP1	GTT1
PHO88	PIS1
PHO88	STE24
EHT1	AYR1
EHT1	ALO1
EHT1	YHR003C
EHT1	TOM20
EHT1	YJU3
GPX2	FMP45
RIM1	FMP45
RIM1	MDM32
RIM1	TCB3
RIM1	MHR1
RIM1	GPA2
NDE2	GGC1
SFA1	FMP25
GDH2	DNM1
FMP45	YJU3
FMP45	PST2
FMP45	SNQ2
FMP45	TCB3
FMP45	SLM1
FMP45	FMP27
FMP45	PDR5
SNQ2	TCB3
PST2	GPA2
PST2	MAM33
PST2	TCB3
PST2	SLM1
NUM1	RAX2
RAD30	MRH4
GPA2	SLM1
YPT31	ALO1
DNF1	LSB3
SEC4	GYL1
SEC4	ALO1
YPT1	ALO1
RPN11	RAS2
PRP43	YRF1-7
YPT32	ALO1
YGR012W	ALO1
MSP1	ALO1
TOM20	ALO1
NSR1	DBP2
QCR9	ALO1
YHR003C	ALO1
YHR003C	GTT1
YHR003C	UIP4
NCP1	STE24
NCP1	PIS1
SAM35	ALO1
MAM33	SLM1
AYR1	PIS1
HYR1	ALO1
GTT1	ALO1
BNA3	LSP1
IML2	ALO1
ATG27	COT1
ATG27	VPS68
OAC1	TOM70
MCR1	ALO1
TCB3	TCB1
TCB3	PIS1
ALO1	UIP4
ALO1	LSP1
ABF2	MLH1
DBP2	NOC2
VPS68	COT1
SDH3	SDH4
ABF2	ACO1
ABF2	ALD4
ABF2	IDH1
ABF2	IDH2
ABF2	KGD1
COX17	SCO1
PET54	COX1
PET54	COX3
YFH1	NFS1
YFH1	ISD11
ATP2	COX2
ATP2	COX3
ATP2	ATP5
ATP2	ATP15
ATP2	ATP16
ATP2	ATP14
ATP2	ATP17
ATP2	ATP7
ATP2	ATP3
ATP2	ATP8
ATP2	ATP6
CDS1	GTT1
TSC13	GTT1
MHR1	RSP5
VPS73	GTT1
COX4	CAT2
COX4	IDP1
VRG4	GTT1
ERV1	SPP382
MRP4	MDV1
RPS24B	LSP1
AYR1	GTT1
YJR003C	MDV1
OPI3	GTT1
CCP1	LSP1
GCD7	MET3
GCD7	MDV1
GCD7	BTS1
GCD7	WWM1
GCD7	RIB4
GCD7	ILV1
GCD7	CTA1
GCD7	MGE1
GCD7	YHL018W
GCD7	PST2
GCD7	DNM1
GCD7	CAT2
GCD7	RSP5
PET111	RSP5
HAL9	TBS1
PIS1	GTT1
HYR1	GRX2
HYR1	TDH2
HYR1	TFA1
PET9	DLD1
PET9	NDE1
PET9	COR1
PET9	HEM15
PET9	QCR2
PET9	FSF1
PET9	CYT1
PET9	COX2
PET9	GGC1
PET9	MIR1
PET9	AAC1
PET9	DIC1
PET9	POR1
PET9	SCO2
PET9	FMP10
PET9	SDH2
PET9	QCR7
PET9	COX4
PET9	COX5A
PET9	COX6
PET9	COX13
PET9	CYC1
PET9	QCR10
PET9	COX12
PET9	RIP1
PET9	COB
PET9	COX9
PET9	MSS51
PET9	ADH3
PET9	PIC2
MDM30	MDM34
MOT1	CHD1
MOT1	SPT7
PET9	TIM17
PET9	TIM23
PET9	TIM50
PET9	TIM44
PET9	PAM16
SAM35	TOM40
TOM40	SAM50
GSY1	SSQ1
TPI1	HSC82
UTP10	HSC82
HSP78	MDS3
HSP78	VAS1
HSP78	PFK1
HSP78	CSR1
SSA2	SIR3
SSA2	ECM16
SSA2	POM152
SSA2	POL1
SSA2	DIS3
SSA2	MSE1
SSA2	PTC5
SSA2	MSD1
SSA2	REV3
SSA2	CCL1
SSA2	TAZ1
RPO41	PET127
RPO41	MSS116
RPO41	HSP60
RPO41	MGM101
RPO41	PET309
RPO41	MRPL4
RPO41	SSC1
RPO41	YML6
RPO41	SLS1
TRR1	TRX3
TRR2	TRX3
TIM50	CYB2
TIM50	JAC1
TIM50	OXA1
TIM50	RIP1
RPN11	ZEO1
RPN11	CDC48
RPN11	TOM70
RPN11	SSA2
RPN11	TMA19
RPN11	GPM1
RPN11	HYP2
RPN11	GCS1
RPN11	HSC82
RPN11	RPB2
RPN11	CYS4
RPN11	TPS2
RPN11	FKS1
RPN11	ZUO1
RPN11	DBP2
RPN11	PGI1
RPN11	ALO1
RPN11	MIR1
RPN11	LSP1
RPN11	NEW1
RPN11	LAT1
RPN11	LYS21
RPN11	APE2
RPN11	GLN4
RPN11	SEC4
RPN11	GCN1
RPN11	PIL1
RPN11	TUF1
RPN11	LAP3
RPN11	ATP2
RPN11	CPR1
RPN11	FAA1
RPN11	ERG9
RPN11	COR1
RPN11	GLT1
RPN11	PHO88
RPN11	PFK1
RPN11	ALA1
RPN11	ENO2
RPN11	PFK2
RPN11	ALD6
RPN11	PGK1
RPN11	DCS1
RPN11	ARP2
RPN11	GND1
RPN11	TPI1
RPN11	TDH1
RPN11	ADK1
[truncated: 1,189 more rows]
