# Supplementary material for: Rechecking the Centrality-Lethality Rule in the Scope of Protein Subcellular Localization Interaction Networks
Source: PLoS One. 2015 Jun 26;10(6):e0130743. doi: 10.1371/journal.pone.0130743 (PMC4482623; doi:10.1371/journal.pone.0130743)
Supplement: S1 Dataset — It contains PSLINs of 11compartments, including Endoplasmic, Cytoskeleton, Golgi, Cytosol, Vacuole, Mitochondrion, Endosome, Plasma, Nucleus, Peroxisome and Extracellular. (ZIP) [file pone.0130743.s001.zip › Yeast_PSLINs/Nucleus_PPI.txt]

CDC73	CTR9
CDC73	LEO1
CDC73	PAF1
CDC73	POB3
CDC73	RTF1
CDC73	SPT16
CHD1	CKA1
CHD1	CKA2
CHD1	CKB1
CHD1	CKB2
CHD1	POB3
CHD1	SPT16
CTR9	LEO1
CTR9	PAF1
CTR9	POB3
CTR9	RTF1
CTR9	SPT16
CWC2	CDC40
CWC2	CEF1
CWC2	CLF1
CWC2	CWC22
CWC2	CWC23
CWC2	ECM2
CWC2	ISY1
CWC2	LEA1
CWC2	PRP19
CWC2	PRP43
CWC2	PRP45
CWC2	PRP46
CWC2	PRP8
CWC2	SMB1
CWC2	SMD1
CWC2	SMD3
CWC2	SNT309
CWC2	SNU114
CWC2	SYF1
CWC2	SYF2
CWC2	YJU2
CWC2	NTR2
CWC2	SPP382
CWC25	CLF1
CWC25	PRP19
CWC25	PRP8
CWC25	SNU114
DSN1	AME1
DSN1	CHL4
DSN1	CTF19
DSN1	CTF3
DSN1	MCM22
DSN1	MTW1
DSN1	NKP1
DSN1	NSL1
DSN1	OKP1
LEO1	PAF1
LEO1	POB3
LEO1	RTF1
LEO1	SPT16
NAF1	CBF5
NSL1	AME1
NSL1	CHL4
NSL1	CTF19
NSL1	CTF3
NSL1	MCM22
NSL1	MTW1
NSL1	NKP1
NSL1	OKP1
PAF1	POB3
PAF1	RTF1
PSF2	PSF1
PSF2	PSF3
PSF2	SLD5
RPO21	RPB3
RPO21	SPT6
RPO21	TFG1
RPO21	TFG2
RPO21	TAF14
RTF1	POB3
RTF1	SPT16
SPT16	CKA1
SPT16	CKA2
SPT16	CKB1
SPT16	CKB2
SPT16	PAF1
SPT16	POB3
SPT5	RPO21
TFG1	RPB2
TFG1	TFG2
TFG1	TAF14
NSE3	MMS21
NSE3	NSE1
NSE3	NSE4
NSE3	SMC6
NSE3	SMC5
ESF1	BFR2
ESF1	HCA4
ESF1	LCP5
ESF1	NOP58
ESF1	UTP9
ESF1	ENP2
YPI1	GLC7
YPI1	SDS22
SWC4	ARP4
SWC4	IKI3
SWC4	ESA1
SWC4	RVB1
SWC4	RVB2
SWC4	TRA1
SWC4	EAF1
SWC4	YAF9
SWC4	SWR1
SWC4	EAF5
SWC4	YNG2
SSF1	BRX1
SSF1	DBP9
SSF1	DRS1
SSF1	EBP2
SSF1	ERB1
SSF1	HAS1
SSF1	MAK16
SSF1	NIP7
SSF1	NOG1
SSF1	NOP16
SSF1	NOP2
SSF1	NOP4
SSF1	NOP7
SSF1	NSA1
SSF1	RPF1
SSF1	RPF2
SSF1	RLP7
SSF1	RRP1
SSF1	TIF6
SSF1	YTM1
IPI1	IPI3
IPI1	RIX1
NOP9	NSR1
NOP9	SNU13
KAE1	GON7
TRZ1	NUC1
TRZ1	YMR099C
RIX7	AMN1
RIX7	RPA190
RIX7	TRX1
RIX7	TRX2
RIX7	YLR035C-A
RIX7	RIC1
YLR132C	PRP19
RMP1	POP1
RMP1	POP3
RMP1	POP4
RMP1	POP5
RMP1	POP6
RMP1	POP8
RMP1	RPP1
RMP1	SNM1
SPP382	BRR2
SPP382	CDC40
SPP382	CEF1
SPP382	CLF1
SPP382	CWC23
SPP382	ECM2
SPP382	PRP19
SPP382	PRP43
SPP382	PRP45
SPP382	PRP46
SPP382	PRP8
SPP382	SMB1
SPP382	SMD3
SPP382	SMX3
SPP382	SNT309
SPP382	SNU114
SPP382	SYF1
SPP382	NTR2
NSE5	KRE29
NSE5	MMS21
NSE5	NSE4
NSE5	SMC5
YNL260C	YAE1
JIP5	BRE1
NUG1	NOC2
NUG1	NOC3
NUG1	RIX1
NUG1	MDN1
SET2	RPO21
SET2	RPB2
NSE3	HAP5
NSE3	NAF1
NSE3	QRI1
NSE3	RIF2
NSE5	SLX5
NSE5	MCM21
NSE5	PAC1
NSE5	SMT3
NSE5	STB2
NSE5	SWM1
NSE5	UBC9
NSE5	UFD1
SSF1	RRP14
CWC2	BRR2
ERB1	NOP7
ERB1	YTM1
UTP8	UTP10
UTP8	POL5
UTP8	NAN1
UTP8	UTP4
UTP8	UTP9
UTP8	UTP15
UTP9	UTP10
UTP9	POL5
UTP9	NAN1
UTP9	UTP15
UTP9	UTP4
UTP10	POL5
UTP10	NAN1
UTP10	UTP4
UTP10	UTP15
UTP21	DIP2
UTP21	PWP2
UTP21	UTP13
UTP21	UTP18
UTP21	UTP6
UTP18	DIP2
UTP18	PWP2
UTP18	UTP13
UTP18	UTP6
UTP13	DIP2
UTP13	PWP2
UTP13	UTP6
UTP22	RRP7
UTP22	CKA1
UTP22	CKA2
UTP22	CKB1
UTP22	CKB2
NOP7	TIF6
NOP7	NIP7
NOP7	BRX1
NOP7	NOG1
NOP7	MAK16
NOP7	HAS1
NOP7	DRS1
NOP7	EBP2
NOP7	RLP7
NOP7	RRP1
NOP7	SPB1
NOP7	YTM1
NOP7	LOC1
NOP7	MRT4
NOP7	NOP15
NOP7	NOP16
NOP7	NSA1
NOP7	NSA2
NOP7	CIC1
NOP7	RLP24
DBP3	BMH1
DBP3	NSR1
NOP58	NSR1
DBP3	CBF5
DBP3	GAR1
DBP3	NHP2
GAR1	CBF5
GAR1	NHP2
GAR1	NOP6
GAR1	YGR283C
GAR1	YMR310C
NOP58	CBF5
NSR1	CBF5
RTF1	CBF5
UTP9	CBF5
YGR283C	CBF5
YGR283C	NHP2
YGR283C	YMR310C
NOP58	RVB2
DBP7	MAK21
DBP7	RRP5
MAK21	RRP5
NOC2	MAK21
NOC2	RRP5
UTP8	RRP5
MTR4	AIR2
MTR4	PAP2
RRP6	MTR4
NOC2	NOC3
NOC3	PUS7
BRR2	PRP8
LSM5	PRP8
BRR2	PRP4
BRR2	SNU114
LSM3	LSM1
LSM3	LSM6
LSM3	PAT1
LSM3	PRP24
LSM3	PRP3
LSM3	PRP4
LSM3	PRP6
LSM3	SNU114
LSM3	SWR1
LSM5	LSM1
LSM5	LSM6
LSM5	PAT1
LSM6	LSM1
LSM6	PAT1
LSM6	PRP3
PRP3	PRP4
PRP3	PRP6
PRP3	SNU114
DBP3	NOP1
HCA4	NOP1
NOC2	NOP1
NOP58	NOP1
NSR1	NOP1
HCA4	PAB1
MTR4	PAB1
NOC2	PAB1
NOC3	PAB1
NOP58	PAB1
NSR1	PAB1
RRP5	PAB1
NOP58	NPL3
NOP58	RRP9
DIS3	CSL4
DIS3	RRP4
DIS3	RRP40
DIS3	RRP42
DIS3	RRP45
DIS3	RRP46
DIS3	RRP6
DIS3	SKI6
LRP1	CSL4
LRP1	DIS3
LRP1	RRP4
LRP1	RRP40
LRP1	RRP43
LRP1	RRP45
LRP1	RRP46
LRP1	RRP6
RPC40	RRP6
RPO21	RRP6
RRP45	CSL4
RRP45	RRP4
RRP45	RRP40
RRP45	RRP43
RRP45	RRP46
RRP45	RRP6
RRP45	SKI6
RRP46	CSL4
RRP46	RRP4
RRP46	RRP40
RRP46	RRP42
RRP46	RRP43
RRP46	RRP6
RRP46	SKI6
RRP6	CSL4
RRP6	RRP4
RRP6	RRP40
RRP6	RRP42
RRP6	RRP43
RRP6	SKI6
RPA34	RPC19
RPB5	RPC19
RPB5	RPC53
RPC17	RET1
RPC17	RPC25
RPC17	RPC34
RPC17	RPC37
RPC17	RPC82
RPC17	RPO31
RPC25	PSY2
RPC25	RET1
RPC25	RPC19
RPC25	RPC31
RPC25	RPC34
RPC25	RPC37
RPC25	RPC53
RPC25	RPC82
RPC25	RPO31
RPC34	RPC31
RPC34	RPC82
RPC34	RPO31
RPC34	STU1
RPC40	RET1
RPC40	RPC19
RPO31	RET1
RPO31	RPC37
RPO31	RPC82
RPA190	RPB5
RPA190	RPO26
RPA34	RPB5
RPA34	RPO26
RPA49	RPB5
RPA49	RPO26
RPB3	RPB2
RPB3	RPB4
RPB3	RPB5
RPB3	RPB7
RPB3	RPO26
RPB5	RPB2
RPB5	RPB4
RPB5	RPO21
RPB5	RPO26
RPB5	TAF14
RPB5	TFG1
RPB5	TFG2
RPC25	RPB5
RPC25	RPO26
RPC40	RPB5
RPC40	RPO26
RPO21	RPB2
RPO21	RPB4
RPO21	RPB7
RPO21	RPO26
TFG1	RPB3
NOP58	RPA49
RPA190	RPA135
RPA190	RPA34
RPA190	RPA43
RPA190	RPA49
RPA190	RPC40
RPA34	RPA135
RPA34	RPA43
RPA34	RPA49
RPA34	RPC40
RPA49	RPA135
RPA49	RPA43
RPA49	RPC40
RPB5	RPA135
RPB5	RPA43
RPC17	RPC40
RPC25	RPC40
RPC40	RPA135
RPC40	RPA43
RPO31	RPC40
RRP45	RPA49
RRP6	RRB1
CBC2	STO1
CDC40	CBC2
CDC40	STO1
HPR1	SUB2
MFT1	SUB2
HPR1	MFT1
HPR1	THP2
MFT1	THP2
MFT1	TEX1
THP2	TEX1
NPL6	ARP7
NPL6	ARP9
NPL6	RSC2
NPL6	RSC3
NPL6	RSC4
NPL6	RSC58
NPL6	RSC6
NPL6	RSC8
NPL6	RSC9
NPL6	SFH1
NPL6	STH1
RSC2	ARP7
RSC2	ARP9
RSC2	RSC58
RSC2	RSC6
RSC2	RSC8
RSC2	STH1
RSC3	ARP7
RSC3	ARP9
RSC3	RSC2
RSC3	RSC4
RSC3	RSC58
RSC3	RSC6
RSC3	RSC8
RSC3	RSC9
RSC3	STH1
RSC4	ARP7
RSC4	ARP9
RSC4	RSC2
RSC4	RSC58
RSC4	RSC6
RSC4	RSC9
RSC4	SFH1
RSC4	STH1
RSC58	ARP7
RSC58	ARP9
RSC58	RSC6
RSC58	RSC8
RSC58	RSC9
RSC58	RTT102
RSC58	STH1
RSC8	ARP7
RSC8	ARP9
RSC8	RSC4
RSC8	RSC6
RSC8	RSC9
RSC8	SFH1
RSC8	STH1
RSC9	ARP9
RSC9	STH1
RTT102	ARP7
RTT102	ARP9
RTT102	NPL6
RTT102	RSC6
RTT102	RSC8
RTT102	STH1
MED7	MED4
MED7	NUT1
MED7	SIN4
MED7	SRB4
SRB4	SIN4
SRB4	SRB2
SRB4	SRB5
SRB5	MED7
SRB5	NUT1
SRB5	RGR1
SRB5	SIN4
SRB5	SRB2
TFC1	TFC4
TFC1	TFC7
MUD1	PRP39
MUD1	PRP40
MUD1	SNU71
PRP40	PRP39
PRP40	PRP42
PTA1	MUD1
SNU56	MUD1
SNU56	PRP39
SNU56	PRP40
SNU56	SNP1
SNU56	SNU71
SNU56	TRA1
RPB5	DST1
ARX1	ALB1
ALB1	CIC1
NOP12	BRX1
NOP12	PWP1
SDA1	NAP1
TRZ1	NAP1
GAR1	ESF1
DST1	POL5
HCA4	UTP9
UTP10	UTP5
UTP4	NAN1
UTP4	UTP15
UTP8	UTP5
UTP9	UTP5
CKA1	CKA2
CKA1	CKB1
CKA1	CKB2
CKA2	CKB1
CKA2	CKB2
CKB2	CKB1
POB3	CKA1
POB3	CKA2
POB3	CKB1
POB3	CKB2
CKA1	RRP7
NPL6	RPN1
RPN1	RPN11
RPN1	RPN2
RPN1	RPN5
RPN1	RPT1
RPN1	RPT2
RPN1	RPT3
RPN1	RPT6
RPT6	RPN11
RPT6	RPN5
RPT6	RPN7
RPT6	RPT1
RPT6	RPT2
CBC2	KAP95
KAP95	SRP1
NOP58	KAP95
NOP58	SRP1
NOP7	KAP95
NOP7	SRP1
RRP6	KAP95
RRP6	SRP1
RRP8	KAP95
RRP8	SRP1
RSC8	KAP95
SNU56	KAP95
SRB5	SRP1
STO1	SRP1
RLI1	YNL260C
CDC40	PRP19
PRP19	CEF1
PRP19	CLF1
MPE1	CFT2
MPE1	PTA1
MPE1	YSH1
PTA1	CFT1
PTA1	GLC7
PTA1	PFS2
PTA1	REF2
PTA1	SSU72
PTA1	YSH1
PRE2	PRE1
PRE2	PRE10
PRE2	PRE3
PRE2	PRE5
PRE2	PRE6
PRE2	PRE7
PRE2	PRE8
PRE2	PRE9
PRE2	PUP1
PRE2	PUP2
PRE2	SCL1
PRE6	PRE1
PRE6	PRE10
PRE6	PRE5
PRE6	PRE7
PRE6	PRE8
PRE6	PRE9
PRE6	SCL1
PRE8	PRE1
PRE8	PRE10
PRE8	PRE3
PRE8	PRE5
PRE8	PRE7
PRE8	PRE9
PRE8	PUP1
PRE8	PUP2
PRE8	SCL1
BCP1	RKM1
CCR4	POP2
CDC39	CCR4
RCL1	BMS1
POP3	POP1
POP3	POP4
POP3	RPP1
LHP1	SRP68
LHP1	SRP72
TRM1	NSA1
ABD1	RPB2
ABD1	SPT5
AOS1	UBA2
APC2	APC1
APC2	CDC16
APC2	CDC23
APC2	CDC27
ASF1	HIR3
ASF1	RAD53
ASF1	RNR2
ASF1	RNR4
BDF2	BDF1
BMH2	BMH1
BMH2	PIK1
BMH2	RTG2
BUD14	ZUO1
BUD20	TIF6
BUD20	NSA2
BUD20	LHP1
BUD20	MRT4
BUD20	NOG1
BUD20	RLP7
BUD20	SDA1
BUD20	RSA4
BUD20	ARX1
BUD20	NUG1
BUD20	NOP7
BUD20	CIC1
BUD20	IPI1
BUD20	RIX1
BUD20	RPF2
BUD20	MDN1
BUD20	NOP15
BUD20	IPI3
BUD20	NOG2
CBC2	LUC7
CBC2	NAB3
CBC2	NAM8
CBC2	NPL3
CBC2	NRD1
CBC2	RSE1
CBC2	SMD2
CBC2	SNP1
CBC2	SNU56
CBC2	SNU71
CBC2	SRP1
CBF5	HAS1
CBF5	KRR1
CBF5	NOP1
CBF5	NOP4
CBF5	PUF6
CBF5	RRP12
CCL1	TIF6
CCL1	KIN28
CCL1	SPT7
CCL1	TFB3
CCR4	CAF130
CCR4	CAF40
CDC24	RSC2
CDC28	CKS1
CDC28	CLN1
CDC28	CLN2
CDC33	LHP1
CDC33	POL2
CDC33	SBP1
CDC33	STO1
CDC33	UTP20
CDC36	NOT5
CDC39	CAF130
CDC39	CAF40
CDC39	POP2
CDC39	RVB2
CDC39	TFC7
CDC45	RPD3
CDC45	SIN3
CDC48	NPL4
CDC48	RAI1
CDC48	REG1
CDC48	SHP1
CDC48	UFD1
CDC55	HHF2
CDC55	PPH21
CDC55	PPH22
CDC55	TPD3
CDC55	YRA1
CDC55	ZDS1
CDC55	ZDS2
TIF6	DBP10
TIF6	DRS1
TIF6	ERB1
TIF6	HAS1
TIF6	HDA1
TIF6	NSA2
TIF6	LHP1
TIF6	LOC1
TIF6	MRT4
TIF6	NOG1
TIF6	NOP1
TIF6	RLP7
TIF6	RPA135
TIF6	RPF1
TIF6	SDA1
TIF6	PUF6
TIF6	NOP16
TIF6	RIX1
TIF6	RPF2
TIF6	NOC3
TIF6	NOP15
TIF6	IPI3
TIF6	NOG2
TIF6	YTM1
CEF1	CDC40
CEF1	CLF1
CEF1	ECM2
CEF1	HSH155
CEF1	PRP2
CEF1	PRP22
CEF1	PRP43
CEF1	PRP45
CEF1	PRP46
CEF1	RSE1
CEF1	SMD2
CEF1	SNT309
CEF1	SNU114
CEF1	SYF1
CEF1	BUD31
CEF1	CWC23
CEF1	CWC22
CEG1	CET1
CEG1	CTR9
CEG1	HHF2
CEG1	NOP1
CEG1	PRP43
CEG1	SPT16
CEG1	SSA4
CEG1	TOP2
CEG1	LSM12
CFT1	CFT2
CFT1	GLC7
CFT1	PAP1
CFT1	PFS2
CFT1	REF2
CFT1	RNA14
CFT1	PTI1
CFT1	MPE1
CFT1	YSH1
CFT2	GLC7
CFT2	PAP1
CFT2	PFS2
CFT2	PTA1
CFT2	PTI1
CFT2	YSH1
CHD1	HHF2
CHD1	ISW1
CHD1	ISW2
CHD1	RET1
CKB2	HOT1
CKB2	RVB2
CKB2	SSA4
CKB2	YTA7
CKS1	CLB3
CKS1	CLN1
CKS1	CLN2
CKS1	SIC1
CKS1	YPL014W
CLF1	ISY1
CLF1	PRP45
CLF1	RSE1
CLF1	SNT309
CLF1	SNU114
CLF1	SYF1
CLP1	PCF11
CLP1	RNA14
CLP1	RNA15
CPR1	HHF2
CPR1	RVB2
CPR1	SIF2
CPR1	SNF2
CPR1	SNT1
CPR1	HOS4
CSL4	MTR3
CSL4	RRP4
CSL4	RRP42
CSL4	RRP43
CSL4	SKI6
CSL4	SRP1
AMN1	ZUO1
CTF18	CTF8
CTF18	DPB2
CTF18	POL2
CTF18	RFC3
CTF18	RFC4
CTF18	RFC5
CTK1	CTK2
CTK1	CTK3
CTR9	CKA1
CTR9	CKA2
CTR9	CKB1
CTR9	CKB2
CUS1	CLF1
CUS1	HSH155
CUS1	LEA1
CUS1	PRP11
CUS1	PRP21
CUS1	PRP46
CUS1	PRP9
CUS1	RSE1
CUS1	SMB1
CUS1	SMD3
CUS1	STO1
DCP2	RPM2
DIS3	MTR3
DIS3	RRP43
DNA2	LCD1
DNA2	RFA1
DNA2	YHR122W
DOA1	CDC48
DOA1	RPA135
DOA1	RPA190
DOA1	RPO31
DOA1	SHP1
DOC1	ACT1
DOC1	APC2
DOC1	CDC16
DOC1	CDC23
DPB2	DPB4
DPB2	POL2
DPB3	DPB2
DPB3	DPB4
DPB3	POL2
ECM1	KAP123
ECM1	PSE1
ECM1	SXM1
ECM16	PHO23
ECM16	SDS3
ECM16	UME1
ECM2	CLF1
ECM2	PRP19
ECM2	PRP46
ELP2	ELP3
ELP2	IKI1
ELP2	IKI3
ELP2	ELP4
ENP1	CBF5
ENP1	ECM16
ENP1	EMG1
ENP1	IMP3
ENP1	IMP4
ENP1	UTP7
ENP1	KRE33
ENP1	KRR1
ENP1	LTV1
ENP1	MPP10
ENP1	NOP1
ENP1	NOP14
ENP1	RCL1
ENP1	SOF1
ENP1	UTP20
ENP1	TSR1
ENP1	UTP6
ENP1	SLX9
ENP1	UTP22
ENP1	UTP15
ENP1	NOB1
ENP1	RRP12
ENP1	NOC4
EPL1	ACT1
EPL1	EAF3
EPL1	ESA1
EPL1	HHF2
EPL1	TRA1
EPL1	EAF1
EPL1	YAF9
EPL1	EAF5
ERB1	BRX1
ERB1	HAS1
ERB1	NOP2
ERB1	RLP7
ERB1	NSA1
ERB1	NOP15
ERB1	NOC2
ERG13	ACT1
ERG13	RRN3
ESA1	ACT1
ESA1	ARP4
ESA1	EAF3
ESA1	TRA1
ESA1	EAF1
ESA1	YAF9
ESA1	YAP1
FIP1	CFT1
FIP1	CFT2
FIP1	PAP1
FIP1	PFS2
FIP1	PTA1
FIP1	RNA14
FIP1	PTI1
FIP1	MPE1
FIP1	RSA3
FIP1	YSH1
FPR1	FAP1
FPR1	SSL1
FPR1	TFB1
GAR1	LHP1
GAR1	NOP4
GAR1	POL2
GAR1	UTP20
GAR1	PUF6
GAR1	URB1
GAR1	RRP12
GTR2	AMN1
GTR2	ESP1
GTR2	RVB2
GTR2	SPT16
HAP2	HAP5
HAT1	HAT2
HAT1	HIF1
HAT2	HHF2
HCA4	CBF5
HCA4	CFT2
HCA4	FIP1
HCA4	GLC7
HCA4	HAS1
HCA4	NOP12
HCA4	NOP58
HCA4	PAP1
HCA4	PFS2
HCA4	PTA1
HCA4	REF2
HCA4	RNA14
HCA4	PTI1
HCA4	YSH1
HDA1	HDA3
HDA1	HDA2
HHF1	BDF2
HHF1	CDC55
HHF1	CKB1
HHF1	ECM5
HHF1	HAT1
HHF1	KAP123
HHF1	KRE33
HHF1	MAC1
HHF1	NMD5
HHF1	PSE1
HHF1	RPA135
HHF1	RPC40
HHF1	RSC3
HHF1	TEL1
HHF1	UTP20
HHF1	MDN1
HHF1	PSH1
HRP1	TSR1
HRT1	HSH49
HSH155	RSE1
HSM3	HAT1
HSM3	HAT2
HSM3	HHF2
HSM3	HIF1
HSM3	RPT2
HSM3	RPT3
HSM3	RPT5
HSM3	RPT6
HSM3	PSH1
HST1	SIF2
HTB2	DPB2
HTB2	DPB4
HTB2	ISW1
HTB2	ISW2
HTB2	KAP114
HTB2	MOT1
HTB2	NAP1
HTB2	NPL6
HTB2	POL2
HTB2	RET1
HTB2	RPA135
HTB2	RPC82
HTB2	RPO31
HTB2	STH1
HTB2	TOP1
HTB2	PUF6
IML3	AME1
IML3	CHL4
IML3	CTF19
IML3	MCM21
IML3	MCM22
IML3	NKP1
IML3	CTF3
IRR1	KAP123
ISW1	IOC3
ISW1	ITC1
ISW1	MOT1
ISW1	NPL6
ISW1	RPC40
ISW1	RSC2
ISW1	RSC4
ISW1	RSC6
ISW1	RSC8
ISW1	SIN3
ISW1	RSC58
ISW1	ESC8
ISW2	ITC1
ARB1	ARX1
UTP7	BMS1
UTP7	DIP2
UTP7	KRE33
UTP7	MPP10
UTP7	MRD1
UTP7	NAN1
UTP7	NOP1
UTP7	PWP2
UTP7	UTP20
UTP7	UTP4
UTP7	UTP6
UTP7	UTP22
UTP7	UTP8
UTP7	UTP10
UTP7	UTP13
UTP7	UTP21
UTP7	UTP15
NSA2	ERB1
NSA2	HAS1
NSA2	MRT4
NSA2	NOG1
NSA2	RLP7
NSA2	SDA1
NSA2	RSA4
NSA2	ARX1
NSA2	NUG1
NSA2	RIX1
NSA2	NOG2
NSA2	NOC2
KRE33	ECM29
KRE33	RTG2
KRE33	ENP2
KRR1	BFR2
KRR1	BMS1
KRR1	ECM16
KRR1	EMG1
KRR1	IMP3
KRR1	UTP7
KRR1	KRE33
KRR1	LCP5
KRR1	MPP10
KRR1	NAN1
KRR1	NOP1
KRR1	NOP14
KRR1	RRP9
KRR1	SOF1
KRR1	UTP20
KRR1	FAP7
KRR1	UTP4
KRR1	UTP6
KRR1	ENP2
KRR1	UTP10
KRR1	UTP30
KRR1	UTP21
KRR1	UTP15
KRR1	NOC4
LSM1	DCP2
LSM1	LSM2
LSM1	LSM4
LSM1	NAM7
LSM1	PAT1
LSM5	LSM2
LSM5	PRP4
LSM5	PRP6
LSM5	SNU114
LSM7	CDC33
LSM7	DIB1
LSM7	LSM1
LSM7	LSM2
LSM7	LSM4
LSM7	LSM6
LSM7	PAT1
LSM7	PRP24
LSM7	PRP4
LSM7	PRP6
LSM7	SMD2
LSM7	SNU114
LSM7	SNU23
LSM7	SNU66
LUC7	CDC33
LUC7	HSH155
LUC7	NAM8
LUC7	PRP39
LUC7	PRP40
LUC7	PRP42
LUC7	RSE1
LUC7	SMB1
LUC7	SMD2
LUC7	SMD3
LUC7	SMX3
LUC7	SNP1
LUC7	SNU114
LUC7	SNU56
LUC7	SNU71
LUC7	STO1
LUC7	YHC1
MAK5	ERB1
MAK5	HAS1
MAK5	NOG1
MAK5	NOP12
MAK5	NOP2
MAK5	NOP4
MAK5	RLP7
MAK5	PUF6
MAK5	NSA1
MAK5	URB1
MAK5	YTM1
MBP1	SWI6
MCD1	SMC1
MCD1	SMC3
MCD1	SCC4
MCM2	HAT1
MCM6	MCM5
MED2	CSE2
MED2	GAL11
MED2	MED1
MED2	MED11
MED2	MED4
MED2	MED6
MED2	MED7
MED2	MED8
MED2	NUT1
MED2	NUT2
MED2	PGD1
MED2	RGR1
MED2	SIN4
MED2	SRB2
MED2	SRB4
MED2	SRB5
MED2	SRB6
MED2	SRB8
MED2	SSN2
MED2	SRP1
MED2	SSN3
MED2	YAP1
MED7	ADA2
MED7	CSE2
MED7	MED1
MED7	MED11
MED7	MED6
MED7	MED8
MED7	RGR1
MED7	SRB2
MED7	SRB6
MED7	SRB7
MED7	SRB8
MED7	SSN2
MED7	SRP1
MED7	TAF6
MLH1	PMS1
MOT1	PDC1
MOT1	SPT15
MSH2	HDA1
MSH2	HDA3
MSH2	HDA2
MSH2	PRO2
MSH2	RSC8
MSH6	LCD1
MSH6	MEC1
MSH6	MPH1
MSH6	MSH2
MSH6	MSH3
MSH6	RAD16
MSH6	RAD52
MSH6	RFA1
MSH6	RFA2
MSH6	RFA3
MSH6	RSC8
MSH6	RVB2
MSH6	SGS1
MSH6	TOP3
MSH6	YDL156W
MTR10	SIN3
MTR4	NAB3
MUD1	CBC2
MUD1	PRP42
MUD1	SNP1
MUD1	STO1
NAM8	MUD1
NAM8	NPL3
NAM8	PRP11
NAM8	PRP39
NAM8	PRP40
NAM8	PRP42
NAM8	SMB1
NAM8	SMD2
NAM8	SMD3
NAM8	SNP1
NAM8	SNU114
NAM8	SNU56
NAM8	SNU71
NAM8	STO1
NAM8	YHC1
NAP1	HTZ1
NAP1	KAP114
NAP1	SSC1
NAP1	NIS1
NAP1	YRA1
NHP10	ACT1
NHP10	ARP4
NHP10	ARP8
NHP10	INO80
NHP10	ISW1
NHP10	ISW2
NHP10	ITC1
NHP10	RSC2
NHP10	RSC8
NHP10	RVB2
NHP10	IES5
NHP10	IES1
NHP2	AAR2
NHP2	CBF5
NHP2	ERB1
NHP2	HAS1
NHP2	NOP1
NHP2	PRP4
NHP2	SMB1
NHP2	SNU114
NHP2	SNU66
NHP2	UTP10
NHP2	URB1
NHP2	UTP21
NHP2	YMR310C
NHP2	NOC2
NHP6B	IOC3
NHP6B	ISW1
NHP6B	ISW2
NHP6B	ITC1
NHP6B	MOT1
NHP6B	RFA1
NHP6B	RNR2
NHP6B	RPC34
NHP6B	RPO31
NHP6B	RSC8
NHP6B	RVB2
NHP6B	SFH1
NHP6B	STH1
NHP6B	STO1
NHP6B	TFC7
NHP6B	RSC58
NMD3	ARX1
NOP2	BMS1
NOP2	TIF6
NOP2	DBP10
NOP2	DRS1
NOP2	FPR4
NOP2	HAS1
NOP2	LOC1
NOP2	MRT4
NOP2	NIP7
NOP2	NOG1
NOP2	NOP1
NOP2	RPF1
NOP2	RRP1
NOP2	SPB4
NOP2	MAK21
NOP2	PUF6
NOP2	NUG1
NOP2	UTP22
NOP2	CIC1
NOP2	URB1
NOP2	RLP24
NOP2	YTM1
NOP4	BRX1
NOP4	DBP9
NOP4	DRS1
NOP4	ERB1
NOP4	HAS1
NOP4	KRE33
NOP4	NOG1
NOP4	NOP12
NOP4	NOP2
NOP4	RLP7
NOP4	UTP20
NOP4	MAK21
NOP4	PUF6
NOP4	NUG1
NOP4	NOP7
NOP4	CIC1
NOP4	UTP10
NOP4	URB1
NOP4	MDN1
NOP4	NOC2
NOP4	RRP12
NOP4	YTM1
NOT3	CDC39
NOT3	PDC1
NOT3	YRA1
NPL4	PDC1
NPL4	UFD1
NSP1	NIC96
NSP1	NUP159
NSP1	NUP82
NUP116	NSP1
NUP116	NUP82
NUP60	KAP95
NUP60	SRP1
NUP82	NUP159
ORC1	ORC2
ORC1	ORC3
ORC1	ORC4
ORC1	ORC5
ORC1	ORC6
ORC2	ORC3
ORC2	ORC4
ORC2	ORC5
ORC2	ORC6
PAP1	GLC7
PAP1	PFS2
PAP1	PTA1
PAP1	RNA14
PAP1	SSU72
PAP1	PTI1
PAP1	MPE1
PAP1	YSH1
PAP1	YTH1
PBP2	HMO1
PBP2	YRA1
PCF11	CFT2
PCF11	CKA1
PCF11	PAP1
PCF11	RNA14
PCF11	RNA15
PCF11	YSH1
PCM1	MGS1
PFS2	PTI1
PFS2	YSH1
POL12	POL1
POL12	PRI1
POL12	PRI2
POL12	RFC1
POL12	RFC3
POL12	RFC4
POL12	RFC5
POP2	CAF130
POP2	CAF40
POP2	POL1
POP2	POL12
POP2	PRI1
POP2	PRI2
POP7	POP1
POP7	POP3
POP7	POP4
POP7	POP5
POP7	POP6
POP7	POP8
POP7	RPP1
PPH22	ERG13
PPH22	PRE1
PPH22	PRE10
PPH22	PRE2
PPH22	PRE4
PPH22	PRE5
PPH22	PRE6
PPH22	PRE7
PPH22	PRE8
PPH22	PRE9
PPH22	PUP1
PPH22	PUP2
PPH22	PUP3
PPH22	SCL1
PPH3	PSY4
PPH3	PSY2
PRE8	BLM10
PRE8	ECM29
PRE8	EST3
PRE8	PRE4
PRE8	PUP3
PRP28	HTA1
PRP28	RVB2
PRP28	TOS4
PRP31	DIB1
PRP31	LSM2
PRP31	LSM6
PRP31	PRP3
PRP31	PRP4
PRP31	PRP6
PRP31	SMB1
PRP31	SMD2
PRP31	SNU114
PRP31	SNU66
PRP31	SPP381
PRP4	PRP6
PRP4	SNU114
PRP4	SNU23
PRP4	SNU66
PRP43	CLF1
PRP43	NOP1
PRP43	PRP46
PRP43	SNU114
PRP43	CWC23
PRP43	SQS1
PRP45	CDC40
PRP45	HSH155
PRP45	LEA1
PRP45	PRP19
PRP45	PRP21
PRP45	PRP43
PRP45	PRP46
PRP45	RSE1
PRP45	SNU114
PRP45	SYF1
PRP45	CWC23
PRP45	CWC22
PRP46	PRP19
PRP8	AAR2
PRP8	CEF1
PRP8	CLF1
PRP8	LSM2
PRP8	LSM6
PRP8	PRP19
PRP8	PRP3
PRP8	PRP31
PRP8	PRP4
PRP8	PRP43
PRP8	PRP6
PRP8	PRP9
PRP8	RSE1
PRP8	SMB1
PRP8	SMD3
PRP8	SNU114
PRP8	SNU66
PRP8	SYF1
PRP8	BUD31
PRP8	CWC23
PRP8	CWC22
PRP8	LIN1
PSE1	DAM1
PSE1	DBP9
PSE1	INO4
PSE1	KAP95
PSE1	NUD1
PSE1	PRE10
PSE1	PRE5
PSE1	PRE6
PSE1	PRE8
PSE1	RPT3
PSE1	RPT5
PSE1	SCL1
PSE1	SRP1
PSE1	ULP1
PSE1	SLX9
PSE1	YMR310C
PSE1	RRP12
PSE1	YRA1
PTA1	PTI1
PTA1	SYC1
PTA1	YTH1
PTC3	ENP1
PTC3	HRR25
PTC3	RAD50
PTC3	TSR1
PUB1	HCA4
PUB1	LHP1
PUB1	NAB3
PUB1	NAM7
PUB1	NPL3
PUB1	NRD1
PUB1	POL2
PUB1	SMD3
PUB1	SNF2
PUB1	STO1
PUB1	SWI1
PUS1	UTP22
PWP1	ACT1
PWP1	FPR4
PWP1	NAN1
PWP1	POL5
PWP1	SMC1
PWP2	BFR2
PWP2	BMS1
PWP2	BUD21
PWP2	CBF5
PWP2	DBP8
PWP2	DIP2
PWP2	ECM16
PWP2	EMG1
PWP2	ENP1
PWP2	HCA4
PWP2	HHF2
PWP2	HTA2
PWP2	IMP3
PWP2	IMP4
PWP2	KRE33
PWP2	KRR1
PWP2	MPP10
PWP2	NAN1
PWP2	NOP1
PWP2	NOP14
PWP2	NOP58
PWP2	PRE6
PWP2	PRE9
PWP2	PRP43
PWP2	ROK1
PWP2	RRP9
PWP2	SCL1
PWP2	SOF1
PWP2	UTP20
PWP2	UTP4
PWP2	ESF1
PWP2	UTP6
PWP2	UTP22
PWP2	UTP8
PWP2	ENP2
PWP2	UTP9
PWP2	UTP10
PWP2	UTP11
PWP2	UTP30
PWP2	UTP15
PWP2	ESF2
PWP2	NOC4
RAD16	PDC1
RAD16	YMR315W
RAD23	ECM29
RAD23	RAD4
RAD23	RPT2
RAD23	RPT3
RAD23	RPT6
RAD23	RAD34
RAD3	ECM29
RAD3	MET18
RAD3	RPT3
RAD3	RPT6
RAD3	TUB3
RAD51	KAP123
RAD51	RAD52
RAD51	RFA1
RAD51	RPA135
RAD51	RPB2
RAD51	RPT3
RAD51	YHB1
RAI1	RAT1
RAI1	SIT4
REB1	MOT1
REB1	NPL6
REB1	RPC40
REB1	RSC2
REB1	RSC3
REB1	TAF1
REB1	TOP1
REF2	CFT2
REF2	GLC7
REF2	PAP1
REF2	PFS2
REF2	RNA14
REF2	PTI1
REF2	MPE1
REF2	YSH1
RFA1	KAP95
RFA1	MEC1
RFA1	MPH1
RFA1	MSH2
RFA1	RAD52
RFA1	RFA2
RFC2	RFC3
RFC2	RFC4
RFC5	RFC1
RFC5	RFC3
RFC5	RFC4
RFX1	HHF2
RFX1	ISW1
RFX1	ISW2
RFX1	ITC1
RFX1	MOT1
RFX1	REB1
RFX1	RSC2
RFX1	RSC3
RFX1	RSC8
RFX1	STH1
RNA14	ACT1
RNA14	CFT2
RNA14	HHF2
RNA14	HTA1
RNA14	PFS2
RNA14	PTA1
RNA14	RNA15
RNA14	TAF6
RNA14	YSH1
RNH1	RFA1
RNH1	RFA3
ROX3	CSE2
ROX3	GAL11
ROX3	MED1
ROX3	MED11
ROX3	MED4
ROX3	MED6
ROX3	MED7
ROX3	MED8
ROX3	NUT1
ROX3	NUT2
ROX3	PGD1
ROX3	RGR1
ROX3	SIN4
ROX3	SRB2
ROX3	SRB4
ROX3	SRB5
ROX3	SRB7
ROX3	SRB8
ROX3	SSN2
ROX3	SSN3
ROX3	YAP1
RPA12	CDC14
RPA12	RPA135
RPA12	RPA190
RPA12	RPA43
RPA12	RPB10
RPA12	RPB5
RPA12	RPB8
RPA12	RPC40
RPA12	RPO26
RPA190	RPB10
RPA190	RPB8
RPB3	RPB11
RPB3	RPB8
RPB3	RPB9
RPB3	TFG2
RPB3	IWR1
RPB7	AOS1
RPB7	RPB11
RPB7	RPB2
RPB7	RPB4
RPB7	RPB5
RPB7	RPB8
RPB7	SPT4
RPB7	SPT5
RPB7	TFG1
RPB7	TFG2
RPB9	TAF14
RPB9	RPB2
RPB9	RPB4
RPB9	RPB5
RPB9	RPB7
RPB9	RPO21
RPB9	RPO26
RPB9	TFG1
RPB9	TFG2
RPC25	RPB10
RPC25	RPB8
RPC34	RET1
RPC34	RPB5
RPC34	RPB8
RPC34	RPC11
RPC34	RPC37
RPC34	RPC40
RPC34	RPC53
RPC40	RPB10
RPC40	RPB8
RPC40	RPC31
RPC40	RPC37
RPC40	RPC53
RPC40	RPC82
RPD3	CKA1
RPD3	CKB2
RPD3	DEP1
RPD3	EAF3
RPD3	NRD1
RPD3	PHO23
RPD3	SAP30
RPD3	SDS3
RPD3	SIN3
RPD3	STO1
RPD3	TOP1
RPD3	UME1
RPD3	RXT2
RPD3	RCO1
RPD3	CTI6
RPF1	HAS1
RPF1	NSA1
RPN11	ECM29
RPN11	RPT2
RPN11	RPT3
RPN5	ECM29
RPN5	PRE1
RPN5	PRE2
RPN5	PRE3
RPN5	PRE5
RPN5	PRE7
RPN5	RPN11
RPN5	RPN13
RPN5	RPN7
RPN5	RPT2
RPN5	RPT3
RPN5	RPT4
RPN5	RPT5
RPN5	SCL1
RPO31	MAF1
RPO31	RPB5
RPO31	RPB8
RPO31	RPC11
RPO31	RPC19
RPO31	RPC31
RPO31	RPC53
RPO31	RPO26
RPO31	RSC8
RPT1	CDC6
RPT1	ECM29
RPT1	RPN11
RPT1	RPN5
RPT1	RPN7
RPT1	RPT2
RPT1	RPT3
RPT1	RPT4
RPT1	RPT5
RRI1	RPN5
RRI1	CSN9
RRI1	PCI8
RRI1	CSI1
RRI1	RRI2
RRP45	ECM16
RRP45	MTR3
RRP45	RRP42
RRP45	SKI3
RRP45	SRP1
RRP45	UTP20
RRP45	UTP22
RRP45	UTP10
RRP46	MTR3
RRP46	SRP1
RRP46	UTP22
RTF1	CKA1
RTS1	PPH21
RTS1	PPH22
RTS1	TPD3
SCL1	BLM10
SCL1	PRE10
SCL1	PRE3
SCL1	PRE4
SCL1	PRE5
SCL1	PRE9
SCL1	PUP3
SCL1	RGR1
SCP160	CKA1
SCS2	OPI1
SCS2	SWH1
SDA1	NOG1
SDA1	RLP7
SDA1	RSA4
SDA1	ARX1
SDA1	NUG1
SDA1	NOP7
SDA1	RIX1
SDA1	MDN1
SDA1	IPI3
SDA1	NOG2
SDS22	GLC7
SEC13	NUP120
SEC13	NUP145
SEC13	NUP84
SEC13	NUP85
SEC13	SEH1
SET2	UTP22
SIF2	HOS2
SIF2	KAP95
SIF2	SNT1
SIF2	HOS4
SIF2	SET3
MOT2	CCR4
MOT2	CDC39
SIN3	ABF2
SIN3	CKA1
SIN3	CKA2
SIN3	CKB1
SIN3	EAF3
SIN3	HTA2
SIN3	IOC3
SIN3	PHO23
SIN3	RSC8
SIN3	SAP30
SIN3	SDS3
SIN3	TUP1
SIN3	UME1
SIN3	RXT2
SIN3	RXT3
SIN3	RCO1
SIN3	CTI6
SIR2	NET1
SIR2	SIR4
SIS1	CDC24
SIT4	CDC25
SKI6	ECM16
SKI6	MTR3
SKI6	RRP4
SKI6	RRP40
SKI6	RRP42
SKI6	RRP43
SKI6	SRP1
SKI6	UTP10
SLU7	PRP18
SMC1	SMC3
SMC3	HHF2
SMC3	NOP12
SMC3	RVB2
SMC3	YHB1
SMD1	LEA1
SMD1	PRP21
SMD1	PRP31
SMD1	PRP39
SMD1	PRP6
SMD1	PRP9
SMD1	SMB1
SMD1	SMD3
SMD1	SNU114
SMD1	SNU56
SME1	HSH155
SME1	LEA1
SME1	PRP4
SME1	PRP6
SME1	PRP9
SME1	RSE1
SME1	SMD2
SME1	SNU114
SME1	SRB2
SMX2	BRR1
SMX2	CLF1
SMX2	CUS1
SMX2	DIB1
SMX2	HSH155
SMX2	LEA1
SMX2	LSM4
SMX2	LUC7
SMX2	MUD1
SMX2	PRP11
SMX2	PRP19
SMX2	PRP21
SMX2	PRP3
SMX2	PRP31
SMX2	PRP4
SMX2	PRP40
SMX2	PRP46
SMX2	PRP6
SMX2	PRP9
SMX2	RSE1
SMX2	SMB1
SMX2	SMD1
SMX2	SMD2
SMX2	SMD3
SMX2	SNP1
SMX2	SNU114
SMX2	SNU56
SMX2	SNU66
SMX2	SNU71
SMX2	STO1
SMX2	YHC1
SMX2	SPP382
SMX3	CUS1
SMX3	DIB1
SMX3	ECM2
SMX3	HSH155
SMX3	LEA1
SMX3	MSL1
SMX3	PRP19
SMX3	PRP31
SMX3	PRP39
SMX3	PRP4
SMX3	PRP40
SMX3	PRP42
SMX3	PRP43
SMX3	PRP46
SMX3	PRP6
SMX3	PRP9
SMX3	RSE1
SMX3	SMB1
SMX3	SMD3
SMX3	SNT309
SMX3	SNU114
SMX3	SNU71
SMX3	STO1
SMX3	CWC2
SNF1	GAL83
SNF1	REG1
SNF1	SNF4
SNF4	BMH1
SNF4	CKA1
SNF4	CKB1
SNF4	GAL83
SNF4	REG1
SNF5	ARP9
SNF5	SNF12
SNF5	SNF2
SNF5	SNF6
SNF5	SWI1
SNF5	SWI3
SNF5	SWP82
SNP1	PRP39
SNP1	PRP40
SNP1	PRP42
SNP1	SNU71
SNP1	STO1
SPO7	NEM1
SPO7	SWI3
SPP381	CUS1
SPP381	HSH155
SPP381	LEA1
SPP381	MSL1
SPP381	PRP11
SPP381	PRP21
SPP381	PRP3
SPP381	PRP38
SPP381	PRP4
SPP381	PRP6
SPP381	PRP9
SPP381	RSE1
SPP381	SMB1
SPP381	SNU114
SPP381	SNU23
SPP381	SNU66
SPT15	KAP114
SPT15	RPT5
SPT15	TAF1
SPT15	TAF6
SPT15	TAF5
SPT6	CKA1
SPT6	CKA2
SPT6	CKB1
SPT6	SPN1
SPT7	ADA2
SPT7	GCN5
SPT7	HFI1
SPT7	NGG1
SPT7	SPT20
SPT7	SPT8
SPT7	TAF9
SPT7	TAF6
SPT7	TAF5
SPT7	UBP8
SPT7	YAP1
SPT7	SGF29
SPT7	SGF73
SRB6	ADA2
SRB6	CSE2
SRB6	GAL11
SRB6	GCN5
SRB6	MED1
SRB6	MED11
SRB6	MED4
SRB6	MED6
SRB6	MED8
SRB6	MLP1
SRB6	NUT1
SRB6	NUT2
SRB6	PGD1
SRB6	RGR1
SRB6	RPO21
SRB6	SIN4
SRB6	SPT7
SRB6	SRB2
SRB6	SRB4
SRB6	SRB5
SRB6	SRB7
SRB6	SRB8
SRB6	SSN2
SRB6	SSN3
SRB6	SSN8
SRB6	TAF6
SRB6	YAP1
SSA1	RPA135
SSA1	RPB2
SSF1	DBP10
SSF1	MAK5
SSF1	MAK21
SSF1	PUF6
SSF1	CIC1
SSF1	URB1
SSF1	NOC2
SSL1	KAP95
SSL1	TFB1
SSN8	NUT1
SSN8	SIN4
SSN8	SRB8
STO1	BRR1
STO1	BUR2
[truncated: 25,331 more rows]
