# Supplementary material for: Rechecking the Centrality-Lethality Rule in the Scope of Protein Subcellular Localization Interaction Networks
Source: PLoS One. 2015 Jun 26;10(6):e0130743. doi: 10.1371/journal.pone.0130743 (PMC4482623; doi:10.1371/journal.pone.0130743)
Supplement: S1 Dataset — It contains PSLINs of 11compartments, including Endoplasmic, Cytoskeleton, Golgi, Cytosol, Vacuole, Mitochondrion, Endosome, Plasma, Nucleus, Peroxisome and Extracellular. (ZIP) [file pone.0130743.s001.zip › Yeast_PSLINs/Peroxisome_PPI.txt]

PEX30	PEX29
DCI1	ECI1
PEX7	PEX18
PEX7	PEX21
PEX14	PEX10
PEX14	PEX12
PEX14	PEX13
PEX14	PEX17
PEX14	PEX5
PEX14	PEX8
PEX2	PEX10
PEX2	PEX12
PEX2	PEX13
PEX2	PEX14
PEX2	PEX5
PEX2	PEX8
PEX8	PEX12
PEX8	PEX13
PEX8	PEX17
PEX8	PEX5
PEX10	PEX12
PEX10	PEX13
PEX10	PEX17
PEX10	PEX5
PEX12	PEX13
PEX12	PEX17
PEX12	PEX5
PEX19	PEX3
PEX2	PEX17
PEX7	PEX13
PEX7	PEX14
PEX7	PEX17
PEX7	PEX5
PEX7	POT1
PEX13	PEX5
POX1	PEX5
PEX17	PEX5
PEX25	PEX27
PEX28	PEX32
PEX32	PEX30
PEX31	PEX30
PEX5	ECI1
POT1	PEX18
PEX13	PEX18
PEX13	PEX21
PXA1	PXA2
PEX6	PEX15
PEX11	FOX2
PEX11	MLS1
PEX11	MDH3
RHO1	PEX25
RHO1	PEX30
PEX5	CAT2
INP1	PEX25
INP1	PEX30
INP1	VPS1
PEX5	MDH3
PEX6	PEX1
PEX11	PEX19
PEX13	PEX19
PEX25	PEX19
PEX3	PEX11
PEX3	PEX14
PEX19	INP2
FIS1	DNM1
PEX5	PEX3
PEX17	PEX13
PEX17	PEX19
PEX30	PEX19
PEX32	PEX19
VPS1	PEX19
PEX5	PEX11
PEX1	PEX15
PEX1	PEX5
PEX1	PEX13
PEX1	PEX14
PEX1	PEX17
PEX1	PEX10
PEX1	PEX8
PEX6	PEX13
PEX6	PEX5
PEX6	PEX14
PEX6	PEX17
PEX6	PEX10
PEX6	PEX8
PEX15	PEX5
PEX15	PEX13
PEX15	PEX14
PEX15	PEX17
PEX15	PEX10
PEX15	PEX8
CTA1	PEX14
INP1	YJL185C
DCI1	PEX14
DYN2	PEX14
PEX4	PEX5
PEX19	PEX14
PEX10	PEX11
PEX3	PEX25
PEX14	PEX11
PEX4	PEX11
HYR1	PEX11
AAT2	PEX11
PEX13	PEX11
PEX12	PEX11
PEX15	PEX11
PEX11	ANT1
PEX11	PEX25
PEX22	PEX4
PEX7	GPD1
PEX7	YCL056C
FIS1	YCL056C
YJL185C	YCL056C
PEX18	PEX14
PEX18	PEX5
PEX3	INP1
PEX22	PEX10
PEX19	PEX5
PEX3	PEX15
PEX3	PEX13
PEX22	PEX19
PEX22	PEX15
PEX2	PEX19
PEX12	PEX19
PEX12	PEX15
PEX10	PEX4
PEX10	PEX19
PEX2	PEX4
PEX2	PEX15
PEX7	PEX8
PCS60	VPS34
YCL056C	PEX11
YCL056C	PEX25
YCL056C	PEX27
PEX3	YJL185C
PEX14	IDP3
PEX14	CAT2
PEX14	MDH3
PEX14	PEX25
PEX14	PXA1
PEX6	UBP15
PEX1	UBP15
UBP15	PEX5
PEX19	PEX27
PEX19	ANT1
PEX21	POT1
PXA1	PNC1
