# Supplementary material for: Rechecking the Centrality-Lethality Rule in the Scope of Protein Subcellular Localization Interaction Networks
Source: PLoS One. 2015 Jun 26;10(6):e0130743. doi: 10.1371/journal.pone.0130743 (PMC4482623; doi:10.1371/journal.pone.0130743)
Supplement: S1 Dataset — It contains PSLINs of 11compartments, including Endoplasmic, Cytoskeleton, Golgi, Cytosol, Vacuole, Mitochondrion, Endosome, Plasma, Nucleus, Peroxisome and Extracellular. (ZIP) [file pone.0130743.s001.zip › Yeast_PSLINs/Plasma_PPI.txt]

YPP1	STT4
RSR1	CDC42
APL3	APL1
APL3	APM4
APL3	APS2
BMH2	BMH1
CAP1	CAP2
CHC1	CLC1
LST8	ENO2
LST8	PGK1
MAL32	MAL12
PKC1	ENO1
SEC1	ADH1
SEC1	PGI1
SLA1	BSP1
SNF4	BMH1
HRR25	PIL1
HRR25	CDC25
HRR25	LSP1
HRR25	HXT7
HRR25	GAS1
YCK1	PST2
YCK1	AHP1
RAS2	RAS1
COF1	CYR1
RSP5	HXT6
RSP5	PHO84
RSP5	BUL1
KIN2	GIS4
KIN2	KRE6
STE4	ADE17
YCK2	YCK1
RAS2	IRA1
SIP2	TCP1
SIP2	SNF4
PSR2	HXT6
PSR2	HXT7
YCK1	YPT53
YCK1	YCK3
YCK1	BCY1
YCK1	TIF2
LEM3	TCP1
LEM3	HXT7
STE4	GPA1
STE4	TCP1
GPA2	GPA1
SNF4	PST2
SNF4	ROD1
YPT53	BCY1
YPT53	YPT52
GPA2	PMA2
CDC42	RDI1
STE18	STE4
STT4	STD1
YCP4	PST2
MST27	MST28
SLM1	SLM2
AVO2	SLM1
STE5	STE4
GPA1	STE18
AVO1	LST8
AVO1	TOR2
AVO2	AVO1
AVO2	LST8
AVO2	TOR2
TSC11	AVO1
TSC11	LST8
TSC11	TOR2
CLC1	APL2
END3	PAN1
FAA1	FAT1
GPA2	GPR1
KOG1	TOR1
KOG1	LST8
LST8	TOR1
LST8	TOR2
PAN1	SLA1
PAN1	YAP1801
RHO1	PKC1
ROD1	RSP5
RSP5	SLA2
SEC1	SSO1
SEC1	SEC9
SEC1	SSO2
SEC15	SEC4
SEC8	SEC15
SEC9	SNC1
SEC9	SRO7
SEC9	SSO1
SNC1	SSO1
SNC1	DDI1
SRO7	SNC1
SRO7	SSO1
SSO2	SNC1
STE20	CDC42
STE4	STE20
SEC8	EXO70
SSO2	SEC9
SSO2	SSO1
SFK1	STT4
APL2	CHC1
BUD8	BUD9
CDC25	SSA1
CDC42	GIC2
GPA1	SST2
GPA2	GPB1
GPA2	GPB2
SLA1	END3
SSO1	SPO20
STE20	BMH1
STE20	BMH2
STE4	RHO1
BEM2	CDC42
BUD2	RSR1
CDC25	RAS1
CDC25	RAS2
GPA2	RGS2
MSO1	SEC1
PAN1	ARP3
RHO3	EXO70
SEC9	SRO77
SLA1	SLA2
BMH2	GIC2
BMH2	MSB3
BNI1	CDC42
BOI1	CDC42
CDC42	SKM1
CHC1	SLA2
CLC1	SLA2
KRE6	SLA1
MID2	ZEO1
PAN1	YAP1802
PDR5	HKR1
PDR5	RAX2
PFY1	BNI1
PPZ1	SLA1
RHO1	BNI1
RHO3	BNI1
SST2	SHO1
STD1	SNF3
SYG1	STE4
BOI1	STE20
BUD8	STE20
CAP1	GIC2
CAP1	BSP1
MSB3	BNI1
RSR1	SEC15
SRO77	BCY1
SRO77	YAP1801
SSO1	YAP1801
SSO2	YAP1801
TOS2	PKC1
FUS1	SHO1
BNI1	FUS1
CYR1	RAS2
TOR1	TCO89
CCH1	MID1
TOR2	BIT61
KOG1	TCO89
LST8	BIT61
LST8	TCO89
STE4	STE2
GPA1	STE2
RSP5	SLA1
RHO1	RDI1
END3	YAP1802
GAP1	GAS1
MSB3	SEC4
MSB3	YPT6
TCB2	TCB1
APL1	APS2
APM4	APL1
APM4	APS2
APL2	APL1
SSO1	DDI1
COS3	NHA1
MSB2	SHO1
MSB2	CDC42
RAX1	RAX2
RAX1	BUD8
RAX1	BUD9
FUS1	PKC1
FUS1	BUD2
SHO1	BSP1
SHO1	KIN2
SHO1	PKC1
KIN1	SEC9
KIN2	SEC9
KIN2	SRO7
IRA2	RAS2
CHC1	YAP1802
CHC1	YAP1801
CLC1	YAP1802
CLC1	YAP1801
MSB1	BNI1
CDC25	SSA2
CDC25	CYR1
GYP5	GYL1
MSO1	SSO1
MSO1	SSO2
MSO1	SEC9
MSO1	SNC1
MSO1	SEC15
SEC1	SNC1
SEC1	SEC15
FUR4	CAN1
FUR4	SUR7
CAN1	SUR7
RSP5	CHC1
CHC1	STE2
TSC11	AVO2
MSO1	SEC4
SSA1	SSA2
SSA1	SSB2
SSA1	SSB1
STE5	STT4
CDC42	MSB3
MSB3	RHO1
TRK1	PPZ1
SRO7	SEC8
SLM1	BIT61
SLM2	AVO2
SLM2	BIT61
SLM2	TOR2
SLM1	TOR2
SEC8	SEC1
PRM9	PRM8
FKS1	RHO1
TOR2	TOR1
PDR5	SNQ2
PDR5	PMA1
PDR5	HXT7
PDR5	MRH1
PDR5	FET4
PDR5	PTR2
PDR5	NCE102
PDR5	YCK2
PDR5	SUR7
PDR5	YGR266W
FAT1	TDH1
FAT1	TDH2
FAT1	TDH3
FAT1	YJU3
CYR1	IRA1
YDR348C	BMH2
PIL1	LSP1
YPP1	TCP1
YAP1801	BMH2
TIF2	SAC6
TIF2	BUD9
YPK1	SAC6
YPK1	SLM1
PSR1	PSR2
SKG3	IMD3
YPT6	HSC82
GIS4	BMH2
HSC82	GPA2
HSC82	TDH2
BSP1	BMH2
YEL047C	SHM2
TDH2	TDH1
TIF1	TIF2
AHP1	SSB2
LDB19	RSP5
EXO70	SEC15
TDH1	TDH3
BEM2	FKS1
SKT5	IMD3
CHS1	ENO2
CHS1	PGK1
GYL1	SSB2
PST2	SSA2
SEC4	SRO7
SEC4	SEC9
PTK2	PMA1
GPA1	RGS2
GPA1	RAX1
FET3	FTR1
HRR25	CLC1
HRR25	STE3
KIN2	SKG1
PTK2	SLM2
PTK2	MSB3
PTK2	YAP1802
PTK2	CDC19
PTK2	SKG1
PTK2	HBT1
PTK2	ALR2
PTK2	RSP5
PTK2	ALR1
PTK2	AVO2
PTK2	FPS1
PTK2	MSS4
PTK2	YJU3
PTK2	YGR266W
SKM1	SRO7
SKM1	IST2
SKM1	GAS3
SKM1	APS2
SKM1	APM4
SKM1	STE3
SKM1	YPS6
STE20	SRO7
STE20	IST2
STE20	MDG1
YCK1	RDI1
YCK1	SLA1
YCK1	HBT1
YCK1	IST2
YCK1	AVO1
YCK1	OSH2
YCK1	MST27
YCK1	PTR3
YCK1	BUL1
YCK1	SKT5
YCK1	ALR2
YCK1	RSP5
YCK1	MDG1
YCK1	ALR1
YCK1	FPS1
YCK1	BMH2
YCK1	YGR026W
YCK1	MSS4
YCK1	MSB3
YCK2	BMH2
YCK2	CHS1
YCK2	OSH2
YCK2	SKT5
YCK2	SMF1
YCK2	HBT1
YCK2	IST2
YCK2	MST27
YCK2	MDG1
YCK2	SRO7
YCK2	SLA1
YCK2	STP22
YCK2	FPS1
YCK2	RGS2
YCK2	MSS4
YCK2	STE3
YCK2	YNL033W
YCK2	PKC1
YCK2	SGE1
MID1	PMA1
DNF2	LEM3
DNF1	LEM3
ALR1	ALR2
STP1	SSY5
HSC82	SSA1
HSC82	SSA2
TSC11	SLM1
GPA2	CYR1
GPB1	IRA1
GPB2	IRA1
GPB2	IRA2
GPB1	IRA2
PAN1	SLA2
PGI1	HSC82
PGI1	ADH1
PGK1	TDH3
PGK1	ENO2
PGK1	ADH1
TPI1	ADH1
TIF2	HSC82
HSC82	ADH1
MEP1	GTT1
STE2	STE3
RSP5	TRE1
RSP5	YDL012C
RSP5	MAL12
RSP5	MET6
RSP5	ADE17
RSP5	SSA2
SLA1	SLG1
SHO1	HKR1
TOR1	RHO1
TOR1	GAS1
TOR1	ECM33
TOR1	PMA1
TOR1	SSO2
TOR1	HXT2
TOR1	CTR1
TOR1	STE2
TOR1	HXT3
TOR1	FRE1
TOR1	SUR7
TOR1	NCE102
TOR1	GAS3
TOR1	MRH1
TOR1	HXT1
TOR1	PTR2
TOR1	HXT4
TOR1	CHS1
TOR1	SLG1
TOR1	GYP5
TOR1	TPO3
TOR1	HXT5
TOR1	DNF2
TOR1	GSC2
TOR1	YOR1
TOR1	FKS1
TOR1	SNQ2
TOR1	HXT7
TOR1	HXT6
TOR1	ENA1
TOR1	ENA2
TOR1	ENA5
TOR2	RHO1
TOR2	GAS1
TOR2	ECM33
TOR2	PMA1
TOR2	SSO2
TOR2	HXT2
TOR2	CTR1
TOR2	STE2
TOR2	HXT3
TOR2	FRE1
TOR2	SUR7
TOR2	NCE102
TOR2	GAS3
TOR2	MRH1
TOR2	HXT1
TOR2	PTR2
TOR2	HXT4
TOR2	CHS1
TOR2	SLG1
TOR2	GYP5
TOR2	TPO3
TOR2	HXT7
TOR2	HXT6
TOR2	HXT5
TOR2	DNF2
TOR2	ENA1
TOR2	ENA2
TOR2	ENA5
TOR2	GSC2
TOR2	YOR1
TOR2	FKS1
TOR2	SNQ2
TOR1	SAC6
TOR1	SLA2
TOR1	SRO7
TOR1	BEM2
TOR1	YPK1
TOR2	SAC6
TOR2	YPK1
TOR2	SLA2
TOR2	SRO7
TOR2	BEM2
TSC11	RSP5
TOR2	RSP5
STE20	NCP1
SPO20	SSO2
CDC42	AXL2
FRQ1	BMH1
FRQ1	BMH2
PTR3	SSY5
SSY1	PTR3
SSY1	YCK1
SSY1	SSY5
SLA1	CHC1
YBL029C-A	FMP45
YBL029C-A	FTR1
YBL029C-A	TPO1
YBL029C-A	SFK1
YBL029C-A	GPA2
YBL029C-A	PST2
YBL029C-A	QDR2
YBL029C-A	HXT5
YBL029C-A	MUP1
YBL029C-A	HSP30
FUI1	PDR12
FUI1	MUP1
FUI1	FMP45
QDR3	PDR12
BAP2	DIP5
BAP2	HXT1
HSP30	MID2
HSP30	CTR1
HSP30	HXT5
HSP30	HXT1
HSP30	PPZ1
HSP30	PDR12
HSP30	SNQ2
HSP30	FMP45
HSP30	NHA1
HSP30	DUR3
HSP30	SFK1
HSP30	ITR1
HSP30	STE20
HSP30	TPO4
HSP30	GPA2
HSP30	TPO2
HSP30	HNM1
RDI1	TPO3
FMP45	YJU3
FMP45	MEP1
FMP45	MSC3
FMP45	PST2
FMP45	HNM1
FMP45	WSC2
FMP45	MDG1
FMP45	HXT5
FMP45	HXT1
FMP45	HXT2
FMP45	YGL108C
FMP45	PDR12
FMP45	SNQ2
FMP45	MUP1
FMP45	SLM1
FMP45	TPO3
FMP45	SKG1
FMP45	DUR3
FMP45	FTR1
FMP45	TPO1
FMP45	SFK1
FMP45	ITR1
FMP45	TPO2
FMP45	MID2
FMP45	PDR5
FMP45	VHT1
SNQ2	HXT5
SNQ2	HXT1
SNQ2	PDR12
SNQ2	TPO3
SNQ2	DIP5
SNQ2	DUR3
SNQ2	TPO1
SNQ2	SFK1
SNQ2	TPO2
SNQ2	HNM1
SNQ2	QDR2
SNQ2	MUP1
PST2	FTR1
PST2	SFK1
PST2	THI7
PST2	GPA2
PST2	MID2
PST2	MEP1
PST2	HNM1
PST2	WSC2
PST2	YOR1
PST2	PPZ1
PST2	ADE17
PST2	YGL108C
PST2	PDR12
PST2	YLR413W
PST2	MUP1
PST2	SLM1
ENA2	MID2
ENA2	PDR12
DNF2	MID2
DNF2	DNF1
SAC6	CAP2
ITR1	MID2
ITR1	HNM1
ITR1	PDR12
ITR1	MUP1
ITR1	FTR1
GPA2	MEP3
GPA2	TPO4
GPA2	TPO2
GPA2	MID2
GPA2	MEP1
GPA2	HNM1
GPA2	WSC2
GPA2	YOR1
GPA2	YGL108C
GPA2	PDR12
GPA2	YLR413W
GPA2	MUP1
GPA2	SLM1
GPA2	TPO3
GPA2	DUR3
GPA2	FTR1
GPA2	SFK1
FTR1	HNM1
FTR1	HXT5
FTR1	HXT1
FTR1	PDR12
FTR1	YLR413W
FTR1	MUP1
FTR1	TPO3
FTR1	SFK1
FTR1	TPO4
FTR1	TPO2
FTR1	MID2
DNF1	YAP1802
SEC4	GYL1
SEC4	HXT1
HNM1	TPO3
HNM1	DIP5
HNM1	DUR3
HNM1	TPO1
HNM1	SFK1
HNM1	MEP3
HNM1	TPO4
HNM1	TPO2
HNM1	MID2
HNM1	PDR5
HNM1	YJU3
HNM1	MEP1
HNM1	MSC3
HNM1	LSP1
HNM1	QDR2
HNM1	HXT5
HNM1	HXT1
HNM1	HXT2
HNM1	PPZ1
HNM1	YGL108C
HNM1	PDR12
HNM1	YLR413W
HNM1	MUP1
HNM1	SLM1
YGL108C	MUP1
YGL108C	SFK1
YGL108C	MID2
YGL108C	WSC2
MUP1	VHT1
MUP1	YOR1
MUP1	HXT5
MUP1	HXT1
MUP1	HXT2
MUP1	PPZ1
MUP1	PDR12
MUP1	YLR413W
MUP1	SLM1
MUP1	TPO3
MUP1	DIP5
MUP1	DUR3
MUP1	TPO1
MUP1	SFK1
MUP1	MEP3
MUP1	TPO4
MUP1	TPO2
MUP1	MID2
MUP1	MEP1
MUP1	MSC3
MUP1	WSC2
MUP1	LSP1
MUP1	QDR2
MUP1	LYP1
ERG25	PPZ1
VHT1	PDR12
VHT1	YLR413W
VHT1	SFK1
VHT1	MID2
MEP1	SFK1
MEP1	MEP3
TPO2	MID2
TPO2	HXT5
TPO2	HXT1
TPO2	PDR12
TPO2	YLR413W
TPO2	SLM1
TPO2	TPO3
TPO2	TPO1
TPO2	SFK1
TPO2	PDR5
YPP1	EFR3
YOR1	PDR12
YOR1	SFK1
YOR1	MEP3
YOR1	TPO4
YOR1	MID2
DUR3	SLM1
DUR3	SFK1
DUR3	MEP3
HXT1	HXT2
HXT1	PDR12
HXT1	DIP5
HXT1	TPO1
HXT1	SFK1
HXT1	GTT1
HXT1	MID2
HXT1	PDR5
HXT1	QDR2
HXT1	TPO3
HXT5	PDR12
HXT5	DIP5
HXT5	TPO1
HXT5	SFK1
HXT5	MEP3
HXT5	PDR5
HXT5	QDR2
HXT5	TPO3
SLM1	SFK1
SLM1	MID2
SLM1	PDR12
QDR2	TPO1
QDR2	MID2
QDR2	PDR5
QDR2	PDR12
QDR2	YLR413W
QDR2	SFK1
SFK1	MID2
SFK1	PDR5
SFK1	MSC3
SFK1	WSC2
SFK1	PPZ1
SFK1	PDR12
SFK1	YLR413W
SFK1	TPO3
SFK1	TPO1
SFK1	MEP3
SFK1	TPO4
TPO1	PDR5
TPO1	MSC3
TPO1	PDR12
TPO1	YLR413W
TPO1	TPO3
TPO1	DIP5
TPO1	TCB2
TPO1	MEP3
TPO1	MID2
FPS1	PPZ1
FPS1	MID2
NHA1	PPZ1
MID2	EFR3
MID2	MEP3
MID2	TPO4
MID2	WSC2
MID2	LSP1
MID2	PPZ1
MID2	PDR12
YLR413W	MEP3
PPZ1	PDR12
PPZ1	EFR3
PPZ1	MEP3
PPZ1	TPO4
PPZ1	LSP1
END3	SLA2
LYP1	DIP5
WSC2	PDR12
PDR5	PDR12
PDR5	DIP5
TPO4	LSP1
TPO4	PDR12
PDR12	DIP5
PDR12	MEP3
FUS1	STE5
HXT5	GTT1
MSC3	LSP1
PGA3	GTT1
TPI1	HSC82
SSA1	OSH2
SSB1	KIN1
SSA1	CHC1
SSA1	YPP1
SSA2	SKG3
SSB1	PIL1
SSB1	TDH3
SSB1	YPP1
SSB1	ENO1
SSB1	STE20
SSB1	ENO2
SSA1	PSR1
SSA1	SKG3
SSB1	YPS6
SSB1	ARP3
SSB1	TIF1
SSA2	BSP1
SSB1	KIN2
SSB1	SKG3
SSA1	TCB1
SSB1	SST2
SSB1	PPZ1
SSA1	LSP1
SSB1	TCB1
SSB1	HSC82
SSB1	SSA2
SSB1	SSB2
NPR1	RHO5
MUP1	LDB19
YKT6	SSO1
YKT6	SSO2
PFA5	YGL108C
APL1	FKS1
APL1	PMA1
APL1	BMH2
ARN1	PMA1
GAP1	PMA1
ENO1	TDH3
ENO1	TRK1
BOI1	BEM2
BOI1	KCC4
BOI1	YOL019W
BOI1	HXT11
BOI1	STD1
CDC25	BUL1
CDC25	IRA1
CDC25	KIN1
CDC25	PDR16
CDC25	PSR2
SHO1	SLA1
SHO1	STE20
SLA1	APL3
SLA1	PKC1
SLA1	STD1
SLA1	STP22
SLA1	ATR1
SLA1	SFH5
SLA1	DUR3
SLA1	LDB19
HRR25	BMH1
HRR25	BMH2
RHO4	EXO70
EXO70	CDC42
SHO1	BUD8
RIM8	RIM21
RIM8	STP22
IRA2	IRA1
UIP3	YCL073C
UIP3	MSB2
UIP3	TOK1
UIP3	GEF1
UIP3	YKT6
UIP3	HXT11
UIP3	TPO4
BAP2	BAP3
TAT1	PRM9
TAT1	MST27
TAT1	GAS2
TAT1	SGE1
IST2	YNL194C
MAL31	MST27
AGP1	PRM9
AGP1	FUS1
AGP1	PMP3
AGP1	FET5
AGP1	ERG25
AGP1	GAS2
AGP1	DIP5
AGP1	SGE1
FUS1	MID1
ADY2	AGP3
ADY2	GEF1
HSP30	FRE2
HSP30	FPS1
FEN2	MST27
GIT1	DIP5
HXT15	MPH3
ENA2	ARR3
BAP3	ERG25
PMP3	MAL31
ATO3	FRE4
ATO3	TPO3
CAN1	UIP3
CAN1	ADY2
CAN1	PMP1
CAN1	FET5
CAN1	MST27
CAN1	MSB2
CAN1	AXL2
CAN1	GAS2
CAN1	GAS4
CAN1	PNS1
SHO1	LAS21
MST27	THI73
MST27	HXT2
BUD9	MAL31
ERG25	UIP3
ERG25	HXT6
ERG25	PMP2
ERG25	MST27
ERG25	TRK1
ERG25	GAS2
ERG25	GAS3
ERG25	AQY1
TNA1	MST28
TNA1	FET5
TNA1	MST27
TNA1	SYG1
MAL11	FUS1
NCP1	FUR4
NCP1	AGP2
NCP1	SSU1
HXT5	HXT15
QDR1	MST27
AXL2	TRK1
FRE2	GNP1
GAP1	MST27
TPO1	PRM9
TPO1	MST28
TPO1	PHO89
TPO1	ITR1
TPO1	FET5
TPO1	MST27
TPO1	ERG25
TPO1	COS3
TPO1	GAS3
MMP1	PMP3
MMP1	ALR2
FRE1	UIP3
PHO84	FET5
PHO84	TPO3
COS3	THI7
FET3	MST27
FET3	GUP1
FET3	PNS1
GAS3	AGP1
GAS3	GAS2
GAS3	TPO3
YNL194C	PMP2
GAS4	PMP1
GAS4	FCY2
GAS4	FCY22
GAS4	SYG1
GAS4	SAM3
SAM3	GIT1
SAM3	FET3
TPO3	FET5
TPO3	MST27
TPO3	AQY1
OPT2	HXT4
SGE1	MST28
SGE1	MST27
SGE1	HXT8
BMH1	CDC25
HRR25	GIS4
HRR25	IRA1
HRR25	IRA2
HRR25	NPR1
KIN1	GIS4
KIN2	BOI1
KIN2	FKS1
KIN2	KOG1
KIN2	SEH1
NPR1	BUL1
NPR1	GIS4
NPR1	KOG1
NPR1	LST8
NPR1	RSP5
NPR1	SNF4
NPR1	TCO89
NPR1	TOR1
NPR1	TOR2
PAN1	DNF1
PKC1	APL3
RSP5	FKS1
RSP5	ITR1
RSP5	YDR348C
STT4	EFR3
TCO89	TCP1
YPK1	AVO1
YPK1	GIS4
YPK1	TSC11
BUD8	RAX2
BUD9	RAX2
BMH1	SSB1
BMH1	SSA2
BMH1	SSB2
BMH1	TIF1
BMH2	SSB1
BMH2	SSA2
BMH2	SSB2
BMH2	TIF1
TCO89	TOR2
SLN1	SKM1
SLN1	TOR1
HRR25	CHS1
HRR25	GIC2
HRR25	MCH5
KIN2	ADE17
NPR1	CLC1
YCK3	SSA2
SEH1	CDC19
SEH1	ENO2
SEH1	ADH1
SEH1	TDH3
RSP5	STE4
RSP5	ENO2
RSP5	SIP2
RSP5	YJU3
RSP5	MAL32
AUS1	ENO2
RSP5	PGI1
KOG1	SSA2
KOG1	TIF1
KOG1	TIF2
KOG1	LSP1
KOG1	PIL1
YKT6	SEC9
YPT52	YPT6
YPT10	YPT6
RSP5	SMF1
BMH2	ROD1
BCY1	GPA1
NPR1	LDB19
STE18	CYR1
RHO1	KOG1
NHA1	BMH2
HSC82	HBT1
CYR1	HSC82
SHO1	MSB1
SHO1	SRO7
RSP5	BNI1
IST2	PMA1
DIP5	GNP1
DIP5	MEP1
DIP5	MEP2
YCK1	PDR5
YCK1	YOR1
YCK1	SNQ2
YCK1	PMA1
SNC1	SSA1
UIP3	SSA1
PRM9	SSA1
PRM9	SSB1
PRM9	SSA2
BAP2	TDH3
BAP2	SSB1
BAP2	SSA2
BAP2	SSA1
PGI1	SSA2
PGI1	SSB1
PGI1	SSA1
FUS1	SSA2
FUS1	SSA1
PMP1	SSA1
PMP1	FKS1
PMP1	PMA1
PMP1	SSB1
HBT1	SSA2
HBT1	SSA1
SNQ2	SSB1
SNQ2	SSA2
SNQ2	SSA1
PST1	SSA1
PST1	SSB1
PST1	SSA2
SEC1	SSB1
SEC1	SSA2
MSS4	SSA1
MSS4	SSA2
HXT7	SSB1
HXT7	SSA1
GNP1	SSB1
GNP1	TDH3
GNP1	SSA1
GNP1	SSA2
GNP1	CDC19
PMP2	SSA1
PMP2	PMA1
CAN1	SSA1
TSC11	SSA2
TSC11	SSB1
TSC11	SSA1
FTR1	SSA2
FTR1	SSA1
FET5	SSB1
FET5	SSA1
FET5	SSA2
SNF4	SSA2
SNF4	SSB1
SEC15	SSA2
SEC15	SSA1
MUP1	SSB1
MUP1	SSA2
MUP1	SSA1
ERG25	SSA1
ERG25	SSB1
CLC1	TDH3
CLC1	SSA1
YOR1	SSA2
YOR1	SSA1
NCP1	CDC19
NCP1	SSB1
NCP1	SSA1
NCP1	SSA2
HXT1	SSB1
HXT1	SSA1
SYG1	SSB1
SYG1	SSA2
AXL2	CDC19
TOK1	SSB1
TOK1	TDH3
TOK1	CDC19
TOK1	SSA1
TOK1	SSA2
OPT1	SSA1
OPT1	SSB1
OPT1	SSA2
OPT1	TDH3
PTK2	ENO2
PTK2	SSA2
DCW1	SSB1
DCW1	SSA1
STE6	SSA2
STE6	SSA1
THI73	SSB1
THI73	SSA2
THI73	SSA1
RAX2	SSA2
RAX2	SSA1
RAX2	SSB1
GAS2	SSA1
GAS2	SSA2
GAS2	SSB1
VID22	SSA2
VID22	SSA1
YLR413W	SSB1
YLR413W	SSA1
YLR413W	SSA2
DFG5	CDC19
DFG5	SSB1
DFG5	SSA2
DFG5	SSA1
FKS3	SSA1
FKS3	SSB1
TCB2	SSB1
TCB2	SSA2
TCB2	CDC19
TCB2	SSA1
SIP3	SSA2
SIP3	SSB1
SIP3	SSA1
SIP3	CDC19
LYP1	SSA2
LYP1	SSA1
LYP1	SSB1
KRE1	KRE6
ZEO1	SSA1
PDR5	SSB1
PDR5	SSA1
TPO4	SSA1
PDR10	SSA2
PDR10	SSA1
PDR12	SSA1
PDR12	SSA2
PDR12	SSB1
TRE1	SSA1
TCO89	SSA2
TCO89	SSA1
TCO89	PGK1
SSO1	SSA1
SSO1	SSA2
GYP5	SSA2
GYP5	SSA1
DIP5	SSA2
DIP5	SSA1
SEC8	SSA1
MEP3	SSA1
TPO3	SSB1
TPO3	SSA2
TPO3	SSA1
TPO3	ENO2
KRE6	SSA2
KRE6	SSA1
KRE6	SSB1
KRE6	HSC82
KRE6	CDC19
KRE6	TDH3
SGE1	SSB1
SGE1	SSA1
PKC1	END3
TSC11	STP22
TSC11	END3
TSC11	BNI1
TSC11	GYP5
SLA2	PKC1
STE4	SSO1
SSO1	BUL1
SSO1	GYP5
GYP5	END3
YPT52	MSB3
BNI1	GIC2
BMH2	BUL1
ADY2	ATO2
DFG16	RIM21
DFG16	RIM9
RIM9	RIM21
RHO4	BEM2
RHO2	BEM2
SEC1	EXO70
SEC4	SNC1
GAP1	TPI1
GAP1	PMP3
GAP1	FKS1
MEP2	ZEO1
MEP2	HXT2
MEP2	GUP1
GAP1	HXT2
GAP1	GUP1
STE20	BNI1
TAT2	PMA1
PMA1	GAS1
MID2	PMA1
MID2	GAS1
TAT1	END3
MSB1	CDC42
BOI1	MSB1
RHO1	MSB1
RSP5	RIM8
PGK1	SSA1
AUS1	HXT5
PDR5	MCH5
PDR10	AGP1
PDR12	GTT1
YOR1	RAS2
YOR1	YCK2
YOR1	GYL1
PDR5	ZRT1
PDR10	ZRT1
PDR10	PDR12
AUS1	ITR1
AUS1	QDR2
AUS1	HXT16
AUS1	THI7
PDR10	MRH1
PDR10	PTR2
PDR5	RAS2
PDR5	YGR026W
SNQ2	PGI1
YOR1	ECM33
YOR1	SSO2
YOR1	YGL082W
APM4	MID2
SHO1	CDC42
