# Supplementary material for: Rechecking the Centrality-Lethality Rule in the Scope of Protein Subcellular Localization Interaction Networks
Source: PLoS One. 2015 Jun 26;10(6):e0130743. doi: 10.1371/journal.pone.0130743 (PMC4482623; doi:10.1371/journal.pone.0130743)
Supplement: S1 Dataset — It contains PSLINs of 11compartments, including Endoplasmic, Cytoskeleton, Golgi, Cytosol, Vacuole, Mitochondrion, Endosome, Plasma, Nucleus, Peroxisome and Extracellular. (ZIP) [file pone.0130743.s001.zip › Yeast_PSLINs/Vacuole_PPI.txt]

ATG14	VPS30
FTH1	FET5
LST8	ENO2
PEP3	PEP5
PEP3	VPS16
PEP3	VPS33
PEP3	VPS41
SEC13	SEH1
SNF1	SIP1
VMA2	VMA10
VMA2	VMA5
VMA2	VMA6
VMA7	VMA10
VMA7	VMA13
VMA7	VMA4
VMA7	VMA6
VMA7	VMA8
VMA7	VPH1
VMA8	VMA13
VMA8	VMA4
VMA8	VMA5
VPS41	PEP5
VPS41	VAM6
VPS41	VPS16
VPS41	VPS33
VPS45	YKT6
LAP4	AMS1
LAP4	VMA4
SNF1	PRB1
SEH1	APE3
MEH1	SLM4
ATG5	ATG16
VAM7	KTR3
VAM7	VAM3
VAM7	SNA3
VAM7	VPS68
VAM7	YOR292C
VAM7	YPT7
ATG8	NYV1
ATG8	VAM3
AVO1	LST8
AVO1	TOR2
AVO2	AVO1
AVO2	LST8
AVO2	TOR2
TSC11	AVO1
TSC11	LST8
TSC11	TOR2
CDC42	CLA4
KOG1	TOR1
KOG1	LST8
LST8	TOR1
LST8	TOR2
NYV1	VAM3
NYV1	VPS41
NYV1	YKT6
TRX1	NYV1
TRX1	VAM3
VAC14	FIG4
VAC17	VAC8
VAM3	YKT6
VAM3	VPS41
VAM6	PEP5
VAM6	VPS16
VAM6	PEP3
VAM6	VPS33
VPH1	VMA6
VPH1	VTC1
VPH1	VTC4
PEP5	VPS16
PEP5	VPS33
VPS16	VPS33
PEP3	VAM3
VPS33	VAM3
VPS45	PEP7
YKT6	VPS41
YKT6	VAM7
YPT7	CCZ1
YPT7	VAM6
CCZ1	MON1
CCZ1	VAM6
PEP7	PEP5
PEP7	PEP3
YPT7	PEP5
YPT7	VPS16
YPT7	PEP3
YPT7	VPS33
VAM7	NYV1
MON1	PEP5
MON1	PEP3
MON1	VPS33
MON1	VAM6
TOR1	TCO89
YKT6	VAC8
TOR2	BIT61
KOG1	TCO89
LST8	BIT61
LST8	TCO89
VPS30	VPS34
ATG14	VPS34
ATG18	VAC17
ATG18	FAB1
NYV1	PMC1
VAC8	VAM3
VAB2	VAC8
VPH1	VMA13
VMA4	VMA10
VPH1	VMA2
VPH1	VMA5
VPH1	VMA8
VPH1	VMA4
VPH1	VMA10
STV1	VMA2
STV1	VMA13
STV1	VMA5
STV1	VMA6
STV1	VMA8
STV1	VMA4
STV1	VMA7
STV1	VMA10
GTR1	MEH1
VMA5	VMA4
TSC11	AVO2
SNF1	SSA1
SNF1	SSA2
SSA1	SSA2
CDC42	MSB3
VTC1	VTC3
VTC1	VTC4
VTC1	VTC2
VAM3	VPS1
VMA4	VMA2
VMA4	VMA13
TOR2	TOR1
VAM3	CCZ1
VAM3	MON1
VAM3	YPT7
VMA10	VMA8
VMA2	VMA8
VMA2	VMA7
VMA2	VMA13
VMA10	VMA13
EMP70	PIB1
GTR1	VMA2
TRE1	BSD2
SNF1	TPO3
SNF1	PIB2
SNF1	PAH1
SNF1	PHO91
SNF1	SCH9
TFS1	PRC1
GTR1	GTR2
GTR1	SLM4
SLM4	GTR2
MEH1	GTR2
GTR2	GAP1
SLM4	GAP1
VAM7	VPS41
VAM7	VAM6
VAM7	PEP5
VAM7	PEP3
VAM7	VPS16
VAM7	VPS33
VAM3	VAM6
VAM3	PEP5
VAM3	VPS16
VAM6	NYV1
VAM6	YKT6
VPS33	NYV1
VPS33	YKT6
VAM7	AVT2
VAM7	HSV2
PFA3	VAC8
VAC8	MEH1
VAC8	YCK3
VMA6	VMA4
VAC8	TCO89
TOR1	SCH9
STV1	VPH1
YCF1	FAB1
TOR1	TPO3
TOR2	TPO3
TOR1	PHO8
LST8	PHO8
AGP2	PMC1
FTH1	COT1
FTH1	VMA7
FTH1	VAC8
FTH1	EMP47
FTH1	PMC1
FTH1	YDR352W
FTH1	YBT1
FTH1	YML018C
FTH1	VMA8
FTH1	MEH1
FTH1	GTR2
FTH1	SNA4
FTH1	DPP1
FTH1	VMA13
FTH1	CTR2
FTH1	VPH1
YBR241C	YDC1
YBR241C	EMP47
SNA4	PMC1
SNA4	YBT1
SNA4	VMA8
SNA4	GTR1
SNA4	MEH1
SNA4	VMA13
SNA4	VMA7
SNA4	PIB2
SNA4	VAC8
SNA4	GTR2
TMS1	PMC1
DPP1	VMA13
DPP1	VAC8
DPP1	PMC1
YDR352W	PMC1
VAC8	COT1
VAC8	VMA7
VAC8	PMC1
VAC8	SNA3
VAC8	GTR1
VAC8	IML1
VMA8	SNA3
VMA8	GTR1
VMA8	MEH1
VMA8	VMA6
VMA8	PMC1
EMP47	COT1
EMP47	VPS68
ATG18	VAC14
PMC1	MEH1
PMC1	GTR2
PMC1	VPS68
PMC1	VMA13
PMC1	CTR2
PMC1	VPH1
PMC1	COT1
PMC1	VMA7
PMC1	NCR1
PMC1	YBT1
PMC1	YML018C
PIB2	GTR1
PIB2	MEH1
PIB2	GTR2
VMA7	VMA5
VMA7	SNA3
VMA7	MEH1
TPO2	TPO3
TPO2	TPO1
GTR2	COT1
SNA3	MEH1
SNA3	VMA13
VMA5	VMA6
MEH1	COT1
TPO1	TPO3
TPO1	DIP5
VMA6	VMA13
YML018C	COT1
VPS68	COT1
TPO4	FLC1
GRX6	EMP47
YHR113W	LAP4
ATG21	LSB6
VPS41	YPT7
SSA1	FAB1
SSA1	YHR113W
SSA2	VAC14
SSA1	PAH1
VMA6	VMA10
VPH1	VMA9
VMA10	VMA5
YKT6	SSO1
VAM7	SSO1
PFA3	MEH1
GTR1	TCO89
GTR1	KOG1
GTR1	VAM6
FAB1	VAC14
VAC7	VAC14
FAB1	FIG4
CSH1	AVT1
BSD2	YDC1
BSD2	TPO3
MAL31	DPP1
VBA3	ERS1
ADY2	GEF1
VCX1	COS6
NHX1	ERS1
ITR1	FUN26
FET5	ZRT3
EMP47	VAM7
COS4	ATG15
COS4	ERS1
COS4	YHC3
COS4	SMF3
GEF1	VAM7
TPO1	ITR1
TPO1	FET5
TPO1	COS3
SMF3	YBR235W
EMP70	VBA2
EMP70	DPP1
EMP70	FET5
ZRC1	STV1
YPL162C	EMP70
TPO3	FET5
YNL217W	CPS1
YNL217W	ITR1
YNL217W	KTR1
YNL217W	PPN1
TCO89	TOR2
ATG8	LAP4
YCK3	SSA2
SEH1	IML1
SEH1	YBL104C
SEH1	NPR2
IML1	YBL104C
IML1	NPR2
IML1	SEC13
YBL104C	NPR2
YBL104C	SEC13
SEH1	ENO2
KOG1	SSA2
YCK3	VPS41
YKT6	VPS16
NYV1	VPS16
ATG8	VPH1
GTR1	FET5
TFS1	LAP4
BSD2	SSA1
BSD2	SSA2
PER1	SSA1
PER1	SSA2
ERS1	SSA2
ERS1	SSA1
SNA4	SSA2
SNA4	ENO2
VCX1	SSA2
VCX1	SSA1
YDL211C	ENO2
TMN2	SSA1
DPP1	ENO2
DPP1	SSA2
DPP1	SSA1
YDR352W	SSA2
YDR352W	SSA1
SNA2	SSA1
PRB1	SSA1
TSC11	SSA2
TSC11	SSA1
VTC2	SSA2
VTC2	SSA1
FET5	SSA1
FET5	SSA2
EMP47	SSA2
EMP47	SSA1
VAM7	SSA1
VAM7	SSA2
VMR1	SSA1
SNA3	SSA1
YKL077W	SSA2
YKL077W	SSA1
BPT1	SSA2
BPT1	SSA1
YBT1	SSA2
YBT1	SSA1
YLR001C	SSA2
NYV1	SSA2
NYV1	VMA2
NYV1	SSA1
VAC14	SSA1
PHO91	SSA1
PHO91	SSA2
YOL075C	SSA1
YOL075C	SSA2
VAM3	SSA1
TPO4	SSA1
VTC3	ENO2
VTC3	SSA1
VTC3	SSA2
TRE1	SSA1
TCO89	SSA2
TCO89	SSA1
SSO1	SSA1
SSO1	SSA2
DIP5	SSA2
DIP5	SSA1
TPO3	SSA2
TPO3	SSA1
TPO3	ENO2
PEP7	TSC11
TSC11	ATG14
TSC11	VAM7
TSC11	VPS20
KOG1	IVY1
KOG1	STV1
NYV1	IVY1
NYV1	VAB2
NYV1	TSC11
NYV1	VMA5
SSO1	VPS20
SSO1	VAB2
SSO1	NYV1
YPT7	MSB3
VMA5	VMA13
YPL236C	PRC1
YPT7	PEP8
GAP1	YIR014W
GAP1	NHX1
GAP1	PHS1
GAP1	VMA4
GAP1	VTC1
GAP1	VTC4
YCF1	VPS33
YCF1	VAM3
YCF1	YPT7
VPS33	VPS1
ATG5	ATG8
YCF1	YCK3
YOL075C	YNL305C
NFT1	COS1
NFT1	FPS1
NFT1	TRX2
YCF1	VMA10
YOL075C	ENO2
YOL075C	VTC2
YOL075C	ZRC1
