# Supplementary material for: Rechecking the Centrality-Lethality Rule in the Scope of Protein Subcellular Localization Interaction Networks
Source: PLoS One. 2015 Jun 26;10(6):e0130743. doi: 10.1371/journal.pone.0130743 (PMC4482623; doi:10.1371/journal.pone.0130743)
Supplement: S2 Dataset — It contains PSLINs of 11compartments, including Endoplasmic, Cytoskeleton, Golgi, Cytosol, Lysosome, Mitochondrion, Endosome, Plasma, Nucleus, Peroxisome and Extracellular. (ZIP) [file pone.0130743.s002.zip › Human_PSLINs/Cytoskeleton_PPI.txt]

MYPN	ACTN2
XRN1	ALDOA
APP	APPBP2
TRIP10	CDC42
NUMA1	EPB41
LMNA	LMNB1
LMNA	NARF
NEB	MYPN
EPB41L1	NUMA1
SHANK2	CTTN
CTTN	WIPF1
PFN2	FHOD1
MAPK1	NEK2
AATF	RB1
ATM	ABL1
NTRK1	ABL1
TNNC1	TNNT1
LRPPRC	UXT
TRIP10	WAS
MSN	TSC1
PTPN12	PSTPIP1
PTPN12	PXN
PDE4DIP	PDE4D
EPS8	DVL1
PKN2	PTPN13
BBS4	PCM1
INPPL1	SORBS1
HAP1	DCTN1
ADAM17	DLG1
TGFB1I1	PTK2B
BIN1	SNX4
DNM2	SHANK1
DNM2	SHANK2
MCM3	CDC45
ENAH	ABI1
XRN1	CHD4
FNBP1	TNKS
BIRC5	AURKB
DNM1L	GSK3B
TACC3	AKAP9
FNBP1	AKAP9
PARP4	MVP
DISC1	FEZ1
RHOQ	GOPC
RHOQ	EXOC7
LRPPRC	MAP1S
XRN1	CCT5
GRIA1	EPB41L2
RND1	UBXN11
ARPC5	ARPC4
MYPN	NEBL
EVL	DNMBP
ECT2	KLHL20
ANKRD23	MYPN
SMAD4	NEK6
SMAD4	CHEK1
SMAD4	PLK4
ACTB	CFL1
CALCOCO2	FBF1
MYL6	NUDT21
NEK6	CCDC85B
VIM	TCHP
CCDC85B	PBXIP1
KRT6B	KRT15
KRT15	PCM1
ACTB	CFL2
ABLIM1	VIM
DNAL4	DYNLL2
ACTG1	CFL2
KRT18	TUBGCP4
DYNC1I2	DYNLT3
USP2	HOOK2
KRT19	SFI1
MAD1L1	NINL
CCDC85B	TUBGCP4
VCL	ABI2
KRT19	ABI2
TNNT1	CCDC85B
CCDC85B	KRT20
CIAO1	FAM96B
EPS8	CCDC85B
KRT15	TCHP
EXOC7	IFT20
GFAP	PDLIM1
PSMA1	CALCOCO2
ACTG1	CFL1
CCDC85B	FBF1
KRT6B	KRT19
CCDC85B	MEAF6
CALCOCO2	C9ORF86
PCM1	KIAA0368
KRT15	KRT18
BAIAP2	NCKIPSD
ACTB	DSTN
GFAP	PDLIM7
KRT19	PCM1
CDC42	CDC42EP1
SEPT1	SEPT6
KRT15	TUBGCP4
VIM	KRT20
CCDC85B	LZTS2
KRT15	KRT20
NINL	LZTS2
TNNI1	CCDC85B
GFAP	VIM
FBF1	IFT20
TUBGCP4	OBFC1
USP2	CCDC85B
KRT6A	CCDC85B
CCDC85B	SYTL4
KRT15	KRT19
NINL	DCTN5
YWHAE	SORBS2
KRT15	USP2
PDLIM7	C16ORF48
PRC1	KRT20
ABI2	KRT20
KRT17	CCDC85B
DYNC1I1	DYNLL2
SEPT2	SEPT6
PLK4	MTUS2
NME7	TCHP
KRT6A	KRT15
ACTB	ACTG1
ACTN4	MYOZ2
KRT6A	KRT17
HOMER3	DYNLL2
CCDC85B	TCHP
FHL3	CDC42EP1
PCM1	ABI2
VIM	TUBGCP4
CCDC85B	EXOC7
KRT18	CCDC85B
VIM	PDLIM1
CDC42EP1	KRTAP4-12
PSMA1	VIM
FHL3	LASP1
ABI2	IFT20
VASP	TRIM9
ABLIM1	CALCOCO2
PSMA1	CCDC85B
CALCOCO2	C16ORF48
DYNC1I1	DYNLRB1
ACTG1	DSTN
FHL3	TRIP6
CCDC85B	C16ORF48
KRT15	ARC
CCDC85B	CEP70
GFAP	MYO15B
MAPRE2	MAPRE3
TUBGCP4	FBF1
VIM	GOPC
EPS8	PCM1
APPBP2	KIF6
KRT18	NME7
ZNF263	NME7
CEP70	C16ORF48
KRTAP4-12	KRTAP3-2
KRT15	KRT81
EPS8	HOOK2
ABLIM1	HOOK2
KRT15	TEKT4
GFAP	TUBGCP4
TNNT1	NINL
PRC1	CCDC85B
KRT15	PSMA1
HNRNPK	SORBS3
KRT15	ABI2
PCM1	CEP72
KRT15	ABLIM1
TPM3	TFPT
ACTN4	MYOZ1
CALCOCO2	GABARAPL1
MAD1L1	TUBGCP4
TRIP6	VCL
GFAP	CEP76
KRT15	PRPH
KRT15	MAD2L1BP
SPRY2	KRTAP4-12
EXOC7	PRPF19
TADA2A	TADA3
ACTN1	MYOZ1
ACTN4	PDLIM1
EPS8	BAIAP2
MAD2L1	MAD1L1
AATF	MAPT
ATF4	POLR2C
RAPH1	ENAH
RAPH1	VASP
NF2	MED28
DBNL	HERC2
YWHAZ	KIF5B
PPP4C	SMEK1
ACTR3B	ARPC2
CDC20	KRT85
NEK6	EML3
ACTR3B	ARPC1A
EPB41	MYH9
GSK3B	DDX20
PPP4C	SMEK2
CDK2	EPB41
ACTR3B	ACTR2
DYNLL1	DYNC1I2
ARHGDIA	RHOA
CDC25B	KRT85
SEPT2	SEPT7
TWF2	KRT85
TWF2	KRT31
ACTR3B	ARPC4
CDC20	KRT31
YWHAZ	EPB41L3
CDC25B	KRT31
ARHGDIA	CDC42
CCNA1	TGFB1I1
PSTPIP1	RUVBL1
CDC25B	KRT35
STK38L	KRT31
GAS8	CIAO1
NEK6	NEK7
NEK6	LRPPRC
ACTR3B	ARPC5L
NDN	SRPRB
CDC20	KRT32
TWF2	KRT82
NEK6	SMC3
BCL10	KRT33B
PINX1	HRNR
PPP4C	PPP2R1A
TWF2	CAPZA1
TWF2	CAPZB
TRIP6	STOM
ACTR3B	ARPC3
SNCG	DYNLL1
ACTR3B	ARPC5
ARHGDIA	DHX9
TRIP6	AFAP1L1
DSTYK	MAD2L1
CCNA1	VPS18
TWF2	CAPZA2
ACTR3B	TWF2
NEK6	EML2
TWF2	KRT36
NEK6	DYNLL1
PPP4C	PPP2CB
PPP4C	PPP4R2
YWHAZ	RAI14
CDC20	KRTAP19-5
CDK2	OGT
SIRT2	KRT78
EIF6	SORBS1
PINX1	CALM3
YWHAZ	KLC4
PPP4C	CCDC6
CDC20	KRTAP9-3
CDC20	KRTAP9-2
NEK6	EML4
SNCG	MCM3
RELB	HDAC6
RELB	DPF2
CDC20	KRT33A
CIAO1	MYO1C
MYC	ARHGEF2
MYC	MYO1B
NEK6	MYO1C
CTNNB1	JUP
APC	CTNNA1
APC	CTNNB1
GSK3B	AXIN1
BRCA2	BRCA1
APC2	ACTA1
CTNNB1	AXIN1
TRIP6	PTK2
TRIP6	PXN
TRIP6	SRC
ATM	BRCA1
BRCA1	SMARCA2
PSEN1	CTNNB1
APC	TUBA4A
BRCA1	MYC
AURKA	BRCA1
BRCA1	KIF1B
BRCA1	TUBG1
BRCA1	FHL2
BRCA1	RB1
ABL1	RB1
ABL1	BRCA1
CDH1	CTNNB1
CTNNB1	GSK3B
CDH1	SRC
CTNNB1	CTNNA1
CDH1	VCL
CTNNB1	VCL
MSN	EZR
RHOA	EZR
ARHGDIA	EZR
RHOA	MSN
ARHGDIA	MSN
EZR	CASP8
MSN	CASP8
RHOA	CASP8
ARHGDIA	CASP8
TFAP2A	APC
CDC20	MAD2L1
MAD2L2	CDH1
MAD2L2	CDC20
CDH1	CTNNA1
CDH1	JUP
PLK1	BRCA2
BRCA2	KAT2B
APC	MAPRE2
ABL1	JAK1
JUP	CTNNA1
MYC	MAPK3
MYC	MAPK1
BRCA2	RPA1
BRCA2	BUB1B
ABL1	ABI2
CDH1	ACTG1
CDH1	ACTN1
BRCA2	FLNA
AXIN1	APC
ATM	CHEK1
ATM	E4F1
ATM	WRN
BRCA1	AKT1
ABL1	ABL2
CDK2	BRCA1
ATM	BRCA2
GSK3B	APC
KIFAP3	APC
JUP	APC
PTPN13	APC
CDC27	APC2
CDH1	APC2
CDC20	CDC27
CDH1	CDC27
APC2	CDC16
CDC27	CDC16
CDC20	CDC16
CDH1	CDC16
TFAP2A	CTNNB1
APC2	CTNNB1
SPTBN1	EPB41L3
RASSF1	MAP1B
PTK2	PXN
MAP1S	RASSF1
ACTA1	TRIP6
JAK1	ABL2
SPATC1	CDC20
SPATC1	CDC27
SPATC1	TUBG1
CDC42	FNBP1L
CDCA8	AURKB
CDCA8	BIRC5
NEIL1	POLB
PARD3	ECT2
DNM1	FNBP1
CDCA8	INCENP
CDCA8	RCC2
AURKB	RCC2
AURKB	INCENP
CDC42BPG	CDC42
CDC42BPG	RHOQ
MAPK1	SORBS3
MED28	POLR2C
ACTG1	TMSB4X
CCNA1	GNB2L1
NEDD9	CDH1
CABP1	CACNA1C
TNNI3	TNNC1
SORBS2	PTK2B
SORBS1	PTK2B
CD2AP	PTK2B
FLOT1	SORBS1
FLOT1	SORBS2
BBS4	DCTN1
DTNBP1	BLOC1S2
CASK	TSPYL2
AURKB	TACC1
TACC1	AURKA
MLPH	MYO5A
MLPH	ACTA1
AKAP9	TRIP10
PRKACA	TRIP10
TSSK2	TSKS
SDCBP	RAB5A
ZYX	NEBL
ZYX	LASP1
STX1A	SCNN1A
DLG1	CASK
DLG1	LIN7A
DLG1	LIN7C
LIN7A	CASK
LIN7B	CASK
LIN7C	CASK
DYNLL1	ALDOA
DYNLL1	ACTB
DYNLL1	ACTG1
DYNLL1	MDH1
DYNLL1	VIM
DYNLL1	TUBA1A
DYNLL1	TUBB2B
DYNLL1	GPHN
DYNLL1	PARD3
DYNLL1	MAP1LC3B
DYNLL1	DYNC1H1
DYNLL1	MASTL
DYNLL1	DLG4
DYNLL1	DNM3
DYNLL1	GRIN2A
DYNLL1	DNM2
DYNLL1	CLIP2
DYNLL1	NOS1
DYNLL1	GRIN3A
DYNLL1	MYO10
DYNLL1	MAST1
DYNLL1	SHROOM1
LCK	UNC119
FYN	UNC119
ERC2	BSN
ERC2	PCLO
HSPH1	CFL1
HSPH1	DYNLRB1
HSPH1	ADD1
MAPK1	FHL2
KLHL20	ACTA1
EIF6	GNB2L1
EZR	PPL
EZR	SPTA1
SMARCA2	SS18
RASSF1	TUBG1
RASSF1	TUBB
TACC1	CKAP5
DCTN1	VIM
DCTN1	DYNC1H1
BAIAP2	LIN7B
MARK4	MYH9
MARK4	MYH10
MARK4	TUBG1
MARK4	ACTA1
MARK4	TUBB
MARK4	TUBA1A
MARK4	MAP2
MARK4	MAPT
MARK4	MAP4
TTN	ANKRD23
MYPN	TTN
DST	DCTN1
SNCG	BUB1B
FHOD1	ACTG1
EPS8	ABI1
STK39	GSN
STK39	HSPH1
MAPK14	STK39
NCOR1	KDM4A
NCOR1	CORO2A
NCOR1	HDAC3
NCOR1	TBL1XR1
NCOR1	KIF11
KEAP1	NFE2L2
MAP7	TRPV4
PFN2	ROCK1
DNMBP	DNM1
DNMBP	WASF1
DNMBP	WASL
DNMBP	WIPF2
DNMBP	DBN1
DNMBP	ACTA1
DNMBP	TUBA1A
DNMBP	VASP
DNMBP	ENAH
HOMER3	TRPC4
CETN2	SFI1
GNB2L1	TYK2
GNB2L1	JAK1
SHANK1	DLGAP1
PRKACA	IQGAP1
GRIN2A	DLG1
DLG1	GRIA1
SRC	GRIN2A
FYN	GRIN2A
PRKACA	NIN
AURKA	NIN
PPP2CA	TBCD
ARL2	TBCD
ARL2	PPP2CA
ARL2	PPP2CB
SEPT5	SEPT8
CASP8	TRADD
FEZ1	ACTG1
INVS	NPHP1
NPHP1	TUBB
ACTN2	DLG1
ARHGAP32	GRIN2B
ARHGAP32	RHOA
ARHGAP32	CDC42
NUDC	PLK1
PLK1	DCTN1
CDK5	NES
RAB5A	KIF3B
RPS6KA1	MAPK3
RPS6KA1	MAPK1
RPS6KA2	MAPK3
RPS6KA2	MAPK1
CTNNB1	SLC9A3R1
MAPK14	KARS
DISC1	CEP63
DISC1	RASSF7
DISC1	TRAF3IP1
DISC1	MYO1A
DISC1	NDEL1
DISC1	RANBP9
DISC1	ACTN2
DISC1	MAP1A
DISC1	SPTBN4
DISC1	SYNE1
CTNNB1	PTPN14
PTPN14	CTNNA1
PTPN14	JUP
ADORA2A	DRD2
NDEL1	YWHAE
NDEL1	PAFAH1B1
FYN	ARHGAP32
RHOA	ROCK1
RHOA	DIAPH1
RHOA	CIT
GNB2L1	RB1
EMD	LMNA
GRIN2B	DLG4
EXOC7	GRIN2B
CTNNB1	CBY1
RB1	CBX1
MAPK1	MAP2K1
MAP2K6	MAPK14
MAPK14	MAPK1
MAPK14	MAPK3
SEPT4	SNCA
SEPT2	SNCA
CD2AP	CAPZA1
AURKB	RACGAP1
FERMT2	FBLIM1
FBLIM1	FLNA
PRKAR2A	AKAP11
PRKAR2A	AKAP9
ENAH	ZYX
ABI1	ABL1
EMD	ACTG2
EMD	LMNB1
PPP4R2	DDX20
MYC	KAT2B
MYC	TADA2A
MYC	TAF5
MYC	TADA3
SMAD4	DVL1
FYN	CTNNB1
FER	CTNNB1
FYN	CDH1
CDH1	FER
CDH1	YES1
YES1	FYN
PCNA	WRN
NCOR1	TBL1X
TBL1X	HIST2H4A
TBL1XR1	HIST2H4A
SIRT2	TUBB
PKP4	DSP
PKP4	CDH1
PTK2	SRC
MAPK1	TPR
DHX9	BRCA1
SYTL4	STX1A
SYTL4	RAB8A
HDAC3	RB1
HDAC4	HDAC3
HDAC4	NCOR1
HDAC3	TBL1X
HDAC3	TBL1XR1
YWHAE	HDAC4
YWHAZ	HDAC4
HDAC3	CCT5
RUVBL1	CTNNB1
MYC	KAT2A
MYC	RUVBL1
CDK2	RB1
FES	FKBP4
FES	PPID
CCNB1	CDK2
CCNB1	CDK1
MYC	ACTB
SMARCA2	RUVBL1
DVL1	CTNNB1
SPIB	MAPK3
CDC25B	KAT2B
ACTB	CCT3
ACTB	CCT4
ACTB	CCT5
ACTB	CCT6A
ACTB	CCT7
ACTB	CCT8
PFN1	ACTB
DNM1	CLIC4
ACTB	CCT2
FLII	LRRFIP1
SRC	TRIP4
BIRC5	INCENP
TADA2A	KAT2A
GSK3B	AKAP11
PRKAR2A	GSK3B
DRD2	PPP1R9B
PTK2B	GSN
MARCKS	CALM2
GRIN2A	PTK2B
DLG4	PTK2B
ARFGEF2	PRKAR2A
KLHL20	CRMP1
CALM2	MYO6
CDK5RAP2	STARD9
DNM1	PIN4
EPB49	PROCR
EPS8	DNALI1
HSPH1	CHD3
EIF6	OFD1
EIF6	SEPT3
EIF6	USP33
IVNS1ABP	VIM
KARS	PAFAH1B1
SMEK2	FEZ1
KIF15	MAP1LC3A
MYCBP	CFL1
SPTAN1	PIN4
TCEA2	FBF1
TCEA2	WDR47
TCEA2	RPA1
ARHGDIA	JUP
CASP8	CHD3
DDX11	PFN2
CTTN	CHD3
EPB49	DYNC1LI2
EPS8	MYO15A
GNAI2	TUBA1A
TRIOBP	VIM
IVNS1ABP	CHD3
IVNS1ABP	PFN2
LOR	VIM
MYH9	MYL9
NFATC2	VIM
PPID	HAP1
S100A8	TUBA1A
STX1A	VIM
ACTN2	TUBA1A
TXNDC9	FEZ1
ARL3	UNC119
CASP8	VIM
CDK5RAP2	HAP1
CETN3	UNC119
HNRNPH1	CRMP1
EIF6	ACTG1
EIF6	HIP1
KIF15	CHD3
KIF15	VIM
PFN1	CRMP1
PFN1	UNC119
SEPT5	PFN2
S100A8	UNC119
TERF1	PFN2
TNNT3	HAP1
ACTG1	PFN2
TXNDC9	CHD3
AXIN1	CRMP1
CCT7	CRMP1
CDK5RAP2	CRMP1
SNAP25	STX1A
TMSB4X	UNC119
ARPC5L	ARPC4
CDC42	UNC119
TSC1	YWHAZ
TSC2	YWHAZ
PSEN1	GFAP
PSEN2	GFAP
KIF11	DCTN1
SRC	WAS
FGR	WAS
FYN	WAS
CFL1	CAP1
CFL1	ACTA1
VCL	CORO2B
SPTAN1	DES
CALM1	IQGAP1
NEB	TMOD1
TMOD4	NEB
CDC42	ROCK1
CDC42	CDC42EP3
FER	CTTN
FER	DNM1
FER	DNM2
FER	DNM3
CTTN	WASL
TMSB4X	ACTA1
AURKA	NME1
FYN	JAK2
RHOA	CRMP1
SYNM	DES
NCS1	DRD2
WASF3	ACTR3
WASF2	ACTR3
CSNK1A1	PPP2CA
CSNK1A1	ACTA1
NUP62	NUTF2
SHANK1	BAIAP2
BAIAP2	CDC42
GRIA1	HOMER2
CDC20	BUB1B
NEFH	NEFL
TTN	MYBPC3
ABL1	INPPL1
FYN	DLG4
AKT1	HSPB1
AKT1	MAPK14
CDC6	PSKH1
ADD1	CALM1
SRC	KIFAP3
BCL10	TRADD
NPHP1	FLNA
NPHP1	FLNB
NOS3	NOSTRIN
ADAM17	MAPK1
CCNA1	CDK2
CCNA1	CDK1
KRT5	KRT18
PPP2CA	CDK2
ARPC2	ARPC3
LCK	PTK2B
PTK2B	FYN
TERF1	TNKS
TNKS2	TERF1
PSEN1	FLNB
PSEN2	FLNB
PAFAH1B1	NUDC
PTPN7	MAPK1
PTPN7	MAPK3
PTK2B	JAK3
SLC9A3R1	TRPC4
GRIN2B	DLG2
GRIN2B	DLG1
NDEL1	DYNC1H1
CDK5	NDEL1
TUBA1A	PAFAH1B1
EZR	NF2
AXIN2	APC2
FLNA	FLNB
AKAP12	PRKAR2A
LYN	CDK1
PAFAH1B1	DCTN2
PAFAH1B1	DYNC1H1
DCTN1	PAFAH1B1
MAP2K1	FLNA
MAP2K2	FLNA
MAP2K1	MAPK3
MAP2K2	MAPK3
DLG1	EPB41
SRC	PTPN21
MAP2K2	MAPK1
PTK2B	JAK1
DNM1	AMPH
SNTA1	DMD
SNTA1	UTRN
SNTB2	DMD
SNTB2	UTRN
FHL2	FHL3
PCNT	CALM1
MAD2L1	ADAM17
PFN1	WASF1
WASF1	ARHGEF2
CDC42	MAP3K11
MAP3K11	KIF17
MAP3K11	KIF3A
MAP3K11	KIFAP3
MAP3K11	KIF3B
UNC119	LYN
UNC119	HCK
CDC42EP5	SEPT7
CDC42EP5	SEPT2
CDC42EP5	SEPT6
CDC42EP2	SEPT7
CDC42EP2	SEPT6
CDC42EP3	SEPT7
CDC42EP3	SEPT6
JAK1	TEC
JAK2	TEC
PSEN1	PKP4
JAK2	PTPN12
CASK	DLG4
TNKS	TNKS1BP1
TNKS2	TNKS1BP1
USH1C	MYO7A
PTK2	JAK2
KIF5B	SNAP25
DYNLL1	DYNC1I1
DYNC1I1	DYNLT1
DYNC1I1	DYNLT3
SRCIN1	SNAP25
LATS1	CDK1
GSN	ACTA1
CTNNB1	FHL2
MAPK1	PRKCE
PXN	PTK2B
EZR	PTK2
DLGAP1	DYNLL2
DLGAP1	DYNLL1
DYNLL2	MYO5A
DLGAP1	MYO5A
DYNLL1	MYO5A
DYNLL2	DLG4
DLGAP1	DLG2
DLGAP1	SHANK2
DLGAP1	DLG4
DYNLL1	DLG2
DYNLL2	DLG2
SHANK2	DLG4
SHANK2	DYNLL2
SHANK2	DYNLL1
SHANK2	MYO5A
CDC42	CDC42SE1
CDC42	CDC42SE2
PTPN4	GRIN2A
TEC	LYN
DAG1	SGCA
KLC2	KIF5B
KLC2	KIF5C
KIF5C	KIF5B
NUMA1	TNKS
CDC20	AURKA
TSC1	EZR
SRC	MAP2
YWHAZ	VIM
RB1	MYC
CRIPT	DLG1
RDX	SLC9A3R1
BRCA1	JAK1
BRCA1	JAK2
PKD2	TNNI3
CRYAB	HSPB1
GNAI3	NUCB1
GNAI2	NUCB1
ACTR1A	NUMA1
RAPSN	DAG1
MYO7A	CTNNA1
MYO7A	CTNNB1
MYO7A	CDH1
SNTB1	DMD
SLC9A3R1	YES1
MAP3K11	MAPK8IP2
PTK2	TGFB1I1
PFN2	VASP
TGFB1I1	PXN
CDC27	MAD2L1
SPTBN4	ANK3
SRC	FYN
SRC	LYN
HCK	ELMO1
HCK	WIPF1
HCK	WAS
DRD2	EPB41L1
DRD2	FLNA
MID1	MID2
TRIM32	MID2
ATF4	DAPK3
FLNB	FBLIM1
PTK2B	LYN
DLG2	DLG4
SPTB	ANK1
DMD	DAG1
MYO6	DAB1
BUB1B	MAD2L1
GRIA1	SDCBP
GRM3	SDCBP
CDC42	IQGAP2
PCNT	PCM1
TEC	WAS
GSK3B	PTK2
ARRB2	MAPK3
PKP2	DSP
PKP2	JUP
NEDD9	LYN
PTK2B	NEDD9
JAK2	PTK2B
DLG1	DLGAP1
DLG4	DLGAP2
DLG4	DLGAP3
CLIP2	CLASP1
CLIP2	CLASP2
CLIP1	CLASP2
GOPC	CDC42
DYNLL2	BMF
DYNLL1	BMF
PPL	EVPL
ZYX	LATS1
CSK	FYN
TERF1	ATM
TERF1	ABL1
ACTR3	ACTR2
ACTR3	ARPC2
ACTR3	ARPC3
ACTR3	ARPC4
MYC	TFAP2A
SGCD	FLNC
SGCG	FLNC
YES1	JAK2
SRC	PTK2B
BICD2	ACTR1A
DCTN2	BICD2
BICD2	DYNC1H1
SMAD4	CTNNB1
PSTPIP1	WAS
TYK2	JAK1
FLNC	MYOZ1
RHOA	PKN2
ABL1	HCK
CDC6	MYC
CDK5	CDK5R1
TNNT1	TPM1
PPP2CA	PXN
MYO7A	KEAP1
RHOQ	TRIP10
SNCG	MAPK3
SNCG	MAPK1
SNCA	MAPK3
SNCA	MAPK1
ARPC3	WAS
KRT10	AKT1
VIM	BFSP1
GRIN2A	DLG4
TGFB1I1	VCL
CSK	TGFB1I1
PXN	LCK
APC	MAPRE1
NLGN1	DLG4
NLGN1	DLG2
GRIN2A	DLG2
DLG4	DLG1
DLGAP1	GRIN2A
DLGAP1	CTNNB1
APC	DLGAP1
DLG4	CRIPT
AXIN1	CSNK1A1
BAIAP2	ENAH
GNB2L1	PRKCE
GNB2L1	SLC9A3R1
TERF1	NME1
HIPK2	RANBP9
MAPK3	LYN
CDC6	CDK2
PCNA	CDC6
GRIK5	DLG4
ARPC2	ARPC4
ARPC3	ARPC4
SPTA1	ADD1
LYN	JAK2
NEDD9	PTPN12
KLC2	KIF5A
ACTN2	GRIN2B
PSEN1	PSEN2
AMPH	CLTC
FYN	CDK1
DRP2	DAG1
TSC1	ACTA1
SMAD4	AKT1
TSC1	AKT1
TSC2	AKT1
AKT1	GSK3B
TSC2	GSK3B
TSC1	NEFL
TSC1	PLK1
TSC2	PTK2
TSC2	RAB5A
TSC1	RPS6KA1
TSC2	RPS6KA1
CDK1	TSC1
GSK3B	TSC1
PTK2	TSC1
TSC2	TSC1
AXIN1	TSC1
PLK1	TSC2
MAPK1	TSC2
AXIN1	TSC2
SRC	DAG1
DAG1	FYN
DAG1	CSK
FYN	ADD2
LRRC7	DLG4
MYOZ2	FLNC
FYN	FYB
ABL1	SPTA1
ABL1	SPTAN1
SNTB2	MAST2
SNTB2	MAST1
NPHP1	NPHP4
SPTAN1	NEFL
PXN	VCL
AMPH	BIN1
ARHGAP26	RHOA
ARHGAP26	CDC42
PINX1	TERF1
ARL2	ARL2BP
SYNC	DES
MAPT	SNCA
NOS2	SLC9A3R1
KRIT1	DAPK1
PACSIN2	DNM1
PACSIN2	WASL
SHANK1	SHARPIN
ARL3	ARL2BP
NTRK1	ARHGAP32
ARHGAP32	AKT1
ARHGAP32	NF2
PRKCE	MYH9
PRKCE	COPB2
PRKCE	KRT1
PRKCE	ACTA1
RB1	E4F1
SEMA4C	DLG4
SEMA4C	DLG2
BUB1B	CENPE
KNTC1	ZW10
FYN	TUBA3C
FYN	MAPT
BMF	MYO5A
CSTA	KRT1
CSTA	LOR
CSTA	DSP
CSTA	IVL
DSP	IVL
IVL	LOR
IVL	KRT1
KRT1	LOR
HIP1	HIP1R
CDH1	ARPC2
CALM1	SNCA
RB1	ENC1
FYN	NTRK2
CDH1	PSEN1
PSEN1	CTNNA1
CDK1	SPAG5
PDE4D	GNB2L1
VCAM1	MSN
VCAM1	EZR
ABL1	EVL
SRC	EVL
LYN	EVL
PFN2	EVL
NF2	PXN
CASK	EPB41
PFN1	RHOQ
DVL1	AXIN1
HNRNPK	CSK
DYNC2H1	DYNC2LI1
ANK1	TTN
SH3GL1	DNM1
SMC3	NUMA1
SMC3	TUBB
LMNA	SYNE1
SRC	PXN
PTPN12	TGFB1I1
PSTPIP1	ABL1
RASSF5	RASSF1
ARL8B	TUBB
ARHGDIA	RDX
WASL	RHOQ
WAS	VASP
ARHGAP26	PTK2
NEDD9	FYN
CBX1	CBX3
CALM2	AKAP9
AKAP9	CALM1
AKAP9	TUBGCP3
PCNT	TUBGCP3
PCNT	TUBGCP2
PXN	TLN1
LYN	NMT1
FYN	NMT1
NXF2	NUP62
DAG1	UTRN
PCNT	DYNC1LI1
LYN	TYK2
MAP3K11	AKT1
ACTN2	MYOZ1
PEA15	CASP8
NEDD9	LCK
NEDD9	ABL1
SH3KBP1	ABI2
PTK2	FGR
TNFAIP3	YWHAZ
MAP2	FYN
TLN1	PTK2
GAN	MAP1B
MSN	SLC9A3R1
NF2	SLC9A3R1
DYNLL1	NTRK2
LMNA	RB1
ACTN1	MYOT
ACTN1	TTN
ARHGEF2	RHOA
GRIA1	EPB41L1
CDC6	MCM3
GRIN1	GRIN2A
GRIN1	GRIN2B
GRIN1	GRIN3A
GSN	PTK2
GSN	VCL
GSN	PXN
GSN	SRC
GSN	PTPN12
MAPK8IP2	FGF13
MAPK1	TNKS2
MAD2L1	MAD2L1BP
MYO9B	CALM1
CDC42	IQGAP1
GNB2L1	FYN
GNB2L1	GRIN2B
LPXN	PTK2B
VASP	ZYX
VASP	PFN1
VASP	VCL
SORBS1	VCL
MYLK	CALM1
ZYX	ACTN1
AMPH	CDK5R1
FYN	SNCA
RAB5A	RIN1
CHEK1	CDC25B
LDLRAP1	CLTC
ARHGAP32	SRC
NLGN4X	DLG4
EPB41	DYNC1H1
EPB41	DCTN1
PPP4C	CCT2
PPP4C	CCT5
PPP4C	CCT3
PPP4C	CCT6A
PPP4C	CCT4
PPP4C	CCT7
CTTNBP2NL	PPP2R1A
CTTNBP2NL	PPP2CA
CTTNBP2NL	STRN
PPP2CA	PPP2R1A
PPP2CA	STRN
PPP2CA	CCT2
PPP2CA	CCT8
PPP2CA	CCT3
PPP2CA	CCT5
PPP2CA	CCT6A
PPP2CA	CCT7
PPP2CA	CCT4
PPP2CA	FGFR1OP
PPP2R1A	STRN
STRN	SLMAP
STRN	CCT2
STRN	CCT8
STRN	CCT3
STRN	CCT5
STRN	CCT6A
STRN	CCT7
STRN	CCT4
PPP2CB	PPP2R1A
PPP2CB	STRN
PPP2CB	CCT2
PPP2CB	CCT6A
PPP2CB	CTTNBP2NL
PPP2CB	CCT3
PPP2CB	CCT5
PPP2CB	CCT8
PPP2CB	CCT7
PPP2CB	CCT4
PPP2CB	FGFR1OP
PPP4C	CCT8
PPP4R2	SMEK1
PPP4R2	SMEK2
CNN1	TPM1
CNN1	ACTA1
CNN1	CALM1
CNN1	MYO1A
NEB	DES
PAFAH1B1	DCX
DLG4	MAP1A
DISC1	CIT
TBL1X	CTNNB1
PTK2B	TLN1
APP	SNCA
DAB1	APP
RHOA	MPRIP
OPHN1	RHOA
OPHN1	CDC42
CALM1	MAPT
HIP1	CLTC
PFN1	WASL
IQGAP1	CLIP1
CLIP1	CDC42
WAS	WIPF1
FYB	VASP
WAS	FYB
AURKA	TPX2
SPTBN1	DCTN1
ATF4	GTF2F2
CDC42	WAS
EPB42	ANK2
SHANK3	DLGAP1
SHANK3	DLGAP2
SHANK3	DLGAP3
SHANK2	DLGAP2
SHANK2	DLGAP3
PDLIM7	TPM2
NUMA1	EPB41L2
LZTS1	CDK1
PTK2	AMPH
PTK2	BIN1
PTK2	FYN
PTK2	YES1
SHANK3	SPTAN1
SPTAN1	SHANK1
PEA15	MAPK3
PEA15	MAPK1
NEDD9	PTK2
SORBS2	DLGAP1
SORBS2	VCL
PAFAH1B1	CLIP1
ADAM10	MAD2L1
ADAM10	LCK
WASL	CDC42
WAS	WIPF2
ACTN2	PDLIM1
HIPK2	TRADD
DSP	JUP
SGOL1	INCENP
SGOL1	AURKB
GNAI1	RGS14
GNAI3	RGS14
SNCA	MAP1B
TRIP6	NEDD9
TRIP6	TPM4
ZYX	NEDD9
MAPK14	CDC25B
NEK8	BICD2
NEFL	MAP2
SNTA1	NOS1
NOS1	DLG4
NOS1	DLG2
ABL2	SORBS2
SORBS2	ABL1
ANXA1	KRT8
AKT1	PKN2
AKT1	YWHAZ
HIP1	IFT57
HIP1	CASP8
IFT57	CASP8
PTK2	LYN
VPS16	VPS18
CTTN	MYLK
CTTN	ACTR2
CTTN	ACTR3
CTTN	ARPC2
CTTN	ARPC4
CTTN	ARPC3
EZR	IQGAP1
EZR	CLIC5
PDLIM1	ACTN1
CDK5R1	CDK5RAP2
CDK5RAP2	CDK5
RHOA	DGKQ
RHOA	ROCK2
CDC42	MCF2
RHOA	MCF2
UNC119	ARL2
NEK2	CEP250
NPHP1	PTK2B
NPHP1	TNS1
PTPN12	PTK2B
DLG4	MAP3K11
P2RY1	ADORA1
ADORA1	GNAI2
GRM1	ADORA1
FHL2	TTN
SNAP25	TRIM9
DHX9	DDX20
MAD2L1	APC
BUB1B	APC
PSEN2	BCL2L1
PSEN1	BCL2L1
PSEN1	MAPT
SSH1	CFL1
SSH2	CFL1
SSH1	DSTN
ACTB	SSH1
ACTB	SSH2
PSEN2	FHL2
GSN	APP
APBB3	APP
SLC4A1	ANK1
PLK1	PSMA1
AKAP11	PRKAR2B
AKAP4	PRKAR2A
HAP1	PCM1
PCNA	APEX1
AXIN1	APC2
EZR	PALLD
CSNK1D	AKAP9
HDAC4	MAPK3
HDAC4	MAPK1
PRKCE	YWHAZ
PDLIM5	PRKCE
TTN	TRIM63
TRIM63	TRIM55
TRIM63	TRIM54
NDE1	PAFAH1B1
SRC	GNB2L1
TUBG1	NDE1
EPB42	SLC4A1
CASP8	BCL2L1
FBXO5	CDC20
SPTBN2	ACTR1A
SPTBN2	ACTB
TAOK2	MAP2K6
CFL1	ROCK1
RB1	TRIP11
RB1	CCNA1
ACTC1	SYNE2
PPP1R9B	ACTA1
AFAP1	ACTC1
AFAP1	PRKCE
SCIN	ACTA1
MAD2L2	MAD2L1
ACTA1	TMSB4Y
TNKS2	FTCD
PHLDB2	FLNC
MYOT	FLNA
MYOT	FLNC
INPPL1	FLNC
P2RY1	SLC9A3R1
DLG4	ACTN2
SELE	PTK2
SELE	TLN1
SELE	PXN
CDK5R1	ACTN1
ACTN1	CTNNA1
PCNA	RPA1
SEPT9	SEPT2
SEPT9	SEPT6
SEPT9	SEPT7
ACTA2	CCT4
ACTA2	CCT5
ACTA1	CCT4
ACTA1	CCT5
FSCN1	ACTA1
EZR	SLC9A3R1
FLOT1	SORBS3
ADD1	SPTB
ADD1	SPTAN1
TNFAIP3	YWHAE
CDC25B	YWHAZ
YWHAE	CDC25B
BRCA1	CDK5
BRCA1	CDK1
BRCA1	CCNA1
BRCA1	CCNB1
ACTA1	DMD
EZR	DLG1
PXN	NEDD9
WASF1	BAIAP2
WASF2	BAIAP2
NF2	SPTBN1
DLG1	KIF13B
EPB41	SPTAN1
DLG4	KIF13B
SPTA1	ANK1
SPTAN1	SPTB
SPTA1	SPTB
CSK	PTK2
CSK	PXN
CSK	SRC
PKP1	VIM
PKP1	KRT14
PKP1	KRT8
PKP1	DSP
PKP2	KRT18
PKP2	KRT5
DSP	VIM
DSP	KRT1
DSP	DES
RHOA	TEC
MAPRE1	TERF1
LYST	TNNI3
LYST	CNTROB
LYST	CENPJ
LYST	YWHAZ
MYO10	CALM3
PFN1	ENAH
PFN1	GPHN
PGM5	UTRN
CAP1	ACTG1
SPTB	EPB41
CENPJ	TUBG1
CENPJ	EPB41
SPTAN1	EPB42
BCL2L1	DYNLL1
CTNNA1	VCL
CTNNA1	DLG1
CTNNA1	SPTBN1
CTNNA3	CTNNB1
AXIN2	CTNNB1
AXIN2	APC
AXIN2	GSK3B
IQGAP1	CTNNB1
CTNNB1	CDK5R1
CTNNB1	EZR
CDH1	EZR
CSNK1D	DVL1
MYCBP2	MYC
MYC	MYCBP
SRC	EPS8
MYLK	SRC
TPM1	TNNT2
TPM1	TPM2
TNNI3	TNNT2
TNNC1	TNNI1
TNNC1	TNNI2
PXN	TUBG1
IQGAP1	CDH1
BIRC5	CDK2
PXN	FYN
FHL2	EIF6
GRIN2B	FYN
LYN	TRPV4
TRPV4	SRC
TRPV4	YES1
TRPV4	LCK
TRPV4	HCK
TRPV4	FYN
FYN	EPHA4
FYN	TYK2
GSN	ACTN4
NF2	SDCBP
LRRC7	ACTN4
ACTN4	CAMK2B
MICAL1	NEDD9
SRC	MICAL1
ABL1	MICAL1
VIM	MICAL1
UPP2	VIM
KIFAP3	SMC3
MAPT	YWHAZ
MYO7A	MAP2
MYO7A	CALM1
PLEC	VIM
PLEC	MAP2
PLEC	SPTA1
PLEC	SPTAN1
VIM	ACTA1
VIM	SPTAN1
VIM	LMNB1
SPTAN1	LMNB1
SPTAN1	ACTA1
SPTAN1	MSN
SYNE1	EMD
BUB1B	CDC27
BUB1B	CDC16
GRIA1	HOMER1
DLG4	GRIN2C
DLG4	LIN7A
LIN7B	DLG4
LIN7B	GRIN2B
GRIN2B	LIN7A
CDK2	CDC25B
CDC42	CDC42EP5
CDC42	CDC42EP2
CDC42EP2	RHOQ
CDC42EP3	RHOQ
RGS14	GNAI2
CDC42	FGD1
CDK2	PCNA
CDK2	LYN
CALM1	DCTN2
DCTN4	ACTR1A
VCL	CLTC
NMT1	CABP1
DLG1	LCK
COTL1	ACTA1
KRT8	PRKCE
KRT18	PRKCE
MAPK1	KRT8
MAPK14	KRT8
KRT18	TRADD
KRT17	KRT72
KRT17	KRT8
KRT18	KRT72
KRT18	KRT8
PNN	KRT19
PNN	KRT8
PNN	KRT18
STX1A	CDK5
CDC20	CCNA1
SHANK1	DLG4
CDK1	CCNF
CCNB1	CCNF
CDK1	MAP4
CASP14	CASP8
KAT2B	HIST4H4
SORBS1	ABL1
PTPN21	KIF1C
YWHAZ	NFATC4
BRCA2	AURKB
CASP8	TNFAIP3
CTNNB1	KAT2B
AKT1	NPM1
DISC1	ATF4
DDX58	CYLD
USP10	SCNN1A
SRC	EPHA4
PPL	KRT8
PPL	VIM
ABI2	TRIM32
HSPB1	TGFB1I1
GSK3B	NIN
PTPN13	CTNNB1
KEAP1	CUL3
TBL1X	TBL1XR1
KIF23	BIRC6
CUL3	ARHGDIB
ATXN7	KAT2A
PTK2	GAPDH
WASL	WIPF1
ABL1	SRC
GRIN2A	DLGAP2
GRIN2B	DLGAP2
SPRY2	PPP2CA
AKT1	NF2
ARRB2	CLTC
TTK	CDC27
TTK	CDC16
CDC14A	KIF20A
AURKB	KIF20A
ARPC3	WASF1
CCNB1	CDC14A
OFD1	RUVBL1
SGOL1	PLK1
AURKA	KIF2C
GSK3B	PSEN1
TERF1	CDC6
RAE1	SMC3
LMNB1	NDEL1
CSNK1A1	APC
AIF1	CASP8
CYLD	PLK1
USP20	CALM1
FBXW11	CDC25B
AMOT	DLG1
TNFAIP3	KIF11
KEAP1	MAD2L1
RAE1	MAP1B
USP20	MYO1A
USP20	MYO1C
CYLD	MYO6
FBXW11	MYO10
AMOT	NF2
USP20	PLEC
USP20	PLK1
FBXW11	OGT
AMOT	DYNLL1
AMOT	MPDZ
AMOT	LIN7A
USP20	HERC2
USP20	VAPA
FBXW11	TUBGCP3
FBXW11	NUDC
RAE1	MYCBP2
RAE1	NUP62
USP33	IFIT5
AMOT	NIN
CYLD	CEP192
AMOT	LIN7C
USP20	MAP7D1
USP20	NEURL4
USP20	SYTL4
AMOT	SCLT1
AMOT	DYNLL2
USP20	PLEKHA7
KEAP1	SASS6
RAE1	POLR3H
PLK1	BICD2
PLK1	BICD1
PLK1	CEP97
HNRNPA1	HNRNPH1
HNRNPA1	HNRNPK
HNRNPH1	CCT4
HNRNPH1	HNRNPK
HNRNPA1	IGF2BP2
HNRNPH1	CCT5
RUVBL1	ACTB
RUVBL1	ACTG1
TCEA2	HNRNPK
TCEA2	PNN
GTF2F2	CTDP1
HNRNPH1	HNRNPH2
HNRNPA1	RBM39
HNRNPA1	KIAA0368
HNRNPA1	ROCK1
POLR3H	CDC42EP4
TCEA2	KLC4
POLR3H	YWHAE
HNRNPA1	FRMD4A
ATM	SMC3
PACSIN2	DNM2
PACSIN2	MICALL1
PACSIN2	APBB1IP
PACSIN2	WAS
PACSIN2	WIPF1
FNBP1	TUBB
FNBP1	WAS
TRIP10	DNM2
PSTPIP1	ACTB
PSTPIP1	TUBB
PSTPIP1	DNM2
PSTPIP1	WIPF1
SRGAP2	DIAPH1
SRGAP2	MYO1G
SRGAP2	WAS
SRGAP2	WIPF1
NPM1	CENPF
NPM1	CDC14A
NPM1	PPID
NPM1	NCAPG
NPM1	NUMA1
NDEL1	TACC3
INO80	ACTN4
INO80	ACTB
BRCA2	MCPH1
AIRE	PCNA
AIRE	SMC3
AIRE	LMNB1
AIRE	RANBP9
CDC6	ATM
SNCA	ARL3
SNCA	NIT2
SNCA	PTK2
HDAC3	AKT1
CTNNB1	KAT2A
RFWD2	CCT3
RFWD2	CCT6A
RFWD2	CCT5
RFWD2	CCT8
RFWD2	CCT7
RFWD2	CCT4
RFWD2	CCT2
CCNB1	CDC27
EVI5	FBXO5
HDAC4	CDK5
GABARAP	FNBP1
GABARAP	FKBP4
GABARAP	KEAP1
GABARAPL1	RABGAP1
GABARAPL1	GABARAP
GABARAPL1	LLGL1
GABARAPL1	KEAP1
GABARAPL1	CUL3
MAP1LC3A	MAP1B
MAP1LC3A	MAP1A
MAP1LC3A	KEAP1
MAP1LC3A	CLTC
MAP1LC3A	RASSF5
MAP1LC3A	RAB3GAP1
MAP1LC3A	PDCD6IP
MAP1LC3B	MAP1B
MAP1LC3B	MAP1A
MAP1LC3B	RASSF5
MAP1LC3B	MAP1LC3A
MAP1LC3B	KEAP1
MAP1LC3B	GABARAP
MAP1LC3C	GABARAP
RASSF5	MAP1S
RASSF5	MAP1B
RASSF5	FLNC
WIPI1	PKP1
SNCA	CDC42EP2
SNCA	CDC42EP3
SNCA	CDC42SE1
SNCA	EPB49
SNCA	GABARAPL1
SNCA	CSNK1A1
SNCA	MARK1
SNCA	BRSK1
SNCA	CAMK2B
SNCA	ANK2
SNCA	INA
SNCA	MYO5A
SNCA	MYL12B
SNCA	CTNNB1
SNCA	DYNLL1
SNCA	CTNNA2
SNCA	MYH10
SNCA	NEFL
SNCA	CAPZA2
SNCA	DCTN2
SNCA	MAP1LC3A
SNCA	TMOD2
SNCA	ACTB
SNCA	ACTG1
SNCA	TUBB6
SNCA	DYNLL2
SNCA	TPPP
SNCA	TUBA4A
SNCA	ACTR1B
SNCA	ACTR1A
SNCA	CLTC
SNCA	YWHAE
SNCA	YWHAZ
SNCA	SRCIN1
SNCA	RPS7
SNCA	CNP
SNCA	ALDOA
SNCA	STX1A
SNCA	FAM82A2
SNCA	VAPA
SNCA	SPTBN1
HDAC6	FNTA
AURKB	RB1
SGOL1	CDCA8
VPS18	PLK2
VPS16	PLK2
NSUN2	NPM1
AURKB	NSUN2
FBXW11	CTNNB1
POLB	WRN
APC	ACTN1
CDC42	ARRB2
APC	DST
PRKACA	CLTC
PRKCE	DSP
YWHAZ	EPB41L2
MAPK14	FLNA
SRC	FLNA
APC	FLNA
APC	KIF5B
APC	KRT5
APC	KRT13
APC	KRT14
APC	KRT15
APC	KRT17
APC	KRT19
YWHAZ	MYH9
APC	MYH10
YWHAE	MYH10
APC	MYH11
CDC42	MYO6
APC	MYO6
CDC42	MYO9A
APC	NEB
S100A9	S100A8
CDC42	S100A9
MAPK14	SPTBN1
APC	SPTBN1
APC	SPTBN2
YWHAZ	TNS1
APC	TPR
YWHAZ	YWHAE
MAP2K5	YWHAZ
CDC42	ZNF175
CDC42	CDC42BPA
CDC42	HERC2
APC	SMC3
MAP2K5	CDC42BPB
CDC42	CDC42BPB
YWHAZ	FAM65B
APC	RANBP9
PRKACA	RANBP9
YWHAZ	MPHOSPH9
YWHAZ	SYNPO
YWHAE	RAP1GAP2
YWHAZ	RAP1GAP2
APC	SYNE1
CDC42	SYNE1
APC	MACF1
CDC42	CDC42EP4
APC	KRT23
APC	FHOD1
YWHAZ	FHOD1
YWHAZ	FAM82A2
MAPK14	SMEK1
YWHAZ	CENPJ
MAPK14	CCDC14
YWHAE	C16ORF48
YWHAZ	CGNL1
APC	CGNL1
YWHAE	CGNL1
APC	NAV1
APC	NOSTRIN
YWHAZ	SYNPO2
NUDT21	HDAC3
NUDT21	SIRT2
KAT2B	HDAC3
CYLD	HDAC6
GAN	CUL3
ENC1	CUL3
KBTBD10	CUL3
HIST1H4A	MCM3
TRIM63	NEB
TRIM63	TNNI2
TRIM63	TNNT1
TRIM63	TNNT3
TRIM63	MYOT
TRIM63	MYL2
TRIM63	ALDOA
BRCA1	TERF1
HDAC6	MAPRE1
HDAC6	ACTR1A
CBX3	RELB
ADD1	SMARCA2
MCPH1	SMARCA2
ARRB2	MAPK1
CUL3	NFE2L2
TRIM63	TNNC1
AURKA	INCENP
AURKA	PLK1
PLK1	FBXO5
MCPH1	ATM
MCPH1	RPA1
BRCA1	SRC
CHEK1	MCPH1
EVI5	INCENP
EVI5	AURKB
EVI5	BIRC5
SH3KBP1	PDCD6IP
LMNA	CTNNB1
KAT2B	KIF11
NPM1	BRCA1
AKT1	ACTA1
NCAPG	POLB
HDAC6	MAPT
SRC	HDAC3
CDC27	CTNNB1
KIF4A	BRCA2
CCNB1	TSPYL2
CCNB2	TSPYL2
DLGAP5	CDK1
FEZ1	TLK2
FEZ1	SMC3
FEZ1	CLASP2
FEZ1	RAB3GAP1
FEZ1	RAI14
GAPDH	CCNB1
OGT	NUP62
OGT	MAPT
OGT	YES1
KAT2B	HIST1H4A
MYC	SMARCA2
KAT2A	HIST1H4A
BRCA1	KAT2A
PCNA	DDX11
CTNNB1	HDAC4
HDAC6	TUBB2B
HDAC6	TUBA1A
SMARCA2	CHD3
MYC	HDAC3
TUBGCP3	RUVBL1
NPM1	HIST1H4A
HDAC6	TUBB2A
RPGR	SMC3
MYC	GSK3B
HDAC4	ANKRA2
HDAC4	MAP1S
ABL1	TOPBP1
DYNLL1	HDAC6
ATXN7	TADA2A
ATXN7	TADA3
KDM4A	HDAC3
KDM4A	RB1
NCOR1	NFE2L2
HDAC3	HIST1H4A
NCOR1	HIST1H4A
HDAC3	PPP4C
CTDP1	HIST1H4A
DHX9	ACTA1
PCNA	CHEK1
PHF1	DHX9
HDAC6	CTNNB1
HDAC4	PPP2CA
GSK3B	DVL1
DAPK1	MIB1
KAT2B	NFE2
CDK1	TSPYL2
CDK2	TSPYL2
CSRP3	HDAC4
INCENP	TUBA1A
MAPK1	ARHGEF2
INO80	RUVBL1
INO80	TFPT
SSX2	SMARCA2
PRC1	KIF4A
PRC1	KIF23
PRC1	CENPE
MYC	BIN1
TADA3	KAT2B
TADA3	KAT2A
BRCA1	RPA1
TADA2A	CTNNB1
TADA3	CTNNB1
RB1	KAT2B
KAT2B	TADA2A
PCNA	POLB
MAPK1	CENPE
MAPK1	SPRY2
HCK	SRC
MYL6B	IQGAP1
TOPBP1	RPA1
AURKA	TLK2
ATF4	KAT2B
TOPORS	RANGAP1
TOPORS	HNRNPA1
TOPORS	S100A9
HDAC6	SIRT2
WRN	DHX9
ACTA1	HDAC4
CACNA1C	HDAC4
CTTN	HDAC6
NPM1	TFAP2A
CHD3	PCNT
CHD4	PCNT
EMD	MYH9
EMD	SPTAN1
EMD	MYO1E
EMD	CNN3
EMD	ACTB
EMD	MYO1C
EMD	HDAC3
EMD	HNRNPK
EMD	TBL1X
EMD	TBL1XR1
EMD	CHD4
EMD	YWHAE
NCOR1	EMD
AURKA	HDAC6
SMARCA2	DPF2
ATM	MCM3
GNB2L1	HIST1H4A
CHD4	ATM
LYN	CENPV
MID1	PPP2CA
ACTB	ACTR3
ACTB	ACTR2
WAS	KDM4A
TPPP	HDAC6
CENPE	SEPT7
CENPE	TRAF4
INO80	TUBA1B
MYC	NFE2L2
KLHL20	DAPK1
KLHL20	CUL3
DAPK1	CUL3
INTS6	POLR2C
INTS6	PPP2R1A
INTS6	PPP2CA
INTS6	PPP2CB
TRIP4	MED28
TADA2A	RBM39
TADA2A	MED28
TADA2A	PRPF19
TADA2A	KRT8
TADA2A	ACTC1
TADA2A	POLR2C
KAT2B	CDK2
PLK1	TOPORS
SRC	CFL1
TERF1	S100A8
TERF1	ACTN1
TERF1	BAIAP2L1
TERF1	CLK3
TERF1	SAP30BP
TERF1	DST
TERF1	HSPH1
TERF1	SPTAN1
TERF1	MYH9
TERF1	RPS7
TERF1	PPP2CA
TERF1	PPP2CB
TERF1	DOCK2
TERF1	SYNE2
TERF1	CENPF
TERF1	UTRN
TERF1	DMD
ARRB2	USP33
KAT2A	KRT2
KAT2A	RAE1
MAD2L1	CDC16
CDK5R1	NES
PLK1	CTNNB1
USP2	SCNN1A
AURKA	RASSF1
AURKB	RASSF1
CDC20	RASSF1
PXK	ACTBL2
CSNK1A1	BCL10
NOS3	CALM1
HDAC3	NOS3
[truncated: 3,636 more rows]
