# Supplementary material for: Rechecking the Centrality-Lethality Rule in the Scope of Protein Subcellular Localization Interaction Networks
Source: PLoS One. 2015 Jun 26;10(6):e0130743. doi: 10.1371/journal.pone.0130743 (PMC4482623; doi:10.1371/journal.pone.0130743)
Supplement: S2 Dataset — It contains PSLINs of 11compartments, including Endoplasmic, Cytoskeleton, Golgi, Cytosol, Lysosome, Mitochondrion, Endosome, Plasma, Nucleus, Peroxisome and Extracellular. (ZIP) [file pone.0130743.s002.zip › Human_PSLINs/Cytosol_PPI.txt]

MAP2K4	FLNC
XRN1	ALDOA
ARRB2	RALGDS
LSM1	NARS
CAPN3	TTN
YWHAZ	CDC25A
DOCK8	CDC42
TRIP10	CDC42
CLTC	HGS
RALBP1	CCNB1
LSM3	SNRPE
LSM4	SNRPE
LSM5	SNRPE
EXOSC4	EEF1A1
PLCG1	EEF1A1
FGFR1	FDPS
SFN	NR3C1
GCK	PFKFB2
RGS19	GNAZ
RGS19	GNAI2
TRIP10	HTT
PTK2	IRS1
MAPK8	IRS1
IL1A	NDN
JAK2	PRMT5
JAK2	SOCS1
LMNA	SREBF1
MLLT4	BCR
BNIPL	BCL2
BNIP2	BCL2
SMN1	BCL2
MLLT4	RAP1GAP
NGFR	PRKACB
EPB41L1	NUMA1
MAP3K8	NFKB1
RELA	FOS
RELA	RNF25
AKT2	APPL1
MYO1C	CBL
PIK3R3	PIK3CA
APOA1	PDE1A
PRKAR1A	PRKAR1B
PRKAR1B	AKAP1
MAPK1	NEK2
PDPK1	PRKCZ
WWC1	PRKCZ
ARHGDIG	RHOG
UPF2	RPS25
RPLP1	RPLP2
ANK1	OBSCN
CLU	TGFBR2
TXN	NCF4
PRKAR1A	AKAP1
MYO7A	PRKAR1A
PRKAR1A	AKAP10
TCAP	TTN
TNNC1	TNNT1
TNFAIP3	TAX1BP1
TP53	WWOX
VHL	FLNA
VHL	VBP1
COG5	MEFV
FLNA	TRIO
PDPK1	PRKCI
CITED1	SMAD4
UPF3B	UPF2
TRIP10	WAS
PTPN12	PSTPIP1
PTPN12	SHC1
AP1B1	AP1G1
JAK3	STAT5A
EIF5A	RPL5
NDN	NUBP1
IARS	GARS
HTRA2	MAPK14
BCAR1	RAPGEF1
LSM1	PSMB5
RANBP9	S100A7
NCBP2	NCBP1
PMF1	NFE2L2
ERBB4	YAP1
MAPKAPK2	SHC1
PSEN2	KCNIP3
INPPL1	SORBS1
COPB1	COPG
DCP1A	SMAD4
LSM6	SNRPD2
LSM7	SNRPD3
LSM3	SNRPD3
YWHAZ	BCAR1
HNRNPD	LSM5
BCL2L2	BCL2L11
EXOSC6	PSMB1
DCP2	PSMB1
DOCK8	RAC1
RAC2	CUL1
PRMT5	CLNS1A
RFWD2	SIPA1
SIAH1	KIF22
NEDD4	UBE2D2
ILK	LIMS1
RGS4	COPB2
MAP3K3	MAP2K5
MAGOH	RBM8A
UPF2	EIF4A1
PRKAB1	PRKAG1
PRKAB1	PRKAG2
PRKAB2	PRKAG1
PRKAB2	PRKAG2
PRKAG1	PRKAG2
ENAH	ABI1
BIRC5	AURKB
TNFRSF25	TRADD
RIPK3	RIPK1
MALT1	BCL10
C9ORF89	BCL10
AP1S1	AP1G1
AP1S2	AP1G1
DNM1L	GSK3B
GRAP2	GAB1
ANAPC5	PABPC1
TOM1	TOLLIP
NCKAP1	ABI1
UPF3A	GSK3B
RHOQ	EXOC7
LSM1	EXOSC8
LSM1	EXOSC6
LSM1	LSM2
LSM2	LSM3
LSM2	LSM7
LSM3	LSM7
LSM4	XRN1
LSM7	EXOSC8
LSM7	EXOSC6
ECT2	PARD6A
XRN1	CCT5
UFD1L	NPLOC4
MT2A	PRKD1
EXOSC6	EXOSC8
EXOSC6	EXOSC7
COPG	COPZ1
EXOSC6	EXOSC1
SMAD2	RHOBTB1
SMAD2	ARHGEF7
SMAD2	RPS27A
SMAD2	SQSTM1
SMAD2	MAP2K3
SMAD2	ARHGEF6
SMAD2	RGS3
SMAD2	RHOJ
SMAD2	RHOD
SMAD2	ARHGEF1
SMAD2	IRAK2
SMAD2	SMAD3
SMAD3	ARHGEF7
SMAD3	SQSTM1
SMAD3	MAP2K3
SMAD3	ARHGEF6
SMAD3	RGS3
SMAD4	RHOG
SMAD4	RHOJ
SMAD4	RHOD
SMAD4	RAC2
SMAD4	RAB3B
SMAD4	ARHGEF11
SMAD4	ARHGEF7
SMAD4	SQSTM1
SMAD4	NEK6
SMAD4	RIPK2
SMAD4	MAP2K3
SMAD4	CHEK1
SMAD4	EIF2AK4
SMAD4	PLK4
SMAD4	SMAD1
SMAD4	SMAD3
SMAD4	STAT1
SMAD4	UBB
SMAD4	RPS27A
SMAD4	ITK
SMAD4	AP2B1
SMAD4	SMAD2
SMURF1	RHOBTB1
SMURF1	ARHGEF1
SMURF1	ARHGEF11
SMURF1	UBB
SMURF1	RPS27A
SMURF1	SQSTM1
SMURF1	CSNK2A2
SMURF1	IRAK2
SMURF1	MAP3K7
SMURF1	ANAPC5
SMURF1	OSBPL3
SMURF1	ARHGAP15
SMURF1	INPP5B
SMURF1	ARHGEF7
SMURF1	CUL5
SMURF1	RIPK2
SMURF1	MAP2K3
SMURF1	CDK14
SMURF1	STUB1
SMURF1	PPP1CB
SMURF1	AP2B1
SMURF1	SMAD3
SMURF1	SMAD6
SMURF1	SMAD7
SMURF1	STAT1
SMURF2	ARHGEF1
SMURF2	NEK6
SMURF2	ANAPC5
SMURF2	SMAD3
SMURF2	SMAD6
SMURF2	SMAD7
SMURF2	STAT1
SMURF2	IRF3
SMURF2	RAB14
SMURF2	RHOD
SMURF2	RAC1
SMURF2	SMAD1
SMURF2	SMAD2
SMURF2	FKBP4
SMURF2	IRF8
CSNK2B	CSNK2A2
CSNK2B	LYN
CSNK2B	RPL5
ATP6V1G2	ATP6V1E1
TRAF2	CDCA3
CBS	VTA1
STK24	PDCD10
HGS	EXOC7
PRKCI	PARD6A
PCBD1	NUDT18
GYG1	GYS1
BAD	SFN
DVL2	PCBD1
PHPT1	DNMT3L
NME1	WDYHV1
WDYHV1	DCTPP1
PLSCR1	PGLS
AP1M1	FXR2
PLDN	SKA1
NT5C2	NUDT18
SDPR	NUDT18
PTK2	SOCS2
PACSIN2	PACSIN1
SQSTM1	GABARAPL2
NBR1	VTA1
PAFAH1B2	PAFAH1B3
PAICS	CEP76
HSD17B14	WDYHV1
CNOT2	CNOT3
MAD1L1	NINL
XIAP	WDYHV1
UBE2D1	TRIM39
VCL	ABI2
PRTFDC1	FLAD1
TRIM37	FXR2
FXR2	PSME3
TRAF2	FXR2
PSMC4	PSMC5
CIAO1	FAM96B
PCBD1	FXR2
AP2M1	FXR2
ACTN1	XRCC4
XIAP	DYNLL2
AP2B1	AP1M1
BIRC2	JUP
TRAF2	PSMF1
TRAF2	SPG21
AP2M1	DVL2
NDC80	PLDN
BAIAP2	NCKIPSD
IFIT1	IFIT3
ZFP36L1	MAPK14
KARS	AIMP2
IRF3	PRDX1
RPIA	VTA1
GNAI2	PLSCR1
CDK4	CDKN2D
DHPS	NUDT18
CBS	FXR2
MCM7	RBM8A
SFN	PLK4
IFIT2	IFIT3
JUP	WDYHV1
DARS	AIMP2
SPG21	CTPS2
EIF4E2	EIF4ENIF1
ISG15	USP18
RPIA	WDYHV1
QARS	TRAF2
APIP	NUDT18
TRAF2	AASDHPPT
GFAP	VIM
PMM1	RAB6A
DCTD	CEP76
NADK	NUDT18
FXR2	PAICS
AP2B1	TUBGCP4
FBP1	FXR2
NINL	DCTN5
TRAF2	SPRY2
TRAF2	APPL1
TRAF2	TRAF6
SFN	WDYHV1
RHOC	ARHGAP1
ILK	PARVA
SNF8	VPS25
FTH1	FXR2
AP2B1	LDLRAP1
NCK2	ABI2
PSME3	NUDT18
DYNC1I1	DYNLL2
DHPS	EIF5A2
VASP	NOL3
HPRT1	WDYHV1
DHPS	RPL9
SERF2	PSME3
CRK	PLSCR1
ACTB	ACTG1
DVL2	RNPS1
VIM	APIP
CSNK1G2	COL4A3BP
HOMER3	DYNLL2
TRAF2	CHMP2B
APIP	VPS25
DVL2	SNF8
SMAD4	SMAD9
EEF1D	EEF1G
PCM1	ABI2
CCND2	CDKN1A
C21ORF7	TAB3
VIM	TUBGCP4
BUB1	CRK
COPB1	TRIM37
ARL6IP1	INPP5K
PLDN	WDYHV1
PRPS1	SPG21
PAFAH1B3	CHMP7
CSNK1E	DVL2
EEF1B2	EEF1G
PLSCR1	SPRY2
SULT1E1	SULT2B1
NCK2	NCKIPSD
PSMA1	VIM
YWHAE	GRAP2
PSMC5	TNNT1
AP2B1	ATP6V1G1
CRK	PSMC6
DVL2	TP53
PLSCR1	VASP
DVL2	BAG3
DCTD	NUDT18
DVL2	TRAF2
ASL	QARS
JUP	NFKBIE
GFAP	GRAP2
RGS2	NINL
CDK4	VTA1
CBLB	NCK2
CCND2	CDKN1B
COL4A3BP	ITGB3BP
BIRC2	TRAF2
FXR2	AMOTL2
FXR2	ARL6IP1
UBE2D3	TRIM39
DVL2	AP1M1
HGS	STAM2
HSD17B14	NUDT18
CBLB	SORBS3
FXR2	RPIA
PSMC6	PSMD9
CDKN1B	TRAF2
TRIM37	NUDT18
DVL2	SORBS3
ITPK1	TRAF2
PAICS	NUDT18
PRKAR1A	PYCARD
NDC80	AMOTL2
PDLIM5	TRIM39
MAD1L1	AMOTL2
FTH1	FTL
IRF4	TRAF2
ITPKB	PSME3
FXR2	NT5C2
GFAP	TUBGCP4
TNNT1	NINL
GLUL	NUDT18
PCM1	CEP72
TRAF2	NUDT18
STAT5A	PRTFDC1
PCBD1	WDYHV1
TNNT1	FXR2
NOL3	ETNK2
MAD1L1	TUBGCP4
IP6K1	EXOSC7
UBA7	ISG15
GFAP	CEP76
HPRT1	PRTFDC1
NCK2	FXR2
STX4	NAPA
SMN1	WDYHV1
BNIP2	CREB3
PSMC1	PSMD2
PRKCZ	PARD6A
PSMC2	PSMD5
PEX19	PEX3
PSME1	PSME2
PSMC4	PSMD10
GYS1	GYG2
CDK4	CDKN2B
AP2B1	AP1M2
EIF4E	EIF4EBP1
GEMIN7	GEMIN6
STAM	HGS
XIAP	CASP9
RHOA	ARHGAP1
BAK1	BCL2L1
TCEB1	TCEB2
JUP	CTNNBIP1
LCP2	GRAP2
MAD2L1	MAD1L1
AP2B1	AP2M1
ACTB	NCALD
EIF3C	EIF3G
SMURF1	STRAP
RAN	DIS3
ATP7A	GLRX
PMAIP1	BAX
BCL2L11	BCL2L1
BCL2L11	BCL2
BCL2	BID
BCL2	PMAIP1
BCL2L1	BID
BCL2L1	PMAIP1
BCL2L2	BAD
BCL2L2	BID
BCL2L2	PMAIP1
BBC3	BCL2
BBC3	BCL2L1
BAD	BCL2L1
BAD	BCL2
BAD	YWHAQ
CDK2	CDKN1B
STK11	CAB39
STK11	STRADA
ERBB4	STAT5A
NUTF2	RAN
MIS12	SPC24
MIS12	SPC25
MIS12	CASC5
MIS12	ZWINT
MIS12	DSN1
MIS12	NDC80
MIS12	NUF2
MIS12	PMF1
ERBB4	SHC1
ERBB4	CRK
ERBB4	GRB2
ERBB4	PTPN11
ERBB4	PIK3R2
ERBB4	NCK1
MIS12	NSL1
DSN1	NSL1
DSN1	CASC5
DSN1	PMF1
ZWINT	DSN1
MTOR	RICTOR
MTOR	RPTOR
FKBP1A	MTOR
FKBP1A	RPTOR
GIPC1	MYO6
EIF4A2	EIF4G1
CNOT8	CNOT1
PSMD13	PSMD2
IKBKE	ROCK2
PSMD13	PSMD12
PSMD13	PSMD1
PSMD6	PSMD1
YWHAG	PI4KB
PSMD10	PSMD1
PSMD6	PSMD2
GSK3B	GEMIN4
PSMD10	PSMD2
PSMD13	PSMD11
RNPS1	GEMIN4
CDKN2C	CDK4
PSMD10	PSMD11
EIF4A2	EIF3A
PSTPIP1	RPL3
SMYD2	GSK3B
YWHAB	IRS2
YWHAG	MLLT4
VHL	CUL2
PSMD10	PSMC5
NEK6	NEK9
PSMD6	PSMD12
PSMC4	PSMD2
AP2S1	KHK
VHL	CAB39
PSMD13	PSMC3
PRKAB1	GYS1
YWHAB	BRAF
PSMD13	PSMD3
PSMD6	PSMD13
IKBKE	CLTC
PSMD13	PSMC1
EIF4A2	PDCD4
NFKBIL1	GEMIN4
CTNNBIP1	CTNNB1
PSTPIP1	ATIC
PSMD13	PSMC4
YWHAG	BRAF
PSMD10	PSMC1
EIF4A1	EIF4G1
YWHAB	PI4KB
PSMD13	PSMC2
PSMD10	DOK2
PSMD6	PSMD11
PPM1B	RASGRP1
YWHAG	EDC3
CDKN2C	CDK6
YWHAG	OSBPL3
STK24	PPP2R1A
PSMD6	PSMD3
YWHAG	CLASP1
GSK3B	DDX20
PSMD6	PSMC1
PSMD10	PSMD3
PSMD10	PSMC3
YWHAB	USP8
IKBKE	EPRS
ARRB1	KHK
PSMD6	PSMC2
PSMD6	PSMC3
RNPS1	DDX20
EIF3A	EIF3E
CNBP	IGF2BP1
EIF4A2	EIF3D
YWHAB	PARD3
EIF4A2	EIF3H
PSMC4	PSMD1
DYNLL1	DYNC1I2
EIF4A1	PDCD4
YWHAQ	PI4KB
PSMD13	PSMC5
YWHAG	TJP2
ARHGDIA	RHOA
CNBP	RPL3
CAMK2A	CAMK2B
IKBKE	IMPDH2
CAMK2A	CAMK2D
YWHAG	ERC1
PSMD10	PSMC2
PSTPIP1	RPL23A
NEK6	USP9X
CDK4	CDC37
CENPH	PMVK
EIF3A	EIF3H
PSMD6	PSMC5
EIF2B1	EIF2B3
RNPS1	CSNK2A2
YWHAB	MLLT4
ARHGDIA	RAC1
SMYD2	CLASP2
PSMD10	PSMD7
YWHAG	IRS2
PSMD13	PSMD14
YWHAG	PARD3
OAZ2	AZIN1
PSMD10	PSMC6
PSMD13	PSMD7
ARHGDIA	RHOC
SNRPB	KHK
RNPS1	CSNK2B
CDK4	CDKN2A
EIF3A	EIF3I
EIF3A	EIF3F
YWHAB	RACGAP1
EIF4A2	PABPC1
YWHAB	KIF23
ARRB2	KPNA3
CNOT8	CNOT10
TRAF6	PFAS
EIF4A2	EIF3K
EIF4A2	EIF4G3
EIF4A1	EIF3A
IKBKE	PABPC1
CAMK2A	CALM3
EIF3A	EIF3K
ARHGDIA	CDC42
GIPC1	GEMIN4
YWHAZ	USP8
YWHAQ	BRAF
CUL2	CAB39
IKBKE	ACLY
SGK1	CDC37
STK24	PPP2CB
ARRB2	KPNA4
PSMD6	PSMD8
PSTPIP1	RPL32
YWHAB	EDC3
PSMD10	PSMD6
SNRPB	DYNC1H1
BAK1	AKAP13
EIF4A2	EIF4G2
IKBKE	ATIC
YWHAQ	TJP2
NDN	RPS11
YWHAB	TJP2
PRKAB1	EZR
IKBKE	VCP
PSMD6	PSMD14
EIF3A	EIF3D
VHL	PFAS
YWHAZ	DFFA
CNBP	RPS3A
PSTPIP1	RPL21
EIF4A2	EIF4E
TRAF6	MTHFD1
PSMD6	PSMD7
PSTPIP1	RPL31
PSMD13	PSMD8
VHL	TCEB1
PSMC4	PSMC3
VHL	PSMB1
DFFA	DFFB
PSMD6	PSMC6
PSMC4	PSMC2
YWHAZ	BRAF
PSTPIP1	RPL26
ARHGDIA	EIF2B1
CAMK2A	CHMP5
PSMC4	PSMD11
VHL	TCEB2
GABARAPL2	ATG3
PPM1B	S100A8
PSMD10	PSMD12
ATIC	JAK1
ICA1	MKKS
ILK	GEMIN4
PSTPIP1	RPL35A
NEK6	SMC3
VHL	RHOC
NEK6	MCM7
PSMC4	PAICS
TRAF6	VARS
VHL	TXN
ARRB2	ARRB1
STK24	SLMAP
PSMD13	PSMD4
PPM1B	GSN
PSTPIP1	RPL18A
ARRB1	KPNA3
RNPS1	RANBP9
CNBP	RPL34
GNAS	FSCN1
YWHAZ	TJP2
ILK	MMS19
PPM1B	VCP
RNPS1	SRRM1
TRAF6	VCP
TRAF6	IARS
DBNL	CDK4
GIPC1	MCM7
SNRPB	GEMIN4
VHL	APRT
YWHAQ	RAF1
PRKRA	IGF2BP1
VHL	CDK2
CNBP	IGF2BP3
ERCC6L	RB1CC1
YWHAQ	EDC3
PSMD6	PSMC4
DYNLL1	PABPC1
STK24	APOD
YWHAG	RAF1
EIF2B1	EIF2B5
PSMC4	PSMC1
SMYD2	CDC37
VHL	FSCN1
PSMD6	PSMA2
GABARAPL2	EIF4G1
VHL	IARS
PSMD10	PSMD4
PSMD13	PSMA3
YWHAQ	IRS2
CDK4	SMC3
GSK3B	SMN2
PSTPIP1	RPL36
VHL	PSMB3
VHL	RASGRP1
RASGRF2	PMVK
RNPS1	AP2B1
RNPS1	KHK
PSMD13	PSMC6
NEK6	DYNLL1
GSK3B	IGF2BP1
YWHAB	NCKAP1
PSTPIP1	RPL35
VHL	RBX1
ILK	RSU1
CNBP	RPL23A
ARHGDIA	IGF2BP1
PSTPIP1	RPL29
YWHAB	AKAP13
YWHAQ	MLLT4
YWHAQ	USP8
EIF4A1	EIF4G3
EIF4A2	SPAG9
DFFA	HERC1
YWHAQ	TSC2
CHMP6	NXN
ILK	PARVB
AURKA	CDKN2A
YWHAQ	KIF23
ARRB1	JAK1
CUL2	PFKFB3
GAPDH	TXN
PSMD13	PSMA1
VHL	CDO1
DBNL	EIF2AK2
PRKAB1	ACLY
VHL	PAPSS2
CDK2	OGT
GNAS	PAICS
PSMC4	PSMD7
TRAF6	EIF4E2
YWHAG	RACGAP1
YWHAQ	DDX6
EIF4A1	EIF4E
TRAF6	TARS
CNBP	RPL31
CNBP	RPL35A
GIPC1	MARS
SMYD2	IGF2BP1
DBNL	RB1CC1
PRKAB1	PRKAB2
PSTPIP1	RPL34
YWHAZ	EDC3
PSMD6	PSMB5
RIPK2	RPS14
ILK	IGF2BP1
NEK6	XPO5
PSTPIP1	RPL37A
YWHAB	OSBPL3
IKBKE	PPP2R1A
ILK	COPG
SGK1	VCP
GABARAPL2	EZR
PSMD6	PSMD4
YWHAG	BAIAP2
CNBP	RPS16
BAK1	DFFA
VHL	PSMD13
VHL	TARS
TRAF6	PAICS
BAK1	ACTR2
PRKAB1	MARS
CDK4	GEMIN4
IKBKE	LARS
ILK	S100A9
VHL	KNTC1
GABARAPL2	NEK9
CNBP	RPL36
RNPS1	USP7
SMYD2	AXIN1
ILK	MARS
PSMD13	PSMA6
STK24	G3BP2
YWHAG	KIF23
CTNNBIP1	PPP2R1A
RNPS1	RARS
GIPC1	MMS19
CNOT8	MCM7
SGK1	IARS
TRAF6	TJP2
STK24	PDCD6IP
IKBKE	PSMA7
VHL	RPS9
YWHAQ	RPL21
CDK4	SMC1A
CUL2	KCTD5
YWHAZ	NADK
CNBP	RPS19
RNPS1	PSME3
VHL	IMPDH2
YWHAZ	RPL31
VHL	CHMP2B
YWHAZ	NCKAP1
RIPK2	RPL38
UBE2G2	MALT1
CDK4	LYN
GSK3B	ACLY
ILK	COPB2
PRKRA	RPL36
NEK6	CDC37
TRAF6	CTPS
EIF4A2	RPS29
PSMD13	PSMA7
EIF4A2	TPM3
ILK	HSPB1
NEK6	PSMD2
PSMD13	FES
TRAF6	MCM7
LCP2	PIK3R1
LCP2	ITK
LCP2	NCK1
HDAC5	YWHAQ
HDAC5	PRKD1
MAP3K8	NFKB2
MAP3K8	RELA
REL	MAP3K8
REL	RELA
TANK	TRAF3
MAP3K1	CDC37
MAP3K1	RPL30
MAP3K1	RPL4
MAP3K1	RPS13
MAP3K3	YWHAG
MAP3K3	PDRG1
MAP3K3	CDC37
MAP3K3	PFDN2
NFKB1	COPB2
NFKB1	REL
NFKB1	SPAG9
NFKB1	NFKB2
NFKB1	RELA
NFKB2	REL
NFKB2	SEC16A
NFKB2	RELA
NFKB1	KPNA3
NFKB1	RELB
NFKB2	RELB
NFKB2	RPL30
NFKB2	RPL6
NFKB2	RPS13
RELB	HDAC6
RELB	KPNA2
RELB	RELA
TAB2	TAB1
TBK1	CDC37
TBK1	TANK
TRAF6	PSMB5
TRAF6	PSMC1
TRAF6	PSMC2
TRAF6	PSMC3
TRAF6	PSMD1
TRAF6	PSMD12
TRAF6	PSMD13
TRAF6	PSMD3
TRAF6	PSMD7
ARRB1	CSNK2A1
ARRB1	CMBL
ATIC	CMBL
CIAO1	MYO1C
CUL2	CMBL
EIF4A2	CMBL
GABARAPL2	HBG1
GSK3B	STRAP
NEK6	MYO1C
NME2	DYNC1H1
NME2	ACLY
NME2	ATIC
NME2	PSMA2
NME2	PSMA7
NME2	RPL38
PRKAR1A	PRKACA
PSTPIP1	RPL36A
GIPC1	MYO1C
RGS2	EIF3E
RNPS1	CSNK2A1
RNPS1	STRAP
YWHAB	CSNK2A1
YWHAG	KLC2
YWHAQ	KLC2
CTNNB1	CTNND1
CTNNB1	JUP
FANCC	HSPA1A
FANCC	EIF2AK2
CDKN2A	CDK6
APC	CTNNA1
APC	CTNNB1
PIK3R1	CTNNB1
JAK1	STAT3
NOS1	CTBP1
TP53	BAK1
GSK3B	AXIN1
TRIP10	STAT3
CTNNB1	AXIN1
BCR	HCK
SMC1A	SMC3
PRKCI	BAD
BCL2	BAX
BCL2	SERPINB8
PTPN6	BCR
RASA1	DOK1
FES	BCR
APC	TUBA4A
BCL2L1	BAX
ABL1	PTPN6
BUB1	HDAC1
BUB1B	HDAC1
BUB3	HDAC1
CDC20	HDAC1
MAD1L1	HDAC1
ANAPC7	FZR1
ANAPC7	CDC20
CASP3	BCL2
CBL	ZAP70
CHEK1	CDC25A
CHEK1	CSNK2A1
CTNNB1	GSK3B
SRC	PIK3R1
SMAD6	CTBP1
BCR	GRB2
APC	XPO1
BCR	CRKL
BCR	PIK3CG
BCR	GRB10
BAX	BAK1
CTNNB1	CTNNA1
BCR	ABL1
CTNNB1	VCL
SRC	BCAR1
EZR	BID
FAS	BID
RHOA	BID
ARHGDIA	BID
FAS	EZR
RHOA	EZR
ARHGDIA	EZR
RHOA	FADD
ARHGDIA	FADD
BID	FADD
EZR	FADD
FAS	FADD
MAPK8	FADD
CASP10	FADD
CASP8	FADD
BID	MAPK8
EZR	MAPK8
RHOA	MAPK8
ARHGDIA	MAPK8
FAS	MAPK8
BID	CASP10
EZR	CASP10
FAS	CASP10
MAPK8	CASP10
RHOA	CASP10
ARHGDIA	CASP10
BID	CASP8
EZR	CASP8
FAS	CASP8
MAPK8	CASP8
CASP10	CASP8
RHOA	CASP8
ARHGDIA	CASP8
FAS	RHOA
FAS	ARHGDIA
BCR	GAB2
GRB2	GAB2
FANCC	STAT1
FANCC	GSTP1
CDC20	MAD2L1
BCAR1	PTK2
MDM2	TP53
ABL1	JAK1
JUP	CTNNA1
YWHAZ	RAF1
ANAPC1	ANAPC11
ANAPC1	ANAPC2
ANAPC1	FZR1
ANAPC4	FZR1
ANAPC5	FZR1
ANAPC1	ANAPC4
ANAPC2	ANAPC4
ANAPC1	ANAPC5
ANAPC2	ANAPC5
ANAPC4	ANAPC5
RAN	XPO1
BCAR1	CRKL
BCAR1	CRK
MAPK14	CDC25A
ABL1	PIK3R1
FYN	PIK3R1
LCK	PIK3R1
SHC1	PIK3R1
XIAP	DIABLO
CHEK1	SFN
CHEK1	CDKN1A
CHEK1	TP53
ABL1	ABI2
PML	DAXX
BCL2L1	BCL2
MDM2	CTBP1
APC	CSNK2A1
APC	CSNK2B
BCAR1	ABL1
SFN	APC
SFN	ARHGAP11A
SFN	ARHGEF16
SFN	ARHGEF17
SFN	BCAR1
SFN	BRAF
SFN	CSNK2A1
SFN	GRB7
SFN	HDAC4
SFN	IRS1
SFN	IRS2
SFN	ITCH
SFN	KIF23
SFN	KLC2
SFN	MAPKAP1
SFN	NEDD4L
SFN	ISCU
SFN	OSBPL3
SFN	PARD3
SFN	PIK3C2B
SFN	PI4KB
SFN	RACGAP1
SFN	RAF1
SFN	ARHGAP32
SFN	SAV1
YWHAG	SFN
SFN	SYNJ2
SFN	TJP2
SFN	TNK1
SFN	USP8
CHEK1	XIAP
ANAPC1	ANAPC7
ANAPC4	ANAPC7
ANAPC5	ANAPC7
CBL	CRKL
AXIN1	APC
HDAC1	CTBP1
HDAC4	CTBP1
HDAC5	CTBP1
CBL	PIK3R1
CBL	GRB2
ABL1	ABL2
MAPKAPK2	TSC2
RASGRF1	YWHAB
TSC2	YWHAB
TP53	SFN
CRKL	ABL1
GRB10	ABL1
FANCC	SPTAN1
FANCC	AZIN1
GSK3B	APC
KIFAP3	APC
JUP	APC
CDC27	ANAPC1
CDC27	ANAPC10
ANAPC4	ANAPC10
CDC27	ANAPC11
ANAPC4	CDC27
CDC20	CDC27
CDC27	ANAPC5
CDC20	ANAPC5
CDC27	CDC16
ANAPC4	CDC16
CDC20	CDC16
CDC27	ANAPC7
CDC27	CDC23
ANAPC4	CDC23
HRAS	BRAF
ARHGEF7	CBL
FANCC	CDK1
HRAS	RASGRF1
CDKN1A	CDK2
TP53	CDKN1A
HRAS	RAF1
SMAD7	CTNNB1
CTNNA1	CTNND1
SHC1	DOK1
INPP5D	DOK1
DOK1	DOK2
RASA1	DOK2
SHC1	DOK2
INPP5D	DOK2
FANCC	RPS3A
FANCC	HSP90B1
CBL	HCK
FANCC	HSP90AA1
FANCC	HSPA8
RANBP9	NR3C1
MDM2	TP73
FANCC	RPL18
INPP5D	SHC1
SIP1	SMAD1
SIP1	SMAD2
SIP1	SMAD3
JAK1	ABL2
TRADD	TRAF2
TBK1	TRAF2
TAB1	TRAF2
RELA	TNIP2
NFKB2	IKBKG
NFKB2	TNIP2
NFKB1	IKBKG
NFKB1	TBK1
NFKB1	TNIP2
TANK	TRAF2
IKBKG	CDC37
IKBKG	TBK1
IKBKE	CDC37
TBK1	BTRC
TBK1	REL
TBK1	CUL1
TBK1	NFKB2
TBK1	PPP6C
TBK1	RELA
TBK1	SKP1
REL	TNIP2
MAP3K8	TNIP2
SMAD3	PML
PML	SMAD2
RNF41	USP8
PML	MAPK11
APAF1	APIP
APAF1	CASP9
CDCA8	AURKB
CDCA8	BIRC5
ECT2	PRKCZ
PARD3	ECT2
CDCA8	INCENP
CDCA8	RCC2
AURKB	RCC2
AURKB	INCENP
BCL2	SOD1
PML	MDM2
PML	RPL11
TP53	PRMT1
TP53	CARM1
MAPK1	SORBS3
KHSRP	EXOSC2
KHSRP	PARN
MLXIPL	YWHAB
MLXIPL	YWHAQ
MLXIPL	YWHAZ
PRKCE	GAD2
PRKACA	GAD2
SEH1L	NUP107
SEH1L	NUP85
SEH1L	NUP133
NUP107	NUP133
NUP107	NUP85
NUP107	NUP160
NUP43	NUP133
NUP43	NUP107
NUP43	NUP85
NUP37	NUP133
NUP37	NUP107
NUP37	NUP85
NUP43	NUP37
NUP43	NUP160
SEC13	NUP37
SEC13	NUP160
SEC13	NUP133
SEC13	NUP107
SEC13	NUP85
SEC13	SEC31A
SMAD2	ANAPC10
SMAD3	ANAPC10
TNNI3	TNNC1
PTK2B	CBL
SORBS1	PTK2B
SORBS1	CBL
PHACTR1	ACTA1
PHACTR1	PPP1CA
PPP1CA	ACTA1
NLRC4	NOD2
NLRC4	NOD1
NLRC4	NLRP3
PLDN	SNAPIN
PLDN	BLOC1S1
PLDN	BLOC1S2
PLDN	BLOC1S3
PLDN	DTNBP1
PLDN	MUTED
DTNBP1	MUTED
DTNBP1	SNAPIN
DTNBP1	BLOC1S1
DTNBP1	BLOC1S2
DTNBP1	BLOC1S3
BLOC1S2	MUTED
BLOC1S2	SNAPIN
BLOC1S2	BLOC1S1
BLOC1S2	BLOC1S3
BLOC1S3	BLOC1S1
BLOC1S3	SNAPIN
BLOC1S3	MUTED
PLDN	CNO
CNO	SNAPIN
CNO	BLOC1S2
SNAPIN	BLOC1S1
MAPK1	MAPKAPK2
SMAD3	FOXO1
SMAD3	FOXO4
SMAD3	FOXO3
SMAD4	FOXO3
SMAD4	FOXO1
SMAD4	FOXO4
ARHGEF25	RHOA
CDKN2A	CCND2
TICAM1	RIPK1
RIPK3	TICAM1
AKAP9	TRIP10
PRKACA	TRIP10
HRAS	RALGDS
SDCBP	ULK1
BTRC	SMAD4
SMAD3	BTRC
BCL2	BAK1
EIF2C2	DDX20
EIF2C2	GEMIN4
PAK1	ARHGEF2
ARHGEF2	YWHAQ
DLG1	CASK
NUP214	ZFP36
DYNLL1	LDHA
DYNLL1	ALDOA
DYNLL1	GLUL
DYNLL1	ACTB
DYNLL1	ACTG1
DYNLL1	MDH1
DYNLL1	VIM
DYNLL1	TUBA1A
DYNLL1	PFKP
DYNLL1	PFKM
DYNLL1	PARD3
DYNLL1	DYNC1H1
DYNLL1	MTR
DYNLL1	DNM2
DYNLL1	NOS1
DYNLL1	MYO10
LCK	UNC119
FYN	UNC119
AKT1	PAK1
RHOD	ARHGAP29
AKT1	ARHGAP29
CDC42	ARHGAP29
RFWD2	RBX1
RFWD2	JUN
CAB39	STRADA
PIK3CA	HRAS
HSP90AA1	CDC37
MCF2L	RAC1
MCF2L	CDC42
PRKCA	HABP4
NDC80	SPC24
NDC80	SPC25
NDC80	NUF2
STARD13	TUBA1A
STARD13	EPB41L1
STARD13	TAX1BP1
STARD13	HSP90AA1
MAPK7	YWHAE
MAPK7	YWHAB
MAP3K7	TAB1
MAP3K7	TAB2
MAP3K7	TAB3
TAB1	TAB3
ROCK1	CDC25A
SMAD3	NOTCH1
TP53	CABLES1
PPARG	PPARGC1A
PFDN1	ACTA1
PFDN1	TUBA1A
PFDN2	VBP1
PFDN5	PFDN6
TAB3	TAB2
MAP3K7	MAP2K6
MAPK8	JUN
TAB2	TRAF6
TAB3	TRAF6
TRAF6	MAP3K7
TRAF2	MAP3K7
TAB3	TRAF2
EZR	SPTA1
EIF4E2	ARIH1
MDM2	RPL11
MDM2	RPL5
MDM2	CDKN2A
RPL11	CDKN2A
RPL11	TP53
CDKN2A	TP53
RGS2	PRKG1
NCS1	PI4KB
TXNDC17	AVP
TXNDC17	DYNLL1
DCTN1	VIM
DCTN1	DYNC1H1
NDN	NGFR
PPM1B	IKBKG
PPM1B	IKBKB
PPM1B	CHUK
LCK	PIK3CA
LCK	NOTCH1
NOTCH1	PIK3CA
PAN2	PAN3
PAN2	PABPC1
RRM1	RRM2
TTN	ANKRD1
DST	DCTN1
TOM1	CLTC
BAG4	HSP90AA1
DBNL	ZAP70
VHL	PSMC3
VHL	HIF1A
PSMC3	HIF1A
PSMC3	EPAS1
HCK	RAPGEF1
GSK3B	CCNE1
PRKCA	FSCN1
UPF1	UPF2
UPF1	UPF3B
UPF1	DCP2
UPF1	XRN1
UPF1	EXOSC2
UPF1	EXOSC4
UPF1	PARN
UPF2	DCP2
UPF2	XRN1
UPF2	EXOSC2
UPF2	EXOSC4
UPF2	PARN
UPF3A	UPF2
UPF3A	UPF3B
UPF3A	DCP2
UPF3A	XRN1
UPF3A	EXOSC2
UPF3A	EXOSC4
UPF3A	PARN
NR3C1	JUN
NR3C1	STAT3
EIF3A	EIF3B
EIF3A	EIF3G
EIF3A	EIF3J
EIF3A	EIF3C
EIF3K	EIF3J
EIF3K	EIF3G
EIF3K	EIF3C
AKT2	SH3RF1
CETN2	SFI1
STAM2	USP8
MAP2K1	KSR2
MAP3K8	KSR2
STXBP1	CDK5
STXBP1	MAPT
STXBP1	TUBA4A
TYK2	STAT1
PPARG	HDAC4
DPYSL2	AP2A1
CAMK2A	DLG1
AIFM1	HSPA1A
POU5F1	SOX2
TP53	PML
EPM2A	NFU1
STAR	NUCB2
NEDD4	CBLB
DICER1	EIF2C1
DICER1	EIF2C3
DICER1	EIF2C4
DLG1	BTRC
SMAD3	NR3C1
BNIPL	CDC42
BNIPL	ARHGAP1
BNIPL	BNIP2
BNIPL	BAX
BNIPL	BCL2L1
ABL1	GPX1
YWHAZ	PRKCI
YWHAZ	PRKCZ
YWHAZ	PRKD1
TP53	EEF2
CASP8	RALBP1
CASP8	TRADD
CASP8	TRAF2
CASP8	BIRC2
INPP5D	LYN
AURKA	UBE2N
RHOG	DOCK1
PAK1	RAC1
SRC	PLSCR1
SHC1	PLSCR1
BIRC2	DIABLO
BIRC2	HTRA2
HTRA2	XIAP
HTRA2	BIRC3
ACTN2	DLG1
ARHGAP32	RHOA
ARHGAP32	CDC42
YWHAQ	PFKFB2
NUDC	PLK1
PLK1	DCTN1
TP53INP1	TP53
RHEB	TSC2
RAP1A	TSC2
ARHGAP5	RND1
RHOA	ARHGAP5
CDT1	CUL1
CDT1	SKP2
SKP2	CUL1
CDKN1A	CCNE1
CCNE1	CDK2
CTNND1	ACTG1
FYN	CTNND1
LCK	CTNND1
RPS6KA1	MAPK3
RPS6KA1	MAPK1
RPS6KA2	MAPK3
RPS6KA2	MAPK1
RPS6KA3	MAPK3
RPS6KA3	MAPK1
STX4	STXBP3
SH3KBP1	PAK2
SH3KBP1	TJP2
SH3KBP1	SYNJ1
OSTM1	RGS19
OSTM1	GPSM1
TXNIP	HDAC1
MAPK14	KARS
GAB2	ARHGAP32
ARHGAP32	GAB1
ARHGAP32	RAC1
CRK	ARHGAP32
NCK1	ARHGAP32
BCAR1	ARHGAP32
SKP2	CDKN1B
FKBP1A	DHFR
FZR1	CDC27
NDEL1	YWHAE
NDEL1	PAFAH1B1
MAPK1	CASP9
AKT1	TRIB3
NGFR	FSCN1
FYN	ARHGAP32
PARK2	AIMP2
ABL1	CAT
CAT	ABL2
RHOA	ROCK1
STXBP1	STX4
ARHGEF1	PIK3CA
ARHGEF1	RHOA
ROCK1	GAB1
IL1A	S100A13
SUGT1	S100A6
SUGT1	SKP1
TRIB3	RELA
CLTC	DNAJC6
NEDD4	SGK1
PPP1R15A	HSPA8
PPP1R15A	PPP1CA
UPF1	PABPC1
UPF1	UPF3A
SPRY2	RAF1
BCAR1	PTPN12
MAPK1	MAP2K1
MAP2K6	MAPK14
MAPK14	MAPK1
MAPK14	MAPK3
AURKB	RACGAP1
CALB1	RANBP9
ADRBK1	PRKCB
BTK	PRKCB
CDCA3	SKP1
CDCA3	CUL1
FERMT2	FBLIM1
FBLIM1	FLNA
HSP90AA1	NOS3
GUCY1B3	NOS3
GUCY1B3	HSP90AA1
PRKAR2A	AKAP13
PRKAR2A	AKAP7
PRKAR2A	AKAP5
PRKAR2A	AKAP9
ABI1	ABL1
NFKBIB	RELA
MAT2A	MAT2B
PPIA	JAK2
GEMIN4	DDX20
SMN1	DDX20
SMN1	GEMIN4
PRKCE	HK2
DIABLO	BIRC5
SNAPIN	RGS7
SMAD3	DVL1
SMAD1	DVL1
SMAD2	DVL1
SMAD4	DVL1
SMAD7	DVL1
PAK1	CDC42
ARHGAP15	RAC1
DAB1	SIAH1
UBE2A	TP53
UBE2A	MDM2
UBE2A	CDKN2A
FYN	CTNNB1
FER	CTNNB1
CTNND1	SRC
CTNND1	YES1
YES1	FYN
KPNA2	SGK1
SOS1	HRAS
NME1	SET
PARK2	CUL1
SKP1	CUL1
SKP1	RBX1
PARK2	CCNE1
PARK2	CCNA1
ADRBK1	SRC
SRC	GRB2
HSP90AA1	RALBP1
HSP90AA1	TUBA1A
PTEN	TP53
RAF1	YWHAB
RAF1	PHKA2
RAF1	CCT3
YWHAB	RPS6KA1
BCAR1	DOCK1
CRK	DOCK1
GRB2	DOCK1
CRK	SRC
DOCK1	SRC
PTK2	DOCK1
PTK2	SRC
PTK2	CRK
RRM2	TP53
CDC6	MCM7
CUL1	RBX1
CUL1	BTRC
BTRC	SKP1
SKP2	SKP1
MDM2	HIF1A
HIF1A	TP53
NGFR	TRADD
NR3C1	DAXX
NUP98	NUP88
MAPK14	SMAD7
SMAD7	MAP2K3
SMAD7	MAP2K6
SMAD7	MAP3K7
SMAD7	TAB1
HTT	AP2A2
HTT	OPTN
STAT3	KAT5
KAT5	MDM2
KAT5	PLA2G4A
SNRPD3	PRMT5
SNRPD1	PRMT5
SNRPD3	CLNS1A
SNRPD1	CLNS1A
CLNS1A	SNRPB
CLNS1A	SNRPD2
CLNS1A	SNRPE
PRMT5	JAK1
PRMT5	JAK3
PRMT5	TYK2
PRMT5	WDR77
CLNS1A	WDR77
WDR77	SNRPD1
WDR77	SNRPD2
WDR77	SNRPD3
WDR77	SNRPE
WDR77	SNRPB
TAB2	HDAC1
TAB2	HDAC5
TAB2	NFKB1
NFKBIA	RELA
HDAC1	HSPD1
YWHAE	HDAC4
YWHAG	HDAC4
YWHAZ	HDAC4
THRA	CCND1
HDAC1	TOP2B
RELA	HDAC1
NCF1	RELA
HDAC1	PML
HDAC1	NFKB1
FOS	JUN
HDAC1	MDM2
TP53	HDAC1
FES	HSP90AA1
FES	FKBP4
FES	PTGES3
CCNE1	CDC25A
CCNE1	CDKN1B
CCNE1	CDK1
CCNB1	CDK2
CCNB1	CDK1
HDAC1	DAXX
SMAD2	HDAC1
DNMT3L	HDAC1
HIF1AN	HIF1A
HIF1AN	VHL
HDAC1	VHL
HDAC1	HIF1AN
HDAC1	HIF1A
HDAC4	YWHAB
HDAC5	YWHAB
HDAC5	YWHAE
NOTCH1	DTX1
CSNK2A1	PAFAH1B1
CSNK2A1	PTEN
CSNK2A2	PTEN
HSP90B1	CSNK2A1
HSP90B1	CSNK2A2
CSNK2A1	RELA
CSNK2A2	RELA
CSNK2A1	CSNK2B
DVL1	CSNK2A1
DVL1	CTNNB1
DVL2	CSNK2A1
DVL2	CTNNB1
CSNK2A1	IRF2
PRKACA	IRF2
CSNK2A1	PSMA4
HSP90AA1	CSNK2A1
HSP90AA1	CSNK2A2
CSNK2A1	EEF1D
CSNK2A1	RPL5
FGF1	CSNK2B
FGF1	CSNK2A1
FGF1	CSNK2A2
CSNK2A1	FGF2
CSNK2A2	FGF2
CSNK2B	FGF2
TRIM24	PML
YWHAQ	THRA
FOS	CSNK2A1
FOS	CSNK2A2
JUN	CSNK2A1
JUN	CSNK2A2
ACTB	PCYT1A
ACTB	CCT3
ACTB	CCT4
ACTB	CCT5
ACTB	CCT6A
ACTB	CCT7
ACTB	CCT8
ACTB	HSPA1B
ACTB	NCF2
ACTB	NCF1
ACTB	RAC1
ACTB	RAC2
NEDD4L	NR3C1
ACTB	CCT2
SRC	FOXO1
CITED1	HSPA8
BIRC5	INCENP
NOTCH1	NOTCH3
UBE2D3	NEDD4
UBE2E1	NEDD4
UBE2D2	UBE3A
UBE2D3	UBE3A
UBE2D1	UBE3A
PRMT1	CARM1
PRMT1	CAPRIN1
STAT3	SMAD1
TNRC6B	EIF2C1
TNRC6B	EIF2C2
PRKAR2A	GSK3B
PPP1CA	GSK3B
PPP1R15A	PPP1CB
PPP1R15A	PPP1CC
ETF1	PABPC1
PAN3	PABPC1
PAN3	ETF1
CNOT7	PABPC1
HSP90AA1	AKT1
GABARAPL2	RAP2A
GABARAPL2	RAP1A
ARHGEF1	RAP1A
ARHGEF1	HRAS
PTK2B	GSN
GRB2	SHC1
GRB2	SOS1
GRB2	VAV2
GRB2	VAV3
GRB2	RACGAP1
GRB2	PLEC
RHOD	DIAPH2
TNRC6A	EIF2C2
ARFGEF2	PRKAR1A
ARFGEF1	PRKAR1A
ARFGEF2	PRKAR2A
ARHGDIA	CDKN1B
ARHGDIA	NEDD4L
ARPC3	ARAP1
ARPC3	PRMT1
BLMH	TRIO
GET4	CDKN1A
CALM2	MYO6
CCT3	EIF2B2
CHN1	RPS3A
CPNE3	QARS
ENO2	UBE2C
AAGAB	EIF3C
FTL	MAP3K12
GC	SERF2
HBXIP	MAF1
HDAC5	EEF1G
ISYNA1	PPP2CA
KARS	PAFAH1B1
KIF15	MAP1LC3A
LGALS4	ARPC3
LSM2	GBP2
MVD	EEF1G
NSF	EIF3E
NUDT5	MCM3AP
PAFAH1B2	ACIN1
PAFAH1B2	CCT3
PAFAH1B2	ZFP36L1
PARK2	RAC1
SNUPN	TNNT3
S100A8	PRMT1
S100A8	PDCD11
S100A8	PPIA
UGDH	AK5
ARHGDIA	JUP
ARPC3	CDKN2B
BCAR1	PPP1R15A
BCAR1	TUBA1A
GET4	PLK1
CDC42	KAT5
EIF2S2	CRMP1
ENO2	HABP4
GEMIN7	KAT5
GNAI2	TUBA1A
GSN	TOM1L1
HABP4	PRMT1
HABP4	VIM
HBA1	HBB
HSPB1	PPA1
NDC80	TOM1L1
MAPK9	ACP5
MYH9	MYL9
NFATC2	VIM
PAFAH1B2	PARK2
PAFAH1B3	GBP2
NUP85	EEF1G
PFDN1	PSME1
PMF1	CRMP1
PSME1	VCL
PSME1	VIM
PTEN	HBA1
RGS2	ARFGAP1
RGS2	DYNLL1
RGS2	PARK2
SNUPN	ENO2
RPL9	RPS3
S100A8	TP53
S100A8	TUBA1A
SAT1	GBP2
SERPINB9	GBP2
SNRPB	PSMA3
SNRPD2	KAT5
SYN1	KAT5
SYN1	VIM
UBC	UCHL1
XRCC4	VIM
ACTG1	SH3GL2
ACTN2	TUBA1A
ARF1	EEF1G
BCR	TP53
BCR	UNC119
GET4	KAT5
CASP8	VIM
CCT5	TP53
CCT7	KAT5
CDC42	UBR1
CDK5RAP2	KAT5
CDKN2C	TLE1
ENO2	HK1
ENO2	TUBA4A
NADK	EEF1G
FTH1	CRMP1
FTH1	UBR1
GSTO1	KAT5
HBXIP	EEF1A1
HBXIP	GAPDH
HSPA8	FBP1
HSPA8	UBC
HSPB1	TP53
ID2	UNC119
ITSN1	EEF1A1
ITSN1	KIF5A
ITSN1	UNC119
KIF15	VIM
LMNA	KAT5
MAPK10	UNC119
NCK2	EEF1G
PNP	TP53
NUDT3	RPL8
NUDT3	RPLP1
PAFAH1B2	RPLP0
PAPSS1	EEF1A1
PAPSS1	UNC119
PFDN1	RPLP1
PRDX1	GAPDH
RGS2	HSPA8
SNUPN	PEX5
RPL12	TUBA1A
RPL18A	RPL36
RPS21	RPSA
RPS28	EEF1G
S100A8	UNC119
SMN1	UNC119
SNAPIN	EEF1G
SNAPIN	KAT5
SNRPD2	EEF1G
SNRPF	PSMA3
SNRPG	CRMP1
SNRPG	TLE1
SULT1E1	EEF1A1
FAS	EEF1A1
ATP6V1E1	ATP6V1G1
AXIN1	CRMP1
AXIN1	EEF1A1
UBQLN4	EEF1A1
UBQLN4	UNC119
TRIB3	EEF1G
TRIB3	KAT5
GET4	EEF1G
CCT7	CRMP1
CDC42	TP53
CDK5RAP2	CRMP1
DYNLL1	EEF1A1
EEF1D	CRMP1
EIF2S2	TLE1
EIF2S2	TP53
EIF2S2	UNC119
EIF3F	EEF1A1
GSTO1	EEF1G
KARS	EEF1G
LSM2	CRMP1
NSF	RPLP1
PAFAH1B3	GAPDH
PAFAH1B3	TLE1
PAFAH1B3	TP53
PAFAH1B3	UNC119
PPA1	TP53
PPA1	UNC119
PSMA6	PSMA3
PSMD11	EEF1G
PSMD11	GAPDH
PSMD11	TLE1
PSMD11	TP53
PSMD11	UNC119
PSMD2	UNC119
SAT1	CRMP1
SAT1	KAT5
SAT1	TP53
SAT1	UNC119
SERPINB9	GAPDH
SERPINB9	TLE1
SERPINB9	TP53
SERPINB9	UBR1
SERPINB9	UNC119
SNRPN	TP53
SULT1E1	TP53
SULT1E1	UNC119
TK1	CRMP1
TK1	GAPDH
TK1	TLE1
TK1	TP53
TK1	UNC119
FAS	CRMP1
CCT7	EEF1G
CDC42	EEF1G
CDC42	UNC119
CDK5RAP2	EEF1G
CDKN2C	TP53
CDKN2C	UNC119
COPE	COPA
LSM3	EEF1A1
PAFAH1B3	CRMP1
PAFAH1B3	EEF1A1
PSMD11	CRMP1
PSMD11	EEF1A1
RPLP1	EEF1A1
RPS3A	HSP90AA1
SAT1	EEF1G
SAT1	RPLP1
SAT1	TLE1
SERPINB9	CRMP1
SERPINB9	EEF1A1
CTNNA1	MLLT4
CBLB	ZAP70
TSC1	YWHAZ
TSC2	YWHAZ
NR3C1	HSPD1
NR3C1	RAN
NR3C1	ARPC5
GRB2	BCAR1
PSEN2	GFAP
AKT1	IRAK1
MYD88	IRAK1
SRP9	SRP14
SOCS1	IRS2
IRS1	SOCS1
HIF1A	PSMA7
PLCG1	SRC
STAT3	STAT1
STAT3	PTPN11
STAT1	EIF2AK2
IRF4	STAT6
ITK	KPNA2
KIF11	DCTN1
BNIP2	CDC42
PIK3R1	WAS
SRC	WAS
FGR	WAS
FYN	WAS
PLCG1	WAS
GRB2	WAS
CDK4	CCND1
CDK6	CCND1
CDKN2A	CCND1
SPTAN1	DES
RHOA	NET1
UCHL1	RANBP9
CDKN1B	UCHL1
NEB	TMOD1
ADRBK1	PDC
FOSL1	JUN
CDC42	NET1
CDC42	ROCK1
BCL2L14	BCL2L1
SMN1	GEMIN5
DDX20	GEMIN5
VAV1	PRKCQ
GEMIN5	GEMIN4
GEMIN5	SNRPD1
GEMIN5	SNRPD2
GEMIN5	SNRPD3
GEMIN5	SNRPE
GEMIN5	SNRPF
GEMIN5	SNRPG
BLNK	NCK1
BLNK	VAV1
BLNK	GRB2
FAS	RIPK1
FER	DNM2
GAPDH	PRKG1
NCF2	NCF4
CASP3	TRAF3
CSNK2B	CDKN1A
AURKA	NME1
IRS2	PIK3R1
IRS2	PTPN11
FYN	JAK2
CRMP1	DPYSL2
RHOA	CRMP1
RHOA	DPYSL2
AKT1	IMPDH2
WASF2	ACTR3
CSNK1A1	KPNA2
CSNK1A1	PPP2CA
CSNK1A1	ACTA1
BCAP31	ACTG1
IRS2	PIK3R3
IRS1	PIK3R3
AHR	AIP
COPB1	ARF1
COPG	ARF1
AKT1	BRAF
MAPK3	BRAF
BAIAP2	CDC42
IKBKB	NFKB1
IKBKB	BTRC
NFKB1	BTRC
REL	NFKBIE
ABL1	TP53
COPB2	COPA
COPB2	COPE
GRB2	SYN1
AP1G1	ARF1
AP1B1	ARF1
CDK6	CDKN2D
ARCN1	COPB1
COPA	COPB1
COPB1	COPB2
COPB2	COPG
COPG	COPE
ARF1	COPE
STAT5A	JAK2
STAT5B	JAK2
EPRS	IARS
EPRS	RARS
YAP1	KIF5A
EIF4ENIF1	EIF4E
MAPK10	ARRB2
MAPK10	ARRB1
SHC1	GRAP2
GRAP2	ABL1
GRAP2	CBL
GRAP2	SOS1
CRKL	RAPGEF1
[truncated: 21,690 more rows]
