# Supplementary material for: Rechecking the Centrality-Lethality Rule in the Scope of Protein Subcellular Localization Interaction Networks
Source: PLoS One. 2015 Jun 26;10(6):e0130743. doi: 10.1371/journal.pone.0130743 (PMC4482623; doi:10.1371/journal.pone.0130743)
Supplement: S2 Dataset — It contains PSLINs of 11compartments, including Endoplasmic, Cytoskeleton, Golgi, Cytosol, Lysosome, Mitochondrion, Endosome, Plasma, Nucleus, Peroxisome and Extracellular. (ZIP) [file pone.0130743.s002.zip › Human_PSLINs/Endoplasmic_PPI.txt]

APOB	MTTP
PPIB	CAMLG
RTN4	BCL2
PSEN2	KCNIP3
SERPINH1	UBQLN4
DHDDS	NPC2
UBQLN1	MTOR
UBQLN1	P4HB
POM121	COL4A3BP
POM121	AGR2
TTC35	COX4NB
STX8	CREB3
SEC24C	SEC23B
BSCL2	USE1
EMD	FATE1
TRAPPC3	TRAPPC6A
PLA2G16	UBQLN1
SQSTM1	GABARAPL1
EMD	CREB3
TRAPPC3	TRAPPC2L
RTN3	RTN4
TTC35	FAM158A
COL4A3BP	RTN3
SEC24D	SEC23B
ARL6IP1	INPP5K
SEC13	SEC16B
HSPA13	UBQLN1
COL4A3BP	RTN4
BCL2	ITPR1
CAV3	JPH2
FKBP1A	MTOR
HLA-B	VCP
DEGS1	SURF4
UBE2G2	AMFR
FADS1	DHCR7
VHL	RASGRP1
HLA-A	UGGT1
TOR1A	DHCR7
TOR1A	CNIH4
PGRMC1	DDOST
SGK1	VCP
UBE2G2	AUP1
VHL	PCMT1
CNBP	SYNCRIP
VHL	PPIB
EXT2	HYOU1
TP53	BAK1
BCL2	BAX
BAX	BAK1
AMFR	VCP
ERGIC1	ERGIC3
NCSTN	APH1A
NCSTN	PSEN1
SELS	VCP
SELS	DERL1
DERL1	HLA-A
TOR1A	TOR1B
SEC13	SEC31A
PRKCA	ATP1A1
CLSTN1	PSEN1
STX18	ZW10
STX18	RINT1
STX18	SCFD1
STX18	SEC22B
STX5	SEC22B
RINT1	ZW10
BCL2	BAK1
CAV1	PLD2
RYR1	TRDN
PSEN1	PSENEN
PSEN1	APH1A
NCSTN	PSENEN
PSENEN	APH1A
P4HA3	PDIA2
CANX	APOB
DLG1	GRIA1
TP53	MTA1
CAMLG	EGFR
TP53	PML
BCAP29	BCAP31
PRKCA	EGFR
INSIG1	SCAP
INSIG1	SREBF2
PRKCA	PLD1
NCK1	ARHGAP32
SRI	ALG2
S100A1	GJA1
S100A1	ATP2A2
EBP	EBPL
MCFD2	LMAN1
RYR1	FKBP1A
SLN	ATP2A1
SLN	PLN
STX5	VAPB
HSPA5	ERN1
PARK2	FBXW7
CANX	EDEM1
NCK1	MTA1
NOTCH1	NOTCH3
RYR2	AKAP6
PIGK	PIGT
PIGK	CANX
HLA-G	COPB1
LRP5	MESDC2
LRP6	MESDC2
CHP	SLC9A1
TMEM43	FDFT1
SUMF2	FBXW7
ARL6IP1	FBXW7
ARL6IP1	FDFT1
FAM176A	PTN
LRPAP1	RTN4
STC2	PTN
DNAJB11	PTN
GSTM4	TP53
P4HB	PTN
SSR1	PTN
STX5	TP53
UBQLN4	PTN
FBXW7	NOTCH4
ITPR1	MRVI1
KDELR1	ARFGAP1
PLN	ATP2A1
PLN	ATP2A2
SLN	ATP2A2
PLD2	PRKCA
STX5	STX17
GRIA1	GRIA2
FN1	COL7A1
LRP2	MAPK8IP1
DNAJC3	EIF2AK3
CAV2	CAV1
STX5	YKT6
STX5	SEC22A
STX5	BET1
PIGT	GPAA1
PLD1	SNCA
HSPA5	SIL1
CALR	PDIA3
CALR	CANX
RYR2	RYR3
RYR1	RYR2
SRI	RYR2
DPM1	DPM2
DPM1	DPM3
APOD	APOA2
SYNCRIP	A1CF
SNCA	BAX
FKBP1A	RYR3
PIGP	PIGA
PIGP	PIGQ
DPM2	PIGP
COL4A2	COL4A1
VWF	COL1A1
ADORA1	DRD1
STIM1	STIM2
GRIP1	GRIA2
GRIA1	GRIP1
GRIA1	SDCBP
GRIA2	SDCBP
HLA-E	B2M
HTT	EGFR
HRC	TRDN
TP53	APEX1
ITPR1	AHCYL1
BCAP31	BCL2
PRKCA	GJA1
GJA1	PRKCE
HTT	TP53
TP53	PTGS2
COL8A1	COL8A2
KCNIP3	PSEN1
COL9A1	COL2A1
TMEM132A	HSPA5
NCK1	EGFR
PSEN1	FBXW7
EXT1	EXT2
PSEN1	PSEN2
APH1A	PSEN2
PLD2	CAV2
ITPR1	FKBP1A
LRPAP1	MTOR
PRKCD	MTOR
MTOR	PLD2
PRKCA	AVPR2
PSEN1	BCL2
EGFR	PLD2
VHL	FN1
TAP1	HLA-G
TAP2	HLA-G
NCSTN	PSEN2
LRP2	LRPAP1
COL17A1	DST
PSEN2	SRI
VAPA	VAPB
PIGK	GPAA1
CALR	APOB
TOR1A	SNCA
UBQLN1	PSEN1
UBQLN1	PSEN2
CALR	TAPBP
HSPA1A	MAP3K5
NCK2	EGFR
SEC24C	SEC23A
SEC24B	SEC23A
GPAA1	PIGS
F10	F7
HSPA1A	BCL2
VWF	HSP90B1
VWF	HSPA5
VWF	PDIA4
CALR	VWF
TMBIM6	BCL2
PTPN1	CAV1
SIGMAR1	ITPR3
APEX1	ANP32A
APEX1	SET
SCGB1A1	LRP2
SCGB1A1	CUBN
PIGH	PIGA
ERN1	MAP3K5
PSENEN	PSEN2
TYRO3	GAS6
COL7A1	COL1A1
COL7A1	COL4A1
PTPN1	EGFR
PARK2	GPR37
PARK2	UBE2J1
FKBP1B	RYR2
EIF2AK3	HSPA5
EIF2AK3	HSP90B1
CLU	LRP2
PML	FOS
MAPK8IP3	MAPK8IP1
UPK2	UPK1A
PIGQ	PIGH
PIGQ	PIGC
PIGQ	PIGA
CAV1	NOS1
MYOC	FN1
TAP1	PDIA3
PARK2	SNCA
TRDN	CASQ2
TAP1	TAP2
TAPBP	TAP1
TAPBP	TAP2
PSEN1	NOTCH1
ATF6	ATF6B
PTGS2	CAV1
OPRM1	PLD2
COPB1	KDELR1
SCAP	SREBF2
SORT1	LRPAP1
PSEN1	HERPUD1
ERN1	PSEN1
S100A1	RYR1
APOB	HSP90B1
APOB	PDIA4
APOB	PPIB
SEC61A1	APOB
SEC61B	APOB
PLD2	PRKCD
ERO1L	ERP44
ERO1LB	ERP44
ERO1L	P4HB
ERO1LB	P4HB
PIK3C2B	EGFR
ANXA7	ALG2
NCSTN	BACE1
MAPK8IP3	MAP3K5
ATP2B2	DLG1
PSEN1	CIB1
PSEN2	CIB1
SSR2	SRPR
ANXA7	SRI
TAPBP	COPB1
TAPBP	HLA-A
TAP1	COPB1
TAP1	HLA-A
HLA-A	COPB1
P4HA2	P4HB
POR	CYP2C19
POR	CYP2C9
POR	CYP2E1
POR	CYP1A2
BCL2	FKBP8
DNAJC14	DRD1
CACNA1S	SRI
EGFR	CAV1
EGFR	CAV3
NOTCH1	FBXW7
ABI1	NCK1
CAV2	NCK1
SYNE1	EMD
HLA-C	HSPA5
HSPA5	DNAJC10
SET	ANP32A
F10	TFPI
BNIP1	BCL2
BCL2	BNIP3L
PARK2	HSPA1A
GJA1	CAV1
GJB2	CAV1
GJB1	CAV1
GPR37	HSPA1A
ITPR1	ITPR3
TAP2	HLA-C
AMFR	CYP3A4
FAF2	INSIG1
INSIG1	VCP
FAF2	VCP
AMFR	FAF2
FBXW7	MTOR
RNF103	DERL1
RNF103	VCP
UCHL1	TP53
APOA1	APOC1
UBQLN4	HSPA5
UBQLN4	FKBP7
NPLOC4	VCP
SYVN1	ERN1
HERPUD1	UBQLN1
HERPUD1	UBQLN4
AMFR	DERL1
AMFR	DERL2
AMFR	DERL3
AMFR	RNF5
VCP	DERL1
DLG1	MARCH2
SERPINH1	TP53
NHLRC1	AGL
SQSTM1	GRIA1
SVIP	DERL1
SVIP	VCP
SVIP	SYVN1
SVIP	AMFR
SVIP	CANX
SVIP	NPLOC4
SVIP	SELS
VCP	SYVN1
SELS	SYVN1
SELS	AMFR
SELS	NPLOC4
NHLRC1	EPM2A
NHLRC1	HSPA5
EPM2A	HSPA5
USP19	CAMK2G
USP19	HMOX2
USP17L2	SET
VCPIP1	VCP
KEAP1	SQSTM1
VCPIP1	FAF2
USP19	FKBP8
USP19	SEC61A1
USP19	SEC61A2
VCPIP1	NPLOC4
USP19	SRPRB
VCPIP1	UBXN2B
VCPIP1	UBXN2A
VCPIP1	SVIP
USP17	USP17L2
USP17	USP17L7
USP17L2	USP17L7
BSCL2	CANX
SYVN1	GPR37
ORMDL3	SPTLC1
EGFR	PARK2
EGFR	AHSA1
EGFR	UCHL1
EGFR	HSP90B1
EGFR	PTGDS
EGFR	COL9A3
EGFR	FKBP8
EGFR	SPCS2
EGFR	HSPA1A
EGFR	FN1
EGFR	VAPA
UBE2J1	PJA2
UBE2J1	SYVN1
VAPA	INSIG1
VAPB	INSIG1
INSIG2	SCAP
SEC61B	ASNA1
SERP1	ASNA1
CLN3	KIAA0368
CLN3	HSD17B12
CLN3	SEC61A2
CLN3	RPN2
CLN3	SIGMAR1
CLN3	AUP1
CLN3	CCDC47
CLN3	GANAB
CLN3	CKAP4
CLN3	DDOST
GABARAP	SQSTM1
GABARAP	KEAP1
GABARAPL1	GABARAP
GABARAPL1	HADHB
GABARAPL1	KEAP1
SQSTM1	HADHB
SQSTM1	ASPH
SNCA	GABARAPL1
SNCA	CAMK2B
SNCA	CAMK2D
SNCA	THY1
SNCA	HSPA5
SNCA	MGST3
SNCA	GLUL
SNCA	NDUFB8
SNCA	VAPA
SNCA	VAPB
HSPA1A	SNCA
HERPUD1	SYVN1
HERPUD1	DERL1
HERPUD1	VCP
HERPUD1	SELS
SYVN1	DERL1
SELS	DERL2
DERL2	VCP
DERL2	DERL1
DERL2	SYVN1
DERL2	SEL1L
SEL1L	SYVN1
SEL1L	DERL1
INSIG1	AMFR
INSIG1	HMGCR
FBXW7	SREBF1
SREBF2	GOLGB1
SREBF2	HSPA5
SREBF2	OS9
FBXO2	VCP
VRK2	TP53
VHL	TP53
CNBP	FKTN
OSBPL5	NPC1
SREBF2	ATF6
RPE65	SLC27A1
LRP6	NPC1
APOB	LRP6
AVPR2	VCP
AVPR2	DERL1
PARK2	HTRA2
PARK2	BCL2
AMFR	HERPUD1
SYVN1	CLU
EDEM1	SEL1L
FBXO2	BACE1
FOXRED2	SEL1L
FOXRED2	OS9
FOXRED2	DNAJC10
FOXRED2	RPN1
SEL1L	RPN1
SYVN1	HTT
AMFR	SYVN1
AMFR	HTT
HTT	VCP
WFS1	ATF6
SYVN1	WFS1
SYVN1	ATF6
FGFR3	HSPA1B
HAX1	HSPA5
SNCA	HERPUD1
NDFIP2	EGFR
KEAP1	BCL2
RNF139	INSIG1
RNF122	CAMLG
RNF139	SREBF2
RNF139	SCAP
SCAP	SEC24B
SEC24B	RNF139
HLA-DRB1	VCP
VCP	UBXN2B
VCP	UBXN7
VCP	UBXN1
VCP	UBXN2A
VCP	FAF1
UBXN4	VCP
FAF2	NPLOC4
FAF1	NPLOC4
UBXN7	NPLOC4
UBXN1	NPLOC4
FAF1	VCPIP1
UBXN1	VCPIP1
UBXN7	VHL
UBXN7	AMFR
UBXN7	PJA2
JKAMP	RNF5
FAF2	PJA2
FAF1	AMFR
FAF1	PJA2
UBXN1	AMFR
UBXN1	PJA2
SYVN1	PDIA2
AMFR	PDIA2
STAU1	RPL10
RNF13	PGRMC1
KEAP1	NFE2L1
KSR1	MAP2K2
INSIG2	AMFR
INSIG2	UBQLN1
INSIG2	VCP
INSIG2	RPN1
INSIG2	HSPA5
INSIG2	FAF2
INSIG2	HSPA1A
ITPR1	ERLIN1
ITPR1	ERLIN2
ITPR1	VCP
ERLIN1	ERLIN2
UBQLN4	GJA1
RNF5	TMEM173
INSIG1	INSIG2
TP53	NOTCH4
NFE2L1	FBXW7
BNIP1	SQSTM1
DTNBP1	AKAP6
DTNBP1	DST
DTNBP1	SYNE1
TP53	HSPA5
SYVN1	TP53
SYVN1	HSPA5
AMFR	HMGCR
AMFR	ERLIN2
ERLIN1	AMFR
ERLIN1	RNF139
ERLIN2	RNF139
ERLIN2	SYVN1
ERLIN1	SYVN1
AMFR	CYP2E1
HMGCR	ERLIN2
HMGCR	VCP
INSIG1	ERLIN2
AMFR	HSPA5
AMFR	HSP90B1
AMFR	CANX
AMFR	HAX1
AMFR	CCDC47
AMFR	ATP2A2
AMFR	SEC61B
AMFR	SRPRB
MTOR	PRKCA
HLA-A	SYVN1
HLA-A	UBE2J1
TMEM173	SEC61A1
TMEM173	SLC39A14
TMEM173	ACSL3
TMEM173	CCDC47
TMEM173	DDOST
TMEM173	HM13
TMEM173	MBOAT7
TMEM173	NPC1
TMEM173	SGPL1
TMEM173	STT3A
TMEM173	STT3B
TMEM173	SURF4
TMEM173	YIPF5
TLR9	UNC93B1
TLR9	CLGN
TLR9	UGGT1
UNC93B1	CCDC47
UNC93B1	CDIPT
UNC93B1	DDOST
UNC93B1	GOLT1B
UNC93B1	HM13
UNC93B1	LPGAT1
UNC93B1	MBOAT7
UNC93B1	NPC1
UNC93B1	PIGN
UNC93B1	SEL1L
UNC93B1	STT3A
UNC93B1	STT3B
UNC93B1	SURF4
UNC93B1	TMCO1
UNC93B1	YIPF5
HMOX2	INPP5K
MEST	CRELD2
MEST	KIFAP3
HLA-DPB1	RTN4
DNAJB11	UBQLN4
DNAJB11	COL6A1
DNAJB11	FAF1
HSD17B10	FAF1
UBXN2A	DBI
ANXA7	COL4A2
ANXA7	TP53
ANXA7	EXT2
ANXA7	C14ORF1
ANXA7	HADHB
ANXA7	COL4A5
ANXA7	INPP5K
ANXA7	COL11A2
ANXA7	PLD3
ANXA7	FAF1
ANXA7	DMPK
HSPA13	SSR1
HSPA1A	TP53
TRIM13	SQSTM1
TRIM13	ZFYVE1
RNF139	INSIG2
RNF139	HMGCR
UCHL1	PLA2G2A
PARK2	SQSTM1
SGK1	SYVN1
TP53	BCL2
VHL	EPHA4
VHL	GLT25D1
VHL	EIF5A
VHL	EIF5A2
VHL	COL4A1
VHL	COL4A2
VHL	COL4A3
VHL	COL4A5
VHL	COL4A6
VHL	COL6A1
VHL	CRTAP
VHL	LEPRE1
VHL	PLOD2
VHL	PLOD3
BFAR	TMBIM6
BFAR	UBE2G2
EPHA4	VAPB
TAP1	CALR
TAP1	PDIA2
TAP1	B2M
B2M	TAPBP
SET	TP53
VHL	CLU
ITPR1	AMFR
ERLIN2	DERL1
UBQLN1	UBXN4
UBQLN1	VCP
ALG2	SEC31A
TMEM66	SEL1L
OS9	SEL1L
OS9	HSPA5
TMEM66	SYVN1
TMEM66	AMFR
TMEM66	OS9
AUP1	VCP
AUP1	SEL1L
AUP1	OS9
AUP1	FAF2
AUP1	SYVN1
AUP1	RPN2
AUP1	DDOST
AUP1	SPTLC1
AUP1	LPCAT1
AUP1	STT3B
AUP1	UBE2J1
UBE2J1	VCP
UBE2J1	DERL1
UBE2J1	DERL2
UBE2J1	DERL3
UBE2J1	FAF2
UBE2J1	ASNA1
SEL1L	UBXN4
SEL1L	FAF2
SEL1L	UBE2J1
RPN1	OS9
TAP2	CALR
TAP2	PDIA3
TAP2	HLA-B
PDIA3	CAV1
ALG2	SHISA5
CISD2	BCL2
HTT	UBQLN1
SCD	VCP
APOB	VCP
UBXN4	CANX
UBXN4	AMFR
UBXN4	DERL1
DERL1	FAF2
DERL2	FAF2
DERL1	CLN6
CLN6	VCP
DERL1	ERN1
DERL3	ERN1
ERN1	SEL1L
SQSTM1	SNCA
AMFR	NPLOC4
UBE2J1	TP53
FBXO2	GJB2
SEL1L	ERLEC1
OS9	HSP90B1
ERLEC1	HSP90B1
ERLEC1	HSPA5
ERLEC1	SYVN1
OS9	SYVN1
VHL	PRKCD
KIAA0368	PCYT1B
KIAA0368	FBXO2
KIAA0368	GOLGB1
KIAA0368	SYNE1
DST	KIAA0368
DNAJB9	KIAA0368
UBE2G2	KIAA0368
KIAA0368	HSPA1A
KIAA0368	TMED4
KIAA0368	MARCH5
KIAA0368	RCN2
TP53	RNF43
TRIM13	VCP
TRIM13	ATP2A2
TRIM13	DDOST
DHCR24	TP53
PRKCD	TP53
TRAM1	DERL1
TRAM1	HM13
TRAM1	HLA-A
APOA1	APOB
APOA1	VCP
APOB	HSPA5
APOB	SYVN1
APOB	DERL1
APOB	SELS
HLA-B	B2M
APOB	FAF2
PLIN2	APOB
ASNA1	SEC61A1
ASNA1	STX5
PARK2	UBE2J2
RNF5	DERL1
RNF5	UBE2J1
FBXO2	TOR1A
SEC61A1	HLA-A
SEC61A1	PDIA3
VHL	FKBP8
CD4	VCP
SREBF1	SREBF2
POMP	CANX
PRNP	AIFM3
BFAR	BCL2
VHL	KIFAP3
CLU	BAX
TH	EXTL3
SQSTM1	MTOR
MYOC	COL1A2
MYOC	COL3A1
MYOC	NOTCH2
PML	SYNE2
INSIG1	PGRMC1
SCAP	SREBF1
BCAP31	BFAR
STX5	VCPIP1
SACM1L	COPB1
INSIG1	SREBF1
INSIG2	SREBF1
VHL	HSPA1A
TAP2	HLA-A
TAP1	HLA-B
BAX	TP53
BCAP31	SEC61B
BCAP31	TRAM1
BCAP31	DERL1
BCAP31	RNF5
SEC61A1	BCAP31
SEC61A1	SEC61B
PML	BCL2
COPB1	TMED10
UBQLN4	AGR2
UBQLN4	C19ORF10
UBQLN4	COL8A1
UBQLN4	FKBP2
UBQLN4	ERP27
UBQLN4	PLA2G16
UBQLN4	PDIA5
UBQLN4	PIP4K2B
UBQLN4	PPIB
UBQLN4	RPN1
UBQLN4	HSPA13
UBQLN4	UBQLN1
UBQLN4	ERP29
UBQLN4	COPB1
UBQLN4	DMPK
UBQLN4	FA2H
UBQLN4	PTPRN2
BCAP31	HLA-A
BCAP31	LMAN1
LMAN1	BCAP29
LMAN1	CANX
LMAN1	HLA-A
ATP7A	CLU
TOR1A	KLHL14
ERLEC1	OS9
EDEM1	RHO
SEC61B	EGFR
DNAJC10	EDEM1
EDEM1	SEC61B
EDEM1	DERL1
EDEM1	DERL2
EGFR	EMD
EGFR	SEC61A1
CLU	PRNP
RPN1	HSPA5
HSPA5	TMEM67
PML	MTOR
VCP	RHO
TRAPPC2	TRAPPC9
TRAPPC2	TTC15
TRAPPC2L	TRAPPC9
TRAPPC2L	TTC15
TRAPPC1	TTC15
TRAPPC1	TRAPPC3
TRAPPC2	TRAPPC3
TRAPPC2	BET3L
TRAPPC2	TRAPPC4
TRAPPC2	TRAPPC5
TRAPPC2	TRAPPC6A
TRAPPC2	TRAPPC6B
TRAPPC2L	BET3L
TRAPPC2L	TRAPPC6A
TRAPPC2L	TRAPPC6B
TRAPPC3	TRAPPC5
TRAPPC3	TRAPPC6B
BET3L	TRAPPC4
BET3L	TRAPPC9
BET3L	TTC15
BET3L	TRAPPC5
BET3L	TRAPPC6A
BET3L	TRAPPC6B
BET3L	TRAPPC1
TRAPPC4	TRAPPC9
TRAPPC4	TTC15
TRAPPC4	TRAPPC2L
TRAPPC6A	TTC15
TRAPPC6A	TRAPPC6B
TRAPPC9	TTC15
TTC15	TRAPPC6B
HTRA2	HAX1
KRTCAP2	DDOST
AMFR	DDOST
ABI1	NCK2
DNAJB9	HSPA5
VCP	DNAJC10
VCP	DNAJB9
BCAP31	PTPLB
BCAP31	CANX
DERL1	RHO
PARK2	UBE2G2
PLD2	SNCA
RNF5	UBE2G2
LMAN1	HSPA1A
LMAN1	VCP
LMAN1	COPB1
LMAN1	P4HB
SNCA	SRI
CAV1	SNCA
PRKCD	SNCA
HTT	SQSTM1
PARK2	VCP
PSEN1	CYP2C18
PSEN1	CYP2C8
HTT	THY1
HTT	PRNP
HTT	HSD17B10
HTT	CA4
HTT	ASPH
HTT	GNAZ
HTT	SRP9
HTT	BCAP31
TOR1AIP2	TOR1A
TOR1A	TOR3A
TOR1A	CANX
GPAA1	PIGU
PIGS	PIGU
PIGK	PIGS
PIGK	PIGU
PIGS	PIGT
PIGT	PIGU
GANAB	PRKCSH
SRP68	SRP72
RPN1	STT3B
RPN1	RPN2
RPN1	SSR3
SEC23A	SEC13
CANX	PRKCSH
RPN2	STT3B
DDOST	STT3B
DDOST	SSR4
HSPA5	P4HB
SEC24C	SEC24D
CALR	PRKCSH
SEC23A	SEC24A
P4HB	PDIA6
HSP90B1	HSPA5
DDOST	SSR3
MAGT1	DDOST
MAGT1	STT3B
SEC24A	SEC24C
SEC24A	SEC24D
TMED9	TMED10
SEC23B	SEC24B
HSPA5	PDIA3
CALR	GANAB
P4HB	PPIB
HSPA5	PPIB
CAV1	PTRF
SEC24A	SEC24B
CANX	GANAB
ACSL3	ACSL4
P4HB	PDIA4
ZMPSTE24	DDOST
HSP90B1	P4HB
HSPA5	PDIA6
SYNCRIP	RPL10
AHCYL1	UBQLN1
PGRMC1	SPCS2
NCSTN	RRS1
CALR	HSP90B1
AHCYL1	SEC24C
VCP	TXNDC5
HSP90B1	PRKCSH
ZMPSTE24	MGST3
RPN1	TECR
AHCYL1	SEC24A
AHCYL1	UBQLN4
SEC22B	TMED10
UBQLN4	UBXN1
NCSTN	SURF4
P4HB	SURF4
CTSA	RAB2A
DNAJB11	EPHX1
SEC22B	STIM1
SEC22B	TMED9
TMED2	TMED4
CALU	FAF2
SYNCRIP	STT3B
NCSTN	SLC27A2
HSPA5	SURF4
HSPA5	RAB14
MOGS	TECR
CALU	KIAA0090
SERPINH1	TMED9
NCSTN	TPBG
ERGIC1	FAF2
CAT	STIM1
ZMPSTE24	TMEM43
PDIA6	SERPINH1
FAF2	PTPLAD1
CTSA	PLAUR
ERLIN2	RAB2A
PDIA3	PPIB
RRBP1	SRPRB
SYNCRIP	IKBIP
FAF2	HLA-G
ATP2A2	ITPR3
RAB9A	SEC24A
RCN1	SEC23A
PTRF	TMED10
UGGT1	ZW10
FKBP8	SSR1
SEC22B	UBXN1
HSPA5	SERPINH1
CANX	RPN2
SEC22B	SERPINH1
HSP90B1	GANAB
SYNCRIP	PLP2
SEC23A	UBXN7
FKBP8	PGRMC1
PCMT1	SEC24A
P4HB	SERPINH1
PLAUR	VMA21
SYNCRIP	RPN1
PDIA3	RPN2
GANAB	P4HB
UBQLN1	UBXN1
NOTCH2	SEC24C
ATP2A1	ITPR3
EIF5A	VAPA
PLP2	STT3B
TXNDC5	UBXN1
NOTCH2	PCMT1
SEC22B	VAPB
AHCYL1	UBXN1
SRPRB	TMED4
MMGT1	NDUFB8
SEC24C	SERPINH1
LMAN1	TMED2
DNAJB11	UBXN1
CALR	P4HB
P4HB	TMED9
PRKCSH	P4HB
ERLIN1	SSR3
IKBIP	TMED4
SEC23A	SERPINH1
CALU	EGFR
ZMPSTE24	PTPN1
LMAN1	PIGS
HSPA5	AHCYL1
SAR1A	TPD52
AHCYL1	SERPINH1
NOTCH2	PLAUR
ZMPSTE24	RAB10
MAGT1	PPIB
SERINC1	TMCO1
ERGIC1	GOLGB1
FAF2	LPCAT1
HM13	SSR1
CACNA2D1	STT3B
HSPA5	HSPA1A
SRP9	SRP68
HLA-A	B2M
TAP2	B2M
PTP4A1	CREB3L2
TAP2	HLA-E
CALR	HLA-E
NOTCH1	NOTCH2
NOTCH1	LRBA
NOTCH1	TRAPPC9
HSP90B1	AIMP1
SQSTM1	CAV1
MARCH1	HLA-DRB1
MARCH1	HLA-DRA
CAV1	VCP
EGFR	HSPA5
OS9	VCP
OS9	DERL2
OS9	UBE2J1
OS9	SERPINH1
OS9	HYOU1
OS9	UGGT2
OS9	DNAJB11
OS9	PPIB
OS9	PLOD2
OS9	NUP210
OS9	GLT25D1
OS9	CERCAM
AMFR	AUP1
HMGCR	AUP1
RNF139	AUP1
RNF139	UBE2G2
CLN8	VAPA
CLN8	C14ORF1
CLN8	STX8
CLN8	BNIP3L
CLN8	PDIA6
CLN8	RTN4
CLN8	ARL6IP5
CLN8	SELK
CLN8	SPCS2
CLN8	PLP2
CLN8	YIPF6
CLN8	TMEM147
VCP	HSPA5
VCP	ANXA7
VCP	BAX
VCP	CANX
VCP	CIDEC
VCP	TP53
VCP	RPN1
VCP	DUSP9
VCP	EIF5A
VCP	GBF1
VCP	HSPA1A
VCP	INF2
VCP	PIK3C2B
VCP	SEC16A
VCP	RAB10
VCP	RAB14
VCP	SCFD1
VCP	MTOR
VCP	SPAST
VCP	TMED10
VCP	SEC22B
VKORC1	EBP
VKORC1	SERP1
VKORC1	PLP2
VKORC1	VAPB
VKORC1	PDIA6
VKORC1	SURF4
VKORC1	ARL6IP5
VKORC1	DPM2
VKORC1	PPIB
VKORC1	BCAP31
VKORC1	GJB1
VKORC1	YIF1A
VKORC1	APOA1
VKORC1	APOA2
VKORC1	HSD17B7
VKORC1	JAGN1
VKORC1	PCMT1
VKORC1	PIGH
VKORC1	TRAM1
VKORC1	APOC1
PKD2	CANX
PKD2	ATP1A1
LTC4S	ALOX5AP
PRNP	HSPA5
PIGF	PIGG
MAPK8IP1	VRK2
OS9	CREB3
PDIA3	COL6A1
PDIA3	CLU
PDIA3	PLOD1
PDIA3	TAPBP
PDIA3	PDIA4
PDIA3	ERO1L
PDIA2	HM13
SSR1	EDEM1
SSR1	HSPA5
PDIA2	ERO1L
APOA1	CLU
APOA1	FN1
APOA1	PTPN5
ERO1L	PDIA4
ERO1LB	PDIA2
ERO1LB	PDIA3
ERO1LB	PDIA4
FN1	RPN1
FN1	ZW10
FN1	ERLIN2
FN1	LRBA
FN1	PSMG1
FN1	FDFT1
FN1	SAR1A
FN1	NUP210
FN1	SEC61B
FN1	SEC22B
FN1	SEC23B
FN1	SET
FN1	COPB1
FN1	SEC24C
FN1	KIAA0368
FN1	LRRC59
FN1	RAB10
FN1	PDIA6
FN1	HSD17B10
FN1	HSPA5
FN1	SYNCRIP
FN1	SRI
FN1	HSPA1B
FN1	HSPA1A
FN1	VAPA
FN1	PCMT1
FN1	DDOST
FN1	RPL10
FN1	VCP
MTOR	TP53
HTRA2	HSD17B10
GABARAP	BNIP3L
GABARAPL1	BNIP3L
IFIT2	RCN2
PCSK9	BACE1
CYP3A4	PGRMC1
CYP2C8	PGRMC1
PGRMC1	BCAP31
PGRMC1	POR
PGRMC1	CANX
INSIG1	POR
SGK1	TMEM109
POR	CYP2A6
POR	CYP2D6
POR	CYP3A4
EGFR	MAPK8IP1
PYCARD	SQSTM1
TMED9	STX5
TMED9	TMED1
TMED9	TMED2
TMED9	TP53
SEC23B	TMED9
SEC23B	TMED10
SEC23B	TMED1
SEC23B	TMED2
SEC23B	KDELR1
SEC23B	UGT1A1
HSPA5	SEC61A1
PDIA2	P4HTM
PDIA2	COL2A1
MTOR	PDIA3
CAV3	SCN5A
CYB5A	CYP2E1
CYB5A	CYP2D6
CYB5A	CYP3A4
CYB5A	CYP2A6
CYB5A	CYP1A2
APOA1	APOA2
APOA1	DGAT1
APOA2	DGAT1
APOA1	APOD
CYP2C9	CYP2D6
CALR	PDIA2
CYP4A11	CYB5A
CYP4F2	CYB5A
PARK2	ACSL1
PARK2	ACSL4
PARK2	CYB5R3
PARK2	MARCH5
FOS	TCL1A
CALR	HLA-A
ITPR3	CAV1
HSPA5	NCK1
KLK6	SNCA
BCL2	SQSTM1
MLC1	CAV1
MLC1	CAV2
ADIPOQ	PDGFB
AMFR	RPN1
AMFR	STT3A
AMFR	STT3B
ATP8A1	TMEM30A
ATP8B1	TMEM30A
ATP11A	TMEM30A
ATP11B	TMEM30A
ATP11C	TMEM30A
COL1A1	COL1A2
CLN3	KCNIP3
CLN3	ATP2A2
CLN3	TECR
CLN3	PTPLAD1
CLN3	DPM1
CLN3	SSR4
CLN3	RPN1
CLN3	RCN2
CLN3	CALU
CLN3	FADS2
CLN3	ERLIN2
CLN3	ATP1A1
CLN3	FKBP8
CLN3	CDS2
CLN3	SEC61A1
CLN3	EMD
CLN3	LPGAT1
CLN5	CANX
CLN5	CLGN
CLN5	SEL1L
CLN5	GANAB
CLN5	OS9
CLN5	ATP2A2
CLN5	CALR
CLN5	RCN2
CLN5	CALU
CLN5	ATP1A3
CLN5	SEC61A1
CLN5	CDIPT
CLN5	RPN1
CLN5	CDS2
PRKCD	HSPA1A
PRKCD	HSPA1B
PRKCD	SRPR
PRKCD	HSPA5
PRKCD	AGTRAP
CANX	PDIA3
FN1	F2
KCNMA1	CAV1
KCNMA1	CAV2
KCNMA1	CAV3
LRP6	CAV1
PRKCA	ANXA7
SQSTM1	HSPA5
SQSTM1	HSD17B12
SQSTM1	MTDH
SQSTM1	RPL10
SQSTM1	RRBP1
SQSTM1	SRP68
SQSTM1	SRP72
SQSTM1	AIMP1
SQSTM1	SGPL1
SQSTM1	SYNCRIP
SQSTM1	VCP
UBQLN1	HSPA5
UBQLN1	HSD17B12
UBQLN1	MTDH
UBQLN1	RPL10
UBQLN1	RRBP1
UBQLN1	SRP68
UBQLN1	SRP72
UBQLN1	AIMP1
UBQLN1	SGPL1
UBQLN1	SYNCRIP
SLC27A2	CALR
PTGS2	PTGIS
PTGS1	PTGIS
CREB3L1	CREB3L3
CREB3L1	CREB3
CREB3L3	CREB3
DERL2	HERPUD1
DERL2	TMEM66
COL1A1	PDGFA
COL1A2	PDGFA
COL2A1	PDGFA
COL3A1	PDGFA
COL4A1	PDGFA
COL5A1	PDGFA
COL6A1	PDGFA
COL1A1	PDGFB
COL1A2	PDGFB
COL2A1	PDGFB
COL3A1	PDGFB
COL4A1	PDGFB
COL5A1	PDGFB
COL6A1	PDGFB
FBXW7	CREB3L1
FBXW7	CREB3L2
FAF2	PNPLA2
EGFR	PTRF
EGFR	HSD17B12
EGFR	SGPL1
EGFR	SPTLC1
EGFR	RPN1
EGFR	TRAPPC3
EGFR	PDIA3
EGFR	RCN2
EGFR	TECR
EGFR	OS9
EGFR	P4HB
EGFR	SEL1L
EGFR	ZW10
EGFR	ATP2A2
EGFR	ALDH3A2
EGFR	MTOR
EGFR	GBF1
EGFR	NBEAL2
EGFR	FDFT1
EGFR	VAC14
ELOVL1	HSD17B12
ELOVL1	TECR
SQSTM1	PRKCD
GBF1	PNPLA2
TMED7	TMPRSS3
AGPAT6	HSD17B7
COPB1	HLA-DPB1
CREB3L4	GANAB
CLU	CYP2E1
CLU	KEAP1
CYP39A1	SERINC1
APOB	ARFGAP1
NUCB1	SET
CAMK2D	IFNGR2
CAT	KEAP1
CYP2E1	PTN
ACSL1	NR3C2
CREB3	SQLE
CYB5A	UGT1A4
CYB5A	CYP2W1
ACSL4	DSE
PRKCA	SACM1L
CYP39A1	GLUL
PTN	UBQLN1
HSP90B1	TXNDC11
CREB3	RRAS2
EXTL1	SDR16C5
TP53	SQSTM1
CAV1	DERL1
CAV1	SELS
PTGS2	DERL1
PTGS2	SELS
PTGS2	VCP
PTGS1	CAV1
PTGS1	CAV2
FOS	CLU
FOS	HSPA1A
FOS	SET
VHL	VAPB
VHL	HSPA5
SRPK1	CACNB1
SRPK1	NCK2
SRPK1	AHCYL1
SRPK1	GABARAP
SRPK1	STAU1
SRPK1	APEX1
SRPK1	CAMK2D
SRPK1	SEC23B
SRPK1	CHERP
SRPK1	GABARAPL1
EGFR	CAV2
EGFR	S100A7
EGFR	SEC13
EGFR	ATP1A1
PTGS1	PTGS2
PTGS2	NUCB1
PRKCA	CYP3A4
CAV1	PTGIS
PARK2	PRKCSH
PARK2	HSPA5
PARK2	CALU
PARK2	RCN2
PARK2	HADHB
PARK2	SET
PARK2	CALR
PARK2	HSP90B1
PARK2	PDIA4
PARK2	PDIA6
PARK2	P4HB
PARK2	CKAP4
PARK2	SYNCRIP
PRKCE	KEAP1
HLA-B	HSPA5
PSMG1	APEX1
P4HB	CALU
PSMG1	EHD4
LEPRE1	ERO1L
RCN2	HTT
GANAB	HYOU1
FKBP10	LEPRE1
FKBP10	NPLOC4
CLU	NUCB2
LEPRE1	P4HB
RAB1A	PCYT2
RAB1A	PDIA3
LEPRE1	PDIA6
PCYT1A	PDIA6
TPD52	PDIA6
ERP44	PLD3
FAF1	PLOD2
GANAB	PLOD2
SEC23A	PLOD2
ACO1	PSMG1
FAF1	SEC23A
PSMG1	SEC23A
FAF1	SET
PLOD2	SET
LEPRE1	SRP9
HSPA5	UBXN1
LRBA	VCP
POMP	PSMG1
INSIG2	HMGCR
