# Supplementary material for: Rechecking the Centrality-Lethality Rule in the Scope of Protein Subcellular Localization Interaction Networks
Source: PLoS One. 2015 Jun 26;10(6):e0130743. doi: 10.1371/journal.pone.0130743 (PMC4482623; doi:10.1371/journal.pone.0130743)
Supplement: S2 Dataset — It contains PSLINs of 11compartments, including Endoplasmic, Cytoskeleton, Golgi, Cytosol, Lysosome, Mitochondrion, Endosome, Plasma, Nucleus, Peroxisome and Extracellular. (ZIP) [file pone.0130743.s002.zip › Human_PSLINs/Endosome_PPI.txt]

RABEP1	RAB5A
RIN3	RAB5B
RAB9A	RABEPK
VPS37A	TSG101
RAB27A	SYTL4
VPS37C	HGS
EEA1	RAB22A
RAB11FIP4	RAB11A
RNF11	EPS15
PIKFYVE	RABEPK
SORT1	GGA2
GGA3	TSG101
VPS37A	VPS28
APPL1	APPL2
STX8	VTI1B
GGA2	SPG21
NBR1	VTA1
PCM1	KIAA0368
APPL2	RAB22A
SNF8	VPS25
HGS	STAM2
GRAP2	STAMBP
STAM2	STAMBP
STAM	HGS
TSG101	VPS28
TSG101	HGS
CDK2	CDKN1B
EGFR	GRB2
ERBB2	GRB2
TSG101	VPS37C
VPS37C	VPS28
ARF6	KIAA0368
PTP4A3	KIAA0368
RAB11A	RAB11FIP1
RAB10	RAB8A
PTP4A2	PTP4A1
RAB17	CHMP6
RAB5C	SUN2
CDK2	SORT1
PTP4A3	CDK2
TAB2	TAB1
TRAF6	KCNQ1
CDH1	SRC
RNF11	UBC
PML	ZFYVE9
VPS37B	TSG101
VPS37B	VPS28
DERL1	HLA-A
EHD2	SLC2A4
MYD88	TLR4
MYD88	TLR9
PLDN	BLOC1S2
PLDN	DTNBP1
DTNBP1	BLOC1S2
SORT1	NGF
NGF	NGFR
NGF	NTRK1
RNF11	STAMBP
UNC13D	RAB27A
MAP3K7	TAB1
MAP3K7	TAB2
MAP3K7	TAB3
TAB1	TAB3
RAB5A	GGA1
RAB5A	GGA2
RAB5A	GGA3
RAB5A	AP1G1
RAB5A	AP1G2
USP8	RNF128
TAB3	TAB2
TAB2	TRAF6
TAB3	TRAF6
TRAF6	MAP3K7
ZFYVE16	TOM1
RAB5A	EEA1
LRP2	LDLRAP1
CTSB	CST3
STAM2	USP8
RAB5A	RIN3
HLA-DRA	HLA-DMB
VAMP7	AP3D1
VAMP7	SNAP25
PRKCI	RAB4A
FLT1	KDR
FYN	ARHGAP32
SRC	PLD1
MAPK1	MAP2K1
TLR3	MYD88
FYN	CDH1
SRC	GRB2
SYTL4	RAB8A
SH3GL1	SH3GL3
HFE	TFRC
MYD88	IRAK1
INSR	FRS2
HGS	NF2
FYN	JAK2
RAB11FIP4	RAB11FIP3
RAB11FIP4	RAB11FIP2
RAB11FIP4	RAB11FIP5
GRAP2	EGFR
ANXA2	CTSB
CRKL	RAPGEF1
CRKL	FCGR1A
LY96	TLR4
BET1L	YKT6
ADRB2	SRC
HTT	SH3GL3
IRAK1	PRKCZ
PLIN3	RAB9A
TRAF3	SRC
TRAF6	SRC
MAP2K1	MAPK3
MAP2K2	MAPK3
M6PR	GGA3
M6PR	GGA1
M6PR	GGA2
MAP2K2	MAPK1
TNK2	GRB2
MAPK1	INSR
MAPK3	INSR
CDH1	EGFR
AP1G1	RABEP1
TRAF6	SQSTM1
SQSTM1	PRKCZ
TRAF6	PRKCZ
SQSTM1	IRAK1
HLA-DMA	HLA-DRB1
SRC	RET
GRB2	NTRK1
PTPN1	GRB2
SRC	FYN
JAK2	GRB2
PRKCI	SQSTM1
RABEP1	RAB4A
RAB4A	RAB5A
STAM	STAMBP
USP8	STAM
USP8	GRB2
SRC	EGFR
JAK2	EGFR
HLA-E	B2M
CAV1	NTRK1
NGFR	CAV1
AVPR2	MAPK3
HTT	EGFR
HTT	GRB2
GRB14	PRKCZ
MYD88	IRAK2
TRAF6	IRAK1
TRAF6	IRAK2
SQSTM1	NTRK1
RAB7A	RILP
RAB11A	RAB11FIP5
FRS2	GRB2
SRC	ERBB2
ERBB2	JAK2
CD1D	B2M
INSR	GRB14
PLD1	PKN1
INSR	CAV1
IGF2R	PLIN3
M6PR	PLIN3
GRB2	RET
CUBN	GIF
VAMP4	STX6
VAMP4	VTI1B
VAMP3	STX6
STX6	VAMP8
NTRK1	ARHGAP32
ARHGAP32	CRKL
ARHGAP32	NF2
PLDN	STX12
CDH1	ARPC2
FYN	NTRK2
EPS15	HGS
GRB2	OCRL
RAB27B	SYTL4
CD4	SPG21
EPS15	EGFR
INSR	GRB2
RAPGEF1	GRB2
KDR	GRB2
NGFR	TRAF3
NGFR	TRAF6
GGA1	RABEP1
GGA2	RABEP1
GGA3	RABEP1
PTPN1	CAV1
CD63	HLA-DRA
CD63	HLA-DMB
CD63	HLA-DOB
ADRB2	GRB2
EEA1	STX12
EEA1	RABEP1
CD4	CCR5
EGFR	GRB14
SYT3	SNAP25
CAV1	FLOT1
CAV1	FLOT2
LDLRAP1	LDLR
ARHGAP32	SRC
FRS2	NTRK1
FRS2	NTRK2
VAMP8	STX7
VAMP8	STX8
STX7	STX8
GRB2	ANXA2
PTPN1	EGFR
SCAMP1	SCAMP2
SCAMP1	EPS15
SCAMP1	SNAP25
RAB7A	RAB17
RAB7A	RAB4A
RAB7A	RAB5A
RAB7A	RAB5B
RAB7A	RAB22A
APOE	LRP2
CCR5	JAK2
GRB2	CRKL
STX7	VTI1B
STAM2	EPS15
HGS	SNX1
VPS11	VPS18
VPS11	VPS16
VPS16	VPS18
FRS2	RET
VPS11	VPS33A
VPS33A	VPS18
STX7	VPS11
STX7	VPS18
EPS15	GRB2
MAP3K7	HGS
EXPH5	RAB27A
CFTR	CLCN3
SNAP25	STX12
PRLR	JAK2
LDLR	SNX17
LRP2	SNX17
EHD3	EHD1
EPS15	RAB11FIP2
RAB11FIP2	RAB11FIP5
RAB11FIP1	RAB11FIP2
PRKCZ	SRC
EPHB1	GRB2
CDKN1B	GRB2
FYN	TOM1L1
GRB2	TOM1L1
RAB11FIP2	RAB11A
GGA1	BACE2
GGA2	BACE2
RAB5A	RABEP2
RAB4A	RABEP2
RAB4A	RAB11FIP1
ZFYVE20	RAB5A
RAB5A	VPS45
RAB5C	EEA1
RAB5C	ZFYVE20
EPS15	NUMB
VAMP3	VAMP8
EGFR	CAV1
SNX6	SNX4
SNX6	SNX2
SNX6	SNX1
SNX6	INSR
SNX6	EGFR
SNX1	SNX2
SNX1	EGFR
SNX1	INSR
SNX2	SNX4
SNX2	EGFR
SNX2	INSR
SNX4	INSR
SNX4	EGFR
TFRC	TF
CAV1	SRC
NTRK2	SQSTM1
FYN	EPHA4
EPHA8	FYN
FYN	TNK2
PLD1	ARF6
STX7	STX6
CHMP1A	VPS4A
PRKCI	FRS2
RAB11A	RAB11FIP3
RAB11B	RAB11FIP1
RAB11B	RAB11FIP2
RAB11B	RAB11FIP3
RAB11B	RAB11FIP5
TRAK2	TRAK1
MYD88	IRAK4
TRAF6	IRAK4
IRAK4	IRAK1
SORT1	GGA1
KIF13A	AP1G1
SIAH1	NUMB
PTPN1	NTRK1
PTPN1	NTRK2
GJA1	CAV1
TRAF6	TAB1
MYD88	TRAF6
MYD88	MAP3K7
INSR	JAK2
JAK2	STAM
PTPN1	JAK2
STAM2	JAK2
PTPN1	INSR
UBE2D2	CDKN1B
ERBB2	EGFR
HGS	SUN2
HGS	GGA2
SLC11A2	NDFIP1
SLC11A2	NDFIP2
ADRB2	UBC
TRAF6	UBC
UBC	IRAK1
PML	UBC
ERBB2	UBC
UBC	RPS27A
MAP1LC3A	SQSTM1
TBK1	UBC
IKBKE	UBC
SNX3	USP10
SNX3	UBC
SRC	EPHA3
SRC	EPHA4
FYN	EPHA3
EGFR	UBC
CDH1	UBC
PRLR	UBC
NTRK2	UBC
NTRK2	TRAF6
NTRK1	TRAF6
LRP6	UBC
NF2	UBC
USP8	BIRC6
TSG101	UBC
EGFR	HGS
CFTR	UBC
TAB2	IRAK1
UBC	SQSTM1
UBC	NTRK1
TRAF3	UBC
TRAF3	TBK1
AQP2	UBC
CD4	UBC
TLR3	IRAK2
IRAK4	UBC
EGFR	USP8
UBE2D2	STAM2
UBE2D3	STAM2
UBE2D2	EPS15
UBE2D3	EPS15
MAPK1	UBC
FIG4	VAC14
PIKFYVE	VAC14
STAMBP	GRB2
CHMP2A	STAMBP
UBC	GGA3
HGS	UBC
STAM	UBC
GGA1	VPS18
GGA2	VPS18
GGA3	VPS18
VPS11	GGA3
EGFR	ARF6
UBC	USP8
EPS15	UBC
EPS15	USP8
STAMBP	CHMP1A
NPC1	UBC
VPS4A	NPC1
UBE2D2	RNF11
UBE2D2	RNF13
UBE2D2	SIAH1
UBE2D2	ZNRF1
UBE2D2	ZNRF2
UBE2D3	RNF11
UBE2D3	RNF13
UBE2D3	SIAH1
UBE2D3	ZNRF1
UBE2D3	ZNRF2
TSG101	MGRN1
TSG101	VPS11
UBE2D2	TRAF6
UBE2D3	TRAF6
UBE2D2	MARCH3
UBE2D3	MARCH3
UBE2D2	MGRN1
UBE2D3	MGRN1
CD4	EPS15
MYD88	IRF7
INSR	UBC
VPS25	VPS36
SNF8	VPS36
VPS25	CHMP6
SNF8	CHMP6
CLN3	KIAA0368
CLN3	IRAK1
MAP1LC3A	FYCO1
MAP1LC3A	PRKCI
PIK3C3	PIK3R4
PIK3C3	UVRAG
PIK3C3	KIAA0226
SQSTM1	LLGL1
UVRAG	VPS33A
UVRAG	VPS18
UVRAG	PIK3R4
UVRAG	KIAA0226
DERL2	DERL1
USP6	UBC
UBC	FGFR4
GRB2	UBA52
GRB2	UBC
GRB2	ARHGAP32
GRB2	PTPN23
GRB2	WDR44
CDKN1B	UBC
APOB	UBC
IRF7	UBC
TRAF6	IRF7
NGFR	UBC
NDFIP2	UBC
STAMBP	CHMP4A
STAMBP	CHMP4B
USP8	CHMP1A
USP8	CHMP4C
USP8	CHMP7
STAMBP	CHMP4C
UBC	HTT
GGA1	UBC
TAB3	UBC
TAB2	UBC
HGS	VPS4A
SIAH1	UBC
TNF	CAV1
FAM109A	OCRL
FAM109B	OCRL
TNF	TBK1
TLR4	TICAM2
PML	SIAH1
CDKN1B	UBB
HLA-A	UBC
NDFIP1	UBC
APOE	UBC
LRP6	NPC1
APOB	LRP6
JAK2	UBC
AVPR2	DERL1
AVPR2	UBC
MAP3K7	UBC
KDR	UBC
GJA1	UBC
PRKCI	UBC
UBC	LDLR
UBC	VPS35
UBC	HSPD1
VTA1	CHMP5
VTA1	CHMP2A
VPS4A	CHMP5
TNF	TAB1
TNF	TAB2
TNF	UBC
HLA-DRB1	UBC
TNF	MAP3K7
HLA-C	UBC
GJA1	HGS
GJA1	TSG101
EPHA8	UBC
SIAH2	UBC
SLC11A2	UBC
SQSTM1	MYD88
UBC	RHOB
UBC	VPS26A
UBC	ACPP
UBC	FLOT1
UBC	TOM1
UBC	ATP6V0D1
UBC	BIRC6
UBC	UBE2D3
UBC	FGD2
UBC	OCIAD1
EPHB1	UBC
VPS35	FAM21C
FAM21C	KIAA1033
KIAA1033	WASH1
KIAA0196	KIAA1033
KIAA0196	FAM21C
KIAA0196	WASH1
SLC40A1	UBC
UBC	MAP1LC3A
EGFR	TNK2
TNK2	UBC
USP10	CFTR
MAPK3	UBC
CAV1	UBC
SRC	TNK2
CD4	HSPD1
CD4	ANXA2
NDFIP1	EGFR
NDFIP2	EGFR
NDFIP2	FYN
NDFIP2	SRC
SRC	UBC
RAP2A	UBC
MTMR4	UBC
UBC	CDK2
SFTPC	UBC
RNF11	GGA1
KCNQ1	UBC
TLR4	IRAK1
TLR4	TBK1
TLR4	TRAF6
TLR4	SRC
TLR4	PRKCZ
TLR9	IRAK1
TLR9	TBK1
TLR9	TRAF6
TLR9	SRC
TLR9	PRKCZ
TLR3	TBK1
TLR3	TRAF6
PRKCZ	UBC
MIB2	MAP3K7
MIB2	UBC
BST2	UBC
BST2	TFRC
IRAK4	TLR4
GJA1	EPS15
TRAF6	RUSC1
RUSC1	UBC
CD63	UBC
UBC	TLR8
UBC	STX8
UBC	ACE
UBC	MAP2K2
UBC	APOC3
UBC	GRAP2
ARF6	UBC
FYN	UBC
RNF13	LAMP2
RNF13	CD63
RAB5A	APPL1
RAB5A	PIK3C3
RAB5A	APPL2
PRKCI	LLGL1
TICAM1	TRAF6
TICAM1	UBC
ZFYVE28	UBC
ZFYVE28	TRIM3
ZFYVE28	RAB5A
ZFYVE28	RAB4A
ZFYVE28	RAB7A
ZFYVE28	EGFR
MAP2K1	MAP2K2
HTT	TRAF6
FLT1	UBC
UBE2D2	UBC
VPS4A	VTA1
FAM125A	TSG101
FAM125A	VPS37A
FAM125B	TSG101
FAM125B	VPS37A
FAM125B	UBC
UBC	FAM125A
FAM125A	FAM125B
DTNBP1	RAB11A
DTNBP1	ZFYVE20
PLD1	UBC
TNIK	SNX6
MAP3K7	IRAK1
GRB2	B2M
GRB2	TF
GRB2	CD164
HFE	UBC
IRAK1	IRAK2
IRAK4	IRAK2
IRF7	IRAK1
TBK1	ATG9A
TBK1	IKBKE
TLR3	TRAF3
TLR4	TRAF3
TLR9	TRAF3
TLR9	UNC93B1
TICAM1	TBK1
UNC93B1	IRAK1
UNC93B1	NPC1
UNC93B1	TM9SF2
MIB2	TBK1
PRKCZ	CCDC115
STMN2	NGFR
UBC	RAB12
UBC	RAB14
UBC	RAB35
UBC	RAB8A
UBC	GNPNAT1
UBC	APPL1
UBC	PCM1
UBC	USP10
UBC	CTSB
UBC	KIAA0196
UBC	PLIN3
UBC	VOPP1
UBC	PIKFYVE
SLC2A4	UBC
UBC	MAP2K1
UBC	SLC9A6
CAV1	MAPK3
CAV1	MAPK1
LLGL1	UBC
UBC	TFRC
UBC	RAB5A
UBC	PRDX3
UBC	RAB7A
UBC	B2M
UBC	RAB11A
UBC	NBR1
UBC	ZFYVE16
UBC	PTP4A1
UBC	TMEM59
UBC	EHD2
UBC	RAB21
UBC	BACE2
UBC	CD79A
UBC	ANXA2
UBC	FLOT2
UBC	KIAA0368
UBC	STEAP3
UBC	AMOTL2
UBC	ARL8B
UBC	ATG9A
UBC	HPS6
UBC	IRAK2
UBC	KCNK1
UBC	MGRN1
UBC	PI4K2A
UBC	RAB10
UBC	RAB5C
UBC	RAP2B
UBC	RAP2C
UBC	SCAMP1
UBC	SNF8
UBC	SNX2
UBC	STAM2
UBC	TCIRG1
UBC	TMEM106B
UBC	TNFAIP1
UBC	TPT1
UBC	UNC13D
UBC	UNC93B1
UBC	VAMP3
UBC	VAMP7
UBC	VAMP8
UBC	VPS16
GGA3	ARF6
UBC	CHMP2A
UBC	UBB
UBC	ITM2B
UBC	CLN3
UBC	VPS4A
UBC	VPS4B
CD74	UBC
HLA-DQA2	UBC
HLA-DOA	UBC
HLA-DQA1	UBC
HLA-DRA	UBC
HLA-DPA1	UBC
HLA-DMA	UBC
ABCG1	UBC
STAMBP	UBC
STAMBP	TRAF6
UBC	KIAA1033
UBC	RABEP1
UBC	TMEM192
UBC	SORT1
UBC	M6PR
UBC	CLIP1
UBC	AP1G1
UBC	KCTD7
UBC	STX7
UBC	EEA1
UBC	WDR44
UBC	PTPN1
UBC	RAB11FIP5
UBC	CRKL
UBC	EHD1
UBC	VPS39
UBC	FKBP15
UBC	RNF13
UBC	VPS45
UBC	IGF2R
UBC	LGMN
UBC	SNX8
UBC	RAB23
UBC	ATP11A
UBC	PACSIN2
UBC	ATP11B
UBC	TMBIM1
UBC	PRAF2
UBC	STEAP2
UBC	CLCN5
UBC	ZNRF1
UBC	GOLPH3
UBC	ARL8A
UBC	NISCH
UBC	GPC1
UBC	BLOC1S2
UBC	YKT6
UBC	VTA1
UBC	CHMP5
UBC	GGA2
UBC	SNX6
UBC	CCDC6
UBC	RAB31
UBC	SNX17
UBC	FAM21A
UBC	ARFGEF2
UBC	ANKFY1
UBC	HBXIP
UBC	VPS37A
UBC	STEAP1
UBC	VPS37B
UBC	VTI1B
UBC	TAB1
UBC	UVRAG
UBC	IFITM3
UBC	SPG21
UBC	RUFY1
UBC	RAB11FIP1
UBC	CHMP7
UBC	RPS6KC1
UBC	SCYL2
UBC	NDRG1
UBC	ZNRF2
UBC	CHMP1A
UBC	SNX5
UBC	TMEM55A
UBC	VPS28
UBC	STX6
UBC	VPS41
UBC	AP3D1
UBC	AP1G2
UBC	MTM1
UBC	STARD3NL
UBC	FYCO1
UBC	TM9SF2
UBC	OCIAD2
UBC	RAB9A
UBC	ECE1
UBC	VPS18
UBC	WASF2
UBC	AP1AR
UBC	VPS36
UBC	ARPC2
UBC	CCDC115
UBC	VPS25
UBC	SNX1
UBC	ATP7B
UBC	SNAP25
UBC	ATP7A
UBC	ATP6V0A1
UBC	ATP6V1E1
UBC	NIPA2
UBC	SNX27
UBC	RAB11B
UBC	LAMP2
UBC	LAMP1
UBC	DIAPH2
UBC	SCAMP2
UBC	CLIP3
UBC	TOM1L1
UBC	CHMP2B
UBC	CHMP4A
UBC	PTPN23
UBC	SNX4
UBC	PIK3R4
UBC	EHD4
UBC	CHMP4B
UBC	VPS33A
UBC	KIFC1
UBC	VPS53
UBC	RAB22A
UBC	TMEM9
UBC	TMEM55B
UBC	STX12
UBC	NUMB
UBC	SH3GL3
UBC	SH3GL1
UBC	PMEPA1
UBC	PLEKHF1
UBC	VPS33B
UBC	DERL1
UBC	ANKRD27
UBC	SUN2
UBC	ATP6V0A2
UBC	GRIPAP1
UBC	RAB27A
UBC	RAB5B
UBC	GAPVD1
UBC	LDLRAP1
UBC	VPS37C
UBC	AVL9
UBC	UBA52
UBC	STMN2
UBC	VPS11
UBC	MYD88
UBC	MMGT1
UBC	PKN1
UBC	CLCN6
UBC	RAB11FIP4
UBC	SDF4
UBC	PTP4A2
UBC	OCRL
UBC	SNX10
UBC	ALS2
UBC	SNX25
UBC	HLA-E
UBC	EPHA4
UBC	MLC1
UBC	HLA-B
UBC	PIK3C3
UBC	ATP9A
UBC	INPP5B
UBC	RABEP2
UBC	VPS52
UBC	CNTNAP2
UBC	WASH1
UBC	LMTK2
UBC	ARC
UBC	ZP3
UBC	VPS29
UBC	FAM116A
UBC	SNX13
UBC	FIG4
UBC	EXPH5
UBC	TNIK
UBC	HLA-F
UBC	HLA-DRB5
UBC	HLA-DQB2
UBC	HLA-DQB1
UBC	FAM21B
UBC	SLC9A7
UBC	FAM21C
UBC	SLC39A4
UBC	BET1L
UBC	ABCA7
UBC	WASH6P
UBC	RABEPK
UBC	OSBPL1A
UBC	DERL2
UBC	SNX18
UBC	ATP1A2
UBC	EHD3
UBC	ABCA2
UBC	CTSL1
NDRG1	CDH1
MAPK3	PRDX3
RET	UBC
MARCH1	UBC
UBC	TLR4
UBC	CXCR7
TRAF6	FYN
SLC2A4	RAB7A
SQSTM1	CHMP2B
PTPN23	CHMP4B
PTPN23	TSG101
VPS28	SNF8
VPS28	VPS25
VPS28	VPS36
SNF8	TSG101
VPS36	TSG101
VPS36	CHMP6
CHMP1A	VPS4B
VPS4B	CHMP2A
CHMP4A	VPS4A
CHMP4C	CHMP4A
CHMP4C	CHMP4B
CHMP4C	VPS4A
VPS4A	CHMP2A
CHMP6	CHMP4B
TOM1	TSG101
TSG101	TOM1L1
TOM1L1	HGS
GGA1	TSG101
VAMP7	ANKRD27
BACE1	UBC
BACE1	GGA1
GGA2	IGF2R
IGF2R	GGA3
RAB22A	RAB5A
GGA1	ARF6
TLR3	MAP3K7
TLR3	TAB2
TICAM1	TLR4
GGA1	IGF2R
VPS37A	VPS37C
TICAM1	TRAF3
TICAM1	TLR3
IRAK1	CAV1
CFTR	RAB5A
CFTR	RAB11A
RABEP1	RABEP2
BACE1	GGA2
BACE1	GGA3
TSG101	RAB11FIP4
TSG101	RAB11FIP3
ARF6	RAB11FIP5
EEA1	TNK2
JAK2	CDKN1B
HGS	UBB
RAB8A	TFRC
SQSTM1	NBR1
MAP1LC3A	NBR1
TFRC	HGS
TNFAIP1	RIN3
HGS	INSR
NBR1	USP8
TLR4	HGS
CD4	HGS
MAP1LC3A	RABGAP1L
CFTR	DERL1
HTT	SIAH1
USP8	CHMP2A
USP8	CHMP2B
RABEP1	KIAA0368
RAB11FIP4	KIAA0368
VPS11	KIAA0368
KIAA0368	VPS36
KIAA0368	VPS26A
KIAA0368	FLOT1
KIAA0368	FLOT2
ZNRF2	ATP1A2
ZNRF2	ZNRF1
ZNRF1	ATP1A2
APOA1	APOB
APOB	DERL1
TBK1	IRF7
CDK2	HSPD1
CDK2	ANXA2
CDK2	RPS27A
CDK2	PRDX3
CDK2	TPT1
CDK2	RAB11B
CDK2	VPS35
CDK2	RAB5C
CDK2	ARPC2
CDK2	VPS39
HLA-B	B2M
FRS2	FLOT1
LRP6	WNT3A
SRC	KDR
EGFR	STAM2
STAM	STAM2
MYD88	TRAF3
HGS	BST2
PML	IKBKE
DTNBP1	UBC
GRAP2	USP8
USP6	ARF6
GGA1	GGA2
GGA1	GGA3
GGA2	GGA3
CHMP4B	CHMP4A
CHMP5	CHMP4A
CHMP5	CHMP4B
VPS4A	CHMP4B
CHMP2A	MITD1
TRAK1	HGS
PML	MAPK3
PML	MAPK1
PML	SIAH2
FYN	CAV1
RILP	VPS36
RILP	SNF8
RHOB	TNFAIP1
RAB5A	ANKFY1
EHD1	ANKFY1
ANKFY1	VPS35
ANKFY1	VPS26A
VPS26A	EHD1
RAB5A	RAB11A
RAB5A	TF
TYRP1	RAB11A
TYRP1	TF
TYRP1	RAB5A
UBC	KIF16B
TICAM1	TICAM2
TRAF6	TICAM2
IKBKE	TRAF3
TBK1	SRC
UVRAG	VPS16
UVRAG	VPS11
UVRAG	VPS33B
UVRAG	VPS39
SNX3	VPS35
PTPN1	STAM2
SORT1	GGA3
SORT1	STAM
FAM21C	FKBP15
HGS	VPS35
VPS41	VPS33B
VPS11	VPS33B
VPS16	VPS33B
VPS18	VPS33B
HGS	SNAP25
HGS	STX12
HGS	TRIM3
EHD1	ZFYVE20
EHD2	ZFYVE20
EHD3	ZFYVE20
MRC1	UBC
ZFYVE20	VPS45
RAB4A	RUFY1
RAB5A	RUFY1
RUFY1	RABEP1
TOM1L1	EGFR
RAB14	RUFY1
ZFYVE20	RAB4A
ZFYVE20	RAB22A
ZFYVE20	RAB14
VPS53	VPS52
STX6	VPS53
STX6	VPS52
VAMP4	VPS53
VAMP4	VPS52
GRB2	HSPD1
GRB2	TSG101
EPS15	CRKL
EGFR	CRKL
EGFR	TAB1
SRC	TOM1L1
TOM1	DIAPH2
VPS18	UBE2D2
SIAH2	UBE2D2
CDH1	UBE2D2
UBC	HTR4
UBC	LNPEP
UBC	PLEKHB2
UBC	SLA
UBC	SLA2
UBC	CD1B
UBC	CD1E
PRKCI	UBE2D2
MARCH8	UBE2D3
ARF6	RAB11FIP3
ARF6	RAB11FIP4
HTT	SQSTM1
HTT	NBR1
HTT	MAP1LC3A
B2M	HFE
RNF32	APOE
HTT	SNAP25
VPS29	VPS35
VPS26A	VPS29
VPS33A	VPS16
VPS26A	VPS35
VPS11	VPS39
CHMP4A	VPS4B
FLOT1	FLOT2
ATP6V1E1	ATP6V0A1
SNX2	VPS29
SNX2	VPS35
VPS18	VPS41
VPS16	VPS41
RAB11A	RAB11B
ATP6V1E1	TCIRG1
RAB7A	RAB11A
RAB7A	RAB8A
RAB8A	RAB11B
RAB7A	RAB11B
VPS26A	VPS36
VPS35	VPS36
VPS33A	VPS41
FLOT1	RAB5C
VPS26A	VPS25
VPS25	VPS29
RAB31	RAB8A
VPS25	VPS35
VPS33B	VPS35
MMGT1	OCIAD2
TMEM9	VPS29
FLOT2	MMGT1
FAM21A	KIAA1033
STAM	STMN2
RUFY1	VPS26A
VPS26A	VPS4B
PKN1	TOM1L1
VPS29	VPS36
FLOT1	OCIAD1
PTPN23	VPS26A
HSPD1	RAB5B
LAMP1	PTP4A1
RAB31	STX7
RAB5B	VPS4B
FAM21B	KIAA0196
FAM21B	KIAA1033
FLOT1	RAB31
VPS33B	VPS29
EHD1	EHD4
SNX3	STX7
FAM21B	WASH1
FAM21C	WASH1
SNX5	VPS33B
USP8	VPS4B
MMGT1	TM9SF2
UNC13D	VPS37B
HLA-A	B2M
SQSTM1	CAV1
RAB21	APPL1
SRC	USP8
ARHGAP32	UBC
MARCH1	HLA-DRB1
MARCH1	HLA-DRA
MYD88	BST2
TAB1	BST2
TAB2	BST2
MAP3K7	BST2
SIAH1	TNK2
SIAH2	TNK2
ADRB2	MARCH2
ZFYVE9	RNF11
STAM2	RNF11
ZFYVE9	STAM2
RNF11	HGS
ZFYVE9	HGS
ZFYVE9	TSG101
UBC	ZFYVE9
IKBKE	RNF11
TBK1	RNF11
SRC	CDKN1B
MARCH8	UBC
HTT	GGA2
ERBB2	EEA1
APOA1	APOC3
APOA1	CTSL1
CDK2	PML
CDH1	HSPD1
PCSK9	BACE1
GRB2	SNX18
GRB2	NISCH
GRB2	HGS
GRB2	TAB1
IKBKE	MYD88
CYTIP	UBC
GRAP2	ERBB2
ERBB2	CRKL
EGFR	NUMB
EGFR	SLA
ERBB2	SLA
ERBB2	SLA2
EGFR	APPL1
ZFYVE9	SCYL2
RNF11	UBA52
RNF11	RPS27A
RNF11	ZFYVE16
RNF11	GGA3
MAP1LC3A	EGFR
CFTR	SNX4
CFTR	HSPD1
CFTR	VPS4A
CFTR	CDH1
CFTR	FLOT2
CFTR	UBB
CFTR	APOA2
UBC	SGK3
UBC	PCSK9
UBC	RHOV
UBC	VAMP4
UBC	ATP6V0A4
UBC	MTMR2
UBC	RASSF9
UBC	HLA-G
UBC	RAB4A
UBC	CHMP6
UBC	SYTL4
APOA1	APOA2
SRC	JAK2
SRC	PTPN1
HGS	SNX5
PTPN23	EGFR
STAM2	PTPN23
PTPN23	HGS
CHMP4A	EGFR
PTPN23	USP8
MARCH1	TFRC
MARCH8	TFRC
MLC1	CAV1
CLN3	TFRC
PRKCZ	NUMB
ACE	BDKRB2
LRP6	CAV1
NGFR	SQSTM1
SQSTM1	AP3D1
NBR1	UBA52
CFTR	SQSTM1
CFTR	EEA1
ADRB2	UBB
ADRB2	KIAA0368
ADRB2	HSPD1
ADRB2	HLA-B
ADRB2	HLA-C
ADRB2	TFRC
MARCH2	STX6
MARCH2	CFTR
KDR	CAV1
SIAH2	UBE2D3
RAB14	RAB11FIP5
RAB14	RAB11FIP1
APPL1	TRAF6
EHD1	RAB11FIP2
EGFR	AP1G2
EGFR	AP1G1
EGFR	VAC14
FYN	TNF
RAB8A	EHD1
RAB8A	EHD3
SQSTM1	MAPK1
MYD88	SIAH1
SNX2	SNX5
KCNK1	TCIRG1
CHMP5	STAMBP
MYD88	TLR7
RAB5A	SUN2
RAB5B	SUN2
ATP6V0A1	SNX4
IL15	TRAF3
INSR	IRF7
JAK2	TRAF6
MAL	MYD88
MYD88	SIAH2
PML	SH3GL1
GRIPAP1	RAB4A
PRDX3	RPS6KC1
WASH1	BLOC1S2
CAV1	DERL1
MAPK3	MAPK1
AMOTL2	NF2
FAM21A	ANKFY1
SH3GL1	ARPC2
TOM1L1	ARPC2
CCDC6	GAPVD1
USP8	HTT
ANKFY1	KIAA1033
EHD4	MTMR2
PLIN3	MTMR2
LNPEP	PRDX3
VPS29	SNX6
VPS35	SNX6
LRP6	WNT1
FAM125A	VPS37B
FAM125A	VPS37C
TNK2	SQSTM1
TNK2	NBR1
