# Supplementary material for: Rechecking the Centrality-Lethality Rule in the Scope of Protein Subcellular Localization Interaction Networks
Source: PLoS One. 2015 Jun 26;10(6):e0130743. doi: 10.1371/journal.pone.0130743 (PMC4482623; doi:10.1371/journal.pone.0130743)
Supplement: S2 Dataset — It contains PSLINs of 11compartments, including Endoplasmic, Cytoskeleton, Golgi, Cytosol, Lysosome, Mitochondrion, Endosome, Plasma, Nucleus, Peroxisome and Extracellular. (ZIP) [file pone.0130743.s002.zip › Human_PSLINs/Extracellular_PPI.txt]

IGFBP3	COL1A1
TXN	COL1A1
DCN	EGFR
KDR	ANXA5
FLNA	ITGB1
FGF7	HSPG2
TUFT1	TFIP11
LOXL1	FBLN5
PLSCR1	NTN4
ADAMTSL4	NTN4
PLSCR1	EFEMP2
AQP1	EFEMP2
ACTB	ACTG1
COL8A1	EFEMP2
PLSCR1	ADAMTSL4
CNTFR	PLSCR1
ENOX2	ENOX1
IL16	EFEMP2
PLAU	SERPINE1
PLAU	SERPINE2
LACRT	SDC1
FGF2	SDC1
FGF2	SDC4
LUM	ACAN
MMP14	LUM
CRISP3	A1BG
CD40	CALR
CD40	TXN
GAPDH	TXN
TNFRSF1A	TNF
TNFRSF1B	TNF
FAS	FASLG
MSN	FASLG
FAS	MSN
FAS	TNFRSF1A
FASLG	TNFRSF1A
MSN	TNFRSF1A
SFN	KIF23
SFN	LAD1
SFN	LSR
LRSAM1	EGFR
VASN	TGFB1
VASN	TGFB2
VASN	TGFB3
ACTG1	TMSB4X
KLK7	CDSN
CHRDL2	INHBA
CLSTN1	APP
SOSTDC1	BMP2
SOSTDC1	BMP4
SOSTDC1	BMP7
NGF	NGFR
PLAUR	KNG1
KLK13	SERPINA1
KLK13	A2M
ELANE	NOTCH2NL
CCL5	SDC1
CCL5	SDC4
SERPING1	SELE
SERPING1	SELP
IL6	IL6R
CEACAM1	ANXA2
IGF1	IGFBP7
CTSB	CST3
IGFBP3	LTBP1
IGFBP3	IGF2
MMP9	CXCL5
MMP9	CXCL6
APOE	LRP8
NOV	FN1
IL8	SDC1
LRPAP1	LRP8
LRPAP1	VLDLR
RELN	LRP8
RELN	VLDLR
VCAN	HAPLN1
VCAN	ACAN
LALBA	HIST2H3A
MARCO	SCGB3A2
MARCO	SCGB3A1
IGFBP7	COL2A1
IGFBP7	COL5A1
IGFBP7	COL4A1
IGFBP7	CCL21
IGFBP7	CXCL10
IGFBP7	CCL5
LEP	CLU
VLDLR	CLU
APOE	PLTP
SPOCK2	SPOCK3
APOH	LRP8
FLT1	KDR
F3	F7
LTF	MUC7
IL1A	S100A13
IGF1	IGFBP3
SFTPD	DCN
HBEGF	EGFR
ADAMTS1	VEGFA
VEGFA	KDR
F2	SERPINE1
IL6ST	CNTFR
LIFR	CNTFR
CLEC3B	PLAT
CLEC3B	HGF
PRLR	PPIA
SPINK7	HBA1
IL6R	CNTF
LGALS1	MUC16
LIFR	LIF
MMP25	CLU
NOTCH1	NOTCH3
CGA	PTN
EFNA1	PPBP
S100A8	PPIA
ST3GAL3	ACTG1
PRSS23	B2M
PRSS23	PDDC1
WFDC2	PTN
HABP4	VIM
HBA1	HBB
PAEP	IGSF21
S100A8	CHGB
S100A8	GDF9
S100A8	IGSF21
SERPINB9	GDF9
STC2	PTN
STX1A	VIM
TAC3	PTN
TDGF1	ANG
TDGF1	GDF9
TMSB4X	APLP1
TMSB4X	IGSF21
LAMA4	PTN
P4HB	PTN
SERPINB9	IGSF21
TTR	VIM
DDR1	TTR
LAMA4	GAPDH
SERPINB9	GAPDH
PRSS23	ACTG1
PRSS23	PPIA
GFRA1	GDNF
GFRA1	NRTN
P4HB	TG
CEACAM1	CEACAM8
COL14A1	DCN
FGF1	FGFR2
COL1A1	ITGB1
PMCH	NPY
SFRP2	WNT4
APOC2	LPL
APP	FBLN1
IL1R1	IL1RAP
NOV	IGF1
NOV	IGF2
NOV	INS
MET	HGF
PGF	VEGFA
TMSB4X	ACTA1
CD8A	CD8B
C3	CFP
PF4	PROC
ST14	SPINT1
C5	C6
C5	C7
PLAUR	FAP
GPC3	FGF2
KNG1	KLKB1
KNG1	F11
ANXA2	CTSB
CFI	C3
FGF19	FGFR4
SERPING1	C1S
NCAM1	FGFR1
SFTPA1	SFTPD
SFTPA1	DMBT1
DMBT1	SFTPD
FN1	COL7A1
CPB2	A2M
BMP2	COL2A1
TGFB1	COL2A1
A2M	ADAMTS1
MMP2	TIMP2
F2	FGA
FASLG	FN1
C5	C8B
PF4	LDLR
S100A13	FGF1
IFNAR2	IFNA2
FCGR3B	IGHG1
APOL1	APOA1
EGF	EGFR
EGF	ERBB3
NOG	BMP7
ELANE	SERPINA3
MSTN	FSTL3
LAMC1	NID1
COL4A1	NID1
COL1A1	NID1
LAMC1	NID2
COL4A1	NID2
COL1A1	NID2
EGFR	AREG
MAP2K2	FLNA
MEP1B	PYY
MEP1B	GAST
MEP1A	NPY
MEP1A	NTS
MEP1A	GNRH1
MEP1A	PTH
MEP1A	VIP
CALR	PLAT
MBL2	CALR
TTR	HSPG2
PSPN	GFRA4
FGF1	FGFR1
PCNT	CALM1
PLAT	PLAU
COL1A1	SPARC
COL3A1	SPARC
COL5A1	SPARC
MMP7	FASLG
CTGF	VEGFA
APOD	APOA2
APOF	APOA2
APOF	APOA1
ENO1	PLG
FLT4	VEGFC
IGFBP7	IGF2
NRP1	VEGFA
NRP1	PGF
GSN	ACTA1
CFH	C3
FIGF	KDR
ITGB4	ERBB2IP
DST	ERBB2IP
LGALS1	LGALS3
FN1	TGFBI
PRELP	HSPG2
PRELP	NID2
PRELP	FBLN2
PRELP	COL1A1
PRELP	COL2A1
CALR	PRF1
CRP	CFH
CRP	C1QA
PLAU	SERPINA5
LIFR	OSM
TNFRSF1A	LTA
ERBB3	NRG1
MMP2	TIMP3
F2	SERPIND1
DCN	FLNA
CRHBP	UCN
IGF2	IGFBP1
TIMP1	MMP3
MMP9	TGFB1
MMP2	TGFB1
TF	IGF1
TF	IGF2
FN1	CXCL12
A2M	PAEP
COL4A2	COL4A1
PLG	SERPINE1
VWF	COL1A1
A2M	LEP
ANXA2	PLAT
ELANE	SERPINF2
ELANE	SERPING1
PLTP	APOA1
PLTP	APOA2
F13A1	F13B
LACRT	FN1
LACRT	NID1
PLG	IGFBP3
C4BPA	APCS
ITGB1	ACTN1
FGB	CALR
TNFRSF11B	TNFSF11
IGFBP3	FN1
C1S	C1R
CALR	APP
MMP7	HBEGF
KIT	CLTC
B2M	A2M
THBS1	IGFBP5
SPP1	IGFBP5
IGFBP7	VEGFA
WNT1	SFRP1
WNT2	SFRP1
IL6R	IL6ST
JAG1	NOTCH2
DLL1	NOTCH2
TNR	ACAN
BCAN	FBLN2
ACAN	FBLN2
VCAN	FBLN2
SPARC	VEGFA
FLNA	F3
CCL3	CCL4
OLFM3	MYOC
PTN	PTPRZ1
SERPINB3	CTSK
SERPINB3	CTSL1
SERPINB3	CTSS
IGF1	IGFALS
ANXA6	S100B
ITIH2	SPINT2
FBLN1	NID1
MMP2	PZP
MMP2	A2M
TNFRSF6B	TNFSF14
TEK	ANGPT1
TEK	ANGPT2
ENG	BMP7
ENG	BMP2
PLAT	SERPINI1
A2M	LCAT
LRPAP1	SORL1
COL8A1	COL8A2
PLAUR	PLAU
FN1	MIA
SLPI	PLSCR1
IGFBP3	ADAM12
SLPI	GRN
MMP2	CCL7
MMP2	LCN2
NOTCH1	DLL1
NOTCH1	JAG1
NOTCH3	DLL1
NOTCH3	JAG1
PAPPA2	IGFBP3
APP	COL25A1
MEP1A	LAMA5
MEP1A	LAMA1
TGFB1	DCN
TGFB1	BGN
TGFB1	FMOD
TNF	BGN
TNF	DCN
CNTFR	CLCF1
IL18	IL18BP
CA2	HSPD1
LIFR	IL6ST
AMBP	FN1
AMBP	A2M
GPLD1	APOA4
GPLD1	APOA1
COL9A1	COL2A1
CSF2	CSF2RA
IL5	IL5RA
FGG	FGA
FGG	FGB
FGA	FGB
PLA2G1B	PLA2G2A
VWF	F8
SERPINA5	KLKB1
SERPINA5	PROC
SERPINA5	PLAT
SERPINA5	F11
FN1	TNC
ELN	BGN
ELN	DCN
MFAP2	BGN
MDK	NCAM1
MDK	NID1
MDK	NID2
MDK	ACTG1
GH1	GHR
TXN	FST
TXN	VIM
LAMA5	PLG
LAMA5	PLAT
TNC	NCAN
ACTN2	ADAM12
C3	CFHR5
IL22	IL22RA2
PLAT	F2
IDE	IGF1
IDE	IGF2
LBP	CFHR1
LBP	APOA1
PLG	CHGA
COL7A1	LAMA5
FLT4	ITGB1
COL17A1	DST
F2	CPB2
C1QA	DCN
C8A	C8G
TGFBR3	TGFB1
PLG	HMGB1
A2M	NGF
CLU	C8B
CLU	C7
CLU	C9
CALR	APOB
TEK	ANGPT4
PRB3	ALB
COL17A1	ACTN4
COL17A1	ACTN1
LTF	LYZ
SDC1	HGF
CALM1	SNCA
FBN1	MFAP2
PLG	C7
KLK2	SERPINF2
KLK2	SERPINA3
CD2	LGALS1
TIMP1	MMP1
VCAM1	MSN
FBLN2	FBN1
IL17RB	IL17B
THBS1	PLG
CASK	SDC1
CGA	FSHB
IL1R2	IL1RAP
LPA	FN1
SMC3	TUBB
F10	F7
THBS1	COL3A1
THBS1	COL2A1
THBS1	COL1A1
THBS1	COL4A1
THBS1	COL5A1
MYOC	FBN1
KIT	KITLG
FGFBP1	HSPG2
F10	F5
DAG1	AGRN
MMP1	BCAN
MMP2	BCAN
MMP3	BCAN
MMP7	BCAN
MMP8	BCAN
MMP10	BCAN
MMP13	BCAN
PDZD2	ERBB2IP
C4A	CST3
PLG	PAPPA
FLT1	PGF
VEGFA	GPC1
VCAN	FBN1
TNFSF15	TNFRSF25
TNFSF15	TNFRSF6B
ACTA1	GC
TIMP2	MMP14
COL1A1	MMP2
TGFB1	FCN1
CALR	VWF
APP	BGN
GSN	FN1
SERPINE1	PLAT
ACTN1	TTN
APCS	FCGR3A
APCS	FCGR3B
DCN	COL6A1
KLK2	SERPINA5
PTN	SDC1
C1QA	C1S
C1QA	C1R
MBL2	MASP2
MBL2	MASP1
MASP1	MASP2
ACTN2	TNN
C4B	C2
GSN	VCL
CD59	C9
PLSCR1	EGFR
CFHR3	C3
CFHR4	C3
IGF2	IGFBP6
IGF1	IGFBP4
S100B	CAPZA1
CD47	ITGB1
TNR	PTPRZ1
TNR	NCAN
HMGB1	NCAN
HMGB1	PTPRZ1
FLT1	VEGFB
F10	F8
HSPG2	NID2
HSPG2	FN1
HSPG2	FBLN2
ADAM12	IGFBP5
COL7A1	COL1A1
COL7A1	COL4A1
AMBP	ALB
ELN	FBN1
ELN	FBN2
TNFRSF6B	FASLG
MATN2	FBN2
MATN2	COL1A1
FGA	PLAT
CST5	CTSS
IGF1	IGFBP2
CCL5	IL8
ELN	FBLN1
ELN	FBLN2
ELN	NID2
C1QA	FN1
COL7A1	LAMB3
COL7A1	LAMC2
APP	SNCA
LTA	LTB
MFAP2	COL4A3
IL4	IL4R
TGFB2	DCN
COL2A1	ANXA5
COL10A1	ANXA5
CNTFR	CNTF
TIMP4	MMP2
HP	HBB
PSAP	CTSD
TWSG1	BMP4
TWSG1	CHRD
BMP1	CHRD
IL1R2	IL1RN
IGFBP3	TF
LAMA5	FBLN2
LAMA1	FBLN2
KLK3	SERPINA1
KLK3	A2M
SELS	SAA1
INHBE	FST
IL5RA	SDCBP
CD14	LBP
IL12A	IL12B
MDK	PTPRZ1
TAC1	TAC4
TAC1	TFF2
PF4	CXCL12
EGFR	NRG1
MYOC	FN1
CALR	F5
HMGB1	PLAT
TFPI	THBS1
LTF	CD14
IL6ST	ERBB3
FN1	CRP
SFRP1	WNT4
NOTCH1	NOV
ITGB1	TLN1
CP	LTF
F10	PLAT
F10	PLG
PLG	KNG1
PLG	CPB2
PLG	SERPINF2
PLG	SPARC
PLAU	SERPINB2
TNFSF13B	TNFSF13
APOA1	LCAT
A2M	APOE
A2M	IL10
A2M	IL4
SPARC	PDGFB
GAS6	MERTK
GAS6	AXL
LPL	VLDLR
LDLR	LRPAP1
TTR	RBP4
PAPPA	PRG2
IGFBP7	INS
SERPINA5	KLK3
GSN	APP
CRP	APCS
CALU	APCS
FN1	APCS
RNH1	ANG
SELP	VCAN
C8A	CD59
CD8A	CD59
F8	PROS1
PROS1	F5
F2	F5
F2	SERPING1
THBS1	F2
FGFR2	FGF7
FGFR2	FGF10
APOB	BGN
APOB	LIPC
SLIT2	GPC1
BCHE	COLQ
CALR	TF
CPN1	C3
CPB2	C5
SFTPD	MFAP4
EPHA3	EFNA1
EPHA3	EFNA4
MMP14	C1QBP
SELE	TLN1
ADCYAP1	CPAMD8
SEMG1	SEMG2
BMP2	MGP
SPN	MSN
CD209	CLEC4M
IL25	IL17RB
MUC5B	AMY1A
MUC5B	STATH
MUC5B	HTN1
SPOCK3	MMP3
SPOCK3	MMP14
SDCBP	SDC1
STX1A	TXLNA
COL17A1	ITGB4
DCN	AHSG
TGFB1	THBS1
PLA2G2A	DCN
CCL5	CCL2
DAG1	LAMA2
DAG1	LAMA5
THBS1	PDGFB
ELANE	SERPINA1
THBS1	ELANE
ELANE	SERPINB1
PRSS1	SERPINF2
ELANE	KNG1
LGALS3	ELN
FCN1	ELN
GLG1	SELE
FGF1	FGFR4
FGFBP1	FGF1
FGFBP1	FGF2
NID1	FGA
NID1	FGB
EGFR	ERBB3
TGFA	EGFR
MUC1	ERBB3
MUC1	ERBB4
MUC1	EGFR
IL23A	IL12B
EREG	ERBB4
EREG	EGFR
EPO	EPOR
MATN1	MATN2
MATN1	MATN3
MATN1	MATN4
MATN2	MATN3
MATN2	MATN4
MATN3	MATN4
TFRC	TF
SERPINF2	CFD
PLG	F3
F13A1	FN1
F13A1	FGA
F13B	FGG
TNFSF13	TNFRSF1A
TNFSF13	FAS
TNFSF13	TNFRSF11B
HRG	FGA
THBS1	FGA
FBLN1	FGB
LPA	FGB
FGFR1	FGF2
GPC4	FGF2
NRG1	ERBB4
NRG2	ERBB4
NRG2	ERBB3
TGFB2	TGFB1
PZP	TGFB1
PZP	TGFB2
TNFRSF1A	HSPA8
SDC1	CTSG
MEP1A	FN1
MEP1B	FN1
REG3A	FN1
IGSF1	IGF1
FN1	FBLN1
LGALS8	ITGB1
LAMA1	HSPG2
LAMA1	ITGB1
B4GALT1	LALBA
GSN	ACTN4
SERPING1	MASP1
SERPING1	MASP2
MASP1	FCN2
MASP2	FCN2
VCAM1	CCL17
VCAM1	CCL22
NRP1	VEGFB
C1R	SERPING1
VIM	ACTA1
CFB	CFP
SERPINE1	ORM1
ANXA2	APOH
LGALS3	LGALS3BP
LTB	TNFRSF1A
LTA	UMOD
GZMA	HMGB2
CD40LG	HPR
CD40LG	APOA1
VCAN	PF4
VCAN	CXCL12
VCAN	CCL2
VCAN	CCL8
VCAN	CCL20
VCAN	CCL5
VCAN	CCL21
CGA	CGB
CRLF1	CLCF1
VCL	CLTC
FN1	FBLN2
NID1	FBLN2
THBS1	COL7A1
COL18A1	KDR
PRSS3	TFPI
F10	TFPI
HSPG2	PDGFA
HSPG2	PDGFB
THBS1	MMP2
THBS2	MMP2
MMP9	THBS1
MMP9	THBS2
FBLN1	NOV
FBLN1	CTGF
LGALS1	SPN
LGALS3BP	LGALS1
LTBP1	TGFB1
NRP1	SEMA3F
FN1	PLG
FN1	PLAT
LAMA1	PLAT
LAMA1	PLG
IL1B	IL1R1
IL1R1	IL1RN
SERPINE1	IGFBP5
IGFBP4	IGF2
IGFALS	IGFBP3
IGFALS	IGFBP5
IGF1	IGFBP5
IGF2	IGFBP5
DPP4	CCL22
DST	ITGB4
EMILIN1	EMILIN2
DLK1	GRN
APOA1	APOC1
APOA1	SAA2
APOA1BP	APOA1
C3	C5
C3	CFB
SEMA4D	PLXNB1
EGFR	NCAM1
ISG15	ENO1
EGFR	MEGF6
EGFR	ALDOA
EGFR	PTGDS
EGFR	COL9A3
EGFR	DYNC1H1
EGFR	HSPA8
EGFR	FN1
EGFR	SPARCL1
EGFR	OLFM1
SNCA	CAPZA2
SNCA	ACTB
SNCA	ACTG1
SNCA	TUBA4A
SNCA	CLTC
SNCA	SLC1A3
SNCA	CNP
SNCA	ALDOA
SNCA	STX1A
SNCA	CD47
WIF1	WNT1
TGFB1	LAMB1
S100A9	S100A8
SMC3	WFDC5
SOD1	HSPA8
HABP4	YBX1
HABP4	C1QBP
TNF	FAS
RUNX1	RUNX1T1
IL16	HSPA8
HIST1H3A	HIST1H4A
H3F3A	HIST1H4A
H3F3A	HMGB1
HSPD1	APP
LALBA	HSPA8
CALM1	LTF
ACTA1	DNASE1
NDFIP1	EGFR
EGFR	LGALS1
EGFR	LGALS3
TLR9	HSPA8
HIST1H3A	HIST2H4A
DYNC1H1	FOLR1
YBX1	RBMX
CRB2	HIST1H4A
HMGB1	HMGB2
HMGB1	HSPA8
CALM1	DST
CALM1	GNAS
CALM1	PAM
CALM1	TPT1
CALM1	LY96
CALM1	YBX1
CALM1	S100B
CMTM6	PPBP
GAPDH	KARS
GAPDH	ACTC1
SNCA	APLP1
SNCA	GAPDH
SNCA	A1BG
ANXA1	GAPDH
VIM	APLP1
VIM	KARS
TTR	A2M
TTR	NGFR
TTR	ACTB
CALM1	ACE2
CTGF	ACTB
EGFR	CALM1
PROM1	ACTB
ACTN1	DAG1
ITGB1	DAG1
TLN1	DAG1
VCL	DAG1
FGF2	THBS1
NTF3	NGFR
IGSF1	INHBA
IGSF1	INHBB
FST	INHBA
AGR2	DAG1
AGR3	DAG1
LAMA1	LAMB1
LAMA1	LAMC1
LAMC1	LAMB1
HDGF	HIST1H3A
HDGF	HIST1H3D
HDGF	HIST1H3C
HDGF	HIST1H3E
HDGF	HIST1H3I
HDGF	HIST1H3G
HDGF	HIST1H3J
HDGF	HIST1H3H
HDGF	HIST1H3B
HDGF	HIST1H3F
HDGF	HIST1H4I
HDGF	HIST1H4A
HDGF	HIST1H4D
HDGF	HIST1H4F
HDGF	HIST1H4K
HDGF	HIST1H4J
HDGF	HIST1H4C
HDGF	HIST1H4H
HDGF	HIST1H4B
HDGF	HIST1H4E
HDGF	HIST1H4L
HDGF	HIST2H4A
HDGF	HIST4H4
HDGF	HIST2H4B
HDGF	SMC3
HDGF	RBMX
HDGF	PRSS3
HIST1H3E	HIST1H4A
NOTCH1	APP
ANXA1	ANXA5
SLC2A4	ACTN1
SLC2A4	ACTN4
SLC2A4	GAPDH
SLC2A4	LEPRE1
SLC2A4	CTSD
SLC2A4	MVP
ANGPTL4	ACTB
FGF23	FGFR1
MMP2	ITGB1
HIST1H3E	HIST1H4F
H3F3A	HIST1H4F
LGALS8	NDP
MET	DCN
TNFRSF1A	MUC1
ISG15	ACTA1
ISG15	ACTN1
ISG15	ACTN4
ISG15	ALDOA
ISG15	ANXA2
ISG15	ANXA5
ISG15	CLTC
ISG15	MYOF
ISG15	FLNA
ISG15	GBP1
ISG15	GPI
ISG15	HSPA8
ISG15	HSPD1
ISG15	MSN
ISG15	MYH9
ISG15	PKM2
ISG15	SERPINB5
ISG15	VIM
ISG15	WDR1
ISG15	WDR33
SPP1	C1RL
SPP1	TUBB
SPP1	TPT1
SPP1	CMTM3
SPP1	CALM1
SPP1	HBA2
ZP3	SPACA3
ISG15	SFN
APOA1	APOB
APOB	SELS
SNCA	HSPA8
APLP1	GDF9
MYOF	KDR
TEX14	CEP55
PLIN2	APOB
ISG15	GAPDH
PROS1	C4BPA
FASLG	MIA
TTR	CLU
SHBG	AKR1B1
SHBG	SORD
SHBG	CTSD
SHBG	KLK4
SHBG	ACPP
SHBG	AZGP1
SHBG	PKM2
SHBG	APOD
SHBG	A2M
SHBG	TINAGL1
SHBG	PTGDS
SHBG	SEMA3F
SHBG	ACTB
SHBG	COL1A2
SHBG	FLNA
CLU	CD209
MYOC	SERPINF1
MYOC	GAPDH
MYOC	ACTB
MYOC	ACTG1
MYOC	COL1A2
MYOC	COL3A1
MYOC	A2M
MYOC	LAMA5
MYOC	TIMP1
MYOC	TNFRSF1A
MYOC	LGALS3
MYOC	NOTCH2
MYOC	OLFML3
MYOC	IGLL1
MYOC	C1QB
MYOC	PKM2
MYOC	VIM
MYOC	IGKC
MYOC	ENO1
MYOC	ALDOA
MYOC	ANXA2
CD209	LGALS3BP
CD248	LGALS3BP
TNFRSF1B	TNFRSF1A
CLU	ACTN1
CLU	HBA1
ELN	CLU
APP	CLU
CLU	LYZ
APP	HSPA8
SOD1	HSPH1
IL24	CLU
CLU	HSPD1
NCAM1	TUBB
HSPA8	CAPZA1
PLAT	PDGFC
PLAU	PDGFC
ST14	PDGFC
SFTPC	DNAJC10
CLU	PON1
SNCA	TUBB
SNCA	ACTA1
SNCA	DYNC1H1
SNCA	ANXA6
HIST2H3C	SNCA
LGALS3	ACTA1
VIM	APP
TPT1	APP
TSLP	APP
FGF12	APP
LMCD1	APP
HMGB2	APP
GAPDH	APP
SERPIND1	APP
CTF1	APP
LACRT	APP
AIMP1	APP
CLEC3B	APP
COL14A1	APP
SDC1	APP
CHGB	APP
PRSS23	APP
C12ORF39	APP
OLFML2A	APP
IL15	APP
FGF16	APP
PLSCR1	APP
FGFR2	APP
C14ORF93	APP
CMTM2	APP
LAD1	APP
SULF1	APP
TFPI	APP
PRSS33	APP
C22ORF46	APP
CCL26	APP
PLBD1	APP
POMC	APP
IL26	APP
IGSF10	APP
OLFM1	APP
DGCR6	APP
IK	APP
FAM19A4	APP
C11ORF45	APP
NDP	APP
SERPINB2	APP
PKM2	APP
HIST1H4I	APP
OSM	APP
IGHM	APP
LAMC1	APP
CXCL16	APP
CTSB	APP
AGR2	APP
OLFM3	APP
TCN2	APP
APOA1	APP
LPL	APP
ALKBH7	APP
LFNG	APP
COL4A6	APP
MSMB	APP
LY86	APP
IL7	APP
CGB	APP
CMTM3	APP
S100A8	APP
HAPLN1	APP
TNFSF14	APP
C3ORF39	APP
DEFA6	APP
GNLY	APP
SERAC1	APP
AGER	APP
COLEC12	APP
SPINT2	APP
REG1A	APP
ASGR1	APP
CCL13	APP
KLK7	APP
PPIA	APP
IFNW1	APP
ANXA2	APP
LGALS3	APP
ALB	APP
RAB35	APP
FGFBP2	APP
R3HDML	APP
GNRH2	APP
MMP12	APP
TUBB	APP
IRGC	APP
IL1B	APP
TEK	APP
KLK9	APP
BDNF	APP
KISS1	APP
GLB1L	APP
TLL1	APP
FAM3B	APP
CHID1	APP
ODAM	APP
PAEP	APP
RNASE11	APP
INS	APP
CFHR2	APP
FCGR3A	APP
ANXA5	APP
WNT4	APP
MSTN	APP
CXCL14	APP
PTGIS	APP
SPINK6	APP
IFNA16	APP
FAM55C	APP
TNFSF13B	APP
KLK2	APP
CNDP1	APP
OLFM4	APP
AREG	APP
IFNA5	APP
DMKN	APP
IL1RL1	APP
IFNA8	APP
CST2	APP
BOLA1	APP
PDYN	APP
PLA1A	APP
FAM3A	APP
PDDC1	APP
ANGPTL7	APP
A2M	APP
LOXL4	APOE
A2M	RETN
APP	PI4K2A
A2M	ACTB
APOE	ACTG1
APOE	HTRA1
AIMP1	KARS
TUBA4A	TUBB
HSPD1	HSPA8
ACTN2	ACTN4
GAPDH	PKM2
HSPD1	ITGB1
ENO1	GAPDH
HSPD1	GAPDH
FLNA	MYH9
ITGB1	VCL
ACTN1	ACTN4
KARS	TXLNA
DYNC1H1	YARS
ACTN1	ACTN2
PSAP	PLAUR
FAM3C	GALNT2
FLNA	LGALS1
PON2	STOM
TXN	WDR1
ENO1	PPIA
PLAUR	HDLBP
ALDOA	HSPD1
MYH9	TUBA4A
ALDOA	LGALS1
CALR	P4HB
CALU	EGFR
PSAP	SNCA
NOTCH2	PLAUR
COL1A1	RNH1
HSPD1	LAMB1
AKR1B1	SORD
PPIA	SOD1
HIST1H3B	HIST1H3E
HIST1H3B	HIST4H4
LOX	ELN
TFRC	B4GALT1
B4GALT1	TUBB
NOTCH1	NOTCH2
NOTCH1	SMC3
NOTCH1	RUNX1
EGFR	ERBB4
EGFR	CTGF
IL4	IL13
GZMK	ACTG1
GZMA	ACTG1
VEGFA	FLT4
LPL	CALR
FLT4	FIGF
ESR2	ACTB
ESR2	HSPA8
APOA1	SMPDL3A
APOA1	APOC3
APOA1	CTSL1
APOA1	CP
APOA1	LECT1
APOA1	CLU
APOA1	C1QA
APOA1	C1QC
APOA1	FGA
APOA1	FN1
APOA1	HBA1
APOA1	IGKC
APOA1	IGKV2-40
APOA1	TTR
ALB	APOA1
ALB	APOC1
ALB	CTSL1
ALB	CDCP1
ALB	FGA
ALB	FN1
ALB	GABBR1
ALB	HP
ALB	IGHG1
ALB	IGHG2
ALB	IGKV2-40
ALB	KLK3
ALB	TTR
ALB	AHSG
ALB	APOA4
ALB	APOC3
ALB	CRB1
ALB	IGKC
ALB	SERPING1
ALB	F2
ALB	APOA2
ALB	APOC2
ALB	F7
ALB	C4A
ALB	CFB
ALB	CFD
ALB	CFH
ALB	CST3
ALB	DCD
ALB	GSN
ALB	HBA2
ALB	HPX
ALB	ITIH1
ALB	KRT13
ALB	PPBP
ALB	PF4V1
ALB	PRSS3
ALB	APOE
ALB	CLCA2
ALB	TTN
ALB	PRSS1
FN1	ITGB1
FN1	TLN1
FN1	LGALS1
VCAM1	LGALS1
VCAM1	MIF
VCAM1	HIST1H4F
VCAM1	HIST2H4B
VCAM1	HIST1H4L
VCAM1	HIST1H4I
VCAM1	HIST1H4A
VCAM1	HIST1H4J
VCAM1	HIST1H4K
VCAM1	HIST1H4D
VCAM1	HIST1H4E
VCAM1	HIST1H4C
VCAM1	HIST1H4H
VCAM1	HIST1H4B
VCAM1	HIST2H4A
FN1	MIF
FN1	HIST1H4F
FN1	HIST2H4B
FN1	HIST1H4L
FN1	HIST1H4I
FN1	HIST1H4A
FN1	HIST1H4J
FN1	HIST1H4K
FN1	HIST1H4D
FN1	HIST1H4E
FN1	HIST1H4C
FN1	HIST1H4H
FN1	HIST1H4B
FN1	HIST2H4A
FN1	RNH1
FN1	C1QBP
FN1	KARS
FN1	HMGB1
FN1	APOLD1
FN1	HMGB2
FN1	RAB35
FN1	PKM2
VCAM1	ALDOA
VCAM1	ENO1
VCAM1	VCL
VCAM1	MYH9
FN1	ALDOA
FN1	ENO1
FN1	VCL
FN1	MYH9
FN1	YBX1
FN1	ANXA1
FN1	VIM
FN1	GAPDH
FN1	HSPD1
FN1	LY6G5B
FN1	CAPZA1
FN1	MSN
FN1	ANXA2
FN1	DYNC1H1
FN1	TFRC
FN1	ACTN4
FN1	RBMX
FN1	CLTC
FN1	STOM
FN1	FLNA
VCAM1	ANXA1
VCAM1	VIM
VCAM1	GAPDH
VCAM1	HSPD1
VCAM1	LY6G5B
VCAM1	CAPZA1
VCAM1	ANXA2
VCAM1	ITGB1
VCAM1	TLN1
VCAM1	DYNC1H1
VCAM1	TFRC
VCAM1	ACTN4
VCAM1	RBMX
VCAM1	CLTC
VCAM1	STOM
VCAM1	FLNA
FN1	HBA2
FN1	HBA1
VCAM1	IGHG1
VCAM1	SDCBP
VCAM1	HBA2
VCAM1	HBA1
VCAM1	COPA
FN1	ACTB
FN1	YARS
FN1	HSPA8
FN1	TUBB
FN1	HIST2H3A
FN1	HIST2H3C
FN1	PPIA
VCAM1	ACTB
VCAM1	YARS
VCAM1	HSPA8
VCAM1	TUBB
VCAM1	HIST2H3A
VCAM1	HIST2H3C
VCAM1	PPIA
MFAP1	IK
C1QBP	HSPD1
C1QBP	HSPA8
FGFR1	ERBB3
EGFR	TLN1
RBMX	IL7R
YBX1	IL7R
H3F3A	HIST4H4
COL8A1	ADAMTSL4
AQP1	ADAMTSL4
APOA1	APOA2
APOA2	LCAT
APOA1	APOD
IL4R	CD40
ERBB2IP	ACTN1
ERBB2IP	ACTN2
ERBB2IP	AGTR2
ERBB2IP	CTSG
ERBB2IP	CASK
ERBB2IP	LAMB1
CEACAM1	CARTPT
PVRL4	PVRL1
KLK6	SNCA
TIMP3	AGTR2
ENG	TGFB3
ADIPOQ	PDGFB
PLG	HSPD1
IL8	IL5
COL1A1	COL1A2
PLG	ACTB
ACTN1	ICAM1
FLNA	ICAM1
ACTB	ICAM1
MSN	ICAM1
ICAM1	ACTN4
ICAM1	HIST1H3E
ICAM1	HIST2H3C
ICAM1	H3F3B
ICAM1	GAPDH
ICAM1	YBX1
ICAM1	TUBB
ICAM1	TUBA4A
ACE	MYH9
MYH9	ACTB
ACE	ACTB
GZMK	HMGB2
TTN	CALM1
FN1	ACTG1
FN1	SERPINA1
FN1	TF
FN1	IGKV3-20
FN1	FGA
FN1	ITIH2
FN1	IGLL5
FN1	C1QC
FN1	SERPINF2
FN1	SERPINA6
FN1	CPB2
FN1	SERPINA7
FN1	SERPINA4
FN1	C9
FN1	C4BPA
FN1	C4A
FN1	C3
FN1	C1S
FN1	FGG
FN1	ITIH1
FN1	F2
FN1	FGB
FN1	ITIH4
FN1	CFB
FN1	C6
FN1	C1QB
CALM1	DYNC1H1
CALM1	CAPZA2
CALM1	CNP
CALM1	ANXA2
CALM1	PCSK1N
CALM1	RTN3
LCAT	APOE
KDR	MYO1C
ACE	AGT
ACE2	AGT
CTSG	SERPINB4
COL1A1	PDGFA
COL1A2	PDGFA
COL2A1	PDGFA
COL3A1	PDGFA
COL4A1	PDGFA
COL5A1	PDGFA
COL6A1	PDGFA
COL1A1	PDGFB
COL1A2	PDGFB
COL2A1	PDGFB
COL3A1	PDGFB
COL4A1	PDGFB
COL5A1	PDGFB
COL6A1	PDGFB
NRP1	PDGFB
CMA1	IL1B
VEGFA	FLT1
CD40LG	CD40
EGFR	IGKC
EGFR	IGHG1
EGFR	TUBB
EGFR	TUBA4A
EGFR	IGHG3
EGFR	HBA1
EGFR	HSD17B12
EGFR	SAAL1
EGFR	GAPDH
EGFR	C8ORF55
EGFR	P4HB
EGFR	ITIH2
EGFR	LGALS8
EGFR	PLAA
LTA	TNFRSF1B
ENG	TGFB1
CASK	IL15RA
CASK	WNT7B
APOA5	FAS
CRP	LAMC3
CFB	LAMC3
LAMC3	TF
LAMC3	SERPINA3
ADAMTSL4	FBLN1
DKKL1	FJX1
DKK1	DPP4
CHRD	F2R
CHRD	HRG
GNAS	NUCB1
GNAS	NUCB2
CASK	IL18
C4BPA	LBP
PLG	PRDX4
FBLN1	NOTCH3
FBLN1	PLSCR1
FBLN1	TDGF1
FBLN1	LTBP4
ICOS	WIF1
ACTN4	TXN
ANXA5	LAMC3
HP	LAMC3
CPB2	TINAG
PRRG4	VEGFA
APOA1	SPP1
APOA1	FBLN1
ADAMTSL2	FBLN1
A1BG	PRDX4
AMBP	ENO1
ENO1	SERPING1
CD14	TNFRSF1B
APOB	PRDX4
CALU	ZPBP
COL2A1	HYAL1
FN1	HRG
HP	MVP
HRG	PLSCR1
HRG	TNFRSF1A
MVP	PLSCR1
CCL20	TGFB3
SDC4	TGFB3
CFHR1	PRDX4
LBP	PRDX4
PLA2G3	PVR
CFHR3	PRDX4
DCD	IL24
NRP1	TGFBR3
EGFR	CD59
REN	AGT
RSPO1	RSPO2
RSPO1	RSPO3
RSPO1	RSPO4
EGFL7	NOTCH1
EGFL7	NOTCH2
EGFL7	NOTCH3
EGFL7	NOTCH4
MAPK15	LTF
MAPK15	PIGR
MAPK15	B2M
EGFR	S100A7
EGFR	S100A9
EGFR	SFN
EGFR	ICAM1
LRCH3	ACTA1
ITGB1	THBS1
ACTG1	ACTA1
P4HB	CALU
CAPZA2	CAPZA1
FLNA	DYNC1H1
GBP1	GAPDH
TUBB	GAPDH
HIST1H4A	HSPH1
TBC1D15	IDE
LEPRE1	LRSAM1
VCL	MSN
CLU	NUCB2
LEPRE1	P4HB
CAPZA2	PKM2
C1QBP	PSAP
LAMB2	PSAP
MVP	PSAP
VCL	SFN
PRDX4	TLN1
YBX1	TUBA4A
SCPEP1	TUBB
YBX1	TUBB
HSPA8	YARS
DYNC1H1	YBX1
IL7R	KIT
