# Supplementary material for: Rechecking the Centrality-Lethality Rule in the Scope of Protein Subcellular Localization Interaction Networks
Source: PLoS One. 2015 Jun 26;10(6):e0130743. doi: 10.1371/journal.pone.0130743 (PMC4482623; doi:10.1371/journal.pone.0130743)
Supplement: S2 Dataset — It contains PSLINs of 11compartments, including Endoplasmic, Cytoskeleton, Golgi, Cytosol, Lysosome, Mitochondrion, Endosome, Plasma, Nucleus, Peroxisome and Extracellular. (ZIP) [file pone.0130743.s002.zip › Human_PSLINs/Golgi_PPI.txt]

ARF1	GGA3
ARF3	ARFIP1
TRIP10	CDC42
DCN	EGFR
RGS19	GNAI3
FGF7	HSPG2
HTT	ZDHHC17
TRIP10	HTT
AP1B1	AP1G1
PSEN2	KCNIP3
COPB1	COPG
COPB1	COPG2
SNAP23	SNAPIN
GOLGA2	GORASP2
AP1S1	AP1G2
AP1S1	AP1G1
AP1S2	AP1G1
AP1S2	AP1G2
XRN1	AP1G2
VAMP4	AP1M1
COPG	COPG2
CSPG5	GOPC
AP4E1	AP4B1
ARF3	GGA2
SORT1	GGA2
COPG	COPZ1
COPG	COPZ2
GOLGA7	GOLGA3
STK24	PDCD10
SEC24C	SEC23B
GGA2	SPG21
TRAPPC3	TRAPPC6A
PLSCR1	YIPF3
RABAC1	SPG21
CDC42	CDC42EP1
TRIM23	GGA2
CALCOCO2	GABARAPL2
PLSCR1	MED15
TRAPPC3	TRAPPC2L
COL4A3BP	RTN3
SEC24D	SEC23B
STK25	PDCD10
CDC42EP1	MAPKAP1
MALL	CREB3
PLSCR1	CDC42EP1
YIPF3	YIPF4
GAK	USO1
CALCOCO2	GABARAPL1
PLSCR1	SLC35A2
RAB1A	RABAC1
STX11	SNAP23
GOLGA2	RAB2A
GOLGA1	ARL1
GOLGA4	ARL1
ARF3	GGA1
ARF3	GGA3
EGFR	CSK
EGFR	GRB2
LUM	ACAN
MMP14	LUM
ARF6	DYNC1H1
STK24	STRN3
ICA1	STK16
ARRB1	AP3B1
STK24	STK25
PASK	STK16
RAB10	RAB8A
AP1S1	RAB10
SERINC3	SURF4
PAK4	CDC42
ELF3	GANAB
SERINC3	KDELR1
UBAC1	MYH2
SERINC3	KDELR2
ELF3	CALR
HLA-B	RUVBL1
EPB41	CALR
HDAC5	PRKD1
EXT2	STK16
LYN	MUC1
CDH1	APC2
ERGIC1	ERGIC3
NCSTN	APH1A
NCSTN	PSEN1
PRKCE	GAD2
NEDD9	CDH1
MAPK1	ATP1A1
MAPK3	ATP1A1
AKAP9	TRIP10
COG4	COG1
COG4	COG2
COG4	COG5
COG4	COG7
COG5	COG7
CLSTN1	APP
CLSTN1	PSEN1
HRAS	RASIP1
STX18	SNAP23
STX18	SCFD1
STX18	SEC22B
STX5	SEC22B
SORT1	NGF
PAK1	ARHGEF2
VAMP4	PACS1
NCS1	PI4KB
PSEN1	PSENEN
PSEN1	APH1A
NCSTN	PSENEN
PSENEN	APH1A
ARL1	GCC1
ARL1	GCC2
KCNA5	DLG1
SNX9	DNM2
SNX9	CLTC
VCAN	ACAN
PAK1	RAC1
UGCG	RTN3
ARHGAP32	CDC42
VAMP7	AP3D1
VAMP7	AP3M1
VAMP7	SNAP23
ARHGAP32	RAC1
FLT1	KDR
NDFIP2	NEDD4
RAB1A	GOLGA2
RND3	ROCK1
MCFD2	LMAN1
MAPK1	MAP2K1
RAB1A	GOLGA5
STX5	SNAP23
STX5	VAPB
PAK1	CDC42
CDH1	YES1
GGA1	ARF1
PARK2	FBXW7
RAB27A	SYTL2
HTT	OPTN
NOTCH1	NOTCH3
ESR1	PRDM2
HLA-G	COPB1
GRB2	KRT7
ARSE	COQ6
HMP19	C2ORF18
PARK2	RAC1
PLCE1	NRAS
ST3GAL3	SCAMP2
KLHL20	GBP2
HDAC5	GABARAP
HLA-DQA1	APLP1
HLA-DQA1	SH3GL2
STX5	APLP1
BHLHE40	SETDB1
COPE	COPA
FBXW7	NOTCH4
SNX1	F2R
CDC42	ROCK1
KDELR1	ARFGAP1
CAV1	NOS3
COPB1	ARF1
COPG	ARF1
COPB2	COPA
COPB2	COPE
GRB2	SYN1
AP1G1	ARF1
AP1B1	ARF1
AP3S2	ARF1
AP3B1	ARF5
AP3B1	ARF6
AP3S2	ARF6
ARCN1	COPB1
COPA	COPB1
COPB1	COPB2
COPB2	COPG
COPG	COPE
ARF1	COPE
STX5	GOSR1
STX5	GOSR2
GOPC	BECN1
CAV2	CAV1
USO1	GOSR1
USO1	GOSR2
USO1	BET1
USO1	YKT6
USO1	STX5
USO1	SCFD1
GOSR1	YKT6
GOSR1	BET1
GOSR1	BET1L
BET1L	STX5
BET1L	YKT6
STX5	YKT6
STX5	BET1
STX5	VTI1B
EGFR	INPPL1
PLD1	SNCA
CD36	LDLR
PLIN3	RAB9A
MAP2K1	MAPK3
MAP2K2	MAPK3
DLG1	EPB41
GOLGA1	RAB6A
MAP2K2	MAPK1
ARRB1	ARF6
CDC42	RAC1
GRB2	TNFRSF1A
GALNT12	MUC1
MAPK1	PRKCE
ARF1	ARFIP1
ARF5	ARFIP1
PRELP	HSPG2
GGA2	CLINT1
CDH1	EGFR
ESR1	MAPK1
AP1G1	SYNRG
GGA1	CLTC
GGA2	CLTC
GGA3	CLTC
HIP1	HTT
NAGPA	AP2A1
GNAI3	NUCB1
CSPG4	CDC42
ARHGEF2	RAC1
SNAP23	STX12
GOLGB1	ACBD3
GOLGA2	USO1
GOLGB1	USO1
CD36	LYN
CD36	YES1
CSNK1D	GJA1
HLA-E	B2M
CALR	APP
AVPR2	MAPK3
NEDD9	LYN
HTT	EGFR
HTT	GRB2
GOPC	CDC42
ACTR3	ARPC2
BICD2	DYNC1H1
MAPK8IP3	MAP2K1
SNCA	MAPK3
SNCA	MAPK1
GJA1	PRKCE
GDI2	RAB9A
GDI2	RAB2A
GDI2	RAB8A
PACSIN1	HTT
KCNJ6	DLG1
TGFB1	DCN
TGFB1	BGN
TGFB1	FMOD
CAT	PEX5
PAK4	RAC1
KCNIP3	PSEN1
GORASP2	TMED2
GORASP2	BLZF1
GORASP1	TMED2
GORASP1	GOLGA2
GOLGA2	TMED2
GORASP2	TMED3
GORASP1	TMED3
GORASP2	TMED10
MAPK3	LYN
PSEN1	FBXW7
FBXW8	CUL7
EXT1	EXT2
GGA1	SYNRG
AP1G2	SYNRG
RAB6A	BICD1
PSEN1	PSEN2
APH1A	PSEN2
SNCB	SNCA
TSC2	CAV1
MAPKAP1	MTOR
MAPK1	TSC2
APP	CAV1
IGF2R	PLIN3
NCSTN	PSEN2
MYO5A	RAB27A
COPA	ARFGAP1
ARRB1	CSK
GOLGA4	ARL3
VAMP4	STX6
VAMP4	STX16
VAMP4	VTI1A
VAMP4	VTI1B
TJAP1	DLG1
PRKCE	COPB2
STX5	NSFL1C
GALNT14	MUC2
GALNT14	MUC7
GALNT14	MUC13
EGFR	ARF4
ERC1	RAB6A
ERC1	RAB6B
CDH1	ARPC2
CDH1	PSEN1
RAB6B	KIF20A
CALR	TAPBP
GRB2	OCRL
SEC24C	SEC23A
SEC24B	SEC23A
HRAS	MAP2K1
F10	F7
ARF1	AP4M1
ARF1	AP4E1
NCSTN	APP
KDR	GRB2
CLINT1	CLTC
CLINT1	AP1B1
CLINT1	AP2A1
CLINT1	AP1G1
USO1	RAB1A
APP	BGN
SNAP23	SCAMP1
SNAP23	SCAMP2
SH3GL2	SYN1
SH3GLB1	HTT
STIP1	PRNP
MAPK1	TNKS2
PLSCR1	EGFR
EGFR	GRB14
LDLR	AP1M2
PSENEN	PSEN2
COPB1	COPE
EPB41	DYNC1H1
PDCD10	STRN3
PDCD10	MST4
MST4	STRN3
STK25	STRN3
MUC1	GRB2
APP	SNCA
APP	SNCB
HIP1	CLTC
CLTC	AP1B1
CLTC	AP3B2
SCAMP1	SCAMP2
CHST15	HCK
ESR1	CAV1
SCAMP1	SYNRG
RAB7A	RAB6A
APOE	LRP2
ADAM10	GRB2
BET1L	COPA
RAB6A	GOLGA2
RAB33B	GOLGA2
OCRL	GOLGA5
RAB27B	SYTL2
PARK2	SNCA
ARF1	PLD1
HIP1	IFT57
RAB8A	MAP4K2
GOPC	CLCN3
PSEN1	NOTCH1
AP1G1	AP1M2
AP1G1	AP1M1
OPRM1	ARF1
ARF1	KDELR1
COPB1	KDELR1
SCAP	SREBF2
FGFR2	FGF7
LDLR	SNX17
LRP2	SNX17
CSNK1D	AKAP9
PICALM	CLTC
MAPK3	SREBF2
MAPK3	SREBF1
MAPK1	SREBF1
MAPK1	SREBF2
PTHLH	ARRB1
GRB2	USP6NL
COG3	COG1
COG3	COG8
COG3	COG4
COG3	COG2
COG3	COG6
GRB2	LAX1
GRB2	TOM1L1
NCSTN	BACE1
GOPC	STX6
GGA1	BACE2
GGA2	BACE2
RAB2A	GORASP2
RAB6A	KIF20A
BICD2	RAB6A
TNKS2	GRB14
TNKS2	FTCD
FTCD	GRB14
ARFGEF1	ARFGEF2
CTLA4	LYN
CTLA4	AP1M1
TAPBP	COPB1
TAPBP	COPG
TAPBP	HLA-A
HLA-A	COPB1
HLA-A	COPG
SDC3	CSK
CAV1	CSK
EGFR	CAV1
EGFR	CAV3
SNX1	EGFR
MUC1	EGFR
EXT2	GALNT5
NOTCH1	FBXW7
NOTCH1	MAML2
FURIN	PACS1
PLD1	ARF6
SORT1	GGA1
KIF13A	AP1B1
KIF13A	AP1G1
KIF13A	AP1M1
CDC42	FGD1
CDC42	PLD1
AP3S2	AP3B1
AP3S2	AP3D1
AP3S2	AP3M1
HSPG2	PDGFA
HSPG2	PDGFB
CD46	YES1
GJA1	CAV1
RAB1B	GOLGA2
SNAP23	STX6
SCAMP3	NEDD4
FBXW7	MTOR
AP1G2	NEDD4
ARRB1	NEDD4
OPTN	RAB8A
C1GALT1	C1GALT1C1
AP4M1	AP4E1
AP4M1	AP4B1
AP4E1	AP4S1
AP1B1	AP1M1
EGFR	NCAM1
SVIP	GOLGA1
GBF1	COPG
FIG4	VAC14
PIKFYVE	VAC14
VCPIP1	NSFL1C
VCPIP1	UBXN2B
VCPIP1	SVIP
NEDD4	GGA3
PACSIN1	DNM2
TRIP10	DNM2
BCAP31	APP
SNCA	ARL3
SNCA	COG6
SNCA	VPS52
EGFR	PARK2
EGFR	STIP1
EGFR	PTGDS
EGFR	GABARAPL2
EGFR	ARF6
EGFR	DYNC1H1
EGFR	PPP5C
TP63	C4ORF41
TP63	GAS8
AKTIP	TRIM23
ESR1	MUC1
CLN3	GANAB
GABARAP	NEDD4
GABARAP	GABARAPL2
GABARAPL1	NEDD4
GABARAPL1	GABARAP
GABARAPL1	LLGL1
GABARAPL1	GABARAPL2
GABARAPL1	CUL3
GABARAPL1	CLINT1
GABARAPL2	NEDD4
GABARAPL2	CUL3
GOSR1	SCFD1
GOSR1	SEC22B
SNCA	GABARAPL1
SNCA	MYO5A
SNCA	AP1B1
SNCA	AP2A1
SNCA	CLTC
SNCA	ATP6V1B2
SNCA	ATP6V0A1
SNCA	VAPB
FBXW7	SREBF1
CDC42	ARRB1
SREBF2	ARRB1
CDC42	DIAPH2
SREBF2	GOLGB1
CDC42	MYO6
GRB2	ASAP2
GRB2	ARHGAP32
RAC1	COG5
CDC42	SYNE1
SREBF2	ZDHHC17
GRB2	WDR44
RAC1	SH3RF1
GRB2	SH3D19
CDC42	SH3D19
CDC42	MUC12
ESR1	HDAC5
ESR1	KLF5
TAF7	TRIM22
MLANA	NEDD4
EGFR	SH3GL2
TGOLN2	AP1M1
TGOLN2	AP3M1
TNFRSF1A	CAV1
FAM109A	OCRL
FAM109B	OCRL
NFKBIE	HDAC5
MAPK1	ARHGEF2
SREBF1	MED15
MYEF2	HDAC5
SREBF2	ATF6
NDFIP1	NEDD4
FBXW7	KLF5
GRB2	APP
PARK2	SYN1
TRAPPC8	TRAPPC3
TRAPPC2L	TRAPPC8
DPY30	ARFGEF1
ESR1	ACTR3
KLHL20	CUL3
GJA1	NEDD4
PARK2	APP
TERF2	SEC16A
TERF2	TNKS
TERF2	SYNE1
TERF2	SEC24B
TERF2	MACF1
TERF2	GANAB
TERF2	LLGL1
PARK2	PICK1
USP33	ARRB1
ARRB1	PARK2
NDFIP1	EGFR
NDFIP2	EGFR
NDFIP2	LYN
CDC42	CDH1
HDAC5	PRKD2
HDAC5	RUVBL1
HDAC5	COPB2
HDAC5	GANAB
HDAC5	ATP1A1
HDAC5	COPB1
HDAC5	CLTC
HDAC5	FASN
NEDD4	EGFR
NEDD4	FLT1
NEDD4	AKT3
NEDD4	FGFR2
SCAP	SEC24B
PARK2	DNM1L
NSFL1C	CUL3
NEDD4	SNCA
DYNC1H1	DYNLT1
POC1B	COG7
KIF1C	ARF3
COPA	COPZ1
KIF1C	ARF1
POC1B	COG5
COPA	ERGIC2
COPA	COPG
COPA	BCAP31
CUL3	GOLGA2
COPA	ARCN1
MAP2K1	MAP2K2
RAC1	CAV1
PACS1	GGA3
HACE1	RAC1
GRB2	B2M
GRB2	ESD
GRB2	H1F0
GRB2	TSC2
GRB2	AP4S1
CALCOCO2	MTPAP
TMEM173	ABCC1
TMEM173	SLC39A14
TMEM173	ACSL3
TMEM173	NPC1
TMEM173	SURF4
TMEM173	YIPF5
TLR9	UNC93B1
UNC93B1	ABCC1
UNC93B1	CDIPT
UNC93B1	GOLT1B
UNC93B1	NPC1
UNC93B1	SCAMP3
UNC93B1	SURF4
UNC93B1	TMCO1
UNC93B1	YIPF3
UNC93B1	YIPF5
NSFL1C	DBI
SNCA	PDE4DIP
SNCA	APLP1
SNCA	SDF4
FES	PDE4DIP
MAP4K2	DEFB1
GRB2	CDC42
MAPK3	ARRB1
MAPK1	ARRB1
MAPK1	TNFRSF1A
MAPK3	USO1
CAV1	MAPK3
CAV1	MAPK1
NEDD4	ACAN
NEDD4	MAP2K1
NEDD4	STK16
FBXW8	OBSL1
OBSL1	CUL7
FBXW8	GORASP1
GGA3	ARF6
NEDD4	EBAG9
NEDD4	YES1
NEDD4	KIFC3
NEDD4	FES
NEDD4	STK24
NEDD4	STK25
NEDD4	MST4
NEDD4	DYRK4
CBX4	SNCA
NEDD4	SULF1
NEDD4	H1F0
EPHA4	VAPB
ABCA1	STX12
ABCA1	CDC42
MAPK3	FASN
CNTNAP2	MACF1
CLSTN1	SETDB1
B2M	TAPBP
RAC1	NEDD4
NOTCH1	APP
ARRB1	SCYL2
ARRB1	ROCK1
ARRB1	YES1
ARRB1	CLTA
ARRB1	CLTC
ARRB1	AP3D1
ARRB1	RAB1A
ARRB1	SDC3
ARRB1	FASN
ARRB1	APLP1
ARRB1	WDR77
ARRB1	PIK3C2A
ARRB1	ARHGAP32
ARRB1	TTN
ARRB1	DPY30
SLC2A4	ARF5
SLC2A4	ARF3
SLC2A4	BSG
SLC2A4	RAB7A
SLC2A4	STRN3
SLC2A4	ARFIP1
SH3GL2	ATXN2
EGFR	ATXN2
DNM2	SH3GL2
DNM2	GRB2
CSNK1D	KDR
BACE1	GGA1
GGA1	CCDC91
GGA2	CCDC91
GGA2	IGF2R
AP1G1	CLTC
IGF2R	GGA3
GGA1	ARF6
GGA3	SYNRG
GGA3	CLINT1
RAC1	CLTC
TOM1L1	CLTC
GGA1	IGF2R
MYO6	CALCOCO2
TNFRSF1A	MUC1
BACE1	GGA2
BACE1	GGA3
CNST	GJA1
NEDD4	LAPTM4A
TP63	FBXW7
PARK2	ATXN2
LYN	FGFR2
GABARAPL1	OPTN
GABARAP	OPTN
GABARAPL2	OPTN
HERC1	ARF1
GABARAPL1	RABGAP1L
LITAF	NEDD4
BECN1	NEDD4
PARK2	MAPK1
APP	MAPRE1
PAK1	ELF3
TSC2	HERC1
MTOR	RUVBL1
CUL3	RHOBTB3
CUL3	HOOK3
CUL3	DYNC1H1
CUL3	ARF4
CUL3	ATXN2
CUL3	SEC16A
CUL3	LLGL1
CUL3	SART1
CUL3	SDF4
CUL3	TTN
CUL3	CLTA
CUL3	SEC24B
CUL3	GPSM1
CUL3	ZC3HAV1
CUL3	UST
CUL3	AKAP8
CUL3	GRB2
CUL3	SEC23B
CUL3	BSG
CUL3	CCDC110
CUL3	ERC1
CUL3	NOSIP
CUL3	AP1B1
CUL3	ATP1A1
CUL3	PJA2
CUL3	TMEM165
CUL3	ACBD3
CUL3	CLCC1
CUL3	DYNLT1
CUL3	MACF1
CUL3	USP32
CUL3	WDR77
CUL3	RUVBL1
CUL3	SNX9
CUL3	CLINT1
CUL3	CLTC
CUL3	RBM28
CUL3	ARL1
CUL3	SEC23A
CUL3	SEC24C
CUL3	FASN
CUL3	SLC1A5
CUL3	CLTCL1
CUL3	KRT2
CUL3	SEC24A
HLA-B	B2M
APLP1	SETDB1
GGA1	APP
CLIP3	TNFRSF1A
ESR1	CUL3
SREBF1	SREBF2
BLZF1	TNKS
RNF13	SNAPIN
HERC1	CLTC
RABGAP1L	RAB13
RABGAP1L	RAB34
RABGAP1L	RAB36
PRNP	PLK3
PRNP	PDE4DIP
GGA1	CLINT1
GGA1	GGA2
GGA1	GGA3
GGA2	GGA3
AKTIP	HOOK3
HOOK3	VPS41
AKTIP	VPS41
NOSIP	NOS3
SCAP	SREBF1
STX5	VCPIP1
PARK2	CHPF
SACM1L	COPA
SACM1L	COPB1
SACM1L	COPE
SACM1L	COPG
CAV1	KCNA5
RAB9A	RHOBTB3
RHOBTB3	PLIN3
COPA	TMED10
COPB1	TMED10
COPB2	TMED10
COPG	TMED10
ARCN1	TMED10
COPE	TMED10
COPZ1	TMED10
COPG	ARCN1
COPB1	COPZ1
SORT1	GGA3
OPTN	MYO6
APP	LRP2
BSG	PPIL2
BCAP31	HLA-A
BCAP31	LMAN1
LMAN1	HLA-A
SIK2	HDAC5
CRYAB	APP
RRAGB	MTOR
TOM1L1	EGFR
SNCA	CRYAB
TTN	CRYAB
CRYAB	NGF
CRYAB	INS
COPB2	COPG2
COPB2	ARCN1
COPG2	COPA
COPG2	ARCN1
TRAPPC2	TRAPPC8
TRAPPC2	TRAPPC10
TRAPPC2	TRAPPC9
TRAPPC2	C4ORF41
TRAPPC2L	TRAPPC10
TRAPPC2L	TRAPPC9
TRAPPC2L	C4ORF41
C4ORF41	TRAPPC3
TRAPPC8	C4ORF41
TRAPPC8	TRAPPC10
TRAPPC1	C4ORF41
TRAPPC1	TRAPPC10
TRAPPC1	TRAPPC3
TRAPPC2	TRAPPC3
TRAPPC2	BET3L
TRAPPC2	TRAPPC4
TRAPPC2	TRAPPC5
TRAPPC2	TRAPPC6A
TRAPPC2	TRAPPC6B
TRAPPC2L	BET3L
TRAPPC2L	TRAPPC6A
TRAPPC2L	TRAPPC6B
TRAPPC3	TRAPPC5
TRAPPC3	TRAPPC6B
BET3L	TRAPPC4
BET3L	TRAPPC8
BET3L	TRAPPC9
BET3L	TRAPPC10
BET3L	C4ORF41
BET3L	TRAPPC5
BET3L	TRAPPC6A
BET3L	TRAPPC6B
BET3L	TRAPPC1
TRAPPC4	TRAPPC8
TRAPPC4	TRAPPC9
TRAPPC4	TRAPPC10
TRAPPC4	C4ORF41
TRAPPC4	TRAPPC2L
TRAPPC5	TRAPPC10
TRAPPC6A	TRAPPC10
TRAPPC6A	TRAPPC6B
TRAPPC6B	TRAPPC10
TRAPPC8	TRAPPC9
TRAPPC8	TRAPPC6B
TRAPPC9	TRAPPC10
VPS53	VPS52
VPS53	C11ORF2
C11ORF2	VPS52
VPS52	VPS54
VPS54	VPS53
C11ORF2	VPS54
C11ORF2	COG8
STX6	VPS53
STX6	VPS52
STX6	C11ORF2
STX6	VPS54
VAMP4	VPS53
VAMP4	VPS52
INPPL1	KRT2
INPPL1	GRB2
GRB2	ARAP1
GRB2	HSPG2
GRB2	KRT2
GRB2	DYNC1H1
GRB2	CLTC
GRB2	RUVBL1
MYO6	LMTK2
DLG1	MYO6
MYO6	AP2A1
MYO6	CLTC
PAK1	MYO6
F2R	AP3D1
CDC42	FGD3
RAB8A	SNCA
LMAN1	COPA
LMAN1	COPB2
LMAN1	COPE
LMAN1	COPB1
SNCA	DYNC1H1
SNCA	SYN1
CAV1	SNCA
SNCA	ARRB1
PLK3	SNCA
PLK3	SNCB
SNCA	RABAC1
LYN	SNCA
CSNK1D	SNCA
NOS3	APP
GABARAPL2	APP
KIFC3	APP
GCC1	APP
SH3GLB1	APP
PLIN3	APP
CAT	APP
ARFGAP1	APP
PHF7	APP
STK25	APP
NMT2	APP
CEP57	APP
GAK	APP
SCYL1	APP
GOLGA4	APP
DNM2	APP
PAK4	APP
CD74	APP
AIMP1	APP
GORAB	APP
GBA2	APP
PRRC1	APP
CUL3	APP
GOSR2	APP
SH3GL2	APP
ZNF622	APP
ZFYVE1	APP
FNDC3A	APP
SART1	APP
TRAPPC2L	APP
HS3ST1	APP
NEDD9	APP
CSNK1D	APP
SDC1	APP
LARP6	APP
DDHD2	APP
ATF6	APP
TIPIN	APP
IL15	APP
RUSC1	APP
BEND5	APP
PLSCR1	APP
FGFR2	APP
MMGT1	APP
NECAB3	APP
ARAP1	APP
SIK2	APP
SNX1	APP
STIP1	APP
STK33	APP
PAK1	APP
SULF1	APP
UBAC1	APP
AGFG1	APP
VAC14	APP
ACO1	APP
PPIL2	APP
H1F0	APP
SAR1A	APP
VPS41	APP
ACSL3	APP
COPZ1	APP
MST4	APP
RAB14	APP
GIMAP8	APP
ZC3HAV1	APP
LMAN1	APP
MCFD2	APP
SCAMP3	APP
QPCTL	APP
OLFM3	APP
CD36	APP
COPB1	APP
RAB43	APP
USP6NL	APP
CDIPT	APP
LFNG	APP
RAB10	APP
PPP5C	APP
TRAPPC3	APP
GAL3ST1	APP
RAB1B	APP
DEFA6	APP
UGCG	APP
PPAP2B	APP
NMNAT2	APP
PIKFYVE	APP
ARF6	APP
SEC24C	APP
CRHR2	APP
RAB26	APP
GGA2	APP
DYNLT1	APP
ARCN1	APP
BET1L	APP
INPP5B	APP
SDF4	APP
RRAGB	APP
STX11	APP
ST3GAL6	APP
ZDHHC7	APP
ERC1	APP
GORASP2	APP
HCK	APP
INS	APP
GALNT12	APP
AP4S1	APP
WNT4	APP
CXCL14	APP
RAB27A	APP
ACTL7A	APP
ARFGAP3	APP
RAB2B	APP
ADI1	APP
FAM134B	APP
GOSR1	APP
COQ6	APP
TRAPPC4	APP
GNPTAB	APP
APP	PSEN1
APP	AP1M2
PSEN1	APOE
APOE	NOS3
APP	PSEN2
NOS3	PSEN2
PSEN1	AP1M2
PSEN1	NOS3
PSEN2	DYNC1H1
HTT	PRNP
HTT	CA4
HTT	RAC1
HTT	STIP1
HTT	EPB41
HTT	DYNC1H1
HTT	CLTC
HTT	BCAP31
RUVBL1	SRCAP
COG1	COG7
COG1	COG5
COG1	COG6
COG6	COG7
COG5	COG6
AP1M1	AP1S2
AP1B1	AP1S2
COG1	COG8
AP1B1	AP1S1
AP1M1	AP1S1
COG5	COG8
COG7	COG8
COG6	COG8
COG2	COG8
COG1	COG2
COG2	COG5
COG3	COG7
COG3	COG5
COG2	COG6
COG2	COG7
COG4	COG8
ARCN1	COPE
COPE	COPG2
AP3B1	AP3D1
AP3B1	AP3S1
ARCN1	COPZ1
COPB2	COPZ1
SEC24C	SEC24D
AP2A1	PICALM
SEC23A	SEC24A
COPG2	COPZ1
SEC24A	SEC24C
SEC24A	SEC24D
RAB1A	RAB7A
TMED9	TMED10
SEC23B	SEC24B
GDI2	RAB1A
CALR	GANAB
RAB1B	RAB8A
RAB7A	RAB8A
SEC24A	SEC24B
ARF1	ARF3
SCFD1	ATP6V0A1
SCFD1	SNAP23
SEC22B	TMED10
NCSTN	SURF4
RAB31	RAB8A
SEC22B	TMED9
FAM3C	GALNT2
PSAP	SNAP23
NCSTN	SART1
ZMPSTE24	TMEM43
FAM3C	SNAP23
RUVBL1	TMED9
PICALM	SEC24D
ATP6V0A1	SLC30A5
SEC24A	STMN2
RAB9A	SEC24A
ABCC1	TMCO1
COG3	SEC24C
ZMPSTE24	GALNT2
DNM2	PICALM
SEC22B	SART1
EGFR	PICALM
CALU	TMEM165
DYNLT1	YES1
RUVBL1	ATP6V1B2
COPA	SEC24C
GOSR1	STX12
PSAP	SURF4
PICALM	SEC24C
HOOK3	SCFD1
NOTCH2	SEC24C
SEC22B	VAPB
NCSTN	RAB31
SNAP23	YES1
MED15	SEC24C
LMAN1	TMED2
COPA	SEC23A
RBM28	ZNF622
CALU	EGFR
FAM3C	IER3IP1
PSAP	SNCA
RAB1A	RAB31
SEC23A	STMN2
COPZ1	GOPC
ZMPSTE24	RAB10
DNM2	SLC30A5
VPS52	VRK1
ERGIC1	GOLGB1
CSGALNACT1	STX6
MAPK1	GORASP2
TSC2	ESR1
EGFR	ESR1
ESR1	CLTCL1
ESR1	AKAP8
ESR1	CLTC
ESR1	GTPBP4
ESR1	ARFGAP2
ESR1	ARSB
ESR1	ATP9A
ESR1	GOLGA2
ESR1	MYO6
ESR1	RBM28
ESR1	RUVBL1
ESR1	SCYL2
HLA-A	B2M
CALR	HLA-E
NOTCH1	NOTCH2
NOTCH1	MAPK1
NOTCH1	ROCK1
NOTCH1	ARHGEF2
NOTCH1	SART1
NOTCH1	LRBA
NOTCH1	TRAPPC9
NOTCH1	TRAPPC10
FBXW7	MED15
MARCH1	HLA-DRB1
MARCH1	HLA-DRA
USP32	RNF144A
EGFR	CTGF
TP63	WWOX
PEX5	EPHX2
HTT	UBAC1
HTT	GOLPH3L
HTT	DUSP10
HTT	GGA2
HTT	IFT20
PPP5C	ESR1
LYN	ACSL3
PAK1	ESR1
TP63	SEC24C
TP63	GOLGA4
PCSK9	BACE1
GRB2	WDR77
GRB2	FGD6
GRB2	CSK
GRB2	CLASP2
GRB2	PPP5C
PPP5C	STIP1
INPPL1	C17ORF28
EGFR	FES
CRYAB	CDH1
DNM2	MANEA
PRKD2	GORASP1
TMED9	MAN2A1
TMED9	STX5
TMED9	TMED1
TMED9	TMED2
TMED9	GALT
SEC23B	TMED9
SEC23B	TMED10
SEC23B	TMED1
SEC23B	TMED2
SEC23B	KDELR1
SEC23B	GALNT1
SEC23B	MAN2A1
COPZ1	TMED9
USO1	PDE4DIP
USO1	SEC16A
USO1	TRIP11
GGA2	SYNRG
OPTN	TNFRSF1A
PARK2	MYO6
PARK2	CALCOCO2
CALR	HLA-A
CDK5RAP2	AKAP9
COG6	COG4
YIPF3	GOLGA2
YIPF3	GORASP1
YIPF3	LMAN1
TDGF1	TMED3
CLN3	KCNIP3
CLN3	ARF4
CLN3	CALU
CLN3	SCAMP3
CLN3	ARF3
CLN3	ATP1A1
CLN3	ARF5
CLN3	SLC35B2
CLN5	GANAB
CLN5	CALR
CLN5	CALU
CLN5	ATP1A3
CLN5	ARF4
CLN5	CDIPT
TRIM23	GPSM1
STK25	FASN
STK25	GOLGA2
STK25	MST4
STK25	RUVBL1
CSK	YKT6
PAK1	RER1
MST4	GOLGA2
MST4	PLD1
MST4	AKAP9
MST4	RUVBL1
STK24	CSK
STK24	MST4
STK24	RUVBL1
LYN	PAK1
LYN	TPTE2
LYN	PRUNE2
ARRB1	AP2A1
MALL	CAV1
MALL	CAV2
F2R	CAV1
GLIPR2	CAV1
KDR	CAV1
ARRB1	NOTCH1
RAB14	OPTN
ACSL3	YES1
EGFR	AP1S1
EGFR	AP1M2
EGFR	IPO7
EGFR	ARL1
EGFR	AP1G2
EGFR	AP2A1
EGFR	TRAPPC3
EGFR	COG7
EGFR	COG5
EGFR	COG6
EGFR	COG4
EGFR	AP1M1
EGFR	AP1G1
EGFR	COG1
EGFR	ARFGEF1
EGFR	MTOR
EGFR	DOPEY2
EGFR	GBF1
EGFR	VAC14
CDK5RAP2	TSNAX
COPB1	HLA-DPB1
HLA-C	PRRG4
GNAI3	NUCB2
APH1A	BHLHE40
NMT2	TMED9
CREB3L4	GANAB
CDK5RAP2	MAPRE1
ARFGAP1	RASIP1
COPB1	GRB2
GLYCTK	STK33
ABCB1	MAPKAP1
APOE	ARFGAP1
GORAB	SCYL1
CBFA2T3	SEC24A
CUL3	DYRK4
ABCA5	CYP2E1
ATF6	TNFRSF1A
SLC35A3	TP63
B3GAT3	SEC22B
GNPTAB	MAPK1
CREB3	RABAC1
BET1L	GORAB
ESR1	ZDHHC21
ESR1	ZDHHC7
HTT	PTGES2
GRB2	AP2A1
RAB12	OPTN
ESR1	GNAI3
XRN1	C1GALT1
XRN1	B3GALT6
MAPK3	MAPK1
DYRK4	ATP1A1
EGFR	CAV2
EGFR	CLTA
EGFR	CLTCL1
EGFR	LYN
EGFR	ATP1A1
PARK2	H1F0
PARK2	CALU
PARK2	SART1
PARK2	CALR
PARK2	RUVBL1
PARK2	GCNT2
NEDD4	RUVBL1
GORASP2	ACBD3
DBNL	AGFG1
AP3M1	AP3D1
AP3S1	AP3D1
AP3B1	AP3M1
AP3S1	AP3M1
KRT7	AP3S1
TSNAX	ARFIP1
CALU	ARPC2
TOM1L1	ARPC2
SEC24C	ATP6V1B2
GBF1	BIRC6
SH3GLB1	CALR
ACTR3	CALU
PLIN3	CALU
AP3B1	COG3
KRT7	COG3
GORASP2	CUL3
ARFIP1	DNM1L
PRUNE2	DYNC1H1
ATP6V1B2	GANAB
GBP2	GLA
ZNF622	GLA
COG7	KRT7
INPPL1	LRBA
PPP5C	NAPRT1
DBNL	PLIN3
AP1G1	PRRC1
CDC42	RUVBL1
OSBP	SEC23A
ARFIP1	SEC24A
DNM1L	SEC24A
TSNAX	SEC24A
ACTR3	SH3GLB1
AGFG1	SH3GLB1
ARPC2	SH3GLB1
CALU	SH3GLB1
AP1B1	TRIP10
AP1G1	TRIP10
TRIP10	WDR44
BECN1	USP33
