# Supplementary material for: Rechecking the Centrality-Lethality Rule in the Scope of Protein Subcellular Localization Interaction Networks
Source: PLoS One. 2015 Jun 26;10(6):e0130743. doi: 10.1371/journal.pone.0130743 (PMC4482623; doi:10.1371/journal.pone.0130743)
Supplement: S2 Dataset — It contains PSLINs of 11compartments, including Endoplasmic, Cytoskeleton, Golgi, Cytosol, Lysosome, Mitochondrion, Endosome, Plasma, Nucleus, Peroxisome and Extracellular. (ZIP) [file pone.0130743.s002.zip › Human_PSLINs/Lysosome_PPI.txt]

LRP2	DAB2
AP1B1	AP1G1
MYO6	DAB2
AP1S1	AP1G1
AP1S2	AP1G1
VAMP4	AP1M1
STX8	VTI1B
RRAGA	RRAGC
LUM	ACAN
MTOR	RPTOR
NCSTN	PSEN1
FNBP1	CTBS
UNC13D	RAB27A
CTSB	CST3
HLA-DRA	HLA-DMB
VCAN	ACAN
VAMP7	AP3M1
VAMP7	SNAP23
STX3	SNAP23
SNAP23	VAMP8
SFTPD	DCN
FASLG	FNBP1
ACP5	C2ORF18
FGFR3	CTSK
NCF2	NCF4
NCF2	NCF1
NCF1	NCF4
CALCRL	RAMP3
ADRB2	SRC
GC	CUBN
GC	LRP2
PRELP	HSPG2
GM2A	HEXA
DAB2	LDLR
HLA-DMA	HLA-DRB1
NCF2	PRDX6
CXCR2	ARRB1
RAB7A	RILP
KCNQ1	KCNE1
KCNQ1	KCNE2
PSEN1	PSEN2
NCSTN	PSEN2
VAMP4	VTI1B
NEU1	GALNS
NEU1	GLB1
CD63	HLA-DRA
CD63	HLA-DMB
CD63	HLA-DOB
LDLR	AP1M2
VAMP8	STX8
PSAP	CTSD
VPS11	VPS18
VPS11	VPS16
VPS16	VPS18
VPS11	VPS33A
VPS33A	VPS18
AP1G1	AP1M2
AP1G1	AP1M1
RRAGA	RRAGD
RRAGB	RRAGD
RRAGB	RRAGC
DAB2	SRC
NEU1	CTSA
AP1G1	AP2M1
AP1B1	AP2M1
AP1B1	AP1M1
TNFAIP3	LAMP1
WDR48	AP3M1
FYCO1	CCZ1
GABARAP	FNBP1
GABARAP	SQSTM1
GABARAP	NBR1
SQSTM1	GPC4
UVRAG	VPS33A
UVRAG	VPS18
UVRAG	KIAA0226
SRC	PDGFRB
HCK	SRC
RPTOR	RRAGA
RPTOR	RRAGC
TLR9	SRC
RNF13	LAMP2
RNF13	CD63
HLA-DRA	ANXA11
HLA-DRB1	ANXA11
HLA-DRB3	ANXA11
HLA-DRB4	ANXA11
HLA-DRB5	ANXA11
TLR9	UNC93B1
UNC93B1	NPC1
ARRB1	SDC3
VAMP7	ANKRD27
SQSTM1	NBR1
LAPTM5	LAMP1
TNFAIP3	LAPTM5
ZNRF2	ZNRF1
SCARB2	AP1G1
NCF1	GAA
FASLG	HCK
FASLG	SRC
FASLG	NCF1
SQSTM1	RPTOR
SQSTM1	MTOR
SQSTM1	RRAGC
SQSTM1	RRAGB
RPTOR	RRAGB
RRAGC	MTOR
RILP	VPS36
UVRAG	VPS16
UVRAG	VPS11
UVRAG	VPS33B
UVRAG	VPS39
VPS11	VPS33B
VPS16	VPS33B
VPS18	VPS33B
RRAGD	RPTOR
RRAGD	MTOR
RRAGB	MTOR
USP4	PSAP
USP4	NPC2
ATP13A2	OCA2
SRC	TOM1L1
ATP13A2	LAMP1
ATP13A2	RAB7A
ATP13A2	RAB9A
PSEN1	AP1M2
PSEN2	HPS1
AP1M1	AP1S2
AP1B1	AP1S2
AP1B1	AP1S1
AP1M1	AP1S1
VPS33A	VPS16
VPS11	VPS39
CTSD	CTSA
M6PR	ACP2
PPT1	SGSH
PPT1	TMEM9
PSAP	SNAP23
ANXA11	STXBP2
LAMP2	NCSTN
TMEM9	VMA21
MARCH1	HLA-DRB1
MARCH1	HLA-DRA
ADRB2	MARCH2
DAB2	AP2M1
ARRB1	SRC
KCNQ1	AP2M1
ADRB2	PON2
GNS	GLA
AP1B1	TRIP10
AP1G1	TRIP10
