# Supplementary material for: Rechecking the Centrality-Lethality Rule in the Scope of Protein Subcellular Localization Interaction Networks
Source: PLoS One. 2015 Jun 26;10(6):e0130743. doi: 10.1371/journal.pone.0130743 (PMC4482623; doi:10.1371/journal.pone.0130743)
Supplement: S2 Dataset — It contains PSLINs of 11compartments, including Endoplasmic, Cytoskeleton, Golgi, Cytosol, Lysosome, Mitochondrion, Endosome, Plasma, Nucleus, Peroxisome and Extracellular. (ZIP) [file pone.0130743.s002.zip › Human_PSLINs/Mitochondrion_PPI.txt]

TP53	WWOX
VHL	PHF17
MAP2K2	ARAF
BCL2L1	BNIP3
HTRA2	MAPK14
BCL2L2	BCL2L11
MCL1	BAD
RIPK3	RIPK1
MCL1	BOK
LRPPRC	HEBP2
TTC35	COX4NB
PEX5	SIRT3
CKB	ASB9
NDUFA5	NDUFB1
NOL3	NIF3L1
BNIP3	TMEM11
BNIP3	BNIP3L
BNIP3L	TMEM11
BCL2L1	BIK
BAK1	BCL2L1
ATP7B	GLRX
PMAIP1	BAX
BCL2L11	MCL1
BCL2L11	BCL2L1
BCL2L11	BCL2
BCL2	BIK
BCL2	HRK
BCL2	BID
BCL2	PMAIP1
BCL2L1	BID
BCL2L1	PMAIP1
BCL2L2	BAD
BCL2L2	HRK
BCL2L2	BID
BCL2L2	PMAIP1
MCL1	BMF
MCL1	BIK
MCL1	HRK
MCL1	BID
BBC3	BCL2
BBC3	BCL2L1
BBC3	MCL1
BAD	BCL2L1
BAD	BCL2
PMAIP1	MCL1
ERBB4	SHC1
ERBB4	PTPN11
GSTK1	LRPPRC
UQCRC1	UQCRC2
PINX1	TXN
RAD51	TIMM13
GSTK1	CYCS
SGK1	TUFM
NTHL1	NUDT1
TIMM13	TIMM8B
FIBP	OGT
PSMC4	PSMC2
DEGS1	SLC16A1
VHL	TXN
TIMM13	TIMM8A
BAK1	VDAC2
MPDU1	HERC2
VHL	RAB1B
BCKDK	BCKDHA
ATIC	NDUFAF1
DYNLL1	DDX3X
GSTK1	KIAA1279
GSTK1	KIAA1967
YWHAZ	RAI14
NUDT1	RNMTL1
PHB2	TIMM50
NTHL1	RNMTL1
VHL	CHMP2B
PANK2	VDAC1
MCL1	BAK1
TP53	BAK1
BCL2	BAX
BCL2L1	BAX
CASP3	BCL2
CDK1	FANCG
BAX	BAK1
SRC	ESR2
RHOA	BID
BID	MAPK8
RHOA	MAPK8
BID	CASP8
MAPK8	CASP8
RHOA	CASP8
RAD51	TP53
YWHAZ	RAF1
ABL1	RAD51
BCL2L1	BCL2
BCL2L1	HRK
CASP3	MCL1
BAX	VDAC1
BCL2L1	VDAC1
MCL1	VDAC1
RAD51	RAD51C
RAD51	XRCC3
FANCG	CYP2E1
RAF1	VDAC1
RAD51C	XRCC3
BCL2	SOD1
BCL2	BAK1
DYNLL1	LDHA
DYNLL1	GLUL
DYNLL1	GLUD1
DYNLL1	DNM3
STARD13	KIF1B
TXNRD1	GLRX2
DLAT	PDHX
DLAT	PDHB
STAP1	PFDN2
STAP1	PFDN4
CDKN2A	TP53
PHB	TP53
AIFM1	HSPA1A
ARL2	PPP2CA
TFB1M	TFAM
TFAM	TFB2M
TFB1M	POLRMT
ABL1	GPX1
FIS1	DNM1L
CDK1	FEN1
NPHS1	FYN
MAPK14	KARS
PDK2	DLAT
PDK2	PDHX
SPNS1	BCL2
SPNS1	BCL2L1
DISC1	SYNE1
ABL1	CAT
OGT	TRAK1
MAPK1	MAP2K1
MAPK14	MAPK1
MAPK14	MAPK3
SEPT4	SNCA
HCFC1	OGT
PRKCE	VDAC1
PRKCE	SLC25A4
PRKCE	HK2
PRKCD	PLSCR3
ARAF	TIMM44
TAT	GRN
GSTP1	TGM2
SRC	FOXO1
PDK1	PDK2
ACP6	C2ORF18
ARMCX3	CLTC
ARMCX3	IMMT
ATP5C1	CHMP2B
ATP5C1	NDUFB3
KARS	SLC25A6
PLA2G15	IMMT
MRPS26	PPP2CA
OAT	C2ORF18
PISD	DHX29
PRDX5	CCDC90B
RGS2	NIPSNAP1
PRSS23	SHMT1
AGR2	CCDC90B
ALDH2	C2ORF18
ATP5C1	CCT7
ATP5J2	NDUFA6
SDHAF2	IMMT
SDHAF2	CCDC90B
PGAM5	HSPA1B
MRPL44	IMMT
PPOX	IMMT
RGS2	DYNLL1
RGS2	PARK2
ECSIT	IMMT
PRSS23	SLC25A6
COX17	TP53
NDUFB9	IMMT
NR3C1	HSPD1
CRYAB	CS
CASP3	TRAF3
AGPS	GNPAT
RHOA	DPYSL2
CASP3	HCLS1
PRKCA	PICK1
ABL1	TP53
SHC1	ABL1
NR3C1	TXN
KRAS	RAF1
ALAS2	SUCLA2
SH3BP5	MAPK8
SH3BP5	MAPK9
SH3BP5	MAPK10
BAD	YWHAE
LYN	CDK1
TRAF3	SRC
MAP2K1	MAPK3
MAP2K2	MAPK3
MAP2K2	MAPK1
HSPA1A	RHOA
ABCD3	ABCD1
ABCD1	ABCD2
TP53AIP1	BCL2
MAPK1	RAF1
MAPK3	RAF1
MAPK1	PRKCE
RAF1	PRKCE
TOMM20	OTC
NR3C1	DAP3
DAP3	ESR2
SNCA	BAX
SNCA	BAD
CYCS	BCL2L1
BCL2L10	BCL2
BCL2L10	BAX
RAF1	BCL2
RAF1	BCL2L1
MAP2K1	RAF1
PMPCB	FXN
FOXO1	YWHAZ
MAPK9	MAPK8IP1
TOMM20	UCP1
TOMM20	VDAC1
TOMM20	BCL2
SRC	FYN
SRC	LYN
MDH2	FH
CLPX	CLPP
SHC1	PRKCD
DYNLL1	BCL2L11
DYNLL1	BMF
TP53	APEX1
CYP11A1	FDX1
PRKCA	GJA1
KCNJ11	KCNJ8
FKBP4	PHYH
HSPA1A	NR3C1
SNCA	MAPK3
SNCA	MAPK1
SNCA	MAPK8
GJA1	PRKCE
RAD51	DNAJA3
RAB11A	RAB11FIP5
CASP3	CASP2
CASP2	BID
CASP3	BID
VDAC1	CYCS
CDK1	TP53
CAT	PEX5
C1QBP	PRKCA
C1QBP	PRKCD
CASP3	PARG
MAPK3	LYN
CCS	SOD1
YWHAZ	TP53
CYCS	CYC1
HSPD1	BAK1
HSPD1	BAX
BAX	SH3GLB1
PSEN1	PSEN2
SNCB	SNCA
FYN	CDK1
MTOR	ABL1
PRKACA	BAD
PRKCD	MTOR
RPS6KB1	MTOR
MTOR	PDK1
LYN	RPS6KB1
PDK1	RPS6KB1
SRC	RPS6KB1
COASY	RPS6KB1
MAPK14	RPS6KB1
MAPK1	RPS6KB1
MAPK3	RPS6KB1
MAPK8	RPS6KB1
MAPK9	RPS6KB1
PSEN1	BCL2
SRC	RAF1
FYN	RAF1
ARL2	ARL2BP
ARL2BP	SLC25A4
ABCB7	FECH
TOMM22	TOMM20
TXN	TXNIP
BMF	BCL2
BMF	BCL2L2
BAX	SLC25A4
BCL2	CDK1
BZRAP1	TSPO
HSPA1A	BCL2
NR3C1	NFKB1
LDHA	KCNJ11
HCLS1	FGR
TP53	STK11
MAPK8IP1	MAPK8
FYN	SNCA
PPP2CA	PPP2R1A
PPP2CA	CCT7
PRKCD	PDP1
PRKCD	PDP2
RARS	QARS
PRKCA	RGS2
DLAT	PDK3
DLAT	PDK1
PSAP	CTSD
PPP2CA	PRKCD
FKBP4	NR3C1
MAPK8	TP53
TP53	MAPK9
TP53	MAPK10
HSPD1	CASP3
HSPD1	HSPE1
CASP3	HSPE1
PPP2CA	BCL2
BAX	MCL1
MCL1	BCL2L1
BCL2	CASP8
FYN	PTPN11
ALDH2	HSPE1
ALDH2	HSPD1
PARK2	SNCA
TXN	NFKB1
PHB	RAF1
YWHAZ	BAD
LYN	SHC1
LYN	HCLS1
VDAC1	BCL2L11
PPIF	SLC25A4
ATP6V1E1	ALDOC
PSEN2	BCL2L1
PSEN1	BCL2L1
PRDX4	PRDX1
PTPN11	GHR
MYCBP	C3ORF15
C3ORF15	AKAP1
AKAP1	MYCBP
C3ORF15	PRKAR2B
FEN1	APEX1
MUTYH	APEX1
DARS2	KARS
MAPK1	SHC1
MAPK3	C1QBP
MAPK1	C1QBP
PRKCA	OGG1
PRKCE	YWHAZ
YWHAZ	PRKCA
YWHAZ	PRKCD
CASP8	CASP3
CASP8	CASP2
CASP2	BCL2
CASP2	BCL2L1
CASP8	BCL2L1
SHC1	GHR
BSG	SLC16A1
PDHB	PDHX
PDHB	PDHA1
PDHB	PDHA2
TDH	GCAT
CASP8	RIPK1
ABCE1	RNASEL
CASP8	NOL3
CASP2	NOL3
RAF1	YWHAE
COX4I2	CYCS
CYCS	CYB5A
UQCRC1	CYCS
POR	CYP2E1
BCL2	FKBP8
BCL2L1	FKBP8
BCL2	PPP3CA
OGDH	DLD
OGDH	DLST
LGALS3	ELN
BCL2	DYNLL1
BCL2L1	DYNLL1
CASP8AP2	CASP8
MAPK8	GSTP1
CDK7	TP53
MAPK3	TP53
MAPK1	TP53
HSPA9	TP53
TRAF3	RIPK1
MAPK3	TH
MAPK1	TH
FYN	EPHA4
NR3C1	TP53
NR3C1	RAF1
BCL2L2	BAX
BCL2L2	BAK1
BCL2L2	BIK
RAB11B	RAB11FIP5
TRAK2	TRAK1
GCKR	GCK
PC	MDH2
BCL2	BNIP3
BNIP1	BCL2
BNIP1	BCL2L1
BCL2	BNIP3L
PARK2	HSPA1A
NPHS1	RHOA
UCP2	YWHAZ
UCP3	YWHAZ
PPP2CA	SGK1
APOBEC3G	PRKACA
ATPAF1	ATP5A1
ATPAF1	ATP5B
PSEN1	YME1L1
SRC	EPHA4
ABL1	SRC
MAPK10	MCL1
CASP3	NDUFS1
ZMIZ2	TP53
ETHE1	TP53
TXN	TP53
DNAJC19	PAM16
TIMM17A	TIMM44
TIMM17A	PAM16
TIMM17A	DNAJC19
DNAJC19	HSPA9
USP30	TIMM8A
UCHL3	CLPB
USP30	CLPB
CDK7	HSP90AB1
CDK7	KIAA1967
CYBA	VHL
PGAM5	BCL2L1
TOMM40	BAX
TOMM22	TOMM40
TOMM22	BAX
SNCA	SOD2
SNCA	NIT2
PARK7	SOD1
MAPK8	SIRT1
TP53	ADH5
TP53	BRD8
TP53	LRPPRC
LRRK2	PARK2
CLN3	COX15
CLN3	IMMT
CLN3	ABCD3
CLN3	SLC25A11
CLN3	AFG3L2
CLN3	CYC1
CLN3	SLC25A10
CLN3	VDAC2
CLN3	SFXN4
CLN3	SLC25A22
CLN3	PHB
CLN3	CPT1A
GBAS	NIPSNAP1
GBAS	FKBP4
GBAS	HADHA
GBAS	HK1
GBAS	LONP1
GBAS	ALDH9A1
NEK9	DYNLL1
SNCA	CDC42SE1
SNCA	ADAP2
SNCA	DYNLL1
SNCA	AP2M1
SNCA	CLTC
SNCA	YWHAE
SNCA	YWHAZ
SNCA	SLC25A1
SNCA	SLC25A22
SNCA	LACTB
SNCA	TFAM
SNCA	ATP6V1A
SNCA	CNP
SNCA	AGAP2
SNCA	USMG5
SNCA	SLC25A3
SNCA	MTCH2
SNCA	SLC25A12
SNCA	SLC25A11
SNCA	SLC25A13
SNCA	HSPA9
SNCA	TOMM22
SNCA	VDAC1
SNCA	VDAC2
SNCA	VDAC3
SNCA	ATP5H
SNCA	ATP5C1
SNCA	ATP5F1
SNCA	IMMT
SNCA	NDUFA2
SNCA	COX6B1
SNCA	GLUL
SNCA	PHB
SNCA	CHCHD3
SNCA	HK1
SNCA	PHB2
SNCA	NDUFB6
SNCA	NDUFA11
SNCA	NDUFS5
SNCA	NDUFV1
SNCA	NDUFB11
SNCA	NDUFS4
SNCA	NDUFB3
SNCA	NDUFS2
SNCA	NDUFB8
SNCA	NDUFS8
SNCA	NDUFB7
SNCA	NDUFA10
SNCA	NDUFS1
SNCA	NDUFS7
SNCA	NDUFC2
SNCA	NDUFV2
SNCA	NDUFB9
SNCA	NDUFA6
SNCA	NDUFB5
SNCA	NDUFA9
SNCA	NDUFB10
SNCA	NDUFA5
SNCA	NDUFA12
SNCA	NDUFS3
SNCA	NDUFA13
SNCA	NDUFA8
SNCA	NDUFB4
SNCA	UQCRB
SNCA	UQCRC1
SNCA	CYC1
SNCA	UQCRFS1
SNCA	UQCRC2
SNCA	UQCR10
SNCA	UQCRQ
SNCA	COX6C
SNCA	COX7A2L
SNCA	COX7A2
SNCA	COX5B
SNCA	COX5A
SNCA	COX6A1
SNCA	FAM82A2
SNCA	SAMM50
SNCA	TOMM40
SNCA	STXBP1
HSPA1A	SNCA
HSPA1A	SNCB
SNCA	LRRK2
PEX11B	DNM1L
PEX11B	FIS1
PRKACA	CLTC
PRKCE	DSP
YWHAZ	YWHAE
ARAF	YWHAE
ARAF	YWHAZ
YWHAZ	FAM65B
GLUL	CASP8AP2
YWHAZ	FAM82A2
LRPPRC	FOXO1
VHL	DNAJA3
VHL	IREB2
NR3C1	ZBTB9
NFKB1	ZBTB9
PPARGC1B	ZBTB9
PARK7	PARK2
VRK2	TP53
VHL	TP53
NR3C1	SRC
OXA1L	MRPL13
OXA1L	MRPL20
OXA1L	MRPL28
OXA1L	MRPL48
OXA1L	MRPL49
OXA1L	MRPL51
GHR	PTPRH
FOXO1	SIRT1
ENDOG	AIFM1
ENDOG	FEN1
SIRT1	TAT
SIRT3	TAT
TAT	ILF3
TAT	TUFM
TAT	SOX4
TAT	PPP1CC
TAT	PHB2
TAT	PHB
TAT	PAF1
TAT	LBR
TAT	DHX30
TAT	DDX3X
TAT	DAP3
TAT	CDK1
TAT	C1QBP
SIRT1	TP53
MAPK1	ESR2
XRCC3	FANCG
BCL2L1	BLID
BLID	BCL2
PHB2	PHB
PPARGC1B	SRC
PDK1	SGK1
PRKCE	HSP90AB1
PARK2	HTRA2
PARK2	BCL2
FANCG	PRDX3
SIVA1	TP53
PINK1	PARK2
PARK2	ABL1
MAVS	MARCH5
PARK2	PICK1
MARCH5	MFN1
GDAP1	FIS1
RNF185	PSMA6
RNF185	PSMC2
RNF185	PHB2
RNF185	PKM2
RNF185	TOMM70A
HAX1	ATP5B
HAX1	HSP90AB1
HAX1	HSPA9
HAX1	AKAP10
NFKB1	CLU
PARK2	MFN1
PARK2	MFN2
BAX	RNF144B
SIRT4	SIRT3
SIRT4	IDE
SIRT5	SIRT3
SIRT4	SLC25A5
SIRT4	SLC25A6
GNL3L	TP53
PARK7	MTRF1
PPP2R2B	CCT7
PPP2R2B	DYNLL1
PPP2R2B	PPP2R1A
PPP2R2B	PPP2CA
PPP2R2B	TUFM
ICT1	ATAD3B
ICT1	ACAD9
ICT1	ACADVL
ICT1	ACOT9
ICT1	AP2M1
ICT1	AFG3L2
ICT1	ALDH1L2
ICT1	AASS
ICT1	ATP5F1
ICT1	ATP5H
ICT1	ATP5L
ICT1	ATP5A1
ICT1	ATP5B
ICT1	ATP5C1
ICT1	ABCB7
ICT1	PGAM5
ICT1	CPT2
ICT1	CECR5
ICT1	NDUFA13
ICT1	HSPD1
ICT1	NDUFAF3
ICT1	GTPBP10
ICT1	CLPX
ICT1	MMAB
ICT1	CHCHD1
ICT1	C1QBP
ICT1	COX4I1
ICT1	DDX28
ICT1	DHX30
ICT1	DAP3
ICT1	DNAJA3
ICT1	ETFA
ICT1	ERAL1
ICT1	FASTKD2
ICT1	GLUD1
ICT1	GRSF1
ICT1	GADD45GIP1
ICT1	GRPEL1
ICT1	MTG1
ICT1	HSPA9
ICT1	HK1
ICT1	HARS2
ICT1	HSD17B10
ICT1	C7ORF30
ICT1	IMMT
ICT1	LETM1
ICT1	LRPPRC
ICT1	KARS
ICT1	ME2
ICT1	MCCC2
ICT1	MUT
ICT1	ALDH2
ICT1	POLRMT
ICT1	LONP1
ICT1	MCAT
ICT1	PMPCB
ICT1	MRPL1
ICT1	MRPL10
ICT1	MRPL11
ICT1	MRPL12
ICT1	MRPL13
ICT1	MRPL14
ICT1	MRPL15
ICT1	MRPL16
ICT1	MRPL17
ICT1	MRPL18
ICT1	MRPL19
ICT1	MRPL2
ICT1	MRPL22
ICT1	MRPL23
ICT1	MRPL24
ICT1	MRPL27
ICT1	MRPL28
ICT1	MRPL3
ICT1	MRPL32
ICT1	MRPL37
ICT1	MRPL39
ICT1	MRPL4
ICT1	MRPL40
ICT1	MRPL41
ICT1	MRPL43
ICT1	MRPL44
ICT1	MRPL45
ICT1	MRPL46
ICT1	MRPL47
ICT1	MRPL48
ICT1	MRPL49
ICT1	MRPL50
ICT1	MRPL51
ICT1	MRPL54
ICT1	MRPL55
ICT1	MRPL9
ICT1	MRPS10
ICT1	MRPS11
ICT1	MRPS14
ICT1	MRPS15
ICT1	MRPS16
ICT1	MRPS17
ICT1	MRPS18A
ICT1	MRPS18B
ICT1	MRPS2
ICT1	MRPS21
ICT1	MRPS22
ICT1	MRPS23
ICT1	MRPS24
ICT1	MRPS25
ICT1	MRPS26
ICT1	MRPS27
ICT1	MRPS28
ICT1	MRPS30
ICT1	MRPS31
ICT1	MRPS34
ICT1	MRPS35
ICT1	MRPS5
ICT1	MRPS6
ICT1	MRPS7
ICT1	MRPS9
ICT1	MRRF
ICT1	MRM1
ICT1	MTERF
ICT1	MTIF2
ICT1	HADHA
ICT1	MTERFD1
ICT1	MTERFD2
ICT1	AGK
ICT1	NDUFA9
ICT1	NDUFS1
ICT1	NDUFS2
ICT1	NDUFS3
ICT1	NDUFS8
ICT1	NDUFV1
ICT1	NIPSNAP1
ICT1	NSUN4
ICT1	NME4
ICT1	OAT
ICT1	OXA1L
ICT1	PTCD1
ICT1	PTCD3
ICT1	PMPCA
ICT1	PRDX5
ICT1	ECH1
ICT1	FARS2
ICT1	PNPT1
ICT1	MRPL20
ICT1	PHB
ICT1	PHB2
ICT1	PARS2
ICT1	PCCB
ICT1	PUS1
ICT1	ALDH18A1
ICT1	PDK3
ICT1	RNMTL1
ICT1	SHMT2
ICT1	SFXN1
ICT1	SSBP1
ICT1	SLC25A18
ICT1	SLC25A12
ICT1	SLC25A4
ICT1	SLC25A1
ICT1	SLC25A10
ICT1	SLC25A11
ICT1	SLC25A3
ICT1	SLC25A13
ICT1	SLC25A5
ICT1	SLC25A6
ICT1	STOML2
ICT1	SDHA
ICT1	SUCLA2
ICT1	SUPV3L1
ICT1	PRDX4
ICT1	TARS2
ICT1	TFAM
ICT1	TUFM
ICT1	C10ORF2
ICT1	YARS2
ICT1	UQCRC1
ICT1	UQCRC2
ICT1	ISCA1
ICT1	VARS2
ICT1	VDAC1
ICT1	VDAC3
ICT1	WBSCR16
ICT1	YME1L1
TP53	SOX4
NDFIP2	LYN
NDFIP2	FYN
NDFIP2	SRC
PPP2R1A	CDK1
PPP2R1A	PRDX1
PPP2R1A	PARK7
PPP2R1A	RAB11A
SOD1	MARCH5
PARK2	ATXN3
RNF5	MAVS
PARK2	DNM1L
DISC1	IMMT
SPG20	HSPA9
SPG20	HSPD1
SPG20	CLTC
SPG20	AIFM1
SPG20	HADHA
SPG20	ACSL4
SPG20	ACSL3
SRC	HSPA2
PARK2	C1QBP
NR3C1	FTH1
YWHAZ	ATP5A1
YWHAZ	HSPA1B
STK11	HSPA1A
DYNLL1	PPP2CA
CDK1	BSG
CDK1	MAD1L1
CDK1	SSBP1
DYNLL1	PPP2R1A
DYNLL1	MTPAP
CDK1	CPS1
CDK1	IDE
PPP2R1A	FECH
CDK1	PKM2
DYNLL1	MPO
CDK1	PPL
CDK1	AIFM1
DYNLL1	KANK2
SIRT1	ACACA
SIRT3	ATP5A1
SIRT1	HSPD1
SIRT1	CHCHD2
SIRT1	HSPA1L
SIRT1	HSPA9
SIRT3	ATP5B
SIRT3	HSPD1
SIRT3	GRN
SIRT3	HSPA1L
SIRT3	HSPA9
SIRT3	HERC2
SIRT3	UQCRH
MAP2K1	MAP2K2
TRAF3	MAVS
MAPK1	PPP1CC
MAPK3	PPP2CA
RNF5	TMEM173
BNIP1	RNF185
PARK7	BCL2L1
PARK7	BAX
DISC1	SH3BP5
DISC1	CCDC136
DISC1	CLU
DISC1	DPYSL2
DISC1	YWHAZ
DISC1	AGTPBP1
DISC1	YWHAE
SH3BP5	SYNE1
ASB9	CKMT1B
ASB9	CKMT1A
MTOR	PRKCA
MAPK1	CTSD
KRAS	DNAJA3
MAPK3	CRP
AZI2	MTPAP
AZI2	TRAF3
NLRX1	FASTKD5
NLRX1	PRDX3
NLRX1	SPNS1
RIPK3	FKBP4
SARM1	GHITM
SARM1	NLRX1
TMEM173	ACSL3
MRPL44	SHC1
BCL2L1	TP53
BCL2L1	GLOD4
ANXA1	CCT7
GLRX	GOT2
RGS2	CTSB
RGS2	LIG1
RGS2	COMT
RGS2	DUSP21
NIPSNAP1	DBI
KRAS	CCT7
RPS6KB1	MXD1
HSPA1A	TP53
HSPA9	DNLZ
FOXO1	TXNRD1
SGK1	RAF1
TP53	BCL2
TRAF3	NLRX1
TP53	TRIAP1
VHL	CDKN2A
VHL	C16ORF61
VHL	DDX3X
VHL	EPHA4
VHL	RPS14
VHL	CCT7
VHL	BSG
VHL	FASTKD3
VHL	GRN
VHL	RPS15A
SREK1	DDX3X
SREK1	C1QBP
FYN	NR3C1
C12ORF62	COX17
C7ORF44	COX17
C7ORF44	C1ORF31
MAPK3	FASN
MAPK3	HADH
MAPK3	PRDX3
MAPK3	ATP5B
MAPK3	VDAC1
MAPK1	VDAC1
VHL	CLU
CTU1	CTU2
TAT	NFKB1
TP53	MAPK14
PSMA6	TAT
PPP3CA	PSMA6
PSMA6	CDK1
FKBP8	PSMC2
FKBP8	PSMC4
FKBP8	PSMA6
NDUFS3	NDUFA9
NDUFS3	NDUFB6
SIRT1	COASY
SIRT1	CRY1
SIRT1	KRAS
SIRT1	UCP2
SIRT1	CS
SIRT1	DGUOK
SIRT3	DMPK
SIRT3	IMMT
SIRT3	MARS2
SIRT3	TFB2M
SIRT5	ETFB
SIRT5	IARS2
SIRT5	SOD2
ABL1	WRNIP1
PTPN11	PAF1
CISD2	BCL2
MAPK9	MFN2
YWHAZ	RPS15A
YWHAZ	LRRC59
YWHAZ	DDX3X
LYN	TP53
PINK1	PGAM5
KARS	MAPK1
TP53	CRYAB
MUL1	DNM1L
VHL	BCL2L11
VHL	PRKCD
PARK2	MAPK1
PPP1CC	CKB
ASB9	HSPD1
HSPA9	PARK2
PPP1CC	BCL2
PPP1CC	LBR
PPP1CC	CDKN2A
PPP1CC	BCL2L1
PPP1CC	CDK1
PPP1CC	TP53
BAD	BAX
ERBB4	WWOX
ECSIT	MAVS
PRKCD	TP53
PINK1	PARL
MMAA	MUT
TRAP1	PSMC4
VHL	FKBP8
PPP2R1A	C1QBP
TP53	MUL1
TMEM173	MAVS
TXNRD1	TP53
TXNRD1	APEX1
CLU	BAX
CHMP2B	C7ORF30
MAPK8	MTOR
HSPA9	DNAJA3
SYNE2	MAPK1
SYNE2	MAPK3
CDK7	TAT
SLC25A10	DYNLL1
TAT	IMMT
VHL	HSPA1A
BAX	TP53
ERBB4	TP53
HTRA2	DIABLO
MAPK1	GSTP1
PINK1	HSP90AB1
RHOA	TTC3
MAVS	SRC
PINK1	SNCA
CASP8	MAPK1
CASP8	TP53
AGTPBP1	CYCS
ATXN3	PICK1
FXN	PICK1
SACS	PICK1
ELN	CLU
RIPK1	ANXA1
ATP7B	CLU
BCL2L1	CLU
LRRK2	YWHAZ
LRRK2	YWHAE
LRRK2	HSP90AB1
LRRK2	TAOK3
LRRK2	HSPA9
LRRK2	CLTC
LRRK2	AKAP8
LRRK2	HSPD1
DNM1L	LRRK2
LRRK1	ABL1
LRRK1	SHC1
LRRK1	PTPN11
CRYAB	MDH2
CRYAB	BCL2
LRRK2	RAI14
LRRK2	BRP44
LRRK2	ATP5L
LRRK2	RIPK1
LRRK2	CASP8
LRRK2	RHOA
LRRK2	LRRK1
LRRK2	DPYSL2
FIS1	CASP8
SOD1	HSPA2
SOD1	HSPA1B
CLU	HSPD1
PARK7	PINK1
SNCA	CRYAB
CRYAB	CASP3
BAX	CYCS
BAX	CASP3
BAX	CASP8
RHOT1	PINK1
RHOT1	PARK2
HTRA2	HAX1
HTRA2	PINK1
MAPK12	HTRA2
MAPK3	HTRA2
CDK1	HTRA2
MMACHC	MMADHC
SMCR7L	DNM1L
SMCR7L	FIS1
TOMM20	PINK1
TOMM20	TOMM40
PINK1	TOMM40
PINK1	TOMM70A
PINK1	TOMM22
ABL1	AP2M1
SHC1	ACACA
SHC1	KRT5
SHC1	HSPA1B
SHC1	FASN
SHC1	HSPA9
SHC1	HSPA1L
SHC1	HSP90AB1
SHC1	ACLY
SHC1	AP2M1
SHC1	TIMM50
SHC1	ATAD3B
SHC1	AIFM1
SHC1	VARS
SHC1	CLTC
SHC1	PRDX1
SHC1	HAX1
AP2M1	ACACA
AP2M1	KRT5
AP2M1	CLTC
AP2M1	HSPA9
AP2M1	DDX3X
AP2M1	HSPA1L
AP2M1	HSPA1B
AP2M1	FASN
BCL2L1	BMF
MAPK8	BCL2
WASF1	ABL1
NDUFA4	PARK7
PARK7	NDUFS3
TAT	CDKN2A
TP53	PARK7
CLTC	SRC
FYN	CLTC
CRYAB	BCL2L1
CRYAB	BAX
MAP2K2	RAF1
TRAF3	PPP3CA
MAPK8	MAP2K1
MAPK8	MAP2K2
ALAS1	VHL
FIS1	TBC1D15
SNCA	PRDX1
SNCA	FKBP4
SNCA	PFDN2
PRKCD	SNCA
PARK7	SNCA
PTCD3	MRPS15
PARK2	VDAC1
PARK2	VDAC2
PARK2	VDAC3
PARK2	HK1
PARK2	TOMM70A
PARK2	CISD1
LYN	SNCA
FGR	SNCA
SRC	SNCA
CASP8	PARK7
PACRG	CCT7
PARK2	PACRG
SIRT4	GLUD1
PRKACA	PARK2
PARK2	RHOT2
ECSIT	PSEN2
ECSIT	PSEN1
ECSIT	GCDH
ECSIT	LONP1
IFIT3	LONP1
PSEN1	GCDH
PSEN1	KANK2
ECSIT	IFIT3
ECSIT	PI4K2A
PSEN2	GCDH
PSEN2	IFIT3
PSEN1	EFHD1
PSEN1	FAM82A2
PSEN1	OXCT1
KARS	QARS
KARS	RARS
PFDN2	PFDN4
MARS	QARS
KARS	MARS
NDUFS2	NDUFV2
NDUFS2	NDUFS3
MARS	RARS
PSMC4	PSMA6
PSMC2	PSMA6
RPS14	RPS15A
NDUFS3	NDUFS8
NDUFS2	NDUFS8
ATP5A1	ATP5B
ATP5B	ATP5C1
NDUFS3	NDUFV2
ATP5A1	ATP5C1
ATP5F1	ATP5D
NDUFA2	NDUFB7
ATP5F1	ATP5C1
NDUFA2	NDUFA12
NDUFA2	NDUFS6
NDUFA2	NDUFB9
NDUFA2	NDUFB11
TIMM10	TIMM9
SUCLG1	SUCLG2
TOMM40	TOMM7
DLAT	PDHA1
NDUFS3	NDUFS7
NDUFS7	NDUFS8
NDUFS7	NDUFV2
ATP5A1	ATP5D
NDUFS8	NDUFV1
NDUFS8	NDUFV2
NDUFA9	NDUFS1
NDUFS2	NDUFS7
NDUFA12	NDUFS4
NDUFS3	NDUFV1
NDUFS7	NDUFV1
NDUFS2	NDUFV1
NDUFS1	NDUFS2
NDUFS1	NDUFV2
NDUFV1	NDUFV2
NDUFS1	NDUFS7
NDUFA5	NDUFS3
NDUFS1	NDUFV1
ATP5B	ATP5D
NDUFB5	NDUFB9
ATP5A1	ATP5O
ATP5B	ATP5O
ATP5J	ATP5J2
NDUFS1	NDUFS8
NDUFB4	NDUFV2
NDUFA9	NDUFV1
NDUFV2	NDUFV3
NDUFB8	NDUFB11
NDUFB9	NDUFS1
ATP5H	ATP5O
NDUFB10	NDUFB11
NDUFS4	NDUFS6
NDUFA12	NDUFS1
NDUFB6	NDUFV1
NDUFS1	NDUFV3
NDUFA12	NDUFB9
NDUFB9	NDUFB10
NDUFB10	NDUFV1
NDUFA10	NDUFV2
NDUFB5	NDUFS1
ATP5J	ATP5O
NDUFA5	NDUFB9
NDUFA9	NDUFA12
NDUFB5	NDUFS4
NDUFA5	NDUFB10
NDUFB4	NDUFS6
NDUFB10	NDUFS7
NDUFS4	NDUFS7
NDUFS2	NDUFS6
NDUFA13	NDUFB6
NDUFB10	NDUFS1
NDUFS6	NDUFS7
NDUFB7	NDUFB10
NDUFA9	NDUFB8
NDUFB5	NDUFS7
NDUFS6	NDUFS8
HSPD1	HSPA9
MRPL9	MRPL15
MRPL15	MRPL16
SUCLG1	SUCLA2
MRPS23	MRPS27
SDHA	SDHB
ETFA	ETFB
DLD	DBT
TOMM22	TOMM7
PDHA1	PDHX
DLD	DLAT
SLC25A5	RPS15A
ILF3	RPS15A
MRPL24	MRPL44
MRPL9	MRPL37
MRPL15	MRPL39
MRPL37	MRPL39
MRPL16	MRPL40
MRPL3	MRPL9
MRPL15	MRPL38
MRPL37	MRPL38
MRPL9	MRPL44
MRPL24	MRPL37
MRPL3	MRPL4
MRPL39	MRPL44
MRPL38	MRPL44
MRPL9	MRPL39
MRPL37	MRPL44
MRPL3	MRPL12
MRPL3	MRPS9
MRPL4	MRPL15
MRPL16	MRPL38
MRPL11	MRPL16
MRPL12	MRPL15
MRPL38	MRPL39
MRPS27	DAP3
MRPL24	MRPL39
MRPS2	MRPS16
MRPL9	MRPL38
MRPL4	MRPL24
MRPS2	MRPS9
MRPS18B	MRPS22
MRPL3	MRPL39
MRPL11	MRPL15
SDHA	SUCLA2
TOMM40	TOMM70A
TOMM20	TOMM70A
SDHA	SUCLG1
SDHA	SUCLG2
ATP5C1	UQCRC1
HADHA	HADHB
TOMM22	TOMM70A
CYC1	NDUFS4
UQCR11	UQCRQ
CYC1	NDUFS8
ATP5F1	UQCRB
NDUFS4	UQCRB
ATP5J2	UQCRQ
ATP5A1	CYC1
ATP5B	NDUFA2
UQCRB	UQCRFS1
COX5A	COX5B
NDUFA2	UQCRQ
ATP5H	NDUFA12
CYC1	NDUFA12
SDHA	UQCRFS1
ATP5F1	NDUFB5
ATP5O	NDUFS4
ATP5B	NDUFS1
NDUFB11	UQCRB
ATP5B	NDUFB9
NDUFB7	UQCRQ
ATP5O	NDUFB9
ATP5H	UQCRQ
SDHA	UQCRB
ATP5F1	NDUFB9
ATP5B	UQCRC2
ATP5C1	NDUFA12
NDUFB8	UQCRB
ATP5O	UQCRC2
ATP5J2	NDUFB9
COX5A	UQCRB
ATP5F1	NDUFS7
LDHA	LDHB
ATP5C1	NDUFB9
NDUFV2	UQCRC1
ATP5B	UQCRC1
ATP5J	UQCRC2
CYC1	NDUFB10
SDHB	UQCRFS1
ATP5B	NDUFA12
ATP5C1	NDUFS1
TUFM	RPS15A
ILF3	RPS14
MRPL11	MRPL39
MRPL14	MRPL40
MRPL24	MRPL40
MRPL39	MRPL40
MRPL37	MRPL41
MRPL32	MRPL44
MRPL24	MRPL45
MRPL38	MRPL45
MRPL32	MRPL50
MRPL38	MRPL50
MRPL40	MRPL50
MRPL11	MRPL13
MRPL19	MRPL24
MRPS9	MRPS25
MRPL9	MRPL19
MRPL19	MRPL50
MRPL32	MRPL37
MRPL14	MRPL19
MRPL3	MRPL23
MRPS7	MRPS25
MRPL38	MRPL40
MRPL14	MRPL39
MRPL19	MRPL45
MRPL37	MRPL50
MRPL37	MRPL45
MRPL13	MRPS9
MRPL14	MRPL38
MRPL10	MRPL12
MRPL19	MRPL44
MRPL41	MRPL44
MRPL15	MRPL19
MRPS5	MRPS35
MRPL15	MRPL40
MRPL13	MRPL17
MRPL32	MRPS9
MRPS22	MRPS25
MRPL32	MRPS28
MRPL2	MRPL11
MRPL23	MRPL55
MRPL11	MRPL12
MRPL13	MRPL16
MRPL40	MRPL42
MRPL3	MRPL13
MRPL21	MRPL40
MRPL37	MRPL51
MRPL15	MRPL32
MRPL39	MRPL49
MRPL39	MRPS9
MRPL40	MRPS9
MRPL13	MRPL14
MRPL32	MRPL39
MRPL3	MRPL17
MRPL2	MRPL9
MRPL47	MRPL50
MRPL41	MRPL51
MRPL40	MRPL51
MRPL38	MRPS9
MRPL1	MRPS7
MRPL21	MRPL51
MRPL14	MRPL53
MRPL10	MRPL15
MRPS7	MRPS9
MRPL12	MRPS26
MRPL13	MRPL15
MRPL51	MRPL52
MRPL45	MRPL51
MRPL9	MRPL45
MRPL44	MRPL51
MRPL38	MRPL49
MRPL19	MRPL38
MRPL32	MRPL42
MRPL21	MRPL32
MRPL13	MRPL42
MRPL14	MRPS14
MRPL42	MRPS9
MRPL32	MRPL55
MRPL14	MRPS10
MRPL44	MRPL47
MRPL21	MRPS9
MRPS11	MRPS14
MRPL55	MRPS9
MRPL13	MRPL23
MRPS18B	MRPS25
MRPL41	MRPL52
MRPL15	MRPL50
MRPL13	MRPL55
MRPL13	MRPL45
MRPL19	MRPL40
MRPL24	MRPL51
MRPL32	MRPL40
MRPL23	MRPL42
MRPL9	MRPL40
MRPL3	MRPL10
MRPL52	MRPL55
MRPL12	MRPL41
MRPL41	MRPS9
MRPL11	MRPL40
MRPL2	MRPL37
MRPL38	MRPL51
MRPL44	MRPL50
MRPL32	MRPS26
MRPL3	MRPL46
MRPL14	MRPL15
MRPL43	MRPL47
MRPL11	MRPL32
MRPL23	MRPL52
MRPS9	MRPS16
MRPL13	MRPL39
MRPL32	MRPL52
MRPL50	MRPS9
MRPL13	MRPS28
MRPL23	MRPS14
MRPL12	MRPL23
MRPL19	MRPL21
MRPL28	MRPL32
MRPL3	MRPL42
MRPL10	MRPL13
MRPL12	MRPL52
MRPL13	MRPL52
MRPL39	MRPL55
MRPL53	MRPS28
MRPL16	MRPL22
MRPL2	MRPL4
MRPL1	MRPL10
MRPL2	MRPL23
MRPL51	MRPL55
MRPL42	MRPS26
MRPL1	MRPL11
MRPL2	MRPL14
MRPL2	MRPL24
MRPL32	MRPL45
MRPL37	MRPL40
MRPL41	MRPL42
MRPL41	MRPS28
MRPL41	MRPL55
MRPL12	MRPL42
MRPL9	MRPL55
MRPL15	MRPL45
MRPS16	MRPS26
MRPL54	MRPS7
MRPL19	MRPL39
MRPL10	MRPL11
MRPL23	MRPL41
MRPL28	MRPL41
MRPL13	MRPL24
MRPL9	MRPL11
MRPL23	MRPS9
MRPS26	MRPS28
MRPL4	MRPL46
MRPL45	MRPL47
MRPS9	MRPS28
MRPL32	MRPL38
MRPS9	MRPS18B
MRPL40	MRPL43
MRPL21	MRPL24
MRPL2	MRPL40
MRPL40	MRPL52
MRPL10	MRPL41
MRPL13	MRPL38
MRPL13	MRPL41
MRPL9	MRPL13
MRPL2	MRPL13
MRPL9	MRPL32
MRPL10	MRPL23
MRPL9	MRPL23
MRPL3	MRPL55
MRPL45	MRPL50
MRPS10	MRPS14
MRPL4	MRPL14
MRPL37	MRPL42
MRPL11	MRPL38
MRPS18B	MRPS26
MRPL3	MRPL52
MRPL42	MRPL44
MRPL13	MRPL19
MRPS22	MRPS35
MRPS16	MRPS25
MRPL39	MRPL52
MRPL23	MRPL51
MRPL11	MRPL19
MRPL24	MRPS5
MRPL12	MRPL37
MRPL28	MRPS7
MRPL3	MRPL19
MRPL23	MRPS10
MRPL4	MRPL23
MRPS18B	MRPS35
MRPL12	MRPS28
MRPS26	MRPS35
MRPL11	MRPL45
MRPS18B	MRPS28
MRPL1	MRPL4
MRPS22	MRPS26
MRPL12	MRPS9
MRPL42	MRPS35
MRPL3	MRPL41
MRPL1	MRPL12
MRPL14	MRPL22
MRPL21	MRPL38
MRPL9	MRPL12
MRPS9	MRPS26
MRPS9	MRPS21
MRPL2	MRPL16
MRPL14	MRPL16
MRPL42	MRPS28
MRPL15	MRPL55
MRPL9	MRPL28
MRPL16	MRPL19
MRPL38	MRPL52
MRPL23	MRPL28
MRPL13	MRPL44
MRPL49	MRPL52
MRPS5	MRPS10
MRPS25	MRPS35
GARS	QARS
TUFM	MRPS7
RAB11A	RAB11B
TUFM	MRPL17
OGDH	PDHA1
ATP5A1	ATP6V1A
CYC1	SURF1
PPIF	VDAC3
NDUFS8	SURF1
TOMM70A	TOMM7
TOMM20	TOMM7
ILF3	PHB2
ATP6V1E1	TCIRG1
GARS	NARS
MTHFD1	IARS2
DLD	NDUFB5
RAB1B	RAB11B
VDAC1	VDAC2
MCAT	MRPS16
OGDH	PDHX
KARS	NARS
ATP5C1	IMMT
PPIF	ATP6V1E1
TUFM	MRPL11
COX15	SURF1
SLC25A5	MRPS16
VDAC1	VDAC3
DHX30	ILF3
RAB1B	RAB11A
SLC25A4	UQCRC1
ACSL3	ACSL4
DLD	NDUFA9
ACO2	AK3
SAMM50	TOMM22
ACAT1	ACAA2
HSPD1	HSP90AB1
OGDH	DLAT
ATP5C1	ATP6V1A
ICT1	UQCRFS1
ATP5A1	HSP90AB1
OGDH	PDHB
VDAC2	VDAC3
CTSD	CTSA
ILF3	PTRF
MRPL53	MRRF
NDUFS8	SAMM50
ILF3	MRPL41
MRPL11	SAMM50
SDHA	SYNE2
ILF3	LETM1
MTHFD1	ALDH18A1
PRDX5	SOD1
NDUFA7	TIMM44
SCP2	MRPS28
NDUFA7	MRRF
SCP2	TIMM44
ILF3	MRPS14
SLC25A3	TMEM126A
NDUFS3	SAMM50
TUFM	MRPL14
ILF3	MRPL42
TIMM50	TOMM70A
ILF3	MRPL44
TUFM	MRPS14
DLST	MRPL39
SDHB	SLC25A22
TUFM	MRPL22
ILF3	MRPL45
MPV17	MRPL23
ILF3	MRPL15
MPV17	MRPL11
DLAT	PDHA2
TSFM	MRRF
ICT1	SYNJ2BP
MPV17	MRPL32
MPV17	NDUFB9
ILF3	OPA1
SDHA	MTERFD1
TUFM	MRPL4
ILF3	PC
NNT	UQCR11
NDUFA7	PIN4
NDUFA2	TIMM44
NDUFS3	SSBP1
OGDH	SSBP1
TUFM	MRPL24
TUFM	MRPS5
ILF3	MRPL40
NDUFV2	SURF1
MPV17	MRPL17
SDHA	TIMM50
SFXN3	VDAC2
NDUFS8	DHODH
TUFM	MRPL23
ILF3	MRPL4
MRPL32	MRP63
DLST	MRPL40
ABCB8	RAB11FIP5
SORD	PFDN4
MRPL45	SYNJ2BP
NDUFA7	HRSP12
MPV17	RHOA
MPV17	NDUFB7
USP48	UCHL3
HSPA1L	UQCRC1
PRDX1	ACAA2
PON2	RHOA
NDUFA12	SURF1
SAMM50	SSBP1
BCS1L	UQCRFS1
HSPA1L	MRPL1
OGDH	MRPL13
SLC25A5	LGALS3
OGDH	MRPL15
SND1	TOMM22
SDHB	TOMM7
CISD1	MTX1
NIT2	SUCLA2
NIT2	TIMM9
DHODH	SSBP1
SOD2	ALDH5A1
DLST	MRPL15
MRPL40	TAP1
PPIF	TIMM44
SDHB	MRPL45
ILF3	MRPL11
C7ORF30	SSBP1
SLC25A6	TIMM13
MTHFD1	ICT1
MTHFD1	PC
ILF3	MRPL23
COX15	NDUFS8
MRPL12	SUCLG2
MPV17	VDAC2
FAM162A	SLC25A1
NDUFV2	PITRM1
NDUFS8	OPA1
NDUFAF3	SURF1
SLC25A3	TOMM20
SDHA	SAMM50
OGDH	DHODH
DLAT	MRPL1
MRPL11	SSBP1
GATC	PNPT1
SCP2	VDAC2
PPIF	MRRF
GADD45GIP1	MRPL12
MTHFD1	MRPL49
OGDH	MRPS2
MRPL38	MRP63
PRDX1	PRDX5
MPV17	CYB5R1
NDUFS4	MRPL15
PPIF	MRPL14
OXCT1	SUCLA2
SDHA	DHODH
ACAD9	NDUFA2
SLC25A6	TIMM10
SCO2	VDAC3
MRPL23	TXN2
PRDX1	SOD1
SLC25A10	NDUFA13
SDHA	TOMM70A
TUFM	MRPS10
OXCT1	SDHAF2
SDHA	TAP1
SLC25A3	MTX2
FKBP8	SURF1
ILF3	IARS2
HTRA2	TIMM9
NDUFA12	MRPL15
ILF3	CHCHD4
ILF3	MRPL39
RPS15A	MRPS14
SDHA	HIGD1A
ILF3	UQCRH
NDUFS3	SURF1
SLC25A6	TIMM50
ACO2	ACAT1
FAM162A	PTRF
OXCT1	SUCLG1
NDUFB7	TOMM7
SDHA	NDUFS2
CYC1	DHODH
ILF3	MRPS27
FKBP8	MRPL11
NDUFA7	SCO2
NDUFS3	TMEM14C
ILF3	MRPS35
SDHA	OXCT1
ABCB6	TOMM40
NDUFAF3	NDUFS8
SFXN3	SURF1
MPV17	SFXN3
SLC25A6	TIMM9
PPIF	MRPL53
MRPL50	SUCLG2
FAM82A2	ATP6V1A
ILF3	MRPS5
ILF3	MRPS9
ECH1	OPA1
ILF3	MRPL1
MRPL53	TIMM44
SLC25A3	PDHX
ATP5A1	STOML2
CYC1	MRPL4
MRPL53	HRSP12
ILF3	MRPS10
DSP	AK2
SLC25A3	NDUFV3
COX15	NDUFS4
CYC1	NDUFAF3
GARS	RARS
HSPA1L	NDUFB7
MRPS16	SSBP1
SLC25A3	MRPL50
SFXN1	SFXN3
RHOT2	OXA1L
MPV17	MRPL40
RHOT2	NDUFS7
CLTC	DNAJA3
DLD	UQCRC2
HSPD1	MCCC2
FKBP8	YME1L1
ABCB10	NDUFA2
DSP	PSEN1
NNT	TIMM10
MRPS2	SSBP1
ILF3	MRPL9
OGDH	MRPL41
MPV17	NDUFB4
ILF3	NDUFA2
HSP90AB1	STOML2
SCP2	VDAC3
PHB2	UQCRC1
BAK1	TOMM40
CISD1	TOMM7
NDUFA2	MRPL43
MARS	ACAT1
MPST	UQCRFS1
ILF3	UQCRC1
NDUFS1	OPA1
SLC25A3	MRPL2
MTHFD1	MRPL23
SLC25A3	NDUFB5
NDUFA7	MRPS28
ACAT1	TMEM65
MTHFD1	SFXN1
TOMM7	UQCRFS1
MRPS18B	KARS
MRPS18B	QARS
UQCRB	TIMM10
ILF3	MRPL10
SLC25A3	MRPL20
MPV17	MRPL22
MRPS11	SAMM50
OXA1L	TOMM40
TUFM	MRPL2
TIMM9	UQCRFS1
COX15	MRPS14
DDX28	RAB11B
DDX28	MRP63
FKBP8	UQCRC1
ACOT1	HIBCH
SDHA	MRPL1
CYB5B	MRPL42
CPS1	FH
HADHB	HSP90AB1
ACAD9	MRPL1
ILF3	MRPL32
ATIC	TYMS
TIMM13	TIMM50
NDUFS4	DLAT
DDX28	ATP6V1A
PITRM1	MRPL12
ILF3	PTCD1
CYC1	SAMM50
ABL1	PFDN4
FKBP8	UQCRC2
RNMTL1	MRPS30
MRPL19	MRP63
NDUFV1	TIMM9
SFXN1	TOMM70A
MPV17	MRPL13
TUFM	PHB2
MPST	TIMM9
DAP3	STOML2
MRPL15	MRP63
MRPL50	MRP63
OXCT1	UQCRFS1
DLD	MRPL13
SLC25A3	MRPL13
ABCD1	NDUFA12
ABCD3	NDUFV1
DLD	MRPL11
CKB	PLA2G4A
CHCHD4	SURF1
CHCHD4	TIMM10
NDUFV2	SUCLG2
SLC25A5	RHOA
NDUFB11	NDUFAF3
NDUFAF3	NDUFS4
SDHB	TOMM40
ATP5A1	MDH2
MPV17	NDUFA12
FIS1	TOMM40
SND1	VDAC2
ABCD3	MPV17
ILF3	OCIAD2
NDUFV1	MPST
SDHAF2	UQCRFS1
SAMM50	SURF1
ICT1	MRPL42
ATP5H	STOML2
FAM162A	VDAC2
DLD	ETFB
SCO2	ATP6V1E1
COX15	CYC1
FKBP8	MRPL15
ACOT13	TSFM
ACOT13	NDUFAF2
SDHA	MRPS9
ILF3	MRPL20
MRPL53	SCO2
NDUFS6	NNT
ABCD3	TAP1
MPV17	NDUFA10
SSBP1	ALDH5A1
SSBP1	ACAT1
HSPE1	HSPA9
ICT1	MRPL52
FAM162A	MRPL22
FKBP4	SARDH
COX15	MRPL15
SOD1	SOD2
COX5A	DAP3
TUFM	SFXN3
SFXN3	TOMM22
ATIC	OXCT1
SFXN1	TAP1
MRPL12	SUCLA2
SFXN1	TMEM126A
NDUFS6	TMEM65
SLC25A3	NDUFV2
NDUFA7	MRPL14
NDUFA2	MRRF
MRPL53	VDAC3
SDHB	NDUFA10
DDX28	MRPL42
SFXN1	TOMM20
DDX28	MRPL52
FAM162A	FAM82A2
C1QBP	TOMM40
NDUFS8	PSEN1
SFXN3	VDAC1
ILF3	MRPL12
TUFM	MRPL1
RNMTL1	RPUSD4
COX15	TOMM7
MRPS22	QARS
FKBP8	UQCRFS1
ILF3	SLC25A17
NDUFS2	MRPS21
DDX28	MRPL9
ABCB8	MTERFD1
CPS1	CPT1A
ILF3	NDUFS6
ILF3	ALDH18A1
PIN4	TIMM44
ABCB10	NDUFB11
NDUFB6	MRPS28
ATP5B	CHCHD4
NNT	PTCD1
SDHB	NDUFB6
ILF3	NDUFV1
PITRM1	SUCLG2
GDAP1	PSAP
SDHA	NDUFS3
MRPL55	TOMM40
SFXN1	ATP6V1E1
HSPA1L	SLC25A3
ATP5B	SDHB
SDHA	CYB5R3
SFXN1	TIMM50
SDHA	NDUFS6
NDUFB4	TOMM20
DDX28	MRPL32
CYC1	SSBP1
ABCB7	MRPL10
SDHB	NDUFB11
HSPA1L	TOMM22
NDUFA7	TOMM40
ABCD3	AGPS
NDUFB8	SAMM50
ABCD3	NNT
ABCD3	SURF1
SAMM50	TOMM40
NIT2	OPA1
FAM162A	TIMM23B
HSPA1L	TXN2
ACAA2	TMEM65
SDHB	NDUFA9
SDHA	NDUFS8
PTGES2	UQCR11
TIMM50	TOMM40
NDUFA9	NNT
NIT2	MRPL12
SLC25A5	MRPS34
SDHB	NDUFV2
TYMS	ATP6V1E1
UQCRB	ACAT1
SDHA	NDUFV2
FKBP8	DHODH
DSP	PRKCA
SFXN3	TOMM20
ACOX1	MRPL12
CPT1A	TOMM40
SDHB	MRPS10
DDX28	MRPL2
ILF3	FAM82A2
ILF3	SSBP1
ILF3	LRRC59
ABCD3	SYNJ2BP
ABCB10	ECSIT
SCP2	SCO2
DUT	MRPL14
DAP3	YME1L1
OXCT1	TIMM9
ACAT1	TIMM44
NDUFA9	OPA1
C19ORF70	MRPL24
CPT1A	RHOA
MPV17	MRPL38
CHCHD4	RHOT2
MPV17	NDUFS7
AIFM1	TST
FH	CPOX
NDUFA2	PIN4
MCAT	SHMT1
AK2	MRPL12
LRPPRC	MRPS35
ARL2	CYCS
NDUFB9	SYNE2
SLC25A3	MRPS30
IDH3G	TIMM44
ALDH1B1	UQCRB
UQCRQ	SSBP1
SFXN1	TOMM7
C22ORF25	SCO2
OAT	CTSA
SLC25A3	NDUFB8
BAK1	TOMM7
ATP5J2	MRPS34
ALDH5A1	TOMM40
SFXN1	TXN
DLD	MRPL23
CPT1A	NDUFA2
HADHB	OPA1
SDHB	MRPS5
PARK7	PRDX5
DLD	MRPL37
[truncated: 731 more rows]
