# Supplementary material for: Rechecking the Centrality-Lethality Rule in the Scope of Protein Subcellular Localization Interaction Networks
Source: PLoS One. 2015 Jun 26;10(6):e0130743. doi: 10.1371/journal.pone.0130743 (PMC4482623; doi:10.1371/journal.pone.0130743)
Supplement: S2 Dataset — It contains PSLINs of 11compartments, including Endoplasmic, Cytoskeleton, Golgi, Cytosol, Lysosome, Mitochondrion, Endosome, Plasma, Nucleus, Peroxisome and Extracellular. (ZIP) [file pone.0130743.s002.zip › Human_PSLINs/Nucleus_PPI.txt]

GATA2	PML
RPA2	STAT3
CITED2	TFAP2A
EP300	TFAP2A
BCL3	BARD1
BRCA1	ATF1
BRCA1	MSH2
BRCA1	BARD1
BRCA1	MSH6
CAPN3	TTN
RB1	CUX1
TSG101	CDKN1A
MCM5	MCM2
CDC7	MCM2
RPA2	MCM2
DBF4	MCM2
AKAP8	MCM2
RPA1	MCM2
RPA3	MCM2
MCM3	MCM2
YWHAZ	CDC25A
RBBP8	RBL1
HAND2	CENPB
ATF2	SMAD3
ATF2	SMAD4
CCND3	EIF3K
SIM2	ARNT
SIM1	ARNT
NPAS4	ARNT
PCNA	GADD45A
TOPBP1	TOP2B
LSM3	SNRPE
LSM4	SNRPE
LSM5	SNRPE
EP300	EGR1
CREBBP	EGR1
NUMA1	EPB41
EXOSC4	EEF1A1
PLCG1	EEF1A1
PPARGC1B	ESR1
SMARCA4	ESR1
DDX54	ESR1
ESR1	DNTTIP2
FGFR1	FDPS
SUMO1	FAS
SUMO1	FASLG
SFN	NR3C1
TGFB1I1	NR3C1
NR3C1	ECD
HSPA5	DPH1
HSF2	UBE2I
LIMK1	NRG1
HTT	SETD2
C15ORF63	HTT
TCF3	HAND2
TCF3	ID3
PTK2	IRS1
MAPK8	IRS1
JAK2	PRMT5
JAK2	SOCS1
BYSL	KRT8
KRT18	CBL
KRT18	DNAJB6
LMNA	LMNB1
LMNA	SREBF1
LMNA	NARF
BNIPL	BCL2
BNIP2	BCL2
SMN1	BCL2
TP53BP2	BCL2
RTN4	BCL2
BCL2	BECN1
NFKB1	LYL1
ALOX5	COTL1
XRCC5	XRCC6
MRE11A	XRCC6
CBX5	XRCC6
PIAS4	LEF1
MITF	LEF1
YBX1	SRSF9
ATF7IP	MBD1
CHAF1A	MBD1
MITF	PIAS3
MITF	PATZ1
MITF	UBE2I
MCM7	RB1
MCM7	DBF4
MCM7	CDC7
MCM7	RPA1
MCM7	FHL2
MLL	PPIE
MLLT4	PFN1
MYF5	ID3
NGFR	PRKACB
SNCAIP	SNCA
NFKBIA	UBE2E3
RELA	FOS
RELA	PIAS3
RELA	RNF25
RELA	PPP1R13L
HNRNPA1	FEN1
NOP2	MCRS1
ETS1	DAXX
PLXNA1	AKT1
AKT2	APPL1
SNW1	SKI
KDM5B	FOXG1
REL	PPP4C
MYO1C	CBL
PAX5	TLE4
KDM5B	PAX9
NRBF2	PPARA
HUS1	PCNA
FER	TMF1
MAPK1	NEK2
HABP4	GNB2L1
AR	GNB2L1
PDPK1	PRKCZ
WWC1	PRKCZ
EP300	MAF
BRCA2	RAD51
RAD51	RAD51AP1
DMC1	RAD51
HBP1	RB1
AATF	RB1
RB1	THOC1
HBP1	RBL2
RXRA	BRD8
NRBF2	RXRA
LMO2	KDM5A
TAL1	LMO2
UPF2	RPS25
SOX9	NR5A1
NR5A1	NRIP1
TAL1	NCAPG2
APBB1	TFCP2
CEBPZ	NFYB
ZEB1	DRAP1
ZEB1	KAT5
NDN	E2F1
ATM	ABL1
NTRK1	ABL1
TTF2	MYB
TP53	WWOX
TP53	CDC14A
TNFRSF1A	PSMD2
FLI1	GATA1
VHL	FLNA
VHL	VBP1
VHL	PHF17
XRCC1	LIG3
XRCC1	PNKP
ZNF24	ZNF174
ZNF10	TRIM28
ZNF10	TRIM24
COG5	MEFV
XPA	RPA4
XPC	RAD23A
FLNA	CMIP
AR	FLNA
HCFC1	GABPA
RANBP9	USP11
SFPQ	NONO
PDPK1	PRKCI
BYSL	TRO
CITED1	SMAD4
TBR1	CASK
ID1	CASK
LRPPRC	UXT
CBX5	SUV39H1
UBE3A	UBQLN2
CTBP2	KLF8
UPF3B	UPF2
UPF3B	MCRS1
NXF3	XPO1
CDC6	PPP2R3B
PQBP1	TXNL4A
PQBP1	WBP11
GATA1	ZFPM2
FMR1	UBE2I
FXR1	FMR1
FMR1	NUFIP1
POLA1	RBMS1
TAF1	UBTF
AR	RAN
AR	NR2C2
AR	NCOA3
AR	RNF4
AR	NCOA4
AR	PAK6
RANBP9	AR
AR	RCHY1
AR	PIAS2
BPY2	UBE3A
SORBS1	INSM1
YAF2	YY1
CBX3	LBR
CBX5	LBR
BCL2L1	BNIP3
BCL2L1	RTN4
TAF13	TBP
CREBBP	HNF4A
CREBBP	NFE2L2
CREBBP	TDG
CREBBP	AIRE
PPP1R9B	CDKN2A
EIF5A	RPL5
TLE1	HES6
TLE1	FOXA2
UPF1	HIRA
NFU1	HIRA
PKN2	PTPN13
ATXN1	COIL
HTRA2	MAPK14
DUSP10	MAPK14
LSM1	PSMB5
RANBP9	S100A7
CSTF2	SUB1
CSTF1	BARD1
MSC	ID2
ID2	TCF12
TCF4	ID2
NCBP2	NCBP1
PMF1	NFE2L2
NAA38	IGHMBP2
RECQL	KPNA4
RECQL	KPNA2
ERBB4	YAP1
PIAS1	STAT1
PTBP1	HNRNPL
IFI35	NMI
PSEN2	KCNIP3
TTF1	PTRF
CDKN1B	NUP50
NCOR2	SPEN
NCOR2	ZBTB16
CDKN1C	LIMK1
EPS15L1	AGFG1
MYO6	DAB2
DCP1A	SMAD4
BPTF	MAZ
LSM6	SNRPD2
LSM7	SNRPD3
LSM3	SNRPD3
NAA38	SNRPD1
DUSP10	MAPK8
RAN	RANBP1
TGFB1I1	PTK2B
UBQLN1	MTOR
PKD1	RGS7
HNRNPD	LSM5
VPS37A	TSG101
KAT5	ETV6
MYBL2	ZNF622
CACYBP	SKP1
MAD2L1	ESR2
PPARG	NCOA4
BAG1	HSPA8
PROX1	EP300
ATXN1	UBQLN4
ATXN1	ANP32A
ATXN1	USP7
EZH2	EED
CITED2	TFAP2C
PGR	UBE3A
RAD23A	PSMD4
RAD23B	PSMD4
NAA38	GTF2I
THRB	PSMC5
RNF7	CUL5
TRIM28	SETDB1
SP3	STK19
RFXAP	RFX5
STAP2	PTK6
EXOSC6	PSMB1
DCP2	PSMB1
IL16	PPP1R12A
RING1	CBX4
RAC2	CUL1
TACC1	YEATS4
PRMT5	CLNS1A
RFWD2	SIPA1
SIAH1	KIF22
PEG10	SIAH1
SIAH1	CACYBP
PEG10	SIAH2
ATXN7	CRX
NEDD4	UBE2D2
TTF2	DRAP1
BLMH	UBE2I
PPP2R5D	HAND2
HAND2	COPS5
SLBP	ERI1
NRIP1	NR0B1
HEXIM1	CCNT1
SNAP23	SNAPIN
NPAS4	ARNTL
RANBP3	XPO1
MAGOH	RBM8A
FHL2	SFPQ
PPP1R8	EED
HNRNPAB	TP63
NR1H4	NCOA1
MCM3	MCM5
MCM3	CDC45
MCM3	DBF4
MCM5	CDC7
EP300	CITED2
FYB	SKAP1
PRKAB1	PRKAG2
PRKAB2	PRKAG2
DNMT3A	UBE2I
THRB	BRD8
RNF4	PATZ1
TTF2	CDC5L
SAFB	SAFB2
MAPK11	HDAC3
PIAS4	SMAD7
LHX2	CITED2
E2F6	RYBP
POLE2	SAP18
BTG1	PRMT1
SRSF7	DUSP11
DUSP11	SRSF9
NEDD9	SMAD3
RNF7	CUL1
SRRM2	PNN
DAXX	MCRS1
FANCA	SMARCA4
BIRC5	AURKB
MALT1	BCL10
C9ORF89	BCL10
MBD3L1	MBD3
UBOX5	UBE2L3
HEXIM1	CCNT2
RNF7	CUL2
DIS3	ZBTB17
GRAP2	CCNDBP1
ANAPC5	PABPC1
TTF2	TNIP1
TTF2	DCP1A
GADD45G	GADD45GIP1
UPF3A	GSK3B
PARP4	MVP
EED	HDAC2
MCL1	BOK
XRN2	TOLLIP
PINX1	MCRS1
TXNIP	ZBTB32
ZMYND8	FHOD1
HSH2D	TNK2
IPO13	PAX6
CENPK	SOX6
LSM1	EXOSC8
LSM1	EXOSC6
LSM1	N4BP1
LSM1	LSM2
LSM2	NAA38
LSM2	LSM3
LSM2	LSM7
LSM3	LSM7
LSM3	XRN2
LSM3	LSM10
LSM6	MCRS1
LSM6	POLD2
LSM7	EXOSC8
LSM7	EXOSC6
NAA38	DBF4
NAA38	EXOSC6
NAA38	DCP1A
ECT2	PARD6A
LRPPRC	MAP1S
LRPPRC	CECR2
HSPB8	HSPB1
THEG	CCT5
SYNCRIP	PTPN11
RARA	NRBF2
RARA	ZBTB16
UFD1L	NPLOC4
TRIB3	ATF4
NPAS4	ARNT2
EXOSC5	SFPQ
THRB	NCOA2
NRBF2	THRB
GFI1	PIAS3
NEDD9	ITCH
TGS1	EED
MT2A	PRKD1
UBE2I	CHD3
TOPORS	UBE2I
PER1	CRY1
PER2	CRY1
ARNTL	CRY1
THAP1	PAWR
SERBP1	CHD3
HSF1	SYMPK
MCM4	CDC7
RBBP8	LMO4
CCNE1	CUL3
PDZD2	CTNND2
EXOSC6	EXOSC8
EXOSC6	EXOSC7
ZNF496	NSD1
POLR1C	POLR1D
DNAJA3	RNF34
ING4	RELA
TCP10L	MXD4
DOM3Z	XRN2
UPF2	XRN2
ZHX1	ZHX3
MAPKAPK2	PHC2
CDC7	DBF4
PHACTR3	PPP1CA
ARID1B	SMARCA4
PRPF6	TXNL4B
ECT2	KLHL20
TAF13	TAF10
EXOSC6	EXOSC1
TLK1	ASF1A
TLK1	ASF1B
ANKRD23	MYPN
SMAD2	RPS27A
SMAD2	FBXO3
SMAD2	SQSTM1
SMAD2	MAP2K3
SMAD2	UHMK1
SMAD2	RGS3
SMAD2	LHX9
SMAD2	TRIM35
SMAD2	WWP2
SMAD2	ARL4D
SMAD2	CDC40
SMAD2	LMO2
SMAD2	SMAD3
SMAD3	WWP2
SMAD3	FBXO3
SMAD3	SQSTM1
SMAD3	MAP2K3
SMAD3	WEE1
SMAD3	RGS3
SMAD3	TRIM35
SMAD3	GSC
SMAD4	RAC2
SMAD4	SQSTM1
SMAD4	NEK6
SMAD4	STK35
SMAD4	MAP2K3
SMAD4	CHEK1
SMAD4	UHMK1
SMAD4	PLK4
SMAD4	TRIM35
SMAD4	RNF14
SMAD4	SMAD1
SMAD4	SMAD3
SMAD4	STAT1
SMAD4	HDGF
SMAD4	UBB
SMAD4	RPS27A
SMAD4	SMAD2
SMAD4	APBB2
SMAD7	WWP2
SMURF1	ARL4D
SMURF1	UBB
SMURF1	RPS27A
SMURF1	SQSTM1
SMURF1	CDC40
SMURF1	WDR61
SMURF1	PAK1IP1
SMURF1	PWP1
SMURF1	RRP9
SMURF1	CSNK2A2
SMURF1	CDKL1
SMURF1	UHMK1
SMURF1	MAP3K7
SMURF1	ANAPC5
SMURF1	OSBPL3
SMURF1	LHX9
SMURF1	RNF14
SMURF1	RLIM
SMURF1	ELP3
SMURF1	NAA20
SMURF1	ING2
SMURF1	CXXC1
SMURF1	GAR1
SMURF1	ETV6
SMURF1	SRSF5
SMURF1	SRSF4
SMURF1	UBTF
SMURF1	ASH2L
SMURF1	HDGFRP3
SMURF1	ECSIT
SMURF1	SF3A1
SMURF1	FBXO3
SMURF1	CUL5
SMURF1	MAP2K3
SMURF1	WEE1
SMURF1	CDK14
SMURF1	STUB1
SMURF1	DNAJC7
SMURF1	ZBTB8B
SMURF1	PPP1CB
SMURF1	TRIM35
SMURF1	SMAD3
SMURF1	SMAD6
SMURF1	SMAD7
SMURF1	STAT1
SMURF1	APBB2
SMURF2	NEK6
SMURF2	ANAPC5
SMURF2	RNF14
SMURF2	RNF2
SMURF2	ING2
SMURF2	GAR1
SMURF2	SMAD3
SMURF2	SMAD6
SMURF2	SMAD7
SMURF2	STAT1
SMURF2	IRF3
SMURF2	SRSF4
SMURF2	ASH2L
SMURF2	HDGFRP3
SMURF2	PPID
SMURF2	SMAD1
SMURF2	SMAD2
SMURF2	FKBP4
SMURF2	IRF8
STK19	POLE
STK19	POLR2G
STK19	PRAME
RDBP	COBRA1
RDBP	NCOR1
RDBP	C19ORF29
CLIC1	LSM1
CSNK2B	CSNK2A2
CSNK2B	LYN
CSNK2B	RPL5
CSNK2B	MBD4
CALCOCO2	TP53RK
MCM10	CEP70
ACTB	CFL1
CCDC85B	ZNF250
CLUAP1	CINP
MEAF6	L3MBTL2
RBM10	PTBP2
POM121	COL4A3BP
PLSCR1	CPSF6
TRIP13	C11ORF54
CEBPG	MLLT6
ZNF446	ZSCAN16
CCDC85B	KIAA1267
ATF4	GPS2
MDFI	DDX19A
PRKCI	PARD6A
EWSR1	MSC
RBPMS	STRBP
NEK6	CCDC85B
RBPMS	DTX2
GRAP2	ZBTB7B
RBPMS	TOLLIP
HMG20A	TESC
ANXA11	PLSCR1
ZBTB43	ZNF417
HOXA1	MDFI
PLSCR1	RASD1
CCDC85B	PBXIP1
DVL2	PCBD1
CCDC85B	ZNF821
BIRC2	MAGEA11
ZNF434	ZNF446
PHF10	L3MBTL2
MDFI	KIAA0415
NUP62	NUP54
PHC2	FHL3
NME1	WDYHV1
PIAS2	NAV2
SEPT2	DAZAP2
APPL1	APPL2
CRY1	PLSCR1
RBM11	RHOXF2
FOXS1	RBPMS
EYA2	DMRTB1
ZNF250	DPPA2
ACTB	CFL2
CCDC85B	ZNF337
PLSCR1	DTX2
CTBP2	BAZ2B
MAGEA11	MXD3
MAGEA11	PSMF1
ZNF165	TCEB3B
CCDC85B	NGFRAP1
DVL2	POLI
TTC35	COX4NB
NFYB	DRAP1
HOXA1	PLSCR1
LDOC1	POLL
ZNF165	CCDC85B
FAM60A	GTPBP3
VPS25	RHOXF2
CCDC85B	TCEANC
KHDRBS3	ZNF408
HNRNPC	KPNA3
WWP1	ZNF638
TADA2A	EXOC8
BTG1	CNOT8
SMARCD1	CCDC85B
HOXA9	TRIP6
SRPK2	U2AF2
CCDC85B	TSPYL4
MAD1L1	TEX11
TSNAX	GADD45G
MDFI	AKAP17A
MLLT6	MED15
PIN1	TSC22D4
DAZAP2	BATF2
MDFI	BAHD1
KPNA3	FAM50B
EWSR1	KHDRBS2
AKAP17A	CCDC85B
SPG21	AKIRIN2
CNOT2	CNOT3
TADA3	CCDC101
UBA2	SAE1
GNAI2	MDFI
LDOC1	AEBP2
MDFI	ZNF426
RBPMS	RHOXF2
ARRB1	ZBTB43
TOLLIP	RHOXF2
RCOR3	CEP70
XIAP	WDYHV1
KHDRBS3	BAHD1
ZBTB16	SPOP
CPSF6	WWP1
MDFI	SIX1
S100A1	S100P
PPP2CA	TRIP13
TRIM32	UBQLN1
DVL2	DPPA2
DAZAP2	STAM2
SATB1	UBE2I
TRIP6	POM121
EWSR1	NLE1
EWSR1	MNS1
PIN1	RAI1
NFIC	ZNF167
EWSR1	PRUNE2
CALCOCO2	PIAS4
PSMF1	KHDRBS3
ZNF446	ZNF496
EWSR1	WWP2
TRIP13	C2ORF51
ILF3	MAGEA11
PSMC4	PSMC5
MAGEA11	NOL4
RBMX	FAM103A1
SET	THAP7
CBLB	CRY1
HNRNPK	GRAP2
NCKIPSD	DMRTB1
MAGEA11	CLUAP1
TRIM23	GEM
RAI1	TESC
APPBP2	MUL1
ACTN1	XRCC4
DACH1	UBE2I
LRCH4	RTN4
DAZAP2	POLI
LPXN	ZNF426
TEX11	ZNF414
TRIP13	MAD2L1BP
KHDRBS3	RBMX
PSMA1	CALCOCO2
PRPF3	CCDC85B
BNIP3L	EWSR1
H3F3B	EHMT2
CCDC85B	COPS4
PNKP	MYOZ1
TRIM27	ZBTB16
HIST1H2BN	BCCIP
PLSCR1	PHLDA1
FAM107A	LDOC1
BIRC2	JUP
SUFU	GLIS3
MAGEA11	AKR1C3
MDFI	ZBTB24
PCM1	ING5
MAGEA11	PRKRIP1
DUT	SPATA2
FOSL1	LDOC1
EWSR1	KRR1
CCDC85B	THAP7
PTBP1	CALCOCO2
CCDC85B	MEAF6
PTBP1	SNRPA
RHOXF2	DTX2
CALCOCO2	C9ORF86
PLSCR1	SF1
SF3B4	SS18L1
LDB1	SSBP4
LMO2	STAT1
PSMC6	CCDC85B
PCM1	KIAA0368
EWSR1	WWP1
DRAP1	POLE3
XPO6	NUP62
EIF3K	EIF3L
LDOC1	ZNF408
ATF4	LDOC1
ASH2L	DPY30
CCDC85B	ZNF417
FANCG	GABPB1
CDKN1A	TEX11
CCDC85B	BEX2
BAIAP2	NCKIPSD
LPXN	PHF21A
AQP1	MDFI
ZFP36L1	MAPK14
CCDC85B	CHCHD3
KARS	AIMP2
DVL2	MCRS1
TRIP13	GPSM1
SRSF6	RNPS1
MAGEA11	MCRS1
TADA2A	FAM107A
UBE2I	IKZF1
MDFI	NR1H2
IRF3	PRDX1
ILF3	TRIP6
UBC	DAZAP2
RBPMS	C9ORF86
TESC	CCDC91
LDOC1	DPPA4
HIF1A	SSX4
GRAP2	RBPMS
DFFA	EWSR1
PHF1	RBPMS
MDFI	ZNF679
SORBS3	RBMX
ZBTB16	LDOC1
PLSCR1	NOC4L
MAGEA11	SNX20
CCDC85B	ZNF426
HIF1AN	ASB9
HNRNPK	MATR3
MDFI	SLC35A2
GNAI2	PLSCR1
CRY1	MDFI
PSMA1	TSC22D4
TRIM23	SF1
RBMX	KHDRBS2
MDFI	ZBTB25
PIN1	ZMIZ2
ZSCAN20	SCAND1
CDK4	CDKN2D
PRPF3	GTPBP3
ZBTB43	TCEB3B
SPOP	DPPA2
SERF2	RHOXF2
HNRNPC	CCDC85B
SF1	DDX17
TEX11	TSC22D4
TRIP13	ZNF655
DDX17	WBP11
SF1	WWP2
EWSR1	CPSF6
NASP	HIST1H3G
CALCOCO2	ZNF101
MCM7	RBM8A
TRIM23	POM121
CREB3	APPBP2
UBQLN1	TMCO6
MBIP	NDEL1
CDK5R1	TSC22D4
SFN	PLK4
EWSR1	YY1AP1
JUP	WDYHV1
DAZAP2	ZNF581
CALCOCO2	LSM4
ZNF580	TSC22D4
U2AF2	PUF60
MAGEA11	PNKD
MDFI	SERF2
RAD23A	SQSTM1
NRIP1	LDOC1
EZH2	CCDC85B
HSPB8	HSPB7
DVL2	U2AF2
CCDC85B	IKZF5
PBXIP1	DPPA2
EWSR1	RBPMS
DAZAP2	AATF
MDFI	ZNF559
EIF3E	GPBP1L1
LDOC1	GNL3L
MAGEA11	NDEL1
RAD54B	ZNF580
ATF4	TREX2
CTBP2	TEAD3
MAPK9	ZBTB25
RFX2	RFX6
UBE2I	ZNF646
FAM103A1	RHOXF2
HMG20A	MAGOHB
FANCG	ZBED1
ZNF165	ZNF446
EWSR1	HMGA1
HNRNPK	RBM42
VPS72	CALCOCO2
DUSP6	MDFI
CCNH	PSMA1
NUDT21	CPSF7
UBB	DAZAP2
RBPMS	ZNF581
CDC23	RAD54B
USP2	CCDC85B
MAGEA11	MYOZ1
MAD2L1	TSC22D4
ZBTB43	MCM10
PSMA1	NMI
NONO	MAD1L1
CCDC85B	FAM50B
CSTF2T	UBQLN1
EWSR1	NPPB
WDR5	MBIP
SS18L1	RFX6
THAP1	NKAP
SIAH1	AFF4
HOXB6	PLSCR1
CDC23	RBPMS
DTX2	RFX6
DAZAP2	TOLLIP
CCDC85B	SYTL4
MDFI	ZNF607
PSME3	KIAA1267
MBIP	DGCR6L
MDFI	THAP7
MDFI	OTX1
UBE2I	IKZF3
EMD	CREB3
CALCOCO2	ZNF451
PLSCR1	MED15
EWSR1	VPS72
ACTL6A	EWSR1
MDFI	PIN1
ZNF205	CCDC85B
PHC1	SFMBT1
ILF3	MDFI
LPXN	IMP3
MAPK9	SF3B4
GINS2	GINS4
CALCOCO2	ZNF638
PLSCR1	IP6K2
EWSR1	RAD23A
UTP14A	CEP70
LDOC1	AATF
ZNF263	ZNF446
RARA	RXRG
SIX1	CCDC85B
SFN	WDYHV1
DVL2	TCEB3B
TRIP13	RBPMS
CTBP2	NOL4
PSMA1	RAD54B
ELF5	SIRT6
CDC25A	NAA10
MAGEA11	MLF1
SNF8	VPS25
RPS14	TAF9
LDOC1	ZNF250
EWSR1	MAGEA11
TEAD4	WWTR1
CCDC85B	AKIRIN2
LDOC1	IKZF5
TRIP13	DTX2
APEH	UBA5
MDFI	WDYHV1
EWSR1	DMRTB1
ZFP36	CCDC85B
HOXA9	RBPMS
CXADR	EWSR1
NME1	POLR1C
CTBP2	AKTIP
ZNF446	DGCR6L
SELENBP1	TRIP13
EWSR1	ZNF165
THAP1	ZNF408
EWSR1	SSBP2
PARK2	TRIP13
MDFI	ZNF707
NRIP1	TEX11
PKN1	CCDC85B
PLSCR1	FAM103A1
MCM6	PSMA1
ZNF205	CALCOCO2
MDFI	ZNF439
SORBS3	DMRTB1
CCDC85B	MCM10
SALL2	ZMIZ2
KLF6	EHMT2
PLSCR1	CPSF3L
FHL3	AIMP2
PITX1	RBPMS
HOXB9	MDFI
MAGEA11	ZBTB16
DAZAP2	NOC4L
TSNAX	PBXIP1
FHL3	RFX6
SERF2	PSME3
CRK	PLSCR1
DVL2	RNPS1
DVL2	CPSF7
MDFI	RFX2
ZNF24	ZNF446
FHL3	PAK7
FHL3	MED15
MCM6	SCNM1
TEAD4	CCDC85B
CALCOCO2	MCM10
RARA	RXRB
CBFA2T2	WDYHV1
SERF2	RBPMS
MDFI	C9ORF86
KRT18	LDOC1
KRT18	EXOC8
CALCOCO2	POLI
PSMC5	RORA
DVL2	SNF8
CCND3	DTNBP1
SMAD4	SMAD9
EEF1D	EEF1G
CRK	DPPA4
CCND2	CDKN1A
CCDC85B	MBIP
SCAND1	ZNF434
CALCOCO2	PTBP2
NKAP	CEP70
SRSF4	SRSF6
LIN37	TEX11
SF1	RBPMS
POLR2L	CCDC85B
PCM1	EXOC8
MDFI	ZNF408
BUB1	CRK
ZBED1	GPSM1
CCNDBP1	ZNF334
ZBED1	NIP7
ZNF232	ZNF446
ZNF263	SPG21
TCL1A	HIST3H2A
VPS72	CCDC85B
DYNLT3	TESC
SFN	TBL3
SF3B4	SF3B2
HNRNPC	ZNF581
CDC23	TSC22D4
ZNF263	TRIM41
MDFI	ZNF136
MCRS1	CCDC85B
LMO2	DAZAP2
APPBP2	RRS1
EWSR1	GPBP1L1
KRT18	CCDC85B
CCDC85B	ZNF638
MAGEA11	BEX2
DNMT3L	RSL24D1
DVL2	SNIP1
CSNK1E	DVL2
MAGEA11	TCF25
DVL2	PRPF3
EEF1G	ILF2
ZNF434	ZNF167
RNF8	CCDC85B
PHC1	UBE2I
ZNF408	CEP70
MAGEA11	C2ORF51
DYRK2	RAD54B
SULT1E1	SULT2B1
SNAPC5	BATF
SUFU	ZNF446
SF3A3	CCDC85B
CTBP2	TGIF1
MAGEA1	SH3GLB2
MCM7	MBIP
MAGEA11	PNKP
STAM2	L3MBTL2
DVL2	BAHD1
ZBED1	SORBS3
E2F6	TFDP1
ZNF426	CEP70
MAGEA11	FAM156A
RBPMS	C2ORF51
NRBP1	TSC22D4
CCDC85B	SCNM1
ZBTB25	SORBS3
CSNK1E	RAD54B
UTP14A	LDOC1
CRK	PSMC6
DVL2	TP53
HMG20B	CCDC85B
RPL23	BCCIP
PITX1	RHOXF2
CUTC	SPG21
MDFI	ZNF646
LDB1	SSBP2
DAZAP2	RHOXF2
RBPMS	FAM103A1
SUFU	ZNF764
DUSP6	TEX11
MCRS1	MED4
CALCOCO2	PCGF1
MLLT3	APPBP2
ZBTB5	CCDC85B
MDFI	CBX2
TRIP13	SMUG1
SCAND1	ZNF167
TCL1A	CALCOCO2
PSMD2	UBLCP1
ZNF263	SCAND1
CLK2	CLK3
MDFI	ZNF417
NXT1	NXF3
SORBS3	CPSF7
LMO2	EHMT2
MCM5	MDFI
HNRNPK	KHDRBS3
HNRNPK	KHDRBS2
ZNF24	ZNF434
NUDT21	CPSF6
HNRNPC	PIN1
UBE2I	RAD54B
UBE2I	ZBED1
SMARCD1	CALCOCO2
SUFU	MID1IP1
CALCOCO2	TCEB3B
NONO	ZNRD1
TPRKB	TP53RK
PSMA1	CCDC85B
MCM10	DPPA2
BNIP3	BNIP3L
LRCH4	MDFI
EWSR1	CUEDC2
EYA2	RBPMS
TAF9	DRAP1
TRIM23	ZNF581
PRPF3	DPY30
ACTN1	MAGEA11
RAD54B	TCEANC
MDFI	BAALC
DR1	POLE3
E4F1	EHMT2
NRIP1	CEP70
CALCOCO2	ZNF426
MAGEA11	TCEANC
SNAPC5	BRCC3
RXRB	SPOP
MDFI	ZNF440
HCLS1	SH2D4A
CCDC85B	EXOC8
COPS4	MBIP
DVL2	ZNF263
PSMF1	NUDT21
METTL1	WDR4
SORBS3	DDX17
PLSCR1	ZNF581
PIN1	RBPMS
KHDRBS3	KHDRBS2
MCM6	ING5
DVL2	RBPMS
FHL3	TRIP6
ZBTB32	RHOXF2
UTP14A	CCDC85B
LDB1	TOLLIP
SPG21	RTN4
EHMT2	THAP7
HOXA9	PLSCR1
CPSF4	FIP1L1
CTBP2	NRIP1
NOC4L	TSC22D4
HNRNPM	RBM4B
SLU7	CCDC85B
DDX19A	MIF4GD
EWSR1	CCDC91
IPO11	PLCD4
PRMT2	DMRTB1
PLSCR1	HEY2
CIRBP	RBMX
CCDC85B	CEP70
SMARCD1	LDOC1
NASP	HIST2H3C
PPIE	XAB2
ALX1	IPO13
CCND2	CDKN1B
COL4A3BP	ITGB3BP
DPPA4	DPPA2
STAT1	EIF1AD
MDFI	CPSF3L
POM121	TEX11
PRMT2	CPSF7
BUB1	ARIH2
ZNF165	SCAND1
EHMT2	KLF12
MDFI	ZNF581
PIN1	RBBP8
APPBP2	TBL3
U2AF2	DPPA2
TCEB3B	SOHLH2
PSMF1	CCDC85B
RBPMS	SMUG1
MAGEA11	TRIM27
HOXB9	RBPMS
EWSR1	CPSF7
NUP62	THAP1
NAA10	EHMT2
MBIP	CSRP2BP
MAGEA11	SH2D4A
HOXA1	LPXN
CCDC85B	APEX2
CDKN1A	CCDC85B
FHL3	RBM42
DDIT3	SPOP
CCDC85B	LDOC1
MDFI	ZNF764
TEAD3	WWTR1
CBLB	SORBS3
NCBP1	RNF40
ILF3	PLSCR1
NFKBIA	POM121
PSMC6	PSMD9
CDKN2B	MAGEA11
CPSF6	WWP2
CEP70	KIAA1267
ING5	NAV2
MDFI	THEG
DVL2	SORBS3
CALCOCO2	ZNF408
EWSR1	SMAD4
SLU7	PPIL3
RBPMS	HEYL
MAGEA11	TCEA2
HNRNPK	RBMX
SP100	SUMO1
EIF4EBP1	CHTF8
TRIP13	CPSF3L
EWSR1	TMSB4Y
ZNF263	SUFU
PPIA	PRR13
MDFI	CBFA2T2
MDFI	ZNF101
APPBP2	CHMP5
TRIP13	WDYHV1
TSC22D4	UBLCP1
PSMC1	CCDC85B
PLSCR1	ZNF764
GPS2	C21ORF7
DAZAP2	CALCOCO2
ZNF473	TRIM41
NMI	SNAPC5
NONO	PIN1
AQP1	TRIP6
EWSR1	MDFI
DVL2	RHOXF2
CCND3	MAF1
PHF1	THAP1
ZNF24	SCAND1
ZBTB16	CEP70
CCDC85B	FAM107A
HNRNPK	QKI
INVS	HIF1AN
RUNX1T1	WBP11
EWSR1	PLSCR1
TCEB3B	CEP70
DVL2	ZNF250
POM121	RBPMS
ZNF193	ZNF446
IL16	DMRTB1
CSTF2	UBQLN1
CCDC85B	ZNF764
PHC2	MCRS1
PRC1	CCDC85B
MDFI	PHLDA1
MCM6	MLLT3
DRAP1	TAF9B
TRIM23	ZNF250
EWSR1	RHOXF2
ZNF167	TCEANC
UTP6	RHOXF2
HNRNPC	UBE2I
CBX5	TCEB3B
ZBTB16	CCDC85B
HNRNPK	SORBS3
RFX3	RFX6
DAZAP2	WWP1
MAGEA11	WTAP
U2AF2	THAP1
EWSR1	MATK
CRX	MDFI
EWSR1	SALL2
OTX1	RBPMS
PUF60	SAP30BP
DAZAP2	RBPMS
DNAJA3	ZBTB22
ACP1	SFMBT1
ACTN4	MYOZ1
NDC80	CALCOCO1
CALCOCO2	APEX2
PCBD1	WDYHV1
GNB2L1	TSC22D4
LPXN	POM121
MAGEA11	ZNF655
CTBP2	PSMF1
NRIP1	CCDC85B
FOSL1	CALCOCO1
PLK3	TRIP13
MDFI	VPS72
PHC2	SFMBT1
UBE2I	ZNF451
SRSF1	U2AF2
DTNBP1	DGCR6L
HNRNPK	UBE2I
THAP1	STRBP
PSMF1	RBMX
MLH1	UBOX5
RBBP8	WDYHV1
DAZAP2	GPSM1
IP6K1	EXOSC7
PLSCR1	DAZAP2
PLSCR1	ZNF638
OGT	NUP62CL
PLSCR1	SLC35A2
PSMF1	RHOXF2
PLSCR1	ZBTB16
EWSR1	SUV39H2
HOXA1	TRIP6
NASP	HIST1H3H
MAGEA11	MED28
AQP1	CCDC85B
MDFI	ZNF205
DVL2	ZNF165
ZNF202	ZNF473
PHC1	PHC2
CCDC85B	UTP6
CALCOCO2	FAM107A
MAGEA11	POLR1D
CALCOCO2	KIAA1267
CCDC85B	NUP54
ZNF165	ZNF250
COL4A3BP	RTN4
SMN1	WDYHV1
MAPK9	WDR62
DVL2	THAP1
RUNX1T1	TAF9B
BNIP2	CREB3
MCRS1	WBP11
NOL4	SNAPC5
NFYA	APPBP2
RNF40	ZNF451
PSMC1	PSMD2
PRKCZ	PARD6A
NXT2	NXF3
PSMC2	PSMD5
RFC4	RFC5
SF1	U2AF2
PEX19	PEX3
TADA2A	TADA3
PSME1	PSME2
PSMC4	PSMD10
CCND3	CDKN1B
MAX	MXI1
SIAH1	KHDRBS3
CDK4	CDKN2B
E2F6	TFDP2
GRAP2	STAMBP
STAM2	STAMBP
GEMIN7	GEMIN6
ACTN1	MYOZ1
ACTN4	PDLIM1
RING1	RYBP
MCM2	MCM6
XIAP	CASP9
JUNB	FOSL1
S100A1	S100B
DDIT3	BATF
UBE2I	PIAS2
U2AF1	U2AF2
SMAD4	UBE2I
TCEB1	TCEB2
RRAGA	RRAGC
JUP	CTNNBIP1
NXF1	NXT1
CCND3	CDKN1A
CCND3	CDK4
FANCA	FANCG
POT1	ACD
S100A1	S100A4
MCM6	MCM10
MAD2L1	MAD1L1
CEBPG	DDIT3
CDKN1A	PCNA
RBM8A	MAGOHB
RUNX1T1	CBFA2T2
CCND3	MCM10
BCL2L1	RAD9A
SMURF1	STRAP
EP300	JMY
PAXIP1	ZBTB8A
TRIM41	ZBTB8A
HNRNPK	DIDO1
ZBTB48	ZBTB8A
WWP2	DIDO1
MCM10	ZBTB8A
DVL2	ZBTB8A
SRSF1	DIDO1
ZNF276	ZBTB8A
CEP70	ZBTB8A
WWP1	DIDO1
ZNF408	ZBTB8A
ZNF250	ZBTB8A
RAN	DIS3
DIS3	RCC1
AATF	MAPT
ATF4	POLR2C
XRCC4	NHEJ1
XRCC4	LIG4
NHEJ1	LIG4
TNFRSF1A	SUMO1
PMAIP1	BAX
BCL2	PMAIP1
BCL2L1	PMAIP1
PMAIP1	MCL1
MAFA	NEUROD1
MAFA	PDX1
CDK2	CDKN1B
DNMT3A	MYC
DNMT3A	ZBTB17
PML	TDG
STK11	STRADA
APTX	XRCC1
APTX	PARP1
LIN9	RB1
ERBB4	STAT5A
COBRA1	JUN
COBRA1	FOS
NUTF2	NUP153
NUTF2	RAN
POLB	XRCC1
MIS12	SPC24
MIS12	SPC25
MIS12	CASC5
MIS12	ZWINT
MIS12	DSN1
MIS12	NDC80
MIS12	NUF2
MIS12	PMF1
EGFR	SH3BGRL
EGFR	STAT5A
EGFR	PTPN11
EGFR	CRK
EGFR	CBLB
EGFR	GRB2
ERBB2	SH3BGRL
ERBB2	PTPN11
ERBB2	GRB2
ERBB4	CRK
ERBB4	GRB2
ERBB4	PTPN11
ERBB4	NCK1
TSG101	VPS37C
MIS12	NSL1
MIS12	CBX3
MIS12	CBX5
DSN1	NSL1
DSN1	CASC5
DSN1	CBX3
DSN1	PMF1
DSN1	CBX5
NSL1	CBX5
ZWINT	DSN1
PPID	HSPA8
EGFR	STAT3
U2AF1	RP9
NF2	MED28
MED28	GRB2
ZBTB16	HDAC1
ZBTB16	HDAC2
ZBTB16	HDAC3
ZBTB16	HDAC4
ZBTB16	HDAC5
ZBTB16	HDAC6
CHFR	PML
TCERG1	SF3A1
TCERG1	SF3A3
TCERG1	SF3B2
TCERG1	SF3B1
TCERG1	SF3B4
TCERG1	HNRNPM
TCERG1	HSPA4
TCERG1	HSPA8
TCERG1	CHD8
TCERG1	HSPA5
TCERG1	U2AF2
TCERG1	DNAJB9
TCERG1	NPM1
TCERG1	PCBP1
TCERG1	HNRNPH1
TCERG1	SRSF1
MBD3	MBD2
MBD3L1	MBD2
MBD3L1	HDAC1
MBD3L1	HDAC2
MBD3L1	RBBP7
MBD3L1	RBBP4
MBD3L1	MTA1
MBD3L1	MTA2
MBD3L1	SIN3A
MBD3L1	CHD3
CRTC2	SIK2
SART3	LSM7
SART3	PRPF3
SART3	PRPF4
CD2BP2	SNRNP200
CD2BP2	PRPF8
CNOT8	CNOT1
ASF1B	IPO4
SNRNP40	PRPF8
ASF1B	CDAN1
CD2BP2	EFTUD2
SMNDC1	SF3B3
SNRNP40	SNRNP200
PSMD13	PSMD2
ASF1B	TLK2
IKBKE	ROCK2
TCEAL1	USP11
RNPS1	SNRNP200
PSMD13	PSMD12
PSMD13	PSMD1
UBE2I	RANGAP1
PSMD6	PSMD1
PNKP	LIG4
PSMD10	PSMD1
AES	TLE3
MLF2	MMS19
PSMD6	PSMD2
GSK3B	GEMIN4
PSMD10	PSMD2
PSMD13	PSMD11
YWHAB	SRRM2
PNKP	LIG3
RNPS1	GEMIN4
CDKN2C	CDK4
UBE2I	SAE1
SNRPB	PRPF8
PSMD10	PSMD11
PUF60	TROVE2
SMYD2	GSK3B
PON2	RUVBL2
RNPS1	SKIV2L2
RUVBL1	RUVBL2
VHL	CUL2
PSMD10	PSMC5
CD2BP2	DDX23
NEK6	NEK9
PSMD6	PSMD12
YWHAB	RAI14
PLRG1	PRPF19
PSMC4	PSMD2
MCC	STK24
YWHAB	SAMD4B
EIF3A	EIF3L
PPP4C	SMEK1
PSMD13	PSMC3
SNRPB	SNRNP200
YWHAB	BRAF
PSMD13	PSMD3
PSMD6	PSMD13
EEF1A2	EEF1D
CD2BP2	PRPF6
PSMD13	PSMC1
RNPS1	PRPF8
STK24	STRN3
EIF6	BCCIP
NFKBIL1	GEMIN4
RNPS1	EFTUD2
RNPS1	LUC7L2
VHL	TGFB1I1
DDX56	MYBBP1A
CTNNBIP1	CTNNB1
SMNDC1	SF3B2
RNPS1	PRPF4B
PUF60	OLA1
PPP1CB	PPP1R7
IKBKE	LRPPRC
AES	TLE1
PSMD13	PSMC4
UBE2I	RANBP2
PLRG1	CDC5L
PSMD10	PSMC1
PUF60	SSB
IKBKE	DSTYK
PSMD13	PSMC2
PSMD6	PSMD11
SMNDC1	RPL3
EPB41	MYH9
RNPS1	PRPF40A
ARRB2	NOLC1
CDKN2C	CDK6
MCC	STRN3
STK24	PPP2R1A
PSMD6	PSMD3
SMNDC1	TSR1
GSK3B	DDX20
PSMD6	PSMC1
PSMD10	PSMD3
TFE3	AKR1B1
PSMD10	PSMC3
YWHAB	USP8
PHB2	CTNNB1
TH1L	KIAA1967
PSMD6	PSMC2
PSMD6	PSMC3
CCNH	MNAT1
YWHAZ	SAMD4B
SNRNP40	EFTUD2
ARRB2	TCOF1
TFE3	PHB2
RNPS1	DDX20
PPP4C	SMEK2
EIF3A	EIF3E
PPP1CB	PPP1R12A
TFE3	ACLY
CNBP	IGF2BP1
CDK2	EPB41
RNPS1	RBM25
PSMC4	PSMD1
ARRB2	DDX27
PSMD13	PSMC5
ARRB1	NOLC1
LYAR	RPL23A
CNBP	RPL3
CAMK2A	CAMK2B
IKBKE	IMPDH2
CAMK2A	CAMK2D
LYAR	MYBBP1A
PSMD10	PSMC2
SEPT2	SEPT7
PUF60	ELAC2
CCNA1	KIAA1967
NFKBIL1	RFXANK
PNKP	MCM3
CNBP	HNRNPC
FKBP4	SAE1
MCC	PPP2R1A
PSMD6	PSMC5
RNPS1	CSNK2A2
YWHAB	MLLT4
SIRT2	PHB2
PSMD10	PSMD7
SPOP	SIRT2
ASF1B	CHAF1B
PSMD13	PSMD14
RNPS1	LUC7L
PSMD10	PSMC6
PSMD13	PSMD7
USF2	USF1
RNPS1	SRPK1
RNPS1	CSNK2B
RNPS1	PNN
CDK4	CDKN2A
RNPS1	U2AF2
YWHAB	RACGAP1
CDC25B	PHB2
PLRG1	BCAS2
TH1L	COX4I1
YWHAB	KIF23
ARRB2	KPNA3
CNOT8	CNOT10
RNPS1	SRSF1
IKBKE	PABPC1
KRT8	HSPA4L
SAP18	RPN2
ARRB1	TCOF1
EIF6	RGS10
MCC	VCP
MCRS1	CSNK2B
RNPS1	LUC7L3
ARRB1	CHD1
PINX1	PABPC1
STK24	FAM40A
CAMK2A	CALM3
CD2BP2	USP39
EIF3A	EIF3K
PRKAB1	DHX36
YWHAZ	USP8
CNBP	PURA
CD2BP2	SNRNP40
IKBKE	ACLY
NFKBIL1	LUC7L
STK24	PPP2CB
PHB2	JUP
ARRB2	KPNA4
MPG	LRRC59
PSMD6	PSMD8
PSMD10	PSMD6
SGK1	LTF
TH1L	RDBP
ASF1B	RPS3A
PINX1	TXN
CCNA1	TGFB1I1
LYAR	RPL3
TTBK1	TTBK2
EIF6	RPL3
NEK6	KIAA1967
RNPS1	WDR33
TCEAL1	HSPA4L
MCRS1	UBR4
PELO	RUVBL1
TBPL1	GTF2A1
YWHAB	TJP2
LYAR	TSR1
NFKBIL1	PNN
DDX56	RPS3A
PRKAB1	EZR
IKBKE	VCP
MCC	CSNK1D
PUF60	KHSRP
PSMD6	PSMD14
PUF60	IGF2BP1
ARRB1	BOP1
PINX1	RPS10
HNF1A	PCBD1
TFE3	CUL2
CD2BP2	PUF60
LYAR	BRIX1
NEK6	IPO4
RGS10	SAP18
NTHL1	MYH7
PUF60	HNRNPC
YWHAZ	DFFA
CNBP	RPS3A
RNPS1	SRRT
NTHL1	NUDT1
RNPS1	DDX23
TBPL1	GTF2A2
SNRNP40	PRPF6
PNKP	NOM1
RNPS1	PRPF6
PSMD6	PSMD7
RNPS1	SRRM2
PSMD13	PSMD8
VHL	TCEB1
CNBP	DHX9
FIBP	OGT
PSMC4	PSMC3
SMNDC1	EWSR1
NEK6	NEK7
YWHAB	FOXK1
YWHAB	DENND4A
CTNNBIP1	PNMA2
DEDD	RANBP3
AKTIP	IARS
CLEC3B	KRT18
MCC	KRT18
NTHL1	MYH4
RNPS1	NUDT21
ARRB2	BOP1
ELF3	DDX3X
MCRS1	UBR5
PUF60	SYNCRIP
GSK3B	XPO6
PELO	AIFM1
SAE1	SUMO3
TH1L	COBRA1
VHL	PSMB1
DDX56	RRP12
NEK6	LRPPRC
PNKP	XRCC4
RNPS1	CPSF6
DFFA	DFFB
TRAF6	NASP
DDX56	RPS9
SNRNP40	SNRPB2
PSMD6	PSMC6
PARP3	RPA3
PNKP	NOL3
PPP1CB	PPP1R8
PSMC4	PSMC2
YWHAZ	BRAF
CNBP	HNRNPAB
CAMK2A	CHMP5
ELF3	EHF
PSMC4	PSMD11
UBE2I	SUMO1
VHL	TCEB2
GSK3B	DHX36
UBE2I	SUMO3
CTNNBIP1	CTSA
PSMD10	PSMD12
PUF60	DDX3X
BCL10	HIST1H2BC
LYAR	RPS9
RFXANK	HNRNPM
AKTIP	TIMM50
LYAR	GTPBP4
NEK6	SMC3
DSTYK	PSMB1
PUF60	SF3A3
VHL	RHOC
NEK6	MCM7
SMYD2	AKAP11
CDC20	CCDC59
MCC	CSNK1E
MLF2	AIFM1
GSK3B	RPF2
RNPS1	THRAP3
USF2	BIRC5
VHL	TXN
ARRB2	ARRB1
DDX56	HIST1H2BC
FIBP	EIF6
PSMD13	PSMD4
PUF60	IGF2BP3
ARRB1	PES1
MED7	BARHL1
EIF6	GTPBP4
MCC	EIF3A
SNRPB	SART3
ARRB1	DDX27
ARRB1	KPNA3
ARRB1	ZRANB2
RNPS1	RANBP9
RUVBL2	USP7
PARP3	HIST2H2BE
PINX1	RPS3A
PPP4C	PPP2R1A
PUF60	IGF2BP2
YWHAZ	TJP2
DDX56	RPL23A
NDN	DHCR7
PHB2	NUP205
RNPS1	SRRM1
TRAF6	VCP
PNKP	LAS1L
TRAF6	IARS
UBE2I	UBA2
YWHAZ	TRA2B
HNF4A	RAD50
PINX1	RPS19
SAP18	YARS
SNRPB	GEMIN4
VHL	APRT
PHB2	USP15
RUVBL1	E2F7
USF2	S100A9
VHL	CDK2
CNBP	IGF2BP3
AKTIP	PDS5A
DSTYK	PSMB3
RNPS1	CPSF2
MLF2	RGS20
PSMD6	PSMC4
PHB2	MMS19
TRIP6	KCTD5
TRIP6	THRAP3
DYNLL1	PABPC1
FADS1	DHCR7
SNRNP40	PFDN2
PELO	HEATR1
PNKP	NUP93
BRE	BRCC3
CD2BP2	RAD54B
DEDD	CCDC59
MCC	IARS
PSMC4	PSMC1
PUF60	HNRNPL
PAK7	S100A9
DSTYK	MAD2L1
PSMD6	PSMA2
PUF60	SRSF11
PUF60	TTN
SNRPB	EFTUD2
AKTIP	HDLBP
MLF2	FAM96B
VHL	IARS
PAK7	S100A7
PSMD10	PSMD4
LYAR	DHX9
PSMD6	TELO2
PSMD13	PSMA3
RNPS1	PRPF3
CDK4	SMC3
GSK3B	SMN2
KLHDC2	DDX19B
SPOP	KPNA6
VHL	PSMB3
NDN	AUP1
PSMD13	PSMC6
CDK2	SORT1
LYAR	RPS3A
MCC	SNRNP200
NEK6	DYNLL1
PSMD10	HIST1H2BC
RNPS1	SREK1
SIRT2	RTN4
CNBP	BRIX1
GSK3B	IGF2BP1
SAP18	DDX3X
TRAF6	DDX3X
AES	HNRNPAB
PPP4C	PPP2CB
VHL	RBX1
DDX56	FTSJ3
DDX56	GNL2
EIF6	NPEPPS
VHL	NEDD8
RNPS1	PUF60
SMNDC1	SF3A3
CNBP	RPL23A
ENSA	MCM3
YWHAB	AKAP13
CDK2	NEDD8
PAK7	RPA3
RNPS1	TRA2B
ASF1B	RBBP4
DYNLL1	DDX3X
GSK3B	SNRNP70
PELO	TIMM50
TH1L	MCM7
DFFA	MCC
MCC	PSME3
PAK2	GIT2
TSC22D1	IARS
ARRB2	FBL
ASF1B	CHAF1A
DFFA	NAP1L5
LYAR	NAT10
NEK6	NUP93
TSC22D1	NRBP1
TTBK1	NUP205
VHL	CCDC59
CNBP	RBMX
DDX56	MRPS14
PPP4C	PPP4R2
AURKA	CDKN2A
TSC22D1	NUP93
USF2	HSPA4L
VHL	JMJD1C
ARRB1	JAK1
CTNNBIP1	RPA3
TSC22D1	CDK2
TSC22D1	SLC25A22
YWHAZ	NOLC1
NUAK1	S100A9
ARRB1	RTF1
BRE	FAM175B
GAPDH	TXN
PSMD13	PSMA1
RNPS1	SNRNP70
TOR1A	DHCR7
PELO	FANCI
PINX1	RPL23A
PRKAB1	ACLY
PHB2	DDX20
SNRPB	HTATSF1
CLEC3B	THRAP3
YWHAZ	RAI14
ELF3	CALR
ARRB2	PES1
ASF1B	TTN
CDK2	OGT
MCC	FAM40A
PSMC4	PSMD7
TFE3	NEDD8
PINX1	GTPBP4
PHB2	NUP93
RNPS1	SRSF2
VHL	HIST1H2BC
CNBP	HNRNPR
CD2BP2	SNRPG
EIF6	RRP15
PAK2	MCM3
PARP3	HIST2H3C
RNPS1	C19ORF29
ELL	SIRT2
HNF4A	PABPC4
LYAR	NPM1
OGG1	SNRPF
SMYD2	IGF2BP1
TSC22D1	HNRNPM
EIF6	FUS
POLR1E	HNRNPUL1
PNKP	DDX20
PRKAB1	PRKAB2
PUF60	EWSR1
HNF1A	CALM3
RUNX1T1	THRAP3
EIF6	YARS
PSMD6	PSMB5
ASF1B	HIST1H3F
CD2BP2	NUDT21
LYAR	GNL2
NEK6	XPO5
PASK	FBL
PPP1CB	SH2D4A
PUF60	PABPC1
YWHAB	OSBPL3
GSK3B	EWSR1
IKBKE	PPP2R1A
RNPS1	SF3B3
SGK1	VCP
SMNDC1	PPAN
CD2BP2	SNRPF
PSMD6	PSMD4
TH1L	PHB2
TRIP6	RPS14
ASF1B	UBXN1
PAK7	CCDC59
VHL	PSMD13
VHL	TPT1
IKBKE	RUVBL2
MCC	PSMD2
DSTYK	RPS9
CNBP	APOBEC3C
CCNA1	MCC
DDX56	FBL
ELF3	EEF1D
EIF6	SORBS1
SAP18	EIF3E
TFE3	TRIM28
CDK2	FBL
LYAR	DDX27
VHL	RPA3
ASF1B	DYNLL1
CDK4	GEMIN4
PINX1	CALM3
PHB2	RUNX3
STK24	DDX5
ELF3	JAK1
MCC	EZR
POLR1E	DDX20
CNBP	RPA3
CD2BP2	C5ORF41
PASK	PSMB1
PINX1	PABPC4
PUF60	PABPC4
VHL	KNTC1
VHL	MCC
RNPS1	DDX41
TH1L	RPS14
PASK	WDR5
RNPS1	SRPK2
CNBP	RPL36
CD2BP2	EWSR1
HUS1	PSMA2
NEK6	FANCI
PHB2	TIMM50
RNPS1	USP7
SMYD2	AXIN1
PELO	MCM7
PSMD13	PSMA6
STK24	HNRNPH3
CTNNBIP1	PPP2R1A
RNPS1	RARS
TFE3	EIF3A
TFE3	RPA3
TRAF6	ASXL2
CNOT8	MCM7
RGS20	RUVBL2
RTCD1	FBL
VHL	CSTB
VHL	CSTF3
SGK1	IARS
TRAF6	TJP2
LYAR	EBNA1BP2
RNPS1	DHX38
PUF60	G3BP1
TTBK1	HEATR1
CDK4	UBXN1
IKBKE	PSMA7
RTCD1	RPL23A
VHL	RPS9
CDK4	SMC1A
CUL2	KCTD5
CNBP	RPS19
RNPS1	PSME3
STK24	ZBTB24
VHL	IMPDH2
YWHAB	FAM82A2
SGK1	PA2G4
TSC22D1	RPA3
IKBKE	SND1
PHB2	COPG
RGS20	SET
HNF1A	SNRPA1
USF2	NPM1
VHL	ATXN2
EPB41	CALR
FIBP	GEMIN4
LYAR	KPNA1
VHL	CHMP2B
KPTN	AUP1
RNPS1	SRSF7
[truncated: 57,219 more rows]
