# Supplementary material for: Rechecking the Centrality-Lethality Rule in the Scope of Protein Subcellular Localization Interaction Networks
Source: PLoS One. 2015 Jun 26;10(6):e0130743. doi: 10.1371/journal.pone.0130743 (PMC4482623; doi:10.1371/journal.pone.0130743)
Supplement: S2 Dataset — It contains PSLINs of 11compartments, including Endoplasmic, Cytoskeleton, Golgi, Cytosol, Lysosome, Mitochondrion, Endosome, Plasma, Nucleus, Peroxisome and Extracellular. (ZIP) [file pone.0130743.s002.zip › Human_PSLINs/Peroxisome_PPI.txt]

PEX16	PEX19
PEX12	PEX5
PEX13	PEX5
PEX7	PHYH
PEX12	PEX10
PEX19	PEX3
FIS1	DNM1L
PEX26	PEX1
PEX26	PEX6
RAB8B	VIM
AGPS	GNPAT
PEX14	PEX5
PEX2	PEX10
PEX10	PEX5
ABCD3	ABCD1
ABCD1	ABCD2
PEX7	PEX5
PEX19	ABCD1
PEX19	ABCD3
PEX19	ABCD2
PEX1	PEX6
CAT	PEX5
PEX19	PEX10
PEX19	PEX12
PEX19	PEX13
PEX19	PEX11B
PEX19	PEX14
PEX19	SLC25A17
PEX13	PEX7
PEX13	PEX14
DDO	PEX5
PEX14	PEX7
PEX11A	DNM1L
PEX11B	DNM1L
PEX11G	DNM1L
PEX11A	FIS1
PEX11B	FIS1
PEX11G	FIS1
PEX11G	PEX11A
PEX11G	PEX11B
MUL1	DNM1L
ABCD3	PEX3
ABCD1	PEX3
HSD17B4	ACAA1
HSD17B4	SCP2
ACSL3	ACSL4
PRDX5	SOD1
SCP2	ACAA1
PRDX1	PRDX5
PRDX1	SOD1
CAT	HSD17B4
HSD17B4	GRHPR
ABCD3	MPV17
ABCD3	AGPS
HSD17B4	FIS1
ABCD1	AGPS
PRDX1	TKT
AGPS	SCP2
ACOX1	GRHPR
PEX5	ACOX1
PEX5	ACOX2
PEX5	ACOX3
PEX5	EHHADH
PEX5	HSD17B4
PEX5	SCP2
PEX5	DECR2
PEX5	ECH1
PEX5	PECR
PEX5	HACL1
PEX5	AMACR
PEX5	CRAT
PEX5	CROT
PEX5	ACOT8
PEX5	PRDX5
PEX5	DAO
PEX5	HAO1
PEX5	HAO2
PEX5	SLC27A2
PEX5	GNPAT
PEX5	IDH1
PEX5	AGXT
PEX5	PIPOX
PEX5	EPHX2
PEX5	GSTK1
PEX5	PAOX
PEX5	MLYCD
PEX5	HMGCL
PEX5	NUDT7
PEX5	IDE
PEX5	LONP2
PEX5	NUDT19
PEX5	BAAT
PEX5	DHRS4
PEX5	FIS1
PEX5	NOS2
PEX5	MPV17
PEX5	ACOT4
ABCD1	SLC27A2
CAT	EHHADH
MAVS	MUL1
PEX19	PEX11A
PEX19	PEX26
PEX5	ACAD11
PEX5	HSDL2
PEX5	ZADH2
PEX5	AGPS
PEX5	PEX2
PEX5	TYSND1
TYSND1	ACOX1
PEX14	ABCD3
PEX14	AGPS
PEX14	ATAD1
PEX14	CNOT1
PEX14	DHRS4
PEX14	FAR1
PEX14	GNPAT
PEX14	HSD17B4
PEX14	IMPDH2
PEX14	MAP2K2
PEX14	PEX10
PEX14	PEX12
PEX14	PEX16
PEX14	PEX3
PEX14	PEX2
PEX14	TTC1
PEX14	DNM1L
DNM1L	MFF
SLC27A2	PEX14
PEX19	PXMP4
