# Supplementary material for: Rechecking the Centrality-Lethality Rule in the Scope of Protein Subcellular Localization Interaction Networks
Source: PLoS One. 2015 Jun 26;10(6):e0130743. doi: 10.1371/journal.pone.0130743 (PMC4482623; doi:10.1371/journal.pone.0130743)
Supplement: S2 Dataset — It contains PSLINs of 11compartments, including Endoplasmic, Cytoskeleton, Golgi, Cytosol, Lysosome, Mitochondrion, Endosome, Plasma, Nucleus, Peroxisome and Extracellular. (ZIP) [file pone.0130743.s002.zip › Human_PSLINs/Plasma_PPI.txt]

APOB	MTTP
CSF1R	GRB2
ARVCF	CDH15
PSEN2	CAPN1
MAGI1	CTNNB1
TRIP10	CDC42
CSK	INSR
CSK	IGF1R
FLNA	DRD3
KDR	ANXA5
FLNA	ITGB1
FGFR1	FRS3
GABRG2	GABARAP
GRIK2	SDCBP
GRIK2	PICK1
GRIK1	PICK1
GRIK1	SDCBP
RGS19	GNAZ
RGS19	GNAO1
RGS19	GNAI2
RGS19	GNAI3
IGF1R	IRS1
PTK2	IRS1
INSR	IRS1
MLLT4	BCR
SKAP1	PTPRC
MLLT4	PVRL1
NGFR	PRKACB
PLXNA1	AKT1
FLT1	SHC1
MYO1C	CBL
PKD1	PKD2
PKD2	TRPC1
KCNA4	DLG1
PTPRB	MAGI3
PRKAR1A	PRKAR1B
AR	GNB2L1
ITGB2	GNB2L1
PDPK1	PRKCZ
WWC1	PRKCZ
KRIT1	RAP1A
EXOC8	RALA
ANK1	RHAG
PDZK1	SLC9A3
PDZK1	SLC17A1
CLU	TGFBR2
UNC13B	STX1A
MYO7A	PRKAR1A
PRKAR1A	AKAP10
SRC	EPHB2
TGFBR1	TGFBR2
DDR2	SHC1
CDH1	CTNND1
MYO7A	VEZT
AR	FLNA
FLNA	CASR
AGTR2	MTUS1
PDPK1	PRKCI
LRP2	DLG3
ERBB4	DLG3
NCS1	IL1RAPL1
UNC5A	MAGED1
RAB9A	RABEPK
VDAC1	DYNLT3
DTNA	DMD
HTR2C	MPDZ
ERBB4	SNTB2
ABCA1	FADD
LRP2	MAGI1
LRP2	DAB2
LRP2	DLG2
PTPN12	SHC1
PTPN12	PXN
EPS8	DVL1
PKP4	DSC3
BBS4	PCM1
ARFIP2	ARF6
DLG4	KCNJ4
NCK1	EPHB1
MINK1	NCK1
ERBB4	DLG4
ERBB4	DLG2
DLG4	KCNJ2
PPP1R9B	TIAM1
PSEN2	KCNIP3
INPPL1	SORBS1
MYO6	DAB2
F11R	TJP1
ADAM17	DLG1
PDZK1	ABCC2
CADM1	MPP3
CSPG4	GRIP2
PKD1	RGS7
KHDRBS1	RAPSN
TRAIP	TRAF2
STAP2	PTK6
RAC1	ARFIP2
NEDD4	UBE2D2
ILK	LIMS1
DNM2	SHANK1
DNM2	SHANK2
CFTR	GOPC
IPCEF1	CYTH2
ACCN3	MAGI1
IL1RAP	TOLLIP
APBA2	CLSTN1
MAPK8IP3	MAPK10
RIPK3	RIPK1
MALT1	BCL10
PDZK1	SLC22A4
PDZK1	AKAP10
PDZK1	SLC22A12
RAB27A	SYTL4
PKP4	ERBB2IP
RND1	PLXNB2
PACSIN2	PACSIN3
KCNJ1	SLC9A3R1
UPF3A	GSK3B
EEA1	RAB22A
CNKSR1	RASSF1
DISC1	FEZ1
UPF3A	IFITM2
RHOQ	GOPC
RHOQ	EXOC7
PACSIN1	PACSIN3
CSPG5	GOPC
ACCN3	GOPC
TRIB3	ATF4
PRKG1	NPR1
KCNJ1	SLC9A3R2
KCNG2	KCNB1
GRIA1	EPB41L2
GNG5	GNB5
GNG4	GNB5
GNG3	GNB5
GNB5	GNG7
MPP6	SNX9
EXOC8	EXOC2
ACCN3	LIN7B
CDHR2	MAST2
SMAD3	RRAS2
SMAD3	RASD2
SMAD3	RAB38
SMAD3	RGS3
TGFBR1	RASD2
TGFBR1	RAB13
TGFBR1	RHEBL1
TGFBR1	RHOD
TGFBR1	RAB3B
TGFBR1	RAB38
TGFBR1	RHOBTB1
TGFBR1	ARL4D
TGFBR1	GNA13
TGFBR1	BCR
TGFBR1	KATNB1
TGFBR1	GNB3
TGFBR1	GNB2
TGFBR1	IKBKB
TGFBR1	CSNK1D
TGFBR1	CDK14
TGFBR1	CHUK
TGFBR1	BMPR2
TGFBR1	SKAP2
TGFBR1	SNTG1
TGFBR1	PLEK
TGFBR1	PARD6A
TGFBR1	NOXO1
TGFBR1	EFNA1
TGFBR1	STX8
TGFBR1	RGS19
TGFBR1	RRH
TGFBR1	OCLN
TGFBR1	RHOA
TGFBR1	RHOH
TGFBR1	RHOJ
TGFBR1	CUL5
TGFBR1	SMAD7
ACVR1	RAB17
ACVR1	RHOJ
ACVR1	RHOD
ACVR1	NRAS
ACVR1	RAB3B
ACVR1	RRAS2
ACVR1	TGFBR1
ACVR1	PLEK
ACVR1	JUB
ACVR1	RASD2
ACVR1	RHOBTB1
ACVR1	IKBKB
ACVR1	CDK14
ACVR1	AP2B1
ACVR1	STX8
ACVR1	RHEBL1
BMPR1B	RHEBL1
BMPR1B	RHOD
BMPR1B	RAB38
BMPR1B	RHOBTB1
BMPR1B	TGFBR1
BMPR1B	RHOJ
BMPR1B	RRAS2
BMPR1B	CDK14
BMPR1B	RASD2
BMPR1B	BCR
BMPR1B	BMPR2
BMPR1B	PPP2CA
BMPR1B	SH3KBP1
BMPR1B	SMAD7
SMURF1	RHOBTB1
SMURF1	ARL4D
SMURF1	GNG11
SMURF1	ARHGEF1
SMURF1	PAK1IP1
SMURF1	IRAK2
SMURF1	MAP3K7
SMURF1	OSBPL3
SMURF1	RIT1
SMURF1	RASD2
SMURF1	INPP5B
SMURF1	CUL5
SMURF1	CDK14
SMURF1	RAPSN
SMURF1	AP2B1
SMURF1	SMAD3
SMURF1	SMAD7
SMURF1	OCLN
SMURF2	RASD2
SMURF2	ARHGEF1
SMURF2	SMAD3
SMURF2	SMAD7
SMURF2	EPHA1
SMURF2	RAB22A
SMURF2	RAB13
SMURF2	RAB17
SMURF2	RAB14
SMURF2	RHOD
SMURF2	NRAS
SMURF2	RAC1
SMURF2	RRAS2
SMURF2	SMAP1
SMURF2	GNG2
CSNK2B	LYN
PRKCI	PARD6A
PLSCR1	RASD1
CYTH3	CNKSR1
DNAL4	DYNLL2
PACSIN2	PACSIN1
TRAF2	NECAP2
PLSCR1	NTN4
EWSR1	FASN
PLSCR1	YIPF3
PRKAR1A	C2ORF88
PLSCR1	PHLDA1
BIRC2	JUP
RAB33A	RABAC1
AP2M1	DVL2
EWSR1	WWP1
EWSR1	SLC1A1
DVL2	C9ORF100
GNAI2	PLSCR1
KRT19	PCM1
ARFIP2	DTNBP1
CDC42	CDC42EP1
EWSR1	KEL
MPP1	AMOTL2
EWSR1	CD177
AMOTL2	GCC1
ACTL6A	EWSR1
TRAF2	SPRY2
TRAF2	TRAF6
LIMS1	LPXN
RHOC	ARHGAP1
ILK	PARVA
AP2B1	LDLRAP1
CXADR	EWSR1
KRT19	EXOC8
PLSCR1	NECAP2
PLSCR1	PLSCR4
CETP	EWSR1
CRK	PLSCR1
HOMER3	DYNLL2
EWSR1	DYNLL2
PCM1	EXOC8
DYNLT3	TESC
AP2B1	NECAP2
CEACAM5	EWSR1
STX4	VAMP3
PLSCR1	SPRY2
AP2B1	ATP6V1G1
GNG11	AMOTL2
CRK	PSMC6
EWSR1	LILRA3
PLSCR1	VASP
DVL2	BAG3
CDC42EP1	MAPKAP1
DVL2	TRAF2
PLSCR1	CDC42EP1
EWSR1	CNST
TRAF2	RGS14
BIRC2	TRAF2
PLSCR1	PLSCR3
EWSR1	NTNG2
EPS8	PCM1
EWSR1	TRPV5
HOMER1	C1ORF116
EWSR1	PLSCR1
KCNIP3	CD177
RAB33A	RTN4
CNTFR	PLSCR1
CHIC2	CATSPER1
EWSR1	KCNMB1
S100A14	S100A16
ENOX2	ENOX1
PRKCZ	PARD6A
EPS8	BAIAP2
RHOA	ARHGAP1
TSG101	VPS28
AP2B1	AP2M1
ACVR1	FCHO1
SMURF1	STRAP
SMURF1	FCHO1
CLNS1A	ITGA2B
TRAK2	KCNJ2
PLAU	SERPINE1
PLAU	SERPINE2
PODXL	SLC9A3R2
CAV3	JPH2
EGFR	SHC1
EGFR	CRK
EGFR	CSK
EGFR	CBLB
EGFR	GRB2
ERBB2	SHC1
ERBB2	GRB2
ERBB3	GRB2
ERBB3	CSK
ERBB3	SHC1
ERBB4	SHC1
ERBB4	CRK
ERBB4	GRB2
ERBB4	NCK1
RET	STAT3
EGFR	STAT3
EPHA5	STAT3
RAPH1	ENAH
RAPH1	VASP
RGS20	NSF
MCC	CLTC
ARF6	IQGAP1
PTP4A2	CNNM3
EPB41	MYH9
MCC	STRN3
DKK1	CORO1A
ARHGDIA	RHOA
CAMK2A	CAMK2B
CAMK2A	CAMK2D
PTP4A2	CNNM4
SEPT2	SEPT7
ARHGDIA	RAC1
PTP4A3	CNNM3
ARHGDIA	RHOC
RAB10	RAB8A
CAMK2A	CALM3
ARHGDIA	CDC42
PTP4A3	FANCI
SGK1	CDC37
PTP4A2	PTP4A1
MCC	CSNK1D
RGS10	SAP18
CD40	CALR
HLA-B	EZR
MCC	MYH10
PTP4A3	RAB3GAP2
GSK3B	XPO6
PHLDA3	HNRNPM
CD40	SGK1
ILK	FANCI
ARHGDIA	EIF2B1
DEGS1	SLC16A1
ARRB2	ARRB1
SERINC3	SLC16A1
KCNIP4	KCNIP2
PTP4A3	ATP2A2
SNCG	DYNLL1
AKTIP	PDS5A
AKTIP	HDLBP
RAB25	AP2S1
ILK	MYO1D
GSK3B	IGF2BP1
ARHGDIA	IGF2BP1
MCC	PDCD10
DGKB	PCDHB5
ILK	PARVB
PAK2	MYH10
PTP4A3	HNRNPM
MCC	VDAC1
TNFRSF14	P4HB
ARHGDIA	EWSR1
ILK	IGF2BP1
GSK3B	EWSR1
SAP18	NSF
ILK	S100A9
MCC	EZR
ARRB2	RAB5C
ILK	EWSR1
PTP4A3	ATP1B3
MAGED1	FANCI
PPP4C	CCDC6
TRAF6	TJP2
TNFRSF14	PDIA6
EPB41	CALR
HLA-B	MSN
GSK3B	ACLY
MAGED1	HSPB1
SGK1	PIGR
TRAF6	VDAC1
ILK	HSPB1
TNFRSF1A	TNF
TNFRSF1B	TNF
TRAF6	KCNQ1
ARRB1	CSNK2A1
DLG3	CAMK2A
DLG3	ANXA1
GSK3B	STRAP
PHLDA3	SMAP1
PRKAR1A	PRKACA
PTP4A3	SMAP1
CTNNB1	CTNND1
CTNNB1	JUP
APC	CTNNA1
APC	CTNNB1
PIK3R1	CTNNB1
BMPR2	GCGR
BMPR2	CRYAB
BMPR2	FRS3
BMPR2	PRKCB
BMPR2	LSP1
BMPR2	TWF1
BMPR2	TRPC1
AKT1	AR
GSK3B	AXIN1
TRIP10	STAT3
AR	IL6ST
CALM1	AR
AR	SMAD3
CTNNB1	AXIN1
APC	MUC1
BCR	HCK
FES	BCR
PSEN1	CTNNB1
CTNNB1	AR
CSNK2B	BRCA1
BRCA1	DNAJA3
BRCA1	HSPA8
BRCA1	CDK16
CBL	ZAP70
BRCA1	ESR1
CDH1	CTNNB1
CDH1	MET
CTNNB1	GSK3B
CDH1	SRC
SRC	PIK3R1
SMAD7	ACVR1B
BMPR1A	SMAD7
BMPR2	ACVR1B
BMPR2	ACVR1
MUC1	CTNNB1
AR	STAT3
BCR	GRB2
BCR	PIK3CG
BCR	GRB10
CTNNB1	CTNNA1
CDH1	VCL
CTNNB1	VCL
EZR	TNFRSF10B
FADD	TNFRSF10B
FAS	TNFRSF10B
FASLG	TNFRSF10B
MSN	TNFRSF10B
CASP10	TNFRSF10B
CASP8	TNFRSF10B
RHOA	TNFRSF10B
ARHGDIA	TNFRSF10B
TNFRSF1A	TNFRSF10B
FAS	EZR
MSN	EZR
RHOA	EZR
ARHGDIA	EZR
RHOA	FADD
ARHGDIA	FADD
EZR	FADD
FAS	FADD
MSN	FADD
CASP10	FADD
CASP8	FADD
EZR	FASLG
FADD	FASLG
FAS	FASLG
MSN	FASLG
CASP10	FASLG
CASP8	FASLG
RHOA	FASLG
ARHGDIA	FASLG
FAS	MSN
RHOA	MSN
ARHGDIA	MSN
EZR	CASP10
FAS	CASP10
MSN	CASP10
RHOA	CASP10
ARHGDIA	CASP10
EZR	CASP8
FAS	CASP8
MSN	CASP8
CASP10	CASP8
RHOA	CASP8
ARHGDIA	CASP8
FAS	RHOA
FAS	ARHGDIA
EZR	TNFRSF1A
FADD	TNFRSF1A
FAS	TNFRSF1A
FASLG	TNFRSF1A
MSN	TNFRSF1A
CASP10	TNFRSF1A
CASP8	TNFRSF1A
RHOA	TNFRSF1A
ARHGDIA	TNFRSF1A
CDH1	ITGAE
BCR	GAB2
GRB2	GAB2
GSK3B	AR
GSK3B	MUC1
LYN	MUC1
CDH1	CTNNA1
CDH1	JUP
CSNK2A1	BRCA1
HSP90AA1	AR
CAV1	AR
MUC1	ERBB2
JUP	CTNNA1
FYN	PIK3R1
LCK	PIK3R1
CD82	CD151
CD82	CD9
CBL	PDGFRA
MARK3	RASGRF1
EGFR	CTNNB1
EGFR	CTNND1
EGFR	JUP
SHC1	PIK3R1
GNB2L1	PTPRM
BRCA1	APLP2
BRCA1	WNT2B
DCC	AR
APC	CSNK2A1
APC	CSNK2B
CDH1	ACTN1
CDH1	GNA13
SRC	ESR1
SRC	AR
MUC1	JUP
PTEN	AR
AXIN1	APC
CDH3	CDH1
BRCA1	AR
CBL	PIK3R1
CBL	GRB2
GNA12	CDH15
CDH1	GNA12
CDH2	GNA12
CDH2	GNA13
BMPR2	BMPR1A
BRCA1	AKT1
MAPK1	AR
BCR	KIT
GSK3B	APC
DLG3	APC
JUP	APC
PTPN13	APC
CDH1	APC2
EGFR	AR
MET	CTNNB1
HRAS	BRAF
HRAS	RASGRF1
HRAS	RAF1
CDH3	CTNNA1
CDH5	CTNNA1
APC2	CTNNB1
CDH3	CTNNB1
CDH5	CTNNB1
ERBB2	CTNNB1
PTPRF	CTNNB1
SMAD7	CTNNB1
CTNNA1	CTNND1
SPTBN1	EPB41L3
CTNNB1	ESR1
PTEN	ESR1
AR	GRIP1
CBL	HCK
CDH3	JUP
CDH5	JUP
CTNNB1	ACP1
RASSF1	MAP1B
PTK2	PXN
ITGB2	PLAUR
RAF1	VDAC1
TNFRSF1B	TRAF2
ACCN3	DLG4
MAST2	TRAF6
MAST2	TRAF2
NAIP	DIABLO
CDC42	FNBP1L
NCSTN	APH1A
NCSTN	PSEN1
TSG101	ITSN1
ITGB1	ITGA3
FNBP1	EGF
FNBP1	TF
SELL	EMCN
PIK3CA	RASGRP3
PRKCB	RASGRP3
PRKCD	RASGRP3
PRKCE	RASGRP3
PRKACA	RASGRP3
EHD2	SLC2A4
AP2M1	EHD2
CACNB3	CACNA1C
PRKCE	GAD2
PRKACA	GAD2
PRKACA	GAD1
PRKCE	GAD1
CABP1	CACNA1C
CLTCL1	SNX5
CLTC	SNX5
PTK2B	CBL
SORBS1	PTK2B
SORBS1	CBL
CD2AP	PTK2B
CD2AP	CBL
FLOT1	SORBS1
MYD88	TLR2
MYD88	TLR4
MYD88	TLR5
MYD88	TLR9
PAWR	SLC5A7
PAWR	SLC5A1
CNKSR1	RAF1
SLC9A3R1	OPRK1
ARHGEF25	RHOA
PRKCA	ATP1A1
MAPK1	ATP1A1
MAPK3	ATP1A1
CASK	TSPYL2
PRKACA	TRIP10
RHBDL2	EFNB3
CLSTN1	APP
CLSTN1	PSEN1
HRAS	RIN1
SHB	KDR
KCNJ12	DLG1
KCNJ12	DLG4
KCNJ12	MPP6
KCNJ12	APBA1
KCNJ12	CASK
KCNJ12	DLG3
KCNJ12	DLG2
KCNJ12	LIN7A
KCNJ12	LIN7C
KCNJ12	LIN7B
KCNJ12	DMD
KCNJ12	SNTA1
KCNJ12	SNTB1
KCNJ12	SNTB2
KCNJ12	DTNA
KCNJ4	DLG1
KCNJ4	CASK
KCNJ4	LIN7C
KCNJ4	DMD
KCNJ4	SNTA1
CTNNB1	CDH17
DEF6	RAC2
DEF6	RAC1
DEF6	RHOA
DEF6	CDC42
DLG1	GPR124
SDCBP	RAB5A
CXCR2	RAB11FIP2
STX1A	SCNN1A
STX1A	SCNN1G
STX1A	SCNN1B
KDR	PLXNA1
PAK1	ARHGEF2
KCNJ4	LIN7A
DLG1	CASK
DLG1	LIN7A
DLG1	LIN7C
DLG1	APBA1
LIN7A	CASK
LIN7B	CASK
LIN7B	APBA1
LIN7C	CASK
LIN7C	APBA1
PLAUR	KNG1
TRPC6	FYN
SRC	TRPC6
SCN1B	CNTN1
CNTN1	ANK3
DYNLL1	CACNB1
DYNLL1	TUBB2B
DYNLL1	GPHN
DYNLL1	PFKM
DYNLL1	PARD3
DYNLL1	DLG4
DYNLL1	GRIN2A
DYNLL1	DNM2
DYNLL1	NOS1
DYNLL1	GRIN3A
DYNLL1	MYO10
DYNLL1	MAST1
SMURF2	STAMBP
AKT1	PAK1
RHOD	CNKSR1
AKT1	AKTIP
CA2	SLC4A8
RAF1	RASD2
PIK3CA	HRAS
PIK3CA	RASD2
SLC31A2	RAMP1
SLC31A2	RAMP2
SLC31A2	RAMP3
CALCRL	RAMP1
HSP90AA1	CDC37
MCF2L	RAC1
MCF2L	CDC42
CAV1	PLD2
CAV1	AQP3
PLD2	AQP3
MAP3K7	TAB2
MAP3K7	TAB3
ABCC8	RAPGEF4
SRCIN1	CRK
TGFBR1	SMURF1
SMAD3	NOTCH1
RYR1	TRDN
RGS4	GNAQ
RGS16	GNAQ
RGS16	GNA13
ARHGEF1	GNA13
ARHGEF1	GNA12
TAB3	TAB2
TAB2	TRAF6
TAB3	TRAF6
TRAF6	MAP3K7
TRAF2	MAP3K7
TAB3	TRAF2
CDH2	CTNNA1
CDH2	CTNNB1
CDH2	JUP
CDH2	CTNND1
CDH2	CDH11
EZR	PPL
EZR	SPTA1
EZR	PRX
TRPC1	GRM1
RGS2	PRKG1
CFTR	KCNJ1
RASSF1	TUBB
RAB5A	EEA1
ATP1B1	FXYD1
ATP1A1	FXYD1
BAIAP2	LIN7B
NTNG1	LRRC4C
AJAP1	CTNNB1
AJAP1	CDH1
TRPM7	MBP
XPO6	VASP
XPO6	DIAPH1
XPO6	ENAH
RTN4	CNTNAP1
CNTNAP1	KCNA1
CNTNAP1	KCNA2
RTN4	KCNA1
RTN4	KCNA2
UBE2B	UBR2
LCK	PIK3CA
LCK	NOTCH1
NOTCH1	PIK3CA
SLC9A3R1	SLC9A3
CD82	ERBB2
CD82	ERBB3
PSEN1	PSENEN
PSEN1	APH1A
NCSTN	PSENEN
PSENEN	APH1A
CABP1	CACNA1A
CA9	CTNNB1
CA9	CDH1
CA9	CTNNA1
NOTCH1	CNTN1
NOTCH2	CNTN1
EPS8	SOS1
EPS8L2	SOS1
STK39	SLC12A2
STK39	OTOF
BAG4	HSP90AA1
DBNL	ZAP70
IL6	IL6R
PDZK1	SLC9A3R2
PDZK1	SLK
PDZK1	SLC9A3R1
PDZK1	SLC34A3
GNAI1	GPSM1
LRP2	LDLRAP1
UPF3A	XRN1
EXOC8	RALB
EXOC2	RALB
ALG10B	KCNH2
NRXN1	NLGN1
CEACAM1	ANXA2
MAP7	TRPV4
ARHGEF18	GNB1
TJP2	OCLN
HOMER1	TRPC1
HOMER1	TRPC5
HOMER3	TRPC1
HOMER3	TRPC4
HOMER3	TRPC5
DRD3	CLIC6
DRD3	MPDZ
DRD3	RDX
DRD2	CLIC6
DRD4	CLIC6
MAP2K1	KSR2
CNTN2	CNTNAP2
APP	APBA2
KCNA5	DLG1
STXBP1	CDK5
STXBP1	MAPT
STXBP1	TUBB2A
STXBP1	STX1A
PLCG1	SELE
CD200	CD200R1
GNB2L1	IL4R
GNB2L1	IL2RB
GNB2L1	EPOR
PRTN3	ITGAM
SHANK1	DLGAP1
SLC9A3R2	PIK3CA
SLC9A3R1	PIK3CA
PARD3	F11R
PARD3	JAM2
PARD3	JAM3
TJP1	JAM2
TJP1	JAM3
SNX9	DNM2
SNX9	CLTC
APOE	LRP8
NUMB	AP2A1
L1CAM	AP2A1
L1CAM	NUMB
ABCC8	KCNJ11
ROBO4	SLIT2
PRKACA	IQGAP1
IQGAP1	AKAP5
GRIN2A	DLG1
CAMK2A	DLG1
DLG1	GRIA1
SRC	GRIN2A
FYN	GRIN2A
HLA-DRA	HLA-DMB
HCN1	HCN2
HCN1	HCN3
HCN1	HCN4
HCN4	HCN3
HCN4	HCN2
IL16	PPP1R12B
IPCEF1	CYTH1
IPCEF1	CYTH3
IPCEF1	CYTH4
CD226	PVR
CD226	PVRL2
NOTCH1	YY1
PPP2CA	TBCD
ARL2	TBCD
ARL2	PPP2CA
CLDN1	CLDN3
CLDN3	CLDN5
CLDN1	CLDN5
NEDD4	CBLB
NEDD4	PMEPA1
LRPAP1	LRP8
LRPAP1	VLDLR
LILRB1	HLA-A
PDCD1	PDCD1LG2
ADAP1	PRKCI
ADAP1	PRKCZ
ADAP1	PIK3CA
ADAP1	PRKD1
PRKCE	ADAP1
PIK3CA	DGKZ
DGKZ	PLCG1
KCNQ3	KCNQ2
KCNQ3	KCNQ5
PODXL2	SELL
HOMER1	RYR2
TNF	TRAF2
CASP8	TRAF2
CASP8	BIRC2
CASP8	CFLAR
CASP10	CFLAR
CD79A	CD79B
ADRBK1	GNAQ
ADRBK1	GNA15
RGS2	GNA15
RGS2	GNAQ
SEMA4D	CD72
CIB1	PTK2
PAK1	RAC1
PRKCA	EGFR
SNAP23	SNTG1
CAMK2A	RIMS1
SRC	PLSCR1
SHC1	PLSCR1
BIRC2	DIABLO
BIRC2	HTRA2
KIRREL	NPHS1
KIRREL	TJP1
KCNA5	DLG4
ARHGAP32	GRIN2B
ARHGAP32	RHOA
ARHGAP32	CDC42
TRPC1	TRPC6
TRPC1	TRPC3
TRPC4	TRPC3
TRPC4	TRPC6
TRPC4	TRPC1
TRPC5	TRPC6
TRPC5	TRPC3
TRPC5	TRPC1
LILRB2	HLA-B
LILRB2	HLA-C
LILRB2	HLA-G
LILRB1	HLA-B
LILRB1	HLA-C
LILRB1	HLA-G
VAMP7	SNAP29
VAMP7	SNAP25
VAMP7	STX1A
VAMP7	SNAP23
VAMP7	STX4
GRB2	LY6G6F
GRB7	LY6G6F
ARF6	PIP5K1C
NPHS1	FYN
SLC1A1	PRKCA
RHEB	TSC2
RAP1A	TSC2
RALA	TSC2
RGS4	ERBB3
EXOC2	RALA
FYN	CTNND1
LCK	CTNND1
STX1A	STXBP5
STX4	STXBP5
SNAP23	STXBP5
SNTG1	STXBP3
VAMP2	STXBP3
STX4	STXBP3
CTNNB1	SLC9A3R1
SH3KBP1	PAK2
SH3KBP1	TJP2
STX1A	SNAP23
STX2	SNAP23
STX2	VAMP8
STX3	SNAP23
STX4	SNAP23
SNAP23	VAMP2
SNAP23	VAMP3
SNAP23	VAMP8
STX2	VAMP2
STX2	VAMP3
STX3	VAMP2
STX3	VAMP3
MYLIP	CNPY2
VLDLR	CLU
GAB2	ARHGAP32
ARHGAP32	RAC1
CRK	ARHGAP32
NCK1	ARHGAP32
KCNA5	KCNA2
DISC1	ITSN1
DISC1	MYO1A
DISC1	SPTBN4
DISC1	SYNE1
DGKH	DGKD
HOMER1	RYR1
SLC9A1	TESC
SLC9A1	CALM1
TRPV1	CALM1
MLLT4	NRAS
TJP1	GJA8
TJP1	GJA3
SNAP91	EPS15
APOH	LRP8
KCNC2	KCNC1
ANK3	KCNC1
DAB2	DVL2
DAB2	DVL1
DAB2	AXIN1
GAP43	PLCD1
SRI	GCA
ADORA2A	DRD2
ARF1	CHRM3
ARF6	CHRM3
FLT1	KDR
GSK3B	NOTCH2
AKT1	TRIB3
FYN	ARHGAP32
F3	F7
CXCR3	CXCL10
CXCR3	CXCL9
ERAS	PIK3CG
ERAS	RAF1
RHOA	PKN1
RHOA	DIAPH1
RHOA	KTN1
STXBP3	STX2
STXBP3	SNAP23
STXBP1	STX2
STXBP1	STX4
ANXA5	ITGB5
RHOA	TRPC1
PVR	PVRL3
ROR2	MAGED1
ARHGEF1	PIK3CA
PLD2	GAPDH
IGSF8	CD82
ARHGEF1	CD44
ARHGEF1	RHOA
ADCY6	CHRNA7
KCNJ3	GNB1
NCAM1	PRKCB
DLG3	EXOC4
DLG3	GRIN2B
GRIN2B	DLG4
GRIN2B	EXOC4
EXOC4	DLG4
EXOC7	DLG3
EXOC7	GRIN2B
EXOC7	EXOC4
PLXNB1	RND1
GRB2	NEU3
NEDD4	SGK1
TGFB3	TGFBR2
HBEGF	EGFR
TNFSF13B	TNFRSF17
TNFSF13B	TNFRSF13C
SPRY4	RAF1
SPRY2	RAF1
NGFR	MAGED1
DLG4	LRP2
F2	SERPINE1
EGFR	TJP1
IL6ST	CNTFR
LIFR	CNTFR
GNAQ	PIK3CA
GNAQ	PIK3R1
PTPRZ1	CNTN1
GRB10	IGF1R
IGF1R	NEDD4
SRC	PLD2
MAPK1	MAP2K1
SEPT2	SNCA
TES	VASP
TES	ENAH
TES	ZYX
CAV1	EDNRB
SLC24A1	CNGA1
CD2	SH3KBP1
CD2	CD2AP
HTR2A	DLG4
ITCH	NUMB
ADRBK1	PRKCB
BTK	PRKCB
HSP90AA1	NOS3
SDC2	EPB41L1
SDC2	CASK
PRKAR2A	AKAP7
PRKAR2A	AKAP5
PRKAR2A	AKAP11
ENAH	ZYX
SNCA	SLC6A3
RGS7	GNAQ
NPHS1	YES1
PDLIM5	CACNA1B
PRKCE	VDAC1
PRKCE	SLC25A4
S100A10	TRPV5
S100A10	TRPV6
TRPV5	ANXA2
DLG5	CTNNB1
GNAS	RIC8A
GNAQ	RIC8A
STX1A	ATP6V1B1
SMAD3	ERBB2IP
SMAD3	DVL1
SMAD7	DVL1
SMAD7	ERBB2IP
PAK1	CDC42
ATP6V0A4	PFKM
PRKCD	PLSCR3
TLR3	MYD88
AP2M1	CD22
CD22	AP2A1
PLD2	PLCG1
MDM2	NUMB
AP2M1	ADRA1B
FYN	CTNNB1
FER	CTNNB1
CTNND1	SRC
CTNND1	YES1
FYN	CDH1
CDH1	FER
CDH1	YES1
YES1	FYN
RAB8B	CDH1
RAB8B	CDH2
RAB8B	TES
RAB8B	CTNNB1
RAB8B	JUP
RAB8B	TJP1
RAB8B	ITGB1
RAB8B	OCLN
RAB8B	PXN
RAB8B	TUBB
CDON	CTNNB1
CDON	CDH1
BOC	CDH1
BOC	CTNNB1
BOC	CDH2
CDON	CDH2
AMIGO1	AMIGO2
PHB	ANXA2
PHB	ACTN1
SOS1	HRAS
ADRBK1	SRC
SRC	GRB2
DRD5	GNA13
DRD5	GNA12
AP2M1	CLEC4M
RAF1	PHKA2
RAF1	CCT3
PKP4	DSP
PKP4	CDH1
PKP4	CDH2
CRK	SRC
PTK2	SRC
PTK2	CRK
SH3YL1	SH3D19
ABCC2	SLC9A3R1
ABCC2	PDZD3
CFTR	PDZD3
CFTR	SLC9A3R1
ADCY5	RGS2
GRIK1	DLG4
GRIK1	GRIP1
GRIK2	DLG4
GRIK2	GRIP1
GABRB3	AKAP5
GABRB3	PRKCA
GABRB3	PRKACA
RAB27A	SYTL1
RAB27A	SYTL2
RAB27A	SYTL3
SYTL4	STXBP1
SYTL4	STX1A
SYTL4	RAB3A
SYTL4	RAB8A
SMAD7	MAP3K7
HDAC6	HDAC11
RNF40	STX1A
UNC13B	STX1B
GRID2	GRID2IP
SCN2A	ANK3
MMP25	CLU
STX1B	SNAP23
ESR1	HSP90AA1
FES	HSP90AA1
P2RX7	HSPA8
P2RX7	PTPRZ1
P2RX7	ITGB2
P2RX7	MPP3
P2RX7	SVIL
P2RX7	HSP90AA1
CSNK2A1	PTEN
HSP90B1	CSNK2A1
CSNK2A1	CSNK2B
CSNK2A1	PLEKHO1
DVL1	CSNK2A1
DVL1	CTNNB1
DVL2	CSNK2A1
DVL2	CTNNB1
HSP90AA1	CSNK2A1
CLIC4	CAV1
PLD2	ARF1
NOTCH1	NOTCH3
UBE2D3	NEDD4
FASLG	FNBP1
FASLG	PACSIN2
FASLG	GRB2
DLG4	GRIA2
DLG4	GRIA3
GSK3B	AKAP11
PRKAR2A	GSK3B
DRD2	PPP1R9B
PRKACA	RYR2
PRKACB	RYR2
RYR2	PRKAR2A
RYR2	PRKAR2B
HSP90AA1	AKT1
BRCA1	CCR4
HLA-G	COPB1
ARHGEF1	RAP1A
ARHGEF1	HRAS
LRP5	MESDC2
LRP6	MESDC2
PRKACA	ACCN3
PRKACA	ACCN2
ACCN2	PICK1
RAB3A	RIMS1
RAB3B	RIMS1
RAB3C	RIMS1
RAB3D	RIMS1
RAB10	RIMS1
RAB26	RIMS1
GRB2	SHC1
GRB2	SOS1
GRB2	VAV2
GRB2	VAV3
GRB2	IQGAP1
GRB2	PLEC
MARCKS	CALM2
CHP2	SLC9A1
CHP2	SLC9A2
CHP2	SLC9A3
CHP2	SLC9A4
CHP2	SLC9A5
CHP	SLC9A1
CHP	SLC9A2
CHP	SLC9A3
CHP	SLC9A4
CHP	SLC9A5
GRIN2A	PTK2B
DLG3	PTK2B
DLG4	PTK2B
GRIA1	GRID2
GRIK2	GRID2
GRIK5	GRID2
GRIK5	GRIA2
GRIA2	GRID2
ACP1	FNBP1L
ARL4D	MAPK8IP3
ARL4D	NDRG1
ARHGDIA	ACTL6A
CALM2	MYO6
CD81	DLG5
CPE	ROBO2
AKTIP	EXOC7
FXYD6	TRIM27
GOLM1	SYT1
IL6	SH3GL2
MAPK8IP3	RIC8A
MARK3	PNPLA2
MCOLN1	TRIM27
MPP3	GNG7
PAFAH1B2	CCT3
SERBP1	FXYD3
PLCE1	NRAS
PPP1R16A	CDH24
PPP1R16A	RGMA
PTOV1	SPTAN1
RGS1	MAP3K12
RGS2	LRFN1
RRAS2	LGALS4
SLC27A6	TNFRSF10C
SNAP25	PRRT2
TNFRSF10C	APOA1
ARHGDIA	JUP
ENO2	MAP4
FGFR3	ARAP1
GNB2	CAPNS1
HLA-DQA1	APLP1
HLA-DQA1	SH3GL2
INO80B	CD81
HMOX2	SETDB1
HSPA8	TM4SF1
ITSN1	SNX5
LRPAP1	RTN4
MAGED1	GPR135
P4HB	FEZ1
PTPN4	LPL
PTPRS	FEZ1
PTPRS	SETDB1
RGS2	ARFGAP1
RGS2	DYNLL1
S100A10	SETDB1
TOLLIP	SETDB1
TUBB2A	RIC8A
TRIB3	SETDB1
PCDHA4	APLP1
PCDHA4	SETDB1
PTPRS	TUBB2A
RGS2	DDR1
RGS2	HSPA8
SLC27A6	GNB2L1
SRC	KHDRBS1
TM4SF1	DDR1
ARL4D	EIF2B1
ATP6V1E1	ATP6V1G1
GOLM1	GNB2L1
PCDHA4	GAPDH
RABAC1	TUBB2A
SNAP25	STX1A
CTNNA1	MLLT4
CBLB	ZAP70
CTLA4	CD80
CD28	CD80
AR	TSG101
HFE	TFRC
CEACAM1	CEACAM8
AKT1	IRAK1
MYD88	IRAK1
CAPN2	CAPNS1
CD79A	SYK
CD79B	SYK
IL12RB2	JAK2
PLCG1	SRC
KIT	CD9
KIT	CD63
KIT	CD81
CFL1	CAP1
PDGFRA	PDGFB
LRP5	AXIN1
JAK2	EPOR
SPTAN1	DES
CALM1	IQGAP1
MRAS	MLLT4
INSR	FRS2
SFRP2	WNT4
APOC2	LPL
VAV1	PRKCQ
CHRNA7	FYN
SLC3A2	SLC7A5
BLNK	NCK1
BLNK	VAV1
BLNK	GRB2
CD63	CD9
CD81	CD9
CD9	ITGB1
FAS	RIPK1
FER	DNM2
IL1R1	IL1RAP
IL1RAP	IRAK1
GAPDH	PRKG1
CDH8	CTNNB1
NCF2	NCF4
STAT3	IL1RAP
CASP3	TRAF3
STX1A	VAMP2
IRS2	PIK3R1
CX3CL1	CX3CR1
PTPRE	KCNB1
FYN	JAK2
CD8A	CD8B
APP	APBA1
PSEN2	APBA1
PSEN2	APBA2
OCLN	TJP1
CSNK2A1	HCLS1
CASP3	HCLS1
NCS1	DRD2
NCS1	DRD3
RASSF1	HRAS
CD9	IGSF8
PLD2	PRKCA
BCAP31	MYH10
KDR	CDH5
SHC1	CDH5
SHC1	KDR
EPN1	CLTC
C5	C6
C5	C7
CACNG2	GRIA4
CACNG2	GRIA1
CACNG2	GRIA2
CACNG2	DLG4
CACNG2	DLG1
CACNG2	GRIN1
GRM7	PICK1
PRKCA	PICK1
PRKCA	GRM7
ACVR2A	INHA
IL2RB	SHC1
IL2RB	GRB2
IL2RB	STAT3
CAV1	NOS3
COPB1	ARF1
CCR5	ARRB1
AKT1	BRAF
MAPK3	BRAF
SHANK1	BAIAP2
BAIAP2	CDC42
RASA1	PXN
ITGA5	ILK
ITGB1	ILK
CSF1R	CSF1
PLAUR	FAP
TNFSF9	TRAF2
HOMER2	GRIK1
GRIA1	HOMER2
CRK	EPHA3
GRB2	PDGFRB
PTPRJ	CTNND1
PTPRJ	CTNNB1
KNG1	KLKB1
KNG1	F11
IGF1R	IGF1
CACNA1A	CACNB4
MAPK10	ARRB2
MAPK10	ARRB1
GRB2	KHDRBS1
FCGR2A	PIK3R1
VAV1	PLCG1
VAV1	PIK3R1
NCF2	NCF1
NCF1	NCF4
FURIN	FLNA
STK39	MBP
SHB	IL2RB
SHB	IL2RG
GRIA1	GRIA2
GRB2	SYK
SYK	PTK2B
SLC9A3	SLC9A3R2
EZR	SLC9A3R2
MYD88	RAC1
IL1RAP	RAC1
LYN	PDE4A
SNAP25	STX2
SNAP25	STX3
SNAP25	STX4
INSR	IRS2
AR	RAF1
SHC1	INPPL1
STXBP1	APBA1
STXBP1	APBA2
STXBP1	DLG4
CHUK	TRAF2
FYN	DLG4
NCAM1	FGFR1
AKT1	HSPB1
GRB2	CD22
SHC1	CD22
LYN	CD22
JAK2	SH2B2
SH2B2	CBL
MUSK	SYNE1
ADD1	CALM1
CXCR4	CCR5
IL4R	SHC1
TNFRSF1A	BCL10
NOS3	NOSTRIN
LY96	TLR4
GRB7	ERBB3
LRP2	SCN3A
LRP2	APBA2
PRLHR	GRIP1
PRLHR	PICK1
LRP8	DLG4
LRP8	SCN3A
LRP8	APBA2
PRKCB	GNB2L1
RAF1	MRAS
GOPC	GRID2
PIK3R1	IRS1
PAK2	CDC42
GSK3B	AKT2
ITGB3	ITGAV
HLA-A	CD8A
PLCG1	KHDRBS1
FYN	KHDRBS1
CTNND1	ZBTB33
GJA1	GJA3
ADAM17	MAPK1
CALCRL	RAMP3
KRAS	PIK3CA
KRAS	RAF1
LRPAP1	RAF1
RRAS2	RAF1
GP1BA	VWF
ADRBK1	RHO
F2	FGA
PPP1R9B	RASGRF1
GNAS	ADCY6
FASLG	FN1
C5	C8B
CAV2	CAV1
LCK	PTK2B
PTK2B	FYN
PLCG2	SHC1
GNG13	GNAT3
GNG13	GNB4
GNG13	GNB1
EHD1	AP2A1
EHD1	CLTC
EHD1	IGF1R
EHD1	SNAP29
EHD3	SNAP29
IGF1R	SNAP29
PSEN1	FLNB
PSEN2	FLNB
ITGB5	PTK2
ITGB3	PTK2
CHRNE	CHRNA1
FXYD7	ATP1A1
FXYD7	ATP1B1
STX1A	CFTR
PTPN7	MAPK1
PTPN7	MAPK3
PRLR	TEC
TEC	VAV1
PRLR	VAV1
RAC1	TEC
ACVR2B	ACVR1B
GNAZ	RGS20
SLC9A3R1	TRPC5
SLC9A3R1	TRPC4
CNR1	GNAI1
CNR1	GNAI2
CNR1	GNAI3
KCNJ4	DLG2
GRIN2B	DLG2
GRIN2B	DLG1
KCNA4	DLG4
KCNA4	DLG2
SHC1	ITGB4
ADRB2	SRC
ADRB3	SRC
APOL1	APOA1
KCNN2	CALM1
EGF	EGFR
EGF	ERBB2
EGF	ERBB3
SH3KBP1	BLNK
SH3KBP1	CRK
SH3KBP1	CBL
SOS1	SH3KBP1
SRC	GRB10
FYN	GRB10
GRB10	INSR
NCK1	SOS1
MAPK8IP3	PTK2
SRC	MAPK8IP3
EGFR	INPPL1
PVRL2	MLLT4
LY86	CD180
PTPRC	LCK
SMURF2	TGFBR1
SMURF2	TGFBR2
SMAD7	TGFBR2
EZR	NF2
AXL	TENC1
AXIN2	APC2
DUSP3	EGFR
FLNA	FLNB
BGN	JPH3
CTNND1	CDH3
NRXN1	SYTL1
CXCR4	JAK2
IRAK1	PRKCZ
TIAM1	RAC1
ARRB1	DVL2
ARRB1	DVL1
AKAP12	PRKCA
AKAP12	PRKAR2A
CD36	LDLR
CD36	VLDLR
CALM1	GRK5
JAK2	DNAJA3
DNAJA3	IFNGR2
DNAJA3	HSPA8
JAK2	HSPA8
GRM7	GNAQ
IRS1	GRB2
BTK	CAV1
BMX	CAV1
PIK3R1	PIK3CA
KCNQ1	PRKAR2A
KCNQ1	PRKACA
RAC1	VAV1
CDC42	VAV1
TNFSF11	SRC
TRAF3	SRC
TRAF6	SRC
TNFSF11	KHDRBS1
MAP2K1	FLNA
MAP2K2	FLNA
MAP2K1	MAPK3
MAP2K2	MAPK3
MEP1A	BDKRB1
CEACAM5	HNRNPM
ITGA3	CD9
DLG1	EPB41
LILRB1	HLA-F
LILRB2	HLA-F
EPHB1	ACP1
EPHB2	ACP1
TFRC	GABARAP
MPP6	LIN7A
PSEN1	ICAM5
PSEN2	ICAM5
CFLAR	FADD
FAS	CFLAR
CFLAR	CASP3
TRAF2	CFLAR
RHOD	PLXNA1
PIK3R1	RRAS2
GNAO1	CACNA1B
MAP2K2	MAPK1
HLA-B	CD8A
HLA-C	CD8A
HLA-G	CD8A
ITGB1	ITGA8
PTK2B	IL7R
CD44	LCK
CD9	CD46
CD151	CD46
CD81	CD46
CD82	CD46
CD46	ITGB1
ITGA2	CD46
RYR1	RYR2
EFNA2	ADAM10
NPHS2	NPHS1
SNTA1	DMD
SNTA1	UTRN
SNTB2	DMD
SNTB2	UTRN
ARRB1	ARF6
ARRB2	ARF6
CYTH2	ARRB1
CYTH2	ARRB2
SOS1	BCR
CHRNA1	CHRNG
CHRNA1	CHRND
PDGFRA	PDGFRB
HRAS	TIAM1
SRI	RYR2
CDC42	ARHGAP1
CDC42	RAC1
ITGB2	ICAM1
GRB2	TNFRSF1A
TNFSF8	TNFRSF8
TGFBR2	ENG
TGFBR1	ENG
CDC42EP5	SEPT7
CDC42EP5	SEPT2
CDC42EP2	SEPT7
TRAF2	RIPK1
JAK2	TEC
PSEN1	PKP4
CAV1	GRK5
CAV1	ADRBK1
PAK1	ERBB2
DGKZ	SNTA1
DGKZ	SNTB1
DGKZ	SNTB2
DMD	DGKZ
PTK2	EGFR
GRB2	PTK2
CD38	FCGR3A
APOF	APOA2
APOF	APOA1
JAK2	PTPN12
TNFRSF12A	TRAF2
ENO1	PLG
TRPC3	TRPC6
TRPC5	TRPC4
TRPC3	TRPC7
TRPC6	TRPC7
CASK	DLG4
SYNGAP1	DLG4
SYNGAP1	DLG3
CDH23	USH1C
USH1C	MYO7A
PTPRC	PTPRCAP
CYTH2	ARF6
CYTH2	ARF1
PTK2	JAK2
TJP3	INADL
CLDN1	INADL
NFATC2	PRKCZ
GP1BA	F12
TRAF2	CD40
ADRB2	OPRD1
FLNB	ITGB1
FLNB	ITGB3
FLNB	ITGB6
FLNA	ITGB3
FLNA	ITGB6
CD40	TRAF3
CD40	TRAF5
CD40	TRAF6
SRCIN1	SNAP25
CHUK	NFKBIA
GRB2	CD28
SHANK1	SSTR2
TNK2	GRB2
SLC9A2	SRC
SLC9A2	RASA1
SLC9A2	SPTA1
KCNJ3	KCNJ5
LYN	GAB2
CALM1	CAMK2G
KIT	GRB2
KIT	PIK3R1
ATP2B4	DLG1
ATP2B4	CASK
SHC1	PTK2
DSG3	JUP
PTPRA	GRB2
GNB1	GNG10
GNB2	GNG10
GNB1	GNG4
GNB1	GNG11
EGFR	CBL
CBLB	GRB2
KCNB1	KCNG3
KCNB1	KCNH1
KCNB1	KCNV2
KCNC1	KCNG3
KCNC1	KCNH1
KCNC1	KCNV2
KCNF1	KCNG3
KCNF1	KCNH1
KCNF1	KCNV2
APBA1	CASK
LIN7A	APBA1
JAK2	CSF2RB
MAPK1	RAF1
MAPK1	INSR
MAPK3	RAF1
MAPK3	INSR
MAPK1	PRKCE
RAF1	PRKCE
ITGB4	ERBB2IP
DST	ERBB2IP
NCR1	CD247
GRIN3B	GRIN2A
GRIN3B	GRIN1
PXN	PTK2B
TRAF2	CAV1
TNFRSF1B	CAV1
SHC1	EPHA2
EPHA2	GRB2
FES	STAT3
FN1	TGFBI
EZR	PTK2
DLGAP1	DYNLL2
DLGAP1	DYNLL1
DYNLL2	DLG4
DLGAP1	DLG2
DLGAP1	SHANK2
DLGAP1	DLG4
DYNLL1	DLG2
DYNLL2	DLG2
SHANK2	DLG4
SHANK2	DYNLL2
SHANK2	DYNLL1
CDC42	CDC42SE1
CDC42	CDC42SE2
RAC1	CDC42SE1
RAC1	CDC42SE2
GRID2	PTPN4
PTPN4	GRIN2A
PRKCQ	FYN
PRKCQ	LCK
ARF1	ARFIP2
ARF5	ARFIP2
ITGB1	GNB2L1
ITGB2	ITGAL
SMAD3	DAB2
DAB2	TGFBR1
DAB2	TGFBR2
CD5	CD27
SLC9A3R2	SGK1
PDPK1	SLC9A3R2
SGK1	PDPK1
ERBB2IP	KCNA4
ERBB2IP	GRIN2C
ERBB2IP	GRIN2B
ERBB2IP	ERBB2
ERBB2	PICK1
ERBB2IP	PICK1
AXL	GRB2
AXL	LCK
AXL	SRC
AXL	PIK3R1
CALR	PRF1
TEC	LYN
TEC	KIT
KIT	PLCG1
KIT	YES1
UNC13B	RIMS1
GRB2	DAG1
DAG1	SGCA
GHR	JAK2
PLAU	SERPINA5
ZHX2	IDE
L1CAM	EZR
PTK2B	KCNA2
CDH1	EGFR
ESR1	MAPK1
PLCG1	GRB2
PTEN	PTK2
CD2	PTPRC
LIFR	OSM
SHC1	PLCG1
BTK	PRKD1
GRB7	KIT
ERBB3	NRG1
ZAP70	FYN
ZAP70	RASA1
VAV1	EPOR
PIK3R1	EPOR
JAK2	VAV1
MAP2K1	RAF1
OPRD1	ARRB1
OPRD1	ARRB2
RALA	LRPAP1
JAK2	SIRPA
SCNN1A	NEDD4
SCNN1B	NEDD4
SCNN1G	NEDD4
RDX	SLC9A3R2
RDX	SLC9A3R1
JAK2	IRS1
BRCA1	JAK2
PTCH1	SMO
GRB2	MST1R
ITGA2B	GRB2
PTPRR	MAPK1
PTPRR	MAPK3
S1PR4	GNA12
BTK	KHDRBS1
BTK	VAV1
BTK	EWSR1
PTPN13	NFKBIA
TRAF2	SPHK1
NCF2	RAC1
NCF2	RAC2
CRYAB	HSPB1
CSF2RB	GNB2L1
CSF2RB	PRKCB
RAPSN	DAG1
VEZT	CTNNA1
VEZT	CTNNB1
MYO7A	CTNNA1
MYO7A	CTNNB1
MYO7A	CDH1
VEZT	CDH1
CCR4	ADRBK1
YES1	OCLN
TRAF6	PRKCZ
DLG3	DLG4
SNTB1	DMD
PIK3R1	KHDRBS1
IRS1	KHDRBS1
INSR	KHDRBS1
KHDRBS1	RASA1
ESR1	MDM2
NTRK1	PLCG1
CSPG4	CDC42
TF	IGF1
TF	IGF2
CALM1	SYT1
FN1	CXCL12
SLC9A3R1	YES1
ARHGEF2	RAC1
DAB2	LDLR
DAB2	APP
DAB2	APLP1
DAB2	APLP2
HLA-DMA	HLA-DRB1
AP2A2	DAB2
VAPA	VAMP1
VAPA	VAMP2
ITGA2B	F2
CACNA1C	RYR2
SRC	RET
GRB2	NTRK1
LRP2	ANKS1B
TJP2	CTNNA1
TJP2	TJP1
PKD1	FN1
KIR2DL1	HLA-C
RGS19	GNAI1
LCK	CBL
ARRB2	MDM2
DLG4	ERBB2
CFTR	HSPA8
ERBB4	ERBB2
CD19	CD81
CD19	IFITM1
CD19	CR2
CR2	CD81
CR2	IFITM1
SPTBN4	ANK3
MAP3K7	CHUK
PLCG1	RASA1
SRC	FYN
SRC	LYN
PLG	SERPINE1
HCK	ELMO1
DCC	CASP3
IFNAR2	STAT2
IFNAR1	STAT2
DRD2	EPB41L1
DRD3	EPB41L1
DRD2	FLNA
JAK2	GRB2
NCF1	CYBA
TNFSF14	TRAF3
TNFSF14	BIRC2
TNFSF14	DIABLO
TNFSF14	TRAF2
PTK2B	LYN
SYK	LYN
PLCG1	SYK
PTK2	CCR5
VAV1	PDGFRB
VAV2	PDGFRB
VAV3	PDGFRB
VAV1	EGFR
VAV2	EGFR
VAV3	EGFR
DLG2	DLG4
CBLB	SHC1
CBLB	PIK3R1
CRK	IRS4
ADORA1	DRD1
SHC1	CEACAM1
STIM1	STIM2
ERBB2	ERRFI1
APC	SIAH1
SPTB	ANK1
RASA1	YES1
RGS18	GNAI3
NRG1	ERBB2
DMD	DAG1
SHB	LAT
SHB	PLCG1
GNB5	RGS7
CD36	FYN
CD36	LYN
CD36	YES1
ITGB1	ACTN1
USP8	GRB2
CSNK2A1	MME
MME	LYN
PICK1	GRIK3
PICK1	GRIA4
PICK1	GRIA2
PICK1	GRIA3
GRIP1	GRIK3
GRIP1	GRIA4
GRIP1	GRIA3
GRIP1	GRIA2
GRIA1	PICK1
GRIA1	GRIP1
GRIA1	SDCBP
GRIA2	SDCBP
GRIA3	SDCBP
GRIA4	SDCBP
GRIK3	SDCBP
GRM3	GRIP1
GRM3	PICK1
GRM3	SDCBP
FGB	CALR
GRB10	IRS1
KCND2	NCS1
RASA1	NCK1
EPHB2	RASA1
GJA1	GJA5
RAC3	CIB1
SHC1	CSF3R
GRB2	CSF3R
SRC	EGFR
JAK2	EGFR
PIM1	HSP90AA1
[truncated: 8,270 more rows]
