# Supplementary material for: Rechecking the Centrality-Lethality Rule in the Scope of Protein Subcellular Localization Interaction Networks
Source: PLoS One. 2015 Jun 26;10(6):e0130743. doi: 10.1371/journal.pone.0130743 (PMC4482623; doi:10.1371/journal.pone.0130743)
Supplement: S3 Dataset — It contains PSLINs of 11compartments, including Endoplasmic, Cytoskeleton, Golgi, Cytosol, Lysosome, Mitochondrion, Endosome, Plasma, Nucleus, Peroxisome and Extracellular. (ZIP) [file pone.0130743.s003.zip › Mouse_PSLINs/Cytoskeleton_PPI.txt]

SMAD4	NEK6
SMAD4	CHEK1
SMAD4	PLK4
ABL1	JAK1
ATM	CHEK1
APC	MAPRE2
PTK2	PXN
MAP1S	RASSF1
DYNLL1	MYO10
DYNLL1	MAST1
DYNLL1	SHROOM1
FGD1	CTTN
MYC	KAT2A
ACTB	CCT3
ACTB	CCT4
ACTB	CCT5
ACTB	CCT6A
ACTB	CCT7
ACTB	CCT8
GNAI2	TUBA1A
S100A8	TUBA1A
ACTN2	TUBA1A
TMSB4X	UNC119
NFE2L2	ATF4
HDAC3	NCOR1
CTNNB1	PSEN1
RHOA	ROCK1
RHOA	DIAP1
CDC42	ROCK1
PGM5	DMD
PGM5	UTRN
SLC9A3R1	TRPC4
MAP2K1	FLNA
MAP2K2	FLNA
TSC1	RDX
TSC1	EZR
RDX	SLC9A3R1
DLG4	GRIN2A
DLG4	GRIN2B
DLG4	GRIN2C
DLG4	GRIN1
ATF4	DAPK3
PSTPIP1	WAS
NFE2L2	KEAP1
TEK	PTPN11
SGCB	SGCA
SGCB	SGCG
SGCB	SGCD
DAG1	SGCD
TSC1	MSN
TSC1	TSC2
PCNA	POLB
APP	KIF1A
MAPK14	MAP2K6
SSH1	CFL1
TGFB1I1	PTK2
AXIN1	CTNNB1
AXIN1	GSK3B
AXIN1	APC2
AXIN1	APC
NDE1	PAFAH1B1
USH1C	CDH23
CCT5	TCP1
CCT3	CCT2
CCT7	TCP1
CCT7	CCT4
CCT6A	CCT2
CCT6A	CCT5
DYNLL1	DYNC1I1
DYNLL1	TUBA1A
RIN1	YWHAE
YWHAZ	RIN1
ABL1	RIN1
ABL1	PXN
DNM1	KIF2A
DNM1	KIF5A
DNM1	TUBA1A
SNCA	CDC42EP2
SNCA	CSNK1A1
SNCA	MARK1
SNCA	BRSK1
SNCA	INA
SNCA	MYO5A
SNCA	MYL12B
SNCA	BCAS1
SNCA	CTNNB1
SNCA	DYNLL1
SNCA	CTNNA2
SNCA	SPNA2
SNCA	MYH10
SNCA	NEFL
SNCA	CAPZA2
SNCA	DCTN2
SNCA	MAP1LC3A
SNCA	SPNB2
SNCA	EPB4.1L2
SNCA	TMOD2
SNCA	EPB4.1L3
SNCA	ACTB
SNCA	TUBB6
SNCA	DYNLL2
SNCA	TPPP
SNCA	TUBB5
SNCA	TUBB3
SNCA	TUBA4A
SNCA	ACTR1B
SNCA	ACTR1A
SNCA	CLTC
SNCA	YWHAE
SNCA	YWHAZ
SNCA	RPS7
SNCA	CNP
SNCA	ALDOA
SNCA	STX1A
SNCA	VAPA
APC	CTNNB1
BRCA1	BRCA2
E4F1	NFE2
NFE2	KAT2B
NFE2	DPF2
NFE2	TRIP4
NFE2	SIRT2
NFE2	MMS19
NFE2	CHD4
SMARCA2	NUMA1
MAPT	HDAC6
NR1I3	NCOR1
HDAC6	TUBA1A
CTNNB1	CBY1
SRC	DVL2
HCK	DVL2
APC	MYC
APC	CTNNA1
APC	NOS2
APC	SMAD4
APC	MYD88
AXIN1	DVL1
NCOR1	TBL1X
NCOR1	TBL1XR1
CTNNB1	CDH1
DVL1	DVL2
GSK3B	DVL1
IL1R1	MYD88
MYD88	TUBB5
MYD88	TUBA1C
MYD88	FLII
MYD88	4732456N10RIK
MYD88	TMOD3
BRCA1	SMARCA2
INCENP	AURKB
INCENP	AURKA
AXIN1	PPP2CA
CTNNB1	AXIN2
APC	AXIN2
GSK3B	AXIN2
CTNNB1	GSK3B
DVL2	AXIN1
NF2	CTNNB1
CTNNA1	CTNNB1
JUP	CDH1
KIFAP3	KIF3B
KIFAP3	CTNNB1
KIF3B	CTNNB1
KIF5A	KIF5B
KIF5A	KIF5C
KIF5B	KIF5C
ATM	MCM3
LMNA	LMNB1
LMNA	LMNB2
LMNA	HNRNPH2
LMNA	MYH9
LMNA	RAB5A
LMNA	EMD
LMNA	TTN
LMNA	SYNE2
LMNA	ARPC1B
LMNA	CNN3
LCK	CYLD
GSK3B	NFE2L2
PFN1	CLTC
PFN1	TUBB5
PFN1	ACTB
PFN2	ROCK2
PFN2	DNM1
PFN2	ACTB
TUBA1A	CCT7
TUBA1A	CCT4
YWHAE	NDEL1
YWHAE	NF1
YWHAE	AZI1
YWHAE	INPP5E
YWHAE	ACTR1A
YWHAE	CAPZB
DCTN1	ACTR1A
HAUS4	GNAI1
TUBG1	TUBGCP6
HAUS4	PCM1
INCENP	CDCA8
DYNC1H1	DYNLRB1
TUBGCP2	TUBGCP3
MPRIP	UACA
TUBGCP3	TUBGCP4
DYNLL1	PPP2CA
CEP76	DCTN1
CEP350	FGFR1OP
HAUS1	TACC2
TUBG1	TUBGCP2
MAD2L1	TPR
HAUS1	HAUS8
TUBG1	DYNC1H1
CEP170	HERC2
CAPZA1	DCTN6
DYNC1I2	DYNLT3
HAUS4	PLK1
CEP55	CEP170
DYNC1H1	DYNC1LI1
KIF23	PAWR
SASS6	TMOD3
CDC16	CDC20
KIF23	TRAF3IP1
CEP170	PCM1
SASS6	PPP1R12A
ACTR1A	DCTN6
DYNC1H1	DYNC1I2
HAUS1	HAUS4
DYNC1H1	DYNLT1
HAUS1	GNAI3
SPAG5	DYNLL1
CAPZA1	ACTR10
CEP76	GNAI2
CAPZA1	ACTR1B
CAPZA1	CD2AP
ACTR1A	DCTN2
TACC3	CKAP5
DCTN2	DCTN5
ACTR1A	ACTR10
MAD2L1	KIF20A
KIF23	CD2AP
DYNLL1	DYNC1LI2
HAUS4	HAUS2
DYNLL1	FAM83D
CD2AP	RACGAP1
MICAL3	GNAI3
CEP350	VCL
CKAP5	APC
AKAP12	PFN1
DYNC1H1	DYNLT3
RAB8A	SYTL4
SASS6	MPRIP
CDC16	MAD2L1
CEP76	DCTN2
TUBG1	TUBGCP3
CBX1	GNAI1
SPAG5	DYNLL2
CEP350	CTNNA1
CEP350	PPP2R3C
PAFAH1B1	TMOD3
AURKB	CDCA8
ZW10	KNTC1
CEP152	DYNLL1
DYNLL1	CTTNBP2NL
DYNC1H1	PPP1R12A
DYNLL1	PRKAR2A
DCTN2	KLHL2
CBX1	GNAI3
CEP350	TLN2
DYNLL1	TLK2
RACGAP1	KIF23
HAUS4	HAUS3
HAUS4	HAUS8
PLK1	HAUS8
ACTR1A	DCTN4
CD2AP	SH3KBP1
CEP152	CENPF
DYNLL1	PPP2CB
ATM	LMNB1
DYNC1I2	DYNLRB1
DYNLL1	STRN
CEP76	CORO1C
DYNC1I2	DYNC1LI2
FGFR1OP	PPP2CB
KIF23	IFT20
CEP78	NSUN2
CUL3	KLHDC5
MAD2L1	TUBG1
CD2AP	SYNJ2
CDC16	FBXO5
DYNLL1	GPHN
HAUS1	HAUS3
PLK1	TRIOBP
AKAP12	SPRR2E
CEP152	SPAG5
HAUS1	HAUS2
FGFR1OP	PPP2CA
TUBG1	TUBGCP5
DCTN1	ACTR10
DCTN2	ACTR10
RACGAP1	MICAL3
CEP76	GNAI3
TUBB5	TCP11L1
INCENP	BIRC5
PLK1	NSUN2
DCTN1	ACTR1B
CENPE	CLASP1
DYNLL1	DYNC1H1
MAD2L1BP	MAD1L1
PLK1	STXBP4
ACTR1A	ACTR1B
HAUS1	PCM1
CBX1	GNAI2
CEP152	CEP63
CAPZA1	DCTN4
CD2AP	CLTC
TUBGCP3	TMOD3
CEP350	TLN1
HAUS1	GNAI1
HAUS4	TACC2
PLK1	KIF24
CEP55	SPAG5
CAPZA1	SH3KBP1
CETN2	CETN3
MAD2L1	MAD2L1BP
DYNC1H1	DYNC1LI2
DYNLL1	DYNLL2
CAPZA1	DCTN1
RASSF1	VAPA
CDC16	HOMER3
CEP350	PAWR
ESPL1	CCNB1
RACGAP1	PRC1
DYNLL1	MORC3
HAUS4	NEDD1
HAUS4	GNAI2
DYNLL1	DYNC1LI1
CBX1	HNRNPH1
DCTN1	DCTN6
PAFAH1B1	NDEL1
CEP72	PPP1R12B
DCTN1	DCTN4
CAPZA1	TNKS1BP1
PLK1	RAI14
PLK1	SPAG5
PLK1	TOPBP1
HAUS2	HAUS7
NDE1	NDEL1
HAUS3	PLK1
CEP76	ACTR1A
ZW10	CKAP5
CAPZA1	ACTR1A
NDE1	SYNE1
PLK1	CEP97
PAFAH1B1	CALD1
DCTN1	DCTN2
PLK1	RANGAP1
FGFR1OP	PPP2R3C
CEP76	DCTN4
DYNLL1	EML3
TUBB5	ARL2
SASS6	CALD1
CDC16	NEK2
HAUS4	GNAI3
MAD2L1	TPX2
HAUS1	GNAI2
DYNC1H1	NSUN2
CAPZA1	DCTN2
KIF4	CEP170
CEP170	WDR62
KIF23	MICAL3
CEP76	GNAI1
CBX1	STOM
CBX1	FLOT1
CEP76	MPRIP
CBX1	TMOD3
CDC20	NUDC
KIF4	TUBGCP2
AURKB	EMD
TUBGCP3	TUBGCP5
DYNLL1	MASTL
DCTN2	KIF23
PLK1	HAUS1
DCTN1	DCTN5
TUBG1	TUBGCP4
MAD2L1	CDC27
MAD2L2	CBX1
ACTR1A	DCTN5
TUBG1	NSUN2
NDE1	FAM190B
MPRIP	RAI14
CEP152	DYNLL2
DCTN2	DCTN6
DCTN2	DCTN4
CEP76	RAI14
RACGAP1	SH3KBP1
HAUS2	HAUS8
CEP170	KIAA0284
CEP55	PDCD6IP
TUBGCP3	NEXN
CEP72	PPP1R12A
PAFAH1B1	FSCN1
PLK1	BICD2
D2ERTD750E	MYCBP
CBX1	CSNK1A1
DYNC1I2	DYNLL1
HAUS3	PPP1R12A
HAUS1	TUBG1
MAD2L1	MAD1L1
KIF4	PRC1
SASS6	FSCN1
CDC16	CDC27
CEP76	CALD1
CEP135	TTN
CEP170	KIFC3
AZI1	MIB1
CEP55	GNB2L1
HAUS4	HAUS7
MAD2L1	CDC20
SPAG5	CDK5RAP2
DCTN2	ACTR1B
CDC16	HOMER1
TUBGCP3	TUBGCP6
HAUS1	HAUS7
AZI1	PCM1
DYNC1I2	DYNC1LI1
CKAP5	DYNC1H1
PLK1	PRC1
CENPE	CLASP2
SASS6	CORO1C
HAUS2	HAUS3
TUBGCP3	NEDD1
DYNLL1	DYNLRB1
D2ERTD750E	SPAG5
CDC20	CDC27
YWHAE	SRGAP2
YWHAE	KLC4
YWHAE	HOMER1
YWHAE	LANCL2
YWHAE	EXOC4
YWHAE	HOMER3
YWHAE	INA
YWHAE	PSMA1
YWHAE	CEP170
YWHAE	SORBS2
YWHAE	OGT
YWHAE	KIF5A
YWHAE	MARK1
YWHAE	MARK4
YWHAE	DBNL
YWHAE	FLNA
YWHAE	KRT76
YWHAE	DCLK2
YWHAE	CAPZA1
YWHAE	KIF21B
YWHAE	RAB3IP
YWHAE	SH3PXD2A
YWHAE	ERC2
YWHAE	KIF5B
YWHAE	DCX
YWHAE	DBN1
YWHAE	NAV1
YWHAE	CLTC
YWHAE	TSC1
YWHAE	BRSK2
YWHAE	FRMD4B
YWHAE	FRMD4A
YWHAE	CAPZA2
YWHAE	BRSK1
YWHAE	MPRIP
YWHAE	BAIAP2
YWHAE	AHI1
KEAP1	CUL3
KLHL2	CUL3
STX1A	SNAP25
SNCA	SNAP25
CTNND2	GSK3B
APC	OTUD7B
DCX	CTNNB1
GSK3B	APC
GSK3B	PSEN1
TNNI3	TNNC1
TNNI3	TNNT2
ADORA2A	ACTN1
ADORA2A	ACTN2
ADORA2A	ACTN3
ADORA2A	ACTN4
CUL3	NFE2L2
ACTN2	LDB3
LDB3	PRKCB
SPRY2	SH3KBP1
DAB1	WAS
SRC	JAK2
CTTN	MAPK1
AXIN1	KIF3A
HDAC3	LYN
HDAC3	EMD
TRAF4	CTNNB1
SMC3	HORMAD1
PFN1	DNM1
PFN2	PFN1
PFN2	VASP
ASRGL1	ABL1
GRIN1	GRIN2A
GRIN1	GRIN2B
GRIN1	NOS1
GRIN1	DLGAP1
GRIN1	CIT
GRIN2B	NOS1
GRIN2B	DLGAP1
GRIN2B	CIT
GRIN2B	GRIN2A
GRIN2B	GRM1
GRIN2B	HOMER1
GRIN1	GRM1
GRIN1	HOMER1
GRIN1	DLG3
GRIN1	SHANK2
GRIN1	NSF
GRIN1	AKAP9
GRIN2B	DLG3
GRIN2B	SHANK2
GRIN2B	AKAP9
GRIN2B	NSF
GRIN2B	PRKACA
GRIN2B	PRKAR2B
GRIN1	PRKACA
GRIN1	PRKAR2B
GRIN1	PRKCB
GRIN2B	PRKCB
GRIN1	PPP2CA
GRIN1	PTPN11
GRIN2B	PPP2CA
GRIN2B	PTPN11
GRIN1	SRC
GRIN1	PTK2B
GRIN1	MAPK1
GRIN1	MAPK3
GRIN2B	SRC
GRIN2B	PTK2B
GRIN2B	MAPK1
GRIN2B	MAPK3
GRIN1	MAP2K1
GRIN1	MAP2K2
GRIN1	RPS6KA1
GRIN2B	MAP2K1
GRIN2B	MAP2K2
GRIN2B	RPS6KA1
GRIN1	NF1
GRIN2B	NF1
GRIN1	ARC
GRIN2B	ARC
GRIN1	CTNNB1
GRIN1	ACTC1
GRIN1	ACTN2
GRIN1	SPNA1
GRIN1	TUBA1A
GRIN1	CTTN
GRIN1	CLTC
GRIN1	DNM1
GRIN2B	CTNNB1
GRIN2B	ACTC1
GRIN2B	ACTN2
GRIN2B	SPNA1
GRIN2B	TUBA1A
GRIN2B	CTTN
GRIN2B	CLTC
GRIN2B	DNM1
GRIN1	BSN
GRIN1	MYH10
GRIN1	DLG1
GRIN1	SLMAP
GRIN1	KLC2
GRIN1	INA
GRIN1	TUBA4A
PTK2	SORBS1
SH2B2	INPPL1
SHARPIN	TEKT4
PTK2B	SRC
RB1	PSMD10
MAP1LC3B	SRC
HTT	CTNNB1
SRC	INPP5D
INPP5D	PSTPIP1
INPP5D	DCTN2
INPP5D	LPXN
INPP5D	PARVG
INPP5D	ACTR1A
JUP	CTNNA1
CTNNA1	FMN1
INPP5D	PTPN11
INPP5D	ABL1
ABL1	PTPN11
SH3KBP1	INPP5D
SH3KBP1	INPPL1
SH3KBP1	GTSE1
SH3KBP1	SPNA2
SH3KBP1	ACTN4
SH3KBP1	MYH9
SH3KBP1	DNM2
SH3KBP1	HIP1R
SH3KBP1	PDCD6IP
SH3KBP1	MICALL1
SH3KBP1	CLTC
SH3KBP1	WIPF1
SH3KBP1	WASL
SH3KBP1	DBT
SH3KBP1	SHKBP1
SH3KBP1	WAS
SORBS1	SH2B2
CASP8	CYLD
PAFAH1B1	DYNC1H1
TRAF4	FHL2
KATNA1	NDEL1
KATNA1	DYNC1H1
KATNA1	KATNB1
KATNB1	NDEL1
KATNB1	DYNC1H1
KATNB1	PAFAH1B1
PRKACB	PRKAR2B
PRKACB	ITPR1
PRKACB	NSF
PRKACB	TUBA1B
PRKACB	YWHAE
PRKACB	YWHAZ
SPAG16	SPAG6
PRKACA	SRC
SORBS2	ACTN1
SORBS2	VCL
SORBS2	PXN
SORBS2	FLOT1
SORBS2	PTK2B
SORBS2	SPNA1
ABI1	6720456B07RIK
ABI1	WASF2
NEDD9	MYO18A
NEDD9	GNB2L1
NFE2L2	CLTC
NDN	NUCB1
NDN	NIN
NDN	NEFL
NDN	TUBA1A
NDN	MYL9
NDN	THOC5
NDN	KIF21B
NDN	COPB2
NDN	DCTN1
NDN	NCAPH
NDN	IFT57
DLG1	MYO6
MYO6	CAPZB
SRC	DIAP1
FYN	DIAP1
YES1	DIAP1
DRD2	PAWR
SNCA	APP
TUBA1A	SNCA
TUBA1A	MAPT
TUBB3	MAP1B
MID1	MID1IP1
ACTA1	SNCA
CUL3	DHX9
CUL3	DGCR8
CUL3	LMNB1
RAB5A	SNCA
RAB8A	SNCA
CIT	RHOA
CIT	CDC42
HTT	STX1A
HTT	SNAP25
HTT	SPNA2
HTT	GNB2L1
HTT	ITPR1
HTT	CNP
HTT	ALDOA
HTT	CENPV
HTT	MDH1
HTT	CCT6A
HTT	CCT8
HTT	EPB41
HTT	GFAP
HTT	DYNC1H1
HTT	CLTC
IPP	ACTA1
PPL	BFSP2
PPL	BFSP1
PPL	VIM
NPM1	RPS7
NPM1	HNRNPA1
NPM1	HNRNPH2
NPM1	DHX9
NPM1	NUP62
NPM1	BRCA1
PLCB4	GRM1
PLCB4	ITPR1
ITPR1	GRM1
ITPR1	HOMER1
ITPR1	GRID2
HOMER1	GRM1
HOMER1	PLCB4
HOMER1	GRID2
HOOK1	ANK3
PSEN2	PSEN1
USP2	GJA1
USH1C	MYO7A
USH1C	USH1G
PSEN1	CDH1
MAPK14	STK39
DLG1	LCK
DLG1	WAS
WAS	LCK
KLC3	KIF5C
IFT20	IFT88
IFT80	IFT88
IFT172	IFT140
IFT81	IFT88
IFT57	IFT88
IFT74	IFT88
IFT20	IFT57
CDK5	CDK5R1
DAG1	SNTA1
DAG1	SGCA
DAG1	SGCB
SGCA	SNTA1
SGCA	SGCD
UTRN	SNTA1
UTRN	DAG1
UTRN	SGCB
UTRN	SGCD
SORBS1	RHOQ
NR1I3	PPP2CA
NR3C1	PPP2CA
DMD	DAG1
DMD	NOS1
DMD	SNTA1
DMD	SNTB1
DMD	SNTB2
DMD	SGCD
DMD	SGCA
DMD	SGCB
DMD	SGCG
DMD	CRYAB
DMD	LDB3
ARRB1	YES1
CDC20	FBXO5
TUBB1	RANBP10
NDEL1	NEFL
NDEL1	NEFH
NDEL1	DYNC1H1
NDEL1	DCTN1
NEFL	NEFH
PRKCB	MARCKS
ARHGEF2	PPP1R9A
ARHGEF2	PPP1R9B
DLG1	MAPK14
PDLIM5	ACTA2
PDLIM5	ACTN1
PDLIM5	TPM2
PDLIM5	VCL
HTT	DCTN1
HIPK2	AXIN1
GRIA2	GRIA1
GRIA2	GRIA3
DLG3	DYNC1I1
DYNC1H1	DYNC1I1
DYNC1H1	NUDC
GRIN1	GRIN2C
DLG1	APP
DLG1	ADAM10
DLG1	DLG3
DLG4	KCND2
ABI1	ABL2
NTRK2	DLG4
DLG4	ARC
DAB1	SRC
DAB1	YES1
PPP1R9B	DCX
SOS1	SPRY2
KIF1C	CCDC64
CCDC64	DYNC1I1
CCDC64	DCTN1
CCDC64	DYNC1H1
SIRT2	AURKA
SIRT2	CDC27
SIRT2	CDC16
SIRT2	CDC20
DLG4	ABL2
DLG4	SOS1
DLG4	NFE2
DLG4	GAS2L2
DLG4	KIFC2
DLG4	PRC1
DLG4	RIN1
DLG4	DENND2A
DLG4	NFATC4
DLG4	SNTB2
DLG4	FGD5
DLG4	FLNB
DLG4	SYNPO2L
DLG4	SHANK1
DLG4	MAPK14
DLG4	MAP1A
DLG4	MAPK1
DLG4	CHRM1
DLG4	TTLL11
DLG4	CDH23
DLG4	SH3KBP1
DLG4	KIF1A
DLG4	JAK1
DLG4	DOC2B
DLG4	MYRIP
DLG4	CDC27
DLG4	MYPN
DLG4	TTN
DLG4	PLEKHH3
DLG4	TACC2
AHI1	CCT8
AHI1	TCTN1
AHI1	KRT16
AHI1	TUBA1B
AHI1	KRT78
AHI1	TUBB5
AHI1	KRT73
AHI1	KRT42
AHI1	MKS1
AHI1	KRT1
AHI1	KRT77
AHI1	KRT14
AHI1	KRT10
AHI1	KRT76
AHI1	INVS
AHI1	KRT15
AHI1	KRT2
AHI1	ACTB
AHI1	CC2D2A
AHI1	JUP
AHI1	KRT5
AHI1	MYO15
AHI1	FHL2
MKS1	TCTN2
MKS1	TCTN1
MKS1	KRT16
MKS1	TUBA1B
MKS1	KRT78
MKS1	KRT73
MKS1	KRT42
MKS1	KRT1
MKS1	KRT77
MKS1	KRT10
MKS1	KRT2
MKS1	KRT15
MKS1	CC2D2A
MKS1	JUP
MKS1	KRT5
MKS1	B9D1
MKS1	TUBB5
MKS1	KRT14
MKS1	KRT76
MKS1	KRT6A
MKS1	ACTB
MKS1	KRT17
NPHP1	TUBA1B
NPHP1	FLNC
NPHP1	MYH9
NPHP1	LMNA
NPHP1	KRT73
NPHP1	VIM
NPHP1	KRT1
NPHP1	KRT77
NPHP1	KRT10
NPHP1	INVS
NPHP1	ANXA2
NPHP1	ANXA1
NPHP1	KRT2
NPHP1	RPGRIP1L
NPHP1	KRT5
NPHP1	NPHP4
NPHP1	TUBB5
NPHP1	ACTB
INVS	KRT79
INVS	KRT1
INVS	KRT14
INVS	KRT76
INVS	KRT10
INVS	KRT6A
INVS	KRT15
INVS	KRT2
INVS	KRT4
INVS	KRT5
INVS	MYO15
INVS	KRT73
INVS	KRT42
NPHP4	KRT82
NPHP4	KRT35
NPHP4	KRT16
NPHP4	MYO1C
NPHP4	CTTN
NPHP4	TUBA1B
NPHP4	FLNC
NPHP4	LIMA1
NPHP4	KRT78
NPHP4	MYH9
NPHP4	DSP
NPHP4	KRT73
NPHP4	VIM
NPHP4	KRT42
NPHP4	MYH10
NPHP4	KRT1
NPHP4	KRT86
NPHP4	SPNA2
NPHP4	KRT10
NPHP4	ANXA2
NPHP4	ANXA1
NPHP4	FLNB
NPHP4	KRT15
NPHP4	KRT2
NPHP4	KRT33B
NPHP4	RPGRIP1L
NPHP4	JUP
NPHP4	KRT5
NPHP4	KRT13
NPHP4	SPNB2
NPHP4	MYL12B
NPHP4	ACTC1
NPHP4	ACTN1
NPHP4	DBN1
NPHP4	KRT7
NPHP4	FLNA
NPHP4	KRT79
NPHP4	KRT14
NPHP4	KRT76
NPHP4	MYO5A
NPHP4	GSN
NPHP4	KRT6A
NPHP4	ACTB
NPHP4	KRT17
IQCB1	KRT16
IQCB1	NPHP1
IQCB1	FLNC
IQCB1	KRT78
IQCB1	MYH9
IQCB1	KRT73
IQCB1	MYH10
IQCB1	KRT1
IQCB1	ACTN4
IQCB1	KRT2
IQCB1	JUP
IQCB1	RPGRIP1L
IQCB1	HNRNPH2
IQCB1	KRT5
IQCB1	FLNA
IQCB1	TUBA1A
IQCB1	KRT76
IQCB1	NUCB1
IQCB1	CEP290
IQCB1	KRT42
IQCB1	SPNA2
IQCB1	KRT10
IQCB1	KRT15
IQCB1	FLNB
IQCB1	SPNB2
IQCB1	NPHP4
IQCB1	ACTN1
IQCB1	TUBB5
IQCB1	KRT14
IQCB1	ACTB
INVS	DSP
IQCB1	DSP
NPHP1	KRT17
INVS	KRT17
IQCB1	KRT17
NPHP1	KRT33B
CEP290	KRT1
IQCB1	KRT13
INVS	KRT9
NPHP1	KRT9
IQCB1	KRT9
CEP290	KRT9
INVS	KRT6B
IQCB1	KRT6B
CEP290	KRT6B
CEP290	KRT5
CEP290	KRT10
NPHP1	KRT16
INVS	KRT16
CEP290	KRT16
NPHP1	KRT14
CEP290	KRT14
INVS	HRNR
CEP290	HRNR
NPHP1	KRT6A
IQCB1	KRT6A
CEP290	KRT6A
IQCB1	CCT3
IQCB1	TUBB6
INVS	TUBB5
CEP290	TUBB5
CEP290	JUP
IQCB1	CIAO1
IQCB1	HSPB1
IQCB1	PRKACB
IQCB1	RANBP1
IQCB1	HNRNPH1
IQCB1	DYNLL1
INVS	NEK8
IQCB1	MYO1C
RPGRIP1L	PPP2CA
INVS	DBNL
RPGRIP1L	YWHAE
INVS	TPPP
INVS	YWHAZ
RPGRIP1L	YWHAZ
INVS	MYH9
CEP290	CEP97
INVS	IQCB1
INVS	TUBA1B
IQCB1	TUBA1B
CEP290	TUBA1B
IQCB1	MMS19
INVS	TUBA4A
IQCB1	TUBA4A
IQCB1	EPB4.1L5
INVS	CSRP1
INVS	VIM
INVS	ERMN
INVS	TPM3
INVS	LMNA
IQCB1	KNTC1
IQCB1	CCT6A
INVS	ACTB
INVS	CALD1
IQCB1	EXOC4
IQCB1	MAD2L1
IQCB1	IFT122
IQCB1	ALDOA
IQCB1	PSMA1
INVS	NUCB1
INVS	CTTN
CEP290	PCM1
CEP290	CRYAB
INVS	ANXA2
CEP290	6330503K22RIK
IQCB1	PTPN13
INVS	LASP1
IQCB1	HOOK2
RPGRIP1L	RPS7
IQCB1	WDR35
IQCB1	KRT77
IQCB1	ARFGEF2
NPHP4	KRT9
NPHP4	TUBB6
NPHP4	TUBB5
NPHP4	HSPB1
NPHP4	FHOD1
NPHP4	SMTN
NPHP4	GFAP
NPHP4	PDE4D
NPHP4	NEFM
NPHP4	SHANK3
NPHP4	SAC3D1
NPHP4	KLHL4
NPHP4	TUBA4A
NPHP4	DAB1
NPHP4	KIF2C
NPHP4	CRYAB
NPHP4	KRT20
NPHP4	ACTA2
NPHP4	MYBPC2
NPHP4	YEATS2
NPHP4	KRT8
NPHP4	TTN
NPHP4	CEP110
NPHP4	TUBB2A
NPHP4	TUBB3
NPHP4	CHD4
NPHP4	KRT77
NPHP4	CCIN
NPHP4	EML3
NPHP4	TUBA1A
GSK3B	LZTS2
GSK3B	MAP3K11
YWHAZ	ACTA1
YWHAZ	AK5
YWHAZ	ARHGEF2
YWHAZ	CAPZA2
YWHAZ	CAPZB
YWHAZ	CLTC
YWHAZ	CNP
YWHAZ	CORO2A
YWHAZ	CLIP2
YWHAZ	DYNC1H1
YWHAZ	EPB4.9
YWHAZ	EVL
YWHAZ	GFAP
YWHAZ	GSN
YWHAZ	HOMER3
YWHAZ	INA
YWHAZ	INPP5E
YWHAZ	ITPR1
YWHAZ	PRKAR2A
YWHAZ	KIF5B
YWHAZ	KIF5C
YWHAZ	KIF2A
YWHAZ	MYH10
YWHAZ	MYH9
YWHAZ	MYO18A
YWHAZ	MYO5A
YWHAZ	NDEL1
YWHAZ	NEFM
YWHAZ	NEFL
YWHAZ	NF1
YWHAZ	NOS1
YWHAZ	NSF
YWHAZ	PDE4D
YWHAZ	PPP1R9B
YWHAZ	PPP2CB
YWHAZ	PRKAR2B
YWHAZ	RAB11FIP5
YWHAZ	SPNA1
YWHAZ	SPNA2
YWHAZ	SPNB2
YWHAZ	SPNB3
YWHAZ	STRN
YWHAZ	TUBA1A
YWHAZ	TUBB2A
YWHAZ	YWHAE
YWHAZ	HOMER1
SGCB	SGCZ
SGCZ	DMD
WAS	GJA1
NPM1	ROCK2
NPM1	VIM
TUBG1	ROCK2
ROCK2	VIM
KLC1	MAPK8IP2
ACTB	COTL1
HOMER1	GRM5
HOMER3	GRM5
CDC42	PAFAH1B1
CDC42	IQGAP1
PAFAH1B1	CLIP1
PAFAH1B1	IQGAP1
IQGAP1	CLIP1
ACTR10	ACTB
ACTR1A	ACTB
CDK5	NEFH
NDN	FEZ1
BBS4	FEZ1
BBS4	NDN
VPS11	STX1A
VPS16	STX1A
VPS18	STX1A
VPS18	HOOK1
VPS18	VPS41
VPS18	VPS16
PRKACA	LASP1
LASP1	ZYX
LASP1	VASP
ACTA2	LASP1
PAX2	RB1
CABYR	JAK1
CD2AP	PKD2
PRKACA	MYBPC3
CORO1A	CAPZB
PTGES3	HTT
JAKMIP1	KIF1B
MYO5A	NEFL
MYO5A	PRPH
MYO5A	GFAP
PSEN1	GRIN1
PSEN1	GRIN2A
PXN	MAPK1
PXN	SRC
CPEB1	APP
NOS2	ACTN4
BCL2L1	PXN
DLG4	KLHL17
NDE1	DYNLL1
NDE1	DYNC1I1
AIF1	LCP1
TRPC4	ITPR1
MAPK1	BCL2L1
PRKCB	RB1
MIB1	DAPK1
ALS2	GRIA2
ALS2	DLG4
WAS	GAS7
FBXL7	AURKA
JAK2	IFNGR1
NDEL1	DYNC1I1
NDEL1	TUBA1A
NDEL1	TUBB1
FMN1	ABL1
FMN1	FYN
PDLIM7	SH2B2
GRIA2	DLG4
RAC3	PPP1R9A
CROCC	KLC1
CROCC	KLC2
CROCC	KLC3
CROCC	APPBP2
EPS8	GRIN1
EPS8	GRIN2A
EPS8	GRIN2C
GRIN2A	GRIN2C
GRIA1	GRIN1
GRIA1	GRIN2A
GRIA1	EPS8
GRIA1	GRIN2C
AKT1	PPL
NUTF2	NUP62
DVL2	GABARAPL1
PTGES3	KAT2A
SPRY2	PTPN11
AMPH	DNM2
