# Supplementary material for: Rechecking the Centrality-Lethality Rule in the Scope of Protein Subcellular Localization Interaction Networks
Source: PLoS One. 2015 Jun 26;10(6):e0130743. doi: 10.1371/journal.pone.0130743 (PMC4482623; doi:10.1371/journal.pone.0130743)
Supplement: S3 Dataset — It contains PSLINs of 11compartments, including Endoplasmic, Cytoskeleton, Golgi, Cytosol, Lysosome, Mitochondrion, Endosome, Plasma, Nucleus, Peroxisome and Extracellular. (ZIP) [file pone.0130743.s003.zip › Mouse_PSLINs/Cytosol_PPI.txt]

BCL2L11	BCL2L2
BCL2L11	BCL2L1
BCL2L11	BCL2
PIK3R1	CTNNB1
BCR	GRB10
BCL2	PTK2
HDAC1	RELA
HDAC1	NFKB1
ACTB	CCT3
ACTB	CCT4
ACTB	CCT5
ACTB	CCT6A
ACTB	CCT7
ACTB	CCT8
ACTB	HSPA1B
CNO	PLDN
CNO	MUTED
TMSB4X	TLE1
TMSB4X	TP53
DUT	PPARG
JAK2	DNAJA3
MAP2K4	FLNA
MAP2K1	FLNA
MAP2K2	FLNA
HDAC6	VCP
TSC1	EZR
HSPA1B	HSP90AB1
AKT1	AKT2
PIK3R1	IRS1
FOXO1	TSC2
TSC1	TSC2
PIK3R1	IRS2
REST	HDAC1
CCT5	TCP1
CCT3	CCT2
CCT7	TCP1
CCT7	CCT4
CCT6A	CCT2
CCT6A	CCT5
BCL2L11	DYNLL1
CTNNBIP1	CTNNB1
MAPK1	TP53
XIAP	MAP3K2
CDKN1A	CDK4
DAXX	MDM2
TRAF6	CYLD
RRP1B	NPM1
RRP1B	RPL10A
RRP1B	RPL4
RRP1B	RPLP0
RRP1B	C1QBP
CTNNB1	TCF7L2
MALT1	TRAF6
BCL10	MALT1
SNCA	CAMK2D
SNCA	BCAS1
SNCA	CTNNB1
SNCA	DYNLL1
SNCA	MAP1LC3A
SNCA	ACTB
SNCA	ATP6V1A
SNCA	RPS7
SNCA	RPS10
SNCA	THY1
SNCA	ATP6V1B2
SNCA	HK1
PPARG	MEN1
AHR	AIP
NFATC3	NFATC4
NFKB1	NFKB2
NFKB1	RELB
NFKB2	RELA
NFKB2	RELB
FBXO2	VCP
TCF7L2	HDAC1
POU5F1	HDAC1
POU5F1	SOX2
POU5F1	PML
POU5F1	OGT
POU5F1	CAD
POU5F1	CTBP1
POU5F1	DNMT3L
POU5F1	PPP2R1A
PRMT2	NFKBIA
DIABLO	NGFRAP1
NGFRAP1	XIAP
PPARG	HDAC1
RELA	HDAC6
NFKB1	HDAC6
CDK4	CDKN1B
CTNNB1	SOX2
HDAC6	HSP90AB1
JUN	CTNNB1
RAF1	MAP2K1
RELA	NFKBIA
NFKB1	NFKBIA
MYD88	HSPA8
TRAF6	HSP90AB1
TRAF6	HSP90AA1
TRAF6	ATP6V1A
TRAF6	HSPA8
TRAF6	ACTB
ATP6V1A	ACTB
CARM1	ZFP106
NFKBIA	FBXW11
PPP2CA	PPP2R1A
CTNNB1	GSK3B
CTNND1	CTNNB1
BCL2	BAG3
BCL2	BAG4
BAG3	HSPA1B
BAG4	HSPA1B
GRB10	NEDD4
HDAC1	SOX2
RELA	JUN
TRAF6	IKBKG
GSK3B	CTNND1
HSP90AA1	CDC37
FANCC	GSTP1
POR	FANCC
GSK3B	NFE2L2
RNF31	SHARPIN
SHARPIN	IKBKG
RNF31	IKBKG
XIAP	HTRA2
NEDD4	RAP2A
IKBKG	IKBKB
RNF31	CHUK
RNF31	IKBKB
IKBKG	HSPA1B
NEDD4	SNCA
SRA1	TRAF6
DYNLL1	PPP2CA
PAFAH1B1	PAFAH1B2
PAFAH1B1	PAFAH1B3
DYNLL1	PPP2R1A
DYNLL1	SKP1
MAD2L1	INSR
DYNLL1	PDCD10
CNBP	PRMT1
FOXO3	MDM2
UBE3A	PML
USP7	MDM2
SNCA	SNAP25
SNAP25	HSPA8
PRKCZ	GSK3B
MYD88	TRAF6
NR3C1	HSP90AB1
MAPK8	JUN
NFE2L2	CDKN1A
DUSP9	MAPK3
DUSP9	MAPK1
DUSP9	MAPK8
DUSP9	MAPK14
MAP3K2	MAP2K4
PML	TP53
JUN	CYLD
IKBKB	NFKBIA
NBR1	MAPK14
AKT1	BCL2L11
THRA	SIAH2
USP8	RASGRF1
RELA	CTNNB1
KAT5	PLA2G4A
NFKB2	HDAC1
CDK4	CCND2
PSMC5	HOMER3
PSMC5	CALR
PDC	PSMC5
JAK2	PIK3R1
CHUK	NFKBIB
MECP2	HDAC1
POU5F1	ATXN10
POU5F1	CCT2
POU5F1	CCT3
POU5F1	CCT4
POU5F1	CCT5
POU5F1	CCT7
POU5F1	CTNNB1
POU5F1	DNAJA2
POU5F1	FLNA
POU5F1	HK2
POU5F1	HSPD1
POU5F1	NEDD4
POU5F1	TCP1
POU5F1	TOP2B
PTK2	SORBS1
SHARPIN	ZFP106
SHARPIN	AIFM1
SHARPIN	UCHL1
CAV1	INSR
IKBKB	NFKBIB
JAK2	CDKN1B
MAP1LC3A	ATG3
SIAH2	PPARG
HTT	CTNNB1
EPM2A	HTT
EPM2A	HSPA1B
PIK3R1	GRB10
GRB10	IRS2
HSP90AA1	PPARG
TRAF6	ARRB1
IKBKG	NFKBIA
INPP5D	CTNND1
INPP5D	BTK
GSN	PIK3C2A
INPP5D	PTPN11
INPP5D	ABL1
ABL1	PTPN11
ALS2	SOD1
CDKN1B	TSC2
MAPK3	PLCG1
INSR	SORBS1
CASP8	CYLD
CYLD	IKBKG
BCL10	PELI2
XIAP	DIABLO
TP53	MDM2
VHL	PRKCZ
HTT	HSPA8
HTT	HSPA1B
SOD1	HSPA8
SOD1	HSPA1B
SOD1	HSPA4
SOD1	CCS
BAG3	HSPA8
MT1	SNCA
NDN	RPL28
NDN	PEX19
CHUK	IKBKB
CHUK	IKBKG
CASP7	XIAP
NR1I3	PSMC4
MAPK8	DAXX
PARK7	RAB4A
PARK7	RAB3A
CAV1	SNCA
BAX	HSPA4
BAX	HSPA8
BAX	PARK7
ZBTB16	HDAC1
RAB3A	SNCA
RAB3A	RPH3A
NFKBIA	GJA1
BAX	BCL2L2
PAK1	AKT1
HTT	SNAP25
HTT	SYN1
HTT	ENO3
HTT	LDHA
HTT	THY1
HTT	MDH1
HTT	GNAZ
HTT	DPYSL2
HTT	CCT6A
HTT	CCT8
GCK	BAD
NPM1	RPS3
NPM1	RPL4
NPM1	RPL22
NPM1	RPS3A
NPM1	RPS5
NPM1	RPS6
NPM1	RPS7
CASP6	CRYAB
BCL10	MAP2K7
BCL10	MAPK8
GSK3B	MDM2
PSEN2	SRI
BAG1	BCL2
BLOC1S3	PLDN
BLOC1S3	CNO
BLOC1S3	MUTED
NPLOC4	VCP
CASP12	VCP
CASP9	VCP
BCL2L1	BAX
BCL2	PPP3CA
CDKN1B	CCND2
ALOX5	ALOX5AP
NR1I3	HSP90AB1
NR1I3	PPP2CA
NR1I3	PPP2R1A
NR3C1	PPP2R1A
NR3C1	PPP2CA
NR3C1	PPP5C
HSP90AB1	NOD2
RELA	PPARG
CAV1	JAK2
IKBKG	NFKBIB
CAV1	PPARG
IKBKG	GSK3B
SNAP25	HGS
NTRK2	PLCG1
DAB1	PLCG1
MAPK8IP1	MAPK8
CHMP2A	VPS4B
IRS1	INSR
DUSP3	MAPK1
BID	BAX
BCL2	PPP2CA
PTPN1	JAK2
TLE1	HDAC1
TSC1	NGFRAP1
CEP290	JUP
CEP290	HSPA8
CEP290	CRYAB
DVL2	PKLR
AKT1	RPL23
GSK3B	NBR1
GSK3B	ZBED3
PRKCZ	C1QBP
INSR	STAT5B
JAK2	STAT5B
NPM1	VIM
KLC1	MAPK8IP1
INSR	GRB10
VCP	NSFL1C
HDAC5	ANKRA2
PPARG	PPARGC1A
HTT	REST
HSP90AB1	HTT
BAG1	JUN
HSPA1B	BAG1
MAPK8	WWOX
BAX	BCL2
AIF1	LCP1
BAX	BAK1
MAPK1	BCL2L1
NFE2L2	PPARG
RGS12	MAP2K2
RGS13	GNAI2
RGS13	GNA11
ZBTB16	PML
PPP3CA	GABRB2
STMN1	CDKN1B
HSP90AB1	PGR
VPS26A	VPS35
VPS35	SNX1
HSP90AB1	VCP
CDKN1A	HSPA8
HSPA8	CDK4
HTT	BAG1
MDM2	NDN
AKT1	PPARGC1A
MAPK7	HSP90AB1
MAPK7	CDC37
PLCB1	MCM7
PLCB1	RPL17
PLCB1	RPLP2
PLCB1	RPS10
PLCB1	RPS15
PLCB1	NPM1
PLCB1	RPLP1
PLCB1	RPL14
PLCB1	RPL15
PLCB1	RPL3
PLCB1	RPL29
PLCB1	RPL31
PLCB1	RPL4
PLCB1	RPS15A
PLCB1	RPS17
PLCB1	RPS24
PLCB1	CCT2
PLCB1	CCT7
PLCB1	DNAJC2
PLCB1	FLNA
PLCB1	NME1
PLCB1	PGAM1
PLCB1	PGAM2
PLCB1	PRDX1
PLCB1	PRDX2
PLCB1	PRDX6
PLCB1	RPL10
PLCB1	RPL18A
PLCB1	RPL32
PLCB1	RPL9
PLCB1	RPS20
PLCB1	RPS23
PLCB1	VPS35
IRS1	IRS2
ANXA7	SRI
PRKCD	OCLN
NBR1	HSPA8
NBR1	NPM1
NBR1	RPLP1
NBR1	RPLP2
NBR1	RPLP0
NBR1	RPL10
NBR1	RPL10A
NBR1	RPL14
NBR1	RPL18
NBR1	RPL18A
NBR1	RPL19
NBR1	RPL21
NBR1	RPL22
NBR1	RPL23
NBR1	RPL24
NBR1	RPL27A
NBR1	RPL3
NBR1	RPL32
NBR1	RPL35
NBR1	RPL36A
NBR1	RPL37A
NBR1	RPL4
NBR1	RPL6
NBR1	RPL8
NBR1	RPS11
NBR1	RPS14
NBR1	RPS17
NBR1	RPS23
NBR1	RPS24
NBR1	RPS25
NBR1	RPS3
NBR1	RPS5
NBR1	RPS6
NBR1	RPS9
NBR1	VCP
NBR1	VIM
PLA2G4A	VIM
UXT	VHL
TRAF6	AKT1
ABHD5	PNPLA2
PTGIR	GNA11
PPARG	USP7
CASP9	JUN
CASP3	BID
CASP3	CTNNB1
VCP	CAV1
NR3C1	HSP90AA1
PLCB3	GNAQ
AKT1	HSP90AB1
AKT1	HSP90AA1
STK11	HSP90AA1
STK11	CDC37
CDK4	HSP90AA1
CDK4	CDC37
PRDX1	UBE3A
