# Supplementary material for: Rechecking the Centrality-Lethality Rule in the Scope of Protein Subcellular Localization Interaction Networks
Source: PLoS One. 2015 Jun 26;10(6):e0130743. doi: 10.1371/journal.pone.0130743 (PMC4482623; doi:10.1371/journal.pone.0130743)
Supplement: S3 Dataset — It contains PSLINs of 11compartments, including Endoplasmic, Cytoskeleton, Golgi, Cytosol, Lysosome, Mitochondrion, Endosome, Plasma, Nucleus, Peroxisome and Extracellular. (ZIP) [file pone.0130743.s003.zip › Mouse_PSLINs/Endoplasmic_PPI.txt]

TRAPPC5	TRAPPC3
TRAPPC3	TRAPPC1
TRAPPC4	TRAPPC1
NCK1	MTA1
HSPA5	DNAJC1
INSIG1	SCAP
SCAP	SREBF2
P4HA2	P4HB
AMFR	UBE2G2
SYVN1	ERN2
PKD2	VCP
PKD2	HERPUD1
SQSTM1	GRIA1
AMFR	VCP
SNCA	CAMK2D
SNCA	THY1
SNCA	HSPA5
SNCA	VDAC3
SNCA	MGST3
SNCA	NDUFB8
SNCA	VAPA
SNCA	VAPB
FBXO2	VCP
CREB3L4	DDX41
SQSTM1	PRKCD
SET	PYGM
SET	HSPA5
SET	MTA1
SET	ANP32A
BACE1	FBXO2
HTT	SYVN1
SYVN1	NCSTN
ZW10	RINT1
KSR1	MAP2K2
ITPR1	RNF170
ITPR1	VCP
ITPR1	ERLIN2
ERLIN2	RNF170
NCSTN	HERPUD1
VCP	HERPUD1
VCP	NCSTN
PML	TP53
BFAR	UBE2G2
MESDC2	LRP6
EPHA4	VAPB
ITPR1	NPLOC4
HYOU1	SIL1
DNAJC3	SIL1
EPM2A	HTT
HTT	SQSTM1
NHLRC1	HTT
SEL1L	EDEM1
CANX	EDEM1
GRIA2	SQSTM1
TOR1A	KLHL14
GABARAP	CALR
SNCA	KCNJ11
VCP	RHO
KEAP1	SQSTM1
PRNP	ATP2B2
PRNP	CLSTN1
PRNP	CLU
PRNP	P4HB
PRNP	HSPA5
PRNP	ATP1A3
PRNP	ATP1A1
CAV1	SNCA
HTT	CACNA2D1
HTT	ITPR1
HTT	CD36
HTT	JPH2
HTT	ASPH
HTT	PTRF
HTT	THY1
HTT	PRNP
HTT	HSD17B10
HTT	CA4
HTT	VDAC3
HTT	BCAP31
PLCB4	ITPR1
PSEN1	NCSTN
PSEN1	PSENEN
PSEN2	NCSTN
PSEN2	PSEN1
PSEN2	PSENEN
FBXW7	PRKCA
FBXW7	PRKCD
RYR2	SRI
RYR2	PSEN2
PSEN2	SRI
NPLOC4	VCP
CASP12	VCP
CASP12	PDCD6
DNAJC10	HSPA5
GRIA2	GRIA1
VCP	VCPIP1
DLG1	BACE1
RYR2	FKBP1B
PIGF	PIGO
RTN4	RTN4R
SGK1	TMEM109
HSPA5	HSP90B1
HSPA5	PDIA2
HSPA5	DNAJB11
HSPA5	SDF2L1
HSPA5	PDIA4
HSPA5	ERP29
DNAJC1	SEC61A1
HYOU1	SEC61A1
HYOU1	TMED10
MAPK8IP3	MAP3K5
YKT6	BET1
ATP2A2	PLN
BAX	BCL2
FKBP7	HSPA5
ITPR3	CAV1
BAX	BAK1
BAX	CANX
SUMF1	SUMF2
FXYD3	ATP1A1
GRIA2	HSPA5
NCSTN	HSP90B1
NCSTN	HSPA5
ANXA7	SRI
SQSTM1	HSPA5
SQSTM1	HSD17B12
SQSTM1	MTDH
SQSTM1	RRBP1
SQSTM1	SRP72
SQSTM1	AIMP1
SQSTM1	SGPL1
SQSTM1	VCP
UBQLN1	HSPA5
UBQLN1	HSD17B12
UBQLN1	MTDH
UBQLN1	RRBP1
UBQLN1	SRP72
UBQLN1	AIMP1
UBQLN1	SGPL1
UBQLN1	VCP
FBXW7	CREB3L1
FBXW7	CREB3L2
PTGS1	NUCB1
PTGS2	NUCB1
VCP	PTGS2
VCP	DERL1
VCP	CAV1
HYOU1	VCP
HYOU1	HSPA5
SEC61A1	VCP
