# Supplementary material for: Rechecking the Centrality-Lethality Rule in the Scope of Protein Subcellular Localization Interaction Networks
Source: PLoS One. 2015 Jun 26;10(6):e0130743. doi: 10.1371/journal.pone.0130743 (PMC4482623; doi:10.1371/journal.pone.0130743)
Supplement: S3 Dataset — It contains PSLINs of 11compartments, including Endoplasmic, Cytoskeleton, Golgi, Cytosol, Lysosome, Mitochondrion, Endosome, Plasma, Nucleus, Peroxisome and Extracellular. (ZIP) [file pone.0130743.s003.zip › Mouse_PSLINs/Endosome_PPI.txt]

SHC1	GRAP2
GRAP2	EGFR
EHD1	EHD3
EPS15	NUMB
STX7	STX6
STX7	VAMP8
STX7	VAMP7
STX7	VAMP3
NTRK1	SQSTM1
FLT1	LDLR
SQSTM1	GRIA1
EGFR	USP8
EGFR	EPS15
RAB8A	SYTL4
ZFYVE28	TRIM3
MGRN1	TSG101
USP8	STAM2
SLC34A1	PDZD3
GRB2	EGFR
MAP1LC3A	SQSTM1
NBR1	SQSTM1
PTPRF	FYN
GJA1	TSG101
ARF6	GGA3
CAV1	FLOT1
CAV1	INSR
HGS	STAM2
NTRK2	SQSTM1
SQSTM1	SLC11A1
HTT	SQSTM1
ERBB2	SHC1
EGFR	ERBB2
RABGEF1	RABEP1
VPS11	VPS33B
VPS16	VPS33B
VPS18	VPS33B
SHC1	GRB2
SRC	KDR
HTT	SNAP25
SLA	CD79A
SRC	EGFR
MAPK1	SQSTM1
NF2	GRB2
SNAP25	HGS
SLC2A4	FLOT1
INSR	FLOT1
NDFIP1	TSG101
VPS4B	VTA1
CHMP2A	VPS4B
SQSTM1	MAPK3
AGAP2	SIAH1A
ATP6V0A4	ATP6V0D2
CFTR	CDH1
VPS11	STX6
VPS11	STX7
VPS11	STX8
VPS16	STX6
VPS16	STX7
VPS16	STX8
VPS18	STX6
VPS18	STX7
VPS18	STX8
VPS18	VPS45
VPS16	VPS45
VPS11	VPS45
VPS18	VPS41
VPS18	VPS39
VPS18	VPS16
VPS18	VTI1B
VPS18	STX12
VPS18	VAMP8
AQP2	VAMP3
ALS2	GRIP1
SHC1	EGFR
VPS26A	VPS29
VPS26A	VPS35
VPS35	VPS29
VPS35	SNX1
KCNK1	ARF6
NUMB	CDH1
SHC1	SRC
SQSTM1	AP3D1
GRIA1	LRP1
SQSTM1	PRKCI
