# Supplementary material for: Rechecking the Centrality-Lethality Rule in the Scope of Protein Subcellular Localization Interaction Networks
Source: PLoS One. 2015 Jun 26;10(6):e0130743. doi: 10.1371/journal.pone.0130743 (PMC4482623; doi:10.1371/journal.pone.0130743)
Supplement: S3 Dataset — It contains PSLINs of 11compartments, including Endoplasmic, Cytoskeleton, Golgi, Cytosol, Lysosome, Mitochondrion, Endosome, Plasma, Nucleus, Peroxisome and Extracellular. (ZIP) [file pone.0130743.s003.zip › Mouse_PSLINs/Extracellular_PPI.txt]

IGFBP3	LTBP1
IGFBP3	IGF2
IGFBP7	COL2A1
IGFBP7	COL5A1
IGFBP7	COL4A1
IGFBP7	CXCL10
IGFBP7	CCL5
FURIN	FLNA
LAMC1	NID1
COL4A1	NID1
COL1A1	NID1
SLPI	GRN
IL1R2	IL1RAP
GFRA1	NRTN
THBS2	THBS1
TNF	TNFRSF1A
SNCA	ACTB
SNCA	TUBB5
SNCA	CLTC
SNCA	SLC1A3
SNCA	CNP
SNCA	ALDOA
SNCA	CD47
SFRP4	WNT3A
FRZB	WNT3A
SFRP1	WNT3A
SFRP2	WNT3A
WNT11	RSPO2
WNT4	INHBB
WNT9A	WNT4
WNT2	WNT2B
WNT3	DKK1
WNT1	DKK1
WNT3A	DKK1
SFRP1	SFRP2
SFRP1	SFRP5
SFRP2	SFRP5
SFRP2	DKK1
SFRP1	DKK1
IL1R1	IL1A
IL1R1	IL1RAP
SFRP1	WNT8A
SFRP2	BMP1
SFRP2	TLL1
TUBB5	THBS1
YBX1	RBMX
9830001H06RIK	C1QBP
PROM1	ACTB
MATN2	THBS4
LAMA1	LAMC1
NTN4	LAMC1
NTN4	LAMC3
WNT1	WNT3A
GRIN1	GRIN2B
GRIN1	ACTC1
GRIN1	CLTC
GRIN2B	ACTC1
GRIN2B	CLTC
GRIN1	SLMAP
GRIN1	HSPA8
GBP2	IIGP1
MYOF	KDR
ITGB1	TLN1
SOD1	HSPA8
SOD1	HSPH1
LIPC	ACTB
LIPC	CALR
LIPC	HSPA8
VEGFA	KDR
ACTA1	SNCA
SFRP1	WNT5A
DKK1	WNT7A
LTBP3	TGFB1
DAND5	NODAL
CER1	NODAL
TMPRSS11E	SERPINE1
TMPRSS11E	SERPINA5
PRL2C2	PRL
PRL2C2	GH
TGFB1	COL1A1
COL1A1	BMP1
CHRDL2	BMP2
CHRDL2	BMP4
CHRDL2	BMP5
CHRDL2	BMP6
CHRDL2	BMP7
CHRDL2	GDF5
BMP4	HTRA1
TGFB1	HTRA1
TGFB2	HTRA1
GDF5	HTRA1
INHBA	HTRA1
INHBA	FST
ITGA6	ITGB1
SHH	HHIP
KL	FGFR2
MET	MUC20
TWSG1	BMP7
KITL	KIT
SERPINA1A	PRSS1
BMPER	BMP4
KDR	FIGF
IL1B	IL1RL1
IL33	IL1RL1
FGF2	FGFR2
LAMC2	FBLN2
LAMC2	FBLN1
LAMC2	NID2
CNTFR	CTF2
CTF2	IL6ST
CTF2	LIFR
CNTF	CNTFR
CNTF	IL6ST
CNTF	LIFR
APOA1	APOB
GDF7	BMP7
FGFBP1	FGF2
FGFBP1	FGF7
FGFBP1	FGF10
NOS2	ACTN4
ELN	LOX
ELN	LOXL1
SNCA	KLK6
GPC3	SHH
IL6ST	LIFR
ADIPOQ	CDH13
SERPINB1A	CTSB
ACE	MYH9
APOA1	APOE
