# Supplementary material for: Rechecking the Centrality-Lethality Rule in the Scope of Protein Subcellular Localization Interaction Networks
Source: PLoS One. 2015 Jun 26;10(6):e0130743. doi: 10.1371/journal.pone.0130743 (PMC4482623; doi:10.1371/journal.pone.0130743)
Supplement: S3 Dataset — It contains PSLINs of 11compartments, including Endoplasmic, Cytoskeleton, Golgi, Cytosol, Lysosome, Mitochondrion, Endosome, Plasma, Nucleus, Peroxisome and Extracellular. (ZIP) [file pone.0130743.s003.zip › Mouse_PSLINs/Golgi_PPI.txt]

TRAPPC5	TRAPPC3
TRAPPC2	TRAPPC3
TRAPPC2	TRAPPC5
TRAPPC3	TRAPPC1
TRAPPC4	TRAPPC1
NCOA3	SETDB1
SCYL1	GORAB
GRB2	MTA1
CDC42	ROCK1
PACSIN1	HTT
FZD8	GOPC
SCAP	SREBF2
ZP2	ACR
FLT1	LDLR
SNCA	MYO5A
SNCA	AP1B1
SNCA	CLTC
SNCA	ATP6V1B2
SNCA	ATP6V0A1
SNCA	VAPB
ESR1	NCOA2
PAK1	CDC42
RAC1	PAK1
NDFIP1	NEDD4
GRB2	APP
NEDD4	SNCA
COPA	COPE
DYNC1H1	DYNLT1
KIF1C	ARF3
COPA	COPZ1
KIF1C	ARF1
GORASP1	GOLGA2
COPA	COPB2
COPA	ERGIC2
COPA	COPG
COPA	BCAP31
COPA	COPB1
CUL3	GOLGA2
COPA	ARCN1
GRB2	EGFR
EPHA4	VAPB
ARF6	GGA3
APP	GGA1
GBP2	IIGP1
NEDD4	LITAF
GABARAP	CALR
TOM1L1	CLTC
DLG1	MYO6
SNCA	APP
PRNP	CLSTN1
PRNP	APP
PRNP	APOE
PRNP	ATP1A3
PRNP	ATP1A1
CAV1	SNCA
RAB8A	SNCA
CIT	RAC1
CIT	CDC42
HTT	RAC1
HTT	CD36
HTT	PRNP
HTT	CA4
HTT	EPB41
HTT	DYNC1H1
HTT	CLTC
HTT	BCAP31
PSEN1	NCSTN
PSEN1	PSENEN
PSEN2	NCSTN
PSEN2	PSEN1
PSEN2	PSENEN
PSEN1	CDH1
IFT20	TRIP11
IFT20	IFT57
GRB2	PRNP
PSEN1	NOTCH1
PSEN2	NOTCH1
RER1	STX6
RER1	NCSTN
BACE1	APP
DYNC1H1	NUDC
DLG1	BACE1
DLG1	APP
DLG1	ADAM10
PRKG1	GKAP1
GGA1	ARF1
YKT6	BET1
YKT6	GOSR1
RAB27A	MYO5A
PAK1	ESR1
ESR1	NOS3
TDGF1	TMED3
FBXW8	CUL7
AGTR1A	AGTRAP
