# Supplementary material for: Rechecking the Centrality-Lethality Rule in the Scope of Protein Subcellular Localization Interaction Networks
Source: PLoS One. 2015 Jun 26;10(6):e0130743. doi: 10.1371/journal.pone.0130743 (PMC4482623; doi:10.1371/journal.pone.0130743)
Supplement: S3 Dataset — It contains PSLINs of 11compartments, including Endoplasmic, Cytoskeleton, Golgi, Cytosol, Lysosome, Mitochondrion, Endosome, Plasma, Nucleus, Peroxisome and Extracellular. (ZIP) [file pone.0130743.s003.zip › Mouse_PSLINs/Lysosome_PPI.txt]

STX7	VAMP8
STX7	VAMP7
NBR1	SQSTM1
SQSTM1	SLC11A1
VPS11	VPS33B
VPS16	VPS33B
VPS18	VPS33B
NEU1	CTSA
PSEN1	NCSTN
PSEN2	NCSTN
PSEN2	PSEN1
VPS11	STX7
VPS11	STX8
VPS16	STX7
VPS16	STX8
VPS18	STX7
VPS18	STX8
VPS18	VPS39
VPS18	VPS16
VPS18	VTI1B
VPS18	VAMP8
ATP6V1G1	ATP6V0C
ATP6V1G1	LAMP2
CLCN7	OSTM1
