# Supplementary material for: Rechecking the Centrality-Lethality Rule in the Scope of Protein Subcellular Localization Interaction Networks
Source: PLoS One. 2015 Jun 26;10(6):e0130743. doi: 10.1371/journal.pone.0130743 (PMC4482623; doi:10.1371/journal.pone.0130743)
Supplement: S3 Dataset — It contains PSLINs of 11compartments, including Endoplasmic, Cytoskeleton, Golgi, Cytosol, Lysosome, Mitochondrion, Endosome, Plasma, Nucleus, Peroxisome and Extracellular. (ZIP) [file pone.0130743.s003.zip › Mouse_PSLINs/Mitochondrion_PPI.txt]

BCL2L11	MCL1
BCL2L11	BCL2L2
BCL2L11	BCL2L1
BCL2L11	BCL2
ABL1	CREB1
CRY1	CRY2
ABCD1	ABCD3
ABCD2	ABCD1
HSPA1B	HSP90AB1
MAPK14	RPS6KB1
MAPK1	RPS6KB1
MAPK3	RPS6KB1
MAPK8	RPS6KB1
MAPK9	RPS6KB1
ARL2BP	SLC25A4
BCL2L11	DYNLL1
MAPK1	TP53
SNCA	DYNLL1
SNCA	AP2M1
SNCA	CLTC
SNCA	YWHAE
SNCA	YWHAZ
SNCA	SLC1A3
SNCA	SLC25A1
SNCA	SLC25A22
SNCA	LACTB
SNCA	TFAM
SNCA	ATP6V1A
SNCA	CNP
SNCA	AGAP2
SNCA	USMG5
SNCA	ALDOA
SNCA	SLC25A3
SNCA	MTCH2
SNCA	SLC25A12
SNCA	SLC25A11
SNCA	SLC25A13
SNCA	HSPA9
SNCA	TOMM22
SNCA	VDAC1
SNCA	VDAC2
SNCA	VDAC3
SNCA	ATP5C1
SNCA	ATP5F1
SNCA	IMMT
SNCA	NDUFA2
SNCA	COX6B1
SNCA	GLUL
SNCA	CHCHD3
SNCA	HK1
SNCA	PHB2
SNCA	NDUFB6
SNCA	NDUFA11
SNCA	NDUFS5
SNCA	NDUFV1
SNCA	NDUFB11
SNCA	NDUFS4
SNCA	NDUFB3
SNCA	NDUFS2
SNCA	NDUFB8
SNCA	NDUFS8
SNCA	NDUFB7
SNCA	NDUFA10
SNCA	NDUFS1
SNCA	NDUFS7
SNCA	NDUFC2
SNCA	NDUFV2
SNCA	NDUFB9
SNCA	NDUFA6
SNCA	NDUFB5
SNCA	NDUFA9
SNCA	NDUFB10
SNCA	NDUFA5
SNCA	NDUFA12
SNCA	NDUFS3
SNCA	NDUFA13
SNCA	NDUFA8
SNCA	NDUFB4
SNCA	UQCRB
SNCA	UQCRC1
SNCA	CYC1
SNCA	UQCRFS1
SNCA	UQCRC2
SNCA	UQCRQ
SNCA	COX6C
SNCA	COX7A2
SNCA	COX5B
SNCA	COX5A
SNCA	COX6A1
SNCA	SAMM50
SNCA	TOMM40
SNCA	STXBP1
RAF1	MAP2K1
BAK1	MCL1
YWHAE	ATP5A1
YWHAE	ATP5B
YWHAE	ACLY
DYNLL1	NEK9
DYNLL1	MTPAP
DYNLL1	MPO
DYNLL1	KANK2
SIRT1	ACACA
YWHAE	SRGAP2
YWHAE	HSP90AB1
YWHAE	PGAM5
YWHAE	CASP3
YWHAE	PANK2
YWHAE	CLTC
YWHAE	PACS2
NR3C1	HSP90AB1
PPP1CC	BCL2
PPP1CC	BCL2L1
PPP1CC	HSPA1B
PPP1CC	ESR1
PPP1CC	BAX
AKAP1	DNM1L
PTPN11	SHC1
ABL1	PTPN11
ATXN3	HSPA1B
RHOA	TTC3
SRC	CLYBL
PRKACA	SRC
SHC1	LRRK1
LRRK2	FIS1
LRRK2	DNM1L
LRRK2	YWHAE
LRRK2	YWHAZ
LRRK2	DPYSL2
SOD1	HSPA2
SOD1	HSPA1B
SOD1	CCS
SNCA	KCNJ11
CAV1	SNCA
BAX	PARK7
BAX	BCL2L2
SIRT4	GLUD1
DNAJA3	HSPA9
DNAJA3	POLG
PPL	BFSP1
BAD	SOD2
BAD	PRKACA
HSPD1	TOMM40
HSPD1	HSPA9
TOMM20	VDAC1
GCK	BAD
GCK	WASF1
GCK	PRKACA
BAD	WASF1
PSEN2	PSEN1
USP48	GJA1
BAG1	BCL2
BCL2L1	BAX
BCL2	PPP3CA
RAD51	BRCA1
SIRT3	NDUFA9
PTPN11	FASN
MAPK8	SARM1
TXNIP	TXN
MAPK8IP1	MAPK8
BCL2L1	BBC3
BRCA1	ESR1
BID	BAX
GRPEL2	HSPA9
C1QBP	TFAM
C1QBP	MRPL3
C1QBP	MRPS22
STK11	AP2M1
YWHAZ	CLTC
YWHAZ	CNP
YWHAZ	DLAT
YWHAZ	HSPA2
YWHAZ	HSPA9
YWHAZ	IDH3B
YWHAZ	NOS1
YWHAZ	PDHB
YWHAZ	PPP1CC
YWHAZ	PPP3CA
YWHAZ	PRKAR2B
YWHAZ	RAB11FIP5
YWHAZ	SLC1A3
YWHAZ	TUFM
YWHAZ	VAT1
YWHAZ	YWHAE
PHYH	ACSL6
MDH2	CS
GABBR1	KIF1B
HSPA1B	BAG1
MAPK8	WWOX
BAX	BCL2
MAPK14	SHC1
BAX	BAK1
BAX	COX4I1
MAPK1	BCL2L1
SRC	RAF1
ESR1	SRC
ESR1	NOS3
MFN1	MFN2
UACA	LGALS3
SHC1	SRC
MCL1	PMAIP1
CASP3	BID
APEX1	MUTYH
