# Supplementary material for: Rechecking the Centrality-Lethality Rule in the Scope of Protein Subcellular Localization Interaction Networks
Source: PLoS One. 2015 Jun 26;10(6):e0130743. doi: 10.1371/journal.pone.0130743 (PMC4482623; doi:10.1371/journal.pone.0130743)
Supplement: S3 Dataset — It contains PSLINs of 11compartments, including Endoplasmic, Cytoskeleton, Golgi, Cytosol, Lysosome, Mitochondrion, Endosome, Plasma, Nucleus, Peroxisome and Extracellular. (ZIP) [file pone.0130743.s003.zip › Mouse_PSLINs/Nucleus_PPI.txt]

SMAD2	FBXO3
SMAD2	SQSTM1
SMAD2	UHMK1
SMAD2	RGS3
SMAD2	LHX9
SMAD2	TRIM35
SMAD2	WWP2
SMAD2	ARL4D
SMAD2	CDC40
SMAD2	LMO2
SMAD2	SMAD3
SMAD3	WWP2
SMAD3	FBXO3
SMAD3	SQSTM1
SMAD3	WEE1
SMAD3	RGS3
SMAD3	TRIM35
SMAD3	GSC
SMAD4	RAC2
SMAD4	SQSTM1
SMAD4	NEK6
SMAD4	STK35
SMAD4	CHEK1
SMAD4	UHMK1
SMAD4	PLK4
SMAD4	TRIM35
SMAD4	RNF14
SMAD4	SMAD1
SMAD4	SMAD3
SMAD4	STAT1
SMAD4	HDGF
SMAD4	SMAD2
SMAD4	APBB2
SMAD7	WWP2
SMURF1	ARL4D
SMURF1	SQSTM1
SMURF1	CDC40
SMURF1	WDR61
SMURF1	PAK1IP1
SMURF1	PWP1
SMURF1	RRP9
SMURF1	CSNK2A2
SMURF1	CDKL1
SMURF1	UHMK1
SMURF1	MAP3K7
SMURF1	ANAPC5
SMURF1	OSBPL3
SMURF1	LHX9
SMURF1	RNF14
SMURF1	ELP3
SMURF1	ING2
SMURF1	CXXC1
SMURF1	GAR1
SMURF1	ETV6
SMURF1	UBTF
SMURF1	ASH2L
SMURF1	HDGFRP3
SMURF1	ECSIT
SMURF1	SF3A1
SMURF1	FBXO3
SMURF1	CUL5
SMURF1	WEE1
SMURF1	STUB1
SMURF1	DNAJC7
SMURF1	ZBTB8B
SMURF1	PPP1CB
SMURF1	TRIM35
SMURF1	SMAD3
SMURF1	SMAD6
SMURF1	SMAD7
SMURF1	STAT1
SMURF1	APBB2
SMURF1	STRAP
PCNA	REV1
MSL1	MYST1
MYST1	TH1L
RASSF1	RNF10
PKNOX1	PBX2
PKNOX1	ACTB
PKNOX1	MYBBP1A
PKNOX1	MYH9
PKNOX1	PBX1
PKNOX1	RPS3A
PIK3R1	CTNNB1
NCOA6	SRF
RBM39	NCOA6
ZEB1	CTBP1
ZEB1	CTBP2
IFI204	BRCA1
NCOA6	NR1I3
GADD45GIP1	NR4A1
ATM	AP3B2
ANAPC2	INVS
ABL1	JAK1
H2AFX	NBN
H2AFX	TP53BP1
GADD45B	PCNA
GADD45A	MAPK14
TCEB1	SOCS1
ABL1	CREB1
CTNNB1	BCL9L
CBL	PIK3R1
GRB2	CBL
ATM	CHEK1
ATM	H2AFX
NRIP1	CTBP1
SIP1	CTBP2
LMO2	RBBP8
MUC1	CTNNB1
GADD45B	ESR1
APC	MUC1
GRB2	PIK3R1
GADD45A	PPARA
GADD45B	PPARA
GADD45A	PPARD
GADD45B	PPARD
GADD45A	PPARG
GADD45B	PPARG
BCL2	PTK2
GADD45B	RARA
MAP1S	RASSF1
GADD45B	RXRA
SIP1	SMAD1
SIP1	SMAD2
SIP1	SMAD3
SIP1	SMAD5
SIP1	SMAD9
BANP	TP53
MLXIPL	YWHAB
MLXIPL	YWHAZ
DYNLL1	DNMT3A
DYNLL1	POLH
DYNLL1	MYO10
HSPH1	ADD1
CLOCK	PER1
CLOCK	PER3
CLOCK	CRY1
CLOCK	CRY2
ARNTL	CLOCK
ARNTL	PER1
ARNTL	PER3
ARNTL	CRY1
ARNTL	CRY2
PER1	PER3
PER1	CRY1
PER1	CRY2
CRY1	PER3
CRY1	CRY2
CRY2	PER3
PRPF40A	WASL
SUFU	NCOA3
SUFU	SETDB1
SUFU	ZFP219
SUFU	LGALS3
SUFU	PIAS1
SUFU	PRDX5
SUFU	GLI1
SUFU	GLI3
SUFU	BIN1
NCOA3	SETDB1
NCOA3	ZFP219
NCOA3	LGALS3
NCOA3	PRDX5
NCOA3	PIAS1
PIAS1	SETDB1
PIAS1	ZFP219
PIAS1	LGALS3
PIAS1	GLI1
PIAS1	GLI3
PIAS1	BIN1
SPDYA	CDKN1B
GMCL1	TSG101
RPS6KA3	MAPK3
RPS6KA3	MAPK1
MLLT3	BCOR
HDAC3	PIAS2
PPARG	RXRA
MORF4L1	SIN3A
MORF4L1	TLE1
FYN	MTA1
GRB2	MTA1
NCK1	MTA1
CBX2	PHC1
CBX2	BMI1
CBX2	RING1
CBX2	CBX4
BMI1	PHC1
BMI1	RING1
BMI1	CBX4
BMI1	CBX8
BMI1	SCMH1
BMI1	HSPA4
BMI1	PHC2
CBX2	SCMH1
CBX2	HSPA4
CBX2	PHC2
CIR1	HDAC2
HDAC2	THRB
HDAC2	THRA
MYC	KAT2A
MYC	TRRAP
DNMT1	HDAC1
HDAC1	RB1
HDAC1	MYOD1
HDAC1	RELA
HDAC1	NFKB1
SMARCD1	JUN
SMARCD1	FOS
SMARCD1	JUNB
JUN	SMARCB1
JUN	SMARCA2
FOS	SMARCA2
FOS	SMARCB1
SMARCD1	SMARCA2
SMARCB1	MYC
NCOA1	SMARCE1
SMARCE1	NCOA2
SMARCE1	ESR1
HDAC3	NRIP1
NRIP1	HDAC1
RB1	SMARCA4
SMARCA4	ARID1B
ARID1B	SMARCD1
BAZ1A	SMARCA1
IKZF3	CHD3
IKZF1	CHD3
HIC1	CTBP1
IKZF1	SIN3B
IKZF1	SIN3A
IKZF1	IKZF3
IKZF1	HDAC1
MYOD1	KAT2B
MAD1L1	SIN3A
CHD1	SSRP1
DNMT3A	ZFP238
SMARCA2	ACTL6B
SMARCA2	ACTL6A
RARA	NSD1
THRA	NSD1
ESR1	NSD1
RXRA	NSD1
NCOR2	HDAC7
NCOR2	HDAC5
HDAC7	SIN3A
IKZF1	SMARCA4
IKZF1	SMARCA2
IKZF1	HDAC2
IKZF1	SMARCC1
ACTB	CCT4
ACTB	CCT5
ACTB	HSPA1B
CPNE1	PPP5C
CPNE1	MYCBP2
CPNE1	ACTB
MAP2K1	CPNE1
SKIL	CPNE1
NONO	CPNE1
BCOR	CPNE1
ALG2	CPNE1
SPNB2	CPNE1
CENPF	CPNE1
STAT2	EP300
EP300	STAT3
KAT2B	NOTCH1
KAT2A	NOTCH1
CBX1	SUV39H1
SUV39H1	CBX5
FANCD2	DCLRE1A
SUPT5H	SAP30BP
SUPT5H	GTF3C1
SUPT5H	IK
SUPT5H	PNO1
TMSB4X	EEF1A1
TMSB4X	TLE1
SUPT5H	MED31
TMSB4X	TP53
NR1I2	NCOA3
NR1I2	ESR1
FBXW7	NOTCH4
ATF4	CEBPB
NFE2L2	ATF4
HDAC3	NCOR2
HDAC3	NCOR1
FGFR3	SH2B1
CTNNB1	PSEN1
PAX5	DAXX
RHOA	NET1
RHOA	DIAP3
NRF1	DYNLL1
SCMH1	PHC1
DUT	PPARA
DUT	PPARD
DUT	PPARG
HES6	HES1
KIN	RHOA
RAVER1	ACTN4
RAVER1	ROD1
PTBP1	RAVER1
SHC1	GRAP2
GRAP2	ABL1
GRAP2	EGFR
GRAP2	KHDRBS1
GRAP2	CBL
GRAP2	KIT
UBQLN2	ITGB3
SHC1	ERBB3
ZFP259	EEF1A1
PPP5C	CDC27
PPP5C	CDC16
CTBP1	IKZF4
DUSP22	MAPK8
DUSP22	MAP2K7
SALL1	HDAC2
SALL1	HDAC1
ADRB3	SRC
TEAD2	YAP1
TEAD3	YAP1
TEAD1	YAP1
JAK2	DNAJA3
MAP2K4	FLNA
MAP2K1	FLNA
MAP2K2	FLNA
DMD	DGKZ
HDAC6	VCP
MLF1	YWHAZ
CRY1	CSNK1E
MYOD1	TWIST1
NR1I3	NR0B2
NR0B2	RARA
NR0B2	RXRG
NR0B2	THRA
FABP1	PPARA
MECR	PPARA
MECR	RXRA
HSPA5	DNAJC1
GLI3	TWIST1
LEF1	KPNA1
CSNK1E	PER1
CSNK1E	PER3
ATF4	DAPK3
ERBB2	ERRFI1
BCL2	BECN1
WDR12	NOTCH1
SIX3	AES
AES	SIX6
TLE4	SIX3
TLE4	SIX6
MEF2A	SMAD2
RAD51	BRCA2
NFE2L2	KEAP1
JUN	SENP2
SENP2	PML
SENP2	RANGAP1
HTT	SIN3A
HTT	CREBBP
ID3	MYOD1
ID3	ID4
ID3	TCF12
ID3	TCF7L1
TCF3	ID3
TCF4	ID3
TP53BP1	RB1
E2F1	SP1
JAK2	KIT
NUP98	RAE1
BUB1	BUB3
BUB1	RAE1
DFFA	DFFB
NFKB1	REL
AKT1	AKT2
PIK3R1	IRS1
RRN3	POLR1B
FOXO1	TSC2
ZFP36	YWHAB
MAPK14	RPS6KB1
MAPK1	RPS6KB1
MAPK3	RPS6KB1
MAPK8	RPS6KB1
MAPK9	RPS6KB1
RPS6KB1	XPO1
RRN3	EIF3L
PCNA	POLB
GMCL1	TMPO
UBE2I	FAS
MAGI1	NET1
SNW1	VDR
UBE2I	SLC2A1
UBE2I	HIPK2
TLE1	HES1
MAPK1	KLF11
NRIP1	RARA
NRIP1	RXRB
BIN1	XRCC6
BIN1	XRCC5
E2F1	NFKB1
FOS	JUN
JUN	HHEX
JUN	HOXC8
JUN	HOXA9
JUN	EN1
HHEX	FOS
IFRD1	SIN3B
IFRD1	HDAC1
IFRD1	SAP30
HIRA	HIRIP3
HIRA	PAX3
HIRA	PAX7
CCND1	MYBL2
PPARA	NR1H3
SOCS1	TRIM8
UBE2L3	ARIH2
UBE2L3	RNF216
MAPK14	DUSP4
MAPK14	MAP2K6
LIMK1	CFL1
MXD1	SIN3B
MXD1	SIN3A
APBB1	APLP2
TGFB1I1	PTK2
AXIN1	CTNNB1
AXIN1	GSK3B
AXIN1	APC
CBX1	TRIM28
REST	SIN3B
REST	SIN3A
REST	HDAC1
SIN3A	COPS2
UBE2I	GMEB1
UBE2I	GMEB2
UBE2I	NR3C1
PAWR	WT1
CCNA1	MYBL2
ZBTB7A	SP1
ZBTB16	SP1
BCL6	SP1
STAT5B	STAT5A
BTG1	CNOT7
PTPN6	NR5A2
NCOA3	PTPN6
NCOA3	NR5A2
EPS15L1	AGFG1
EPS15L1	NUMB
EPS15L1	CDC40
CUL5	SOCS1
NDN	E2F4
NDN	E2F1
NKX2-5	SRF
CCT5	TCP1
TAL1	SIN3A
TAL1	HDAC1
SIN3A	HDAC1
SRF	HMGA2
GTF2IRD1	PIAS2
GTF2I	PIAS2
SRF	MKL1
SRF	MYOCD
PPARG	MED1
UBA2	RANGAP1
SAE1	RANGAP1
UBE2I	RANBP2
UBE2I	SP100
E2F2	SP1
E2F3	SP1
CBX1	CHAF1A
E2F1	PURA
CTNNBIP1	CTNNB1
MAPK1	TP53
UBE2I	RANGAP1
PAX3	CIB1
PARP1	PARP2
SMAD1	SMURF1
ZFP128	SMAD1
SMAD2	ZFP128
SMAD3	ZFP128
SMAD4	ZFP128
SMAD5	ZFP128
MAP3K14	TRAF6
POLR2A	NONO
MCM2	MCM10
MCM6	MCM10
IRF4	PRDM1
TRAF6	ECSIT
IRAK1	ECSIT
PER1	HIF1A
MAP3K7	TRAF6
TIMELESS	PER1
CLOCK	TIMELESS
ERBB2	ERBB2IP
POLR2A	PPIG
VDR	NCOA2
RXRA	NCOA2
NCOA2	SNW1
NCOA2	PGR
ESRRG	PPARGC1B
ESRRG	PPARGC1A
SMAD7	YAP1
SUFU	SIN3A
GLI1	SIN3A
SHH	GLI1
SHH	GLI3
SHH	SUFU
SHH	SIN3A
GLI3	SIN3A
MNT	SIN3A
PKN2	MAP3K2
XIAP	MAP3K2
CDKN1A	UBC
CDKN1A	CDK4
CDKN1A	CCND1
EME1	UHRF1
EME1	MUS81
UHRF1	MUS81
STAT1	UBC
NOTCH1	ITCH
NPM1	FBXW7
NFKB2	SUMO1
UBC	MDM2
MDM2	RASSF1
DAXX	RASSF1
DAXX	MDM2
IRAK1	UBC
TNFRSF1A	IRAK1
PTEN	UBC
PTEN	NEDD4
TRAF6	UBC
EPAS1	RUVBL1
GSK3B	E2F1
NFE2L2	FOS
NFE2L2	MAFK
NFE2L2	NRF1
NFE2L2	UBC
STUB1	AKT1
PRKAA1	UBC
SMAD3	GSK3B
UBC	POLK
PCNA	POLK
HIF1A	SUMO1
PLCG1	FLT1
CBL	FLT1
MAPT	HSPA8
MAPT	BAG1
MAPT	UBC
NR1H3	UBC
KIT	UBC
MCL1	PIN1
PAX3	UBC
PAX7	UBC
RAD23B	PAX3
EIF4EBP1	UBC
HSPA2	NASP
RRP1B	LUC7L3
RRP1B	DDX21
RRP1B	H1FX
RRP1B	HNRNPA1
RRP1B	ILF3
RRP1B	LUC7L2
RRP1B	NCL
RRP1B	NPM1
RRP1B	PARP1
RRP1B	PPP1CA
RRP1B	PRPF4B
RRP1B	RPL4
RRP1B	RPL5
RRP1B	RPLP0
RRP1B	RSL1D1
RRP1B	THOC4
RRP1B	C1QBP
RRP1B	CDCA8
RRP1B	DDX47
RRP1B	HNRNPUL1
RRP1B	LRRC59
RRP1B	LYAR
RRP1B	MKI67
RRP1B	TRIM28
USP8	YWHAZ
EGFR	USP8
NR1H4	SMARCA4
SMARCA2	NR0B2
HNF4A	TCF7L2
CTNNB1	TCF7L2
RB1	GATA1
E2F2	RB1
E2F2	GATA1
ZFPM1	RB1
SUMO1	POU5F1
MBD4	TRIM27
DNMT3A	TDG
MECP2	ATRX
EGR1	G3BP1
FOXP2	GATAD2B
ATRX	SMC1A
ATRX	SMC3
SMC1A	MECP2
SMC3	MECP2
CTCF	ATRX
EZH2	SUZ12
EZH2	RBBP4
EZH2	MTF2
EZH2	JARID2
EZH2	AEBP2
EZH2	PHF1
EED	JARID2
EED	SUZ12
EED	EZH2
EED	AEBP2
JARID2	SUZ12
JARID2	AEBP2
NCOA1	EP300
RARA	NCOA1
JUN	ITCH
HDAC1	XPO1
IRAK1	BCL10
MALT1	TRAF6
MAP3K7	MALT1
BCL10	MALT1
MAP3K7	BCL10
MAP3K7	IRAK1
TRAF6	IRAK1
AMFR	VCP
AMFR	NGLY1
NGLY1	VCP
ITCH	UBC
JUNB	UBC
ITCH	JUNB
UBC	POLI
POLI	PCNA
SNCA	CSNK1A1
SNCA	BRSK1
SNCA	CAMK2D
SNCA	MARK2
SNCA	PPP1CA
SNCA	CTNNB1
SNCA	DYNLL1
SNCA	SPNB2
SNCA	EPB4.1L2
SNCA	ACTB
SNCA	TPPP
SNCA	TUBB5
SNCA	YWHAZ
SNCA	SLC25A22
SNCA	TFAM
SNCA	RPS7
SNCA	RPS10
SNCA	HNRNPA2B1
SNCA	HIST2H2AB
SNCA	AGAP2
SNCA	HSPA9
SNCA	HSPA5
SNCA	ATP6V0A1
SNCA	MGST3
SNCA	CHCHD3
SNCA	HK1
SNCA	PHB2
SNCA	POLDIP3
SNCA	NDUFB6
SNCA	NDUFA13
STUB1	UBE2N
SIN3A	SMAD4
HDAC1	SMAD4
NFYA	CREB1
GATA1	CREB1
HDAC2	YY1
HDAC1	YY1
YY1	EP300
TCERG1	SMN1
SMN1	SNRPB
PRMT5	SF3B4
PRMT5	SNRPC
PRMT5	TCERG1
PRMT5	SNRPB
PRMT5	PABPC1
PRMT5	HNRNPD
PRMT5	SERBP1
YY1	CTCF
BMI1	DMAP1
NOTCH1	SMARCD3
USP8	UBC
NKX2-1	SMARCA4
PRMT1	2500003M10RIK
PRMT1	HNRNPU
PRMT1	SERBP1
PRMT5	2500003M10RIK
TAL1	TRIM27
TRIM27	TCF3
TRIM27	ASCL1
TRIM27	MYOD1
CBX5	H3F3A
REST	SP3
NUPR1	EP300
NUPR1	DDX5
MYOD1	NUPR1
CREBZF	ESRRA
PPARGC1A	ESRRA
BAHD1	HDAC5
BAHD1	SP1
ZFPM1	GATA1
ZFPM1	CTBP1
ZFPM1	CTBP2
ZFPM1	MTA1
ZFPM1	MTA2
ZFPM1	RBBP7
ZFPM1	RBBP8
ZFPM1	HDAC2
ZFPM1	HDAC1
HNF4A	NR0B1
MRE11A	PRKDC
ADD1	SMARCA4
ADD1	SMARCC1
ADD1	SIN3A
JUN	ESR1
SMAD3	SNAI1
SMAD4	SNAI1
PPARG	MEN1
SMAD3	HIF1A
LRPPRC	FOXO1
CTCFL	PRMT7
PRMT5	SMARCA4
PRMT5	MYOD1
ANKRD6	DVL2
PARP1	CENPB
AEBP1	NFE2
AEBP1	GMEB2
AHR	AIP
ALX3	JDP2
ALX4	CDX1
ALX4	CDX2
ALX4	CDX4
ALX4	DLX1
ALX4	DLX2
ALX4	DLX5
ALX4	FOXH1
ALX4	FOXA1
ALX4	HOXA10
ALX4	HOXA11
ALX4	HOXB13
ALX4	HOXC4
ALX4	HOXD12
ALX4	HOXD13
ALX4	LDB1
ALX4	LMX1B
ALX4	OTX2
ALX4	PAX3
ALX4	PRRX1
ALX4	POU3F4
ALX4	POU4F2
ALX4	RAX
ALX4	SOX15
ALX4	SOX2
ALX4	MIXL1
ALX4	TBX21
ALX4	ERCC8
ALX4	MED16
ALX4	GTF3C1
APC	CTNNB1
AR	NCOA2
AR	POU2F1
AR	TLX3
ARNTL	EPAS1
ARNTL	HIF1A
ARNTL	RNF14
ATF2	BARX2
ATF4	FOS
ATF4	JUN
ATOH1	RUNX1T1
NEUROD4	RUNX1T1
NEUROG2	ASCL1
HNRNPD	CITED4
BARD1	PCBD1
BARX1	DLX1
BARX2	CREB1
BARX2	FOS
BARX2	JUN
BCL6B	BCL6
BCL6	PPARD
BRCA1	BRCA2
BRCA1	EWSR1
BRCA1	HOXA2
BRCA1	HOXC12
BRCA1	TCF3
BRCA1	OLIG1
BRCA2	RAD51L1
ZFP36L1	PCBD1
BTG1	CNOT8
CIITA	EWSR1
CIITA	HOXA2
CIITA	NFE2
CIITA	TCF3
CIITA	CITED4
CIITA	GMEB1
CIITA	SSBP3
NR1I3	RXRG
RUNX2	RB1
RUNX2	RBL2
RUNX1T1	ID4
RUNX1T1	NEUROD1
RUNX1T1	NEUROG1
CDX1	DLX1
CDX1	NKX2-3
CDX1	GTF2E1
CDX1	ZFP82
CDX2	DLX5
CDX2	HLTF
CDX2	ZFP292
CDX4	DLX1
CDX4	GTF2A1L
CEBPA	DDIT3
CEBPA	JDP2
CEBPG	JDP2
CEBPG	ATF5
VSX2	PAX6
CITED1	LASS2
COPS2	HOXD12
CREBBP	POLR1B
CREBBP	RXRG
CREBBP	SFPI1
CREBBP	LASS2
CREBBP	HDAC10
CREBBP	ZFP592
CREBBP	PHF17
CRY1	TIMELESS
CTBP1	HDAC2
CTBP1	HDAC9
DACH1	SIX1
DAXX	CREB3L1
DAXX	DMAP1
DBP	TEF
DBP	GTF2H2
DBP	JDP2
DBP	HLF
PCBD1	POLR1A
PCBD1	SREBF1
PCBD1	HNF1A
PCBD1	HNF1B
PCBD1	ZFP110
PCBD1	ERCC8
PCBD1	LASS2
PCBD1	BRPF1
PCBD1	CHD4
PCBD1	PAWR
DDIT3	LASS2
DLX1	DLX2
DLX1	FOXA1
DLX1	HOXB13
DLX1	MIXL1
DLX1	TBX21
DLX1	SP7
DLX2	MSX1
DLX2	SP7
DLX4	ZFP263
DLX4	SP7
DLX5	HOXB13
DLX5	NFE2
DLX5	HNF4G
DLX5	JDP2
DLX5	SP7
DNMT1	RELA
DNMT1	TOX3
DNMT3A	DNMT3L
E2F1	NDNL2
E2F1	TFDP2
E4F1	NFE2
E4F1	GMEB2
EBF1	EBF4
EBF3	EBF4
EED	HDAC1
EGR1	NAB2
EHF	NFKBIZ
ELF5	NFKBIZ
ELL	IVNS1ABP
EMX1	GATA6
EMX1	ID3
EMX1	IRF9
EMX1	MEIS2
EMX1	OTX2
EMX1	SFPI1
EMX1	HNF1A
EMX1	TLX1
EMX1	VDR
EMX1	SPDEF
EMX1	HNF4G
EMX1	IRF7
EMX1	GTF2A1L
EMX1	GTF2A1
EMX2	NKX2-1
EMX2	TLX1
EMX2	IRX6
EMX2	MED17
EPAS1	VHL
NR2F6	NKX2-1
NR2F6	GTF2A1
NR2F6	SP7
ERG	SOX2
ESR1	NCOA2
ESR1	POU4F1
ESR1	POU4F2
ESR2	RBM39
EWSR1	JARID2
EWSR1	MECP2
EWSR1	MTF2
EWSR1	PER1
EWSR1	REST
EWSR1	RORC
EWSR1	POLR1A
EWSR1	SREBF1
EWSR1	PHF1
EWSR1	DEDD
EWSR1	UBP1
EWSR1	ZFP42
EWSR1	ZFP292
EWSR1	TRIP4
EWSR1	MED20
EWSR1	XAB2
EWSR1	ANKRA2
EWSR1	POLR3F
EWSR1	LASS5
EWSR1	ERCC8
EWSR1	MMS19
EWSR1	ANKRD7
EWSR1	RAI14
EWSR1	LASS2
EWSR1	NKRF
EWSR1	ABTB1
EWSR1	TRPS1
EWSR1	SMARCA1
EWSR1	PWP1
EWSR1	CHD4
EWSR1	RFXAP
EWSR1	HDAC10
EWSR1	ASH1L
EWSR1	MED16
EWSR1	PMS1
EWSR1	SNAPC4
EWSR1	POLR2B
EWSR1	ZBTB24
EWSR1	ZFP82
EYA3	HOXB8
EYA3	POLR2A
EYA3	SIX1
EYA3	TLX3
EZH2	CITED4
FOXH1	SMAD2
FOXH1	SMAD3
FOXH1	NKX2-5
FOXH1	RXRG
FOXH1	GTF2A1
FHL2	WT1
FOXN2	NFE2
FOXN2	TLX3
FMR1	PURA
GATA1	SFPI1
GATA3	MED1
GATA3	TBX21
GATA4	MED1
GATA5	ZFP292
GATA5	MED16
GATA5	RORB
GATA6	MED1
GATA6	NKX2-1
GFI1	TCF3
GFI1	PIAS3
TSC22D3	HOXA6
TSC22D3	HOXB8
TSC22D3	TCF3
GLI3	SKI
NR3C1	HOXB8
NR3C1	POU2F1
NR3C1	DMRTC2
NR3C1	RARB
GSC	TBX21
GSX1	IRF9
GSX2	NKX2-1
GTF2H1	NFE2
GTF2H1	TLX3
NKX6-2	HNF1A
NKX6-2	SERTAD1
NKX6-2	TOX3
HAND1	TCF12
HCLS1	NFE2
HDAC2	HDAC9
FOXQ1	SSBP2
FOXQ1	SSBP3
HHEX	GTF2A1L
HHEX	SP7
HIF1A	VHL
HIF1A	TLX3
HIVEP2	CITED4
HOXA1	PAX9
HOXA1	PBX1
HOXA1	LASS2
HOXA10	PBX1
HOXA10	PBX2
HOXA10	TCEB2
HOXA11	HR
HOXA11	ZFP292
HOXA11	POLR2I
HOXA2	ZFP292
HOXA2	ERCC8
HOXA2	RAI14
HOXA2	LASS2
HOXA2	CHD4
HOXA2	RBM39
HOXA4	NFE2
HOXA5	PBX1
HOXA6	PBX1
HOXA6	PBX3
HOXA6	POU2F1
HOXA6	POLR2I
HOXA6	PKNOX2
HOXA9	PAX6
HOXA9	PBX3
HOXA9	POU2F1
HOXA9	NKX2-1
HOXA9	POLR2I
HOXA9	GTF2A1L
HOXA9	PHF17
HOXB1	LASS2
HOXB1	SIRT1
HOXB13	OTX2
HOXB4	NFE2
HOXB5	PBX3
HOXB6	PBX1
HOXB8	IRF9
HOXB8	PBX1
HOXB8	PBX3
HOXB8	POU2F1
HOXB8	STAT5B
HOXB8	ZFP30
HOXB8	IRF7
HOXB8	POLR2I
HOXB8	GTF2A1L
HOXB8	PKNOX2
HOXC12	PAX6
HOXC12	PBX1
HOXC12	PBX2
HOXC12	PBX3
HOXC12	RFXANK
HOXC12	NKX2-1
HOXC12	PHF17
HOXC4	PBX1
HOXC4	PBX3
HOXC4	POU2F1
HOXC4	SALL4
HOXC5	PBX1
HOXC5	PBX3
HOXC5	POLR2I
HOXC6	PBX3
HOXD1	LDB1
HOXD10	PBX1
HOXD10	PBX2
HOXD10	PBX3
HOXD10	ZFP292
HOXD12	POU6F1
HOXD12	ZFP292
HOXD12	POLR2I
HOXD12	GTF2A1L
HOXD12	TAF13
HOXD12	WWP1
HOXD13	SOX15
HOXD3	MEOX2
HOXD3	LASS2
HOXD4	PBX1
HOXD4	PBX3
HOXD4	POLR2I
HOXD9	PBX3
HOXD9	ZFP292
HOXD9	POLR2I
HR	RORB
ID1	MYOD1
ID1	TCF12
ID1	TCF4
ID1	TLX3
ID2	MYOD1
ID2	RB1
ID2	SFPI1
IKBKG	NCOA3
IKBKG	NFE2
IKBKG	TCF3
IKBKG	TNFAIP3
IKBKG	TSG101
IKBKG	NFKBIZ
IKBKG	MAML1
IRF4	TLX3
IRF9	POU2F1
IRF9	SOX6
IRF9	STAT2
IRF9	MIXL1
ISL1	LDB2
ISL1	SSBP2
JUN	MAFB
JUN	STAT3
JUNB	BATF
JUNB	BATF3
MAFB	TAF5
LDB1	LHX1
LDB1	LHX2
LDB1	LHX4
LDB1	LHX5
LDB1	LHX9
LDB1	LMO2
LDB1	LMO4
LDB1	LMX1B
LDB1	SSBP2
LDB1	ZFP593
LDB1	PYGO1
LDB1	SSBP3
LDB1	ISL2
LDB1	CSDC2
LDB1	LMO1
LDB1	LMX1A
LDB1	TARDBP
LDB1	ZFP446
LDB2	LHX1
LDB2	LHX2
LDB2	LHX4
LDB2	LHX5
LDB2	LHX9
LDB2	LMO2
LDB2	LMO4
LDB2	LMX1B
LDB2	SSBP2
LDB2	PYGO1
LDB2	ISL2
LDB2	LMO1
LDB2	LMX1A
LDB2	ZFP446
LEF1	PIAS4
LHX2	SSBP2
LHX2	SSBP3
LHX2	MKL1
LHX2	GMEB2
LHX4	ISL2
LHX9	PYGO1
LHX9	SSBP3
LHX9	ZFP446
LMO4	SSBP2
LMX1B	SSBP2
LMX1B	SSBP3
LMX1B	ZFP446
MYCL1	MAX
MXD1	MAX
MXD3	MAX
MXD4	MAX
SMAD1	ZEB2
SMAD2	ZEB2
SMAD3	MYOD1
SMAD3	VDR
SMAD4	TLX3
SMAD4	FOXP1
SMAD5	ZEB2
MAFF	MMS19
MAFG	NFE2L2
MAFK	NR4A3
ASCL1	TCF3
MAX	MXI1
MAX	MYCN
MCM6	DMRTC2
MCM6	GMEB2
MEF2C	NCOA2
MEF2C	NCOA3
MEIS1	PBX2
MEIS1	PBX3
MEIS1	PKNOX1
MEIS1	TLX1
MEIS1	PBX4
MEOX1	PAX1
MEOX1	PAX3
MEOX2	PAX1
MEOX2	PAX3
MEOX2	RNF14
MITF	PAX6
MITF	PIAS3
PIAS2	NFKB1
MLLT10	STAT1
MLLT10	ZBTB3
MEIS2	PAX6
MEIS2	PBX1
MEIS2	PBX2
MEIS2	PBX3
MEIS2	TCF3
MEIS2	PBX4
MEIS3	PBX4
MEIS3	JDP2
MSX1	TBP
MSX2	SPEN
MTF1	NR4A3
MTF1	RNF14
MTF1	LASS2
MYB	ZFP292
MYBL2	IKZF2
MYOD1	TCF3
NCOA3	PER1
NCOA3	TBX4
NCOA3	HNF4G
NCOA3	POLR3F
NCOA3	ERCC8
NCOA3	GTF2E1
NCOA3	LASS2
NCOA3	TRPS1
NCOA3	SIRT1
NCOA3	EHMT2
NCOA3	RORB
NEUROD1	MIXL1
NFATC3	NFATC4
NFE2	MYBBP1A
NFE2	KAT2B
NFE2	PER1
NFE2	DPF2
NFE2	SNAI1
NFE2	SUPT4H1
NFE2	TIAL1
NFE2	TSG101
NFE2	UBP1
NFE2	ZSCAN2
NFE2	ASH2L
NFE2	GTF2H2
NFE2	ZFP292
NFE2	PLRG1
NFE2	TRIP4
NFE2	RNF14
NFE2	SMARCE1
NFE2	GTF2E2
NFE2	POLR2D
NFE2	ZFP219
NFE2	ERCC8
NFE2	MMS19
NFE2	GTF2E1
NFE2	PBX4
NFE2	SIRT1
NFE2	CSDC2
NFE2	CHD4
NFE2	MED21
NFE2	ASH1L
NFE2	POLR2B
NFE2	ZFP592
NFE2L2	LASS2
NFKB1	NFKB2
NFKB1	RELB
NFKB1	ZFP276
NFKB1	NFKBIZ
NFKB1	GMEB2
NFKB2	RELA
NFKB2	RELB
NFKB2	NFKBIZ
NFYA	NR5A1
NKX2-2	TLX3
NKX2-3	ZFP263
MYCN	POLR1A
MYCN	HES6
MYCN	LASS2
NR4A3	RORB
NR1I2	RXRG
OTX2	TLX3
OTX2	MIXL1
OTX2	DMRTC2
OTX2	ZBTB3
PAX6	SOX2
PAX6	VAX2
PAX6	HDAC10
PAX8	NKX2-1
PAX8	PHF17
PAX9	TBX21
PBX1	TCF21
PBX1	TLX1
PBX1	ZFP593
PBX1	PKNOX2
PBX2	TLX3
PBX2	PKNOX2
PBX3	PKNOX1
PBX3	TCF21
PBX3	PKNOX2
KAT2B	EP300
PER1	TLX3
PER1	FOXP1
PHF2	TCF3
PHF2	MAML1
PHF2	FOXP1
PHF2	TOX3
PHTF1	CITED4
PITX2	KAT5
PITX3	SOX15
PML	ZSCAN21
PML	POLR2E
PML	GTF2E2
PML	GTF2E1
PML	MED16
PML	MED17
POU2F1	POLR1A
POU2F1	PRDM5
POU4F2	POU6F1
POU4F2	MIXL1
POU6F1	STAT3
POU6F1	POU6F2
PPARA	RXRA
PPARD	RXRA
PPARD	RXRG
PPARGC1A	NR1H3
RBL1	TLX3
RBPJL	TLX3
REL	TLX3
RELA	SREBF1
RELA	ZMYND11
RELA	CXXC1
RELA	ANKRD7
RELA	LASS2
RELA	BRPF1
RELA	PIAS3
RELA	EP300
RFXANK	VAX2
POLR1B	GMEB2
POLR1A	TCF3
POLR2C	POLR2J
POLR2J	PBX4
RUVBL2	RUVBL1
RXRA	NR1H3
RXRG	THRB
RXRG	NR1H3
RXRG	NR1H2
RXRG	PAWR
KHDRBS1	GTF2E2
KHDRBS1	RBM39
KHDRBS1	NCOA5
SIX6	VAX2
SIX6	GTF2A1L
SOX6	TOX3
SOX9	NR5A1
SREBF1	PPARGC1B
SREBF2	DMRTC2
STAT1	STAT3
SUPT4H1	SUPT5H
TAF1A	TBP
TAF1B	TBP
TAF1B	TCF3
TAF1C	TBP
TBP	TAF13
TBX15	TLX3
HNF1A	HNF1B
HNF1A	GTF2A1
ZFP354A	TRIM28
ZFP354A	SSBP2
ZFP354A	MYOCD
TCF3	ZFP292
TCF3	TRIP4
TCF3	PAPOLB
TCF3	RNF14
TCF3	ASCL3
TCF3	SMARCE1
TCF3	RFX4
TCF3	ERCC8
TCF3	RAI14
TCF3	LASS2
TCF3	PBX4
TCF3	FOXP1
TCF3	IVNS1ABP
TCF3	MED16
TCF3	PHF17
UBTF	POLR1E
TEAD1	WWTR1
TEAD2	WWTR1
TEAD3	WWTR1
TEF	HES6
TGFB1I1	TLX3
TRIM28	ZFP661
NKX2-1	MIXL1
NKX2-1	HNF4G
NKX2-1	VSX1
TLE1	HES6
TNFAIP3	SSBP2
TNFAIP3	SSBP3
TNFAIP3	MED16
UBP1	GMEB1
UBP1	ZBTB3
UBP1	GMEB2
NR1H3	PPARGC1B
XBP1	GMEB2
ZFP11	ZFP473
ZSCAN2	MZF1
ZFP64	GTF2A1
ZFP64	MED16
ZIC1	ZIC2
ETS2	LASS2
GTF2H2	GTF2H3
NR0B2	NR5A2
NR0B2	HNF4G
DAZAP2	GTF2E2
VAX2	GTF2A1
VAX2	GMEB2
ING1	GTF2A1
ESRRG	HLF
NR5A1	TBX19
POLR3E	ZBTB3
POLR3E	ZBTB39
TLX3	HNF4G
TLX3	SMARCE1
TLX3	TBX21
TLX3	MED31
TLX3	GTF2E2
TLX3	HSBP1
TLX3	CNOT8
TLX3	TBX18
TLX3	TSC22D4
TLX3	ABTB1
TLX3	TRPS1
TLX3	DEK
TLX3	ANKRD6
TLX3	TFDP2
TLX3	BRIP1
MIXL1	GTF2E1
MIXL1	MED16
TCEB3	FOXB1
ING4	RARB
ZFP292	OLIG1
FOXE3	SALL4
PREB	TRIP13
OLIG1	LASS4
OLIG1	GTF2E1
OLIG1	GTF2A1
BARHL1	MED31
BARHL1	GTF2A1
PLAGL2	DMRTC2
HES6	SSBP3
SERTAD1	ZFP110
SERTAD1	LASS5
SERTAD1	LASS2
SERTAD1	RBM39
CITED4	POLR3F
CITED4	RAI14
CITED4	LASS2
CITED4	SIRT1
CITED4	IVNS1ABP
CITED4	RBM39
SERTAD2	LASS2
ZFP191	ZFP446
FOXJ2	LASS2
SSBP2	PYGO1
SSBP2	SSBP3
SSBP2	LASS2
SSBP2	ISL2
SSBP2	ANKRD32
SSBP2	LMO1
SSBP2	LMX1A
GTF2E2	GTF2E1
GTF2E2	TARDBP
ZFP467	MYOCD
TRIP13	CHD4
MED30	PBXIP1
POLR2I	JDP2
RFX4	SSBP3
DMRTC2	ABTB1
DMRTC2	IVNS1ABP
DMRTC2	TFDP2
GTF2A1L	TBPL1
ZBTB43	GTF2E1
LASS5	WWTR1
ERCC8	SSBP3
ERCC8	WWTR1
PHF10	LMX1A
PYGO1	LASS2
PYGO1	ISL2
SSBP3	RAI14
SSBP3	LASS2
SSBP3	PWP1
SSBP3	ISL2
SSBP3	ANKRD32
SSBP3	MED16
SSBP3	ZFP592
ZFP263	ZFP768
GTF2E1	TARDBP
GTF2E1	ZBTB9
CXXC1	ZFP768
LASS2	WWTR1
LASS2	MAML1
LASS2	TOX3
LASS2	ZBTB9
SP2	GTF2A1
SP2	GMEB2
PBX4	JDP2
PBX4	PKNOX2
ZBTB22	MED16
JDP2	TAF13
GTF2A1	SNAPC4
ZBTB48	MYOCD
MAML1	HDAC10
ISL2	ZFP446
MZF1	ZFP768
MZF1	ZFP473
TFDP2	E2F2
MED16	TARDBP
HLF	RORB
ZFP12	ZFP473
GTF3C1	TOX3
ZFP768	ZFP473
RBBP7	HDAC1
CARM1	NCOA3
NCOA3	CREBBP
NCOA6	MLL3
YY1	HOXA11
GMNN	TBP
GMNN	TBPL1
GMNN	GTF2B
TCF7L2	HDAC1
TCF7L2	HDAC2
PAX3	CBX5
PAX3	TRIM28
CTBP2	KLF3
FHL3	CTBP2
CTBP2	UBE2I
IKZF1	CTBP2
CTBP2	HIPK1
CTBP2	HIPK2
CTBP2	TRPS1
ESRRB	POU5F1
POU5F1	MBD3
POU5F1	MTA2
POU5F1	MTA1
POU5F1	CHD4
MTA2	MBD3
MTA2	MTA1
MTA2	CHD4
POU5F1	SALL4
POU5F1	GATAD2A
POU5F1	GATAD2B
POU5F1	HDAC1
POU5F1	HDAC2
POU5F1	RBBP7
POU5F1	SMARCC1
POU5F1	SMARCA4
POU5F1	PHC1
POU5F1	RNF2
POU5F1	RYBP
POU5F1	TRRAP
POU5F1	EP400
POU5F1	ZMYM2
POU5F1	RCOR2
POU5F1	SALL1
POU5F1	ZFP219
POU5F1	ARID3B
POU5F1	WDR5
POU5F1	ZFP462
POU5F1	SOX2
POU5F1	MGA
POU5F1	UBP1
POU5F1	NACC1
POU5F1	HCFC1
POU5F1	HELLS
POU5F1	DPF2
POU5F1	PML
POU5F1	FOXP4
POU5F1	CTBP2
POU5F1	NR0B1
POU5F1	ZFP143
POU5F1	KLF5
POU5F1	RIF1
POU5F1	AKAP8
POU5F1	MSH2
POU5F1	OGT
POU5F1	RBM14
POU5F1	FRG1
POU5F1	SMC1A
POU5F1	ZCCHC8
SALL4	CHD4
SALL4	GATAD2A
SALL4	MTA1
SALL4	MTA2
SALL4	GATAD2B
SALL4	MBD3
SALL4	HDAC1
SALL4	HDAC2
SALL4	RBBP4
SALL4	RBBP7
SALL4	MBD2
SALL4	ACTL6A
SALL4	SMARCC1
SALL4	SMARCD1
SALL4	ARID1A
SALL4	SMARCB1
SALL4	SMARCA4
SALL4	SALL1
SALL4	ZFP219
SALL4	NACC1
SALL4	RUVBL2
SALL4	WDR5
SALL4	GRHL2
SALL4	SALL3
SALL4	CXXC5
SALL4	ZFP143
SALL4	SALL2
SALL4	CTBP2
SALL4	ZBTB2
SALL4	DPF2
SALL4	EWSR1
SALL4	ESRRB
SALL4	SET
NR0B1	SALL4
NR0B1	ESRRB
NR0B1	SNW1
NR0B1	SALL1
NR0B1	WDR5
NR0B1	PRMT1
NR0B1	RIF1
NR0B1	OGT
ESRRB	SMARCC1
ESRRB	ARID1A
ESRRB	SMARCA4
ESRRB	SMARCD1
ESRRB	PBRM1
ESRRB	TRRAP
ESRRB	EP400
ESRRB	YEATS4
ESRRB	DMAP1
ESRRB	BRD8
ESRRB	ING3
ESRRB	1600027N09RIK
ESRRB	CHD4
ESRRB	GATAD2A
ESRRB	MTA2
ESRRB	MTA1
ESRRB	GATAD2B
ESRRB	MBD3
ESRRB	HDAC1
ESRRB	HDAC2
ESRRB	RBBP4
ESRRB	MED14
ESRRB	MED23
ESRRB	MED24
ESRRB	MED17
ESRRB	MED1
ESRRB	MED16
ESRRB	MED15
ESRRB	MED13
ESRRB	MED27
ESRRB	MED25
ESRRB	MED13L
ESRRB	MED4
ESRRB	MED26
ESRRB	MED6
ESRRB	MED8
ESRRB	CCNC
ESRRB	MED30
ESRRB	MED7
ESRRB	MED29
ESRRB	CDK8
ESRRB	MED18
ESRRB	MED19
ESRRB	POLR2A
ESRRB	POLR2B
ESRRB	POLR2C
ESRRB	POLR2G
ESRRB	TAF9
ESRRB	TAF6
ESRRB	TAF4A
ESRRB	TAF10
ESRRB	TBP
ESRRB	WDR5
ESRRB	HCFC1
ESRRB	MLL2
ESRRB	MLL3
ESRRB	ASH2L
ESRRB	ESRRA
ESRRB	NCOA3
ESRRB	UBP1
ESRRB	NRIP1
ESRRB	SALL1
ESRRB	ZFP462
ESRRB	ZBTB9
ESRRB	WIZ
ESRRB	DPF2
ESRRB	JMJD1C
ESRRB	L3MBTL2
ESRRB	MYST1
ESRRB	EHMT1
ESRRB	RIF1
ESRRB	OGT
NANOG	SALL1
NANOG	SALL4
NANOG	RIF1
NANOG	TRIM28
NANOG	MYBBP1A
NANOG	NR0B1
NANOG	NACC1
NANOG	ZFP281
NANOG	ESRRB
NANOG	AHCTF1
NANOG	POU5F1
NANOG	ZMYM2
NANOG	ILF2
NANOG	HDAC2
NANOG	REST
NANOG	SP1
NANOG	WAPAL
NR0B1	PELO
NR0B1	REST
NR0B1	SP1
NR0B1	TRIM28
NACC1	SALL1
NACC1	ZFP281
NACC1	ARID3A
NACC1	ARID3B
NACC1	NACC2
NACC1	GATAD2B
NACC1	WDR18
NACC1	SMARCC1
NACC1	RIF1
NACC1	MYBBP1A
ZFP281	EWSR1
ZFP281	DPF2
ZFP281	SALL4
ZFP281	RIF1
POU5F1	EWSR1
POU5F1	ILF2
POU5F1	SP1
ZFP42	POU5F1
ZFP42	YY1
ZFP42	NACC1
ZFP42	SMARCAD1
ZFP42	RAI14
ZFP42	PRMT1
ZFP42	RNF2
ZFP42	WAPAL
ZFP42	WDR18
ZFP42	SMARCC1
ZFP42	DPF2
ZFP42	TRIM28
EED	EZH1
EED	RBBP4
EED	MTF2
EED	STK38
EED	RBBP7
EED	MORC3
EED	SETX
EED	TRIM35
EZH1	SUZ12
EZH1	RBBP4
EZH1	AEBP2
EZH1	JARID2
EZH1	MTF2
EZH1	STK38
EZH2	STK38
EZH2	RBBP7
EZH2	MORC3
EZH2	SETX
EZH2	TRIM35
JARID2	RBBP4
JARID2	MTF2
JARID2	STK38
JARID2	MORC3
JARID2	SETX
JARID2	TRIM35
JARID2	ELL
JARID2	THRAP3
JARID2	BCLAF1
JARID2	STK38L
MTF2	SUZ12
MTF2	RBBP4
MTF2	STK38
MTF2	TRIM35
MTF2	ELL
FBXO32	PPP3CA
POU5F1	ACIN1
POU5F1	ACTL6A
POU5F1	ASF1A
POU5F1	ATF2
POU5F1	BRWD1
POU5F1	CABIN1
POU5F1	CAD
POU5F1	CHD1
POU5F1	CHD3
POU5F1	CHD5
POU5F1	CREB1
POU5F1	CTBP1
POU5F1	CUL4B
POU5F1	DDB1
POU5F1	DHX9
POU5F1	DNMT3A
POU5F1	DNMT3L
POU5F1	EMD
POU5F1	HIRA
POU5F1	HNRNPAB
POU5F1	HNRNPL
POU5F1	HNRNPU
POU5F1	INO80
POU5F1	KLF4
POU5F1	KPNA3
POU5F1	LIG3
POU5F1	MATR3
POU5F1	MITF
POU5F1	MSH6
POU5F1	NFRKB
POU5F1	NFYC
POU5F1	NUDC
POU5F1	PARP1
POU5F1	PHF17
POU5F1	PSMB6
POU5F1	RPA1
POU5F1	RPA3
POU5F1	SALL3
POU5F1	SSRP1
POU5F1	SUPT16H
POU5F1	TOP2A
POU5F1	TRIM24
POU5F1	TRIM33
POU5F1	TTF2
POU5F1	UBN2
POU5F1	XRCC1
POU5F1	XRCC5
POU5F1	XRCC6
POU5F1	ZBTB10
POU5F1	ZBTB2
POU5F1	ZBTB43
POU5F1	ZFHX3
POU5F1	ZFP217
POU5F1	ZIC2
NANOG	PBRM1
NANOG	GATAD2A
NANOG	GATAD2B
NANOG	HDAC1
NANOG	MTA1
NANOG	MTA2
NANOG	PML
NANOG	SIN3A
NANOG	SMARCA2
NANOG	SMARCA4
NANOG	MBD3
NANOG	RBBP7
HDAC2	SIN3A
HDAC2	MTA1
HDAC2	MTA2
HDAC2	MBD3
HDAC2	RBBP7
GATAD2A	SIN3A
NANOG	SOX2
MTA1	MBD3
MTA1	RBBP7
SMARCA2	SS18L1
SMARCA2	SFPQ
SMARCA2	NUMA1
SMARCA2	NONO
SMARCA2	MYBBP1A
SMARCA2	SRRM2
SMARCA2	BRD7
SMARCA2	SMARCB1
SMARCA2	SMARCE1
SMARCA2	SMARCD3
SMARCA2	SMARCC1
SMARCA2	SMARCC2
SMARCA2	PBRM1
SMARCA2	ARID1B
SMARCA4	SS18L1
SMARCA4	SFPQ
SMARCA4	NUMA1
SMARCA4	NONO
SMARCA4	MYBBP1A
SMARCA4	SRRM2
SMARCA4	BRD7
SMARCA4	DPF2
SMARCA4	PHF10
SMARCA4	ACTL6A
SMARCA4	SMARCB1
SMARCA4	SMARCE1
SMARCA4	SMARCD3
SMARCA4	SMARCD1
SMARCA4	SMARCC1
SMARCA4	SMARCC2
SMARCA4	PBRM1
SMARCA4	ARID1A
SMARCA4	SMARCA2
MAEL	SIN3B
MAEL	SMARCB1
MAEL	DDX4
KCNIP3	CTBP2
MAPT	HDAC6
RB1	HMGA2
ING2	H3F3A
H3F3A	BPTF
CLOCK	EZH2
ARNTL	EZH2
EZH2	CRY1
SRY	XPO4
SOX2	XPO4
EHMT2	EHMT1
EHMT2	WIZ
CTBP1	CTBP2
PIK3CB	PTK2B
PIK3CB	PCNA
PRMT2	NFKBIA
CREB3L4	HIRA
CREB3L4	H3F3A
CREB3L4	BUB1
CREB3L4	DDX41
CREB3L4	ANAPC7
CREB3L4	SMC2
CREB3L4	DDX5
CREB3L4	DDX17
UBTF	RB1
EP300	UBTF
HDAC1	UBTF
POLR1E	POLR1B
UBTF	POLR1B
TNFAIP3	TRAF6
NGFRAP1	XIAP
HTT	EIF2C2
NAB2	CHD4
H3F3A	CBX2
H3F3A	CBX4
H3F3A	CBX6
H3F3A	CBX7
H3F3A	CBX8
STAT6	PARP14
IKBKG	TNIP1
IKBKG	UBC
SP1	HDAC1
E2F1	HDAC1
PPARG	HDAC1
PPARG	HDAC3
CEBPB	HDAC1
EPC1	SRF
EPC1	EP300
SNAI1	SIN3A
SNAI2	SIN3A
SNAI3	SIN3A
GATA4	SMAD1
GATA4	SMAD2
GATA4	SMAD3
GATA4	SMAD4
SMAD4	GATA5
SMAD4	GATA6
CMTM2A	AR
NR1I3	NCOR1
KAT2B	SMAD1
GLIS2	CTBP1
HDAC3	GLIS2
MBD3	DNMT3A
MBD3	SMARCA4
DNMT3A	SMARCA4
PRMT6	HMGA2
SP2	NKX3-1
AURKB	H3F3A
AURKB	PARP1
SET	HNRNPA2B1
HNRNPA2B1	PPP2CA
PPP2CA	HIST1H1A
ETS2	SMARCA4
ETS2	SMARCE1
ETS2	SMARCB1
STAT5A	HDAC1
STUB1	MAPT
EP300	PITX2
LDB1	PITX2
RELA	HDAC6
NFKB1	HDAC6
SMARCA4	ACTL6B
SMARCA4	SMARCD2
SP3	SIN3A
SP3	HDAC2
HDAC1	HDAC2
HDAC1	SP3
MNT	SIN3B
HDAC1	SIN3B
SIN3B	SIN3A
MNT	HDAC1
JDP2	ATF2
JDP2	HDAC3
CDK4	CDKN1B
SETDB1	ERG
EPC1	TRIM27
HDAC2	PML
MTA2	RBBP7
PCGF2	PHC2
RNF2	PHC2
PHC2	PHC1
NF1	POLR2A
NF1	SMARCA4
SMARCA4	POLR2A
HDAC1	BRMS1
CTNNB1	TCF4
AXIN1	RNF111
AXIN1	SMAD3
AXIN1	SMAD6
AXIN1	SMAD7
RNF111	SMAD7
AXIN2	RNF11
AXIN2	SMAD7
RNF11	AXIN1
PROP1	CTNNB1
PROP1	CBY1
CTNNB1	CBY1
PROP1	CTNNBIP1
PROP1	LEF1
CTNNB1	LEF1
CTNNB1	SOX2
SRC	DVL2
HCK	DVL2
GRB2	DVL2
SOX10	MITF
SOX10	PAX3
MITF	PAX3
TLE4	PAX3
PAX3	CTNNB1
LEF1	PAX3
LEF1	TLE4
CTNNB1	CCND1
[truncated: 4,964 more rows]
