# Supplementary material for: Rechecking the Centrality-Lethality Rule in the Scope of Protein Subcellular Localization Interaction Networks
Source: PLoS One. 2015 Jun 26;10(6):e0130743. doi: 10.1371/journal.pone.0130743 (PMC4482623; doi:10.1371/journal.pone.0130743)
Supplement: S3 Dataset — It contains PSLINs of 11compartments, including Endoplasmic, Cytoskeleton, Golgi, Cytosol, Lysosome, Mitochondrion, Endosome, Plasma, Nucleus, Peroxisome and Extracellular. (ZIP) [file pone.0130743.s003.zip › Mouse_PSLINs/Peroxisome_PPI.txt]

ABCD1	ABCD3
ABCD2	ABCD1
PHYH	ACSL6
