# Supplementary material for: Rechecking the Centrality-Lethality Rule in the Scope of Protein Subcellular Localization Interaction Networks
Source: PLoS One. 2015 Jun 26;10(6):e0130743. doi: 10.1371/journal.pone.0130743 (PMC4482623; doi:10.1371/journal.pone.0130743)
Supplement: S3 Dataset — It contains PSLINs of 11compartments, including Endoplasmic, Cytoskeleton, Golgi, Cytosol, Lysosome, Mitochondrion, Endosome, Plasma, Nucleus, Peroxisome and Extracellular. (ZIP) [file pone.0130743.s003.zip › Mouse_PSLINs/Plasma_PPI.txt]

SMAD3	RRAS2
SMAD3	RASD2
SMAD3	RAB38
SMAD3	RGS3
TGFBR1	RASD2
TGFBR1	RAB13
TGFBR1	RHEBL1
TGFBR1	RHOD
TGFBR1	RAB3B
TGFBR1	RAB38
TGFBR1	ARL4D
TGFBR1	GNA13
TGFBR1	BCR
TGFBR1	KATNB1
TGFBR1	GNB3
TGFBR1	GNB2
TGFBR1	IKBKB
TGFBR1	CSNK1D
TGFBR1	CHUK
TGFBR1	BMPR2
TGFBR1	SKAP2
TGFBR1	SNTG1
TGFBR1	PLEK
TGFBR1	PARD6A
TGFBR1	NOXO1
TGFBR1	EFNA1
TGFBR1	RGS19
TGFBR1	OCLN
TGFBR1	RHOA
TGFBR1	RHOH
TGFBR1	RHOJ
TGFBR1	CUL5
TGFBR1	SMAD7
ACVR1	RAB17
ACVR1	RHOJ
ACVR1	RHOD
ACVR1	NRAS
ACVR1	RAB3B
ACVR1	RRAS2
ACVR1	TGFBR1
ACVR1	PLEK
ACVR1	JUB
ACVR1	RASD2
ACVR1	IKBKB
ACVR1	AP2B1
ACVR1	RHEBL1
SMURF1	ARL4D
SMURF1	GNG11
SMURF1	PAK1IP1
SMURF1	MAP3K7
SMURF1	OSBPL3
SMURF1	RIT1
SMURF1	RASD2
SMURF1	CUL5
SMURF1	RAPSN
SMURF1	AP2B1
SMURF1	SMAD3
SMURF1	SMAD7
SMURF1	OCLN
ACVR1	FCHO1
SMURF1	STRAP
SMURF1	FCHO1
PIK3R1	CTNNB1
BMPR2	PRKCB
BMPR2	TUBB5
BMPR2	LSP1
BMPR2	TRPC1
SMAD7	ACVR1B
BMPR1A	SMAD7
PTPRF	CTNNB1
CBL	PIK3R1
GRB2	CBL
MUC1	CTNNB1
APC	MUC1
GRB2	PIK3R1
PTK2	PXN
SLC9A3R1	SLC9A3
MC4R	ATRNL1
GLRB	GPHN
GRIK4	GRIK2
GRIK4	GRIK3
FGD1	ABP1
ROR1	MAGED1
ROR2	MAGED1
NFE2L2	ATF4
CTNNB1	PSEN1
RHOA	ROCK1
RHOA	DIAP1
MRAS	MLLT4
CDC42	ROCK1
CD14	TLR4
HOMER2	GRIK1
GRIA1	HOMER2
FURIN	FLNA
UBQLN2	ITGB3
UBQLN2	CD47
SHC1	ERBB3
SNAP23	STX1A
SNAP23	STX2
SNAP23	STX4
PGM5	DMD
PGM5	UTRN
CBL	LCK
SLC9A3R1	TRPC5
SLC9A3R1	TRPC4
ADRB3	SRC
NRXN1	SYTL1
JAK2	DNAJA3
MAP2K1	FLNA
MAP2K2	FLNA
NPHS2	NPHS1
DMD	DGKZ
GRB2	CD28
RDX	SLC9A3R2
RDX	SLC9A3R1
INADL	GRIN2A
INADL	KCNJ10
INADL	KCNJ15
INADL	GRIN2B
INADL	GRIN2C
INADL	GRIN2D
DLG4	GRIN2A
DLG4	GRIN2B
DLG4	GRIN2C
DLG4	GRIN2D
DLG4	GRIN1
ERBB2	ERRFI1
HSPA1B	HSP90AB1
NGFR	MAGED1
PLXNA1	NRP1
PLXNA1	NRP2
NPR1	PLXNA1
CD3E	SHC1
CD3E	LCK
CD3E	ZAP70
F11R	CASK
TEK	GRB2
TEK	GRB7
TEK	GRB14
TEK	PIK3R1
SHC1	PTPN12
TNFRSF14	TRAF5
TNFRSF14	TRAF2
SGCB	SGCA
SGCB	SGCG
SGCB	SGCD
DAG1	SGCD
JAK2	KIT
AKT1	AKT2
PIK3R1	IRS1
PIK3R1	IRS2
CLDN1	MPDZ
MPDZ	F11R
IL1R2	IL1RAP
CTLA4	AP2M1
FZD8	GOPC
SLC3A2	SLC7A7
CD19	PIK3R1
SSH1	CFL1
APBB1	APP
APBB1	APLP1
APBB1	APLP2
CD38	LCK
PIK3R1	GAB2
GAB2	GRB2
GAB2	SHC1
EHD1	EHD3
ERBB2IP	PKP4
AXIN1	CTNNB1
AXIN1	GSK3B
AXIN1	APC2
AXIN1	APC
USH1C	CDH23
ABCC2	RDX
AP2B1	EPS15
CD81	IGSF8
EPS15	NUMB
EPS15L1	NUMB
CDH15	CTNNB1
TNFRSF11A	TRAF5
TNFRSF19	TRAF2
TNFRSF19	TRAF3
TNFRSF19	TRAF5
TNFRSF13B	TNFSF13B
PRKCI	FRS2
EDA2R	TRAF6
TNFRSF19	TRAF6
IL1RAP	MYD88
CFTR	SLC4A7
CFTR	SLC9A3R1
CFTR	PDZK1
MAP3K7	TRAF6
ERBB2	ERBB2IP
NPHS1	CDC42
NPHS1	RAC1
NPHS1	RHOA
NOTCH1	ITCH
TNF	RIPK1
TNF	TNFRSF1A
MDM2	RASSF1
PTEN	NEDD4
TRAF6	CYLD
IL6ST	CBL
SMAD3	GSK3B
CYLD	RIPK1
FLT1	LDLR
PLCG1	FLT1
CBL	FLT1
EGFR	USP8
GRB2	MET
ITSN1	CBL
EGFR	EPS15
TLR4	BCL10
MAP3K7	BCL10
SNCA	CDC42EP2
SNCA	MARK1
SNCA	BRSK1
SNCA	CAMK2D
SNCA	CAMK2A
SNCA	MARK2
SNCA	CTNNB1
SNCA	CTNNA2
SNCA	SPNA2
SNCA	SPNB2
SNCA	EPB4.1L2
SNCA	TUBB6
SNCA	TPPP
SNCA	TUBB5
SNCA	TUBB3
SNCA	AP2M1
SNCA	AP2B1
SNCA	AP2A1
SNCA	CLTC
SNCA	CNTN1
SNCA	SLC1A3
SNCA	ATP6V0D1
SNCA	ATP6V1A
SNCA	GNB1
SNCA	GNB2
SNCA	LSAMP
SNCA	CNP
SNCA	THY1
SNCA	VDAC1
SNCA	ATP6V1B2
SNCA	ATP6V0A1
SNCA	GNAO1
SNCA	STX1A
SNCA	SLC1A2
SNCA	CD47
SNCA	SYT2
SNCA	ICAM5
SNCA	VAPA
SNCA	STXBP1
APC	CTNNB1
BRCA1	EWSR1
EWSR1	NKD2
EWSR1	ABTB1
SMAD3	VDR
MAPT	HDAC6
PIK3CB	PTK2B
MUSK	DVL1
AGRN	DVL1
AGRN	DVL2
AGRN	PAK1
AGRN	PAK1IP1
DVL1	PAK1
PAK1	CDC42
PAK1	MUSK
APC	IL6
CDH2	LRP5
CDH2	LRP6
AXIN1	CDH2
AXIN1	LRP5
AXIN1	SMAD3
AXIN1	SMAD7
AXIN2	SMAD7
LRP6	DKK1
FZD8	RYK
RYK	DVL1
SRC	DVL2
HCK	DVL2
GRB2	DVL2
CRK	DVL2
FZD1	WNT7B
FZD4	WNT7B
FZD10	WNT7B
WNT7B	LRP5
LRP5	FZD1
LRP5	FZD10
HDAC6	HSP90AB1
APC	PRKCA
APC	CTNNA1
APC	ASPH
BTC	EGFR
APC	BTC
APC	ESR2
APC	MYD88
AXIN1	DVL1
CTNNB1	CDH1
RAC1	PAK1
GNA13	CDH1
BMPR1A	CTNNB1
SFRP1	SFRP2
SFRP1	SFRP5
SFRP2	SFRP5
SFRP2	VANGL2
SFRP2	DKK1
SFRP1	DKK1
VANGL2	DVL2
DVL1	DVL2
GSK3B	DVL1
CD276	TREML2
RAF1	MAP2K1
IL1R1	IL1RAP
IL1R1	MYD88
MYD88	TUBB5
MYD88	STK38
TLR4	TICAM2
TLR4	TIRAP
TLR4	MYD88
TIRAP	MYD88
TRAF6	ACTN1
TRAF6	HSP90AB1
TRAF6	HSP90AA1
TRAF6	ATP6V1A
TRAF6	HSPA2
TRAF6	PKM2
TRAF6	ATP5B
TRAF6	EEF1A1
ATP6V1A	ACTN1
TNF	FADD
JAK2	STAT3
AXIN1	PPP2CA
CTNNB1	AXIN2
APC	AXIN2
GSK3B	AXIN2
CTNNB1	GSK3B
CTNNB1	TAX1BP3
DVL2	AXIN1
DVL1	PRICKLE2
NF2	CTNNB1
CDH2	CTNNB1
CTNND1	CTNNB1
CTNNA1	CTNNB1
ROR2	FZD2
SHC1	APP
GRB2	APP
JUP	CDH1
JUP	DSC1
JUP	DSG1A
PORCN	WNT7B
CDH2	CTNND1
BAG3	HSPA1B
BAG4	HSPA1B
CBL	PDGFRB
CTNND1	ZBTB33
FADD	CASP8
ZAP70	LCK
LCK	CYLD
MDM2	ARRB2
LYN	PAG1
PAG1	CSK
GSK3B	CTNND1
LCK	SOCS6
HSP90AA1	CDC37
DLG4	MDM2
DLG4	AP2B1
GSK3B	NFE2L2
BIRC2	HTRA2
DIAP1	HTRA2
UNC13A	FBXO45
DCC	KNCN
ARRB1	SLC9A1
NOTCH1	DLL1
RNF31	CHUK
RNF31	IKBKB
NEDD4	SNCA
TUBB5	THBS1
AKAP12	TF
NHP2L1	C1QBP
RAB8A	SYTL4
RASSF1	ITPRIP
RAB5C	PIP
PDS5A	ANXA5
CD2AP	SYNJ2
PDS5A	SERBP1
CD2AP	CLTC
CD2AP	ARAP1
CD2AP	SH3D19
RASSF1	VAPA
HAUS7	BSG
PDS5A	C1QBP
AKAP12	PKM2
CD2AP	RTKN2
ITCH	CYLD
TRAF2	MAP3K7
TAP1	B2M
CBL	KIT
CBL	FYN
TRAF6	UBE2D3
TRAF6	ITCH
TRAF2	UBE2D3
TRAF2	ITCH
KHDRBS1	RIPK1
TRAF2	KHDRBS1
CBL	SYK
ITSN1	SPRY2
ITPR1	ERLIN2
MGRN1	TSG101
RYK	CDC37
SNAP25	DNAJC5
VAMP2	SNAP25
STX1A	SNAP25
STX1A	VAMP2
SNCA	SNAP25
SNCA	VAMP2
NEDD4	SCNN1A
PRKCZ	GSK3B
TLR4	TRAF6
TLR4	TRAF3
TLR4	MAP3K7
TLR4	BIRC2
MAP3K7	BIRC2
MAP3K7	MYD88
MYD88	TRAF3
MYD88	TRAF6
KCNQ3	ANXA6
KCNQ2	ANXA6
PLCB3	ANXA6
MAPK3	GABRR1
SMURF1	RHOA
SLC34A1	PDZK1
SLC34A1	PDZD3
SLC34A1	SLC9A3R1
SLC34A1	SLC9A3R2
SLC34A1	HSP90AB1
CUL5	SOCS6
CUL5	SOCS7
CUL5	CISH
EGFR	CBL
GRB2	EGFR
BLNK	BTK
BLNK	MAPK1
PLCG1	PDGFRB
NOTCH1	NUMB
FCHO2	EPS15
IKBKB	NFKBIA
TRAF2	RIPK1
NEDD4	CBL
GSK3B	APC
GSK3B	PSEN1
MESDC2	LRP6
BIRC2	RIPK1
EFNB2	EPHA4
SNAP25	STX4
SNAP25	STX2
CD2AP	CASK
CD2AP	NPHS1
ADORA2A	ACTN1
PRKCD	HSPB1
PRKCA	ITGB3
MDM2	IGF1R
CD40	TRAF2
CD40	TRAF3
CD40	BIRC2
CD40	CHUK
CD40	IKBKB
CD40	TRAF6
CD40	MAP3K7
MIB1	DLL1
SCN5A	NEDD4
SCN2A1	NEDD4
FGFR1	FRS2
CD2AP	FLT1
CD2AP	CBL
RNF31	MUSK
CBL	SH2B2
S1PR1	JAK2
SRC	S1PR1
SRC	JAK2
PTPRF	FYN
SLC6A4	MAGED1
CTNNB1	ESR1
SRC	KHDRBS1
ITSN1	PICALM
ITSN1	EPS15L1
ITSN1	AMOTL1
ITSN1	KRT1
ITSN1	PPL
ITSN1	SWAP70
ITSN1	SYNC
ITSN1	DLGAP2
ITSN1	PLVAP
ITSN1	TIAM1
PRKACA	MBP
NOD1	HSP90AB1
NOD1	HSP90AA1
MS4A2	LYN
HSP90AB1	GCGR
TRAF4	CTNNB1
JAK2	PIK3R1
GJC1	TSG101
GJA1	TSG101
GJD3	TSG101
TSG101	GJB3
GRIN1	GRIN2A
GRIN1	GRIN2B
GRIN1	DLG2
FGR	CBL
PLCG1	CBL
EPS8	CBL
GRIN1	NOS1
GRIN1	DLGAP1
GRIN1	CIT
GRIN2B	NOS1
GRIN2B	DLGAP1
GRIN2B	CIT
GRIN2B	GRIN2A
GRIN2B	DLG2
GRIN2B	GRM1
GRIN2B	HOMER1
GRIN1	GRM1
GRIN1	HOMER1
GRIN1	DLG3
GRIN1	SHANK2
GRIN1	NSF
GRIN2B	DLG3
GRIN2B	SHANK2
GRIN2B	NSF
GRIN2B	PRKACA
GRIN2B	PRKAR2B
GRIN1	PRKACA
GRIN1	PRKAR2B
GRIN1	PRKCB
GRIN1	PRKCC
GRIN2B	PRKCB
GRIN2B	PRKCC
GRIN1	PPP2CA
GRIN2B	PPP2CA
GRIN1	SRC
GRIN1	PTK2B
GRIN1	MAPK1
GRIN1	MAPK3
GRIN2B	SRC
GRIN2B	PTK2B
GRIN2B	MAPK1
GRIN2B	MAPK3
GRIN1	MAP2K1
GRIN1	MAP2K2
GRIN1	RAF1
GRIN2B	MAP2K1
GRIN2B	MAP2K2
GRIN2B	RAF1
GRIN1	RAC1
GRIN1	RAP1A
GRIN1	NF1
GRIN2B	RAC1
GRIN2B	RAP1A
GRIN2B	NF1
GRIN2B	RALA
GRIN1	PIK3R1
GRIN1	PLCG1
GRIN1	ARC
GRIN2B	PIK3R1
GRIN2B	PLCG1
GRIN2B	ARC
GRIN1	CDH2
GRIN1	DSG1A
GRIN1	CTNNB1
GRIN1	CTNND1
GRIN1	CLTC
GRIN1	HSPA1B
GRIN2B	CDH2
GRIN2B	DSG1A
GRIN2B	CTNNB1
GRIN2B	CTNND1
GRIN2B	CLTC
GRIN2B	HSPA1B
GRIN1	DLG1
GRIN1	SLMAP
GRIN1	CAMK2A
PTK2	BCAR1
TNK2	CLTC
TNFRSF11A	PIK3R1
TNFRSF11A	CBL
TNFRSF11A	TRAF6
CD40	PIK3R1
CD40	CBL
CBL	TRAF6
CD40	KHDRBS1
ZAP70	CBL
TNFRSF1A	CHUK
TNFRSF1A	IKBKB
TNFRSF1A	RIPK1
PTK2	SORBS1
SORBS1	CBL
SRC	CBL
SH2B2	INPPL1
PDS5A	CDCA5
RIPK1	ITCH
RIPK1	TRAF6
SYK	SLC4A1
ZAP70	SLC4A1
CBL	CRK
LYN	CBL
PTK2B	SRC
CAV1	FLOT1
CAV1	INSR
SH2B2	GRB2
HCK	CBL
CD247	ZAP70
CD4	LCK
CSF1R	STAT3
CSF1R	PIK3R1
CSF1R	GRB2
CSF1R	SHC1
DOK3	CBL
PTPN6	MBP
IL17RC	IL17RA
KIT	SH2B2
AXIN1	ITCH
AXIN1	WWP1
KRT8	TGM2
KRT8	HSPA1B
KRT8	HSP90AA1
ADRBK1	MDM2
GABRA1	USP14
APC	SCRIB
MIB1	SNX5
TRAF6	ARRB1
TRAF6	ARRB2
SRC	PIK3C2A
JUP	CTNNA1
CTNNA1	FMN1
MYOF	KDR
MYOF	DNM2
ERBB2	CBL
ERBB2	PIK3R1
ERBB2	SHC1
LYN	KHDRBS1
YES1	KHDRBS1
FYN	KHDRBS1
BRAF	RAF1
NEDD4	LITAF
ADRBK1	SCNN1B
ADRBK1	NEDD4
SCNN1B	NEDD4
EGFR	ERBB2
MAPK3	PLCG1
NEDD4	SCNN1G
SH2B2	INSR
SORBS1	SH2B2
INSR	SORBS1
FADD	RIPK1
CASP8	CYLD
CD27	TRAF2
SLC6A3	STX1A
CSF1R	FYN
MDM2	NUMB
CBL	PIK3CG
FYN	PIK3R1
LCK	PIK3R1
BIRC2	TRAF2
KATNA1	KATNB1
EDAR	TRAF2
EDAR	EDA
GNB1	GNB2L1
PRKACB	PRKAR2B
PRKACB	ITPR1
PRKACB	PDPK1
PRKACB	NSF
PRKACB	HSP90AB1
SOCS6	KIT
PPP2CA	AKT3
MYH9	TRIM72
PRKACA	SRC
ADCY5	GNB2
ADCY5	GNB1
ADCY6	GNB1
ADCY5	TUB
SORBS2	ACTN1
SORBS2	VCL
SORBS2	PXN
SORBS2	FLOT1
SORBS2	CBL
SORBS2	PTK2B
AP2A1	EPS15
ITSN1	EPN1
ITSN1	EPS15
CRK	PIK3CB
CRK	PIK3R1
CRK	BCR
GRB2	BCR
SHC1	INPPL1
SHC1	GRB2
LRRK2	HSP90AA1
LRRK2	CDC37
LRRK2	CDC42
LRRK2	MBP
ARFGAP1	LRRK2
LRRK2	CTNNB1
LRRK2	AXIN1
LRRK2	GSK3B
LRRK2	MSN
RAB5B	LRRK2
NFE2L2	CLTC
ITGB1	TLN1
ITGB1	FERMT2
GABARAP	CALR
SNCA	KCNJ11
SNCA	ABCC8
DLG1	MYO6
SMAD7	BMPR2
SMAD7	ACVR1
CHUK	IKBKB
SRC	DIAP1
FYN	DIAP1
YES1	DIAP1
SRC	KDR
DRD2	PAWR
SNCA	APP
TGFBR1	PAK1
TUBB3	MAP1B
PRNP	ATP2B2
PRNP	CLSTN1
PRNP	APLP2
PRNP	L1CAM
PRNP	P4HB
PRNP	ADAM23
PRNP	APBB1
PRNP	CNTN1
PRNP	NCAM2
PRNP	APP
PRNP	LSAMP
PRNP	IGSF8
PRNP	CADM3
PRNP	APOE
PRNP	NCAM1
PRNP	DPP6
PRNP	ATP1A3
PRNP	ATP1A1
PRNP	ATP1B1
PRNP	MBP
PRNP	GNB1
PRNP	STXBP1
LIPC	HSP90B1
LIPC	EEF1A1
LIPC	PDIA6
LIPC	CALR
AP2A2	SNAP91
AP2A2	EPN1
AP2A2	EPS15
STAT3	STAT2
CBL	PXN
VEGFA	CRYAB
VEGFA	KDR
CAV1	SNCA
SMAD3	CHUK
SNCA	DNAJC5
RAB3A	SNCA
RAB5A	SNCA
RAB8A	SNCA
CHRNA1	ACTN1
ROR2	GSK3B
VANGL2	DVL1
SFRP1	FZD4
SFRP1	FZD7
SLC6A3	SNCA
NFKBIA	GJA1
HOMER2	RHOA
CIT	RHOA
HOMER2	RAC1
CIT	RAC1
HOMER2	CDC42
CIT	CDC42
HOMER2	GRM1
HOMER2	DLG4
PAK1	AKT1
PAK1	MBP
LIMS1	ILK
ILK	PARVA
PARVA	LIMS1
SOCS6	FLT3
NCAM1	SPNA2
CHRNA7	LYNX1
SHH	BOC
SHH	CDON
PPL	BFSP2
PPL	BFSP1
ANXA1	DYSF
ANXA2	DYSF
CACNA1A	CACNB1
CACNA1A	CACNB3
CACNA1A	CACNB4
CACNA1B	CACNB1
CACNA1B	CACNB3
CACNA1B	CACNB4
CDH5	CSK
CDH2	CSK
AXL	TYRO3
IL12RB2	JAK2
EGFR	JAK2
PRKCZ	MBP
PRKCZ	PARD6A
PRKCZ	PKM2
AGTR1A	ARRB1
ADRA2A	ADRBK1
IL17RA	TRAF6
ITPR1	GRM1
ITPR1	HOMER1
ITPR1	GRID2
HOMER1	GRM1
HOMER1	GRID2
PRKCB	GAP43
PRKCD	GAP43
USH2A	VEZT
USH2A	MYO7A
GPR98	MYO7A
MIB1	DLL4
MIB1	JAG1
PSEN1	NCSTN
PSEN1	PSENEN
PSEN2	NCSTN
PSEN2	PSEN1
PSEN2	PSENEN
AKAP7	PRKAR1A
CATSPER2	CATSPER1
CATSPER3	CATSPER1
CATSPER4	CATSPER1
CISH	PRKCA
CISH	PRKCB
CISH	PRKCQ
MAGI1	AMOTL1
AMOTL2	MAGI1
TMPRSS11E	SERPINA5
MAPK3	MBP
GSK3B	MDM2
ACVRL1	TGFBR1
FAS	FADD
RYR2	SRI
RYR2	PSEN2
PSEN2	SRI
GABBR1	ATF4
GABBR2	ATF4
STOML3	CAV1
STOML3	ADCY3
CAV1	ADCY3
CRLF2	JAK2
LIN7C	NRXN1
LIN7C	GRIN2B
LIN7C	APBA1
LIN7C	DLG1
LIN7C	CASK
LIN7C	MPP5
SLA2	ZAP70
SLA2	CBL
USH1C	MYO7A
USH1C	PCDH15
USH1C	USH1G
TJP2	GJD2
PSEN1	CDH1
PLXND1	NRP1
SLC12A2	STK39
GRIK1	GRIK2
DLG1	LCK
DLG1	CBL
DLG1	ZAP70
ANKS4B	USH1C
PLEKHG5	MYO6
RHOA	PLEKHG5
CDK5	CDK5R1
SRC	EGFR
DAG1	SNTA1
DAG1	SGCA
DAG1	SGCB
SGCA	SNTA1
SGCA	SGCD
UTRN	SNTA1
UTRN	DAG1
UTRN	SGCB
UTRN	SGCD
ITGA6	ITGB1
FRS2	GRB2
PAK1	RHOQ
SORBS1	RHOQ
SRR	DISC1
ERI3	PRNP
GRB2	PRNP
SEMA4F	DLG4
GRASP	CYTH3
GRASP	CYTH2
EEF1A1	RGS12
DMD	DAG1
DMD	NOS1
DMD	SNTA1
DMD	SNTB1
DMD	SGCD
DMD	SGCA
DMD	PTRF
DMD	SGCB
DMD	SGCG
DMD	CRYAB
ITGB5	MAPK1
PRKACA	GABRB1
KIT	PIK3R1
KIT	GRB2
KIT	FES
PSEN1	NOTCH1
PSEN1	NOTCH2
PSEN1	NOTCH3
PSEN1	NOTCH4
PSEN2	NOTCH1
PSEN2	NOTCH2
PSEN2	NOTCH3
PSEN2	NOTCH4
HSP90AB1	NOD2
EDNRA	YES1
ARRB1	YES1
EDNRA	ARRB1
PKD1	JAK2
CAV1	JAK2
EPOR	CISH
IL17RB	TRAF6
PKD1	PKD2
CLEC2I	KLRB1C
RGS18	GNAQ
RGS18	GNAI3
VLDLR	PAFAH1B2
PAK1	NF2
PXN	PAK1
NOXO1	CYBA
SHH	HHIP
VANGL2	SCRIB
VANGL2	FZD3
MYO7A	PCDH15
IL3RA	JAK2
PKD1	PKD2L1
CAV3	GNB1
CAV3	SRC
CAV3	DMD
CAV3	SGCA
CAV3	DAG1
BRCA1	UBE2D3
KCNB1	KCNA2
KCNB1	KCND2
KCNB1	HSPA1B
KL	FGFR1
KL	FGFR2
KL	FGFR3
KL	FGFR4
SNX9	INSR
SNX9	IGF1R
NF2	GRB2
TGFBR2	TGFBR1
TGFBR2	TGFBR3
LEPR	CISH
VEGFA	FLT4
ARHGEF2	PPP1R9B
MAP3K7	CARD11
PDLIM5	ACTN1
PDLIM5	VCL
TMEM204	KDR
TMEM204	FLT4
ABR	RAC1
BCR	RAC1
RAF1	ROCK2
FRAS1	GRIP1
DAB2	AP2A1
DAB2	AP2B1
DAB2	CLTC
DAB2	AP2M1
DAB2	AP2A2
SLC2A4	FLOT1
CAV3	FLOT1
INSR	FLOT1
INSR	CAV3
GRIA2	GRIA1
GRIA2	GRIA3
BACE1	APP
NFATC3	TNF
DOK3	INSR
MET	MUC20
DLG3	NEDD4
DLG3	DLG2
CATSPER1	CATSPERB
CATSPER1	HSPA2
NRCAM	DLG4
NRCAM	DLG1
ATP2B1	ITPR3
ATP2B1	ATP2A2
CACNA1C	RYR2
GRIN1	GRIN2C
DLG1	BACE1
DLG1	APP
DLG1	CAMK2A
DLG1	DLG3
DLG4	KCNA4
DLG4	KCND2
DLG4	THY1
DLG4	ATP1A1
MPL	JAK2
MPL	PIK3CA
NTRK2	PLCG1
NTRK2	DLG4
DLG4	ARC
KCNA1	KCNA2
IRS1	INSR
DUSP3	MAPK1
MAGI1	IGSF5
TNK2	CDC42
NGFR	TRAF6
BRCA1	ESR1
LNPEP	SLC2A4
KITL	KIT
CACNA1D	STX1A
CACNA1D	ATP1A1
ATP4B	ATP4A
PPM1A	PCDH1
PPM1A	PCDH9
PPM1A	PCDH11X
CAPN2	MAPK1
CAPN2	TLN1
RYK	EPHB2
RYK	EPHB3
RYK	EPHA7
RYK	MLLT4
ARHGAP10	PTK2B
RTN4	RTN4R
GRB2	SPRY2
SOS1	SPRY2
GRID2IP	GRID2
PDCD1	PDCD1LG2
DAB2	ITSN1
DAB2	EPS15
FCHO2	ITSN1
FCHO2	DAB2
FCHO2	MYH9
FCHO2	CLTC
FCHO2	EPS15L1
DLG4	PRKAR1B
DLG4	RAPGEF2
DLG4	PIK3C2A
DLG4	RALGPS1
DLG4	ENPP2
DLG4	CDKL5
DLG4	GABBR2
DLG4	SOS1
DLG4	RGS9
DLG4	ROBO2
DLG4	ADCY3
DLG4	SYTL3
DLG4	CLCNKB
DLG4	AJAP1
DLG4	CNGB1
DLG4	PIK3AP1
DLG4	PCDH15
DLG4	FOLH1
DLG4	NOXA1
DLG4	HCLS1
DLG4	TYRO3
DLG4	STAP2
DLG4	TTYH2
DLG4	ENPP1
DLG4	PRC1
DLG4	CNTN3
DLG4	FGD5
DLG4	CDH4
DLG4	B4GALT1
DLG4	FLNB
DLG4	ITM2C
DLG4	SHANK1
DLG4	TIE1
DLG4	ABR
DLG4	MAPK1
DLG4	INADL
DLG4	CHRM1
DLG4	LRRTM4
DLG4	FRAS1
DLG4	CDH23
DLG4	CELSR1
DLG4	ABCG5
DLG4	RTKN2
DLG4	DOC2B
DLG4	MYRIP
DLG4	NOTCH4
DLG4	GPR63
DLG4	RASGRP1
DVL2	PARD6A
DVL2	SMURF1
SMURF1	PARD6A
PRKAA1	MAGED1
PRKAA1	SORBS1
SGK1	RABAC1
PRKAA1	HSPB1
PRKCZ	C1QBP
RHEBL1	TRAF2
RHEB	TRAF2
GSK3B	H2-AA
PRKCA	GRIN2B
PLCB2	GRIN2B
CBL	SHC1
TNFRSF1A	MAP3K7
MBP	YES1
MBP	DLG4
MBP	SRC
MBP	FYN
MBP	LCK
MBP	HCK
MBP	HCLS1
MBP	RASA1
MBP	BLK
MBP	VAV2
MBP	BTK
MBP	ARHGEF5
MBP	ITSN1
SGCB	SGCZ
SGCZ	DMD
EPHB1	TIAM1
EPHA2	TIAM1
SLC8A1	ATP1A1
SLC8A1	ATP1A2
HOMER1	GRM5
HOMER2	GRM5
HOMER3	GRM5
HOMER2	HOMER1
HOMER3	HOMER2
ATP6V0A4	ATP6V0D2
KIT	PIK3CA
ITSN1	PIK3C2B
CDC42	IQGAP1
CFTR	HSP90AB1
CFTR	S100A6
CFTR	ARF4
CFTR	TCP1
CFTR	ATP6V1A
CFTR	PCDH15
CFTR	GNB2L1
CFTR	CAPNS1
CFTR	APOA2
CFTR	LIMA1
CFTR	SHROOM3
CFTR	BAG3
CFTR	CDC37
CFTR	CDH1
CFTR	TRO
SHANK3	RET
SHANK3	GRB2
PSEN1	DLL1
OCLN	CLTC
DAB2	LRP2
MAPK1	MBP
RGS7BP	RGS7
RGS7BP	RGS9
RGS7BP	RGS11
RGS7BP	GNB5
PSEN1	PIK3R1
CDH1	PIK3R1
CDH2	PIK3R1
BBS4	FEZ1
EPOR	PIK3R1
SRC	CSF1R
CBL	CSF1R
AQP2	VAMP2
AQP2	VAMP3
ADRBK1	GNB1
BTK	GNB1
ADRBK1	GNG2
BTK	GNG2
CD3E	PTPN6
CD2AP	PKD2
GNB1	GNG2
GNB1	GNAO1
GNG2	GNAO1
PKD2	TAZ
APOA1	APOB
NGFR	NTRK1
FCGR1	HCK
NTRK1	TRAF6
STX1A	STXBP2
STX1A	STXBP1
ALK	SHC1
PSEN1	GRIN1
PSEN1	GRIN2A
PXN	MAPK1
PXN	SRC
MAPK1	CRK
PXN	ZHX2
CACNA1A	CACNB2
CACNA1B	CACNB2
CACNA1C	CACNB3
FGFBP1	FGF10
GRIK2	GRIK3
CPEB1	APLP1
CPEB1	APLP2
CPEB1	APP
INHA	ACVR1
DLG4	KLHL17
CHRNA5	CHRNA4
CHRNA5	CHRNA3
PTPRC	CDH17
PTPRC	ITGB1
PTPRC	ITGA6
CDH17	ITGB1
CDH17	ITGA6
AIF1	LCP1
DLG1	CASK
TRPC4	ITPR1
TRPC4	ITPR3
TRPC4	TRPC1
TRPC4	CAV1
ITPR3	CAV1
ATP6V1G1	ATP6V0A1
ATP6V1G1	LAMP2
PAK1	ESR1
TNFRSF1A	SYK
SRC	RAF1
RGS12	DLGAP3
RGS12	MAP2K2
ESR1	SRC
ESR1	NOS3
RGS13	GNAI2
RGS13	GNA11
GAS1	SHH
GABRA1	GABRG2
GABRA1	GABRB2
GPC3	SHH
SHC1	EGFR
IL6ST	LIFR
KCNK1	PSD
KCNK1	ARF6
GHR	CISH
FCER1G	CD247
FMN1	FYN
WBP4	FMN1
SCN1A	NEDD4
SCN8A	NEDD4
SCN9A	NEDD4
SCN10A	NEDD4
CDH1	ARVCF
CDH2	ARVCF
CDH15	ARVCF
CDH1	CTNND1
NUMB	CDH1
NUMB	GRIN1
CDH2	NUMB
NUMB	CTNNA1
NUMB	CTNNB1
GRIA2	CACNG2
CACNG2	GRIA1
GRIA2	DLG4
ACE	MYH9
CRK	IRS1
CRK	BCAR1
IRS1	IRS2
SLC1A5	PRKCD
SLC38A3	PRKCD
CDON	NEO1
NEO1	CDH15
NEO1	CDH2
MUSK	DOK7
SHC1	SRC
NCSTN	HSP90B1
NCSTN	EEA1
ANXA7	SRI
CAV1	NF1
EPS8	GRIN1
EPS8	GRIN2A
EPS8	GRIN2C
GRIN2A	GRIN2C
GRIA1	GRIN1
GRIA1	GRIN2A
GRIA1	EPS8
GRIA1	GRIN2C
PRKCD	OCLN
MELK	MDM2
MELK	SMAD3
MELK	SMAD7
NEDD4	GRIN2D
NEDD4	GRIN2A
KL	TRPV5
APOA1	APOE
DLG4	LRP1
GRIN1	LRP1
GRIN2A	LRP1
GRIN2B	LRP1
GRIA1	LRP1
FAS	CASP8
STAT3	CYLD
TRAF6	WWP1
AKT1	PPL
EGFR	PPP1R13B
EGFR	SOS1
NRP1	PLXNA2
P2RX4	P2RX7
TRAF6	AKT1
SYK	TRAF3
SYK	TRAF6
SYK	MAP3K7
SYK	TLR4
PRKACA	PNPLA2
KHDRBS1	RASA1
TEC	PLCG1
SNTA1	ADRA1D
PTGIR	GNAS
PTGIR	GNAI1
PTGIR	GNA11
ARHGAP1	RAC1
ARHGAP1	CDC42
ARHGAP1	RHOA
AGTR1A	AGTRAP
PTH1R	EPB4.1L2
DVL2	GABARAPL1
NOTCH1	JAG1
CFTR	DNAJA3
SLC7A8	SLC3A2
PDZK1	PTGIR
PLCB3	GNAQ
TRPV1	PRKACA
PRKCA	GRM5
SNAP23	CHUK
SNAP23	IKBKB
AKT1	HSP90AB1
AKT1	HSP90AA1
LGR5	ZNRF3
TIRAP	TNFSF9
CHRNA4	LYNX1
CD247	PTPN6
CSK	ITGB3
