# Supplementary material for: Rechecking the Centrality-Lethality Rule in the Scope of Protein Subcellular Localization Interaction Networks
Source: PLoS One. 2015 Jun 26;10(6):e0130743. doi: 10.1371/journal.pone.0130743 (PMC4482623; doi:10.1371/journal.pone.0130743)
Supplement: S4 Dataset — It contains PSLINs of 11compartments, including Endoplasmic, Cytoskeleton, Golgi, Cytosol, Lysosome, Mitochondrion, Endosome, Plasma, Nucleus, Peroxisome and Extracellular. (ZIP) [file pone.0130743.s004.zip]

Archive with 12 entries (11 files):
- Fly_PSLINs/
- Fly_PSLINs/Cytoskeleton_PPI.txt
- Fly_PSLINs/Cytosol_PPI.txt
- Fly_PSLINs/Endoplasmic_PPI.txt
- Fly_PSLINs/Endosome_PPI.txt
- Fly_PSLINs/Extracellular_PPI.txt
- Fly_PSLINs/Golgi_PPI.txt
- Fly_PSLINs/Lysosome_PPI.txt
- Fly_PSLINs/Mitochondrion_PPI.txt
- Fly_PSLINs/Nucleus_PPI.txt
- Fly_PSLINs/Peroxisome_PPI.txt
- Fly_PSLINs/Plasma_PPI.txt
