# Supplementary material for: Rechecking the Centrality-Lethality Rule in the Scope of Protein Subcellular Localization Interaction Networks
Source: PLoS One. 2015 Jun 26;10(6):e0130743. doi: 10.1371/journal.pone.0130743 (PMC4482623; doi:10.1371/journal.pone.0130743)
Supplement: S4 Dataset — It contains PSLINs of 11compartments, including Endoplasmic, Cytoskeleton, Golgi, Cytosol, Lysosome, Mitochondrion, Endosome, Plasma, Nucleus, Peroxisome and Extracellular. (ZIP) [file pone.0130743.s004.zip › Fly_PSLINs/Cytoskeleton_PPI.txt]

ROBL62A	CG10834
KATANIN-60	KAT80
KATANIN-60	SHOT
CPA	CPB
L(2)37CG	CG3756
ROBL22E	CG31275
DYN-P25	L(2)37CE
RFABG	BLW
CUP	ME31B
DGT6	DGT4
DGT6	ATPSYN-D
PROSALPHA7	PROS35
SKPA	TOC
L(2)37CE	BETATUB60D
AND	WUPA
14-3-3ZETA	TEKTIN-A
ACT87E	TSR
ACT87E	CG6873
CG3501	CG3678
PONT	REPT
SEP2	SEP4
TSR	ACT88F
ACT88F	CG6873
RFC3	CG8142
KLC	KHC
CDLC2	ANA2
ARC-P20	P16-ARC
FAK56D	PEN
TEKTIN-C	HSP26
TEKTIN-C	BORR
GBETA13F	CG3085
TRAL	SPD-2
TRAL	14-3-3ZETA
PAT1	NUF
PAT1	BETATUB56D
CHRO	CG15356
ROBL	EEF1DELTA
CG10822	CG3085
DYN-P25	CNN
CUP	HSC70-4
CG11876	DGT6
CG11876	PEP
DGT6	RPL40
DGT6	RPS3
EF1GAMMA	CRN
AATS-LYS	CPB
ARP11	BIC
DLC90F	AWD
DLC90F	HSP23
HSP83	CPB
HSP83	HOP
BRP	CYCB
BRP	EF1ALPHA48D
BRP	BETATUB85D
SEP1	SEP2
SEP1	CG5792
SEP1	EF1ALPHA48D
MER	BETATUB56D
HERP	CNN
STA	CG3085
PROS45	CNN
CPB	HSP26
CPB	PORIN
CG17237	CG4169
CG17237	HSP26
CG17237	HSP23
NEK2	CRN
LK6	HSP27
LK6	BETATUB56D
CG17556	CG3501
AND	DIDUM
14-3-3ZETA	MRPS30
MAP60	PEN
ALPHATUB84B	TEKTIN-A
SCRA	BORR
DIDUM	MLC-C
DIDUM	DGT4
CORTO	MYO95E
ALPHA-CATENIN-RELATED	HSP26
CG3085	AUB
CG3085	MRPS30
MHCL	CKA
MHCL	26-29-P
MYO95E	CYCB
MYO95E	SSH
JUPITER	TSR
CG31638	DGT4
CRN	CG5792
MLC-C	TFAM
CAPU	CTP
RPT4	MTS
TSR	FBL
NUP153	FBL
HSP27	LIS-1
TEKTIN-A	26-29-P
TEKTIN-A	EIF-4A
PEN	LAM
CNN	BETATUB56D
CNN	L(2)06496
DGT4	NUDE
MLC1	LIS-1
ARP87C	RFC38
CMET	CTP
RPS3	MTS
ASP	CAM
CTP	ANA2
MTS	TRIP1
SAS-6	CG17450
SAS-6	CG32819
SAS-6	CG32820
NC73EF	CG17450
NC73EF	CG32819
NC73EF	CG32820
CG17450	EF2B
CG32819	EF2B
CG32820	EF2B
CG17450	CYCB
CG32819	CYCB
CG32820	CYCB
CG17450	CG3731
CG32819	CG3731
CG32820	CG3731
CG17450	CG5028
CG32819	CG5028
CG32820	CG5028
KLC	CG3085
MAD2	MHCL
MAD2	HSC70-4
SKPA	CRN
SAK	PAN
SAK	BLW
KLC	MYO95E
MUD	CNN
CP309	CAM
PP2A-29B	CKA
NUF	KLC
CUP	EIF-4E
CDC2	WEE
MAP60	CP190
PROS	MIRA
CLIP-190	JAR
GAMMATUB23C	GRIP84
GRIP84	L(1)DD4
GAMMATUB23C	GRIP163
L(1)DD4	GAMMATUB23C
MSPS	TACC
KLAR	LSD-2
PMS2	RACK1
POLO	MARS
PMS2	CORA
PMS2	HSC70-3
PMS2	AATS-ASP
MER	ALPHATUB84B
MER	MARS
MER	POD1
MER	LSD-2
MER	YRT
CLIP-190	CHB
MER	CORA
CG31802	DHC16F
MER	PATJ
PMS2	EB1
MER	KHC-73
PMS2	LAMC
MER	MHCL
MER	RFABG
MER	RHEA
PMS2	TRX
INCENP	IAL
FZY	MAD2
GRIP71	DGT6
DGT2	DGT5
DGT2	DGT6
DGT2	DGT3
DGT2	DGT4
DGT2	CORA
CG7033	CG8258
CCTGAMMA	TCP-1ETA
HSP23	HSP27
ARP14D	ARC-P34
ARP14D	ARPC3A
PROS35	PROS29
CG8258	TCP-1ETA
CG7033	TCP-1ETA
TCP-1ZETA	TCP-1ETA
TCP-1ZETA	CG8258
TCP-1ZETA	CG7033
PROSALPHA7	PROS29
CCTGAMMA	CG8258
CCTGAMMA	TCP-1ZETA
PROS28.1	PROS29
PROS28.1	PROS35
PROS28.1	PROSALPHA7
SOP2	ARP14D
HSP23	HSP26
AWD	CHD64
CCT5	CG8258
CCTGAMMA	CG7033
SOP2	ARC-P34
HSP26	HSP27
ARP14D	ARC-P20
CCT5	TCP-1ZETA
CCT5	TCP-1ETA
CCT5	CG7033
CG5525	CG8258
SOP2	ARPC3A
CCT5	CCTGAMMA
CG5525	TCP-1ETA
PROS45	RPT4
CCTGAMMA	CG5525
ARC-P34	ARPC3A
SOP2	ARC-P20
SAS-4	SAS-6
PNUT	SEP2
CCT5	CG5525
HSP27	HSP70AA
ARC-P20	ARPC3A
TCP-1ZETA	CG5525
THIOLASE	CG4389
P16-ARC	ARC-P34
ARC-P20	ARC-P34
SEP1	PNUT
CYCB	CDC2
CG7033	CG5525
ARP87C	DMN
MLC1	MLC2
CPB	ARP14D
AWD	CG2852
KST	ALPHA-SPEC
SOP2	P16-ARC
HSP68	HSP70AA
ARP14D	P16-ARC
ARP14D	CPA
TM1	MLC-C
PRM	TM2
MLC2	TM2
BLW	CG4169
ARP11	CG12042
DMN	CG12042
P16-ARC	ARPC3A
CCTGAMMA	CG4169
ADH	ALD
AWD	CYP1
HSP23	HSP70AA
AWD	ERP60
SOP2	CPA
DMN	ARP11
MLC1	TM2
DGT3	DGT6
MLC1	PRM
L(2)37CC	PORIN
ADH	MLC1
ADH	PRM
HSP26	HSP70AA
MLC1	UP
PROS28.1	RPT4
PROS45	PROS35
PRM	UP
SOP2	CPB
ALD	MLC2
PROS45	PROS29
SW	ROBL
RPT4	PROS35
HSP83	BLW
DGT5	DGT6
L(1)G0156	CG4169
TM2	UP
ADH	TM2
PROS28.1	PROS45
RPT4	PROS29
ADH	MLC2
SCU	CHD64
CG2852	CHD64
ACT57B	CPA
ALD	TM2
CPA	ARPC3A
MLC2	UP
ACT79B	MLC1
FER1HCH	RFABG
ACT57B	ARP14D
CG12262	CG4169
ADH	UP
CCTGAMMA	L(1)G0156
ARP87C	CG12042
PORIN	BLW
EF2B	CHD64
CPB	ARPC3A
MLC2	PRM
HSP83	CHD64
AWD	14-3-3EPSILON
PROSALPHA7	RPT4
MLC2	FLN
WUPA	TM2
ACT79B	PRM
L(1)G0156	CG12264
MUS209	CHD64
PROS45	PROSALPHA7
T-CP1	TCP-1ZETA
GNF1	TFAM
T-CP1	CCTGAMMA
ARP87C	ARP11
MLC2	WUPA
ACT79B	UP
WUPA	UP
ERP60	CHD64
DGT5	DGT3
SSRBETA	CG4169
ARC-P34	CPA
AWD	CG8036
ADH	RFABG
AATS-GLN	CG15100
ACT79B	MLC2
ACT57B	SOP2
TCP-1ZETA	CG12262
TCP-1ZETA	CG4169
ALD	MLC1
ALD	CHD64
CHD64	TER94
T-CP1	CG7033
AWD	TRXR-1
CG12264	CG12262
ARP14D	DIDUM
CG4169	PP2A-29B
ACT57B	BETATUB85D
AWD	HOP
MLC1	WUPA
ACT79B	ADH
GNF1	RFC3
HSP83	CG4169
UCH	CHD64
EB1	CHD64
ARC-P20	CPA
DGT4	DGT5
CCTGAMMA	CG12264
T-CP1	CG4169
CG12042	L(2)37CE
AWD	SCU
EEF1DELTA	CHD64
ALD	UP
HEL25E	CG12262
YP1	YP3
HSP83	PORIN
HSP27	HSP68
CPB	ARC-P34
MUS209	SCU
CG12262	PP2A-29B
HOP	CHD64
UCH	HOP
CG12264	PP2A-29B
ACT57B	CPB
PRM	WUPA
CCTGAMMA	PP2A-29B
STA	CG4169
L(1)G0156	CG12262
GL	CG12042
DMN	L(2)37CE
GL	ARP11
HSP70AA	HSP70BA
AWD	EF2B
R-L	SGG
L(1)G0156	CG8258
ADH	YP3
CPA	DIDUM
DGT4	DGT3
ARP11	L(2)37CE
T-CP1	CG8258
AWD	UCH
CCTGAMMA	CG12262
L(1)G0156	PP2A-29B
T-CP1	TCP-1ETA
AWD	MUS209
RPN11	PROS35
RPA-70	TFAM
TM2	FLN
MLC1	FLN
EEF1DELTA	TER94
ALD	FLN
ACT79B	TM2
CHD64	CG8036
RPN6	RPN11
ACT88F	MLC2
CPB	DMN
PROS45	RPN6
ALD	MAD2
CG12264	CG4169
GL	DMN
EEF1DELTA	CG6543
UCH	SCU
ALD	WUPA
AATS-ASP	AATS-GLN
PORIN	CG4169
ACT88F	FLN
ALD	PRM
HEL25E	CATHD
YP3	RFABG
LAM	RPA-70
CPB	DIDUM
DLC90F	CG14763
AWD	PROS28.1
PROS45	CG4169
RPN11	PROS29
14-3-3EPSILON	CHD64
UCH	YIP2
SPINDLY	CG4169
RPT4	RPN6
SCU	CG2852
AATS-ASP	CG15100
PROS45	TCP-1ZETA
TCP-1ZETA	PP2A-29B
ALD	RFABG
CCTGAMMA	PROS45
EB1	CG2852
CATHD	CG12262
MUS209	CG2852
AWD	JUPITER
UCH	CG8036
CYP1	CHD64
RPN6	PROS35
CPB	P16-ARC
CPB	ARC-P20
ADH	WUPA
EIF-2BETA	CG12264
CG8258	CG4169
T-CP1	CCT5
ALD	CG2852
AWD	EB1
UCH	EEF1DELTA
RPN6	PROS29
PORIN	CG12262
PROS45	RPN11
KARYBETA3	PP2A-29B
CG12042	DYN-P25
ACT57B	ARC-P20
CG8258	PP2A-29B
SCU	CG8036
UCH	EB1
ALD	YP3
CG8258	CG12262
ARP11	DYN-P25
EB1	EEF1DELTA
ALD	AWD
ACT88F	TM2
YP3	FER1HCH
PROS28.1	RPN11
ACT79B	WUPA
L(1)G0156	TCP-1ZETA
CG5973	MAPMODULIN
ADH	GAPDH2
HSP23	NUDE
TCP-1ZETA	CG12264
UCH	CG2852
ADH	FER1HCH
CG8036	TER94
PORIN	SSRBETA
HOP	CG8036
TM2	L(1)G0156
PORIN	CHD64
CG1962	CMET
CCTGAMMA	CG1516
YP3	YP2
CG5792	NUP358
L(1)G0156	SPINDLY
CG8258	TER94
LAM	DLC90F
RPT4	RPN11
RFC3	TFAM
SCU	HOP
MAP205	POLO
GNF1	RPA-70
CCTGAMMA	CATHD
YP2	RFABG
ARP87C	L(2)37CE
L(1)G0156	TER94
DMN	DYN-P25
CATHD	CG4169
ADH	FLN
L(1)G0156	ALPHA-SPEC
TRXR-1	CG8036
CG8036	YIP2
ACT57B	ARPC3A
EF1GAMMA	CHD64
PROSALPHA7	RPN11
PROS45	CG7033
AWD	CAM
GL	ARP87C
CG2852	CG8036
ARC-P34	DIDUM
ACT79B	ALD
ROBL	ROBL37BC
CPB	CG12042
CG3226	CG2852
KLC	PROS35
L(2)37CC	MUS209
ACT88F	ADH
SSRBETA	HEL25E
GNF1	CG8142
ACT88F	MLC1
SPINDLY	CG6543
TCP-1ETA	KARYBETA3
P16-ARC	CPA
TCP-1ZETA	CG1516
CBS	TER94
TCP-1ETA	PP2A-29B
PROSALPHA7	TER94
MAP205	PAV
GNF1	RFC38
PNUT	SEP5
TCP-1ZETA	RPT4
L(2)06496	CG12042
L(1)G0156	CG1516
ADH	YP2
CG6543	TER94
PEZ	MAPMODULIN
PROSALPHA7	RPN6
14-3-3ZETA	BORR
T-CP1	CG5525
HOP	EEF1DELTA
CG12262	TCP-1ETA
MTS	PP2A-29B
PROS35	TER94
L(1)G0156	TCP-1ETA
L(2)06496	ARP11
RPT4	CG4169
BLW	ATPSYN-D
CPB	ARP11
MLC2	PORIN
YP1	YP2
L(2)06496	L(2)37CE
PROS28.1	RPN6
DMN	CPA
CG1516	CG12264
HOP	YIP2
HSP27	HSP70BA
SEP2	SEP5
CG5792	TER94
AWD	HSP60
TCP-1ETA	CG4169
SEP1	SEP5
PROS45	CG5525
L(1)G0156	CG5525
TM2	PORIN
HEL25E	CG4169
ADH	YP1
HSP23	CG7033
TCP-1ZETA	CATHD
SSRBETA	CG12262
AWD	EEF1DELTA
AWD	YIP2
ANA2	CG1962
ALD	SPINDLY
YP1	RFABG
ACT88F	ALD
CG15100	CG30185
CG12264	CG8258
HOP	TER94
WUPA	NC73EF
PROS45	CG12264
UP	NC73EF
EF1GAMMA	EEF1DELTA
ALD	UCH
L(2)06496	DMN
L(1)G0156	CG5792
ALD	GAPDH2
CG12264	CG5525
ALD	MUS209
UP	PORIN
HEL25E	CCTGAMMA
TRXR-1	CHD64
CCTGAMMA	RPT4
ALD	TER94
TM2	NC73EF
PEN	NUP153
MUS209	UCH
YP1	FER1HCH
SPINDLY	PP2A-29B
TRXR-1	CG2852
GDI	YIP2
RPT4	CG7033
GAPDH2	YP2
ALD	SCU
HSP26	NUDE
CG8142	TFAM
HSC70-1	HSP68
GL	L(2)06496
ALD	YP2
L(1)G0156	CG7834
RFC38	CG8142
CG1516	CG4169
AWD	TER94
CATHD	CG12264
CG5525	CG12262
HEL25E	TCP-1ZETA
UCH	TER94
ACT57B	DIDUM
L(1)G0156	CG5028
SPINDLY	CG12264
PRM	L(1)G0156
ARP87C	DYN-P25
CG5973	REPT
AWD	14-3-3ZETA
MLC2	NC73EF
L(1)G0156	KARYBETA3
EIF-2BETA	PAV
ALPHA-SPEC	TER94
SCU	EB1
MUS209	CG8036
GDI	HOP
EB1	CG8036
GDI	UCH
PROS45	L(1)G0156
SCU	YIP2
HOP	CG2852
MUS209	EEF1DELTA
DLC90F	ARPC3A
CG2852	PROS35
ADH	NC73EF
HOP	EB1
HOP	TUDOR-SN
KARYBETA3	CG4169
MLC1	PORIN
PROS28.1	KLC
ACT57B	AWD
AATS-ASP	PEN
WUPA	FLN
CCTGAMMA	TER94
PROS45	CG8258
CG12262	CG11876
GAPDH2	RFABG
ACT57B	ARC-P34
RPN11	SPINDLY
MAPMODULIN	PONT
DMN	WASP
SAK	SKPA
SAK	RPS27A
SAK	ASL
HSP83	RPS27A
HSP26	RPS27A
HSP27	RPS27A
BETATUB56D	RPS27A
ALPHATUB84B	RPS27A
HSC70-4	RPS27A
CG7033	RPS27A
TER94	RPS27A
14-3-3EPSILON	RPS27A
14-3-3ZETA	RPS27A
EIF-4A	RPS27A
FAS2	RPS27A
