# Supplementary material for: Rechecking the Centrality-Lethality Rule in the Scope of Protein Subcellular Localization Interaction Networks
Source: PLoS One. 2015 Jun 26;10(6):e0130743. doi: 10.1371/journal.pone.0130743 (PMC4482623; doi:10.1371/journal.pone.0130743)
Supplement: S4 Dataset — It contains PSLINs of 11compartments, including Endoplasmic, Cytoskeleton, Golgi, Cytosol, Lysosome, Mitochondrion, Endosome, Plasma, Nucleus, Peroxisome and Extracellular. (ZIP) [file pone.0130743.s004.zip › Fly_PSLINs/Cytosol_PPI.txt]

EIF2B-DELTA	EIF2B-BETA
RPL5	EF2B
EIF2B-EPSILON	EIF2B-GAMMA
RPLP1	RPLP0
CG7048	CG7770
CG10627	EIF-4A
EF1GAMMA	EF1BETA
CKIIBETA	RPL18A
CKIIBETA	RPS8
CG15676	RPS7
CG15676	CG7048
SRY-ALPHA	RPS28B
SRY-ALPHA	CCT5
EF2B	CG8786
RPLP1	TCP-1ZETA
RPLP1	CCTGAMMA
RPS3	CG7787
PI3K92E	PI3K21B
IRD5	KEY
ARF51F	GGA
CG7033	CG8258
CCTGAMMA	TCP-1ETA
L(3)01239	CG7770
CG8258	TCP-1ETA
CG7033	TCP-1ETA
TCP-1ZETA	TCP-1ETA
TCP-1ZETA	CG8258
TCP-1ZETA	CG7033
CCTGAMMA	CG8258
CCTGAMMA	TCP-1ZETA
INT6	EIF3-S8
CCT5	CG8258
CCTGAMMA	CG7033
L(3)01239	CG7048
CCT5	TCP-1ZETA
CCT5	TCP-1ETA
CCT5	CG7033
CG5525	CG8258
CCT5	CCTGAMMA
CG5525	TCP-1ETA
CCTGAMMA	CG5525
INT6	TANGO7
CCT5	CG5525
TCP-1ZETA	CG5525
TANGO7	EIF3-S8
CG7033	CG5525
CG10635	CG7048
L(3)01239	CG10635
ENO	PRX2540-2
EIF-3P40	TANGO7
CG10635	CG7770
EIF-3P40	INT6
EIF-3P40	EIF3-S8
EIF3-S9	EIF3-S10
CIB	PRX2540-2
GYC-89DA	GYC-89DB
EIF3-S9	EIF3-S8
ENO	CIB
SCU	PRX2540-2
CCS	OHO23B
T-CP1	TCP-1ZETA
SOD	TANGO2
T-CP1	CCTGAMMA
INT6	EIF3-S9
T-CP1	CG7033
ENO	SCU
TANGO7	EIF3-S9
EIF3-S8	EIF3-S10
OHO23B	CIB
PRX2540-2	EIF-5A
CIB	EIF-5A
INT6	EIF3-S10
CIB	JUPITER
T-CP1	CG8258
T-CP1	TCP-1ETA
TANGO7	EIF3-S10
ADH	ENO
ENO	EIF-5A
T-CP1	CCT5
SCU	CIB
EIF3-S8	EIF-3P66
EIF-3P40	EIF3-S9
CYP1	TANGO2
CG14815	RPS15AB
SOD	CYP1
TCP-1ETA	KARYBETA3
EF2B	ENO
PRX2540-2	JUPITER
T-CP1	CG5525
SOD	CIB
ENO	SOD
EIF-3P40	EIF3-S10
SCU	EIF-5A
ROP	CG7033
PYK	T-CP1
SOD	OHO23B
ENO	CYP1
RPLP0	CCTGAMMA
INT6	EIF-3P66
P53	RPS27A
KEY	CCTGAMMA
KEY	RPL22
KEY	EF2B
KEY	JAFRAC1
KEY	CG7033
KEY	RPS28B
KEY	TCP-1ETA
KEY	EF1ALPHA48D
KEY	RPL12
KEY	RPS27
KEY	RPS17
KEY	CG8258
KEY	SOD
KEY	JUPITER
KEY	RPS3
KEY	RPS14A
KEY	RPS20
KEY	TCP-1ZETA
KEY	SCU
KEY	RPS16
KEY	RPL23A
KEY	RPL7A
IRD5	T-CP1
IRD5	RPL24
IRD5	RPS27
IRD5	RPL12
IRD5	TCP-1ETA
IRD5	RPL23A
IRD5	CG7033
IRD5	EF2B
IRD5	JAFRAC1
IRD5	RPL22
IRD5	CCTGAMMA
IRD5	RPS20
IRD5	TCP-1ZETA
IRD5	SCU
IRD5	RPS16
IRD5	SOD
IRD5	CG8258
IRD5	RPS14A
IRD5	RPS3
IRD5	JUPITER
IRD5	RPL5
IRD5	RPL13
IRD5	RPL23
IRD5	RPL7A
IRD5	RPS17
IRD5	CCT5
IRD5	RPL11
IRD5	RPL9
IRD5	EIF2B-DELTA
IRD5	RPS19A
IRD5	EF1BETA
IRD5	RPL19
IRD5	EF1ALPHA48D
IRD5	SOP
IRD5	PYK
IRD5	RPS28B
ENO	RPS27A
CG7033	RPS27A
RIN	RPS27A
RPS7	RPS27A
EIF-4A	RPS27A
