# Supplementary material for: Rechecking the Centrality-Lethality Rule in the Scope of Protein Subcellular Localization Interaction Networks
Source: PLoS One. 2015 Jun 26;10(6):e0130743. doi: 10.1371/journal.pone.0130743 (PMC4482623; doi:10.1371/journal.pone.0130743)
Supplement: S4 Dataset — It contains PSLINs of 11compartments, including Endoplasmic, Cytoskeleton, Golgi, Cytosol, Lysosome, Mitochondrion, Endosome, Plasma, Nucleus, Peroxisome and Extracellular. (ZIP) [file pone.0130743.s004.zip › Fly_PSLINs/Endoplasmic_PPI.txt]

OSBP	FAN
GM130	P115
SCP2	KDELR
TANGO11	GRASP65
NINAE	NINAA
SPI	PGANT6
CRC	PDI
OST48	CG6370
PDI	ERP60
CRC	ERP60
CG16817	TER94
BOCA	CG16817
CG6370	SEC61ALPHA
SYX5	USE1
TAPDELTA	CG33303
OST48	SEC61ALPHA
CG6370	CG33303
SSRBETA	CG33303
SSRBETA	TAPDELTA
SURF4	KDELR
CRC	CG16817
CNX99A	CG33303
SURF4	CG6370
OST48	CG33303
CRC	TER94
OST48	SURF4
CNX99A	CG6370
JAGN	SEC61ALPHA
SURF4	SEC61ALPHA
KDELR	CG33303
BOCA	TER94
OST48	TAPDELTA
CG6370	JAGN
PDI	O-FUT2
OST48	JAGN
OST48	CG13887
CNX99A	TER94
PDI	CG16817
CNX99A	SEC63
SSRBETA	KDELR
CDSA	SURF4
TAPDELTA	CG6370
PDI	TER94
PDI	CABP1
CNX99A	SEC61ALPHA
CG6370	TER94
CNX99A	CG16817
CG16817	CG10420
CNX99A	CABP1
CRC	CABP1
PDI	PH4ALPHAEFB
CDSA	OST48
CG6370	CG16817
GTP-BP	SRPRBETA
CDSA	SEC61ALPHA
BOCA	CNX99A
OST48	CG5885
CG6453	CG33303
UGT	CABP1
SURF4	TAPDELTA
TAPDELTA	SEC61ALPHA
CNX99A	SPT-I
KDELR	CG6370
PDI	CG13887
CNX99A	CG6453
OST48	SPT-I
CABP1	TER94
CDSA	CG6370
SURF4	JAGN
CG33303	SEC61ALPHA
CG6370	SPT-I
SSRBETA	OST48
SURF4	CG13887
PDI	UGT
KDELR	SEC61ALPHA
KDELR	SPT-I
ATL	TER94
ATL	HSC70-3
ATL	ERP60
ATL	CG6370
ATL	SEC61ALPHA
