# Supplementary material for: Rechecking the Centrality-Lethality Rule in the Scope of Protein Subcellular Localization Interaction Networks
Source: PLoS One. 2015 Jun 26;10(6):e0130743. doi: 10.1371/journal.pone.0130743 (PMC4482623; doi:10.1371/journal.pone.0130743)
Supplement: S4 Dataset — It contains PSLINs of 11compartments, including Endoplasmic, Cytoskeleton, Golgi, Cytosol, Lysosome, Mitochondrion, Endosome, Plasma, Nucleus, Peroxisome and Extracellular. (ZIP) [file pone.0130743.s004.zip › Fly_PSLINs/Extracellular_PPI.txt]

NG1	EA
NPLP2	EIG71EK
PEBIII	SPHEROIDE
PXN	LECTIN-GALC1
CG34324	CG17826
TWDLD	TWDLJ
TWDLE	TWDLJ
CG14869	CG32354
LECTIN-30A	SEP2
ACP29AB	CG31999
CPR49AC	LCP2
CHT9	CHER
TSP	PEB
PEBIII	14-3-3ZETA
PEBIII	CG31619
OBP47B	FER1HCH
SEP1	SEP2
TWDLD	CG4835
TWDLE	PPYR1
TWDLE	FER1HCH
TWDLE	EST-6
FER2LCH	FER1HCH
FER2LCH	PRC
CG14869	PPYR1
CG15293	CG18067
ACP95EF	SPHEROIDE
CG2915	CG9331
CG31619	NIMB2
NPLP1	SIP1
CHER	TEN-M
CHER	CG9027
OBST-B	CRC
CG4835	CG9975
CG5390	LCP2
TWDLM	CG9975
TWDLT	BM-40-SPARC
CRC	CG9331
TWDLC	TWDLL
TWDLC	TWDLB
MSI	TWDLL
MSI	TWDLB
MET75CB	CG4835
MET75CA	CG4835
MET75CB	PHM
MET75CA	PHM
CG18135	PPN
FER1HCH	CHEB38A
OBP47B	AMY-P
FER1HCH	PPN
CG9027	CG32354
GRK	CG17826
GRK	CHER
SPI	NETB
PDI	REGUCALCIN
CRC	REGUCALCIN
CRC	PDI
CG25C	VKG
PNUT	SEP2
LANA	LANB2
SEP1	PNUT
FER2LCH	RFABG
IMPL2	ILP2
PDI	FER1HCH
NPLP2	RFABG
CRC	CG2852
CRC	FKBP13
REGUCALCIN	CG2852
GLT	VKG
FKBP13	REGUCALCIN
LSP2	FER2LCH
LSP2	RFABG
FKBP13	PDI
FER1HCH	RFABG
ARGK	FER2LCH
PDI	GP93
FER2LCH	NPLP2
TSF1	RFABG
FKBP13	CG2852
PDI	CG2852
FER2LCH	TSF1
14-3-3EPSILON	REGUCALCIN
ARGK	RFABG
LSP2	TSF1
FER1HCH	GP93
YP3	FER2LCH
SCPR-C	SCPR-B
LSP2	YP3
LSP2	FER1HCH
CRC	14-3-3EPSILON
CATHD	GP93
FER1HCH	NPLP2
ARGK	LSP2
ARGK	YP3
YP3	RFABG
FER1HCH	SPE
CRC	GP93
FER2LCH	OBP56D
PBPRP2	PEBIII
TSF1	NPLP2
YP3	FER1HCH
FER1HCH	CG32698
ARGK	CG5177
FER1HCH	TSF1
ARGK	FER1HCH
14-3-3ZETA	REGUCALCIN
OBP56D	RFABG
LSP2	NPLP2
FER1HCH	CG2918
CG6199	TEPIV
ARGK	TSF1
ARGK	OBP56D
CG25C	GLT
VKG	CG11395
CG8193	YELLOW-F
PDI	14-3-3EPSILON
OBP44A	NPLP2
FER2LCH	CG8193
GLT	PXN
ARGK	NPLP2
OBP44A	RFABG
OBP56D	NPLP2
CHIT	PDI
FER1HCH	SPHEROIDE
PEBIII	OBP56D
CG8193	RFABG
GLT	LANB2
CG25C	CG6199
OBP56D	OBP99C
OBP44A	OBP56D
TSF1	OBP56D
PEBIII	NPLP2
OBP44A	OBP99C
YP3	TSF1
FER2LCH	OBP44A
IDGF4	OBP44A
OBP99C	NPLP2
IDGF4	NPLP2
PEBIII	RFABG
OBP99C	RFABG
PEBIII	OBP99C
IDGF4	RFABG
PEBIII	OBP44A
CRC	CG2918
PGRP-LE	HSC70-3
PGRP-LE	SCRA
