# Supplementary material for: Rechecking the Centrality-Lethality Rule in the Scope of Protein Subcellular Localization Interaction Networks
Source: PLoS One. 2015 Jun 26;10(6):e0130743. doi: 10.1371/journal.pone.0130743 (PMC4482623; doi:10.1371/journal.pone.0130743)
Supplement: S4 Dataset — It contains PSLINs of 11compartments, including Endoplasmic, Cytoskeleton, Golgi, Cytosol, Lysosome, Mitochondrion, Endosome, Plasma, Nucleus, Peroxisome and Extracellular. (ZIP) [file pone.0130743.s004.zip › Fly_PSLINs/Golgi_PPI.txt]

CG12404	PATSAS
ASRIJ	ARF79F
ALPHACOP	EPSILONCOP
GM130	P115
FER2LCH	FER1HCH
RAB6	BICD
SPI	PGANT6
CHC	CLC
SYX5	GOS28
BETACOP	ALPHACOP
ARF79F	RAB11
BAI	P24-2
SYX5	SYX16
CHC	BETACOP
ARF79F	KDELR
RAB6	KDELR
CHOP24	BAI
CHC	ALPHA-SPEC
CHOP24	P24-2
CHC	ARF79F
ARF79F	RAB6
ATL	RAB6
