# Supplementary material for: Rechecking the Centrality-Lethality Rule in the Scope of Protein Subcellular Localization Interaction Networks
Source: PLoS One. 2015 Jun 26;10(6):e0130743. doi: 10.1371/journal.pone.0130743 (PMC4482623; doi:10.1371/journal.pone.0130743)
Supplement: S4 Dataset — It contains PSLINs of 11compartments, including Endoplasmic, Cytoskeleton, Golgi, Cytosol, Lysosome, Mitochondrion, Endosome, Plasma, Nucleus, Peroxisome and Extracellular. (ZIP) [file pone.0130743.s004.zip › Fly_PSLINs/Mitochondrion_PPI.txt]

CG10340	ATPSYN-BETA
CG11876	L(1)G0334
CG12736	CG6412
CG1319	MRPS17
MRPL46	MRPL40
CG14898	MTACP1
CG5190	SCU
CG5662	CG9393
CG7834	WAL
CG8004	CG9393
CG10219	TIM9A
SOD	CG6459
SLGA	CG6608
CG14235	CYT-C-P
COVA	L(1)G0334
MRPL38	CG1970
CG18624	HSC70-4
CG1970	HSP60B
HSP60B	CG3107
HSP60B	CG6459
HSP60B	L(1)G0334
HSC70-4	CG6459
MPCP	SCU
MPCP	ATPSYN-GAMMA
CG12079	CG6463
MRPS18A	BLW
DNAPOL-GAMMA35	TAM
ATPSYN-BETA	CG9027
MER	ATPSYN-BETA
RPR	CG1041
MER	CG3902
GRIM	HSC70-4
GRIM	IDH
GRIM	MRPS9
ATPSYN-CF6	OSCP
OSCP	ATPSYN-B
ATPSYN-D	OSCP
HSC70-1	HSC70-2
ATPSYN-CF6	ATPSYN-B
ATPSYN-B	CG4692
ATPSYN-D	ATPSYN-B
THIOLASE	CG4389
ATPSYN-CF6	L(1)G0230
OSCP	L(1)G0230
ATPSYN-BETA	BLW
ATPSYN-CF6	ATPSYN-D
OSCP	CG4692
HSC70-2	TRAP1
WAL	CG4169
SUN	ATPSYN-CF6
ATPSYN-D	CG4692
SUN	OSCP
ATPSYN-D	L(1)G0230
SUN	ATPSYN-B
ATPSYN-B	L(1)G0230
SUN	CG4692
ATPSYN-CF6	CG4692
SUN	L(1)G0230
SUN	ATPSYN-D
BLW	CG4169
L(1)G0230	CG4692
HSC70-1	TRAP1
L(2)37CC	L(2)03709
CG8728	CG3731
WAL	CG12262
OSCP	ATPSYN-GAMMA
L(2)37CC	PORIN
SUCB	CG12262
L(2)06225	OSCP
ATPSYN-GAMMA	CG4169
L(1)G0156	CG4169
ATPSYN-GAMMA	L(1)G0230
WAL	SUCB
CG12262	CYP12D1-P
L(2)06225	ATPSYN-D
CG12262	CG4169
PORIN	BLW
ATPSYN-D	CG3321
ATPSYN-B	CG3321
L(2)06225	CG4692
ATPSYN-D	ATPSYN-GAMMA
ATPSYN-B	ATPSYN-GAMMA
GOT1	CCS
BLW	ATPSYN-GAMMA
ATPSYN-CF6	ATPSYN-GAMMA
L(1)G0156	CG12264
MPCP	CYP12D1-P
OSCP	CG3321
L(2)06225	ATPSYN-CF6
SUCB	CYP12D1-P
SUCB	CG4169
ATPSYN-GAMMA	CG4692
CG12264	CG12262
WAL	CYP12D1-P
SUCB	CG12264
L(2)06225	ATPSYN-B
BLW	L(1)G0230
T-CP1	CG4169
ATPSYN-CF6	CG3321
L(2)06225	SUN
MPCP	L(1)G0156
ATPSYN-CF6	PHGPX
BLW	OSCP
BLW	ATPSYN-CF6
L(1)G0156	CG12262
GOT1	SOD
L(2)06225	L(1)G0230
CG5261	CG7430
HSP60	CG18317
EFTUM	CG12264
EFTUM	SUCB
PORIN	ATPSYN-CF6
CG4692	CG3321
L(1)G0156	CG14482
PORIN	ATPSYN-BETA
L(1)G0156	CYP12D1-P
CYP12D1-P	CG4169
CG12264	CYP12D1-P
CG2789	CG4169
ATPSYN-BETA	CG4169
L(1)G0156	SUCB
WAL	CG2789
MPCP	CG12262
CG12264	CG4169
CG4692	CG4769
PORIN	L(2)03709
CG6455	CG8004
PORIN	CG4169
WAL	CG12264
PORIN	CG10664
COPROX	CG5924
L(1)G0230	CG3321
OX	CG12262
MPCP	CG4169
PORIN	WAL
SUN	ATPSYN-GAMMA
HSP60	CG10214
WAL	L(1)G0156
GPO-1	CG34172
EFTUM	L(1)G0156
PORIN	CG12262
CG2118	CG3267
SUN	CG3321
PHGPX	CG11267
EFTUM	CYP12D1-P
SCU	CG11267
WAL	OX
PORIN	CG2789
MGE	CG12262
CG4598	PHGPX
CG12203	CG34172
WAL	MGE
ATPSYN-BETA	ATPSYN-CF6
CG1516	CYP12D1-P
MRPL23	MRPL1
ATPSYN-GAMMA	CG12262
SOD	CG10214
OX	CG4169
GS1	CG18317
CG14482	CG12262
ACON	CG34172
AIF	CG4908
WAL	BLW
CG1516	SUCB
MPCP	SUCB
L(2)37CC	CG10664
MPCP	CG14482
ND75	ND23
BLW	ATPSYN-B
CG14482	CG4769
PORIN	CG4692
L(2)06225	CG3321
MPCP	CG1516
CYT-C-P	ACON
WAL	ATPSYN-GAMMA
PORIN	OSCP
MRPL18	MRPS30
PORIN	ATPSYN-GAMMA
MPCP	CG12264
ACON	GPO-1
CG10664	CG4692
CG8993	TRXR-2
EFTUM	CG12262
ACON	ATPSYN-CF6
PORIN	L(1)G0230
SCU	PHGPX
ATPSYN-BETA	OSCP
GDH	ACON
SOD	TRXR-1
WAL	MPCP
PORIN	PHGPX
OSCP	CG10664
CG14482	CG11876
GPO-1	CG12203
SUCB	CG2789
ND75	PDSW
CG2789	CG12262
MPCP	CG5924
SOD	CG8993
L(1)G0156	CG1516
HSP60C	CG31133
HSP60	DNK
NC73EF	PDSW
ATPSYN-BETA	L(1)G0230
ATPSYN-CF6	CG10664
CG10664	CG4169
BLW	SUN
BLW	ATPSYN-D
CYT-B5-R	SUN
GDH	PDSW
ACON	CG4769
CG1516	CG12264
COVA	CG4692
PORIN	SUCB
ACON	ATPSYN-B
HSP60	AATS-PHE
GDH	CG9090
SOD	MTSSB
EFTUM	MPCP
T-CP1	WAL
MTSSB	CG10214
ACON	PDSW
SUCB	CG14482
BLW	CG4692
PORIN	OX
MRPL30	MRPL23
ATPSYN-GAMMA	CYP12D1-P
EFTUM	CG4169
PDSW	CG9090
ACON	CG4692
GDH	NC73EF
CG2789	CG10664
L(1)G0334	CG14482
ND75	CG1970
PHGPX	YIP2
ACON	NC73EF
MRPS30	MRPL23
CG9172	CG3214
HSC70-1	HSP68
ACON	ATPSYN-D
L(1)G0156	CG7834
PDSW	CG1970
CG10664	CG34172
CG1516	CG4169
NC73EF	CG9090
WAL	CG14482
MRPL30	MRPL38
HSP60	HSP60C
CG3214	CG6020
ND23	CG9140
L(1)G0156	CG5028
COVA	CG4769
PORIN	ATPSYN-B
ATPSYN-CF6	CG4769
CG12203	CG1970
ATPSYN-GAMMA	SUCB
MPCP	CG4769
GDH	ATPSYN-B
GDH	CG4692
L(1)G0156	CG4769
CG9172	CG6020
TRXR-1	TRXR-2
ACON	CG12203
SCU	YIP2
CG6020	CG2014
ACON	OSCP
CG14482	CG5028
CG14482	CG4169
CG3214	CG2014
ACON	CG9090
ND75	CG5703
MRPL18	MRPL23
MRPL38	MRPL23
WAL	EFTUM
NC73EF	CG4769
COLT	MPCP
CG6543	CG31229
CG14482	CG6439
ATPSYN-GAMMA	EFTUM
CG7430	YIP2
CG3902	CG5028
CG12262	CG11876
OX	ATPSYN-GAMMA
CG2789	CG11876
OX	CG11876
GDH	ATPSYN-D
WAL	CG11876
CG9172	CG2014
ND23	CG12203
OX	CG2789
PINK1	MIRO
PARK	MIRO
MARF	PARK
