# Supplementary material for: Rechecking the Centrality-Lethality Rule in the Scope of Protein Subcellular Localization Interaction Networks
Source: PLoS One. 2015 Jun 26;10(6):e0130743. doi: 10.1371/journal.pone.0130743 (PMC4482623; doi:10.1371/journal.pone.0130743)
Supplement: S4 Dataset — It contains PSLINs of 11compartments, including Endoplasmic, Cytoskeleton, Golgi, Cytosol, Lysosome, Mitochondrion, Endosome, Plasma, Nucleus, Peroxisome and Extracellular. (ZIP) [file pone.0130743.s004.zip › Fly_PSLINs/Nucleus_PPI.txt]

EMC	PROD
EMC	HLH4C
EMC	SC
SWM	PABP2
PHYL	SINAH
PHYL	14-3-3ZETA
PHYL	TTK
PHYL	ECO
PHYL	SINA
TRA2	RBP1
MLP84B	SSL1
MLP84B	CG7046
ERCC1	MEI-9
ERCC1	XPAC
CG10267	CG15436
D19A	CG9797
RM62	NUMB
RM62	CG7879
TFIIFALPHA	NHP2
NC2ALPHA	NC2BETA
NC2ALPHA	CTBP
UBX	YURI
TFIIEALPHA	TFIIEBETA
CG10418	CG2021
CG10418	CHI
ZEN	MAD
CG10478	MOB2
BJ1	ZFH1
SIN	FTZ
SIN	CG5147
BSH	SPX
BSH	C15
CAUP	DOD
TUP	LIM3
TUP	CHI
CG10654	CG17801
CG10654	CG4730
CG10654	CG8301
CG10654	CG9797
RHI	CG2678
L(2)37CG	CG3756
LIM3	GNF1
LIM3	CHI
LIM3	NK7.1
E2F2	DP
CHRO	L(3)MBT
TAF13	TAF11
LA	CDC27
GADD45	HNF4
DSX	CAS
SO	CG5033
SO	GRO
SO	EYA
CG11164	L(2)NC136
PHDP	CACTIN
HEY	DPN
MAEL	RL
CG11266	SRP54
MES4	NC2BETA
SA	TAF10B
SA	CG32685
FD64A	BAB1
LIM1	SAGE
LIM1	CHI
CT	WASP
A3-3	JRA
ARM	PAN
H2.0	PELO
TFIIA-S-2	TFIIA-L
CG11696	CG14667
CG11696	CG7386
TRSN	CG11820
LIN	TWS
NUP358	CG7786
CG11920	CG13097
LOLA	CHI
LOLA	APT
PUF68	CG17568
CG1231	HDAC3
CBP20	CG7185
PAV	CG31368
CG12942	PASHA
SINAH	TTK
SINAH	CG1965
SINAH	PZG
SINAH	CG8301
CAS	GCN2
CG13349	CG15262
CG13349	CG6789
RPB10	BAP60
DANR	CTBP
TSH	NHP2
MATS	TRC
NERFIN-1	SD
SNCF	CACTIN
SLU7	CG3294
CG14220	CG31224
WDN	KING-TUBBY
HLHMBETA	EG
HLHMBETA	TAP
SLD5	PSF1
ABS	CG6066
EY	CG5222
MED18	MED20
CSN5	CSN6
PROS45	ERR
USP7	MR
ELFLESS	CG18476
CG15220	RPA2
CKIIBETA	CG8159
DIP1	CG3689
CG15436	CG18764
CG15436	CG7386
CG15436	CG8301
SKI6	EIP63F-1
PFK	LOLAL
REG	CG3162
CG1622	CG5808
SLP1	GRO
CG1675	ART8
CACTIN	CG16865
CACTIN	CG17568
CACTIN	HP1B
CACTIN	PNN
CG16941	NOI
HTH	EXD
RBP1	GEM
RBP1	CG3294
RBP1	RSF1
SU(F)	CSTF-64
CG17266	PRP18
CG17293	SU(S)
TAF12	YPS
CG17446	INV
CG17568	DNAPOL-ALPHA73
HDAC4	14-3-3ZETA
AND	OLI
CG17801	CG4730
CG17802	WEK
CG17802	MEI-S332
CG17802	CG8319
INV	CG1868
INV	GRO
CG1792	CG18764
PASHA	DROSHA
CG18004	CG31111
MAP60	LWR
CSN3	NOI
MIO	BIGMAX
RUN	BGB
RUN	BRO
TTK	LOLAL
TTK	CG7386
PROD	CG2652
CG18764	FL(2)D
CG18764	SPT5
BIP2	LOLAL
CSTF-50	CG8086
CG2685	CG4887
GSB-N	CG7879
DWG	CG6654
CG2712	CG4936
CG2926	MEI-S332
CG2931	MBO
LWR	Z
SU(W[A])	CG5343
TAF10B	DREF
TAF10B	CG6506
TAF10B	TAF8
CG3162	U2AF38
GEMININ	DUP
CG31917	CG7386
CRN	WEK
CRN	PNN
CG32343	ETS97D
CG3281	CG8159
CG3294	CG4877
CG3294	CG7757
JHI-1	CG4887
KR	CTBP
SU(H)	CG8079
CG3542	BAP60
U2AF38	CG7971
U2AF38	U2AF50
QKR58E-3	CG3927
CG3605	SPX
DLL	TAB2
STC	NUP214
CG3689	CG7185
CG3708	E5
ESG	CTBP
NUMB	KING-TUBBY
SUG	CTBP
CHI	CG4328
CHI	AP
HOIP	NUFIP
SNA	CTBP
PONT	REPT
YKI	SD
TAF11	NC2BETA
WEK	NEU2
WEK	CG7386
ELONGIN-B	ELONGIN-C
ELB	CG7056
DP	E2F
CSN1A	ADA2B
KNI	CTBP
CG4730	CG4936
CG4730	CG6689
KNRL	CTBP
CG4877	CG6197
CG4877	CG7757
CG4936	HLHM3
DA	FER3
MED9	MED4
TFIIA-S	TFIIA-L
CDK9	CYCT
CG5380	POXN
H	CTBP
KEN	LOLAL
OTE	LAM
SCE	CG8117
SCE	RPIII128
LOLAL	RIB
AP-1SIGMA	AP-1GAMMA
HER	GRO
CG5933	CG7818
HLHM5	EG
HLHM5	TAP
HLHM5	GRO
CAV	SU(VAR)205
CSL4	MTR3
NUP62	MBO
CG6254	CONA
CG6506	EN
AAC11	HEL25E
CG6610	CG9344
CG6686	CG8319
CG6688	CONA
RPB11	RPII33
CG7056	C15
DIK	RIB
DIK	ADA2B
DNAPOL-ALPHA50	CG7386
CG7357	SU(VAR)205
CG7357	CG9797
CG7379	MED4
BAF	BOCKSBEUTEL
EG	CTBP
P38B	SRY-BETA
P38B	CG8159
TRN	RAN-LIKE
CTBP	GT
CTBP	NK7.1
CTBP	BRK
SPT5	CG8159
CG7757	CG7818
CG7757	CG8079
CG7757	U2AF50
CG7818	CG8079
C15	CG9573
SRY-BETA	CG8159
MTR3	RRP42
NUDE	CG8301
TFB1	MED4
CG8301	CG9797
HLHMDELTA	GRO
HLHM3	GRO
E(SPL)	GRO
ECO	CG9797
TSU	MAGO
KING-TUBBY	CG9797
FKH	CKIIBETA
FKH	MUS205
NOA36	CG1792
BOWL	BCD
BOWL	LIN
EMC	DA
PHYL	PUF68
PHYL	HIS2A:CG31618
PHYL	CG4282
PHYL	RAB11
PHYL	CG5933
PHYL	ETS97D
PHYL	RPS3
PHYL	CG8301
TRA2	B52
CG10147	CG3735
CG10147	FL(2)D
BEAF-32	PEN
MLP84B	TUP
MLP84B	CG11164
MLP84B	PFK
MLP84B	TFIIB
NUP98	BAP60
NOP5	CG10478
NOP5	IPK2
ERCC1	CG11164
ERCC1	HLH4C
ERCC1	CDC2
CG10267	CHM
CG10267	CG7386
CG10267	TAB2
D19A	CG15436
D19A	DLL
D19A	ODD
D19A	WEK
D19A	CG7386
D19A	SPT5
D19B	DL
D19B	SPT5
CG10274	CG15436
CG10274	CG7386
CG10274	CG8159
CG10274	CG8229
RM62	C15
RM62	BX42
CYCJ	CG4877
NC2ALPHA	NOPP140
TBPH	CG11164
TBPH	CG16892
TBPH	RAD23
TBPH	HLH4C
TBPH	CYCB
TBPH	BAP60
TBPH	CG4328
TBPH	PEN
TBPH	CG6688
TBPH	RACK1
TBPH	AKIRIN
TBPH	D1
TBPH	SKD
BCD	DFD
BCD	CG4328
REF(2)P	CG2678
HRB27C	LIM3
HRB27C	FS(1)K10
HRB27C	CTBP
HRB27C	C15
UBX	CG11164
ZEN	SMOX
ZEN	MED4
BJ1	E2F2
EYG	SISA
EYG	CRN
EYG	ERR
ARA	CG7056
BSH	ES2
BSH	GSC
BSH	BAP170
BSH	CG5017
BSH	CBL
TUP	BAP60
SNR1	H2.0
SNR1	SISA
SNR1	TRA
SNR1	BAP60
SNR1	ERR
SNR1	CG8301
SNR1	BAB1
SNR1	D1
CG10654	APC7
CG10654	CKIIBETA
CG10654	CACTIN
CG10654	CG2926
RHI	CG9797
CG10694	CUP
CG10694	SPF45
CG10694	BAP60
CG10694	ELOA
CG10694	CG7757
LIM3	HLH4C
LIM3	DOC3
LIM3	NUP133
E2F2	TIS11
E2F2	CG4328
E2F2	RPS3
E2F2	C15
E2F2	EXD
E2F2	CYP1
CHRO	CG15356
TAF13	TFIIA-L
B52	CG14667
LA	NEUR
GADD45	SO
GADD45	CG9573
CG11092	HRB98DE
DSX	USP7
DSX	CG4282
DSX	DL
SO	CKIIBETA
SO	CG6688
SO	C15
CG11164	CG11347
CG11164	H2.0
CG11164	TRSN
CG11164	MAD
CG11164	ES2
CG11164	AND
CG11164	RAD23
CG11164	GSC
CG11164	MOD(MDG4)
CG11164	STC
CG11164	NURF-38
CG11164	PSR
CG11164	ETS97D
CG11164	CG6808
CG11164	CG7056
CG11164	CG7786
CG11164	HNF4
CG11164	CG9797
CUP	HSC70-4
CUP	CG8677
CUP	RIN
PHDP	FANCL
PHDP	LK6
PHDP	TAB2
TOY	STC
TOY	TOPI
CG11188	WEK
HEY	BL
HEY	PH-P
HEY	FZY
HEY	SSDP
CG1120	CG7757
MAEL	CG8159
CG11266	SLU7
CG11266	SNAMA
CG11266	SPX
CG11266	BIN1
CG11266	CG7879
MES4	AND
FD64A	YL-1
FD64A	CDC6
FD64A	C15
CG11347	CG31224
LIM1	CG11696
LIM1	CKIIBETA
LIM1	CG15436
LIM1	CG18806
LIM1	CG3294
DBR	ETS97D
MLH1	SGF11
ARM	CG14667
ARM	APC2
H2.0	GRO
NKD	CG14641
RPII18	TAF10B
ABD-B	CSN6
ABD-B	GKT
CG11674	PUF68
ACTR13E	SLE
ACTR13E	SUV4-20
ACTR13E	PROS45
CG11695	BSK
MOB2	SKI6
MOB2	INV
MOB2	RPS3
L(1)G0004	HLH4C
L(1)G0004	CG7185
TRSN	BIN1
LIN	CG7386
CHN	BIP2
CHN	AKIRIN
EF1GAMMA	GEM
EF1GAMMA	CG30122
EF1GAMMA	CRN
CF2	PSR
CG11985	HLH4C
CG11985	C15
LOLA	BIP2
LOLA	MED9
LOLA	GT
PUF68	SINAH
PUF68	CYCB
PUF68	ACT5C
PUF68	TFIIA-L
PUF68	HP1B
PUF68	CG7757
MXC	GNU
MXC	ATPALPHA
DSP1	CG30122
DSP1	KAP-ALPHA3
TH	TAB2
TH	SINA
POLO	JRA
MAD	NUMB
BAP	CG6841
DIP3	LWR
DIP3	CG4820
FANCL	AOP
FANCL	DNAPOL-ALPHA73
SINAH	14-3-3ZETA
SINAH	CG18004
SINAH	CENP-C
SINAH	CYCB
SINAH	CG4282
SINAH	CG5933
SINAH	SLOU
SINAH	TAB2
SINAH	CG
SINAH	RIN
IX	MED10
ZFH1	EWG
CAS	PEN
CAS	KAP-ALPHA1
CG13349	ACT5C
SGF11	RACK1
SGF11	ALIEN
COMR	CYCB
CG13597	CG9573
CG13625	CRN
CG13625	KIN17
RPB10	CG4936
DANR	MCPH1
DANR	MIT(1)15
IPK2	SEC13
TLL	EWG
TLL	MSI
TLL	CTBP
TLL	C15
MED8	CSN3
MED8	DYS
MED8	DL
STG	CG2652
STG	CG7172
TOMB	MEI-S332
SNCF	RPA2
CG14220	C(3)G
WDN	TFIIA-L
SLD5	TAF1
SLD5	MED
SLD5	CYCB
SLD5	HOIP
SLD5	CG7386
ABS	CYCB
ABS	L(2)NC136
EY	CG17612
EY	SU(VAR)205
CG14641	CYCB
CG14641	DMT
CG14641	L(2)NC136
CG14667	PH-P
CG14667	HLH4C
CG14667	ZF30C
CG14667	RPS3
CG14711	NITO
ES2	CG18005
ES2	HLH4C
ES2	BAP60
ES2	NUP107
ES2	C15
ES2	AP-1GAMMA
ES2	KAP-ALPHA3
ES2	ADA2B
PROS45	ODD
PROS45	CG4980
PROS45	SIP1
USP7	ZF30C
USP7	PEN
USP7	CG7056
ESC	TAF12
CG15073	MEI-S332
CG15073	CG8319
ELFLESS	HSC70-4
ELFLESS	CG7757
ELFLESS	CG9609
CKIIBETA	SISA
CKIIBETA	HLH4C
CKIIBETA	CG4820
CKIIBETA	SIR2
CG15262	STC
CG15356	EWG
DIP1	ECO
CG15436	CG17568
CG15436	TTK
CG15436	NITO
CG15436	CG3032
CG15436	CG4854
CG15436	APT
CG15436	AEF1
CG15436	DL
CG15436	ASH2
CG15436	CG8388
RPII215	CG7379
TAF12L	EXD
DMRT11E	PSR
ADF1	CG8159
SISA	RAB11
SISA	SIP1
CG1646	ATPALPHA
SMN	LBL
SLP1	LARK
CACTIN	EWG
CACTIN	CRN
CACTIN	CG3294
CACTIN	CG7386
CACTIN	CG8301
CG16817	MOD(MDG4)
ART8	DYS
ART8	EN
PEN	C(3)G
DOD	FTZ
DOD	PIM
DOD	EXD
RBP1	CG3198
THOC7	CG18005
PROS	TAB2
LK6	CG7386
TAF12	SU(H)
TAF12	CG8229
CG17361	TRC
JIGR1	PEN
CG17446	SIP1
CG17446	CG9797
CG17568	HSC70-4
CG17568	GUG
CG17568	CG7386
CG17568	CG8159
CG17568	HRB98DE
CAD	NOC
USF	BIP2
USF	CORTO
C(3)G	HLH54F
MED	SPX
AND	AC
CG17801	HLH4C
CG17801	CRN
CG17801	NUDE
CG17802	CG7386
14-3-3ZETA	FTZ-F1
CG1792	CG9797
MED26	QKR58E-1
LBR	ATPALPHA
PASHA	SU(H)
CG18005	CG8079
DGT1	MED28
MAP60	PEN
CSN3	C15
RAD23	CG2926
RAD23	GEM
RAD23	DEK
RAD23	CG7757
RAD23	GL
MIO	NEOS
PH-P	NUP75
TTK	BIP2
TTK	LWR
TTK	CG31365
TTK	PP4-19C
TTK	STAT92E
PROD	PEN
CG18616	ACT5C
CG18616	CG6049
E(R)	CG3689
CG18764	CG7386
CG18764	CG8159
CG18764	EXD
CG18806	HLH54F
CG18806	CG7386
CG1894	HEL25E
CG1894	SIMA
CG1894	EIF-4A
MUS205	FD59A
MUS205	E5
BIP2	JRA
BIP2	APT
CG2021	CG4328
CG2021	DAD
CG2021	NUP75
CSN7	SINA
FTZ	FS(1)K10
FTZ	FTZ-F1
MTA1-LIKE	E5
SMOX	HLH4C
SMOX	BAP60
HLH3B	DA
CG2678	CG4061
CG2678	RIN
CG2712	NEU2
TRN-SR	CYCA
GSC	GRO
NITO	WEK
NITO	EXD
NOI	HLH4C
NOI	CRN
NOI	ZF30C
NOI	C15
NOI	ADA2B
CG2926	CG3294
CG2926	HSC70-4
CG2926	CG8319
GEM	BIN1
CG30122	CG3294
CG30122	ALD
CG30122	CG7879
CG30122	RUMP
MED22	EXD
HLH4C	CG3735
HLH4C	YKI
HLH4C	MED10
HLH4C	FL(2)D
HLH4C	HP1E
HLH4C	CG8145
HLH4C	HLHM7
HLH4C	EN
HLH4C	ALIEN
EWG	CG3162
EWG	CRN
EWG	E(BX)
EWG	ESG
EWG	PNUTS
EWG	DHD
EWG	KUK
EWG	GNU
EWG	CYCB3
EWG	RPS3
EWG	PDI
EWG	CBL
EWG	CTBP
EWG	Z
DYS	CG3509
DYS	YL-1
DYS	PEN
DYS	HLH54F
DYS	CG6506
DYS	CYCC
CG31224	CG8145
CG31224	CG8301
JUPITER	HLH54F
JUPITER	BIN1
JUPITER	DL
RBP9	CG4887
RBP9	HSF
RBP9	AP-1GAMMA
CG3162	CG7757
AOP	CG8159
YURI	LARK
CENG1A	CG5933
GEMININ	CG8079
TRX-2	DL
DPIT47	FD59A
DPIT47	AP-1GAMMA
DPIT47	E5
CRN	CG3508
CRN	NUFIP
CRN	GNU
CRN	NUP62
CRN	ELOA
CRN	BX42
CRN	KAP-ALPHA1
CG32105	CHI
CG32105	KAP-ALPHA3
CG32105	FIB
FS(1)K10	CG4887
FS(1)K10	ART4
CG3225	PEN
CG3225	MEI-S332
CG3225	CTBP
CG3225	LARK
CG3225	RUMP
CG11583	CSN1A
MRTF	SINA
CHB	FD59A
MOD(MDG4)	HLHM7
MOD(MDG4)	MAGO
CG32685	NEOS
TIF-IA	CG9007
CG3281	CG7386
CG3294	MED19
SU(H)	CYCB
SU(H)	H
SU(H)	CG7879
CG3509	RUMP
CYCB	FD59A
CYCB	MSI
CYCB	XBP1
QKR58E-1	EIF-4A
CLP	HP1B
STC	NUP153
STC	NUP58
STC	L(2)NC136
FD59A	CG4328
FD59A	CYCB3
FD59A	ELOA
FD59A	D1
CG3689	C15
CG3689	BRK
ESG	BAP60
ESG	CG7045
ESG	CG8079
ESG	CG8319
ESG	CG9573
SPX	PNUTS
SPX	CG8229
SPX	CG8677
AC	HLHM3
ODD	TAB2
CG3875	BAP60
EXP6	HSC70-4
EXP6	BAP60
EXP6	HLH54F
EXP6	C15
CHI	SSDP
CYCE	CG4887
CYCE	CG7386
CYCE	CG
PELO	CG7386
ZF30C	SIP1
ZF30C	EN
PONT	GT
YKI	BUN
YKI	TAB2
ACT5C	NOC
ACT5C	ROX8
FTZ-F1	D
PCAF	ADA2B
WEK	DNAPOL-ALPHA73
WEK	DL
WEK	CG8301
NC2BETA	KUK
NONA	SIP1
STAT92E	CSN1A
ELAV	MSI
HSC70-4	CG8219
HSC70-4	CRC
CG4282	LARK
SET	CG4877
BAP60	RUX
BAP60	NURF-38
BAP60	MSH6
BAP60	ERR
BAP60	ARP8
BAP60	AKIRIN
BAP60	EXD
BAP60	EYA
BAP60	ADA2B
CG4328	LBL
CG4328	SIP1
WEE	PSR
WEE	BSK
WEE	NEOS
SURF6	MRG15
NURF-38	DOM
KNRL	BRK
PEN	LAM
PEN	DIP2
CG4820	MEI-S332
CG4820	MYS45A
CG4820	HLHM7
CG4901	PSI
CG4936	MED28
HLH54F	TFIIB
HLH54F	MED4
HLH54F	HR39
DOC3	KAP-ALPHA1
MSI	RACK1
CG5147	ECO
DOC2	C15
SIR2	ATPALPHA
GNU	PSR
GNU	BRK
MEI-S332	CG6654
MEI-S332	CG7386
MEI-S332	KING-TUBBY
CDC2	CYCD
CG5380	CG7386
CG5380	C15
CG5380	BRK
APT	MTOR
APT	HRB98DE
ROX8	LARK
ROX8	EXU
HIS2AV	XBP1
HIS2AV	POXM
B-H1	HP1E
MED19	CG7757
ARI-1	CG7386
ATPALPHA	ZPR1
ATPALPHA	BRK
BSK	TAB2
BSK	RUMP
NUP75	CKA
CYCB3	HR39
DNAPOL-ALPHA73	DNAPOL-ALPHA180
DNAPOL-ALPHA73	CG7045
DNAPOL-ALPHA73	BRK
TFIIA-L	DEAF1
CG5933	PNN
CDC6	HP1E
BIN1	CG6808
HLHM5	CG9573
M4	CG9894
TIP60	C15
TIP60	KAP-ALPHA3
PEP	TRN
PEP	XBP1
TOP1	ZPR1
CKIIALPHA-I1	SIP1
SU(S)	RPS3
UNC-4	GRO
FL(2)D	MBO
FL(2)D	KAP-ALPHA3
LBL	GRO
CG6654	GUG
CG6654	EIF4AIII
CG6654	CG8159
DL	CTBP
CG6686	RPII33
ELOA	ELONGIN-C
RPS3	RUMP
RPS3	BOCKSBEUTEL
MBO	MED4
CSN6	CSN4
RACK1	EXD
NEU2	CG7386
SIP1	CG7757
CG7379	SCM
CG7386	HP1E
CG7386	CG9797
TRN	SSB-C31A
ERR	SIMA
TAB2	CG8301
NOPP140	CG9027
CTBP	DISCO
CG7757	CG8319
CG7757	MED4
CG7757	CG8801
CG7757	KING-TUBBY
Z	POXM
C15	NEOS
ARP5	CSN4
SIMA	HNF4
CDK5	CYCD
CG8219	EIF-4A
CG8219	CYP1
CG8301	AP-1GAMMA
CG8301	BRK
GRO	DPN
AKIRIN	CG9027
LARK	CG9876
LARK	E5
NEOS	AP-1GAMMA
NEOS	RIN
NEOS	XBP1
NEOS	ADA2B
CSN4	GKT
DSF	KAP-ALPHA3
FU2	DISCO
FU2	E5
RUMP	HRB98DE
RIN	SINA
CG9573	E5
ADA2B	CG9894
SMN	CG31054
SMN	CG4849
FKH	CG31054
FKH	CG4849
CG10694	CG12728
CG10694	CG32756
MAD	BCD
RUX	E(R)
CG15800	E(R)
XPAC	LWR
WEE	LWR
CG7028	LWR
HLH3B	LWR
E2F2	PHDP
MAD2	PHDP
ALD	PHDP
RUX	KLAR
MAD	TWS
ORC6	HP1B
CDC2	CYCC
ORC6	CG9573
MAD2	CG2063
MAD2	CSN5
ORC6	DLL
MAD2	DLL
E2F2	SOX21B
XPAC	SIP1
E2F2	HEPH
CDC2	CYCH
CYCH	SPN-A
CDC2	SUG
RUX	BCD
RUX	CSN3
E2F2	CENG1A
RUX	CENG1A
CYCH	CENG1A
ALD	CENG1A
MAD2	CENG1A
RUX	CG16892
ALD	CG16892
RUX	DIMM
SPN-A	DIMM
E2F2	BCD
RUX	PUF68
RUX	DFD
POLO	DFD
MAD2	DFD
CDC2	CG13625
RUX	CG13625
MAD2	CG13625
MAD2	DWG
LWR	DWG
CDC2	CYCE
ORC6	CG1120
XPAC	CTCF
MAD2	HSC70-4
RUX	CYCE
MAD	CG4673
RUX	CRN
MAD	DAN
RUX	DAN
MAD	BOWL
RUX	BOWL
E2F2	MED15
MAD	MED15
E2F2	CG13900
MAD	CG13900
RUX	CG13900
MAD	PAN
CYCH	PAN
E2F2	ARA
ORC6	HR39
E2F2	ECR
MAD	SU(DX)
RUX	CG9027
MAD	LACK
CYCA	BCD
DAP	BCD
ALD	CG13625
CUL-2	LWR
P53	LWR
LOK	LWR
DAP	LWR
RPA2	PHDP
CDK5	PHDP
CYCA	PHDP
CYCJ	PHDP
CUL-2	DAP
ALD	SF2
CYCH	CYCC
DAP	CYCC
RPA2	DLL
CDK5	DLL
CUL-2	XPAC
CUL-2	PP4-19C
CYCA	HEPH
CYCJ	HEPH
ALD	HEPH
CYCH	HEPH
RPA2	SPN-A
CDK5	SPN-A
CYCJ	SPN-A
ALD	SPN-A
P53	SPN-A
DNAPOL-ALPHA60	SPN-A
ORC4	SPN-A
DAP	SPN-A
DAP	SUG
CDK5	CYCJ
P53	BCD
MAT1	MES2
CYCD	BCD
RPA2	CENG1A
CYCA	CENG1A
CYCJ	CENG1A
CYCD	CENG1A
P53	CENG1A
ORC4	CENG1A
DAP	CENG1A
CYCJ	DIMM
CYCD	DIMM
CUL-2	DIMM
P53	DIMM
LOK	DIMM
DAP	DIMM
ALD	SRP54
LOK	SRP54
RPA2	CYCC
CDK5	CYCC
CYCD	CYCC
CUL-2	LIG3
CDK5	E5
CYCA	E5
CYCJ	E5
CYCD	E5
CDK5	DFD
ALD	DFD
ORC4	DFD
CYCD	CG13625
DAP	CG13625
CUL-2	DWG
DAP	DWG
RPA2	CG11266
RPA2	CYCE
CDK5	CYCE
DAP	CYCE
CUL-2	CG1120
DAP	CG1120
ORC4	CTCF
CG15800	FBL6
RPA2	CG4673
CDK5	CG4673
CYCD	CG4673
CYCH	CG4673
CG15800	CG4673
DAP	CG4673
CDK5	CRN
DAP	CRN
CYCA	MED15
CYCJ	MED15
CG32703	MED15
CYCD	MED15
CG15800	MED15
MAT1	MED15
CDK5	CG13900
CYCJ	CG13900
CYCD	CG13900
CYCH	CG13900
CG15800	CG13900
DAP	CG13900
CDK5	PAN
CYCD	PAN
CUL-2	PAN
DAP	PAN
CYCA	ARA
CG15800	ARA
RPA2	ECR
CDK5	ECR
CYCA	ECR
CYCD	ECR
CUL-2	ECR
CYCH	ECR
CG15800	ECR
DAP	ECR
MAT1	ECR
DAP	CG18476
RPA2	CG9027
CG15800	CG9027
RPA2	LBL
ALD	JIM
ENOK	CG17568
ENOK	BIN1
ENOK	CTCF
E2F2	PUF68
BSK	SUG
OPA	ELB
GRAU	CG6654
NOA36	OPA
TBPH	ARET
CG11164	GRP
PHDP	OPA
CG11266	PEB
OPA	SINAH
OPA	CKA
OPA	CG8319
CG11695	GRAU
CG18476	ARET
ARET	MSI
ARET	TAB2
GEMININ	GRAU
CG3294	GRAU
GRAU	MEI-S332
GRAU	FL(2)D
GRAU	CG7386
GRAU	CTCF
GRP	LWR
GRP	PHDP
GRP	HEPH
GRP	CENG1A
GRP	DIMM
GRP	E5
GRP	MED15
GRP	PAN
BIP2	TRL
TAF4	TRL
LOLAL	TRL
KAY	JRA
CSN5	ALIEN
CSN7	ALIEN
CSN7	CSN4
SEQ	PZG
ACJ6	VVL
SU(HW)	MOD(MDG4)
SCE	ORD
RIG	HR46
RIG	HR39
USP	RIG
SVP	RIG
ECR	RIG
MBO	EMB
NUP214	MBO
TAF4	TAF1
ECR	TRR
TRR	USP
CDC2	WEE
MAP60	CP190
BGB	BRO
SSRP	TRL
DRE4	TRL
CDK8	CYCC
ACHI	COMR
ACHI	ALY
ESC	PCL
ESC	SU(Z)12
ESC	E(Z)
ESC	RPD3
E(Z)	PCL
E(Z)	SU(Z)12
E(Z)	RPD3
PCL	SU(Z)12
PCL	RPD3
SU(Z)12	RPD3
SPT3	ADA2B
SPT3	PCAF
SPT3	DIK
SPT3	TAF5
SPT3	E(Y)1
SPT3	TAF10
P53	NIPPED-A
P53	ADA2B
P53	PCAF
P53	DIK
NIPPED-A	DIK
NIPPED-A	SPT3
NIPPED-A	ADA2B
DIK	TAF5
DIK	E(Y)1
DIK	TAF10
ADA2B	TAF5
ADA2B	E(Y)1
ADA2B	TAF10
BCD	TTK
SINA	TTK
TRF	TFIIB
MAD	MED
PER	DCO
NURF-38	ISWI
CDC2	CYCB3
H	GRO
BTD	TAF2
BTD	TAF4
ACF1	ISWI
CSN5	CSN7
MBD-LIKE	RPD3
DL	LWR
DL	DIP1
DL	DIP2
DL	DIP3
DL	TWI
LWR	DIP2
MOR	Z
BRM	MOR
BRM	DALAO
BRM	BAP60
BRM	BAP55
BRM	Z
MED11	MED17
MED11	MED6
MED11	MED20
MED22	MED17
MED22	MED6
MED22	MED20
MED28	MED17
MED28	MED6
MED28	MED20
MED30	MED17
MED30	MED6
MED30	MED20
MED17	MED6
MED6	MED20
MED20	MED17
BAP170	Z
BAP60	MOR
DALAO	MOR
MED6	MED4
ARM	MED17
HSF	MED17
BRF	TRF
CHRAC-14	ISWI
CHRAC-14	CHRAC-16
CHRAC-16	ISWI
B52	TRN-SR
RBP1	TRN-SR
SF2	TRN-SR
CDC45L	MCM5
CDC45L	DPA
FL(2)D	VIR
FL(2)D	MSK
MSK	RL
AOP	EDL
EDL	PNT
ACF1	CHRAC-14
ACF1	CHRAC-16
SPT6	CSL4
SPT6	DIS3
SPT6	MTR3
SPT6	RRP4
SPT6	RRP6
SPT6	RRP42
SPT6	RRP46
SPT6	SKI6
RRP4	MTR3
RRP4	SPT5
RRP4	RRP6
RRP4	CSL4
BCD	BIN1
PC	RPD3
E(BX)	ISWI
E(BX)	NURF-38
LGS	ARM
LGS	PYGO
CG9027	NOC
CG9027	ROX8
BSH	CG9027
MAD	CG9027
DAP	CG9027
CG9027	GRP
UBX	DIP1
UBX	14-3-3EPSILON
UBX	ALY
UBX	NOC
UBX	RAD23
UBX	TFIIEBETA
UBX	AL
UBX	ARM
UBX	CBP80
UBX	H
UBX	HSC70-4
UBX	SMOX
UBX	ZF30C
UBX	APT
UBX	EF1GAMMA
UBX	TRN
UBX	YEMALPHA
CG34340	WEK
CG34340	YL-1
TBPH	NUB
CG34340	MTA1-LIKE
CG34340	LARK
SIP1	CG34422
MAD2	CG34375
ALIEN	ECR
ALIEN	SVP
ALIEN	FTZ-F1
PER	TIM
FBL6	AOP
NOT	SGF11
NOT	PCAF
NOT	SPT3
SGF11	PCAF
SGF11	ADA2B
ALH	HP1B
E(Y)1	TAF6
PARP	HRB98DE
P53	CG10333
P53	CG10825
P53	DSX
P53	TOY
P53	CG13597
P53	CHB
P53	GRAU
P53	SA
P53	BAP60
P53	HSF
P53	AUB
P53	CG6686
P53	CG7379
P53	SIMA
P53	DUP
P53	AP
P53	CG8801
P53	ASF1
P53	RPA-70
MOE	CAF1-180
POLO	MTRM
P53	CG2926
SPN-A	CG2926
MOE	CG6686
N	CG34422
CG14216	CG8858
MOE	CG8939
CG14216	CRN
MRE11	CRN
MLH1	KLP3A
SNR1	MOR
MRE11	NERFIN-1
PMS2	RACK1
PMS2	SNF1A
N	SU(H)
SPN-A	TOU
MLH1	ZF30C
SPN-A	MED26
P53	BIP2
CG14216	NUP358
CG14216	SUV4-20
POLO	MARS
MOE	CG2926
NUP133	GEM
CG14216	SIZ
MLH1	CG6227
DL	CG34422
PMS2	PZG
MLH1	CT
SPEL1	DA
KN	DISCO-R
SU(H)	FER1
DL	HDAC4
KN	HEPH
SNR1	HMGZ
CI	KAP-ALPHA3
MLH1	LAMC
CI	NOC
POLO	PDM2
MLH1	PMS2
MRE11	RAD50
CG14216	RM62
KN	SD
SPN-A	SU(VAR)2-10
TIM	TAF1
POLO	TAP
P53	TOU
PMS2	WOC
CI	ZFH2
TOY	CG10147
P53	TOPORS
PMS2	CG17446
KN	CG2926
MRE11	AKIRIN
NUP133	CYCH
MUS309	PAN
CI	RPII215
POLO	SPEN
MRE11	TOU
P53	TUD
SPN-A	TUD
POLO	ACF1
P53	MED26
CI	ARET
N	BI
POLO	BI
TIM	BI
SPN-A	BIP2
PMS2	BON
CI	CAF1-180
PMS2	CBP80
CI	CENG1A
SNR1	CG10267
CI	CG11092
CG14216	CG11695
CG14216	CG11696
SNR1	NUP358
TOY	NUP358
MOE	E(Y)3
TOY	SNCF
MAM	TOPORS
IRBP	CG17446
MAM	CG17612
P53	CG17612
CI	CG18616
KN	CG2678
PMS2	TRN-SR
MRE11	CG32164
CG14216	CG32685
MRE11	CG40196
SNR1	CG4119
MRE11	CG5728
CI	BAP55
SPN-A	CG6686
SPN-A	CG7028
CI	PZG
CI	CG8079
MOE	CG8145
LIG3	CG8290
KN	CG8290
SPN-A	ATAC1
MRE11	FLFL
TOY	CG9609
DL	CP190
MAM	CRC
MLH1	CROL
CI	CYCE
TOY	D19A
CI	DCO
POLO	DISCO-R
MUS309	DL
POLO	DMT
CI	DOC1
POLO	DOC1
CG14216	DP1
KN	E(BX)
TOY	YTR
CI	ELB
LIG4	ENOK
P53	ERR
DL	EVE
KN	EVE
CI	FTZ-F1
MAM	GATAD
MRE11	GCL
IRBP	GRH
RAD50	HIS4R
TOY	HR46
CG14216	HSC70-4
TOY	HSC70-4
CI	HTH
CI	JING
TOY	KAP-ALPHA3
CI	KIS
CI	KNI
N	KU80
MAM	L(3)82FD
PMS2	LAMC
CI	LID
CG14216	LOLA
N	MNT
TOY	MNT
MLH1	MUS205
CI	NAU
POLO	NAU
MRE11	NIPP1
CI	NOI
CRY	OC
MRE11	OC
KN	PEB
CI	PRD
MLF	PRD
CG14216	PROD
CI	PX
CI	RFX
N	RIN
TOY	RPS3
MLH1	SIP1
CI	SKD
TIM	SOX102F
TOY	STAT92E
PMS2	SU(VAR)3-7
CG14216	SUUR
TOY	SVP
MOE	TOP1
CG14216	TOU
LIG3	TOU
KN	TOU
PMS2	TOU
PMS2	TRX
KN	TUD
SPN-A	UBA2
CG14216	UGT
P53	ULP1
KN	VIR
P53	WOC
MOE	ZFH1
SNR1	ZPR1
ASF1	SIN3A
ASF1	HIRA
ASF1	TLK
ASF1	MCM2
ASF1	MRG15
HIRA	TRL
HIRA	PAV
HIRA	TUM
LID	SIN3A
LID	CG15356
LID	CG3815
LID	MRG15
LID	RPD3
LID	CTBP
LID	NAP1
LID	DPA
LID	MCM6
LID	MCM7
LID	PSI
CG3815	SIN3A
CG3815	CG15356
CG3815	MRG15
CG3815	RPD3
CG3815	CTBP
CG3815	L(3)MBT
CG15356	SIN3A
CG15356	MRG15
CG15356	RPD3
CG15356	NAP1
CG15356	BRM
CG15356	MOR
CG15356	DALAO
CG15356	SNR1
CG15356	BAP60
CG15356	BAP55
CG15356	MOD(MDG4)
NAP1	SIN3A
NAP1	CG3815
NAP1	MRG15
NAP1	RPD3
NAP1	CTBP
NAP1	BX42
NAP1	SFMBT
NAP1	HP1B
NAP1	SMC1
NAP1	MCM2
NAP1	DPA
NAP1	MCM6
NAP1	GNF1
NAP1	THO2
NAP1	HPR1
NAP1	THOC5
NAP1	THOC7
NAP1	THOC6
NAP1	PUF68
NAP1	SA
ASF1	CG3815
ASF1	LID
SU(H)	LAF
SU(H)	ASF1
SU(H)	NAP1
SU(H)	RPD3
SU(H)	CG3815
SU(H)	LID
KR	BIN1
ARM	ISWI
GRO	PAN
E(Y)3	BRM
E(Y)3	BAP170
E(Y)3	MOR
E(Y)3	TAF2
E(Y)3	DALAO
E(Y)3	TAF4
E(Y)3	TAF5
E(Y)3	TAF6
E(Y)3	TAF7
E(Y)3	BAP60
E(Y)3	BAP55
E(Y)3	TAF8
E(Y)3	E(Y)1
E(Y)3	SNR1
MOR	TAF4
MOR	TAF5
TAF1	TAF5
TAF1	E(Y)3
TAF1	MOR
TAF8	TAF4
TAF8	TAF5
TAF8	MOR
TAF1	TBP
HIS1:CG33825	HRB27C
HIS1:CG33825	HRB87F
PHO	INO80
PHO	SFMBT
PHO	ARP5
PHO	ARP8
PHO	REPT
PHO	PONT
SFMBT	PHOL
CID	HIS4:CG31611
GUG	ACT5C
GUG	SVP
NURF-38	ECR
BCD	SIN3A
MSL-2	MOF
ASF1	CAF1-180
TBP	PC
MBD-LIKE	MTA1-LIKE
RBF	MIP130
RBF	DP
RBF2	MIP130
RBF2	DP
RBF2	E2F2
RBF	E2F2
RBF	RPD3
RBF2	RPD3
RBF	E2F
SU(VAR)3-7	SU(VAR)205
SU(VAR)3-7	HP1B
SU(VAR)3-7	HP1C
MSL-1	JIL-1
MSL-2	JIL-1
MSL-3	JIL-1
MSL-1	MSL-2
MSL-1	MSL-3
MSL-1	MOF
TAF1	HIS2B:CG17949
TAF1	HIS4:CG31611
BRM	BAP170
BRM	ACT5C
BRM	SNR1
BAP170	MOR
MYB	BON
HCF	ASH2
HCF	SIN3A
PARP	PARG
PARP	HIS2B:CG17949
PARP	HIS2AV
PARP	HIS4:CG31611
ART4	HIS4:CG31611
EGG	SU(VAR)205
EGG	MT2
MT2	SU(VAR)205
FZY	MAD2
XNP	SU(VAR)205
NEUR	DL
SU(VAR)205	SSRP
HP1B	SSRP
HP1C	SSRP
SU(VAR)205	DRE4
HP1B	DRE4
HP1C	DRE4
TAF4	TAF5
TAF4	TAF6
TAF4	E(Y)1
TAF4	TBP
TAF6	TAF1
TAF6	TAF5
TAF6	TBP
BIP2	TAF10
TBP	BIP2
TBP	E(Y)1
TBP	TAF10
BIP2	TAF10B
LWR	SCM
D	CG6688
MAD	YKI
SP1	PHO
PROS35	PROS29
CRC	NLP
CRC	PDI
PDI	NLP
IRBP	KU80
PROS45	RPT4
OTE	BOCKSBEUTEL
CG18005	CG5451
CYCB	CDC2
RPA-70	RPA2
CG31953	GKT
SSB-C31A	CG4119
CRC	MOE
CYCH	MAT1
PROS45	RPT3
RPA-70	CG15220
GNF1	KU80
RPT4	RPT3
CG13900	CG11985
CG8801	CG8939
CG10754	CG16941
GNF1	IRBP
PRP8	CG4849
CG2807	CG11985
PDI	TRX-2
CTBP	MES2
CG7185	MED17
NLP	CG16817
MOE	PDI
SSB-C31A	ABS
MED18	CG7185
RPA2	KU80
NLP	CG9894
MOE	NLP
CG17293	RAE1
PROS45	PROS35
RPT3	CG13349
IRBP	RPA2
PROS45	PROS29
NOI	CG10754
RPT4	PROS35
MED18	MED17
CG7185	MED11
SOD	TRX-2
MCM5	MCM3
SCF	CG16817
MED8	CG7185
CG13349	PROS35
RPT4	PROS29
RPT3	PROS35
CG2807	CG13900
RPT3	PROS29
CRC	TRX-2
HRB98DE	HRB87F
CG4119	CG3542
MED8	MED17
CYCA	CDC2
NLP	TRX-2
MED18	MED7
CG13349	PROS29
GNF1	RPA2
CG9344	CG10418
CYCA	RUX
CRC	CG16817
CRC	SCF
D12	NC2BETA
MED18	MED14
MED14	MED17
RPA-70	KU80
CKIIBETA	DEK
CG7185	MED10
L(1)G0020	CG8939
PROS45	CG13349
RPT4	CG13349
MED14	CG7185
PARP	IRBP
MED6	CG7185
CG7185	MED27
RUX	CDC2
LAM	BOCKSBEUTEL
ABS	CG4119
MED18	MED11
MED14	MED11
MED27	MED17
PSI	CG7185
PARP	KU80
MED18	MED10
CG15220	KU80
MED11	MED27
PIT	CG8939
MED8	MED27
MED6	MED18
SNF	U2A
RPD3	MTA1-LIKE
CG4119	PUF68
MED17	MED7
RPD3	SIN3A
CG7185	MED7
EXU	PSR
D12	CHRAC-14
D12	ATAC1
IRBP	CG15220
MED14	MED7
MED18	MED30
MED8	MED11
MPK2	P38B
MED30	CG7185
UBA2	AOS1
MED18	MED4
CCS	CG17293
CCS	ART8
MED18	MED8
MED30	MED11
MED20	MED10
CG9119	CG32335
PIT	CG8801
TAF5	CG4291
IX	MED18
TLL	REG
KAP-ALPHA3	RANBP9
GNF1	BOCKSBEUTEL
RPA-70	IRBP
MED4	MED17
MED20	CG7185
CG9894	CG16817
NLP	SCF
MED18	MED16
CYCB	CYCB3
CG13298	CG11985
NNP-1	CG5033
D12	HCF
MED30	MED27
BAP60	CG7185
RRP42	RRP4
IX	MED17
NOP5	NOP56
DOD	NLP
BAP60	MED17
BAP60	DALAO
REG	PROS29
MED10	MED17
MED4	CG7185
MED6	MED8
RRP42	DIS3
MED14	MED30
NNP-1	CG6712
SOD	NLP
MED30	MED4
NOP5	CG8939
MRG15	CG17838
MED18	MED15
RANBP9	KARYBETA3
MED6	MED14
MED15	MED14
MED18	MED27
CRC	14-3-3EPSILON
SKI6	MTR3
MED11	MED7
MED30	MED10
MED6	MED27
BAP60	MED14
DPA	MCM7
MED6	MED7
NOP5	CG8801
MOR	BAP55
MED8	MED14
CDK8	MED14
REL	KEY
MED23	MED14
HCF	CHRAC-14
MED15	MED17
CYCB	RUX
D12	CG10414
SSB-C31A	CG3542
MED16	MED17
BAP60	MED18
MOR	MED17
BAP60	BAP55
SBR	NXT1
QKR58E-3	CG17838
CDK8	MED18
CYP1	CRC
CG4119	CG7971
MED10	MED27
IX	CG7185
OTE	PSR
CDK8	MED15
CG8939	CG6712
MED10	MED7
ALD	NLP
CG2807	CG13298
CG13900	CG13298
SKI6	RRP42
L(1)G0020	CG8801
BAP	CG3508
GNF1	PARP
MED16	CG7185
L(1)10BB	CG6015
CRC	CG9894
CCS	TRX-2
CG8939	CG32344
SBR	NUP358
MED14	MED27
ALD	MAD2
MOR	CG7185
MED6	MED15
SOD	CRC
L(1)G0020	CG32344
PCAF	D12
MED16	MED14
MED15	CG7185
MED8	MED30
MED10	MED11
MED6	MED10
IX	MED7
IX	MED6
RRP42	RRP6
MED27	MED7
MED20	MED7
MED20	MED14
CDK8	MED17
PCAF	CHRAC-14
MED15	MED7
LAM	RPA-70
MED23	MED17
BX42	CG6015
CG17293	ART8
CG8801	NOP56
CDK8	MED7
MOR	MED14
MED8	MED4
CG8939	NOP56
RUX	CYCB3
BAP60	MED8
NLP	14-3-3EPSILON
MED8	MED7
MED14	MED4
MED23	CG7185
IX	MED4
MED4	MED11
SKI6	RRP4
MOR	PSI
MED16	MED11
ASF1	HD
ALD	CG16817
ATMS	HYX
MED15	MED30
DRE4	SSRP
NITO	CG11107
L(1)G0020	NOP56
EMB	KARYBETA3
MED15	MED4
NC2BETA	ATAC1
GEMININ	NXF2
ATAC1	CHRAC-14
CG9344	CG2021
CYCA	CYCB
BAP60	MED4
IX	MED30
ATAC1	CG10414
PSI	MED17
MED15	MED11
RPLP0	GP210
SRP54	PUF68
CG5033	CG6712
MED18	MED23
WOC	GEMININ
ATAC1	HCF
MED14	MED10
BAP60	MED30
MOR	MED18
SOD	ZPR1
MOR	CG32685
MED4	MED27
MED30	MED7
CG8801	CG5033
[truncated: 596 more rows]
