# Supplementary material for: Rechecking the Centrality-Lethality Rule in the Scope of Protein Subcellular Localization Interaction Networks
Source: PLoS One. 2015 Jun 26;10(6):e0130743. doi: 10.1371/journal.pone.0130743 (PMC4482623; doi:10.1371/journal.pone.0130743)
Supplement: S4 Dataset — It contains PSLINs of 11compartments, including Endoplasmic, Cytoskeleton, Golgi, Cytosol, Lysosome, Mitochondrion, Endosome, Plasma, Nucleus, Peroxisome and Extracellular. (ZIP) [file pone.0130743.s004.zip › Fly_PSLINs/Plasma_PPI.txt]

EGFR	VELI
MDR65	SNS
TUB	AMPH
VHA26	VHASFD
VHA26	VHA13
MOB2	NIMC1
MER	CG15267
SYX16	AMA
SKF	VELI
VELI	VARI
FOR	MER
5-HT2	MOB2
DAP160	FUR2
TRN	MER
ARM	APC2
ARM	PTP4E
MOB2	STY
SH	LPR2
FEND	NINAE
ED	GRASP65
EGR	VARI
SYX16	LPR2
SYX16	SYX6
RHO-4	NINAE
PROS	SH3PX1
SEV	STY
SHI	CG4476
FUR2	RAB26
STY	TMS1
G-OALPHA47A	VHAAC39
G-SALPHA60A	VHA36
RALA	WNT5
WEK	HEM
WEK	DL
LACE	VHA13
DRK	DL
GRASP65	YRT
FLO	NIMC1
WNTD	NIMC1
GRASP65	FRA
PAK	PGRP-LA
NINAE	NINAA
INAD	TRP
BOSS	SEV
BABO	PUT
SMO	COS
MER	MOE
INAD	NINAE
NINAE	TRP
INAD	INAC
CADN	ALPHA-CAT
CADN	ARM
PROS	MIRA
MYS	SCB
KEK1	EGFR
GBETA76C	GGAMMA30A
GALPHA49B	TRP
GALPHA49B	INAC
GALPHA49B	INAD
EGR	WGN
PATJ	CRB
ARM	SHG
L(2)GL	PAR-6
DRL	WNT5
STY	BTK29A
NRX-IV	PATJ
MER	DYB
PTC	MOE
STY	N
RAC1	PAK
RAC1	PAR-6
STY	RST
RALA	SEC5
CG1599	SYX1A
PTC	BTK29A
MOE	EX
PTC	HIW
SEC5	KST
AMPH	NEDD4
SYB	SYX1A
PTC	FZ2
PTC	SNS
MER	ATPALPHA
PTC	BABO
SEC5	BETA-SPEC
MER	YRT
RAC1	CHC
MER	CHRW
MOE	CONT
MER	CORA
MER	PATJ
SEC5	FJ
MOE	FT
SEC5	HIW
MOE	INR
PTC	KAIRIA
SPI	KEK1
CG1599	KST
MER	L(2)08717
SPI	L(2)08717
PTC	LAC
PTC	MYS
PTC	NEDD4
STY	ROBO
PTC	SAS
PTC	SCB
MOE	SEMA-1A
STY	SER
NRX-IV	SKF
SEC5	SRY-ALPHA
DL	STAU
N	TOLL-7
DL	TRIO
DL	VAP-33-1
NEUR	DL
COMM	NEDD4
SYX8	SYX7
SYB	SYX7
SYB	SYX8
CG1599	SYX8
SYX1A	SYX8
SYX1A	SYX7
VHA55	VHA26
VHA26	VHA36
SYB	CG1599
SYX5	SYX1A
KST	ALPHA-SPEC
SYX13	SYX8
SNAP25	SYX8
SYX5	SYX8
SYX1A	SYX13
CG1599	SYX7
SYX5	CG1599
SYX13	SYX7
SYB	SNAP25
SYX5	SYX13
CG1599	SYX13
SNAP25	SYX7
SYX5	SYX7
SYB	SYX5
SNAP25	SYX1A
SYX1A	SYX16
VHA55	VHA36
SYX16	SYX13
SYB	SYX13
CHC	CLC
SYX16	SYX8
SYB	HBS
SNAP25	SYX5
GBETA13F	GGAMMA1
SNAP25	CG1599
SYX5	SYX18
SYB	SYX16
SYX16	SYX7
SYX1A	SYX18
SNAP25	SYX16
SNAP25	SYX13
SYX13	SYX18
SYX4	SYX8
TUB	MYD88
SYB	PVR
SYX18	SYX7
SYX5	SYX16
VHAM9.7-2	VHA100-2
VHAM9.7-2	VHAAC39
ATPALPHA	NRV2
CG1599	SYX17
CG1599	SYX18
VHAAC39	VHA100-2
SYX4	SYX7
SYX8	SYX18
SAX	TKV
SYB	STY
SAX	PVR
SYB	SYX4
N-SYB	SYX1A
SAX	STY
ARM	ALPHA-CAT
CHC	FATP
DRK	HEXO1
CHC	ALPHA-SPEC
ATPALPHA	ZNT63C
VHA55	VHASFD
SAX	SYB
PVR	SYX7
VHA36	VHASFD
CHC	ATPALPHA
SYX16	CG1599
STY	PVR
SAX	ZNT63C
SYB	DOS
STY	NEDD4
SYB	SYX6
SYX4	SYX16
SYX4	CG1599
EGFR	DRK
NEUR	M6
FZ4	DSH
PGRP-LE	CAT
PGRP-LE	STIM
PGRP-LE	CUP
PGRP-LC	STIM
PGRP-LC	CAT
PGRP-LC	CUP
DAP160	SHI
DRK	SHI
