# Supplementary material for: Rechecking the Centrality-Lethality Rule in the Scope of Protein Subcellular Localization Interaction Networks
Source: PLoS One. 2015 Jun 26;10(6):e0130743. doi: 10.1371/journal.pone.0130743 (PMC4482623; doi:10.1371/journal.pone.0130743)
Supplement: S2 Table — (XLS) [file pone.0130743.s006.xls]

## Sheet: Top 1%
The true essential proteins in the top 1% of proteins ranked by LSED-XC methods and XC methods in Saccharomyces cerevisiae.
The proteins are ranked in the descending order based on their Localization-specific Centrality Scores and centrality scores computed by LSED-XC methods and XC methods.
Each column lists the top 1% percentage of proteins ranked by each method.
Highlighted proteins are ture essential proteins
LSED_DC	LSED_IC	LSED_EC	LSED_SC	LSED_BC	LSED_CC	LSED_NC	LSED_ION		DC	IC	EC	SC	BC	CC	NC	ION
UBI4	UBI4	UBI4	UBI4	UBI4	UBI4	UBI4	DIM1		UBI4	UBI4	UBI4	UBI4	UBI4	UBI4	UBI4	DIM1
NAB2	NAB2	NAB2	NAB2	NAB2	NAB2	NAB2	CDC9		NAB2	NAB2	NAB2	NAB2	NAB2	NAB2	NAB2	PUP1
SMT3	SMT3	SBP1	SMT3	HEK2	SBP1	SMT3	RPN7		GIS2	GIS2	SBP1	SBP1	HEK2	HEK2	SBP1	CDC9
SBP1	SBP1	HHT1	SBP1	SMT3	HEK2	SBP1	GUK1		HEK2	SBP1	GIS2	GIS2	GIS2	GIS2	GIS2	RPS16B
HEK2	HEK2	HHT2	HHT1	PUF3	HHT1	HHT1	PNO1		SBP1	HEK2	SMT3	SMT3	PUF3	SBP1	SMT3	YNK1
HHT1	HHT1	PUF3	HHT2	SBP1	HHT2	HHT2	BUD23		PUF3	PUF3	RPN11	RPN11	NAM7	RPN11	HEK2	ILS1
HHT2	HHT2	HHF1	HHF1	NAM7	HHF1	HHF1	KRR1		SMT3	SMT3	PUF3	PUF3	DSK2	SMT3	RPN11	RPS3
HHF1	HHF1	HHF2	DSN1	HHT1	RPN11	HHF2	HEM2		SRO9	SRO9	SRO9	SRO9	SRO9	SRO9	PUF3	HTS1
RPN11	RPN11	HTA2	HHF2	HHT2	HHF2	HEK2	RAD27		RPN11	RPN11	UBP3	UBP3	SBP1	PUF3	SRO9	RPN8
DSN1	DSN1	HEK2	HTA2	CDC28	HTA2	RPN11	UTP21		HHT1	HHT1	DSN1	DSN1	VPS9	HHT1	HHT1	PRE3
HHF2	HHF2	RRP5	HEK2	HHF1	RPO21	DSN1	RPT1		SSB1	HHT2	BRE5	BRE5	SMT3	HHT2	HHT2	RPS14A
HTA2	HTA2	SPB4	RPN11	PHO85	NAM7	HTA2	NSA2		HHT2	SSB1	HHT1	HHT1	RPN11	SSA1	HHF1	PUP3
PHO85	PHO85	HTB1	RRP5	DSN1	CDC28	NOP58	RFC4		NAM7	SSA1	HHT2	HHT2	SSB1	HHF1	DSN1	RPS2
CDC28	CDC28	MDM38	SPB4	HHF2	HTB1	RRP5	EMG1		SLF1	SLF1	HEK2	HEK2	HSP82	SSB1	UBP3	KRR1
NAM7	NAM7	MRP4	HTB1	SRP1	SRP1	RPO21	ADO1		SSA1	DSN1	RLP7	RLP7	HHT1	HHF2	SSA1	PNO1
SPB4	SPB4	ORC1	ORC1	PAT1	PAB1	SPB4	KRE33		DSN1	NAM7	RPN1	RPN1	SSA1	RPN1	SSB1	RPL3
PAT1	YRA1	RPF2	RPF2	YRA1	YRA1	RLP7	PRI1		HHF1	HHF1	HHF1	HHF1	PHO85	DSN1	HHF2	PRE7
YRA1	PAT1	GCN5	GCN5	SSA1	SSA1	NOP1	TIF6		PHO85	UBP3	SSB1	SSB1	HHT2	NAM7	RPN1	RPS5
YDL156W	YDL156W	NOP58	NOP58	RPO21	NPL3	RPF2	SSL2		PAT1	PHO85	RPF2	RPF2	YDR341C	RPO21	RLP7	RPS4A
CSE4	RPO21	RLP7	RLP7	HTA2	HTB2	HTB1	KAE1		UBP3	PAT1	PAT1	PAT1	SLF1	RPN10	BRE5	FUR1
RPO21	CSE4	HTB2	HTB2	KSP1	SPB4	YDL156W	RFC5		RPN1	RPN1	SPB4	SPB4	WHI3	HSP82	PAT1	RPN7
ORC1	ORC1	CBF5	CBF5	RPF2	GCN5	GCN5	ERG13		RPN10	RPN10	RPN10	RPN10	NAB3	UBP3	RPN10	ALA1
GCN5	GCN5	YLH47	NOP1	SPB4	HTA1	PUF3	RAD3		HHF2	BRE5	ORC1	ORC1	CDC28	YCK1	SPB4	RPL10
ULP2	ULP2	NOP1	RPO21	ORC1	RRP5	PRP19	IMP3		BRE5	HHF2	SSA1	SSA1	PAT1	PAB1	RPF2	RPS4B
SRP1	HTB1	RPO21	HTA1	CSE4	STM1	ORC1	SOF1		HSP82	HSP82	DHH1	DHH1	NRD1	DHH1	NAM7	PRE4
RPF2	SRP1	HTA1	YDL156W	YDL156W	RPN1	SMB1	RPT4		WHI3	SPB4	SLF1	SLF1	YCK1	PAT1	DHH1	RPS11A
HTB1	SSA1	YDL156W	CSE4	SSA2	ULP2	NOG1	PRO2		SPB4	DHH1	RPT5	RPT5	RSP5	NPL3	RPL3	RPN6
SSA1	RPF2	CSE4	ULP2	TPK1	CKA1	CDC28	ENP2		DHH1	RPT5	RPL3	RPL3	HHF1	GCN5	RPT5	ADE12
RLP7	HTB2	ULP2	MAK21	ULP2	SSD1	HTB2	POL30		RPT5	WHI3	HHF2	HHF2	MST1	SSA2	SLF1	RPS6A
RRP5	RRP5	MAK21	CKA1	GCN5	PHO85	NOP15	DIP2		YCK1	YCK1	RPL20A	RPL20A	DSN1	HTA2	HTA2	PRE2
NOP1	NOP1	CKA1	HAS1	COR1	YDL156W	LEA1	YSH1		CDC28	CDC28	HTA2	HTA2	SSA2	LSM1	ORC1	RPS11B
HTB2	RLP7	HAS1	YRA1	CDC14	PAT1	TAF14	ENP1		SSA2	SSA2	RPL25	RPL25	NAP1	HTB1	WHI3	PDB1
NOP58	NOP58	YRA1	NOG1	HRR25	TAF12	HAS1	PWP2		RLP7	RLP7	RPS13	RPS13	SPB4	HTB2	HSP82	RPS20
PRP43	PRP43	NOG1	PRP43	CKA1	CKA2	CIC1	PRI2		ORC1	ORC1	RPS5	RPS5	DHH1	HRR25	SSA2	KRE33
RPT5	RPT5	PRP43	RPA135	HTB1	BMH2	MOT1	CBF5		CSE4	CSE4	NOP1	NOP1	HHF2	SPB4	RPL25	RIO2
RPN1	RPN1	RPA135	PAT1	PAB1	CDC33	PRP43	UTP7		TPK1	TPK1	RPL4A	RPL4A	FCJ1	SSD1	PHO85	SAH1
PUF3	CKA1	SPT5	SPT5	LSM1	GAL11	YRA1	NOG1		YDL156W	YDL156W	RPL8B	RPL8B	RPN10	STM1	GCN5	GUA1
CKA1	HTA1	NOP7	NOP7	PRP43	LSM1	ULP2	RPT2		RPF2	GCN5	RPL30	RPL30	RPN1	PHO85	CDC28	RPS8B
HTA1	SPT5	CIC1	CIC1	HTB2	STO1	MAK21	POL3		RSP5	RPF2	GCN5	GCN5	SNF1	YRA1	FCJ1	RPL20B
SPT5	PAB1	PAB1	PAB1	CBC2	CSE4	PRP8	RPT5		GCN5	LSM1	RPS8A	RPS8A	TPK1	HTA1	NOP1	RPS8A
TPK1	TPK1	SPT16	SPT16	RPT5	KAP95	SRP1	PUS7		LSM1	HTA2	RPS7A	RPS7A	YCK2	CDC28	YDL156W	FRS1
PAB1	CBF5	KRE33	KRE33	SPT15	TAF14	HTA1	NOP2		HTA2	RSP5	CSE4	CSE4	LSM1	SUP35	RPL20A	NSA2
CBF5	SPT15	MOT1	MOT1	NOP1	SIN3	CSE4	UTP11		YRA1	YRA1	RPL6A	RPL6A	BMH1	RSP5	RPS13	HAM1
SPT15	MOT1	NOP15	NOP15	SPT5	TPK1	NOP7	MCM4		YCK2	YCK2	RPS3	RPS3	RPO21	BRE5	NOP58	PDA1
ULP1	ULP1	SRP1	SRP1	RRP5	CBC2	CBF5	HAS1		FCJ1	ULP2	RRP5	RRP5	YOL086W-A	SSE1	NOP15	RPS6B
MOT1	ESA1	RSM24	RPN1	NOP58	NAP1	BRR2	IMP4		ULP2	KSP1	RPL7A	RPL7A	RPT5	KEM1	RPS5	RPS16A
KSP1	NOP15	ERB1	ERB1	YCK1	RSC8	PAT1	ESF2		KSP1	FCJ1	RPS4A	RPS4A	UBP3	RPT5	RRP5	GFA1
ESA1	KSP1	MRP51	CKA2	SMB1	GCN4	UTP22	TOP3		ATG1	ATG1	RPL16A	RPL16A	YDL156W	BMH2	CSE4	UTP21
NOP15	NOG1	CKA2	UTP22	POL30	HTZ1	PHO85	ABD1		PTK2	URN1	RPS1B	RPS1B	SRP1	TEF1	RPS7A	RPL20A
RSP5	RSP5	UTP22	SSA1	ULP1	SGF73	SNU114	FCF1		DSK2	PTK2	CBF5	CBF5	YRA1	RPS8A	RPL8B	GUF1
NOG1	RPA135	MRPS9	YTA7	GLC7	BMH1	CBC2	RFC1		URN1	HTB1	RPL16B	RPL16B	KSP1	PGK1	RPL6A	EMG1
CBC2	TAF14	MRPS5	TAF14	STM1	SPT5	KRE33	ELP3		HTB1	NOP1	LSM1	LSM1	DPS1	PIL1	HTB1	TMA20
RPA135	CBC2	RSM23	BRX1	NAP1	BMS1	SPT5	MCM2		ULP1	ULP1	RPS17B	RPS17B	GCN5	RPL7A	RPL4A	HEM2
TAF14	HAS1	RSM22	NOC2	ESA1	RPA190	PWP2	NOG2		SRP1	SRP1	RPL2A	RPL2A	ATG8	CDC33	LSM1	RLI1
HAS1	MAK21	MRPS18	NPL3	STO1	SPT16	NOC2	RLP24		NOP1	ESA1	RPL10	RPL10	HRR25	RPS5	RPS17B	RPS13
MAK21	SPT16	YTA7	BMS1	PSE1	DIG1	ERB1	HNT1		ESA1	RRP5	HSP82	HSP82	SLA1	RPS3	RPL16B	RPL30
SPT16	SPT7	TAF14	RPL5	NPL3	CDC48	NOP2	RKI1		RPL3	RPL3	RPS9B	RPS9B	CDC53	RVS167	RPL2A	RPL5
PRP19	UTP22	RSM10	SPT15	CDC5	HMT1	RPL5	BRX1		RRP5	HTB2	RPS22A	RPS22A	CSE4	RPS4A	RPS1B	SUI2
SPT7	NPL3	BRX1	SPT7	RLP7	CPR1	RPT5	RPT3		RPO21	RPO21	HAS1	HAS1	HTB1	YCK2	RSP5	TIF6
UTP22	UBP10	NOC2	NOP2	BRR2	HRP1	CKA1	RFC3		RVS167	RVS167	RPL15A	RPL15A	PTK2	TPK1	RPL28	RPL28
NPL3	URN1	NAM9	HTZ1	SMX2	MOT1	UTP4	POL1		HTB2	HRR25	NOP58	NOP58	ORC1	SKP1	RPS3	NFS1
CIC1	CIC1	NPL3	CDC28	SRS2	RPB5	NUG1	RSA4		HRR25	PAB1	RPS4B	RPS4B	RVS167	WHI3	HAS1	PGK1
UBP10	NOP7	MRPL8	KRR1	PRP8	GSP1	BRX1	NOP58		PAB1	DED1	RPL28	RPL28	GLC7	SRP1	RPS8A	RPL2B

## Sheet: Top 5%
The true essential proteins in the top 5% of proteins ranked by LSED-XC methods and XC methods in Saccharomyces cerevisiae.
The proteins are ranked in the descending order based on their Localization-specific Centrality Scores and centrality scores computed by LSED-XC methods and XC methods.
Each column lists the top 5% percentage of proteins ranked by each method.
Highlighted proteins are ture essential proteins
LSED_DC	LSED_IC	LSED_EC	LSED_SC	LSED_BC	LSED_CC	LSED_NC	LSED_ION		DC	IC	EC	SC	BC	CC	NC	ION
UBI4	UBI4	UBI4	UBI4	UBI4	UBI4	UBI4	DIM1		UBI4	UBI4	UBI4	UBI4	UBI4	UBI4	UBI4	DIM1
NAB2	NAB2	NAB2	NAB2	NAB2	NAB2	NAB2	CDC9		NAB2	NAB2	NAB2	NAB2	NAB2	NAB2	NAB2	PUP1
SMT3	SMT3	SBP1	SMT3	HEK2	SBP1	SMT3	RPN7		GIS2	GIS2	SBP1	SBP1	HEK2	HEK2	SBP1	CDC9
SBP1	SBP1	HHT1	SBP1	SMT3	HEK2	SBP1	GUK1		HEK2	SBP1	GIS2	GIS2	GIS2	GIS2	GIS2	RPS16B
HEK2	HEK2	HHT2	HHT1	PUF3	HHT1	HHT1	PNO1		SBP1	HEK2	SMT3	SMT3	PUF3	SBP1	SMT3	YNK1
HHT1	HHT1	PUF3	HHT2	SBP1	HHT2	HHT2	BUD23		PUF3	PUF3	RPN11	RPN11	NAM7	RPN11	HEK2	ILS1
HHT2	HHT2	HHF1	HHF1	NAM7	HHF1	HHF1	KRR1		SMT3	SMT3	PUF3	PUF3	DSK2	SMT3	RPN11	RPS3
HHF1	HHF1	HHF2	DSN1	HHT1	RPN11	HHF2	HEM2		SRO9	SRO9	SRO9	SRO9	SRO9	SRO9	PUF3	HTS1
RPN11	RPN11	HTA2	HHF2	HHT2	HHF2	HEK2	RAD27		RPN11	RPN11	UBP3	UBP3	SBP1	PUF3	SRO9	RPN8
DSN1	DSN1	HEK2	HTA2	CDC28	HTA2	RPN11	UTP21		HHT1	HHT1	DSN1	DSN1	VPS9	HHT1	HHT1	PRE3
HHF2	HHF2	RRP5	HEK2	HHF1	RPO21	DSN1	RPT1		SSB1	HHT2	BRE5	BRE5	SMT3	HHT2	HHT2	RPS14A
HTA2	HTA2	SPB4	RPN11	PHO85	NAM7	HTA2	NSA2		HHT2	SSB1	HHT1	HHT1	RPN11	SSA1	HHF1	PUP3
PHO85	PHO85	HTB1	RRP5	DSN1	CDC28	NOP58	RFC4		NAM7	SSA1	HHT2	HHT2	SSB1	HHF1	DSN1	RPS2
CDC28	CDC28	MDM38	SPB4	HHF2	HTB1	RRP5	EMG1		SLF1	SLF1	HEK2	HEK2	HSP82	SSB1	UBP3	KRR1
NAM7	NAM7	MRP4	HTB1	SRP1	SRP1	RPO21	ADO1		SSA1	DSN1	RLP7	RLP7	HHT1	HHF2	SSA1	PNO1
SPB4	SPB4	ORC1	ORC1	PAT1	PAB1	SPB4	KRE33		DSN1	NAM7	RPN1	RPN1	SSA1	RPN1	SSB1	RPL3
PAT1	YRA1	RPF2	RPF2	YRA1	YRA1	RLP7	PRI1		HHF1	HHF1	HHF1	HHF1	PHO85	DSN1	HHF2	PRE7
YRA1	PAT1	GCN5	GCN5	SSA1	SSA1	NOP1	TIF6		PHO85	UBP3	SSB1	SSB1	HHT2	NAM7	RPN1	RPS5
YDL156W	YDL156W	NOP58	NOP58	RPO21	NPL3	RPF2	SSL2		PAT1	PHO85	RPF2	RPF2	YDR341C	RPO21	RLP7	RPS4A
CSE4	RPO21	RLP7	RLP7	HTA2	HTB2	HTB1	KAE1		UBP3	PAT1	PAT1	PAT1	SLF1	RPN10	BRE5	FUR1
RPO21	CSE4	HTB2	HTB2	KSP1	SPB4	YDL156W	RFC5		RPN1	RPN1	SPB4	SPB4	WHI3	HSP82	PAT1	RPN7
ORC1	ORC1	CBF5	CBF5	RPF2	GCN5	GCN5	ERG13		RPN10	RPN10	RPN10	RPN10	NAB3	UBP3	RPN10	ALA1
GCN5	GCN5	YLH47	NOP1	SPB4	HTA1	PUF3	RAD3		HHF2	BRE5	ORC1	ORC1	CDC28	YCK1	SPB4	RPL10
ULP2	ULP2	NOP1	RPO21	ORC1	RRP5	PRP19	IMP3		BRE5	HHF2	SSA1	SSA1	PAT1	PAB1	RPF2	RPS4B
SRP1	HTB1	RPO21	HTA1	CSE4	STM1	ORC1	SOF1		HSP82	HSP82	DHH1	DHH1	NRD1	DHH1	NAM7	PRE4
RPF2	SRP1	HTA1	YDL156W	YDL156W	RPN1	SMB1	RPT4		WHI3	SPB4	SLF1	SLF1	YCK1	PAT1	DHH1	RPS11A
HTB1	SSA1	YDL156W	CSE4	SSA2	ULP2	NOG1	PRO2		SPB4	DHH1	RPT5	RPT5	RSP5	NPL3	RPL3	RPN6
SSA1	RPF2	CSE4	ULP2	TPK1	CKA1	CDC28	ENP2		DHH1	RPT5	RPL3	RPL3	HHF1	GCN5	RPT5	ADE12
RLP7	HTB2	ULP2	MAK21	ULP2	SSD1	HTB2	POL30		RPT5	WHI3	HHF2	HHF2	MST1	SSA2	SLF1	RPS6A
RRP5	RRP5	MAK21	CKA1	GCN5	PHO85	NOP15	DIP2		YCK1	YCK1	RPL20A	RPL20A	DSN1	HTA2	HTA2	PRE2
NOP1	NOP1	CKA1	HAS1	COR1	YDL156W	LEA1	YSH1		CDC28	CDC28	HTA2	HTA2	SSA2	LSM1	ORC1	RPS11B
HTB2	RLP7	HAS1	YRA1	CDC14	PAT1	TAF14	ENP1		SSA2	SSA2	RPL25	RPL25	NAP1	HTB1	WHI3	PDB1
NOP58	NOP58	YRA1	NOG1	HRR25	TAF12	HAS1	PWP2		RLP7	RLP7	RPS13	RPS13	SPB4	HTB2	HSP82	RPS20
PRP43	PRP43	NOG1	PRP43	CKA1	CKA2	CIC1	PRI2		ORC1	ORC1	RPS5	RPS5	DHH1	HRR25	SSA2	KRE33
RPT5	RPT5	PRP43	RPA135	HTB1	BMH2	MOT1	CBF5		CSE4	CSE4	NOP1	NOP1	HHF2	SPB4	RPL25	RIO2
RPN1	RPN1	RPA135	PAT1	PAB1	CDC33	PRP43	UTP7		TPK1	TPK1	RPL4A	RPL4A	FCJ1	SSD1	PHO85	SAH1
PUF3	CKA1	SPT5	SPT5	LSM1	GAL11	YRA1	NOG1		YDL156W	YDL156W	RPL8B	RPL8B	RPN10	STM1	GCN5	GUA1
CKA1	HTA1	NOP7	NOP7	PRP43	LSM1	ULP2	RPT2		RPF2	GCN5	RPL30	RPL30	RPN1	PHO85	CDC28	RPS8B
HTA1	SPT5	CIC1	CIC1	HTB2	STO1	MAK21	POL3		RSP5	RPF2	GCN5	GCN5	SNF1	YRA1	FCJ1	RPL20B
SPT5	PAB1	PAB1	PAB1	CBC2	CSE4	PRP8	RPT5		GCN5	LSM1	RPS8A	RPS8A	TPK1	HTA1	NOP1	RPS8A
TPK1	TPK1	SPT16	SPT16	RPT5	KAP95	SRP1	PUS7		LSM1	HTA2	RPS7A	RPS7A	YCK2	CDC28	YDL156W	FRS1
PAB1	CBF5	KRE33	KRE33	SPT15	TAF14	HTA1	NOP2		HTA2	RSP5	CSE4	CSE4	LSM1	SUP35	RPL20A	NSA2
CBF5	SPT15	MOT1	MOT1	NOP1	SIN3	CSE4	UTP11		YRA1	YRA1	RPL6A	RPL6A	BMH1	RSP5	RPS13	HAM1
SPT15	MOT1	NOP15	NOP15	SPT5	TPK1	NOP7	MCM4		YCK2	YCK2	RPS3	RPS3	RPO21	BRE5	NOP58	PDA1
ULP1	ULP1	SRP1	SRP1	RRP5	CBC2	CBF5	HAS1		FCJ1	ULP2	RRP5	RRP5	YOL086W-A	SSE1	NOP15	RPS6B
MOT1	ESA1	RSM24	RPN1	NOP58	NAP1	BRR2	IMP4		ULP2	KSP1	RPL7A	RPL7A	RPT5	KEM1	RPS5	RPS16A
KSP1	NOP15	ERB1	ERB1	YCK1	RSC8	PAT1	ESF2		KSP1	FCJ1	RPS4A	RPS4A	UBP3	RPT5	RRP5	GFA1
ESA1	KSP1	MRP51	CKA2	SMB1	GCN4	UTP22	TOP3		ATG1	ATG1	RPL16A	RPL16A	YDL156W	BMH2	CSE4	UTP21
NOP15	NOG1	CKA2	UTP22	POL30	HTZ1	PHO85	ABD1		PTK2	URN1	RPS1B	RPS1B	SRP1	TEF1	RPS7A	RPL20A
RSP5	RSP5	UTP22	SSA1	ULP1	SGF73	SNU114	FCF1		DSK2	PTK2	CBF5	CBF5	YRA1	RPS8A	RPL8B	GUF1
NOG1	RPA135	MRPS9	YTA7	GLC7	BMH1	CBC2	RFC1		URN1	HTB1	RPL16B	RPL16B	KSP1	PGK1	RPL6A	EMG1
CBC2	TAF14	MRPS5	TAF14	STM1	SPT5	KRE33	ELP3		HTB1	NOP1	LSM1	LSM1	DPS1	PIL1	HTB1	TMA20
RPA135	CBC2	RSM23	BRX1	NAP1	BMS1	SPT5	MCM2		ULP1	ULP1	RPS17B	RPS17B	GCN5	RPL7A	RPL4A	HEM2
TAF14	HAS1	RSM22	NOC2	ESA1	RPA190	PWP2	NOG2		SRP1	SRP1	RPL2A	RPL2A	ATG8	CDC33	LSM1	RLI1
HAS1	MAK21	MRPS18	NPL3	STO1	SPT16	NOC2	RLP24		NOP1	ESA1	RPL10	RPL10	HRR25	RPS5	RPS17B	RPS13
MAK21	SPT16	YTA7	BMS1	PSE1	DIG1	ERB1	HNT1		ESA1	RRP5	HSP82	HSP82	SLA1	RPS3	RPL16B	RPL30
SPT16	SPT7	TAF14	RPL5	NPL3	CDC48	NOP2	RKI1		RPL3	RPL3	RPS9B	RPS9B	CDC53	RVS167	RPL2A	RPL5
PRP19	UTP22	RSM10	SPT15	CDC5	HMT1	RPL5	BRX1		RRP5	HTB2	RPS22A	RPS22A	CSE4	RPS4A	RPS1B	SUI2
SPT7	NPL3	BRX1	SPT7	RLP7	CPR1	RPT5	RPT3		RPO21	RPO21	HAS1	HAS1	HTB1	YCK2	RSP5	TIF6
UTP22	UBP10	NOC2	NOP2	BRR2	HRP1	CKA1	RFC3		RVS167	RVS167	RPL15A	RPL15A	PTK2	TPK1	RPL28	RPL28
NPL3	URN1	NAM9	HTZ1	SMX2	MOT1	UTP4	POL1		HTB2	HRR25	NOP58	NOP58	ORC1	SKP1	RPS3	NFS1
CIC1	CIC1	NPL3	CDC28	SRS2	RPB5	NUG1	RSA4		HRR25	PAB1	RPS4B	RPS4B	RVS167	WHI3	HAS1	PGK1
UBP10	NOP7	MRPL8	KRR1	PRP8	GSP1	BRX1	NOP58		PAB1	DED1	RPL28	RPL28	GLC7	SRP1	RPS8A	RPL2B
SMB1	PRP19	BMS1	TIF6	KAP95	RPB10	SSA1	HEM12		CMK1	CMK1	NOP15	NOP15	ATG1	CDC14	RPL17A	RPB2
URN1	CDC14	RSM26	NUG1	HTA1	STE20	TIF6	UTP13		DED1	NOP58	SSA2	SSA2	BRE5	GLC7	RPL11B	SOF1
NOP7	YTA7	MRPS35	PUF6	URN1	SRP40	BMS1	SSL1		SNF1	CKA1	RPP0	RPP0	CMK1	LSP1	RPL30	RPL1B
CDC14	GLC7	RSM7	RPT5	PET9	CLF1	SPT15	DSK2		NOP58	CDC14	RPL6B	RPL6B	CMD1	STO1	RPO21	RPL12B
GLC7	CKA2	MRPS28	RRP12	SWE1	RFA1	NAM7	TFB2		CDC14	SPT7	RPL5	RPL5	PHO88	BMH1	RPL6B	DYS1
YTA7	SMB1	MRPS17	ESA1	YAK1	RPB4	STO1	RET1		CKA1	SNF1	RPS11B	RPS11B	BZZ1	TAF12	RPL27B	SRP54
KRE33	KRE33	SPT15	EBP2	NRD1	RPT5	UTP10	RFC2		MCK1	RPL4A	MAK21	MAK21	ULP1	YDL156W	YRA1	CDC60
NUP116	NUP116	SPT7	RPC40	LSM2	NOP1	RSE1	SDA1		VPS9	MCK1	RPL27B	RPL27B	PAB1	HSC82	RPL16A	IMP3
CKA2	LSM1	NOP2	RPB5	SLA1	CYC8	SMD2	MRT4		SPT7	PRP43	YRA1	YRA1	RPF2	NAP1	RPL10	VAS1
SNF1	SNF1	RSM25	RPA190	STE20	GZF3	RPB5	MAK16		RPL4A	TAF5	RPL11B	RPL11B	UBC13	ARC1	HTB2	RPN9
LSM1	NOP53	MRP1	RSC8	PTK2	RPT6	KRR1	NOB1		GLC7	ECM29	RPL17A	RPL17A	HTA2	SGF73	CIC1	RPN5
TAF5	TAF5	MRP13	DRS1	CBF5	RPT1	NUP116	TRM5		PRP43	CBF5	RPS1A	RPS1A	RHO1	TIF4632	RPL15A	GCD11
HRR25	STM1	HTZ1	UBP10	UBC9	SIS1	GAL11	TUB2		TAF5	GLC7	KRE33	KRE33	CDC14	NRD1	NOG1	ERG13
NOP53	STO1	CDC28	GAR1	REC107	RSE1	PAB1	MCM5		SLA1	SLA1	RPL7B	RPL7B	RLP7	HRP1	RPS16B	DIP2
PRP8	HRR25	KRR1	TAF5	CLF1	PUB1	SPT7	RPA135		CBF5	NOP15	ULP2	ULP2	TRM10	HSL1	RPS24A	RPS15
STO1	KAP95	PET123	UTP10	HMT1	NHP2	UTP15	UBA1		NOP15	SWE1	RPS16B	RPS16B	SKP1	RPL3	RPL17B	RFC4
STM1	ERB1	TIF6	RVB2	TYE7	RPB8	CLF1	DPS1		ECM29	AIM4	HTB1	HTB1	ULP2	PUB1	RPL7A	FUM1
KAP95	PRP8	NUG1	RSP5	RFA1	ORC1	SMD3	MCM7		SWE1	RPL20A	RPS24A	RPS24A	HSC82	KAR2	YCK1	ENP1
PSE1	PSE1	MRP21	TAF12	NOP53	TOP2	NOC4	ERB1		PHO4	PHO4	RPL8A	RPL8A	NPL3	YEF3	RPS4A	RPT1
ERB1	RPL5	PUF6	GLC7	POP5	RPS6A	NAN1	DIS3		AIM4	HAS1	RPS14A	RPS14A	HMT1	BCK1	RPS9B	TRM11
RVB2	RVB2	RPT5	RFA1	RAD53	URN1	CEF1	RPF2		HSC82	STM1	RPL1B	RPL1B	HTB2	TDH3	MAK21	RPS24B
UBC9	UBC9	RRP12	URB1	PRP19	PRE1	MPP10	APT1		RPL20A	HSC82	RPL17B	RPL17B	CRM1	RPL27A	RPS22A	ENP2
RPL5	RRP12	ESA1	SSF1	ERG6	RSC3	TAF5	MCM6		HAS1	RPL25	NOG1	NOG1	BCK1	CKA2	RPL13A	RPS24A
BRR2	RFA1	MRPS8	RIX1	PHO4	TFG1	RPA135	GCD14		STM1	HTA1	RPL2B	RPL2B	SSE1	RPN13	RPS1A	RPN1
RFA1	GAL11	EBP2	PHO85	RSE1	SKP1	PUF6	MPP10		RPL25	RPS5	RPL1A	RPL1A	SWE1	DIG1	PRP19	ARG3
RRP12	HTZ1	RSM18	RVB1	SIN3	SET2	NSA1	RPC25		HTA1	RPS3	YDL156W	YDL156W	SUP35	RPB10	NOP7	RPT4
GAL11	BRR2	RPC40	NOP4	MOT1	NSP1	EBP2	MRD1		RPS5	RPS13	STM1	STM1	GUS1	YGR130C	CBF5	NOG1
HTZ1	NUG1	MRPL4	STM1	GAL11	RPF2	DRS1	SMC2		RPS3	SPT5	RPP2B	RPP2B	SPT15	RPT1	KRE33	DPL1
NUG1	ADA2	RPB5	HMO1	RPN11	SUB2	UTP20	NOP7		RPS13	RPP0	PAB1	PAB1	HSL1	RRP5	RPS14A	PGI1
LEA1	TAF6	MRPL35	CBC2	KSS1	NOP58	SNU66	ZPR1		SPT5	RPS7A	ECM29	ECM29	YDL160C-A	GCN4	RPL2B	RPL18A
ADA2	TAF12	MRPL1	URN1	NUP116	UTP10	RIX1	PMI40		RPP0	UBP10	RPL4B	RPL4B	TPK3	RPS4B	RPL1B	RPL2A
TAF6	SWE1	RPA190	UTP20	FUS3	DBP9	NIP7	MAK21		RPS7A	ACT1	CIC1	CIC1	MCK1	GUS1	RPL26B	PSA1
SWE1	RPB5	MRPS16	TAF6	SMC3	DCP2	RSP5	HSH155		ACT1	RPL8B	NOP7	NOP7	ACT1	RPS6A	RPS4B	RPL18B
SNU114	LEA1	RSM27	DBP9	RVB2	PTK2	MRT4	RRP40		UBP10	MAK21	RPS6B	RPS6B	COR1	RPL13B	RPL5	RPT2
TAF12	NOP2	RSC8	PWP2	SPT16	ESA1	YTA7	OGG1		SPT15	NOG1	RPL13A	RPL13A	SBA1	CDC3	RPS11B	PWP2
PHO4	PHO4	DRS1	ACT1	CYC8	SAN1	SSF1	RPF1		BCK1	SPT15	RPL31A	RPL31A	SCL1	RPS13	RPL14B	WRS1
RPB5	SNU114	UBP10	NOP14	SNU114	NRD1	RPB8	TSR1		NRD1	CIC1	DED1	DED1	IRE1	CBC2	ULP2	RPL25
NOP2	BRX1	GAR1	RPB8	SKP1	CTK1	SPT16	PAP1		RCK1	BCK1	RPL12B	RPL12B	KSS1	IMD3	RPL36A	CCT5
TIF6	BMS1	IMG1	FPR4	SPC25	SSC1	YTM1	TRM112		NOG1	NOP7	HTB2	HTB2	AKL1	RPL30	RPL20B	RPL35B
BRX1	EBP2	TAF5	SGF73	CKA2	NUP60	TAF12	HAM1		MAK21	RPL2A	PHO85	PHO85	GSP1	RPS17A	RPL31A	NMD3
RVB1	TIF6	UTP10	RPS7A	CTF19	PAF1	RSC8	TUB1		NOP7	CDC3	RPL20B	RPL20B	ESA1	CBF5	SMB1	RPP0
EBP2	ACT1	RVB2	CHD1	TAF14	ISW1	NOP4	MTR4		CDC3	RPL30	URN1	URN1	SIT4	RPL6A	RPL35B	ESF2
RAD53	RVB1	MRPL3	RPB2	MPS3	FPR3	RVB2	POB3		RPL8B	RCK1	RPL9A	RPL9A	URN1	RPL43B	RPS6B	SUP45
BMS1	RPB3	MRPL17	NOC3	ACT1	RPL11A	HTZ1	DIB1		CIC1	RPS4A	RPL14B	RPL14B	PRP40	GZF3	RPL7B	MAE1
ACT1	RPC40	TAF12	NIP7	RPN5	KSP1	DBP10	RPO31		PHO88	KRE33	RPL35B	RPL35B	MIA40	PSA1	RPL9A	UTP7
PWP2	NOC2	MAM33	NAM7	PRP9	SMC3	RVB1	ASF1		RPL2A	RPS8A	RPO21	RPO21	BEM1	RTK1	RPL19B	FRS2
RPC40	RAD53	RFA1	SNF2	RAD51	YHB1	RPO26	CDC45		RPL30	NOP53	RPL26B	RPL26B	RAD6	ENO1	RPL12B	RPL1A
RPB3	TAF1	URB1	ULP1	TPK3	PHO4	NOP14	UTP15		KRE33	RPA135	RPL13B	RPL13B	CBC2	YDJ1	UTP22	RPS18A
CDC5	PWP2	SSF1	GAL11	SIZ1	RPA135	RRP12	RRP45		PRP40	RPL10	TIF6	TIF6	IFA38	CDC48	RPL8A	RAD3
TAF1	RPB2	MRP7	KRI1	BMH2	RPO26	SNT309	RRP4		RPS4A	UTP22	NOP56	NOP56	SLX5	URN1	PWP2	VMA2
NOC2	KRR1	YML6	NHP2	SSD1	MCM2	RPN5	UTP18		NOP53	RPS9B	PRP43	PRP43	UBC9	ACT1	PRP43	RPL32
KRR1	HMO1	RIX1	RPS9B	MPS1	RPS7A	SMD1	GLN1		RPS8A	RPL5	RPL36B	RPL36B	HUB1	ENO2	LEA1	CBF5
RPB2	GAR1	PHO85	TAF1	TAF9	ZDS1	PRP6	STE24		NAP1	PRP40	RPA135	RPA135	SNF4	STE20	HTA1	HAS1
MPP10	RPS7A	RVB1	STH1	RPA135	SPT7	NOC3	ESF1		RPL10	SSB2	RPL36A	RPL36A	LSM3	SIN3	RPP0	RAD27
UTP4	CDC5	NOP4	LSM1	TIM23	TAF1	CKA2	DST1		RPA135	PHO88	RPL19B	RPL19B	POL30	HTZ1	TAF5	RPL4A
PRE1	RSC8	MUP1	CDC14	GSP1	CDC73	TAF6	RDS3		UTP22	RPL7A	RPS6A	RPS6A	ARG8	ZDS1	PAB1	YSH1
GAR1	PUF6	HMO1	ISW1	HSC82	POB3	ARP4	PUF6		RPS9B	LAS17	HTA1	HTA1	HTA1	TAF9	TAF14	KRS1
HMO1	YAP1	CBC2	RPB10	SLT2	RRP6	GLC7	UBA2		RPL5	SSE1	CKA1	CKA1	SIC1	RPB4	PHO88	TIF5
PTK2	UTP4	URN1	UTP4	UME6	RPT3	SMX3	CLF1		LAS17	SEC27	NOP2	NOP2	LSB3	UBC4	RPP2B	MTQ2
RSC8	PRE1	MRPL20	NOP6	UBP10	PDC1	UTP6	PRP6		PRP19	UBC9	YCK1	YCK1	TEF1	BBC1	RPL4B	NAS2
SPC25	UTP10	MRPL7	RPL7B	BMH1	ULP1	HSH155	PCM1		SSE1	RPS17B	GLC7	GLC7	PRE1	POR1	TIF6	NOP2
UTP10	MPP10	UTP20	POB3	CRM1	DEF1	ENP1	SRP1		SSB2	CKA2	RPS24B	RPS24B	ADA2	MYO3	TPK1	RPL12A
PUF6	SPC25	TAF6	TOP2	TUP1	DBP2	RPB10	SPT16		UBC9	NAP1	RPS11A	RPS11A	SIR3	RPS17B	RPL18B	GUK1
YAP1	TRA1	DBP9	CDC33	RMP1	PPZ1	CWC2	RPB5		HMT1	PRP19	RSP5	RSP5	MMS2	PRE1	PRP8	SDA1
TRA1	PTK2	MRPL24	SUS1	TRM112	RPT2	NPL3	RSE1		KSS1	STE20	RPS7B	RPS7B	GCD7	RPG1	MOT1	SEC18
SLA1	SLA1	PWP2	RPO26	GAL4	GAL4	RPC40	SPT4		SEC27	KSS1	NAM7	NAM7	MOT2	ARP2	CBC2	LAT1
ENP1	ENP1	IMG2	MRT4	NOP15	SPT15	RPF1	LIA1		RPL7A	NPL3	BRX1	BRX1	GRR1	RPS2	RPS7B	RPL42B
NUF2	DRS1	NOP14	NOP12	INO4	SNF2	DIP2	PMS1		IFA38	TEF1	UTP22	UTP22	FRK1	BFR1	NOC2	TIF11
RPT1	SNF2	RPB8	KAP123	IRE1	SEN1	PRP46	PRP8		STE20	SPT16	PUF6	PUF6	NFI1	SRP40	MRT4	PRI1
DRS1	NUF2	FPR4	TRA1	NOG1	RSC1	RFA1	COF1		RPS17B	HMT1	RPL18B	RPL18B	RMP1	RPL36B	SPT7	MCM4
SNF2	RPT1	MRPL36	DBP10	PUB1	RPC10	PRE1	DOA1		CKA2	RPL6A	RPS8B	RPS8B	SPT7	ADH1	NOP2	BRX1
TYE7	TYE7	SGF73	RLP24	TAF12	SUS1	TAF9	RIO1		TEF1	IFA38	RRP12	RRP12	SNA3	RPP2B	NOP56	BMS1
TAF9	SUS1	CHD1	SIN3	CLA4	TRM1	UTP7	QNS1		NPL3	KAP123	MRT4	MRT4	BMH2	RPS11B	ECM29	PRO3
NOP14	KAP123	RPB2	NAN1	CPR1	CDC25	IMP3	RPC40		DBF2	NRD1	ERB1	ERB1	CKA1	GSP1	SRP1	RPL19B
RPT6	SGF73	NOC3	NOC4	BUD14	TAF9	UTP13	CDC33		SPT16	ERB1	RPL27A	RPL27A	STM1	TDH2	NUG1	RPN3
HMT1	RPT6	MRPL13	DBP2	PRP6	NOP14	RRP1	NOC3		RPL6A	RPS22A	PWP2	PWP2	DED1	RSC8	RPL1A	KGD1
NAP1	NOP14	NIP7	RPO31	RVB1	CKB2	SRB5	NOP10		ERB1	DBF2	NUG1	NUG1	STE20	SSA3	RPL36B	POL3
KAP123	NAP1	NAM7	NUP116	YTM1	RVB2	RPB3	RPB8		RAD53	RPS1B	CDC28	CDC28	NOP1	CPR1	BRX1	PUP2
SUS1	URB1	SNF2	TPK1	IDI1	HSP104	MAK11	MCM3		KAP123	NOP56	HSC82	HSC82	ERD1	RPL25	GLC7	CCT7
SGF73	TAF9	ULP1	RPC10	DCP2	UTP20	SRB4	UTP22		RPS22A	RAD53	NOC2	NOC2	ATG17	RPS1B	RPS6A	SPF1
STE20	BDF1	MRP49	NAP1	DIG1	UME6	STH1	RPB7		SBA1	SGF29	TAF5	TAF5	RPS5	CMK1	BRR2	RPT5
SIZ1	HMT1	GAL11	KAP95	PRP40	UTP4	PRP9	MLH1		SGF29	MOT1	SPT5	SPT5	DIS3	CKA1	SNU114	RPL23A
UTP7	SIZ1	KRI1	LOC1	CIN5	RPS24A	LOC1	UFD2		MOT1	RPL16A	RPL24A	RPL24A	RPS3	FBA1	ERB1	SSL2
PRP6	UTP7	NHP2	MAK5	NNF1	YAP1	RRP9	BUD31		NOP56	RVB2	KEM1	KEM1	SGF29	HSP60	RPS30A	RFC5
RSE1	UTP20	PDR12	RPB3	LSM4	RET1	RPB2	FAP7		RPS1B	RPL17A	BMS1	BMS1	CDC39	SIZ1	RPS15	ABD1
UTP20	STE20	TAF1	YAP1	SGD1	ARP4	PRP4	PSF1		RVB2	BMH2	NPL3	NPL3	NHP2	SLT2	RPL13B	UTP11
PRP9	SGF29	RSM19	ENP1	HTZ1	PUF6	TRA1	YCS4		CMD1	TAF6	SSB2	SSB2	RPN3	RPB5	RPL42B	TUF1
URB1	RRP17	STH1	RET1	RSA1	RFC2	RLP24	TRM8		RPL16A	TYE7	RPS15	RPS15	TDH3	RPL28	KRR1	MAP2
BDF1	PRP9	LSM1	PSE1	PRE1	RIX1	RPT1	UFD1		BMH2	SBA1	ESA1	ESA1	PRP8	IMD2	PUF6	NOG2
CLF1	NOC4	MRPL16	UTP7	YCL057C-A	RPS14A	UTP21	SRM1		FUS3	RPL8A	KRR1	KRR1	SRS2	TIF4631	RPS8B	PRI2
PRP40	MUD1	MRPL9	CKB1	UTP22	PRE9	UTP9	SPT15		RPL17A	TIF6	YEF3	YEF3	RPL3	BMS1	BMS1	ELP3
NOC4	SET2	ISW1	NOP53	SPC110	RPN5	ACT1	BRN1		TAF6	RPL28	SPT7	SPT7	PHO4	RPL8B	SPT5	HSP60
RRP17	RSE1	RPB10	RPF1	SLX5	NUT1	FAF1	HHT2		CBC2	RPL16B	SPT16	SPT16	RPM2	RPS6B	RPL32	TOP3
MUD1	RIX1	UTP4	NOG2	THI3	PRE6	EMG1	RFA1		TYE7	CBC2	CKA2	CKA2	RRP5	RPS24A	NRD1	RPN2
SGF29	RPB8	NOP6	NOP9	SBA1	SWI6	ULP1	HHT1		TIF6	FUS3	CDC33	CDC33	SPC25	RIM1	CKA1	RPN11
SRS2	MRT4	POB3	RRP1	SPT21	NUP188	PRP31	POL2		GCD7	YEF3	TPK1	TPK1	RPT1	DEF1	RPL21A	RPT6
RPB8	PRP6	TOP2	BMH2	PPR1	RPL28	ESA1	UTP20		RPL28	RPL15A	SRP1	SRP1	LSM4	HYP2	RPS24B	BUD23
RPO26	RPO26	CDC33	RIX7	TAF1	HAS1	MUD1	RRP12		RPL8A	KAR2	RIX1	RIX1	DIG1	RPL38	UTP10	NOB1
RIX1	RPA190	SUS1	SET2	RTT107	RLP24	ARP9	REX4		RPL16B	RPL1A	TIF4631	TIF4631	CDC5	YKT6	PRE1	PRE1
NNF1	PRP40	RPO26	RPA49	PHO2	TOP1	URB1	ERG10		KAR2	RPL4B	PSA1	PSA1	KIN3	SIS1	COR1	CCT3
RPN5	NOP6	MRT4	RSC3	CKS1	RPB7	ECM16	SNU13		YEF3	RPC40	URB1	URB1	RIM15	HSP42	TAF12	RLP24
MRT4	GAL4	NOP12	STO1	PDS1	IES1	ADA2	GTR2		NAB3	CMD1	AIM4	AIM4	CDC7	RPL27B	ACT1	MSS1
SET2	RPS9B	SFK1	TAF9	LEA1	EGD2	GAR1	RPA190		BMH1	NUF2	FUN12	FUN12	UBC5	SLF1	DED1	CCT2
GAL4	RPB10	HNM1	FPR3	MIA40	NUP2	UTP8	RPO26		ATG17	SUS1	PHO4	PHO4	NUP116	DBP9	RPS11A	RPT3
CTF19	ECM29	KAP123	UTP15	TAF5	ARP9	PRP3	UTP14		RPC40	RPL11B	ULP1	ULP1	UBP15	RPT6	RPN5	MCM2
RPA190	NNF1	TRA1	NSA1	RPT1	PRE5	CUS1	BRF1		RPL15A	GCD7	UBP10	UBP10	NOP56	FKS1	UTP4	RPS22A
SMD2	CLF1	DBP10	SGF29	TUB1	YAK1	SMX2	CDC40		NUF2	PWP2	BMH2	BMH2	HRT1	RPL31A	CDC14	PRE6
RPB10	SRS2	MHR1	SWI3	SNF2	IFH1	PRP2	CRM1		SPC72	CDC19	SSE1	SSE1	SEC27	VPS21	URN1	POL30
RRP1	NFI1	MRPL28	ARP4	LSM12	NOG1	SOF1	BUD32		PWP2	SPC72	ACT1	ACT1	ERG6	YNG1	SPT15	RPF2
ECM29	SRB5	RLP24	KSP1	NOP7	RNR4	NSA2	POL12		PRE1	RRP12	TEF1	TEF1	TEM1	HRT1	RIX1	LSG1
SNU66	RRP1	SIN3	SRP40	MCM2	CTR9	CDC14	CSE1		CDC19	KAP95	FIN1	FIN1	RAD30	GAL11	RVS167	KAE1
NOP6	CTF19	NAN1	BDF1	LRS4	RPS6B	NOP9	PAB1		SKP1	TAF12	RPC40	RPC40	GLO3	RPL16A	RPL24A	NOP56
NFI1	RPN5	NOC4	SGV1	SIR4	RPL5	SRB2	SUA7		RPL1A	ATG17	RPL32	RPL32	KAP104	RPL11A	YCK2	SEC53
SRB5	ECM16	DBP2	ARP9	SIR2	RPC19	SGF73	HMT1		SUS1	RRP17	RPL18A	RPL18A	ASF1	RPL20A	ENP1	THS1
FUS3	NSA1	RPO31	RPA43	HMO1	UBA1	YAP1	BFR2		RPL4B	RPS4B	HRR25	HRR25	LSP1	PTK2	RRP12	FUN12
RPS9B	NOP12	NUP116	SUB2	BDF1	NUP159	RGR1	NAP1		KAP95	PRE1	WHI3	WHI3	MAD2	POB3	TAF6	SUI3
SMD3	CKB1	TPK1	NHP6B	RPM2	YNG1	RSC3	SLD5		TAF12	NIP100	RPL21A	RPL21A	BOI1	TSA1	NSA1	RSA4
NSA1	NOC3	MRPL10	UBC9	MAM33	SIC1	FPR4	MBF1		HSL1	NUG1	NOP4	NOP4	SEN15	NUP159	KSP1	MRT4
ECM16	SIN3	RPC10	ADA2	GAL80	SWE1	DBP9	PRP46		RPL11B	HDA2	UTP10	UTP10	NSP1	RVS161	NOP4	NIP7
SIN3	FUS3	NAP1	UBP8	ROX1	NIP7	RPO31	RNR1		NIP100	RPL6B	SPT15	SPT15	SLT2	RPS7A	RPT1	NCS6
KSS1	SNU66	KAP95	HRR25	HRT1	RPS2	ISW1	PSF2		RRP12	SKP1	RRP17	RRP17	PRP19	TRM1	STO1	IMP4
NOC3	SMD2	LOC1	PHO4	CDC13	ESS1	TAF10	TOP1		RRP17	YTA7	TAF12	TAF12	PDR5	MUP1	NIP7	RPL21A
NAN1	BMH2	MAK5	TUB2	MRP4	OYE2	ARP7	NOP4		HDA2	SMY1	EBP2	EBP2	TAF12	FPR3	MPP10	TPI1
CDC48	CDC48	RPB3	UTP9	HSH155	CCR4	CSE2	EGD2		NUG1	END3	KAP123	KAP123	CDC3	CMD1	RRP17	RKI1
BMH2	NAN1	YAP1	NHP6A	RFA2	LSM12	SRB6	GAR1		NUP116	HSL1	RPG1	RPG1	TIF2	NSP1	HSC82	NOP58
NOP12	SAC3	ENP1	CDC73	TAF6	CLN2	PRP39	YJU2		RPS4B	RPL13A	ENP1	ENP1	TFC7	VMA2	TAF9	RPN12
CKB1	SMD3	RET1	HCA4	RPC40	FOB1	RIX7	SMD2		RPL6B	MUM2	RPS18A	RPS18A	GAL11	GPH1	RPA135	DPS1
SSN3	KSS1	PSE1	CKB2	TRA1	RSC30	MED1	SDS22		SMB1	RPL7B	DBP2	DBP2	CDH1	RPN5	CDC3	DPH5
SAC3	SSN3	EHD3	NSR1	MLH1	YTA7	RET1	GLC7		SMY1	NUP116	BMH1	BMH1	SIZ1	SAN1	UTP15	TFB2
UTP15	NOP4	UTP7	NET1	KAP123	TFG2	NAM8	RVB2		MUM2	NOP2	NOP12	NOP12	SMC3	EDE1	SLA1	TUB2
CRM1	SGV1	CKB1	ECM16	PHO88	MLP1	MED7	MTD1		YTA7	MRT4	SGF73	SGF73	OCA2	RPL2B	NOC4	MVD1
NOP4	CRM1	MRPL15	CDC48	ARP7	MBF1	RPA190	MRI1		END3	SMB1	NIP7	NIP7	UIP3	KAP95	ULP1	PRE10
STH1	UTP15	NOP53	RPT6	GZF3	RPB2	UBP10	RPB3		PSE1	BMH1	MAK5	MAK5	CCR4	LSM12	RPB5	LSC2
SGV1	SSF1	RPF1	HMT1	RNQ1	ELF1	TAF1	RVB1		ADA2	RPB2	NAP1	NAP1	JSN1	RPS26B	UTP20	MCM7
NIP7	NIP7	NOG2	ESF1	RPL5	PRE8	MED8	NHP2		RPL13A	PSE1	DRS1	DRS1	FUS3	RPL6B	EBP2	RFC1
SSF1	STH1	NOP9	BMH1	HOG1	SIR3	KAP95	SMC4		TOR1	SGF73	MOT1	MOT1	SSD1	RPL19B	RSE1	RPS23A
BMH1	BMH1	RRP1	YTM1	SIC1	CTI6	SUS1	PSO2		RPB2	RPS14A	RPL12A	RPL12A	IPL1	YHM2	MRP4	RET1
LSM4	UBP8	MRP20	MAK11	ECM16	RNA14	SNU23	PHO13		NOP2	TOR1	ASC1	ASC1	SPT5	SEC27	NPL3	SUI1
TAF10	ARX1	BMH2	ECM29	NFI1	HSP26	PRE5	RBK1		MRT4	RPL17B	HYP2	HYP2	CDC48	CLF1	NAN1	TSR1
SRB4	SIR4	RIX7	RPT1	TPK2	UBP8	RSC58	QRI1		NFI1	ADA2	ADH1	ADH1	UBC4	DCP1	STM1	RPA135
GSP1	TAF10	MRPL23	SMC3	POR1	CTF4	DIB1	NUG1		RPL7B	TAF14	RPS30A	RPS30A	KIN2	RPL26B	NOP14	VMA8
ARX1	CDC33	SET2	NPL6	MDM38	PRP43	RRP17	SMD3		TDH3	RPS1A	HTZ1	HTZ1	RCK1	RPO26	ESA1	EFT2
UBP8	LSM4	RPA49	CTK1	YTA7	HRT1	NPL6	HCA4		SGF73	TAF1	IMD3	IMD3	TOR1	FUN12	IFA38	CCT6
SIR4	SRB4	RSC3	PRE1	RPT6	KRE33	MAK5	MXR1		LSB3	RPP2B	RVB2	RVB2	PIN3	PPZ1	MDM38	ADE6
CDC33	GCN4	STO1	SSD1	CLB2	ITC1	SME1	CDC21		TAF14	RIO2	CDC14	CDC14	NOP53	MYO5	CKA2	NAT1
NOP9	GSP1	TAF9	RPC82	PRP22	IOC2	SYF1	YRB1		KIN2	NFI1	NOP14	NOP14	LSM8	RPL9A	SMD2	PAC2
SMD1	NOP9	FPR3	SNU114	LSB3	TAF5	MED4	TAL1		RIO2	TDH3	KRI1	KRI1	STO1	MRH1	GAL11	SSL1
SNP1	HDA2	UTP15	INO80	TOM70	SLT2	LSM4	ELP2		TAF1	CDC33	TEF2	TEF2	HSP60	HMT1	RVB2	MRD1
PRP4	RPL7B	NSA1	GCN4	PRP45	CIN5	MED2	ESS1		TPK3	KIN2	RPS22B	RPS22B	YAP1	SAM1	MUP1	UTP13
UTP8	UTP8	GPI2	TOP1	MAD2	POP2	ENP2	RRP8		RPS14A	COY1	RPS2	RPS2	PPZ1	DCP2	RPC40	CCT4
IPL1	NET1	SGF29	SNF1	APC5	ASG1	NUP84	SMT3		RPL17B	YGR130C	TAF6	TAF6	CEX1	CDC25	ARX1	TRM1
SBA1	DBP10	SWI3	TFG1	NOP14	RVB1	CWC21	RRN3		PRP8	LSB3	NIP1	NIP1	SSA3	TFA1	GAR1	UBA4
GCN4	LOC1	ARP4	ENP2	YAP1	RPT4	RPC82	IDI1		RPP2B	RFA1	CBC2	CBC2	RFA1	TIF34	LOC1	GCV2
HDA2	NOG2	KSP1	SPT8	CDH1	NUP116	NUT1	KTI11		COY1	RPL27B	RPS20	RPS20	SMB1	RPS14A	SSF1	LSC1
NOG2	IPL1	SRP40	RPL28	SPC24	ZUO1	MED6	RAD1		RPS1A	TAF9	SAM1	SAM1	SSB2	RPL5	NUP116	PTH2
RPT3	NHP2	BDF1	SNF5	SET2	NHP10	MED11	GNA1		CDC33	HMO1	CDC48	CDC48	KAR2	ELF1	RPF1	VMA6
HSH155	ISW1	SGV1	PRP8	SPO12	RAD18	SIN3	RPB10		RFA1	SPC25	PRT1	PRT1	PSE1	PHO4	HRR25	ADO1
NHP2	SNP1	ARP9	RSC58	GCD7	RPB11	RPC10	YVH1		SPC25	PRP8	TDH3	TDH3	ELA1	YHB1	RPL27A	MAK16
DBP10	PRP4	RPA43	RRP17	MLP2	POL2	RPB4	CDC39		COR1	ENP1	RPA190	RPA190	NOP7	ULP2	DRS1	RPO21
NRD1	SBA1	SUB2	GSP1	ADA2	FPR1	ROX3	TYS1		YGR130C	TPK3	GAR1	GAR1	TPS1	YAK1	SGF73	NIP1
PRP2	RPT3	NHP6B	PWP1	HAP2	MDN1	ARX1	HHF1		TAF9	CRN1	SGF29	SGF29	CLA4	CRM1	NOC3	MPP10
NET1	FPR4	UBC9	ARP7	SGF73	MSH6	ECM29	LUC7		FRK1	KEM1	CCT6	CCT6	ARC1	KAP104	RSC8	RFC3
HOG1	HOG1	ADA2	RTT102	NUF2	HPR1	PRE6	UTP4		ENP1	CDC48	RPB2	RPB2	TAF5	SIC1	YTM1	UBA1
LOC1	NHP6B	UBP8	EPL1	UTP4	HMO1	RPB11	UFD4		CDC48	CCT6	SEC27	SEC27	TPK2	ARF1	CLF1	SFA1
ISW1	SMD1	HRR25	CDC39	NAB3	RAP1	LSM1	PRP31		CDC5	BMS1	KAR2	KAR2	GSF2	RPL24A	RPB2	TRM5
YTM1	CDC73	PHO4	SDA1	GCN4	RFC1	NHP2	HHF2		CRN1	RPS11B	ENO2	ENO2	DBF2	NPA3	UTP9	RFC2
MEX67	UTP9	UTP9	UTP13	UBP8	RSC58	SNF2	AAH1		RPL27B	LSP1	RVS167	RVS167	NIP100	SSC1	DBP10	ZPR1
CEF1	CHD1	NHP6A	BUD20	KRE33	SNF1	MEX67	UBP14		HMO1	FRK1	TAF9	TAF9	SKS1	RPT2	SMD3	RPS18B
UTP9	NRD1	CDC73	ARX1	HSP60	PWP2	SRB8	SGD1		SRS2	CTF19	CDC19	CDC19	LSM12	PRT1	DIP2	TCP1
CDC73	HSH155	YHR140W	SMB1	MAK21	PRP8	SAC3	UTP23		CTF19	TIF4631	SUS1	SUS1	PSH1	RPL12B	CEF1	APT1
NHP6B	RNQ1	HCA4	ABF2	MGE1	MET4	RTT102	WBP1		RPT1	RPT1	HMO1	HMO1	CKA2	RPL17A	HTZ1	PRO2
FPR4	PGD1	CKB2	RPS14A	CTK1	YMR291W	RPC37	PWP1		BMS1	BDF1	ARX1	ARX1	ENO2	TDH1	SSE1	NAS6
PGD1	MEX67	NSR1	PRE5	MSH2	UTP22	RPT6	CLP1		CCT6	CDC5	RSC8	RSC8	TID3	RPS16B	YTA7	RPL11A
RNQ1	YTM1	FMP45	SLA1	ATP1	MAK5	RSC2	IST3		LSP1	FIN1	NAF1	NAF1	YAK1	SEC31	RPB8	PRE8
PRP45	DBP2	NET1	UTP8	SSC1	PUP2	LSM6	KAP95		KEM1	RPS16B	YTA7	YTA7	DCP2	RPS20	SNU66	MCM6
LSM2	PRP2	ECM16	MPP10	ALO1	TFA1	SPT8	POL31		CRM1	RPL1B	PRE1	PRE1	IKS1	AHP1	RFA1	PCM1
SKP1	KRI1	CDC48	SIZ1	SNP1	RLP7	RPB7	SUB2		RPS11B	RPL31A	PIL1	PIL1	LAS17	CCR4	PTK2	TUB1
SPP382	LSM12	IFA38	RPC19	CDC33	MSH2	PGD1	CTF18		BDF1	EBP2	KSP1	KSP1	ENO1	RPS10B	UTP6	TRM112
CHD1	SPP382	COR1	NOP13	ISW1	LYS21	TFG2	POP2		DYN1	RPS24B	PGK1	PGK1	HOG1	CTK1	LSM4	NOC2
MCM2	PRP45	RPT6	RPC37	TEF1	HAP1	RSC4	IKI3		TIF4631	DYN1	HCA4	HCA4	SKY1	PHO88	RPO26	RPF1
RLP24	RLP24	HMT1	STE20	URA2	IDI1	NOG2	HGH1		AKL1	TEF2	NOG2	NOG2	ACB1	COR1	RVB1	POL1
KRI1	RPN2	ESF1	PRE10	FUN12	SIR4	UTP30	DPB2		FIN1	SRS2	SSF1	SSF1	PKP2	TUB2	SPT16	OGG1
ARP4	SRB2	BMH1	BRR2	RRP12	MAK21	SNU71	MOD5		CCT3	RPG1	GCD11	GCD11	TUP1	RPL43A	HDA2	PUF6
DBP2	CEF1	WBP1	SIR4	SWI6	RNR2	SIN4	SSU72		EBP2	RPL36A	SUP35	SUP35	CDC42	UBP15	SNT309	EFT1
RPN2	SKP1	YTM1	RSC2	TUB2	HIR2	SGF29	MRE11		RPS16B	KRR1	TAF14	TAF14	CKS1	IMD4	PRP6	ATP2
LSM12	ARP4	MAK11	MDN1	SMD3	CIC1	NOP13	CWC22		RPL1B	PSA1	LOC1	LOC1	TFC3	RPS7B	URB1	MAK21
SIR2	SIR2	MID2	TRM112	IPL1	MCM7	NSP1	HTZ1		RPS24B	CRM1	YCK2	YCK2	TAE1	NUP60	SGF29	VMA4
SRB2	MCM2	SPC1	SPB1	ATP4	GLN1	TFG1	ELC1		TEF2	COR1	DBP9	DBP9	KAP95	PDR5	SUS1	PIM1
MCM4	CKB2	ECM29	TAF10	CDC20	CST6	RSC9	SDO1		RPL31A	TSC11	RPL42B	RPL42B	RAD3	YAP1	RPB10	MCM5
POB3	POB3	RPT1	SNU13	MUD1	CEG1	PRP21	PSF3		BZZ1	RPS24A	RIO2	RIO2	CBF5	SAP185	IMP3	RAD23
RRS1	LSM2	SMC3	RPB4	SWD2	NOP7	NOP12	LSM3		KIN3	NOC2	NHP2	NHP2	PEX29	TOP2	RPB3	NOP7
NAM8	RRS1	NPL6	SIR3	TNA1	NCE103	MCM4	RRP5		KRR1	CCT3	RPB5	RPB5	YSC84	CSE4	RRP9	RPC25
CKB2	NAM8	SUR4	PRE6	POL2	RAD3	SSN2	CAR2		PSA1	NNF1	SNL1	SNL1	MPS3	NHP2	RPL18A	GCD14
TUB2	BUD20	ERG11	RPL11B	ARP2	RTR1	SPT20	ARB1		RPG1	STO1	ARB1	ARB1	SHO1	SSB2	KEM1	FCF1
RPF1	MCM4	CTK1	SWE1	NET1	SVF1	NUT2	PRP9		BRR2	RPT6	TDH2	TDH2	RPL5	RPL37A	RLP24	RPN10
RPO31	CDC39	PRE1	RPT3	VPS74	ERG10	RSA4	CAF40		TSC11	KIN3	BCK1	BCK1	BRR2	URE2	YEF3	UTP15
CDC39	RPF1	HXT1	SIR2	DEF1	KAP123	RPT3	OTU1		NNF1	RPL2B	IMD4	IMD4	SET2	RPS15	SKP1	PRE9
TFG2	RPO31	SSD1	GAL4	UTP8	BCY1	LUC7	CDC8		STO1	AKL1	GCN1	GCN1	CMK2	ADK1	ECM16	VMA5
SPC110	TUB2	SNQ2	NUP60	TDH3	SCL1	INO80	SYF1		RPL36A	BRX1	TIF34	TIF34	TRM112	YHR182W	SMX3	ERB1
PRE5	LRS4	RPC82	TFG2	HAS1	SGV1	PRP16	TFB3		RPN5	HTZ1	RPT6	RPT6	CDC25	RPL32	UTP7	SCL1
BUD20	TFG2	SNU114	RPT2	BRL1	SHP1	RSC6	SMC3		RPT6	BRR2	CDC3	CDC3	TEF2	RSC3	RPT6	CDC45
LRS4	PRE5	INO80	RRS1	RPS7A	SNF5	MRD1	CHL1		NOC2	PUF6	SLA1	SLA1	GPI2	ACC1	RRP1	RPL38
HCA4	SPC110	GCN4	ASF1	RPB5	RPN13	RPT2	BLM10		RPS24A	RPN5	RVB1	RVB1	GPI8	PDC1	RPN2	PRT1
SMX3	NHP6A	TOP1	RSC4	TFA1	SOD1	PUP2	YCG1		BRX1	BUD27	UTP9	UTP9	COS8	SKN1	ERG25	RPO31
CUS1	HCA4	TFG1	IES1	NUM1	RPS9B	PRE10	ACB1		PRP6	ARX1	FBA1	FBA1	MPS1	RPT3	HSH155	PMI40
CWC2	MDN1	ENP2	HRP1	CBF2	RPL40A	SRB7	DBP10		LSM4	ENO2	LSP1	LSP1	APC1	RPL36A	NOG2	SEC26
MDN1	SWI3	SPT8	MCM4	SMD1	LSM2	LSM2	TFB4		TEM1	PRP6	NOP53	NOP53	REC107	NUT1	EMG1	HSH155
NHP6A	SSD1	TPO1	SRB5	SKI8	RPB3	RPC53	SNU23		SPC24	SPC24	RPS17A	RPS17A	NOP58	RLP7	SMD1	PRE5
SSD1	TOP2	MRPL27	RPS6B	RPB3	EGD1	POB3	GCD10		RPL2B	RPL35B	UTP20	UTP20	TYE7	FCJ1	STH1	UTP18
SWI3	RTT102	SNF5	RRP9	APC1	SPN1	TPK1	RPC34		HTZ1	LSM4	CLU1	CLU1	PRP43	SED5	SEC27	SEC23
RTT102	SUA7	PRP8	RSE1	NAM8	PTA1	NGG1	DNL4		SIZ1	STE50	RFA1	RFA1	POP5	EGD2	CWC2	ESF1
SUA7	RIX7	RSC58	DBP3	DUN1	MEX67	RPB9	CBC2		GUS1	SET2	TUB2	TUB2	BBC1	CCT4	UTP21	NPA3
RIX7	SMX3	RRP17	REG1	CDC27	NET1	SPB1	URH1		PUF6	SIZ1	TIF2	TIF2	RPN5	CRN1	FPR4	ACT1
TOP2	DBP9	GSP1	IPI3	SPP382	PUS1	HMO1	PRP45		IRE1	RPS11A	NOC3	NOC3	BUD14	SCW4	ARP4	HNT1
CDH1	CUS1	PWP1	ISW2	SGS1	GPD1	SFH1	PRP11		SET2	BZZ1	RPT1	RPT1	NNF1	RPL20B	SRB4	POB3
CSM1	RPC10	FEN1	SAN1	TPD3	SKI6	LSM7	BRR2		ARX1	RIX1	FPR4	FPR4	CAN1	SES1	PSA1	PAP1
MCM6	SPT8	ARP7	RPB7	MCM6	BNA5	MCM2	RRP9		ENO2	NAF1	ESF1	ESF1	MCM6	TIF35	NOP12	KGD2
DBP9	CWC2	RTT102	ARP8	GSP2	TMA10	SPT3	CUL3		BUD27	GUS1	SSD1	SSD1	SKN7	HSP104	MUD1	RPL23B
RPC19	CSM1	EPL1	ITC1	PGD1	PSE1	UBP8	SMC1		STE50	TEM1	POR1	POR1	KEM1	NHP10	MAK11	ATP3
RPC10	ARP9	CDC39	SWI1	CSM1	ADR1	CDC73	MMS2		RPL35B	ADH1	ATG1	ATG1	STE11	RPL33B	MRPS5	RPL35A
NSP1	PRE10	SDA1	RPD3	TAF2	UBX5	NOP6	NOP9		PKP2	RPB3	RLI1	RLI1	LSM2	TEM1	MAK5	AFG1
ARP9	RPC19	UTP13	RPC53	SAC3	PNC1	CHD1	LSM2		RPB3	RPL36B	TEF4	TEF4	CCT3	TAF14	MRPS9	MAP1
SPC24	MCM6	BUD20	RFC1	CIC1	RAD9	IMP4	NAR1		NAF1	RPS6B	RPL23A	RPL23A	RVB2	RPA190	RPT3	ALG7
RGR1	RGR1	SSH1	DIG1	RPB10	RPC40	RPN2	EGD1		RIX1	IMD3	ARP2	ARP2	RAD53	TFG1	NUF2	SMC2
PRE10	NSP1	ARX1	RPS6A	RPN2	TRA1	HFI1	LSM5		IPL1	NOP12	KAP95	KAP95	RPL10	MMF1	SSB2	DIB1
SPT8	SPC24	SMB1	NEW1	CLN2	STB2	SOH1	CDC6		RPS11A	SNL1	GFA1	GFA1	YEF3	BOI1	RPT2	RDS3
NUP100	NUP100	ABF2	UTP6	HTL1	NUP170	SDA1	CAC2		SSM4	RPL27A	CMK1	CMK1	PUB1	PRE9	ADA2	GLN4
SIN4	CDH1	PRE5	HSP104	SWI1	ASH1	SNU56	NTF2		MAM33	MAM33	EFT1	EFT1	RAP1	SET2	SMY1	RPB5
PRP46	SIN4	UTP8	PAF1	RIM1	NUP133	CKB1	ESA1		SUR4	GAR1	YGR130C	YGR130C	TAF9	NOP14	NSA2	CLF1
PRP11	SWI1	MPP10	DIP2	RFC3	PMI40	PRE3	NCL1		ADH1	PIL1	RRP1	RRP1	SIN3	RSM23	SRB5	PLP2
MAK11	CTK1	SWP1	RAD53	TOP1	ORC4	PRP22	MGS1		MYO2	IRE1	NOP13	NOP13	PRP9	YEL043W	BMH2	ATP1
TPK2	MAK11	RPC19	IMP4	CSM3	BRR2	RNQ1	NUC1		RPS6B	MYO2	PTK2	PTK2	SLI15	TAE2	CMK1	SPT4
TID3	RIO2	NOP13	RGR1	RPT3	NOP9	SSN3	HRT1		RPL36B	SSD1	NOP6	NOP6	ESS1	RPS12	SPT8	SPT5
UTP6	MAK5	RPC37	MCM2	POB3	NUP145	KRI1	TOA2		GAR1	PRK1	SNF1	SNF1	VPH1	RPS22B	FAF1	FAP7
MAK5	TAF4	STE20	RSC1	RXT2	EBS1	PRP42	TRZ1		NOP12	RVB1	FCJ1	FCJ1	CDC24	HAP1	NOP13	NOC3
SWI1	UTP6	PRE10	PRE9	DSK2	UTP13	NUP42	ECM29		PRK1	PKP2	TIF35	TIF35	UBA1	TAF1	SPC72	ADE4
TAF4	CLB2	BRR2	RPS24A	MCM1	YMR074C	SGF11	BRE1		SNL1	SUR4	FPR3	FPR3	SSM4	VMA4	NIP100	BNA3
ARP7	ARP7	YET1	EGD2	MCM16	ERB1	CTF19	LTP1		IMD3	IPL1	UTP4	UTP4	CTF19	RPL19A	SOF1	RPS17A
MED4	RPA49	SIR4	SSC1	PWP2	PRP39	CWC22	BCY1		RVB1	DRS1	HMT1	HMT1	BET3	PAF1	FUN12	CDC48
CTK1	PWP1	RSC2	RPN5	UTP10	TAL1	HRR25	BUD20		RPL27A	NAB3	RPL33A	RPL33A	TIF6	CTI6	MRP51	QNS1
SNT309	TID3	MDN1	RFC2	AFT1	GSP2	PRE9	ADE1		SSD1	RPL26B	RLP24	RLP24	GZF3	ENT2	YLH47	ASF1
CLB2	TPK2	TRM112	NRD1	DMC1	ARP5	SCL1	PTC7		PIL1	SSM4	EFT2	EFT2	SNZ1	PRE6	RPS18A	VPS4
RAD23	RPS24B	SUR2	EMG1	GRR1	NEW1	NIC96	SBA1		LSM2	YAP1	NOC4	NOC4	GLN4	YPT32	TEF1	ASC1
IRE1	MED4	SPB1	RSC6	NOG2	TOM1	NOP16	RAD2		YAP1	DSK2	CCT3	CCT3	UBP10	PDB1	RSM23	DIS3
EMG1	RAD23	TAF10	PUP2	PHO81	NUP157	RPA49	PIK1		ESS1	NOP14	URA2	URA2	UFD2	GCN1	SUR4	MTR4
POL30	PRP11	FTR1	RAP1	CDC73	SCS2	RSC30	ATG4		DRS1	RPL13B	PDC1	PDC1	POL1	RPL35B	END3	SPT15
ESS1	ASF1	SNU13	SRM1	MCM7	YMR099C	KSP1	SME1		RPL26B	RPL12B	SNF2	SNF2	AIM4	NBA1	PRP9	TOP2
PWP1	EMG1	RPB4	SRB4	NHP2	LSM7	RPC34	KTI12		ARF1	RPS8B	SSZ1	SSZ1	SEC7	RSE1	PRP46	MCM3
SMC3	PRP46	SIR3	RSC30	RAP1	SRS2	SWI3	KRI1		MPP10	RPL9A	SGV1	SGV1	CAC2	BNI1	RSM24	UTP25
ASF1	SNT309	PRE6	CRM1	LSP1	JJJ1	SNF5	ALF1		NOP14	RPL14B	RPF1	RPF1	LSM6	ERG10	PRP4	SEC31
RPA49	SMC3	SWE1	RPS24B	RLP24	YDL124W	NNF1	SKP1		NOP6	ARF1	SKP1	SKP1	RPL7A	TEF2	TIF4631	TIF34
NUP84	RPL28	GPI8	PSH1	POP6	MSN5	MDM38	THG1		SLT2	MPP10	RIX7	RIX7	SPT16	ALD6	PRE5	CAR1

## Sheet: Top 10%
The true essential proteins in the top 10% of proteins ranked by LSED-XC methods and XC methods in Saccharomyces cerevisiae.
The proteins are ranked in the descending order based on their Localization-specific Centrality Scores and centrality scores computed by LSED-XC methods and XC methods.
Each column lists the top 10% percentage of proteins ranked by each method.
Highlighted proteins are ture essential proteins
LSED_DC	LSED_IC	LSED_EC	LSED_SC	LSED_BC	LSED_CC	LSED_NC	LSED_ION		DC	IC	EC	SC	BC	CC	NC	ION
UBI4	UBI4	UBI4	UBI4	UBI4	UBI4	UBI4	DIM1		UBI4	UBI4	UBI4	UBI4	UBI4	UBI4	UBI4	DIM1
NAB2	NAB2	NAB2	NAB2	NAB2	NAB2	NAB2	CDC9		NAB2	NAB2	NAB2	NAB2	NAB2	NAB2	NAB2	PUP1
SMT3	SMT3	SBP1	SMT3	HEK2	SBP1	SMT3	RPN7		GIS2	GIS2	SBP1	SBP1	HEK2	HEK2	SBP1	CDC9
SBP1	SBP1	HHT1	SBP1	SMT3	HEK2	SBP1	GUK1		HEK2	SBP1	GIS2	GIS2	GIS2	GIS2	GIS2	RPS16B
HEK2	HEK2	HHT2	HHT1	PUF3	HHT1	HHT1	PNO1		SBP1	HEK2	SMT3	SMT3	PUF3	SBP1	SMT3	YNK1
HHT1	HHT1	PUF3	HHT2	SBP1	HHT2	HHT2	BUD23		PUF3	PUF3	RPN11	RPN11	NAM7	RPN11	HEK2	ILS1
HHT2	HHT2	HHF1	HHF1	NAM7	HHF1	HHF1	KRR1		SMT3	SMT3	PUF3	PUF3	DSK2	SMT3	RPN11	RPS3
HHF1	HHF1	HHF2	DSN1	HHT1	RPN11	HHF2	HEM2		SRO9	SRO9	SRO9	SRO9	SRO9	SRO9	PUF3	HTS1
RPN11	RPN11	HTA2	HHF2	HHT2	HHF2	HEK2	RAD27		RPN11	RPN11	UBP3	UBP3	SBP1	PUF3	SRO9	RPN8
DSN1	DSN1	HEK2	HTA2	CDC28	HTA2	RPN11	UTP21		HHT1	HHT1	DSN1	DSN1	VPS9	HHT1	HHT1	PRE3
HHF2	HHF2	RRP5	HEK2	HHF1	RPO21	DSN1	RPT1		SSB1	HHT2	BRE5	BRE5	SMT3	HHT2	HHT2	RPS14A
HTA2	HTA2	SPB4	RPN11	PHO85	NAM7	HTA2	NSA2		HHT2	SSB1	HHT1	HHT1	RPN11	SSA1	HHF1	PUP3
PHO85	PHO85	HTB1	RRP5	DSN1	CDC28	NOP58	RFC4		NAM7	SSA1	HHT2	HHT2	SSB1	HHF1	DSN1	RPS2
CDC28	CDC28	MDM38	SPB4	HHF2	HTB1	RRP5	EMG1		SLF1	SLF1	HEK2	HEK2	HSP82	SSB1	UBP3	KRR1
NAM7	NAM7	MRP4	HTB1	SRP1	SRP1	RPO21	ADO1		SSA1	DSN1	RLP7	RLP7	HHT1	HHF2	SSA1	PNO1
SPB4	SPB4	ORC1	ORC1	PAT1	PAB1	SPB4	KRE33		DSN1	NAM7	RPN1	RPN1	SSA1	RPN1	SSB1	RPL3
PAT1	YRA1	RPF2	RPF2	YRA1	YRA1	RLP7	PRI1		HHF1	HHF1	HHF1	HHF1	PHO85	DSN1	HHF2	PRE7
YRA1	PAT1	GCN5	GCN5	SSA1	SSA1	NOP1	TIF6		PHO85	UBP3	SSB1	SSB1	HHT2	NAM7	RPN1	RPS5
YDL156W	YDL156W	NOP58	NOP58	RPO21	NPL3	RPF2	SSL2		PAT1	PHO85	RPF2	RPF2	YDR341C	RPO21	RLP7	RPS4A
CSE4	RPO21	RLP7	RLP7	HTA2	HTB2	HTB1	KAE1		UBP3	PAT1	PAT1	PAT1	SLF1	RPN10	BRE5	FUR1
RPO21	CSE4	HTB2	HTB2	KSP1	SPB4	YDL156W	RFC5		RPN1	RPN1	SPB4	SPB4	WHI3	HSP82	PAT1	RPN7
ORC1	ORC1	CBF5	CBF5	RPF2	GCN5	GCN5	ERG13		RPN10	RPN10	RPN10	RPN10	NAB3	UBP3	RPN10	ALA1
GCN5	GCN5	YLH47	NOP1	SPB4	HTA1	PUF3	RAD3		HHF2	BRE5	ORC1	ORC1	CDC28	YCK1	SPB4	RPL10
ULP2	ULP2	NOP1	RPO21	ORC1	RRP5	PRP19	IMP3		BRE5	HHF2	SSA1	SSA1	PAT1	PAB1	RPF2	RPS4B
SRP1	HTB1	RPO21	HTA1	CSE4	STM1	ORC1	SOF1		HSP82	HSP82	DHH1	DHH1	NRD1	DHH1	NAM7	PRE4
RPF2	SRP1	HTA1	YDL156W	YDL156W	RPN1	SMB1	RPT4		WHI3	SPB4	SLF1	SLF1	YCK1	PAT1	DHH1	RPS11A
HTB1	SSA1	YDL156W	CSE4	SSA2	ULP2	NOG1	PRO2		SPB4	DHH1	RPT5	RPT5	RSP5	NPL3	RPL3	RPN6
SSA1	RPF2	CSE4	ULP2	TPK1	CKA1	CDC28	ENP2		DHH1	RPT5	RPL3	RPL3	HHF1	GCN5	RPT5	ADE12
RLP7	HTB2	ULP2	MAK21	ULP2	SSD1	HTB2	POL30		RPT5	WHI3	HHF2	HHF2	MST1	SSA2	SLF1	RPS6A
RRP5	RRP5	MAK21	CKA1	GCN5	PHO85	NOP15	DIP2		YCK1	YCK1	RPL20A	RPL20A	DSN1	HTA2	HTA2	PRE2
NOP1	NOP1	CKA1	HAS1	COR1	YDL156W	LEA1	YSH1		CDC28	CDC28	HTA2	HTA2	SSA2	LSM1	ORC1	RPS11B
HTB2	RLP7	HAS1	YRA1	CDC14	PAT1	TAF14	ENP1		SSA2	SSA2	RPL25	RPL25	NAP1	HTB1	WHI3	PDB1
NOP58	NOP58	YRA1	NOG1	HRR25	TAF12	HAS1	PWP2		RLP7	RLP7	RPS13	RPS13	SPB4	HTB2	HSP82	RPS20
PRP43	PRP43	NOG1	PRP43	CKA1	CKA2	CIC1	PRI2		ORC1	ORC1	RPS5	RPS5	DHH1	HRR25	SSA2	KRE33
RPT5	RPT5	PRP43	RPA135	HTB1	BMH2	MOT1	CBF5		CSE4	CSE4	NOP1	NOP1	HHF2	SPB4	RPL25	RIO2
RPN1	RPN1	RPA135	PAT1	PAB1	CDC33	PRP43	UTP7		TPK1	TPK1	RPL4A	RPL4A	FCJ1	SSD1	PHO85	SAH1
PUF3	CKA1	SPT5	SPT5	LSM1	GAL11	YRA1	NOG1		YDL156W	YDL156W	RPL8B	RPL8B	RPN10	STM1	GCN5	GUA1
CKA1	HTA1	NOP7	NOP7	PRP43	LSM1	ULP2	RPT2		RPF2	GCN5	RPL30	RPL30	RPN1	PHO85	CDC28	RPS8B
HTA1	SPT5	CIC1	CIC1	HTB2	STO1	MAK21	POL3		RSP5	RPF2	GCN5	GCN5	SNF1	YRA1	FCJ1	RPL20B
SPT5	PAB1	PAB1	PAB1	CBC2	CSE4	PRP8	RPT5		GCN5	LSM1	RPS8A	RPS8A	TPK1	HTA1	NOP1	RPS8A
TPK1	TPK1	SPT16	SPT16	RPT5	KAP95	SRP1	PUS7		LSM1	HTA2	RPS7A	RPS7A	YCK2	CDC28	YDL156W	FRS1
PAB1	CBF5	KRE33	KRE33	SPT15	TAF14	HTA1	NOP2		HTA2	RSP5	CSE4	CSE4	LSM1	SUP35	RPL20A	NSA2
CBF5	SPT15	MOT1	MOT1	NOP1	SIN3	CSE4	UTP11		YRA1	YRA1	RPL6A	RPL6A	BMH1	RSP5	RPS13	HAM1
SPT15	MOT1	NOP15	NOP15	SPT5	TPK1	NOP7	MCM4		YCK2	YCK2	RPS3	RPS3	RPO21	BRE5	NOP58	PDA1
ULP1	ULP1	SRP1	SRP1	RRP5	CBC2	CBF5	HAS1		FCJ1	ULP2	RRP5	RRP5	YOL086W-A	SSE1	NOP15	RPS6B
MOT1	ESA1	RSM24	RPN1	NOP58	NAP1	BRR2	IMP4		ULP2	KSP1	RPL7A	RPL7A	RPT5	KEM1	RPS5	RPS16A
KSP1	NOP15	ERB1	ERB1	YCK1	RSC8	PAT1	ESF2		KSP1	FCJ1	RPS4A	RPS4A	UBP3	RPT5	RRP5	GFA1
ESA1	KSP1	MRP51	CKA2	SMB1	GCN4	UTP22	TOP3		ATG1	ATG1	RPL16A	RPL16A	YDL156W	BMH2	CSE4	UTP21
NOP15	NOG1	CKA2	UTP22	POL30	HTZ1	PHO85	ABD1		PTK2	URN1	RPS1B	RPS1B	SRP1	TEF1	RPS7A	RPL20A
RSP5	RSP5	UTP22	SSA1	ULP1	SGF73	SNU114	FCF1		DSK2	PTK2	CBF5	CBF5	YRA1	RPS8A	RPL8B	GUF1
NOG1	RPA135	MRPS9	YTA7	GLC7	BMH1	CBC2	RFC1		URN1	HTB1	RPL16B	RPL16B	KSP1	PGK1	RPL6A	EMG1
CBC2	TAF14	MRPS5	TAF14	STM1	SPT5	KRE33	ELP3		HTB1	NOP1	LSM1	LSM1	DPS1	PIL1	HTB1	TMA20
RPA135	CBC2	RSM23	BRX1	NAP1	BMS1	SPT5	MCM2		ULP1	ULP1	RPS17B	RPS17B	GCN5	RPL7A	RPL4A	HEM2
TAF14	HAS1	RSM22	NOC2	ESA1	RPA190	PWP2	NOG2		SRP1	SRP1	RPL2A	RPL2A	ATG8	CDC33	LSM1	RLI1
HAS1	MAK21	MRPS18	NPL3	STO1	SPT16	NOC2	RLP24		NOP1	ESA1	RPL10	RPL10	HRR25	RPS5	RPS17B	RPS13
MAK21	SPT16	YTA7	BMS1	PSE1	DIG1	ERB1	HNT1		ESA1	RRP5	HSP82	HSP82	SLA1	RPS3	RPL16B	RPL30
SPT16	SPT7	TAF14	RPL5	NPL3	CDC48	NOP2	RKI1		RPL3	RPL3	RPS9B	RPS9B	CDC53	RVS167	RPL2A	RPL5
PRP19	UTP22	RSM10	SPT15	CDC5	HMT1	RPL5	BRX1		RRP5	HTB2	RPS22A	RPS22A	CSE4	RPS4A	RPS1B	SUI2
SPT7	NPL3	BRX1	SPT7	RLP7	CPR1	RPT5	RPT3		RPO21	RPO21	HAS1	HAS1	HTB1	YCK2	RSP5	TIF6
UTP22	UBP10	NOC2	NOP2	BRR2	HRP1	CKA1	RFC3		RVS167	RVS167	RPL15A	RPL15A	PTK2	TPK1	RPL28	RPL28
NPL3	URN1	NAM9	HTZ1	SMX2	MOT1	UTP4	POL1		HTB2	HRR25	NOP58	NOP58	ORC1	SKP1	RPS3	NFS1
CIC1	CIC1	NPL3	CDC28	SRS2	RPB5	NUG1	RSA4		HRR25	PAB1	RPS4B	RPS4B	RVS167	WHI3	HAS1	PGK1
UBP10	NOP7	MRPL8	KRR1	PRP8	GSP1	BRX1	NOP58		PAB1	DED1	RPL28	RPL28	GLC7	SRP1	RPS8A	RPL2B
SMB1	PRP19	BMS1	TIF6	KAP95	RPB10	SSA1	HEM12		CMK1	CMK1	NOP15	NOP15	ATG1	CDC14	RPL17A	RPB2
URN1	CDC14	RSM26	NUG1	HTA1	STE20	TIF6	UTP13		DED1	NOP58	SSA2	SSA2	BRE5	GLC7	RPL11B	SOF1
NOP7	YTA7	MRPS35	PUF6	URN1	SRP40	BMS1	SSL1		SNF1	CKA1	RPP0	RPP0	CMK1	LSP1	RPL30	RPL1B
CDC14	GLC7	RSM7	RPT5	PET9	CLF1	SPT15	DSK2		NOP58	CDC14	RPL6B	RPL6B	CMD1	STO1	RPO21	RPL12B
GLC7	CKA2	MRPS28	RRP12	SWE1	RFA1	NAM7	TFB2		CDC14	SPT7	RPL5	RPL5	PHO88	BMH1	RPL6B	DYS1
YTA7	SMB1	MRPS17	ESA1	YAK1	RPB4	STO1	RET1		CKA1	SNF1	RPS11B	RPS11B	BZZ1	TAF12	RPL27B	SRP54
KRE33	KRE33	SPT15	EBP2	NRD1	RPT5	UTP10	RFC2		MCK1	RPL4A	MAK21	MAK21	ULP1	YDL156W	YRA1	CDC60
NUP116	NUP116	SPT7	RPC40	LSM2	NOP1	RSE1	SDA1		VPS9	MCK1	RPL27B	RPL27B	PAB1	HSC82	RPL16A	IMP3
CKA2	LSM1	NOP2	RPB5	SLA1	CYC8	SMD2	MRT4		SPT7	PRP43	YRA1	YRA1	RPF2	NAP1	RPL10	VAS1
SNF1	SNF1	RSM25	RPA190	STE20	GZF3	RPB5	MAK16		RPL4A	TAF5	RPL11B	RPL11B	UBC13	ARC1	HTB2	RPN9
LSM1	NOP53	MRP1	RSC8	PTK2	RPT6	KRR1	NOB1		GLC7	ECM29	RPL17A	RPL17A	HTA2	SGF73	CIC1	RPN5
TAF5	TAF5	MRP13	DRS1	CBF5	RPT1	NUP116	TRM5		PRP43	CBF5	RPS1A	RPS1A	RHO1	TIF4632	RPL15A	GCD11
HRR25	STM1	HTZ1	UBP10	UBC9	SIS1	GAL11	TUB2		TAF5	GLC7	KRE33	KRE33	CDC14	NRD1	NOG1	ERG13
NOP53	STO1	CDC28	GAR1	REC107	RSE1	PAB1	MCM5		SLA1	SLA1	RPL7B	RPL7B	RLP7	HRP1	RPS16B	DIP2
PRP8	HRR25	KRR1	TAF5	CLF1	PUB1	SPT7	RPA135		CBF5	NOP15	ULP2	ULP2	TRM10	HSL1	RPS24A	RPS15
STO1	KAP95	PET123	UTP10	HMT1	NHP2	UTP15	UBA1		NOP15	SWE1	RPS16B	RPS16B	SKP1	RPL3	RPL17B	RFC4
STM1	ERB1	TIF6	RVB2	TYE7	RPB8	CLF1	DPS1		ECM29	AIM4	HTB1	HTB1	ULP2	PUB1	RPL7A	FUM1
KAP95	PRP8	NUG1	RSP5	RFA1	ORC1	SMD3	MCM7		SWE1	RPL20A	RPS24A	RPS24A	HSC82	KAR2	YCK1	ENP1
PSE1	PSE1	MRP21	TAF12	NOP53	TOP2	NOC4	ERB1		PHO4	PHO4	RPL8A	RPL8A	NPL3	YEF3	RPS4A	RPT1
ERB1	RPL5	PUF6	GLC7	POP5	RPS6A	NAN1	DIS3		AIM4	HAS1	RPS14A	RPS14A	HMT1	BCK1	RPS9B	TRM11
RVB2	RVB2	RPT5	RFA1	RAD53	URN1	CEF1	RPF2		HSC82	STM1	RPL1B	RPL1B	HTB2	TDH3	MAK21	RPS24B
UBC9	UBC9	RRP12	URB1	PRP19	PRE1	MPP10	APT1		RPL20A	HSC82	RPL17B	RPL17B	CRM1	RPL27A	RPS22A	ENP2
RPL5	RRP12	ESA1	SSF1	ERG6	RSC3	TAF5	MCM6		HAS1	RPL25	NOG1	NOG1	BCK1	CKA2	RPL13A	RPS24A
BRR2	RFA1	MRPS8	RIX1	PHO4	TFG1	RPA135	GCD14		STM1	HTA1	RPL2B	RPL2B	SSE1	RPN13	RPS1A	RPN1
RFA1	GAL11	EBP2	PHO85	RSE1	SKP1	PUF6	MPP10		RPL25	RPS5	RPL1A	RPL1A	SWE1	DIG1	PRP19	ARG3
RRP12	HTZ1	RSM18	RVB1	SIN3	SET2	NSA1	RPC25		HTA1	RPS3	YDL156W	YDL156W	SUP35	RPB10	NOP7	RPT4
GAL11	BRR2	RPC40	NOP4	MOT1	NSP1	EBP2	MRD1		RPS5	RPS13	STM1	STM1	GUS1	YGR130C	CBF5	NOG1
HTZ1	NUG1	MRPL4	STM1	GAL11	RPF2	DRS1	SMC2		RPS3	SPT5	RPP2B	RPP2B	SPT15	RPT1	KRE33	DPL1
NUG1	ADA2	RPB5	HMO1	RPN11	SUB2	UTP20	NOP7		RPS13	RPP0	PAB1	PAB1	HSL1	RRP5	RPS14A	PGI1
LEA1	TAF6	MRPL35	CBC2	KSS1	NOP58	SNU66	ZPR1		SPT5	RPS7A	ECM29	ECM29	YDL160C-A	GCN4	RPL2B	RPL18A
ADA2	TAF12	MRPL1	URN1	NUP116	UTP10	RIX1	PMI40		RPP0	UBP10	RPL4B	RPL4B	TPK3	RPS4B	RPL1B	RPL2A
TAF6	SWE1	RPA190	UTP20	FUS3	DBP9	NIP7	MAK21		RPS7A	ACT1	CIC1	CIC1	MCK1	GUS1	RPL26B	PSA1
SWE1	RPB5	MRPS16	TAF6	SMC3	DCP2	RSP5	HSH155		ACT1	RPL8B	NOP7	NOP7	ACT1	RPS6A	RPS4B	RPL18B
SNU114	LEA1	RSM27	DBP9	RVB2	PTK2	MRT4	RRP40		UBP10	MAK21	RPS6B	RPS6B	COR1	RPL13B	RPL5	RPT2
TAF12	NOP2	RSC8	PWP2	SPT16	ESA1	YTA7	OGG1		SPT15	NOG1	RPL13A	RPL13A	SBA1	CDC3	RPS11B	PWP2
PHO4	PHO4	DRS1	ACT1	CYC8	SAN1	SSF1	RPF1		BCK1	SPT15	RPL31A	RPL31A	SCL1	RPS13	RPL14B	WRS1
RPB5	SNU114	UBP10	NOP14	SNU114	NRD1	RPB8	TSR1		NRD1	CIC1	DED1	DED1	IRE1	CBC2	ULP2	RPL25
NOP2	BRX1	GAR1	RPB8	SKP1	CTK1	SPT16	PAP1		RCK1	BCK1	RPL12B	RPL12B	KSS1	IMD3	RPL36A	CCT5
TIF6	BMS1	IMG1	FPR4	SPC25	SSC1	YTM1	TRM112		NOG1	NOP7	HTB2	HTB2	AKL1	RPL30	RPL20B	RPL35B
BRX1	EBP2	TAF5	SGF73	CKA2	NUP60	TAF12	HAM1		MAK21	RPL2A	PHO85	PHO85	GSP1	RPS17A	RPL31A	NMD3
RVB1	TIF6	UTP10	RPS7A	CTF19	PAF1	RSC8	TUB1		NOP7	CDC3	RPL20B	RPL20B	ESA1	CBF5	SMB1	RPP0
EBP2	ACT1	RVB2	CHD1	TAF14	ISW1	NOP4	MTR4		CDC3	RPL30	URN1	URN1	SIT4	RPL6A	RPL35B	ESF2
RAD53	RVB1	MRPL3	RPB2	MPS3	FPR3	RVB2	POB3		RPL8B	RCK1	RPL9A	RPL9A	URN1	RPL43B	RPS6B	SUP45
BMS1	RPB3	MRPL17	NOC3	ACT1	RPL11A	HTZ1	DIB1		CIC1	RPS4A	RPL14B	RPL14B	PRP40	GZF3	RPL7B	MAE1
ACT1	RPC40	TAF12	NIP7	RPN5	KSP1	DBP10	RPO31		PHO88	KRE33	RPL35B	RPL35B	MIA40	PSA1	RPL9A	UTP7
PWP2	NOC2	MAM33	NAM7	PRP9	SMC3	RVB1	ASF1		RPL2A	RPS8A	RPO21	RPO21	BEM1	RTK1	RPL19B	FRS2
RPC40	RAD53	RFA1	SNF2	RAD51	YHB1	RPO26	CDC45		RPL30	NOP53	RPL26B	RPL26B	RAD6	ENO1	RPL12B	RPL1A
RPB3	TAF1	URB1	ULP1	TPK3	PHO4	NOP14	UTP15		KRE33	RPA135	RPL13B	RPL13B	CBC2	YDJ1	UTP22	RPS18A
CDC5	PWP2	SSF1	GAL11	SIZ1	RPA135	RRP12	RRP45		PRP40	RPL10	TIF6	TIF6	IFA38	CDC48	RPL8A	RAD3
TAF1	RPB2	MRP7	KRI1	BMH2	RPO26	SNT309	RRP4		RPS4A	UTP22	NOP56	NOP56	SLX5	URN1	PWP2	VMA2
NOC2	KRR1	YML6	NHP2	SSD1	MCM2	RPN5	UTP18		NOP53	RPS9B	PRP43	PRP43	UBC9	ACT1	PRP43	RPL32
KRR1	HMO1	RIX1	RPS9B	MPS1	RPS7A	SMD1	GLN1		RPS8A	RPL5	RPL36B	RPL36B	HUB1	ENO2	LEA1	CBF5
RPB2	GAR1	PHO85	TAF1	TAF9	ZDS1	PRP6	STE24		NAP1	PRP40	RPA135	RPA135	SNF4	STE20	HTA1	HAS1
MPP10	RPS7A	RVB1	STH1	RPA135	SPT7	NOC3	ESF1		RPL10	SSB2	RPL36A	RPL36A	LSM3	SIN3	RPP0	RAD27
UTP4	CDC5	NOP4	LSM1	TIM23	TAF1	CKA2	DST1		RPA135	PHO88	RPL19B	RPL19B	POL30	HTZ1	TAF5	RPL4A
PRE1	RSC8	MUP1	CDC14	GSP1	CDC73	TAF6	RDS3		UTP22	RPL7A	RPS6A	RPS6A	ARG8	ZDS1	PAB1	YSH1
GAR1	PUF6	HMO1	ISW1	HSC82	POB3	ARP4	PUF6		RPS9B	LAS17	HTA1	HTA1	HTA1	TAF9	TAF14	KRS1
HMO1	YAP1	CBC2	RPB10	SLT2	RRP6	GLC7	UBA2		RPL5	SSE1	CKA1	CKA1	SIC1	RPB4	PHO88	TIF5
PTK2	UTP4	URN1	UTP4	UME6	RPT3	SMX3	CLF1		LAS17	SEC27	NOP2	NOP2	LSB3	UBC4	RPP2B	MTQ2
RSC8	PRE1	MRPL20	NOP6	UBP10	PDC1	UTP6	PRP6		PRP19	UBC9	YCK1	YCK1	TEF1	BBC1	RPL4B	NAS2
SPC25	UTP10	MRPL7	RPL7B	BMH1	ULP1	HSH155	PCM1		SSE1	RPS17B	GLC7	GLC7	PRE1	POR1	TIF6	NOP2
UTP10	MPP10	UTP20	POB3	CRM1	DEF1	ENP1	SRP1		SSB2	CKA2	RPS24B	RPS24B	ADA2	MYO3	TPK1	RPL12A
PUF6	SPC25	TAF6	TOP2	TUP1	DBP2	RPB10	SPT16		UBC9	NAP1	RPS11A	RPS11A	SIR3	RPS17B	RPL18B	GUK1
YAP1	TRA1	DBP9	CDC33	RMP1	PPZ1	CWC2	RPB5		HMT1	PRP19	RSP5	RSP5	MMS2	PRE1	PRP8	SDA1
TRA1	PTK2	MRPL24	SUS1	TRM112	RPT2	NPL3	RSE1		KSS1	STE20	RPS7B	RPS7B	GCD7	RPG1	MOT1	SEC18
SLA1	SLA1	PWP2	RPO26	GAL4	GAL4	RPC40	SPT4		SEC27	KSS1	NAM7	NAM7	MOT2	ARP2	CBC2	LAT1
ENP1	ENP1	IMG2	MRT4	NOP15	SPT15	RPF1	LIA1		RPL7A	NPL3	BRX1	BRX1	GRR1	RPS2	RPS7B	RPL42B
NUF2	DRS1	NOP14	NOP12	INO4	SNF2	DIP2	PMS1		IFA38	TEF1	UTP22	UTP22	FRK1	BFR1	NOC2	TIF11
RPT1	SNF2	RPB8	KAP123	IRE1	SEN1	PRP46	PRP8		STE20	SPT16	PUF6	PUF6	NFI1	SRP40	MRT4	PRI1
DRS1	NUF2	FPR4	TRA1	NOG1	RSC1	RFA1	COF1		RPS17B	HMT1	RPL18B	RPL18B	RMP1	RPL36B	SPT7	MCM4
SNF2	RPT1	MRPL36	DBP10	PUB1	RPC10	PRE1	DOA1		CKA2	RPL6A	RPS8B	RPS8B	SPT7	ADH1	NOP2	BRX1
TYE7	TYE7	SGF73	RLP24	TAF12	SUS1	TAF9	RIO1		TEF1	IFA38	RRP12	RRP12	SNA3	RPP2B	NOP56	BMS1
TAF9	SUS1	CHD1	SIN3	CLA4	TRM1	UTP7	QNS1		NPL3	KAP123	MRT4	MRT4	BMH2	RPS11B	ECM29	PRO3
NOP14	KAP123	RPB2	NAN1	CPR1	CDC25	IMP3	RPC40		DBF2	NRD1	ERB1	ERB1	CKA1	GSP1	SRP1	RPL19B
RPT6	SGF73	NOC3	NOC4	BUD14	TAF9	UTP13	CDC33		SPT16	ERB1	RPL27A	RPL27A	STM1	TDH2	NUG1	RPN3
HMT1	RPT6	MRPL13	DBP2	PRP6	NOP14	RRP1	NOC3		RPL6A	RPS22A	PWP2	PWP2	DED1	RSC8	RPL1A	KGD1
NAP1	NOP14	NIP7	RPO31	RVB1	CKB2	SRB5	NOP10		ERB1	DBF2	NUG1	NUG1	STE20	SSA3	RPL36B	POL3
KAP123	NAP1	NAM7	NUP116	YTM1	RVB2	RPB3	RPB8		RAD53	RPS1B	CDC28	CDC28	NOP1	CPR1	BRX1	PUP2
SUS1	URB1	SNF2	TPK1	IDI1	HSP104	MAK11	MCM3		KAP123	NOP56	HSC82	HSC82	ERD1	RPL25	GLC7	CCT7
SGF73	TAF9	ULP1	RPC10	DCP2	UTP20	SRB4	UTP22		RPS22A	RAD53	NOC2	NOC2	ATG17	RPS1B	RPS6A	SPF1
STE20	BDF1	MRP49	NAP1	DIG1	UME6	STH1	RPB7		SBA1	SGF29	TAF5	TAF5	RPS5	CMK1	BRR2	RPT5
SIZ1	HMT1	GAL11	KAP95	PRP40	UTP4	PRP9	MLH1		SGF29	MOT1	SPT5	SPT5	DIS3	CKA1	SNU114	RPL23A
UTP7	SIZ1	KRI1	LOC1	CIN5	RPS24A	LOC1	UFD2		MOT1	RPL16A	RPL24A	RPL24A	RPS3	FBA1	ERB1	SSL2
PRP6	UTP7	NHP2	MAK5	NNF1	YAP1	RRP9	BUD31		NOP56	RVB2	KEM1	KEM1	SGF29	HSP60	RPS30A	RFC5
RSE1	UTP20	PDR12	RPB3	LSM4	RET1	RPB2	FAP7		RPS1B	RPL17A	BMS1	BMS1	CDC39	SIZ1	RPS15	ABD1
UTP20	STE20	TAF1	YAP1	SGD1	ARP4	PRP4	PSF1		RVB2	BMH2	NPL3	NPL3	NHP2	SLT2	RPL13B	UTP11
PRP9	SGF29	RSM19	ENP1	HTZ1	PUF6	TRA1	YCS4		CMD1	TAF6	SSB2	SSB2	RPN3	RPB5	RPL42B	TUF1
URB1	RRP17	STH1	RET1	RSA1	RFC2	RLP24	TRM8		RPL16A	TYE7	RPS15	RPS15	TDH3	RPL28	KRR1	MAP2
BDF1	PRP9	LSM1	PSE1	PRE1	RIX1	RPT1	UFD1		BMH2	SBA1	ESA1	ESA1	PRP8	IMD2	PUF6	NOG2
CLF1	NOC4	MRPL16	UTP7	YCL057C-A	RPS14A	UTP21	SRM1		FUS3	RPL8A	KRR1	KRR1	SRS2	TIF4631	RPS8B	PRI2
PRP40	MUD1	MRPL9	CKB1	UTP22	PRE9	UTP9	SPT15		RPL17A	TIF6	YEF3	YEF3	RPL3	BMS1	BMS1	ELP3
NOC4	SET2	ISW1	NOP53	SPC110	RPN5	ACT1	BRN1		TAF6	RPL28	SPT7	SPT7	PHO4	RPL8B	SPT5	HSP60
RRP17	RSE1	RPB10	RPF1	SLX5	NUT1	FAF1	HHT2		CBC2	RPL16B	SPT16	SPT16	RPM2	RPS6B	RPL32	TOP3
MUD1	RIX1	UTP4	NOG2	THI3	PRE6	EMG1	RFA1		TYE7	CBC2	CKA2	CKA2	RRP5	RPS24A	NRD1	RPN2
SGF29	RPB8	NOP6	NOP9	SBA1	SWI6	ULP1	HHT1		TIF6	FUS3	CDC33	CDC33	SPC25	RIM1	CKA1	RPN11
SRS2	MRT4	POB3	RRP1	SPT21	NUP188	PRP31	POL2		GCD7	YEF3	TPK1	TPK1	RPT1	DEF1	RPL21A	RPT6
RPB8	PRP6	TOP2	BMH2	PPR1	RPL28	ESA1	UTP20		RPL28	RPL15A	SRP1	SRP1	LSM4	HYP2	RPS24B	BUD23
RPO26	RPO26	CDC33	RIX7	TAF1	HAS1	MUD1	RRP12		RPL8A	KAR2	RIX1	RIX1	DIG1	RPL38	UTP10	NOB1
RIX1	RPA190	SUS1	SET2	RTT107	RLP24	ARP9	REX4		RPL16B	RPL1A	TIF4631	TIF4631	CDC5	YKT6	PRE1	PRE1
NNF1	PRP40	RPO26	RPA49	PHO2	TOP1	URB1	ERG10		KAR2	RPL4B	PSA1	PSA1	KIN3	SIS1	COR1	CCT3
RPN5	NOP6	MRT4	RSC3	CKS1	RPB7	ECM16	SNU13		YEF3	RPC40	URB1	URB1	RIM15	HSP42	TAF12	RLP24
MRT4	GAL4	NOP12	STO1	PDS1	IES1	ADA2	GTR2		NAB3	CMD1	AIM4	AIM4	CDC7	RPL27B	ACT1	MSS1
SET2	RPS9B	SFK1	TAF9	LEA1	EGD2	GAR1	RPA190		BMH1	NUF2	FUN12	FUN12	UBC5	SLF1	DED1	CCT2
GAL4	RPB10	HNM1	FPR3	MIA40	NUP2	UTP8	RPO26		ATG17	SUS1	PHO4	PHO4	NUP116	DBP9	RPS11A	RPT3
CTF19	ECM29	KAP123	UTP15	TAF5	ARP9	PRP3	UTP14		RPC40	RPL11B	ULP1	ULP1	UBP15	RPT6	RPN5	MCM2
RPA190	NNF1	TRA1	NSA1	RPT1	PRE5	CUS1	BRF1		RPL15A	GCD7	UBP10	UBP10	NOP56	FKS1	UTP4	RPS22A
SMD2	CLF1	DBP10	SGF29	TUB1	YAK1	SMX2	CDC40		NUF2	PWP2	BMH2	BMH2	HRT1	RPL31A	CDC14	PRE6
RPB10	SRS2	MHR1	SWI3	SNF2	IFH1	PRP2	CRM1		SPC72	CDC19	SSE1	SSE1	SEC27	VPS21	URN1	POL30
RRP1	NFI1	MRPL28	ARP4	LSM12	NOG1	SOF1	BUD32		PWP2	SPC72	ACT1	ACT1	ERG6	YNG1	SPT15	RPF2
ECM29	SRB5	RLP24	KSP1	NOP7	RNR4	NSA2	POL12		PRE1	RRP12	TEF1	TEF1	TEM1	HRT1	RIX1	LSG1
SNU66	RRP1	SIN3	SRP40	MCM2	CTR9	CDC14	CSE1		CDC19	KAP95	FIN1	FIN1	RAD30	GAL11	RVS167	KAE1
NOP6	CTF19	NAN1	BDF1	LRS4	RPS6B	NOP9	PAB1		SKP1	TAF12	RPC40	RPC40	GLO3	RPL16A	RPL24A	NOP56
NFI1	RPN5	NOC4	SGV1	SIR4	RPL5	SRB2	SUA7		RPL1A	ATG17	RPL32	RPL32	KAP104	RPL11A	YCK2	SEC53
SRB5	ECM16	DBP2	ARP9	SIR2	RPC19	SGF73	HMT1		SUS1	RRP17	RPL18A	RPL18A	ASF1	RPL20A	ENP1	THS1
FUS3	NSA1	RPO31	RPA43	HMO1	UBA1	YAP1	BFR2		RPL4B	RPS4B	HRR25	HRR25	LSP1	PTK2	RRP12	FUN12
RPS9B	NOP12	NUP116	SUB2	BDF1	NUP159	RGR1	NAP1		KAP95	PRE1	WHI3	WHI3	MAD2	POB3	TAF6	SUI3
SMD3	CKB1	TPK1	NHP6B	RPM2	YNG1	RSC3	SLD5		TAF12	NIP100	RPL21A	RPL21A	BOI1	TSA1	NSA1	RSA4
NSA1	NOC3	MRPL10	UBC9	MAM33	SIC1	FPR4	MBF1		HSL1	NUG1	NOP4	NOP4	SEN15	NUP159	KSP1	MRT4
ECM16	SIN3	RPC10	ADA2	GAL80	SWE1	DBP9	PRP46		RPL11B	HDA2	UTP10	UTP10	NSP1	RVS161	NOP4	NIP7
SIN3	FUS3	NAP1	UBP8	ROX1	NIP7	RPO31	RNR1		NIP100	RPL6B	SPT15	SPT15	SLT2	RPS7A	RPT1	NCS6
KSS1	SNU66	KAP95	HRR25	HRT1	RPS2	ISW1	PSF2		RRP12	SKP1	RRP17	RRP17	PRP19	TRM1	STO1	IMP4
NOC3	SMD2	LOC1	PHO4	CDC13	ESS1	TAF10	TOP1		RRP17	YTA7	TAF12	TAF12	PDR5	MUP1	NIP7	RPL21A
NAN1	BMH2	MAK5	TUB2	MRP4	OYE2	ARP7	NOP4		HDA2	SMY1	EBP2	EBP2	TAF12	FPR3	MPP10	TPI1
CDC48	CDC48	RPB3	UTP9	HSH155	CCR4	CSE2	EGD2		NUG1	END3	KAP123	KAP123	CDC3	CMD1	RRP17	RKI1
BMH2	NAN1	YAP1	NHP6A	RFA2	LSM12	SRB6	GAR1		NUP116	HSL1	RPG1	RPG1	TIF2	NSP1	HSC82	NOP58
NOP12	SAC3	ENP1	CDC73	TAF6	CLN2	PRP39	YJU2		RPS4B	RPL13A	ENP1	ENP1	TFC7	VMA2	TAF9	RPN12
CKB1	SMD3	RET1	HCA4	RPC40	FOB1	RIX7	SMD2		RPL6B	MUM2	RPS18A	RPS18A	GAL11	GPH1	RPA135	DPS1
SSN3	KSS1	PSE1	CKB2	TRA1	RSC30	MED1	SDS22		SMB1	RPL7B	DBP2	DBP2	CDH1	RPN5	CDC3	DPH5
SAC3	SSN3	EHD3	NSR1	MLH1	YTA7	RET1	GLC7		SMY1	NUP116	BMH1	BMH1	SIZ1	SAN1	UTP15	TFB2
UTP15	NOP4	UTP7	NET1	KAP123	TFG2	NAM8	RVB2		MUM2	NOP2	NOP12	NOP12	SMC3	EDE1	SLA1	TUB2
CRM1	SGV1	CKB1	ECM16	PHO88	MLP1	MED7	MTD1		YTA7	MRT4	SGF73	SGF73	OCA2	RPL2B	NOC4	MVD1
NOP4	CRM1	MRPL15	CDC48	ARP7	MBF1	RPA190	MRI1		END3	SMB1	NIP7	NIP7	UIP3	KAP95	ULP1	PRE10
STH1	UTP15	NOP53	RPT6	GZF3	RPB2	UBP10	RPB3		PSE1	BMH1	MAK5	MAK5	CCR4	LSM12	RPB5	LSC2
SGV1	SSF1	RPF1	HMT1	RNQ1	ELF1	TAF1	RVB1		ADA2	RPB2	NAP1	NAP1	JSN1	RPS26B	UTP20	MCM7
NIP7	NIP7	NOG2	ESF1	RPL5	PRE8	MED8	NHP2		RPL13A	PSE1	DRS1	DRS1	FUS3	RPL6B	EBP2	RFC1
SSF1	STH1	NOP9	BMH1	HOG1	SIR3	KAP95	SMC4		TOR1	SGF73	MOT1	MOT1	SSD1	RPL19B	RSE1	RPS23A
BMH1	BMH1	RRP1	YTM1	SIC1	CTI6	SUS1	PSO2		RPB2	RPS14A	RPL12A	RPL12A	IPL1	YHM2	MRP4	RET1
LSM4	UBP8	MRP20	MAK11	ECM16	RNA14	SNU23	PHO13		NOP2	TOR1	ASC1	ASC1	SPT5	SEC27	NPL3	SUI1
TAF10	ARX1	BMH2	ECM29	NFI1	HSP26	PRE5	RBK1		MRT4	RPL17B	HYP2	HYP2	CDC48	CLF1	NAN1	TSR1
SRB4	SIR4	RIX7	RPT1	TPK2	UBP8	RSC58	QRI1		NFI1	ADA2	ADH1	ADH1	UBC4	DCP1	STM1	RPA135
GSP1	TAF10	MRPL23	SMC3	POR1	CTF4	DIB1	NUG1		RPL7B	TAF14	RPS30A	RPS30A	KIN2	RPL26B	NOP14	VMA8
ARX1	CDC33	SET2	NPL6	MDM38	PRP43	RRP17	SMD3		TDH3	RPS1A	HTZ1	HTZ1	RCK1	RPO26	ESA1	EFT2
UBP8	LSM4	RPA49	CTK1	YTA7	HRT1	NPL6	HCA4		SGF73	TAF1	IMD3	IMD3	TOR1	FUN12	IFA38	CCT6
SIR4	SRB4	RSC3	PRE1	RPT6	KRE33	MAK5	MXR1		LSB3	RPP2B	RVB2	RVB2	PIN3	PPZ1	MDM38	ADE6
CDC33	GCN4	STO1	SSD1	CLB2	ITC1	SME1	CDC21		TAF14	RIO2	CDC14	CDC14	NOP53	MYO5	CKA2	NAT1
NOP9	GSP1	TAF9	RPC82	PRP22	IOC2	SYF1	YRB1		KIN2	NFI1	NOP14	NOP14	LSM8	RPL9A	SMD2	PAC2
SMD1	NOP9	FPR3	SNU114	LSB3	TAF5	MED4	TAL1		RIO2	TDH3	KRI1	KRI1	STO1	MRH1	GAL11	SSL1
SNP1	HDA2	UTP15	INO80	TOM70	SLT2	LSM4	ELP2		TAF1	CDC33	TEF2	TEF2	HSP60	HMT1	RVB2	MRD1
PRP4	RPL7B	NSA1	GCN4	PRP45	CIN5	MED2	ESS1		TPK3	KIN2	RPS22B	RPS22B	YAP1	SAM1	MUP1	UTP13
UTP8	UTP8	GPI2	TOP1	MAD2	POP2	ENP2	RRP8		RPS14A	COY1	RPS2	RPS2	PPZ1	DCP2	RPC40	CCT4
IPL1	NET1	SGF29	SNF1	APC5	ASG1	NUP84	SMT3		RPL17B	YGR130C	TAF6	TAF6	CEX1	CDC25	ARX1	TRM1
SBA1	DBP10	SWI3	TFG1	NOP14	RVB1	CWC21	RRN3		PRP8	LSB3	NIP1	NIP1	SSA3	TFA1	GAR1	UBA4
GCN4	LOC1	ARP4	ENP2	YAP1	RPT4	RPC82	IDI1		RPP2B	RFA1	CBC2	CBC2	RFA1	TIF34	LOC1	GCV2
HDA2	NOG2	KSP1	SPT8	CDH1	NUP116	NUT1	KTI11		COY1	RPL27B	RPS20	RPS20	SMB1	RPS14A	SSF1	LSC1
NOG2	IPL1	SRP40	RPL28	SPC24	ZUO1	MED6	RAD1		RPS1A	TAF9	SAM1	SAM1	SSB2	RPL5	NUP116	PTH2
RPT3	NHP2	BDF1	SNF5	SET2	NHP10	MED11	GNA1		CDC33	HMO1	CDC48	CDC48	KAR2	ELF1	RPF1	VMA6
HSH155	ISW1	SGV1	PRP8	SPO12	RAD18	SIN3	RPB10		RFA1	SPC25	PRT1	PRT1	PSE1	PHO4	HRR25	ADO1
NHP2	SNP1	ARP9	RSC58	GCD7	RPB11	RPC10	YVH1		SPC25	PRP8	TDH3	TDH3	ELA1	YHB1	RPL27A	MAK16
DBP10	PRP4	RPA43	RRP17	MLP2	POL2	RPB4	CDC39		COR1	ENP1	RPA190	RPA190	NOP7	ULP2	DRS1	RPO21
NRD1	SBA1	SUB2	GSP1	ADA2	FPR1	ROX3	TYS1		YGR130C	TPK3	GAR1	GAR1	TPS1	YAK1	SGF73	NIP1
PRP2	RPT3	NHP6B	PWP1	HAP2	MDN1	ARX1	HHF1		TAF9	CRN1	SGF29	SGF29	CLA4	CRM1	NOC3	MPP10
NET1	FPR4	UBC9	ARP7	SGF73	MSH6	ECM29	LUC7		FRK1	KEM1	CCT6	CCT6	ARC1	KAP104	RSC8	RFC3
HOG1	HOG1	ADA2	RTT102	NUF2	HPR1	PRE6	UTP4		ENP1	CDC48	RPB2	RPB2	TAF5	SIC1	YTM1	UBA1
LOC1	NHP6B	UBP8	EPL1	UTP4	HMO1	RPB11	UFD4		CDC48	CCT6	SEC27	SEC27	TPK2	ARF1	CLF1	SFA1
ISW1	SMD1	HRR25	CDC39	NAB3	RAP1	LSM1	PRP31		CDC5	BMS1	KAR2	KAR2	GSF2	RPL24A	RPB2	TRM5
YTM1	CDC73	PHO4	SDA1	GCN4	RFC1	NHP2	HHF2		CRN1	RPS11B	ENO2	ENO2	DBF2	NPA3	UTP9	RFC2
MEX67	UTP9	UTP9	UTP13	UBP8	RSC58	SNF2	AAH1		RPL27B	LSP1	RVS167	RVS167	NIP100	SSC1	DBP10	ZPR1
CEF1	CHD1	NHP6A	BUD20	KRE33	SNF1	MEX67	UBP14		HMO1	FRK1	TAF9	TAF9	SKS1	RPT2	SMD3	RPS18B
UTP9	NRD1	CDC73	ARX1	HSP60	PWP2	SRB8	SGD1		SRS2	CTF19	CDC19	CDC19	LSM12	PRT1	DIP2	TCP1
CDC73	HSH155	YHR140W	SMB1	MAK21	PRP8	SAC3	UTP23		CTF19	TIF4631	SUS1	SUS1	PSH1	RPL12B	CEF1	APT1
NHP6B	RNQ1	HCA4	ABF2	MGE1	MET4	RTT102	WBP1		RPT1	RPT1	HMO1	HMO1	CKA2	RPL17A	HTZ1	PRO2
FPR4	PGD1	CKB2	RPS14A	CTK1	YMR291W	RPC37	PWP1		BMS1	BDF1	ARX1	ARX1	ENO2	TDH1	SSE1	NAS6
PGD1	MEX67	NSR1	PRE5	MSH2	UTP22	RPT6	CLP1		CCT6	CDC5	RSC8	RSC8	TID3	RPS16B	YTA7	RPL11A
RNQ1	YTM1	FMP45	SLA1	ATP1	MAK5	RSC2	IST3		LSP1	FIN1	NAF1	NAF1	YAK1	SEC31	RPB8	PRE8
PRP45	DBP2	NET1	UTP8	SSC1	PUP2	LSM6	KAP95		KEM1	RPS16B	YTA7	YTA7	DCP2	RPS20	SNU66	MCM6
LSM2	PRP2	ECM16	MPP10	ALO1	TFA1	SPT8	POL31		CRM1	RPL1B	PRE1	PRE1	IKS1	AHP1	RFA1	PCM1
SKP1	KRI1	CDC48	SIZ1	SNP1	RLP7	RPB7	SUB2		RPS11B	RPL31A	PIL1	PIL1	LAS17	CCR4	PTK2	TUB1
SPP382	LSM12	IFA38	RPC19	CDC33	MSH2	PGD1	CTF18		BDF1	EBP2	KSP1	KSP1	ENO1	RPS10B	UTP6	TRM112
CHD1	SPP382	COR1	NOP13	ISW1	LYS21	TFG2	POP2		DYN1	RPS24B	PGK1	PGK1	HOG1	CTK1	LSM4	NOC2
MCM2	PRP45	RPT6	RPC37	TEF1	HAP1	RSC4	IKI3		TIF4631	DYN1	HCA4	HCA4	SKY1	PHO88	RPO26	RPF1
RLP24	RLP24	HMT1	STE20	URA2	IDI1	NOG2	HGH1		AKL1	TEF2	NOG2	NOG2	ACB1	COR1	RVB1	POL1
KRI1	RPN2	ESF1	PRE10	FUN12	SIR4	UTP30	DPB2		FIN1	SRS2	SSF1	SSF1	PKP2	TUB2	SPT16	OGG1
ARP4	SRB2	BMH1	BRR2	RRP12	MAK21	SNU71	MOD5		CCT3	RPG1	GCD11	GCD11	TUP1	RPL43A	HDA2	PUF6
DBP2	CEF1	WBP1	SIR4	SWI6	RNR2	SIN4	SSU72		EBP2	RPL36A	SUP35	SUP35	CDC42	UBP15	SNT309	EFT1
RPN2	SKP1	YTM1	RSC2	TUB2	HIR2	SGF29	MRE11		RPS16B	KRR1	TAF14	TAF14	CKS1	IMD4	PRP6	ATP2
LSM12	ARP4	MAK11	MDN1	SMD3	CIC1	NOP13	CWC22		RPL1B	PSA1	LOC1	LOC1	TFC3	RPS7B	URB1	MAK21
SIR2	SIR2	MID2	TRM112	IPL1	MCM7	NSP1	HTZ1		RPS24B	CRM1	YCK2	YCK2	TAE1	NUP60	SGF29	VMA4
SRB2	MCM2	SPC1	SPB1	ATP4	GLN1	TFG1	ELC1		TEF2	COR1	DBP9	DBP9	KAP95	PDR5	SUS1	PIM1
MCM4	CKB2	ECM29	TAF10	CDC20	CST6	RSC9	SDO1		RPL31A	TSC11	RPL42B	RPL42B	RAD3	YAP1	RPB10	MCM5
POB3	POB3	RPT1	SNU13	MUD1	CEG1	PRP21	PSF3		BZZ1	RPS24A	RIO2	RIO2	CBF5	SAP185	IMP3	RAD23
RRS1	LSM2	SMC3	RPB4	SWD2	NOP7	NOP12	LSM3		KIN3	NOC2	NHP2	NHP2	PEX29	TOP2	RPB3	NOP7
NAM8	RRS1	NPL6	SIR3	TNA1	NCE103	MCM4	RRP5		KRR1	CCT3	RPB5	RPB5	YSC84	CSE4	RRP9	RPC25
CKB2	NAM8	SUR4	PRE6	POL2	RAD3	SSN2	CAR2		PSA1	NNF1	SNL1	SNL1	MPS3	NHP2	RPL18A	GCD14
TUB2	BUD20	ERG11	RPL11B	ARP2	RTR1	SPT20	ARB1		RPG1	STO1	ARB1	ARB1	SHO1	SSB2	KEM1	FCF1
RPF1	MCM4	CTK1	SWE1	NET1	SVF1	NUT2	PRP9		BRR2	RPT6	TDH2	TDH2	RPL5	RPL37A	RLP24	RPN10
RPO31	CDC39	PRE1	RPT3	VPS74	ERG10	RSA4	CAF40		TSC11	KIN3	BCK1	BCK1	BRR2	URE2	YEF3	UTP15
CDC39	RPF1	HXT1	SIR2	DEF1	KAP123	RPT3	OTU1		NNF1	RPL2B	IMD4	IMD4	SET2	RPS15	SKP1	PRE9
TFG2	RPO31	SSD1	GAL4	UTP8	BCY1	LUC7	CDC8		STO1	AKL1	GCN1	GCN1	CMK2	ADK1	ECM16	VMA5
SPC110	TUB2	SNQ2	NUP60	TDH3	SCL1	INO80	SYF1		RPL36A	BRX1	TIF34	TIF34	TRM112	YHR182W	SMX3	ERB1
PRE5	LRS4	RPC82	TFG2	HAS1	SGV1	PRP16	TFB3		RPN5	HTZ1	RPT6	RPT6	CDC25	RPL32	UTP7	SCL1
BUD20	TFG2	SNU114	RPT2	BRL1	SHP1	RSC6	SMC3		RPT6	BRR2	CDC3	CDC3	TEF2	RSC3	RPT6	CDC45
LRS4	PRE5	INO80	RRS1	RPS7A	SNF5	MRD1	CHL1		NOC2	PUF6	SLA1	SLA1	GPI2	ACC1	RRP1	RPL38
HCA4	SPC110	GCN4	ASF1	RPB5	RPN13	RPT2	BLM10		RPS24A	RPN5	RVB1	RVB1	GPI8	PDC1	RPN2	PRT1
SMX3	NHP6A	TOP1	RSC4	TFA1	SOD1	PUP2	YCG1		BRX1	BUD27	UTP9	UTP9	COS8	SKN1	ERG25	RPO31
CUS1	HCA4	TFG1	IES1	NUM1	RPS9B	PRE10	ACB1		PRP6	ARX1	FBA1	FBA1	MPS1	RPT3	HSH155	PMI40
CWC2	MDN1	ENP2	HRP1	CBF2	RPL40A	SRB7	DBP10		LSM4	ENO2	LSP1	LSP1	APC1	RPL36A	NOG2	SEC26
MDN1	SWI3	SPT8	MCM4	SMD1	LSM2	LSM2	TFB4		TEM1	PRP6	NOP53	NOP53	REC107	NUT1	EMG1	HSH155
NHP6A	SSD1	TPO1	SRB5	SKI8	RPB3	RPC53	SNU23		SPC24	SPC24	RPS17A	RPS17A	NOP58	RLP7	SMD1	PRE5
SSD1	TOP2	MRPL27	RPS6B	RPB3	EGD1	POB3	GCD10		RPL2B	RPL35B	UTP20	UTP20	TYE7	FCJ1	STH1	UTP18
SWI3	RTT102	SNF5	RRP9	APC1	SPN1	TPK1	RPC34		HTZ1	LSM4	CLU1	CLU1	PRP43	SED5	SEC27	SEC23
RTT102	SUA7	PRP8	RSE1	NAM8	PTA1	NGG1	DNL4		SIZ1	STE50	RFA1	RFA1	POP5	EGD2	CWC2	ESF1
SUA7	RIX7	RSC58	DBP3	DUN1	MEX67	RPB9	CBC2		GUS1	SET2	TUB2	TUB2	BBC1	CCT4	UTP21	NPA3
RIX7	SMX3	RRP17	REG1	CDC27	NET1	SPB1	URH1		PUF6	SIZ1	TIF2	TIF2	RPN5	CRN1	FPR4	ACT1
TOP2	DBP9	GSP1	IPI3	SPP382	PUS1	HMO1	PRP45		IRE1	RPS11A	NOC3	NOC3	BUD14	SCW4	ARP4	HNT1
CDH1	CUS1	PWP1	ISW2	SGS1	GPD1	SFH1	PRP11		SET2	BZZ1	RPT1	RPT1	NNF1	RPL20B	SRB4	POB3
CSM1	RPC10	FEN1	SAN1	TPD3	SKI6	LSM7	BRR2		ARX1	RIX1	FPR4	FPR4	CAN1	SES1	PSA1	PAP1
MCM6	SPT8	ARP7	RPB7	MCM6	BNA5	MCM2	RRP9		ENO2	NAF1	ESF1	ESF1	MCM6	TIF35	NOP12	KGD2
DBP9	CWC2	RTT102	ARP8	GSP2	TMA10	SPT3	CUL3		BUD27	GUS1	SSD1	SSD1	SKN7	HSP104	MUD1	RPL23B
RPC19	CSM1	EPL1	ITC1	PGD1	PSE1	UBP8	SMC1		STE50	TEM1	POR1	POR1	KEM1	NHP10	MAK11	ATP3
RPC10	ARP9	CDC39	SWI1	CSM1	ADR1	CDC73	MMS2		RPL35B	ADH1	ATG1	ATG1	STE11	RPL33B	MRPS5	RPL35A
NSP1	PRE10	SDA1	RPD3	TAF2	UBX5	NOP6	NOP9		PKP2	RPB3	RLI1	RLI1	LSM2	TEM1	MAK5	AFG1
ARP9	RPC19	UTP13	RPC53	SAC3	PNC1	CHD1	LSM2		RPB3	RPL36B	TEF4	TEF4	CCT3	TAF14	MRPS9	MAP1
SPC24	MCM6	BUD20	RFC1	CIC1	RAD9	IMP4	NAR1		NAF1	RPS6B	RPL23A	RPL23A	RVB2	RPA190	RPT3	ALG7
RGR1	RGR1	SSH1	DIG1	RPB10	RPC40	RPN2	EGD1		RIX1	IMD3	ARP2	ARP2	RAD53	TFG1	NUF2	SMC2
PRE10	NSP1	ARX1	RPS6A	RPN2	TRA1	HFI1	LSM5		IPL1	NOP12	KAP95	KAP95	RPL10	MMF1	SSB2	DIB1
SPT8	SPC24	SMB1	NEW1	CLN2	STB2	SOH1	CDC6		RPS11A	SNL1	GFA1	GFA1	YEF3	BOI1	RPT2	RDS3
NUP100	NUP100	ABF2	UTP6	HTL1	NUP170	SDA1	CAC2		SSM4	RPL27A	CMK1	CMK1	PUB1	PRE9	ADA2	GLN4
SIN4	CDH1	PRE5	HSP104	SWI1	ASH1	SNU56	NTF2		MAM33	MAM33	EFT1	EFT1	RAP1	SET2	SMY1	RPB5
PRP46	SIN4	UTP8	PAF1	RIM1	NUP133	CKB1	ESA1		SUR4	GAR1	YGR130C	YGR130C	TAF9	NOP14	NSA2	CLF1
PRP11	SWI1	MPP10	DIP2	RFC3	PMI40	PRE3	NCL1		ADH1	PIL1	RRP1	RRP1	SIN3	RSM23	SRB5	PLP2
MAK11	CTK1	SWP1	RAD53	TOP1	ORC4	PRP22	MGS1		MYO2	IRE1	NOP13	NOP13	PRP9	YEL043W	BMH2	ATP1
TPK2	MAK11	RPC19	IMP4	CSM3	BRR2	RNQ1	NUC1		RPS6B	MYO2	PTK2	PTK2	SLI15	TAE2	CMK1	SPT4
TID3	RIO2	NOP13	RGR1	RPT3	NOP9	SSN3	HRT1		RPL36B	SSD1	NOP6	NOP6	ESS1	RPS12	SPT8	SPT5
UTP6	MAK5	RPC37	MCM2	POB3	NUP145	KRI1	TOA2		GAR1	PRK1	SNF1	SNF1	VPH1	RPS22B	FAF1	FAP7
MAK5	TAF4	STE20	RSC1	RXT2	EBS1	PRP42	TRZ1		NOP12	RVB1	FCJ1	FCJ1	CDC24	HAP1	NOP13	NOC3
SWI1	UTP6	PRE10	PRE9	DSK2	UTP13	NUP42	ECM29		PRK1	PKP2	TIF35	TIF35	UBA1	TAF1	SPC72	ADE4
TAF4	CLB2	BRR2	RPS24A	MCM1	YMR074C	SGF11	BRE1		SNL1	SUR4	FPR3	FPR3	SSM4	VMA4	NIP100	BNA3
ARP7	ARP7	YET1	EGD2	MCM16	ERB1	CTF19	LTP1		IMD3	IPL1	UTP4	UTP4	CTF19	RPL19A	SOF1	RPS17A
MED4	RPA49	SIR4	SSC1	PWP2	PRP39	CWC22	BCY1		RVB1	DRS1	HMT1	HMT1	BET3	PAF1	FUN12	CDC48
CTK1	PWP1	RSC2	RPN5	UTP10	TAL1	HRR25	BUD20		RPL27A	NAB3	RPL33A	RPL33A	TIF6	CTI6	MRP51	QNS1
SNT309	TID3	MDN1	RFC2	AFT1	GSP2	PRE9	ADE1		SSD1	RPL26B	RLP24	RLP24	GZF3	ENT2	YLH47	ASF1
CLB2	TPK2	TRM112	NRD1	DMC1	ARP5	SCL1	PTC7		PIL1	SSM4	EFT2	EFT2	SNZ1	PRE6	RPS18A	VPS4
RAD23	RPS24B	SUR2	EMG1	GRR1	NEW1	NIC96	SBA1		LSM2	YAP1	NOC4	NOC4	GLN4	YPT32	TEF1	ASC1
IRE1	MED4	SPB1	RSC6	NOG2	TOM1	NOP16	RAD2		YAP1	DSK2	CCT3	CCT3	UBP10	PDB1	RSM23	DIS3
EMG1	RAD23	TAF10	PUP2	PHO81	NUP157	RPA49	PIK1		ESS1	NOP14	URA2	URA2	UFD2	GCN1	SUR4	MTR4
POL30	PRP11	FTR1	RAP1	CDC73	SCS2	RSC30	ATG4		DRS1	RPL13B	PDC1	PDC1	POL1	RPL35B	END3	SPT15
ESS1	ASF1	SNU13	SRM1	MCM7	YMR099C	KSP1	SME1		RPL26B	RPL12B	SNF2	SNF2	AIM4	NBA1	PRP9	TOP2
PWP1	EMG1	RPB4	SRB4	NHP2	LSM7	RPC34	KTI12		ARF1	RPS8B	SSZ1	SSZ1	SEC7	RSE1	PRP46	MCM3
SMC3	PRP46	SIR3	RSC30	RAP1	SRS2	SWI3	KRI1		MPP10	RPL9A	SGV1	SGV1	CAC2	BNI1	RSM24	UTP25
ASF1	SNT309	PRE6	CRM1	LSP1	JJJ1	SNF5	ALF1		NOP14	RPL14B	RPF1	RPF1	LSM6	ERG10	PRP4	SEC31
RPA49	SMC3	SWE1	RPS24B	RLP24	YDL124W	NNF1	SKP1		NOP6	ARF1	SKP1	SKP1	RPL7A	TEF2	TIF4631	TIF34
NUP84	RPL28	GPI8	PSH1	POP6	MSN5	MDM38	THG1		SLT2	MPP10	RIX7	RIX7	SPT16	ALD6	PRE5	CAR1
CLA4	RPS14A	RPT3	TSR1	CDC55	NUP53	GSP1	PRP40		LEA1	NOP6	SDA1	SDA1	ATG18	RPL7B	ATG1	TKL1
RPT4	ESF1	SSB1	UTP21	EBP2	HIF1	RPC31	FOL2		UTP10	LSM2	LSM4	LSM4	UTP13	COF1	NAM9	PRP6
TSR1	CLA4	ERV29	RCL1	IME2	UBC9	RPT4	MAK11		RPS8B	UTP10	TOP2	TOP2	TOS3	MBF1	RPN8	PSF1
ESF1	NAF1	TPO2	RPS2	GCR2	TAF6	BDF1	TAF6		RPL12B	UBP8	GUS1	GUS1	INO4	YJR107W	NAB3	RPL19A
PRP31	TSR1	SIR2	RPL11A	RPT4	SWI1	GAL4	RPA12		RPL13B	SNF2	RPS23A	RPS23A	XRS2	HPR1	MRPL1	ADE5,7
RRP9	ESS1	GAL4	RPS9A	NOC4	MSN2	PRE8	NOP15		RPL14B	SLT2	PWP1	PWP1	SNU114	UME6	HNM1	RSE1
PRP22	NUP84	ARF1	RPN2	NDL1	CCL1	BUD20	PRP3		SNF2	ESS1	MAE1	MAE1	SNP1	ZUO1	SDA1	SPT14
SMX2	MSN5	NUP60	POL2	SSN3	URA5	SNP1	TAF5		UBP8	URB1	SRP40	SRP40	RIM1	RIM13	SFK1	DPH1
NAF1	RRP9	TFG2	RPB11	SEN1	ARO3	YHC1	HAT1		RPL9A	RPS6A	SCP160	SCP160	RAD51	AHA1	ARP9	CSE1
SRB6	RPT4	GPA2	PDC1	TID3	URB1	RPC19	DEG1		GAL11	GCN1	TAF1	TAF1	GIN4	SNA3	MRPL17	PRP43
MSN5	RPD3	RPT2	RRP6	PRP39	PRE10	RPA43	RPL40B		GSF2	SGV1	NSA1	NSA1	MYO5	RPB8	RPL29	SRM1
RPD3	IRE1	RRS1	IKI3	RAD23	CAR1	SPP382	DBP9		TOS3	SAM1	RPN5	RPN5	ATG3	RPL1B	RSM10	HSP10
SLT2	SRB6	SED5	RFC3	STB2	SSL2	RSC1	TFC4		URB1	GSF2	UBC9	UBC9	MEC1	MAP1	ARF1	UTP22
NUP42	IPI3	ASF1	SOF1	SKM1	HSP12	URN1	RPB9		SGV1	LEA1	VMA2	VMA2	YGR130C	RIX1	UTP13	CCT8
ENP2	NUP42	RSC4	CTR9	POP2	YKR018C	SWD2	RRP3		RPS6A	GAL11	PMA1	PMA1	CBK1	SLA1	RSM26	SUA7
DIP2	RET1	IES1	SBA1	RRP1	RPS7B	BUD21	SMX3		GCN1	RPB5	RPS9A	RPS9A	NGG1	SNL1	CDC33	RPB8
UTP13	PRP31	MRP17	NGG1	IDP1	MAK16	PRP11	CTR9		RPB5	POR1	GSP1	GSP1	HRP1	CTF4	YAP1	SPT16
RET1	SLT2	HRP1	SUM1	RLF2	SPT8	HCA4	TFA2		RRP1	TOS3	PFK1	PFK1	MIG1	NNF2	KRI1	UBA2
RPB7	GZF3	MCM4	YLR455W	SGF29	RPL7B	NHP6B	CGI121		POR1	ASC1	DBP10	DBP10	SHE2	NST1	ERG11	SRP1
IPI3	ENP2	SRB5	RSA4	SRL2	NMD5	PUP3	RTF1		SAM1	RPL20B	YDJ1	YDJ1	SGF73	RPS23A	RPS20	RPL17A
LSM8	RSC2	RRP9	FOB1	RNA1	MIH1	PRP40	DUS3		GIN4	RRP1	RVS161	RVS161	TFC4	YMR074C	AIM4	LIA1
FAF1	NGG1	RSE1	NUP2	RPC19	SEH1	SWC4	PLC1		ERG11	CLU1	SPT8	SPT8	TAF1	TIF11	MRPS18	RPC40
DCP2	UTP13	DBP3	PTK2	SUA7	NOC2	CWC23	HTB1		HYP2	HYP2	RPL33B	RPL33B	NST1	GCD1	RSM25	RPS12
MED8	RPB7	HXT5	ORC2	NUG1	NIC96	IES1	HUL5		TOR2	GIN4	BUD20	BUD20	PAC11	NOP1	TRA1	DOA1
MPS1	NSR1	REG1	PRP19	RTG3	BUR2	CKB2	CDC53		TID3	ARP2	LSG1	LSG1	UBA4	GIS4	MRPL35	ARG1
YAF9	FIN1	PHO86	LRS4	ESS1	SLX5	ALB1	UBC13		LSM8	CKB1	UBP8	UBP8	SUS1	CMK2	PRE6	RPB7
NGG1	PRP22	ERP1	CTI6	TOM40	NOT5	PSE1	ADA2		TPK2	PRT1	RIM1	RIM1	SEN1	UBA1	DBP9	RPS23B
RSC2	DIP2	IPI3	LSM12	NTR2	RRP12	UTP18	SPN1		SNU114	UTP20	POB3	POB3	RAD23	CYC8	ERV25	RIO1
FIN1	FPR3	ISW2	BFR2	MRPL4	IMP4	NUP159	SAD1		RPL20B	TPK2	RPB10	RPB10	PIL1	NIP7	SNF1	GCD10
GZF3	MED8	SAN1	HAT1	RPO26	IES4	NUP145	THR4		ASC1	TID3	SNU13	SNU13	RPT6	VPS29	KAP123	COQ2
CSE2	CSE2	MRPL6	DIM1	SUS1	SUM1	PRE7	BNA6		CLU1	NIP1	CKB1	CKB1	RPB2	ALG12	TCB3	RPL42A
SOF1	LSM8	RPB7	REB1	POP3	SSN2	MRP4	GSP1		BEM1	SNU114	STO1	STO1	VPS64	DED1	SRB2	SEC21
RPT2	RPL11B	ITC1	NSP1	YAF9	DRS1	NUP82	RAD30		CDH1	TOR2	RPB3	RPB3	MCD1	TOP1	MRP7	RPG1
CKS1	NOP13	SWI1	UTP14	TAF10	TFB2	RPC17	RRP46		RPN3	RPT3	RPS0A	RPS0A	RIM11	ASC1	TAF1	RRP12
TFG1	TFG1	RPD3	TOR1	HSP104	SPO1	PRP45	CFT2		PRT1	RPL18A	ZUO1	ZUO1	RRP12	NUP188	CUS1	ZWF1
NUP159	RPB4	RPC53	FIN1	KRR1	UIP5	HTL1	RPC19		UTP20	SSZ1	HSL1	HSL1	CLB2	RPS23B	IMG1	PRP8
RSC3	RSC3	RFC1	RFA2	MCM3	SCP160	NAS6	FAP1		ARP2	CLA4	ECM16	ECM16	HSP104	POP2	UBP10	FAL1
TUP1	FAF1	DIG1	CLA4	IKI1	RRP45	KAP123	UMP1		SED5	CDH1	YGR054W	YGR054W	ATP14	RPL24B	RGR1	GLN1
FPR3	SMX2	TSC13	LSM4	RRP6	RAD5	ABF2	NOC4		CKB1	NOP4	NEW1	NEW1	RPL40A	MLC2	UTP8	KAP104
NOP13	YAF9	GSF2	NFI1	FIN1	DDC1	RPN7	LEO1		CLA4	SED5	RPS26B	RPS26B	PDS1	NOP56	NAM8	HEM15
CPR1	DCP2	NEW1	PNO1	RAI1	NOP15	PNO1	SPO14		RPT3	ERG11	NAN1	NAN1	SET1	CPA1	PHO4	CDC33
RPB4	MPS1	UTP6	RRP15	TIF6	SWD2	LSM3	GTR1		NIP1	UTP7	RPB8	RPB8	NOP15	ORC1	RPO31	HHT2
MCM16	POL30	HSP104	NHP10	SET1	NOC4	ISY1	HMF1		RMP1	GZF3	PRE6	PRE6	MUM2	RPL40A	MRP13	ERG10
NSR1	SOF1	ERP4	NSA2	SSB1	SRB4	RPC25	UBI4		ERV25	SPT8	RPN2	RPN2	RPS9B	RFA1	SAM1	DST1
UTP21	NUP159	PAF1	NMD3	HUL5	CHD1	TAF3	KAP123		YKU80	RPS7B	SWE1	SWE1	CDC19	YGR054W	PRP31	CHC1
IMP3	RPT2	DIP2	RSC9	MCM4	SKN7	EPL1	ERG12		SSZ1	ERV25	TIF4632	TIF4632	PAM16	MLC1	LAS17	TRM8
TRM112	CPR1	RAD53	RPT4	RSC8	CLB5	AME1	YAF9		RPL18A	UTP4	HRK1	HRK1	MAM33	RPB11	MHR1	HHT1
MCM3	SUB2	IMP4	MCM6	ZDS1	CYS3	PHO4	SMD1		UTP7	FUN12	RPO26	RPO26	RTK1	RPS10A	RSM7	FRA1
SUB2	TUP1	RGR1	HHO1	PKC1	YDL233W	CDC40	RRP6		NOP4	RPN3	NRD1	NRD1	PEX14	RPC19	NOP53	SPT6
ORC2	CKS1	MCM2	CPR1	CBK1	MRS6	ARP5	MSH2		UTP4	TIF2	TIF5	TIF5	UTP22	CKB2	MRP21	GUT2
MED7	NOT3	RSC1	RRP7	PIL1	RPL40B	CDC5	TRP5		TIF2	YKU80	RAI1	RAI1	ARF3	STI1	DYN1	NOP10
PRE6	SAN1	PRE9	MOT2	MSN2	LSM4	SNF12	REV3		SPT8	LSM8	NSR1	NSR1	RTT109	NUM1	MRP1	RVB2
SAN1	MCM16	EGD2	MRD1	ARP4	KRR1	BFR2	UBC9		IME2	RPL18B	PUF4	PUF4	HSL7	ERG5	MED1	RPL43A
CWC21	PRE6	SSC1	YHB1	CKB1	IKI3	CDC48	CDC55		GZF3	RPL19B	STE20	STE20	CYC8	NUP192	NOP9	RPO26
NOT3	UTP21	RPN5	SNF12	SSN2	KSS1	SET2	PDS5		SUP35	BEM1	UTP15	UTP15	MOT3	NCE102	CTF19	LCB2
BFR2	ORC2	RFC2	RTG2	KNS1	PHO13	PSH1	RPC11		SHR3	IME2	SET2	SET2	PSY2	SUS1	MRPL7	POL2
PRP3	MCM3	YPC1	HOG1	PTA1	NUP192	IPI3	PRP22		FUN12	LSM12	CTK1	CTK1	KAP123	PUF6	BCK1	GCN3
INO80	IMP3	NRD1	MSH6	TOP2	PUP3	ARP8	REV1		LSM12	PWP1	NMD3	NMD3	MRPL16	SSK2	GPI2	BRF1
NUP57	MED7	EMG1	LAS1	ESF1	DOT1	RPN13	NCB2		RPS7B	SEC2	MCK1	MCK1	EAF3	DBP2	HMT1	RFA1
RPA43	RPA43	RSC6	MTR4	SSL2	SWI3	SUB2	CEG1		PWP1	RSC8	STH1	STH1	MDY2	SNX41	MRPL4	GET3
PRP39	TRM112	PUP2	ESS1	RNR2	YMR315W	CDH1	EBP2		NOC4	SHR3	RPS10B	RPS10B	CNB1	CUE5	CDC48	COP1
NUP1	SNF5	RAP1	MCM3	UTP20	BDF1	PTA1	UBX5		SNP1	NOC4	UTP7	UTP7	CPR1	NUP53	NHP2	PHO13
AME1	BFR2	SHR3	SIS1	MOT2	RNA1	RRP15	RNH201		RSC8	GFA1	RPT2	RPT2	GTT1	SNF7	CMD1	UTP14
YAK1	INO80	SRM1	SRB2	HDA2	MOT2	SPT4	CTF4		SEC2	SUP35	CMD1	CMD1	TAF6	RPF2	COY1	TEF1
MOT2	CWC21	SRB4	SEN1	RPS24B	NOP2	TOP2	RAD6		RPL18B	KRI1	RPL11A	RPL11A	ERG11	GSF2	CSE2	TPD3
PSH1	TOR1	RSC30	RFA3	RRN6	MVP1	GCN4	LSM1		RPL19B	TUB2	EGD2	EGD2	IMD3	SEC2	RPN3	MRI1
SNF5	PSH1	PSH1	TAF4	KIP3	TOA2	ISW2	SLU7		MRP4	CLB2	UBP13	UBP13	YHL042W	EMC4	KAR2	VPH1
BUD14	NUP57	TSR1	MEX67	PSH1	PEF1	UBC9	RPC10		GFA1	HCA4	SBA1	SBA1	RPL6A	GRR1	FIN1	UTP20
SSN2	MOT2	UTP21	SWI5	TAF4	GAR1	LSM8	RFA2		TUB2	SNP1	HSP60	HSP60	SUP45	CDC11	RSC3	RRP40
PRE9	NUP1	RCL1	IPL1	GAR1	EPL1	NOP53	MTR10		SHE2	RMP1	RPT3	RPT3	CLF1	CLN2	SMX2	RRP45
MCM5	PRP39	RPL11A	NAF1	YLH47	DPB4	SPP381	LSM6		CLB2	RPN2	YAP1	YAP1	CYS4	AKL1	MRPL3	SNU13
TUB1	AME1	RPS9A	CDC5	DNM1	STP4	RPC11	MSL5		RPN2	NNF2	RPL14A	RPL14A	SSC1	RPS25A	MCK1	ALG2
DIB1	PRE9	RPN2	CLF1	ERB1	BRX1	ESF2	LCP5		TUB1	BUD20	GPM1	GPM1	SNF7	ILV5	TSC11	CDC40
SNU13	PRP3	POL2	ACS2	MEK1	BTT1	ESF1	NPT1		HCA4	SAC3	NUP116	NUP116	ERB1	SMC3	RPS22B	SLD5
DPB2	NUP2	RPB11	LEO1	GID7	SSA4	BMH2	FCP1		PRP45	YAF9	MIS1	MIS1	SUR4	RPS29B	IMG2	BRN1
LSM3	TOP1	PDC1	RNA1	NMD3	RAD6	TUB2	RRS1		KRI1	NOG2	FKS1	FKS1	MRS6	RSC1	RIX7	HUT1
RPC82	NPL6	RRP6	PRP39	LSM3	SEC13	NUP133	TRA1		ERG25	MAK5	PSE1	PSE1	WWM1	THS1	RPT4	RBK1
TPK3	SSN2	IKI3	ARB1	ASH1	PPH22	YJU2	SNU66		BUD20	TUB1	ARF1	ARF1	MSS4	RPL23A	PRP39	RPA190
TOP1	HSP104	RFC3	ALB1	PCC1	GSY2	CFT2	TAN1		YAF9	MYO1	CHD1	CHD1	BRE1	RPL35A	PET123	ERG26
CYC8	RPC82	LAS17	SCL1	CDC23	POM152	MCM5	SMC6		ERG6	RPL24A	TSA1	TSA1	DNL4	SHP1	SRB6	VPS45
NUP2	SNU13	SOF1	MUD1	SUB2	PRI2	NHP6A	MAD2		SPC1	RPL12A	HSP104	HSP104	MNN11	PDR10	KAP95	ADE13
NPL6	MED1	CTR9	DCP2	KAR2	ADE1	YAF9	ELF1		SAC3	ARB1	FAS1	FAS1	SSL1	RPL14A	MRPS17	BUD31
IME2	CLN2	SBA1	ADR1	RPA190	REG1	IES2	YKU70		NNF2	PRP45	PRE5	PRE5	YGR054W	KSP1	RPN6	NOP14
CLN2	MCM5	NGG1	UME6	CWC21	NUP82	MCM3	MUS81		NOG2	SHE2	URA7	URA7	VHS1	RPL4B	TOR1	BFR2
MED1	LSM3	RPL3	MED8	PRP16	IRR1	RPD3	KAP120		MYO1	HOG1	BEM2	BEM2	NNK1	VMA1	RSM27	ARP3
HSP104	DPB2	SUM1	CDC53	JSN1	SSF2	IES4	TFB1		MAK5	SPC1	ARC1	ARC1	UTP5	RLP24	ISW1	RPL43B
NSA2	DIB1	YLR455W	TYE7	LSM8	MSH3	RRS1	KAP114		KAP104	URA2	TRM112	TRM112	ALY1	HSP26	LSM2	GEF1
MRD1	SWI5	RSA4	RNQ1	LGE1	CKB1	GLE1	SKI3		MYO5	ERV29	SIN3	SIN3	SIS2	YMR291W	PRE9	PSF2
SMC1	ARP8	RPL25	TOA2	BCY1	PRE3	NUP157	CKS1		ERV29	DBP2	MPP10	MPP10	AAC3	OLA1	MRPL20	TAE2
NIC96	DIA2	FOB1	NNF1	NSE3	RPC11	NUP120	SWC4		HOG1	ERG25	TSR1	TSR1	YTM1	MSS116	NUT1	RPL6B
CDC27	RRP7	NUP2	SPT4	SCH9	GDB1	RRP7	URA6		BUD14	PMA1	SSC1	SSC1	RCL1	OXA1	MRPS35	SDO1
RRP7	SEN1	RPS5	YKU80	STH1	NAN1	SIR2	PNC1		ARB1	MRP4	SUB2	SUB2	PKH1	MAK5	RAI1	SPE1
SEN1	NSA2	ORC2	RIO2	HPR1	NOP10	ASF1	SAS10		PMA1	MYO5	HRP1	HRP1	MLP2	LAP4	RPN13	ATP5
PRP21	MRD1	RPS17B	RPC11	NOT3	TIF6	SNF1	JJJ1		SWP1	RIM1	RPO31	RPO31	POR1	GIN4	SRB8	MBF1
SRB7	YAK1	PRP19	IFH1	PAC1	YDR034C-C	SYF2	PSE1		RPL12A	GCD11	KAP104	KAP104	NPA3	PAC1	PRP2	RPL36B
NUP82	CYC8	LRS4	TAF2	RPN1	HNT1	TAF7	DUS1		URA2	KAP104	RPS14B	RPS14B	INP51	YDL199C	NNF1	NUG1
MPS3	TUB1	CTI6	TOM1	HSK3	FCP1	ASM4	RPB11		GSP1	NET1	ACC1	ACC1	TUB1	VMA8	RPA190	YJU2
SCL1	PUP2	RPS1B	SUA7	PRE8	YBP2	NUF2	TIP41		RPL24A	NOT3	RPP2A	RPP2A	MRH4	CDC73	SNL1	SEC11
HSK3	BUD14	RPL6A	PRP6	SRB4	RAD7	DIM1	POL4		RIM1	TRA1	YTM1	YTM1	HMO1	RFC2	RIO2	BET3
LAS1	SMC1	PDR5	YKU70	SGV1	YNL010W	POM152	ADI1		GCD11	NSA1	RPS19B	RPS19B	SLN1	GAL4	YML6	KTI11
PUP2	MUD2	LSM12	IOC2	CAC2	CAM1	RCL1	NAM7		DBP2	MUD1	AHP1	AHP1	UBP7	RPS16A	TAF10	CRM1
PPH22	IME2	BFR2	RPC17	LSM7	HOM2	TAF4	SKI6		NSA1	VMA1	RRP15	RRP15	ECM1	RPS30A	RSM22	YMR1
ARP8	PPH22	HAT1	ORC3	NUT1	HCH1	NUP100	EAF3		DCP2	NOC3	SMC3	SMC3	RPT3	CYS4	RPG1	ATG3
DIA2	NUP157	RPL20A	MCM7	STE12	KAP114	RRP6	TOM1		NET1	UTP9	PFK2	PFK2	PUT4	DOS2	YHR140W	NOP4
MUD2	NUP82	DIM1	UBA1	SWI5	CSE1	DBP2	SIN3		TRA1	ERG6	LAS1	LAS1	CLU1	MLP2	MRPS8	TEF2
RLF2	NIC96	REB1	SWI6	POL1	NSE5	SIZ1	DNA2		MUD1	BUD14	VMA1	VMA1	IBA57	GCD6	MED11	RVB1
SWI5	HRP1	NSP1	RAD23	RNR4	GRE3	NUP192	SWD2		BBC1	RPB10	OTU1	OTU1	SHQ1	PUP2	MED6	NPL4
NUP157	PAF1	UTP14	SGF11	BUD32	YPD1	OKP1	TSR2		VMA1	SWP1	YDR333C	YDR333C	SUI2	SPT5	NPL6	SEC61
IMP4	ABF2	RPL16B	SAC3	PRP4	TOA1	BLM10	KAR3		NOT3	BBC1	CRN1	CRN1	SPC110	PWP2	SWP1	PRP46
RSA4	SCL1	RFA2	HSP26	NSE5	CKS1	NHP10	RAD7		PDR5	DCP2	CRM1	CRM1	RSA1	UTP10	PRP3	RPL7A
HRT1	TPK3	CLA4	DBP7	SMX3	HCA4	SMC3	SWD1		NOC3	RPA190	CDC73	CDC73	YOS9	ROM2	MRPS28	VMA7
MSL5	LAS1	LSM4	SPT6	MEX67	MTR2	RRP45	MET18		RPB10	SSF1	NET1	NET1	THI3	RPS25B	RPN7	RPB3
SAS10	SRB7	NFI1	SPT20	PRE5	GLC8	NET1	TMA16		UTP9	NIP7	YHB1	YHB1	YLR243W	YAP1802	NOP6	DSK2
RPB11	RLF2	PNO1	RPC25	ENP1	AOS1	LSM5	YIH1		FEN1	EFT1	SIS1	SIS1	PGK1	PSP1	UTP30	COQ3
HRP1	RSA4	RRP15	LEA1	NUP100	UPF3	SWI1	TOF1		SHO1	ECM16	LSM12	LSM12	THG1	ITC1	ARP7	PSD1
MED6	RPS6A	NHP10	HTL1	TOM22	TEL2	NSR1	BCP1		NIP7	GSP1	PGI1	PGI1	TAF14	RAS2	MED8	SMT3
SNU71	SAS10	NSA2	FUS3	RPD3	SRP72	CDC27	SCP160		RPA190	TDH2	CKB2	CKB2	SCS2	ACP1	PRT1	SRP101
SPC105	IMP4	RSC9	SKP1	GTT1	YPR1	DBP3	LSM7		RRS1	RRS1	SMB1	SMB1	PRP6	BUD3	CLPB	YUH1
SLX5	HSK3	RPT4	CHK1	YKU80	NSR1	MCM6	YTM1		ECM16	LOC1	CCT4	CCT4	RNQ1	ADH3	RPS2	RRP4
OKP1	NMD3	MCM6	SFH1	SWI3	RNQ1	NUP57	HRR25		EFT1	STB2	MDN1	MDN1	RPC40	SEC22	MRD1	PSO2
NMD3	RPB11	HHO1	HIR2	NOP12	RTG3	RPN14	YTA7		SSF1	TUP1	TIF1	TIF1	CDC13	YPT1	HMO1	ARC40
SPT4	MPS3	RPL2A	SCP160	RDS1	ACB1	NUP188	LOS1		TUP1	RNQ1	CHC1	CHC1	SNO4	ADE12	BMH1	ARC18
TAF2	BUD21	HSP30	LHP1	HSP78	PTC3	PWP1	SMX2		TDH2	TEF4	SEC31	SEC31	RNA15	RPP2A	NAP1	LPD1
PAF1	PRP21	RPL27B	ARP5	RIX7	GRX1	NTC20	TOA1		RNQ1	PDR5	MAM33	MAM33	NAM2	YKL151C	RET1	EGD2
BUD21	HFI1	CPR1	RPS7B	NBP35	HPT1	YSH1	YSA1		LOC1	FEN1	RPL26A	RPL26A	MLH1	SPT8	SED5	TMA19
HFI1	SPT4	RRP7	RIF1	CLB5	SME1	CFT1	RAD51		GTT1	PGK1	RPL38	RPL38	TRZ1	SGT2	CCT6	PGM2
MED2	SPC105	MOT2	SPN1	SMC1	DIP2	RFC2	GDB1		EMP24	HRK1	PRP19	PRP19	PSA1	AIM31	HCA4	HHF1
ABF2	MSL5	MRD1	KSS1	REV1	YRB1	ORC2	PHR1		MLC1	SHO1	ISW1	ISW1	YLR125W	ESS1	RPN12	RRP8
SDA1	SLX5	YHB1	NUT1	MSL5	THO1	CDC33	SNP1		CMK2	RPT4	GAL11	GAL11	MOT1	VMA6	ENP2	CYM1
POL2	MED6	SEC22	NUP157	REB1	SET5	UME1	NIC96		STB2	RPB8	CCT8	CCT8	RSE1	RSC30	SNU23	ERG20
LUC7	SNU71	RPL17B	TUP1	SNF4	UFD4	RTR1	LHP1		PGK1	EMP24	RPC10	RPC10	PET100	VTC1	UBP8	VAC14
SME1	MED2	SNF12	IOC3	NIP7	RPN2	SEH1	UBP12		RPT4	MLC1	SUI2	SUI2	YPL108W	YCR043C	RSC58	GND1
PRP16	SDA1	RPL17A	YNG1	PRE9	WTM1	PAF1	ORC2		RPB8	PGD1	RPT4	RPT4	ADY2	ARC35	PGD1	FMP41
NUP49	OKP1	RTG2	HIF1	CDC4	ASK10	MCM7	SRP72		HRT1	RAD23	SCD6	SCD6	HOP2	APL3	RPC10	MLH1
RAP1	TAF2	RPS16B	RPC34	PPZ1	OTU1	FPR3	PCT1		PET9	VPS9	AKL1	AKL1	LDB17	SMY2	SME1	GDI1
PDS1	HRT1	HOG1	DEF1	NAN1	YML081W	COR1	LSM4		RAD23	SNF7	FAS2	FAS2	SLP1	YPR063C	MED4	TMA22
DAM1	CDC27	MSH6	IMP3	SIR3	STH1	TAF2	POL5		SNF7	NAN1	VPS1	VPS1	SGA1	BEM2	MRPL24	NAR1
RTT107	RAP1	LAS1	CEG1	XRS2	CDC39	CTI6	HEM3		TEF4	CMK2	SEC26	SEC26	ARF1	COP1	RPL33A	STT3
LGE1	LGE1	MTR4	PUB1	CKB2	BAT2	IES3	RPA49		HRK1	MAE1	PHO88	PHO88	BET1	UBP13	LSB3	TMA46
SIR3	SME1	ESS1	SPC110	MHR1	FOL2	MDN1	CUS1		SSN3	SSN3	RPL29	RPL29	RPL4A	SPC19	MED2	BUD32
MLP2	NUP49	MCM3	MLP2	DDC1	RLI1	BMH1	BNA5		PGD1	UTP15	TRA1	TRA1	UME6	YRB1	RPC82	COQ5
NUP53	SIR3	SIS1	VPS75	PPT1	TFB4	CHL4	CDC23		HSP60	SRB5	PDB1	PDB1	YKU80	LSM4	BUD20	SMD2
NUT1	NUP53	SRB2	RFC5	PUF6	MOG1	NUP170	HFM1		UTP15	HSP60	NOP9	NOP9	TDH2	SEN1	PUP2	HEM12
DIM1	MLP2	SEN1	SNF6	PRP2	TRM112	SKP1	LTV1		SMD3	RPS18A	FAA4	FAA4	MYO2	MDN1	CWC21	TYS1
POL1	NUT1	RFA3	OYE2	YAP6	GRX3	DIS3	PFS2		PRP9	PKC1	BDF1	BDF1	HTZ1	URA5	NAS6	TUM1
MTR4	SPB1	RPL13A	RLI1	SAN1	YOR342C	SEM1	CDC14		CDC39	SEC10	TOP1	TOP1	RPL27A	MLP1	MED7	GCD6
UTP18	LUC7	TAF4	PRP40	CDC39	CLA4	APC11	RAD26		PRP11	RVS161	CDC39	CDC39	SPC72	CHS1	ADH1	PLP1
SRM1	DAM1	MEX67	NUP159	SCP160	TMA7	TAF11	CWC24		SEC10	LGE1	RPL31B	RPL31B	MSH2	EGD1	MRPS16	TOP1
SYF1	CTR9	RPL10	RHR2	AME1	TRM8	ITC1	CDC5		PKC1	RPO26	GCN4	GCN4	POP6	TPM1	MAM33	ARP2
RFA2	EPL1	SWI5	BUD21	BRX1	SMB1	MSL5	INO80		NAN1	PET9	TFG1	TFG1	SAP185	PUF2	SNF2	VPS34
SWD2	SRM1	NAF1	ASK10	ELA1	ARP7	TPK2	TFG2		SIT4	LAS1	RPL35A	RPL35A	MEK1	HSP150	BDF1	POL12
NUT2	POL2	RPL4A	MSH2	APC2	SQS1	NUP53	FCF2		WWM1	WWM1	ACS2	ACS2	AIM31	BZZ1	DIB1	PUS7
EPL1	DIM1	RPS3	AME1	MAK5	AFT1	YLH47	TGS1		BOI1	PFK1	PRE9	PRE9	ERG25	RET2	NUT2	NMT1
KIN28	SPT20	CLF1	CSE2	ORC5	SNU13	MUD2	HHO1		TPO1	GTT1	NPA3	NPA3	STE50	UBP6	RPN9	YCS4
RPC37	RSC58	ACS2	ORC5	RAD54	RPS31	SIR3	BMH2		SRB5	SPC110	ALB1	ALB1	ITC1	RPB7	RPB4	SLC1
NAB3	RSC6	RPL6B	CKS1	ATP2	SNL1	SLA1	RAI1		YSC84	EFT2	RPL19A	RPL19A	CBF2	TMA19	CKB1	HCA4
RSC6	PRP16	LEO1	LSM2	RNA14	CRZ1	SRP40	ELP4		RPO26	PRP9	IPP1	IPP1	ATP2	FAS2	RPC37	KAP95
SPB1	PNO1	RNA1	NOP16	RRS1	SRP21	MCM21	TFB5		NHP2	SMD3	SUP45	SUP45	URE2	UBP8	MRPL36	SUB2
RSC58	RPC37	RPL36A	SLT2	VPS75	SNU114	NUP2	ECM5		LAS1	PRP11	PET9	PET9	CCT6	RPS28A	NNF2	RPS1B
TFA1	DIG1	RPL8B	SVF1	NHP6B	MEC1	UMP1	SSF1		SPC110	IMD4	RRP9	RRP9	MYO3	EFB1	RSC2	UFD1
PNO1	ADR1	YLR413W	RFC4	RFC2	CTH1	RNA14	RRP14		MAE1	CDC39	ESS1	ESS1	ADH1	CCT7	SPT20	MRF1
CTR9	EAF6	RPL16A	LYS20	OKP1	PPT1	TFA1	NTG2		RPS18A	HRT1	DCP2	DCP2	RPS8A	FPR1	LSM3	UTP10
RRP6	UTP18	PRP39	RTR1	RPT2	IES6	HMT1	SER2		EFT2	TPO1	RSC3	RSC3	NUM1	NAS6	LSM6	ERO1
CCR4	PDS1	ARB1	MCM5	UTP7	NUP85	PTI1	FYV10		RVS161	IKS1	ENO1	ENO1	CRN1	RPS31	RPL12A	ARB1
YKU80	MTR4	ALB1	BDF2	MSN5	NUG1	CDC39	TAF2		LTE1	BOI1	RPS25A	RPS25A	TIF4631	RAD6	ROX3	SAC6
SET1	CCR4	SCL1	UME1	PRP31	SRP68	BUD31	NUS1		IKS1	NOP13	RPL24B	RPL24B	CDC33	TAE1	RPB11	YKT6
SPT20	SRP40	MUD1	UTP18	PRP11	RPA49	NAP1	GCN5		LGE1	RPS15	TCB3	TCB3	COY1	RFC1	NSP1	COQ4
ADR1	POL1	RPS13	MED1	RIX1	BDF2	RFC3	RRB1		TCB3	TCB3	ENP2	ENP2	SPC24	SEC26	RSA4	COF1
EAF6	KIN28	DCP2	RXT2	KAR3	NTF2	ASR1	SSM4		LSM3	LTE1	IFA38	IFA38	PRK1	IDH2	LSG1	HHF2
DIG1	NUP60	MEP3	TPK2	ACB1	EDC1	SIR4	SCS2		YTM1	ESF1	RPN3	RPN3	MDM38	SEC21	RTT102	SER1
SPO12	NKP2	RPS1A	RCO1	RPB8	NOG2	IES6	NAF1		MPS1	YSC84	DBF2	DBF2	GAL4	PRE8	SSN2	RPL16A
NKP2	YKU80	ADR1	HSH155	ASF1	YCS4	RAD53	ISW2		SKY1	ARC1	ALD6	ALD6	DEF1	KIN1	HFI1	RRN3
CDC53	RRP6	UME6	MED7	CTF4	IZH4	APC2	TAF9		SNU66	YTM1	TDH1	TDH1	SMY1	NOP10	SIN4	HGH1
TAF7	RPS2	ALG1	PBP1	RAD50	SAD1	PAP1	DBP5		ARC1	PUF4	MYO2	MYO2	SHP1	VAC7	MRP49	SMD3
CLB3	NUT2	LAC1	SRS2	SUM1	SGF29	POM34	RKR1		MDM38	KOG1	RPC19	RPC19	RAD14	ERG25	TFG1	DOM34
NTR2	NAB3	MED8	RPA34	ITC1	PIK1	NRD1	SET5		PFK1	STH1	BFR1	BFR1	RPG1	MHR1	IMD3	PAC10
MTW1	TFA1	CDC53	PAN1	MCM5	YER163C	APC5	TAF13		IMD4	CDC73	GBP2	GBP2	SEC22	PRE5	MRPL13	EGD1
CBF2	SYF1	TYE7	NOP10	SAS10	RAD4	NUP60	YAR1		CSM1	SNU66	GIN4	GIN4	SML1	ADH6	RPB7	ELP2
RPS2	RFA2	RNQ1	ORC6	RRI2	HMG2	CRM1	SHQ1		RPS15	CSM1	RET1	RET1	LEA1	MCM2	RSC4	SRV2
PRE8	SNF6	CSG2	MLP1	SPS1	HOS3	REF2	HSH49		ESF1	NHP2	PUP2	PUP2	SEC62	IPP1	SPT3	NAP1
MSH2	IES1	TOA2	GBP2	ORC2	APC5	IOC3	GLE2		CLF1	MPS1	PRE10	PRE10	PMA1	RNA14	SNU71	RNR1
SRP40	NHP10	NNF1	PRE8	FIP1	GID7	TSR1	MIC17		KOG1	RPL32	RRS1	RRS1	KRE6	ALR1	CCT3	TIF35
UTP30	TAF7	SPT4	CCR4	SKI6	SBA1	TAF8	TAF10		NSP1	LRS4	TOR1	TOR1	RTT107	SME1	PRE10	PAB1
WWM1	SET1	YKU80	RRP45	PDB1	MCM3	APC4	NUP57		CBK1	HSP104	LSB3	LSB3	STE7	RPC10	SPB1	GSH1
IES1	HPR1	RBD2	EGD1	RPS9B	SSF1	TOP1	HOM2		STH1	RPS0A	SWI3	SWI3	CDC34	SSH1	YAF9	UBP14
CHK1	UTP30	RPC11	NUP188	RGR1	RPO31	SGV1	SMC5		PUF4	SIT4	DEF1	DEF1	TOM22	GSP2	PRE8	MGE1
NHP10	STB2	RPL2B	NUP57	SNT309	YNL134C	TFB4	IPI3		SIN3	SIN3	GCN20	GCN20	SER3	MET4	RRP15	CEX1
DUN1	SPO12	IFH1	DIA2	COB	ESF1	SWR1	TPA1		HSP104	SKY1	REG1	REG1	BDF1	YMR086W	GCN1	RPB10
NUP60	CLB3	TAF2	PPH22	KIN28	SWI5	ECM2	PRP4		CDC73	CBK1	OLA1	OLA1	NTR2	CYR1	SIN3	SDH2
HPR1	MTW1	RPL15A	ESF2	ARP6	SEN15	RFC1	PSY2		NOP13	CLF1	AHA1	AHA1	BMS1	RGI1	RSC9	PEP8
SNF6	RTT107	TOM1	ASH1	YJL113W	BUD22	EAF3	TAF7		YAK1	COP1	HSP42	HSP42	ADY3	PTA1	MRPL9	DHH1
STB2	CDC53	SUA7	SAS10	SNU66	PBI2	NUP85	CUS2		VHS1	LSM3	CCT2	CCT2	MED8	UIP5	SRB7	STI1
ROX3	SWD2	PRP6	MBF1	SRP68	NAB3	FIP1	SPC97		LRS4	SAP185	RPA43	RPA43	TOR2	RRP6	LSM7	RAD50
POM152	CHK1	YKU70	RNA14	RIF1	KRI1	PDS1	HRP1		RPL32	KEL1	VIP1	VIP1	KIN1	TOM22	HYP2	SGD1
DIS3	PRE8	IOC2	RAD52	PFK2	PIH1	MSH6	PKC1		RSE1	SCP160	GND1	GND1	MCM5	ACO1	POB3	UTP4
RPC34	CBF2	RPC17	PDR1	PKH2	GRE2	TAF13	NOP53		COP1	PDC1	PDR5	PDR5	RPA135	TCO89	SUP35	TRM10
MCD1	NTR2	ORC3	OKP1	MTR4	UBP10	MPE1	PXR1		SMD2	SCD6	COP1	COP1	END3	OLE1	TDH3	IST3
RRP15	DBP3	MCM7	NOB1	PIH1	PPN1	IKI3	HTA1		MPS3	NSP1	FUS3	FUS3	LRS4	CIN5	SHR3	URA1
ORC3	ROX3	UBA1	TUB1	STN1	RHR2	HAT1	APN1		VMA2	VMA2	ADA2	ADA2	SED5	RPL21A	NIP1	PDI1
RSC4	REG1	SWI6	MSN5	RPS14A	YRB2	MOT2	URA4		RPS0A	YAK1	SEC18	SEC18	NOP12	YAP1801	IMP4	LUC7
RMP1	RRP15	SRP102	RPB9	MCM21	URA6	NUP1	GRX4		PEX13	CKB2	SIZ1	SIZ1	CIC1	IPT1	NUP84	GCD2
RNA14	POM152	RAD23	NIC96	RHR2	URM1	STE20	RAD4		SAP185	VHS1	RHR2	RHR2	MRPS9	PER33	PDR12	DPB2
RNA1	GBP2	RPS22A	PRP9	PPH22	NNF1	RAD23	ORC4		KEL1	RSE1	TMA19	TMA19	CDC11	EDC1	MRPL8	GCV3
SCP160	ISW2	SGF11	RNR4	ERG11	LHP1	RPL3	DOC1		RPN12	RIX7	ILV5	ILV5	RCK2	CYB2	GFA1	SHM2
LSM7	WWM1	SAC3	LGE1	FPR1	PEP7	APC1	NMD5		SMC3	OTU1	NPL6	NPL6	PET9	RPS21B	SAC3	GLC7
RAD51	RSC4	HSP26	IES4	TOR2	RPS24B	ORC3	SWR1		RIX7	CDC55	RPS16A	RPS16A	MUP1	OCA2	CRN1	SNF8
ISW2	SCP160	DBP7	SWC4	DRS1	RAD50	SPC25	MEX67		GPI2	MPS3	EMG1	EMG1	SST2	SUB2	UBC9	RER1
DBP3	MSH2	SPT6	NUP133	CAT5	NUP120	SWP82	NUP170		CDC11	CDC11	RPA49	RPA49	GNP1	SVF1	PET9	GLY1
GBP2	RNA1	RPL26B	CYC8	ADR1	NOP12	RFA2	HOM6		OTU1	DBP10	DIG1	DIG1	SWP1	YIL161W	EFT1	RPS9B
REG1	RSC1	RPL30	RNR2	TDH2	RPA43	CTK1	UTP5		CDC55	MDN1	SAN1	SAN1	TOM70	GPD1	TIF35	CDC21
NUP188	RPC34	SPT20	ZDS1	OM14	IDS2	NUP49	MOG1		SCP160	SIR2	RTN1	RTN1	VPS4	IOC2	YGR130C	NHP2
NUP133	NUP188	RPL14B	NUP145	NAF1	PRE7	RXT2	PRP5		SCD6	RPN12	RPL40A	RPL40A	RAS2	TPS1	RPC53	ROT2
RSC1	LSM7	RPC25	HPR1	REC104	ECM29	RPA34	SPT3		MUP1	SMD2	ARO1	ARO1	GIS1	ERV25	TFG2	SMC4
MSL1	NUP133	SEC21	SPT3	GUT1	HUL5	HSM3	ISY1		PDC1	TSR1	RPS0B	RPS0B	NOP6	SRP68	MEX67	FBP1
SWI6	ORC3	LEA1	YAF9	TFA2	ABF1	RRP40	PUS4		SIR2	CTK1	RPL43B	RPL43B	MUK1	ASG1	NGG1	CAX4
UME6	SWI6	HTL1	MUS81	SNU13	ACS2	APC9	TDP1		SSA3	GCN4	RTK1	RTK1	VPS21	YER163C	FMP45	DED81
RAD3	RPS9A	FUS3	GZF3	IKI3	NAS6	VPS71	DRS1		PPZ1	PEX13	RMP1	RMP1	RRI2	CUE1	CDC73	GPD1
RFC3	RNA14	SKP1	MAK16	TFC4	ORC2	CDC16	CSL4		NNK1	SIR4	CPR1	CPR1	MUS81	TIF2	MRPL28	HMT1
UBA1	MSL1	CHK1	TFA1	CYS4	GLO1	MRPL4	SWC5		CKB2	SSA3	UTP13	UTP13	PGI1	TOM1	CDC19	YRB1
MCM7	RPS6B	QDR2	TRM1	NOP2	ASF1	CTR9	NSA1		YET1	SMC3	DBP3	DBP3	RVB1	YNL058C	RPS23A	CDC19
TFB4	RPS24A	SFH1	FAF1	MED8	RRD1	RAP1	CDC16		MEK1	UTP8	UBP6	UBP6	TUB2	RPS9B	PUF4	MRE11
SWC4	PDC1	HIR2	POL1	RAD3	CBK1	RPL25	MLH3		RIM11	YET1	ARP4	ARP4	YPL150W	NUD1	RSC6	UFD2
NUP192	DIS3	SCP160	NUP49	REV3	SMC4	SNF11	PUS1		TSR1	NUM1	PRP8	PRP8	DMA1	YPT7	ALB1	ARC19
NUP145	UME6	LHP1	SWD2	SMD2	RIB4	CCR4	BNA1		DBP10	FPR4	NUP60	NUP60	SPO12	TGL5	PRP16	MTD1
ORC6	HAT1	ARP5	NAM8	SME1	NMD3	GLE2	BDF1		MDN1	BIK1	RNA1	RNA1	GAR1	MHP1	INO80	DBP2
APC1	SPT3	RPL1B	PRE3	MDV1	YSA1	RPA12	YRB2		GPI8	MDM38	IMP4	IMP4	SPS1	TMA22	CHD1	VPS35
MED11	RTR1	RIF1	SPC25	RPS6A	UTR1	TFA2	MLP1		RPC19	PRP4	RPB4	RPB4	MPD2	MDS3	LSP1	DTD1
PRE2	LHP1	SPN1	UTP30	MTW1	PGA2	UME6	CAF16		CDC53	RPC19	MLC1	MLC1	HDA1	DMA2	RPS14B	SSU72
POP2	HHO1	KSS1	HFI1	CCR4	HOM6	PRP38	RRP1		PRP4	GAL4	COR1	COR1	SPT8	HOL1	LUC7	REX4
HAT1	DUN1	NUT1	ZUO1	HCA4	YMR027W	IPI1	APC2		UTP8	SAN1	MAK11	MAK11	BEM2	RPL31B	RIM1	UBP6
RPB9	ORC6	YOR1	SSN3	MPP10	SCC2	RRP43	URK1		HOF1	IVY1	UTP6	UTP6	PRP45	VPS9	PRP40	COQ8
LSM6	MAD1	NUP157	NOT5	TUF1	RNR1	YNG2	RIX7		GCN4	VPS1	TPI1	TPI1	RPB10	RPS24B	SEM1	PHB1
LHP1	RPB9	TUP1	SLK19	PDR1	YDR261W-B	IES5	PAF1		BIK1	NNK1	RPS12	RPS12	ECM29	GRX2	PRP42	GUT1
HHO1	UBA1	IOC3	ORC4	CDC53	YNL260C	SWM1	CBK1		CTK1	HOF1	RPN8	RPN8	GCN2	SUI2	MRPL16	IDI1
SPT3	DEF1	YNG1	PUP3	HDA1	UGA3	PPH22	LSM8		SAN1	PPZ1	DED81	DED81	HAT1	OYE2	TUB2	RET2
DEF1	SEH1	STE24	HRT1	URB1	TUP1	IWR1	MEC1		TVP15	RIM11	NAS6	NAS6	SEC2	ABP1	ESF1	TAL1
MAD1	MCD1	HIF1	SEH1	SKS1	YGR111W	RSM24	AOS1		GAL4	ISW1	VMA6	VMA6	OXA1	QCR6	TIF34	PWP1
RTR1	BIK1	RPC34	RAD4	MSL1	IRC20	RRP46	GLR1		NUM1	NPA3	UTP8	UTP8	POM33	GSY1	DBP2	SUP35
SKM1	RAD51	DEF1	FPR1	SHP1	RPD3	RPS5	MSH6		SIR4	PRE5	CLA4	CLA4	SIR2	SSS1	GBP2	PRP31
SIC1	TFB4	IMP3	PRP4	SPC19	SEC63	SET1	CDC31		TRM112	SPC105	KSS1	KSS1	PET10	RPS19B	SGF11	RPS0A
MCM21	NUP192	CEG1	RAD3	NSP1	NOC3	RPS17B	MVP1		PRE5	NAM8	COF1	COF1	RPL4B	MIA40	TPK2	DPH2
RPS9A	PRE2	PUB1	FIP1	SIN4	PTC7	SNF6	DBP3		NPA3	MUP1	SPB1	SPB1	ARP2	MRS6	YKT6	GCN20
PDC1	NUP145	RPS4B	TAF7	NHP6A	MDM12	EAF1	PCF11		NAM8	MEK1	SLT2	SLT2	YAP6	NUP170	MRPL10	UTP23
SEH1	MCM7	VPS75	YNG2	RHO1	YHR097C	MRPS9	RAD16		SRB4	RPL21A	GCD6	GCD6	PWP2	PAA1	RPN14	CTF18
BIK1	SWC4	RFC5	DPB4	ATP3	YJR008W	RFA3	VPS72		SPC105	RPS22B	DBP8	DBP8	CTK1	UTP20	SCL1	HTZ1
COR1	POP2	SNF6	RPL40A	GID8	RME1	MTW1	MPE1		UBP15	SRB4	SEC21	SEC21	TSC11	TFB4	LSM8	RPS28B
ESF2	RAD3	OYE2	ROK1	TOM20	ASI2	SWC5	NSP1		VPS1	LSG1	DSK2	DSK2	MGE1	RET1	SNF7	APL5
RFC1	SIS1	RPL7A	SMD3	ARX1	DCS1	RRP4	TRP4		FPR4	RLI1	RCK1	RCK1	GCN1	HCR1	MCM4	CLP1
NOB1	RFC3	PRP40	NAB3	DPB2	NHP6B	MCM16	TRM13		ISW1	POB3	SSA3	SSA3	PEX19	CLC1	ASC1	EFB1
PKC1	MCM21	RPL35B	DIS3	YPL216W	YGR027W-B	PFS2	RPL15B		IVY1	GPI2	PBP1	PBP1	RNA1	SSA4	ARP2	SEC7
CDC31	MED11	SEC27	BLM10	PET54	MCM6	MND2	TAF1		SKS1	UTP6	SUI3	SUI3	SPO21	PUP3	MID2	ACC1
RPC53	LSM6	RPL8A	SKN7	HAP4	YRF1-1	EAF5	GDH3		UIP3	YDJ1	END3	END3	HSE1	VPH1	MAE1	POL31
RPC17	NOB1	NUP159	CLB2	GPI2	FCY1	SNU13	PMU1		PDR12	TVP15	PAA1	PAA1	RPC19	PDA1	RPC31	MNP1
CDC34	FOB1	RHR2	LSM7	FOB1	MAD2	SLD5	PAP2		RLI1	TIF34	SHR3	SHR3	VMA1	RPL29	MYO5	VPS13
CDC36	SIC1	BUD21	DST1	SRB2	LGE1	CDC23	CDC27		LSG1	PDR12	RPN6	RPN6	SKM1	PRR1	FEN1	IKI3
SNU56	SGF11	ASK10	CDC25	HRP1	TOF1	HPR1	HDA1		POB3	UBP15	PRP40	PRP40	RPL18A	NOT5	STE20	AIM27
CLB5	CDC31	MSH2	SPT2	CAF40	OPI1	SWE1	ORC5		SMD1	HSK3	SEN1	SEN1	CBP3	POM152	RLI1	PSF3
SIS1	ITC1	BET1	KAP114	IPI3	SPE3	ORC5	CIA1		MEX67	MEX67	THS1	THS1	OST1	RAD18	RPL33B	CWC22
IKI3	RPC53	TPO4	SRB6	ELP2	REB1	RFC4	PCH2		SPP382	SPP382	TPK3	TPK3	MAK5	ISW1	UBP6	TAH18
BLM10	ESF2	CSE2	NUP84	PRE10	RRI2	LEO1	PIF1		UTP6	TRM112	SES1	SES1	UBP8	RPN6	TYE7	GDT1
SSM4	HSP26	ORC5	MRC1	NUP2	ADI1	RSM23	NOP12		HSK3	RPS2	NUM1	NUM1	SNZ3	RPS30B	RSM18	GAR1
ITC1	CDC36	CKS1	CSM1	RTT102	MEU1	ROK1	BPL1		RPL21A	VAM7	YHR020W	YHR020W	TFA1	SCP160	GPI8	RET3
HSP26	NOT5	ALG5	SNP1	PRP21	MSN4	MRPL35	RAD18		VAM7	CHC1	RPD3	RPD3	SNL1	RTR1	SOH1	VPS29
RPA34	RFC1	LSM2	RTG3	SAC1	APJ1	RSM22	MSS4		RPS22B	GPI8	NHP10	NHP10	GCD6	SPO1	SNF5	SLY1
NOT5	BLM10	NOP16	DOT1	DAM1	FCF1	RPS1B	CEF1		YDJ1	NKP2	UBA1	UBA1	PKC1	PNC1	EMP24	QRI1
SGF11	CDC34	RPL20B	HOS3	RAD4	DSE3	MRP51	YRA1		SKM1	SMD1	EGD1	EGD1	FIN1	YNL208W	GSF2	GRS1
FOB1	RPA34	SLT2	FKH1	MDM34	RAD51	TRM112	PAN6		YHR140W	TIF4632	SIR3	SIR3	RPL6B	MID2	NUP42	ARC35
SOH1	IKI3	RET2	SIN4	UBA1	SMC1	RPL11A	ADE3		TIF34	RPF1	SEC23	SEC23	NYV1	RPL26A	FBA1	PEP3
ZDS1	RPC17	RPL31A	GPD1	ORC3	PBP1	SKI6	MCD1		SEN15	NDL1	SAP185	SAP185	TOA2	APM1	BUD21	DBP10
UME1	PAC1	SVF1	NUP1	NFS1	NPL4	RPL6A	TMA23		CHC1	TOP2	MRD1	MRD1	SIS1	YNL010W	GCD11	GAA1
SRB8	ZDS1	RFC4	RAD6	SRB5	RFC3	RFC5	RAD14		SEC22	ORM2	SKI3	SKI3	PRP11	GDE1	MCM2	CYB2
PAC1	SNU56	LYS20	RAD51	NOP9	RSC4	SSU72	LSM12		YPL150W	BEM2	NAT1	NAT1	LYS12	CBK1	IMD4	NIT3
PAP1	CLB5	SEC61	SNF11	SWI4	YKL091C	DOC1	GDH1		ORM2	UIP3	BNI1	BNI1	GAP1	POL2	PRE2	GNA1
RRP45	UME1	RTR1	MSN4	RRN9	PNG1	RPL20A	SRP68		NDL1	PRE10	PAF1	PAF1	SAT4	RNR2	SYF1	ISA2
SLD5	SKM1	MCM5	RAT1	PPH21	DBP3	SUA7	MPH1		NKP2	RLP24	IDH2	IDH2	YPT7	MRPL3	SSD1	MOD5
ARB1	SRB8	BDF2	WWM1	SWD1	NOP4	SWC3	ORC1		RPN8	YHR140W	TUB1	TUB1	YDJ1	TPI1	SFH1	ATG7
ORC5	PKC1	RPL9A	SLX5	RRP17	NPL6	YTH1	RPC53		RPS2	SKS1	NOB1	NOB1	DPM1	PUS1	CKB2	ACB1
FIP1	SPT2	UME1	CTF4	MEC1	RKM1	MRPS5	MAG1		RLP24	SKM1	TAE2	TAE2	RPN2	TMA10	RSM19	RRP5
PTA1	ARB1	MRP10	ELF1	YHB1	MHR1	NAM9	RIB4		MCM2	RPN8	RPB11	RPB11	AUS1	ATG1	ERG6	AAH1
CDC4	PBP1	UTP18	SMD2	APC4	SUB1	HDA2	NPL3		PRE10	SEC22	FRK1	FRK1	PEX13	PIN3	MYO2	MEF1
CDC7	ALB1	RPL12B	TOF2	ECM29	LOS1	RPL16B	RPC17		RPF1	RTT102	ARP8	ARP8	BUD27	RNR4	RNQ1	MSE1
RFA3	SOH1	MED1	CBK1	IFA38	NHP6A	SSD1	PPH22		HSH155	YPL150W	ERG10	ERG10	SNF2	HIS5	TSR1	UBC6
IFH1	IFH1	RXT2	GSY2	MRT4	ADE8	GBP2	MED7		TOP2	FRT2	SEC2	SEC2	RPB3	RIB4	NOP16	SMC3
SPC42	SPC42	TPK2	RTF1	KAP114	BNA1	CTF3	NOP6		SSC1	SSC1	CDC11	CDC11	RPB9	STP4	PUP3	GLO2
CFT1	CTI6	RPL11B	NUP42	KRI1	DSK2	PTK2	UBX4		HRD1	MCM2	SNU114	SNU114	CDC4	URM1	MRPL15	TAE1
ELP2	APC1	RPS11B	HIR1	PRP46	TEC1	RPL2A	AAR2		TIF4632	GYP5	PRP6	PRP6	CDC15	TIM10	SPC25	DPM1
CAF40	ORC5	ORM2	CBF2	MED4	SNT1	PRP24	SSN8		BEM2	RPS30A	IMD2	IMD2	HAS1	SBH1	RPC34	ADP1
NUP170	SSM4	SLM1	NUP82	ATG27	YGL082W	RSM10	TUP1		DUN1	NMD3	SEC28	SEC28	GAL80	IES1	PIL1	SYF1
PBP1	RFA3	RCO1	PRE2	SLI15	YEL007W	SRM1	MAP2		RTT102	FKS1	GLT1	GLT1	POP2	SFK1	TIF5	CAP2
CTI6	CDC7	HSH155	RPC31	RIM15	PSF2	RRP14	FIP1		SPO12	NOP9	STI1	STI1	IME2	PAN3	VPS1	APM1
ALB1	ASH1	MED7	IES2	NBP2	HIS6	MRPL1	GID7		NMD3	HSH155	NNF1	NNF1	TPO1	GRX1	SWI3	RRP9
SPT2	ASK10	MRPL25	RTT106	EST1	GLR1	POL2	SSA1		UTP13	TAF10	NAB3	NAB3	ATG12	ERV29	PGK1	REI1
REF2	BDF2	PBP1	POL30	HSH49	SUA7	IOC2	URA5		SUA7	SUA7	RFC3	RFC3	COP1	TVP18	ERP1	SDS22
GAL80	NUP170	VMA7	ASG1	ZDS2	MTR4	NSL1	NOP16		NOP9	HRD1	RAD53	RAD53	NPR1	HPF1	PRP22	STE24
ASH1	RMP1	RPL19B	IES3	VID30	YDR316W-B	HHO1	CTF8		TAF10	DBP9	ARP9	ARP9	NUP42	ULP1	PRE3	TVP23
CDC6	FIP1	SRS2	HOM2	MET4	LOC1	HIR2	MCA1		CDC25	SEN15	YKT6	YKT6	NOP2	SIR3	TPO1	PRP9
TFA2	SLD5	RPA34	SPC19	NRM1	TOF2	RSM26	RTT103		GCN2	SPO12	VMA4	VMA4	PRT1	UTP4	TIF4632	PIS1
TAF13	REF2	RPP2B	ABF1	RPB7	YAR010C	SRS2	ROK1		RPS30A	GCN2	CLB2	CLB2	MCM2	RPS26A	TPK3	PMS1
HSH49	RRP45	NOP10	TRP5	PFK1	RPS9A	MRPS18	SPE3		SCS2	DIG1	HCR1	HCR1	SMD3	NYV1	NUP159	TIM17
CDC25	ELP2	SNL1	POL5	YHR162W	WWM1	DAM1	SWH1		GYP5	RNA1	SCS2	SCS2	ATP1	LSC1	SSN3	SAC1
RSC9	PAP1	RPS8A	SMC1	CTR9	ECM16	RSM7	NCE103		FKS1	DBP8	ABF2	ABF2	BUD20	VTC3	SEC22	RPS31
MIF2	CAF40	ORC6	RTT107	IDH2	MCM5	RCO1	HST3		HNM1	NHP6B	NHP6A	NHP6A	CLN2	RPN3	RPS9A	RFT1
DSK2	RPL11A	MLP1	CLN2	CHL4	FIP1	RAD3	HAP3		DIG1	UBP6	HOG1	HOG1	USA1	SEC11	ERV29	CDC8
CTF4	RSC30	RPS24A	NMD5	LOC1	SEC39	MTR4	FUN30		FRT2	UBP13	RPS10A	RPS10A	VMA2	ECM3	MUM2	CIR1
SSN8	TAF13	GBP2	SCS2	REF2	PDR1	ADR1	TPK2		MID2	SCS2	NSP1	NSP1	PDR10	CPR6	YHC1	BIM1
RAD52	MIF2	VMA8	COF1	SLK19	IPI3	NOP10	HST2		MCM6	UTP13	DIP2	DIP2	MLC1	YIL169C	SWE1	RPL37A
ASK10	CFT1	PRE8	YMR315W	LSM6	CBF1	RSM25	RPC82		YKT6	ERP3	IKI3	IKI3	MRP4	DAP2	PRP21	LAP2
BDF2	SSN8	CCR4	EAF1	CSE2	FUS3	NKP1	FPR3		RNA1	CHD1	MRH1	MRH1	NUP57	NUP2	SNU56	YVH1
HTL1	RSC9	RRP45	NUP53	MRPL16	HMF1	REG1	PUB1		DBP9	DUN1	DIM1	DIM1	PAH1	TCB1	RPC19	RPS19A
GRR1	CDC4	EGD1	PGD1	FZO1	UIP3	PHO23	HIS6		SEN1	CDC25	MSS116	MSS116	CDC55	RPL34B	CWC23	NEO1
RSC30	RAD52	MRPL19	TFB4	BTN2	TBF1	RPL17A	RRP7		MED4	FBA1	MYO5	MYO5	UBP13	PGA2	GSP1	RAD1
RPL11A	SEM1	NUP188	CCL1	YKU70	LYS20	BRR1	CDC73		PRE9	RPL23A	DCP1	DCP1	HSP30	HIS3	MRP20	CHD1
SEM1	CDC25	NUP57	SIC1	NOC2	ORC6	DIG1	TID3		UBP6	SPO21	TCP1	TCP1	NUF2	GCN3	PSE1	MAG2
RFC4	CTF4	DIA2	RPA12	RFA3	RDH54	PSF2	HUL4		DBP8	MID2	SUR4	SUR4	RFA2	RPT4	PRE7	HEM13
RFC2	CDC6	PPH22	NUF2	PML1	BNA6	RPL27B	UTP6		NHP6B	SAS10	RPN12	RPN12	HYP2	CAP2	RPS19B	INO1

## Sheet: Top 15%
The true essential proteins in the top 15% of proteins ranked by LSED-XC methods and XC methods in Saccharomyces cerevisiae.
The proteins are ranked in the descending order based on their Localization-specific Centrality Scores and centrality scores computed by LSED-XC methods and XC methods.
Each column lists the top 15% percentage of proteins ranked by each method.
Highlighted proteins are ture essential proteins
LSED_DC	LSED_IC	LSED_EC	LSED_SC	LSED_BC	LSED_CC	LSED_NC	LSED_ION		DC	IC	EC	SC	BC	CC	NC	ION
UBI4	UBI4	UBI4	UBI4	UBI4	UBI4	UBI4	DIM1		UBI4	UBI4	UBI4	UBI4	UBI4	UBI4	UBI4	DIM1
NAB2	NAB2	NAB2	NAB2	NAB2	NAB2	NAB2	CDC9		NAB2	NAB2	NAB2	NAB2	NAB2	NAB2	NAB2	PUP1
SMT3	SMT3	SBP1	SMT3	HEK2	SBP1	SMT3	RPN7		GIS2	GIS2	SBP1	SBP1	HEK2	HEK2	SBP1	CDC9
SBP1	SBP1	HHT1	SBP1	SMT3	HEK2	SBP1	GUK1		HEK2	SBP1	GIS2	GIS2	GIS2	GIS2	GIS2	RPS16B
HEK2	HEK2	HHT2	HHT1	PUF3	HHT1	HHT1	PNO1		SBP1	HEK2	SMT3	SMT3	PUF3	SBP1	SMT3	YNK1
HHT1	HHT1	PUF3	HHT2	SBP1	HHT2	HHT2	BUD23		PUF3	PUF3	RPN11	RPN11	NAM7	RPN11	HEK2	ILS1
HHT2	HHT2	HHF1	HHF1	NAM7	HHF1	HHF1	KRR1		SMT3	SMT3	PUF3	PUF3	DSK2	SMT3	RPN11	RPS3
HHF1	HHF1	HHF2	DSN1	HHT1	RPN11	HHF2	HEM2		SRO9	SRO9	SRO9	SRO9	SRO9	SRO9	PUF3	HTS1
RPN11	RPN11	HTA2	HHF2	HHT2	HHF2	HEK2	RAD27		RPN11	RPN11	UBP3	UBP3	SBP1	PUF3	SRO9	RPN8
DSN1	DSN1	HEK2	HTA2	CDC28	HTA2	RPN11	UTP21		HHT1	HHT1	DSN1	DSN1	VPS9	HHT1	HHT1	PRE3
HHF2	HHF2	RRP5	HEK2	HHF1	RPO21	DSN1	RPT1		SSB1	HHT2	BRE5	BRE5	SMT3	HHT2	HHT2	RPS14A
HTA2	HTA2	SPB4	RPN11	PHO85	NAM7	HTA2	NSA2		HHT2	SSB1	HHT1	HHT1	RPN11	SSA1	HHF1	PUP3
PHO85	PHO85	HTB1	RRP5	DSN1	CDC28	NOP58	RFC4		NAM7	SSA1	HHT2	HHT2	SSB1	HHF1	DSN1	RPS2
CDC28	CDC28	MDM38	SPB4	HHF2	HTB1	RRP5	EMG1		SLF1	SLF1	HEK2	HEK2	HSP82	SSB1	UBP3	KRR1
NAM7	NAM7	MRP4	HTB1	SRP1	SRP1	RPO21	ADO1		SSA1	DSN1	RLP7	RLP7	HHT1	HHF2	SSA1	PNO1
SPB4	SPB4	ORC1	ORC1	PAT1	PAB1	SPB4	KRE33		DSN1	NAM7	RPN1	RPN1	SSA1	RPN1	SSB1	RPL3
PAT1	YRA1	RPF2	RPF2	YRA1	YRA1	RLP7	PRI1		HHF1	HHF1	HHF1	HHF1	PHO85	DSN1	HHF2	PRE7
YRA1	PAT1	GCN5	GCN5	SSA1	SSA1	NOP1	TIF6		PHO85	UBP3	SSB1	SSB1	HHT2	NAM7	RPN1	RPS5
YDL156W	YDL156W	NOP58	NOP58	RPO21	NPL3	RPF2	SSL2		PAT1	PHO85	RPF2	RPF2	YDR341C	RPO21	RLP7	RPS4A
CSE4	RPO21	RLP7	RLP7	HTA2	HTB2	HTB1	KAE1		UBP3	PAT1	PAT1	PAT1	SLF1	RPN10	BRE5	FUR1
RPO21	CSE4	HTB2	HTB2	KSP1	SPB4	YDL156W	RFC5		RPN1	RPN1	SPB4	SPB4	WHI3	HSP82	PAT1	RPN7
ORC1	ORC1	CBF5	CBF5	RPF2	GCN5	GCN5	ERG13		RPN10	RPN10	RPN10	RPN10	NAB3	UBP3	RPN10	ALA1
GCN5	GCN5	YLH47	NOP1	SPB4	HTA1	PUF3	RAD3		HHF2	BRE5	ORC1	ORC1	CDC28	YCK1	SPB4	RPL10
ULP2	ULP2	NOP1	RPO21	ORC1	RRP5	PRP19	IMP3		BRE5	HHF2	SSA1	SSA1	PAT1	PAB1	RPF2	RPS4B
SRP1	HTB1	RPO21	HTA1	CSE4	STM1	ORC1	SOF1		HSP82	HSP82	DHH1	DHH1	NRD1	DHH1	NAM7	PRE4
RPF2	SRP1	HTA1	YDL156W	YDL156W	RPN1	SMB1	RPT4		WHI3	SPB4	SLF1	SLF1	YCK1	PAT1	DHH1	RPS11A
HTB1	SSA1	YDL156W	CSE4	SSA2	ULP2	NOG1	PRO2		SPB4	DHH1	RPT5	RPT5	RSP5	NPL3	RPL3	RPN6
SSA1	RPF2	CSE4	ULP2	TPK1	CKA1	CDC28	ENP2		DHH1	RPT5	RPL3	RPL3	HHF1	GCN5	RPT5	ADE12
RLP7	HTB2	ULP2	MAK21	ULP2	SSD1	HTB2	POL30		RPT5	WHI3	HHF2	HHF2	MST1	SSA2	SLF1	RPS6A
RRP5	RRP5	MAK21	CKA1	GCN5	PHO85	NOP15	DIP2		YCK1	YCK1	RPL20A	RPL20A	DSN1	HTA2	HTA2	PRE2
NOP1	NOP1	CKA1	HAS1	COR1	YDL156W	LEA1	YSH1		CDC28	CDC28	HTA2	HTA2	SSA2	LSM1	ORC1	RPS11B
HTB2	RLP7	HAS1	YRA1	CDC14	PAT1	TAF14	ENP1		SSA2	SSA2	RPL25	RPL25	NAP1	HTB1	WHI3	PDB1
NOP58	NOP58	YRA1	NOG1	HRR25	TAF12	HAS1	PWP2		RLP7	RLP7	RPS13	RPS13	SPB4	HTB2	HSP82	RPS20
PRP43	PRP43	NOG1	PRP43	CKA1	CKA2	CIC1	PRI2		ORC1	ORC1	RPS5	RPS5	DHH1	HRR25	SSA2	KRE33
RPT5	RPT5	PRP43	RPA135	HTB1	BMH2	MOT1	CBF5		CSE4	CSE4	NOP1	NOP1	HHF2	SPB4	RPL25	RIO2
RPN1	RPN1	RPA135	PAT1	PAB1	CDC33	PRP43	UTP7		TPK1	TPK1	RPL4A	RPL4A	FCJ1	SSD1	PHO85	SAH1
PUF3	CKA1	SPT5	SPT5	LSM1	GAL11	YRA1	NOG1		YDL156W	YDL156W	RPL8B	RPL8B	RPN10	STM1	GCN5	GUA1
CKA1	HTA1	NOP7	NOP7	PRP43	LSM1	ULP2	RPT2		RPF2	GCN5	RPL30	RPL30	RPN1	PHO85	CDC28	RPS8B
HTA1	SPT5	CIC1	CIC1	HTB2	STO1	MAK21	POL3		RSP5	RPF2	GCN5	GCN5	SNF1	YRA1	FCJ1	RPL20B
SPT5	PAB1	PAB1	PAB1	CBC2	CSE4	PRP8	RPT5		GCN5	LSM1	RPS8A	RPS8A	TPK1	HTA1	NOP1	RPS8A
TPK1	TPK1	SPT16	SPT16	RPT5	KAP95	SRP1	PUS7		LSM1	HTA2	RPS7A	RPS7A	YCK2	CDC28	YDL156W	FRS1
PAB1	CBF5	KRE33	KRE33	SPT15	TAF14	HTA1	NOP2		HTA2	RSP5	CSE4	CSE4	LSM1	SUP35	RPL20A	NSA2
CBF5	SPT15	MOT1	MOT1	NOP1	SIN3	CSE4	UTP11		YRA1	YRA1	RPL6A	RPL6A	BMH1	RSP5	RPS13	HAM1
SPT15	MOT1	NOP15	NOP15	SPT5	TPK1	NOP7	MCM4		YCK2	YCK2	RPS3	RPS3	RPO21	BRE5	NOP58	PDA1
ULP1	ULP1	SRP1	SRP1	RRP5	CBC2	CBF5	HAS1		FCJ1	ULP2	RRP5	RRP5	YOL086W-A	SSE1	NOP15	RPS6B
MOT1	ESA1	RSM24	RPN1	NOP58	NAP1	BRR2	IMP4		ULP2	KSP1	RPL7A	RPL7A	RPT5	KEM1	RPS5	RPS16A
KSP1	NOP15	ERB1	ERB1	YCK1	RSC8	PAT1	ESF2		KSP1	FCJ1	RPS4A	RPS4A	UBP3	RPT5	RRP5	GFA1
ESA1	KSP1	MRP51	CKA2	SMB1	GCN4	UTP22	TOP3		ATG1	ATG1	RPL16A	RPL16A	YDL156W	BMH2	CSE4	UTP21
NOP15	NOG1	CKA2	UTP22	POL30	HTZ1	PHO85	ABD1		PTK2	URN1	RPS1B	RPS1B	SRP1	TEF1	RPS7A	RPL20A
RSP5	RSP5	UTP22	SSA1	ULP1	SGF73	SNU114	FCF1		DSK2	PTK2	CBF5	CBF5	YRA1	RPS8A	RPL8B	GUF1
NOG1	RPA135	MRPS9	YTA7	GLC7	BMH1	CBC2	RFC1		URN1	HTB1	RPL16B	RPL16B	KSP1	PGK1	RPL6A	EMG1
CBC2	TAF14	MRPS5	TAF14	STM1	SPT5	KRE33	ELP3		HTB1	NOP1	LSM1	LSM1	DPS1	PIL1	HTB1	TMA20
RPA135	CBC2	RSM23	BRX1	NAP1	BMS1	SPT5	MCM2		ULP1	ULP1	RPS17B	RPS17B	GCN5	RPL7A	RPL4A	HEM2
TAF14	HAS1	RSM22	NOC2	ESA1	RPA190	PWP2	NOG2		SRP1	SRP1	RPL2A	RPL2A	ATG8	CDC33	LSM1	RLI1
HAS1	MAK21	MRPS18	NPL3	STO1	SPT16	NOC2	RLP24		NOP1	ESA1	RPL10	RPL10	HRR25	RPS5	RPS17B	RPS13
MAK21	SPT16	YTA7	BMS1	PSE1	DIG1	ERB1	HNT1		ESA1	RRP5	HSP82	HSP82	SLA1	RPS3	RPL16B	RPL30
SPT16	SPT7	TAF14	RPL5	NPL3	CDC48	NOP2	RKI1		RPL3	RPL3	RPS9B	RPS9B	CDC53	RVS167	RPL2A	RPL5
PRP19	UTP22	RSM10	SPT15	CDC5	HMT1	RPL5	BRX1		RRP5	HTB2	RPS22A	RPS22A	CSE4	RPS4A	RPS1B	SUI2
SPT7	NPL3	BRX1	SPT7	RLP7	CPR1	RPT5	RPT3		RPO21	RPO21	HAS1	HAS1	HTB1	YCK2	RSP5	TIF6
UTP22	UBP10	NOC2	NOP2	BRR2	HRP1	CKA1	RFC3		RVS167	RVS167	RPL15A	RPL15A	PTK2	TPK1	RPL28	RPL28
NPL3	URN1	NAM9	HTZ1	SMX2	MOT1	UTP4	POL1		HTB2	HRR25	NOP58	NOP58	ORC1	SKP1	RPS3	NFS1
CIC1	CIC1	NPL3	CDC28	SRS2	RPB5	NUG1	RSA4		HRR25	PAB1	RPS4B	RPS4B	RVS167	WHI3	HAS1	PGK1
UBP10	NOP7	MRPL8	KRR1	PRP8	GSP1	BRX1	NOP58		PAB1	DED1	RPL28	RPL28	GLC7	SRP1	RPS8A	RPL2B
SMB1	PRP19	BMS1	TIF6	KAP95	RPB10	SSA1	HEM12		CMK1	CMK1	NOP15	NOP15	ATG1	CDC14	RPL17A	RPB2
URN1	CDC14	RSM26	NUG1	HTA1	STE20	TIF6	UTP13		DED1	NOP58	SSA2	SSA2	BRE5	GLC7	RPL11B	SOF1
NOP7	YTA7	MRPS35	PUF6	URN1	SRP40	BMS1	SSL1		SNF1	CKA1	RPP0	RPP0	CMK1	LSP1	RPL30	RPL1B
CDC14	GLC7	RSM7	RPT5	PET9	CLF1	SPT15	DSK2		NOP58	CDC14	RPL6B	RPL6B	CMD1	STO1	RPO21	RPL12B
GLC7	CKA2	MRPS28	RRP12	SWE1	RFA1	NAM7	TFB2		CDC14	SPT7	RPL5	RPL5	PHO88	BMH1	RPL6B	DYS1
YTA7	SMB1	MRPS17	ESA1	YAK1	RPB4	STO1	RET1		CKA1	SNF1	RPS11B	RPS11B	BZZ1	TAF12	RPL27B	SRP54
KRE33	KRE33	SPT15	EBP2	NRD1	RPT5	UTP10	RFC2		MCK1	RPL4A	MAK21	MAK21	ULP1	YDL156W	YRA1	CDC60
NUP116	NUP116	SPT7	RPC40	LSM2	NOP1	RSE1	SDA1		VPS9	MCK1	RPL27B	RPL27B	PAB1	HSC82	RPL16A	IMP3
CKA2	LSM1	NOP2	RPB5	SLA1	CYC8	SMD2	MRT4		SPT7	PRP43	YRA1	YRA1	RPF2	NAP1	RPL10	VAS1
SNF1	SNF1	RSM25	RPA190	STE20	GZF3	RPB5	MAK16		RPL4A	TAF5	RPL11B	RPL11B	UBC13	ARC1	HTB2	RPN9
LSM1	NOP53	MRP1	RSC8	PTK2	RPT6	KRR1	NOB1		GLC7	ECM29	RPL17A	RPL17A	HTA2	SGF73	CIC1	RPN5
TAF5	TAF5	MRP13	DRS1	CBF5	RPT1	NUP116	TRM5		PRP43	CBF5	RPS1A	RPS1A	RHO1	TIF4632	RPL15A	GCD11
HRR25	STM1	HTZ1	UBP10	UBC9	SIS1	GAL11	TUB2		TAF5	GLC7	KRE33	KRE33	CDC14	NRD1	NOG1	ERG13
NOP53	STO1	CDC28	GAR1	REC107	RSE1	PAB1	MCM5		SLA1	SLA1	RPL7B	RPL7B	RLP7	HRP1	RPS16B	DIP2
PRP8	HRR25	KRR1	TAF5	CLF1	PUB1	SPT7	RPA135		CBF5	NOP15	ULP2	ULP2	TRM10	HSL1	RPS24A	RPS15
STO1	KAP95	PET123	UTP10	HMT1	NHP2	UTP15	UBA1		NOP15	SWE1	RPS16B	RPS16B	SKP1	RPL3	RPL17B	RFC4
STM1	ERB1	TIF6	RVB2	TYE7	RPB8	CLF1	DPS1		ECM29	AIM4	HTB1	HTB1	ULP2	PUB1	RPL7A	FUM1
KAP95	PRP8	NUG1	RSP5	RFA1	ORC1	SMD3	MCM7		SWE1	RPL20A	RPS24A	RPS24A	HSC82	KAR2	YCK1	ENP1
PSE1	PSE1	MRP21	TAF12	NOP53	TOP2	NOC4	ERB1		PHO4	PHO4	RPL8A	RPL8A	NPL3	YEF3	RPS4A	RPT1
ERB1	RPL5	PUF6	GLC7	POP5	RPS6A	NAN1	DIS3		AIM4	HAS1	RPS14A	RPS14A	HMT1	BCK1	RPS9B	TRM11
RVB2	RVB2	RPT5	RFA1	RAD53	URN1	CEF1	RPF2		HSC82	STM1	RPL1B	RPL1B	HTB2	TDH3	MAK21	RPS24B
UBC9	UBC9	RRP12	URB1	PRP19	PRE1	MPP10	APT1		RPL20A	HSC82	RPL17B	RPL17B	CRM1	RPL27A	RPS22A	ENP2
RPL5	RRP12	ESA1	SSF1	ERG6	RSC3	TAF5	MCM6		HAS1	RPL25	NOG1	NOG1	BCK1	CKA2	RPL13A	RPS24A
BRR2	RFA1	MRPS8	RIX1	PHO4	TFG1	RPA135	GCD14		STM1	HTA1	RPL2B	RPL2B	SSE1	RPN13	RPS1A	RPN1
RFA1	GAL11	EBP2	PHO85	RSE1	SKP1	PUF6	MPP10		RPL25	RPS5	RPL1A	RPL1A	SWE1	DIG1	PRP19	ARG3
RRP12	HTZ1	RSM18	RVB1	SIN3	SET2	NSA1	RPC25		HTA1	RPS3	YDL156W	YDL156W	SUP35	RPB10	NOP7	RPT4
GAL11	BRR2	RPC40	NOP4	MOT1	NSP1	EBP2	MRD1		RPS5	RPS13	STM1	STM1	GUS1	YGR130C	CBF5	NOG1
HTZ1	NUG1	MRPL4	STM1	GAL11	RPF2	DRS1	SMC2		RPS3	SPT5	RPP2B	RPP2B	SPT15	RPT1	KRE33	DPL1
NUG1	ADA2	RPB5	HMO1	RPN11	SUB2	UTP20	NOP7		RPS13	RPP0	PAB1	PAB1	HSL1	RRP5	RPS14A	PGI1
LEA1	TAF6	MRPL35	CBC2	KSS1	NOP58	SNU66	ZPR1		SPT5	RPS7A	ECM29	ECM29	YDL160C-A	GCN4	RPL2B	RPL18A
ADA2	TAF12	MRPL1	URN1	NUP116	UTP10	RIX1	PMI40		RPP0	UBP10	RPL4B	RPL4B	TPK3	RPS4B	RPL1B	RPL2A
TAF6	SWE1	RPA190	UTP20	FUS3	DBP9	NIP7	MAK21		RPS7A	ACT1	CIC1	CIC1	MCK1	GUS1	RPL26B	PSA1
SWE1	RPB5	MRPS16	TAF6	SMC3	DCP2	RSP5	HSH155		ACT1	RPL8B	NOP7	NOP7	ACT1	RPS6A	RPS4B	RPL18B
SNU114	LEA1	RSM27	DBP9	RVB2	PTK2	MRT4	RRP40		UBP10	MAK21	RPS6B	RPS6B	COR1	RPL13B	RPL5	RPT2
TAF12	NOP2	RSC8	PWP2	SPT16	ESA1	YTA7	OGG1		SPT15	NOG1	RPL13A	RPL13A	SBA1	CDC3	RPS11B	PWP2
PHO4	PHO4	DRS1	ACT1	CYC8	SAN1	SSF1	RPF1		BCK1	SPT15	RPL31A	RPL31A	SCL1	RPS13	RPL14B	WRS1
RPB5	SNU114	UBP10	NOP14	SNU114	NRD1	RPB8	TSR1		NRD1	CIC1	DED1	DED1	IRE1	CBC2	ULP2	RPL25
NOP2	BRX1	GAR1	RPB8	SKP1	CTK1	SPT16	PAP1		RCK1	BCK1	RPL12B	RPL12B	KSS1	IMD3	RPL36A	CCT5
TIF6	BMS1	IMG1	FPR4	SPC25	SSC1	YTM1	TRM112		NOG1	NOP7	HTB2	HTB2	AKL1	RPL30	RPL20B	RPL35B
BRX1	EBP2	TAF5	SGF73	CKA2	NUP60	TAF12	HAM1		MAK21	RPL2A	PHO85	PHO85	GSP1	RPS17A	RPL31A	NMD3
RVB1	TIF6	UTP10	RPS7A	CTF19	PAF1	RSC8	TUB1		NOP7	CDC3	RPL20B	RPL20B	ESA1	CBF5	SMB1	RPP0
EBP2	ACT1	RVB2	CHD1	TAF14	ISW1	NOP4	MTR4		CDC3	RPL30	URN1	URN1	SIT4	RPL6A	RPL35B	ESF2
RAD53	RVB1	MRPL3	RPB2	MPS3	FPR3	RVB2	POB3		RPL8B	RCK1	RPL9A	RPL9A	URN1	RPL43B	RPS6B	SUP45
BMS1	RPB3	MRPL17	NOC3	ACT1	RPL11A	HTZ1	DIB1		CIC1	RPS4A	RPL14B	RPL14B	PRP40	GZF3	RPL7B	MAE1
ACT1	RPC40	TAF12	NIP7	RPN5	KSP1	DBP10	RPO31		PHO88	KRE33	RPL35B	RPL35B	MIA40	PSA1	RPL9A	UTP7
PWP2	NOC2	MAM33	NAM7	PRP9	SMC3	RVB1	ASF1		RPL2A	RPS8A	RPO21	RPO21	BEM1	RTK1	RPL19B	FRS2
RPC40	RAD53	RFA1	SNF2	RAD51	YHB1	RPO26	CDC45		RPL30	NOP53	RPL26B	RPL26B	RAD6	ENO1	RPL12B	RPL1A
RPB3	TAF1	URB1	ULP1	TPK3	PHO4	NOP14	UTP15		KRE33	RPA135	RPL13B	RPL13B	CBC2	YDJ1	UTP22	RPS18A
CDC5	PWP2	SSF1	GAL11	SIZ1	RPA135	RRP12	RRP45		PRP40	RPL10	TIF6	TIF6	IFA38	CDC48	RPL8A	RAD3
TAF1	RPB2	MRP7	KRI1	BMH2	RPO26	SNT309	RRP4		RPS4A	UTP22	NOP56	NOP56	SLX5	URN1	PWP2	VMA2
NOC2	KRR1	YML6	NHP2	SSD1	MCM2	RPN5	UTP18		NOP53	RPS9B	PRP43	PRP43	UBC9	ACT1	PRP43	RPL32
KRR1	HMO1	RIX1	RPS9B	MPS1	RPS7A	SMD1	GLN1		RPS8A	RPL5	RPL36B	RPL36B	HUB1	ENO2	LEA1	CBF5
RPB2	GAR1	PHO85	TAF1	TAF9	ZDS1	PRP6	STE24		NAP1	PRP40	RPA135	RPA135	SNF4	STE20	HTA1	HAS1
MPP10	RPS7A	RVB1	STH1	RPA135	SPT7	NOC3	ESF1		RPL10	SSB2	RPL36A	RPL36A	LSM3	SIN3	RPP0	RAD27
UTP4	CDC5	NOP4	LSM1	TIM23	TAF1	CKA2	DST1		RPA135	PHO88	RPL19B	RPL19B	POL30	HTZ1	TAF5	RPL4A
PRE1	RSC8	MUP1	CDC14	GSP1	CDC73	TAF6	RDS3		UTP22	RPL7A	RPS6A	RPS6A	ARG8	ZDS1	PAB1	YSH1
GAR1	PUF6	HMO1	ISW1	HSC82	POB3	ARP4	PUF6		RPS9B	LAS17	HTA1	HTA1	HTA1	TAF9	TAF14	KRS1
HMO1	YAP1	CBC2	RPB10	SLT2	RRP6	GLC7	UBA2		RPL5	SSE1	CKA1	CKA1	SIC1	RPB4	PHO88	TIF5
PTK2	UTP4	URN1	UTP4	UME6	RPT3	SMX3	CLF1		LAS17	SEC27	NOP2	NOP2	LSB3	UBC4	RPP2B	MTQ2
RSC8	PRE1	MRPL20	NOP6	UBP10	PDC1	UTP6	PRP6		PRP19	UBC9	YCK1	YCK1	TEF1	BBC1	RPL4B	NAS2
SPC25	UTP10	MRPL7	RPL7B	BMH1	ULP1	HSH155	PCM1		SSE1	RPS17B	GLC7	GLC7	PRE1	POR1	TIF6	NOP2
UTP10	MPP10	UTP20	POB3	CRM1	DEF1	ENP1	SRP1		SSB2	CKA2	RPS24B	RPS24B	ADA2	MYO3	TPK1	RPL12A
PUF6	SPC25	TAF6	TOP2	TUP1	DBP2	RPB10	SPT16		UBC9	NAP1	RPS11A	RPS11A	SIR3	RPS17B	RPL18B	GUK1
YAP1	TRA1	DBP9	CDC33	RMP1	PPZ1	CWC2	RPB5		HMT1	PRP19	RSP5	RSP5	MMS2	PRE1	PRP8	SDA1
TRA1	PTK2	MRPL24	SUS1	TRM112	RPT2	NPL3	RSE1		KSS1	STE20	RPS7B	RPS7B	GCD7	RPG1	MOT1	SEC18
SLA1	SLA1	PWP2	RPO26	GAL4	GAL4	RPC40	SPT4		SEC27	KSS1	NAM7	NAM7	MOT2	ARP2	CBC2	LAT1
ENP1	ENP1	IMG2	MRT4	NOP15	SPT15	RPF1	LIA1		RPL7A	NPL3	BRX1	BRX1	GRR1	RPS2	RPS7B	RPL42B
NUF2	DRS1	NOP14	NOP12	INO4	SNF2	DIP2	PMS1		IFA38	TEF1	UTP22	UTP22	FRK1	BFR1	NOC2	TIF11
RPT1	SNF2	RPB8	KAP123	IRE1	SEN1	PRP46	PRP8		STE20	SPT16	PUF6	PUF6	NFI1	SRP40	MRT4	PRI1
DRS1	NUF2	FPR4	TRA1	NOG1	RSC1	RFA1	COF1		RPS17B	HMT1	RPL18B	RPL18B	RMP1	RPL36B	SPT7	MCM4
SNF2	RPT1	MRPL36	DBP10	PUB1	RPC10	PRE1	DOA1		CKA2	RPL6A	RPS8B	RPS8B	SPT7	ADH1	NOP2	BRX1
TYE7	TYE7	SGF73	RLP24	TAF12	SUS1	TAF9	RIO1		TEF1	IFA38	RRP12	RRP12	SNA3	RPP2B	NOP56	BMS1
TAF9	SUS1	CHD1	SIN3	CLA4	TRM1	UTP7	QNS1		NPL3	KAP123	MRT4	MRT4	BMH2	RPS11B	ECM29	PRO3
NOP14	KAP123	RPB2	NAN1	CPR1	CDC25	IMP3	RPC40		DBF2	NRD1	ERB1	ERB1	CKA1	GSP1	SRP1	RPL19B
RPT6	SGF73	NOC3	NOC4	BUD14	TAF9	UTP13	CDC33		SPT16	ERB1	RPL27A	RPL27A	STM1	TDH2	NUG1	RPN3
HMT1	RPT6	MRPL13	DBP2	PRP6	NOP14	RRP1	NOC3		RPL6A	RPS22A	PWP2	PWP2	DED1	RSC8	RPL1A	KGD1
NAP1	NOP14	NIP7	RPO31	RVB1	CKB2	SRB5	NOP10		ERB1	DBF2	NUG1	NUG1	STE20	SSA3	RPL36B	POL3
KAP123	NAP1	NAM7	NUP116	YTM1	RVB2	RPB3	RPB8		RAD53	RPS1B	CDC28	CDC28	NOP1	CPR1	BRX1	PUP2
SUS1	URB1	SNF2	TPK1	IDI1	HSP104	MAK11	MCM3		KAP123	NOP56	HSC82	HSC82	ERD1	RPL25	GLC7	CCT7
SGF73	TAF9	ULP1	RPC10	DCP2	UTP20	SRB4	UTP22		RPS22A	RAD53	NOC2	NOC2	ATG17	RPS1B	RPS6A	SPF1
STE20	BDF1	MRP49	NAP1	DIG1	UME6	STH1	RPB7		SBA1	SGF29	TAF5	TAF5	RPS5	CMK1	BRR2	RPT5
SIZ1	HMT1	GAL11	KAP95	PRP40	UTP4	PRP9	MLH1		SGF29	MOT1	SPT5	SPT5	DIS3	CKA1	SNU114	RPL23A
UTP7	SIZ1	KRI1	LOC1	CIN5	RPS24A	LOC1	UFD2		MOT1	RPL16A	RPL24A	RPL24A	RPS3	FBA1	ERB1	SSL2
PRP6	UTP7	NHP2	MAK5	NNF1	YAP1	RRP9	BUD31		NOP56	RVB2	KEM1	KEM1	SGF29	HSP60	RPS30A	RFC5
RSE1	UTP20	PDR12	RPB3	LSM4	RET1	RPB2	FAP7		RPS1B	RPL17A	BMS1	BMS1	CDC39	SIZ1	RPS15	ABD1
UTP20	STE20	TAF1	YAP1	SGD1	ARP4	PRP4	PSF1		RVB2	BMH2	NPL3	NPL3	NHP2	SLT2	RPL13B	UTP11
PRP9	SGF29	RSM19	ENP1	HTZ1	PUF6	TRA1	YCS4		CMD1	TAF6	SSB2	SSB2	RPN3	RPB5	RPL42B	TUF1
URB1	RRP17	STH1	RET1	RSA1	RFC2	RLP24	TRM8		RPL16A	TYE7	RPS15	RPS15	TDH3	RPL28	KRR1	MAP2
BDF1	PRP9	LSM1	PSE1	PRE1	RIX1	RPT1	UFD1		BMH2	SBA1	ESA1	ESA1	PRP8	IMD2	PUF6	NOG2
CLF1	NOC4	MRPL16	UTP7	YCL057C-A	RPS14A	UTP21	SRM1		FUS3	RPL8A	KRR1	KRR1	SRS2	TIF4631	RPS8B	PRI2
PRP40	MUD1	MRPL9	CKB1	UTP22	PRE9	UTP9	SPT15		RPL17A	TIF6	YEF3	YEF3	RPL3	BMS1	BMS1	ELP3
NOC4	SET2	ISW1	NOP53	SPC110	RPN5	ACT1	BRN1		TAF6	RPL28	SPT7	SPT7	PHO4	RPL8B	SPT5	HSP60
RRP17	RSE1	RPB10	RPF1	SLX5	NUT1	FAF1	HHT2		CBC2	RPL16B	SPT16	SPT16	RPM2	RPS6B	RPL32	TOP3
MUD1	RIX1	UTP4	NOG2	THI3	PRE6	EMG1	RFA1		TYE7	CBC2	CKA2	CKA2	RRP5	RPS24A	NRD1	RPN2
SGF29	RPB8	NOP6	NOP9	SBA1	SWI6	ULP1	HHT1		TIF6	FUS3	CDC33	CDC33	SPC25	RIM1	CKA1	RPN11
SRS2	MRT4	POB3	RRP1	SPT21	NUP188	PRP31	POL2		GCD7	YEF3	TPK1	TPK1	RPT1	DEF1	RPL21A	RPT6
RPB8	PRP6	TOP2	BMH2	PPR1	RPL28	ESA1	UTP20		RPL28	RPL15A	SRP1	SRP1	LSM4	HYP2	RPS24B	BUD23
RPO26	RPO26	CDC33	RIX7	TAF1	HAS1	MUD1	RRP12		RPL8A	KAR2	RIX1	RIX1	DIG1	RPL38	UTP10	NOB1
RIX1	RPA190	SUS1	SET2	RTT107	RLP24	ARP9	REX4		RPL16B	RPL1A	TIF4631	TIF4631	CDC5	YKT6	PRE1	PRE1
NNF1	PRP40	RPO26	RPA49	PHO2	TOP1	URB1	ERG10		KAR2	RPL4B	PSA1	PSA1	KIN3	SIS1	COR1	CCT3
RPN5	NOP6	MRT4	RSC3	CKS1	RPB7	ECM16	SNU13		YEF3	RPC40	URB1	URB1	RIM15	HSP42	TAF12	RLP24
MRT4	GAL4	NOP12	STO1	PDS1	IES1	ADA2	GTR2		NAB3	CMD1	AIM4	AIM4	CDC7	RPL27B	ACT1	MSS1
SET2	RPS9B	SFK1	TAF9	LEA1	EGD2	GAR1	RPA190		BMH1	NUF2	FUN12	FUN12	UBC5	SLF1	DED1	CCT2
GAL4	RPB10	HNM1	FPR3	MIA40	NUP2	UTP8	RPO26		ATG17	SUS1	PHO4	PHO4	NUP116	DBP9	RPS11A	RPT3
CTF19	ECM29	KAP123	UTP15	TAF5	ARP9	PRP3	UTP14		RPC40	RPL11B	ULP1	ULP1	UBP15	RPT6	RPN5	MCM2
RPA190	NNF1	TRA1	NSA1	RPT1	PRE5	CUS1	BRF1		RPL15A	GCD7	UBP10	UBP10	NOP56	FKS1	UTP4	RPS22A
SMD2	CLF1	DBP10	SGF29	TUB1	YAK1	SMX2	CDC40		NUF2	PWP2	BMH2	BMH2	HRT1	RPL31A	CDC14	PRE6
RPB10	SRS2	MHR1	SWI3	SNF2	IFH1	PRP2	CRM1		SPC72	CDC19	SSE1	SSE1	SEC27	VPS21	URN1	POL30
RRP1	NFI1	MRPL28	ARP4	LSM12	NOG1	SOF1	BUD32		PWP2	SPC72	ACT1	ACT1	ERG6	YNG1	SPT15	RPF2
ECM29	SRB5	RLP24	KSP1	NOP7	RNR4	NSA2	POL12		PRE1	RRP12	TEF1	TEF1	TEM1	HRT1	RIX1	LSG1
SNU66	RRP1	SIN3	SRP40	MCM2	CTR9	CDC14	CSE1		CDC19	KAP95	FIN1	FIN1	RAD30	GAL11	RVS167	KAE1
NOP6	CTF19	NAN1	BDF1	LRS4	RPS6B	NOP9	PAB1		SKP1	TAF12	RPC40	RPC40	GLO3	RPL16A	RPL24A	NOP56
NFI1	RPN5	NOC4	SGV1	SIR4	RPL5	SRB2	SUA7		RPL1A	ATG17	RPL32	RPL32	KAP104	RPL11A	YCK2	SEC53
SRB5	ECM16	DBP2	ARP9	SIR2	RPC19	SGF73	HMT1		SUS1	RRP17	RPL18A	RPL18A	ASF1	RPL20A	ENP1	THS1
FUS3	NSA1	RPO31	RPA43	HMO1	UBA1	YAP1	BFR2		RPL4B	RPS4B	HRR25	HRR25	LSP1	PTK2	RRP12	FUN12
RPS9B	NOP12	NUP116	SUB2	BDF1	NUP159	RGR1	NAP1		KAP95	PRE1	WHI3	WHI3	MAD2	POB3	TAF6	SUI3
SMD3	CKB1	TPK1	NHP6B	RPM2	YNG1	RSC3	SLD5		TAF12	NIP100	RPL21A	RPL21A	BOI1	TSA1	NSA1	RSA4
NSA1	NOC3	MRPL10	UBC9	MAM33	SIC1	FPR4	MBF1		HSL1	NUG1	NOP4	NOP4	SEN15	NUP159	KSP1	MRT4
ECM16	SIN3	RPC10	ADA2	GAL80	SWE1	DBP9	PRP46		RPL11B	HDA2	UTP10	UTP10	NSP1	RVS161	NOP4	NIP7
SIN3	FUS3	NAP1	UBP8	ROX1	NIP7	RPO31	RNR1		NIP100	RPL6B	SPT15	SPT15	SLT2	RPS7A	RPT1	NCS6
KSS1	SNU66	KAP95	HRR25	HRT1	RPS2	ISW1	PSF2		RRP12	SKP1	RRP17	RRP17	PRP19	TRM1	STO1	IMP4
NOC3	SMD2	LOC1	PHO4	CDC13	ESS1	TAF10	TOP1		RRP17	YTA7	TAF12	TAF12	PDR5	MUP1	NIP7	RPL21A
NAN1	BMH2	MAK5	TUB2	MRP4	OYE2	ARP7	NOP4		HDA2	SMY1	EBP2	EBP2	TAF12	FPR3	MPP10	TPI1
CDC48	CDC48	RPB3	UTP9	HSH155	CCR4	CSE2	EGD2		NUG1	END3	KAP123	KAP123	CDC3	CMD1	RRP17	RKI1
BMH2	NAN1	YAP1	NHP6A	RFA2	LSM12	SRB6	GAR1		NUP116	HSL1	RPG1	RPG1	TIF2	NSP1	HSC82	NOP58
NOP12	SAC3	ENP1	CDC73	TAF6	CLN2	PRP39	YJU2		RPS4B	RPL13A	ENP1	ENP1	TFC7	VMA2	TAF9	RPN12
CKB1	SMD3	RET1	HCA4	RPC40	FOB1	RIX7	SMD2		RPL6B	MUM2	RPS18A	RPS18A	GAL11	GPH1	RPA135	DPS1
SSN3	KSS1	PSE1	CKB2	TRA1	RSC30	MED1	SDS22		SMB1	RPL7B	DBP2	DBP2	CDH1	RPN5	CDC3	DPH5
SAC3	SSN3	EHD3	NSR1	MLH1	YTA7	RET1	GLC7		SMY1	NUP116	BMH1	BMH1	SIZ1	SAN1	UTP15	TFB2
UTP15	NOP4	UTP7	NET1	KAP123	TFG2	NAM8	RVB2		MUM2	NOP2	NOP12	NOP12	SMC3	EDE1	SLA1	TUB2
CRM1	SGV1	CKB1	ECM16	PHO88	MLP1	MED7	MTD1		YTA7	MRT4	SGF73	SGF73	OCA2	RPL2B	NOC4	MVD1
NOP4	CRM1	MRPL15	CDC48	ARP7	MBF1	RPA190	MRI1		END3	SMB1	NIP7	NIP7	UIP3	KAP95	ULP1	PRE10
STH1	UTP15	NOP53	RPT6	GZF3	RPB2	UBP10	RPB3		PSE1	BMH1	MAK5	MAK5	CCR4	LSM12	RPB5	LSC2
SGV1	SSF1	RPF1	HMT1	RNQ1	ELF1	TAF1	RVB1		ADA2	RPB2	NAP1	NAP1	JSN1	RPS26B	UTP20	MCM7
NIP7	NIP7	NOG2	ESF1	RPL5	PRE8	MED8	NHP2		RPL13A	PSE1	DRS1	DRS1	FUS3	RPL6B	EBP2	RFC1
SSF1	STH1	NOP9	BMH1	HOG1	SIR3	KAP95	SMC4		TOR1	SGF73	MOT1	MOT1	SSD1	RPL19B	RSE1	RPS23A
BMH1	BMH1	RRP1	YTM1	SIC1	CTI6	SUS1	PSO2		RPB2	RPS14A	RPL12A	RPL12A	IPL1	YHM2	MRP4	RET1
LSM4	UBP8	MRP20	MAK11	ECM16	RNA14	SNU23	PHO13		NOP2	TOR1	ASC1	ASC1	SPT5	SEC27	NPL3	SUI1
TAF10	ARX1	BMH2	ECM29	NFI1	HSP26	PRE5	RBK1		MRT4	RPL17B	HYP2	HYP2	CDC48	CLF1	NAN1	TSR1
SRB4	SIR4	RIX7	RPT1	TPK2	UBP8	RSC58	QRI1		NFI1	ADA2	ADH1	ADH1	UBC4	DCP1	STM1	RPA135
GSP1	TAF10	MRPL23	SMC3	POR1	CTF4	DIB1	NUG1		RPL7B	TAF14	RPS30A	RPS30A	KIN2	RPL26B	NOP14	VMA8
ARX1	CDC33	SET2	NPL6	MDM38	PRP43	RRP17	SMD3		TDH3	RPS1A	HTZ1	HTZ1	RCK1	RPO26	ESA1	EFT2
UBP8	LSM4	RPA49	CTK1	YTA7	HRT1	NPL6	HCA4		SGF73	TAF1	IMD3	IMD3	TOR1	FUN12	IFA38	CCT6
SIR4	SRB4	RSC3	PRE1	RPT6	KRE33	MAK5	MXR1		LSB3	RPP2B	RVB2	RVB2	PIN3	PPZ1	MDM38	ADE6
CDC33	GCN4	STO1	SSD1	CLB2	ITC1	SME1	CDC21		TAF14	RIO2	CDC14	CDC14	NOP53	MYO5	CKA2	NAT1
NOP9	GSP1	TAF9	RPC82	PRP22	IOC2	SYF1	YRB1		KIN2	NFI1	NOP14	NOP14	LSM8	RPL9A	SMD2	PAC2
SMD1	NOP9	FPR3	SNU114	LSB3	TAF5	MED4	TAL1		RIO2	TDH3	KRI1	KRI1	STO1	MRH1	GAL11	SSL1
SNP1	HDA2	UTP15	INO80	TOM70	SLT2	LSM4	ELP2		TAF1	CDC33	TEF2	TEF2	HSP60	HMT1	RVB2	MRD1
PRP4	RPL7B	NSA1	GCN4	PRP45	CIN5	MED2	ESS1		TPK3	KIN2	RPS22B	RPS22B	YAP1	SAM1	MUP1	UTP13
UTP8	UTP8	GPI2	TOP1	MAD2	POP2	ENP2	RRP8		RPS14A	COY1	RPS2	RPS2	PPZ1	DCP2	RPC40	CCT4
IPL1	NET1	SGF29	SNF1	APC5	ASG1	NUP84	SMT3		RPL17B	YGR130C	TAF6	TAF6	CEX1	CDC25	ARX1	TRM1
SBA1	DBP10	SWI3	TFG1	NOP14	RVB1	CWC21	RRN3		PRP8	LSB3	NIP1	NIP1	SSA3	TFA1	GAR1	UBA4
GCN4	LOC1	ARP4	ENP2	YAP1	RPT4	RPC82	IDI1		RPP2B	RFA1	CBC2	CBC2	RFA1	TIF34	LOC1	GCV2
HDA2	NOG2	KSP1	SPT8	CDH1	NUP116	NUT1	KTI11		COY1	RPL27B	RPS20	RPS20	SMB1	RPS14A	SSF1	LSC1
NOG2	IPL1	SRP40	RPL28	SPC24	ZUO1	MED6	RAD1		RPS1A	TAF9	SAM1	SAM1	SSB2	RPL5	NUP116	PTH2
RPT3	NHP2	BDF1	SNF5	SET2	NHP10	MED11	GNA1		CDC33	HMO1	CDC48	CDC48	KAR2	ELF1	RPF1	VMA6
HSH155	ISW1	SGV1	PRP8	SPO12	RAD18	SIN3	RPB10		RFA1	SPC25	PRT1	PRT1	PSE1	PHO4	HRR25	ADO1
NHP2	SNP1	ARP9	RSC58	GCD7	RPB11	RPC10	YVH1		SPC25	PRP8	TDH3	TDH3	ELA1	YHB1	RPL27A	MAK16
DBP10	PRP4	RPA43	RRP17	MLP2	POL2	RPB4	CDC39		COR1	ENP1	RPA190	RPA190	NOP7	ULP2	DRS1	RPO21
NRD1	SBA1	SUB2	GSP1	ADA2	FPR1	ROX3	TYS1		YGR130C	TPK3	GAR1	GAR1	TPS1	YAK1	SGF73	NIP1
PRP2	RPT3	NHP6B	PWP1	HAP2	MDN1	ARX1	HHF1		TAF9	CRN1	SGF29	SGF29	CLA4	CRM1	NOC3	MPP10
NET1	FPR4	UBC9	ARP7	SGF73	MSH6	ECM29	LUC7		FRK1	KEM1	CCT6	CCT6	ARC1	KAP104	RSC8	RFC3
HOG1	HOG1	ADA2	RTT102	NUF2	HPR1	PRE6	UTP4		ENP1	CDC48	RPB2	RPB2	TAF5	SIC1	YTM1	UBA1
LOC1	NHP6B	UBP8	EPL1	UTP4	HMO1	RPB11	UFD4		CDC48	CCT6	SEC27	SEC27	TPK2	ARF1	CLF1	SFA1
ISW1	SMD1	HRR25	CDC39	NAB3	RAP1	LSM1	PRP31		CDC5	BMS1	KAR2	KAR2	GSF2	RPL24A	RPB2	TRM5
YTM1	CDC73	PHO4	SDA1	GCN4	RFC1	NHP2	HHF2		CRN1	RPS11B	ENO2	ENO2	DBF2	NPA3	UTP9	RFC2
MEX67	UTP9	UTP9	UTP13	UBP8	RSC58	SNF2	AAH1		RPL27B	LSP1	RVS167	RVS167	NIP100	SSC1	DBP10	ZPR1
CEF1	CHD1	NHP6A	BUD20	KRE33	SNF1	MEX67	UBP14		HMO1	FRK1	TAF9	TAF9	SKS1	RPT2	SMD3	RPS18B
UTP9	NRD1	CDC73	ARX1	HSP60	PWP2	SRB8	SGD1		SRS2	CTF19	CDC19	CDC19	LSM12	PRT1	DIP2	TCP1
CDC73	HSH155	YHR140W	SMB1	MAK21	PRP8	SAC3	UTP23		CTF19	TIF4631	SUS1	SUS1	PSH1	RPL12B	CEF1	APT1
NHP6B	RNQ1	HCA4	ABF2	MGE1	MET4	RTT102	WBP1		RPT1	RPT1	HMO1	HMO1	CKA2	RPL17A	HTZ1	PRO2
FPR4	PGD1	CKB2	RPS14A	CTK1	YMR291W	RPC37	PWP1		BMS1	BDF1	ARX1	ARX1	ENO2	TDH1	SSE1	NAS6
PGD1	MEX67	NSR1	PRE5	MSH2	UTP22	RPT6	CLP1		CCT6	CDC5	RSC8	RSC8	TID3	RPS16B	YTA7	RPL11A
RNQ1	YTM1	FMP45	SLA1	ATP1	MAK5	RSC2	IST3		LSP1	FIN1	NAF1	NAF1	YAK1	SEC31	RPB8	PRE8
PRP45	DBP2	NET1	UTP8	SSC1	PUP2	LSM6	KAP95		KEM1	RPS16B	YTA7	YTA7	DCP2	RPS20	SNU66	MCM6
LSM2	PRP2	ECM16	MPP10	ALO1	TFA1	SPT8	POL31		CRM1	RPL1B	PRE1	PRE1	IKS1	AHP1	RFA1	PCM1
SKP1	KRI1	CDC48	SIZ1	SNP1	RLP7	RPB7	SUB2		RPS11B	RPL31A	PIL1	PIL1	LAS17	CCR4	PTK2	TUB1
SPP382	LSM12	IFA38	RPC19	CDC33	MSH2	PGD1	CTF18		BDF1	EBP2	KSP1	KSP1	ENO1	RPS10B	UTP6	TRM112
CHD1	SPP382	COR1	NOP13	ISW1	LYS21	TFG2	POP2		DYN1	RPS24B	PGK1	PGK1	HOG1	CTK1	LSM4	NOC2
MCM2	PRP45	RPT6	RPC37	TEF1	HAP1	RSC4	IKI3		TIF4631	DYN1	HCA4	HCA4	SKY1	PHO88	RPO26	RPF1
RLP24	RLP24	HMT1	STE20	URA2	IDI1	NOG2	HGH1		AKL1	TEF2	NOG2	NOG2	ACB1	COR1	RVB1	POL1
KRI1	RPN2	ESF1	PRE10	FUN12	SIR4	UTP30	DPB2		FIN1	SRS2	SSF1	SSF1	PKP2	TUB2	SPT16	OGG1
ARP4	SRB2	BMH1	BRR2	RRP12	MAK21	SNU71	MOD5		CCT3	RPG1	GCD11	GCD11	TUP1	RPL43A	HDA2	PUF6
DBP2	CEF1	WBP1	SIR4	SWI6	RNR2	SIN4	SSU72		EBP2	RPL36A	SUP35	SUP35	CDC42	UBP15	SNT309	EFT1
RPN2	SKP1	YTM1	RSC2	TUB2	HIR2	SGF29	MRE11		RPS16B	KRR1	TAF14	TAF14	CKS1	IMD4	PRP6	ATP2
LSM12	ARP4	MAK11	MDN1	SMD3	CIC1	NOP13	CWC22		RPL1B	PSA1	LOC1	LOC1	TFC3	RPS7B	URB1	MAK21
SIR2	SIR2	MID2	TRM112	IPL1	MCM7	NSP1	HTZ1		RPS24B	CRM1	YCK2	YCK2	TAE1	NUP60	SGF29	VMA4
SRB2	MCM2	SPC1	SPB1	ATP4	GLN1	TFG1	ELC1		TEF2	COR1	DBP9	DBP9	KAP95	PDR5	SUS1	PIM1
MCM4	CKB2	ECM29	TAF10	CDC20	CST6	RSC9	SDO1		RPL31A	TSC11	RPL42B	RPL42B	RAD3	YAP1	RPB10	MCM5
POB3	POB3	RPT1	SNU13	MUD1	CEG1	PRP21	PSF3		BZZ1	RPS24A	RIO2	RIO2	CBF5	SAP185	IMP3	RAD23
RRS1	LSM2	SMC3	RPB4	SWD2	NOP7	NOP12	LSM3		KIN3	NOC2	NHP2	NHP2	PEX29	TOP2	RPB3	NOP7
NAM8	RRS1	NPL6	SIR3	TNA1	NCE103	MCM4	RRP5		KRR1	CCT3	RPB5	RPB5	YSC84	CSE4	RRP9	RPC25
CKB2	NAM8	SUR4	PRE6	POL2	RAD3	SSN2	CAR2		PSA1	NNF1	SNL1	SNL1	MPS3	NHP2	RPL18A	GCD14
TUB2	BUD20	ERG11	RPL11B	ARP2	RTR1	SPT20	ARB1		RPG1	STO1	ARB1	ARB1	SHO1	SSB2	KEM1	FCF1
RPF1	MCM4	CTK1	SWE1	NET1	SVF1	NUT2	PRP9		BRR2	RPT6	TDH2	TDH2	RPL5	RPL37A	RLP24	RPN10
RPO31	CDC39	PRE1	RPT3	VPS74	ERG10	RSA4	CAF40		TSC11	KIN3	BCK1	BCK1	BRR2	URE2	YEF3	UTP15
CDC39	RPF1	HXT1	SIR2	DEF1	KAP123	RPT3	OTU1		NNF1	RPL2B	IMD4	IMD4	SET2	RPS15	SKP1	PRE9
TFG2	RPO31	SSD1	GAL4	UTP8	BCY1	LUC7	CDC8		STO1	AKL1	GCN1	GCN1	CMK2	ADK1	ECM16	VMA5
SPC110	TUB2	SNQ2	NUP60	TDH3	SCL1	INO80	SYF1		RPL36A	BRX1	TIF34	TIF34	TRM112	YHR182W	SMX3	ERB1
PRE5	LRS4	RPC82	TFG2	HAS1	SGV1	PRP16	TFB3		RPN5	HTZ1	RPT6	RPT6	CDC25	RPL32	UTP7	SCL1
BUD20	TFG2	SNU114	RPT2	BRL1	SHP1	RSC6	SMC3		RPT6	BRR2	CDC3	CDC3	TEF2	RSC3	RPT6	CDC45
LRS4	PRE5	INO80	RRS1	RPS7A	SNF5	MRD1	CHL1		NOC2	PUF6	SLA1	SLA1	GPI2	ACC1	RRP1	RPL38
HCA4	SPC110	GCN4	ASF1	RPB5	RPN13	RPT2	BLM10		RPS24A	RPN5	RVB1	RVB1	GPI8	PDC1	RPN2	PRT1
SMX3	NHP6A	TOP1	RSC4	TFA1	SOD1	PUP2	YCG1		BRX1	BUD27	UTP9	UTP9	COS8	SKN1	ERG25	RPO31
CUS1	HCA4	TFG1	IES1	NUM1	RPS9B	PRE10	ACB1		PRP6	ARX1	FBA1	FBA1	MPS1	RPT3	HSH155	PMI40
CWC2	MDN1	ENP2	HRP1	CBF2	RPL40A	SRB7	DBP10		LSM4	ENO2	LSP1	LSP1	APC1	RPL36A	NOG2	SEC26
MDN1	SWI3	SPT8	MCM4	SMD1	LSM2	LSM2	TFB4		TEM1	PRP6	NOP53	NOP53	REC107	NUT1	EMG1	HSH155
NHP6A	SSD1	TPO1	SRB5	SKI8	RPB3	RPC53	SNU23		SPC24	SPC24	RPS17A	RPS17A	NOP58	RLP7	SMD1	PRE5
SSD1	TOP2	MRPL27	RPS6B	RPB3	EGD1	POB3	GCD10		RPL2B	RPL35B	UTP20	UTP20	TYE7	FCJ1	STH1	UTP18
SWI3	RTT102	SNF5	RRP9	APC1	SPN1	TPK1	RPC34		HTZ1	LSM4	CLU1	CLU1	PRP43	SED5	SEC27	SEC23
RTT102	SUA7	PRP8	RSE1	NAM8	PTA1	NGG1	DNL4		SIZ1	STE50	RFA1	RFA1	POP5	EGD2	CWC2	ESF1
SUA7	RIX7	RSC58	DBP3	DUN1	MEX67	RPB9	CBC2		GUS1	SET2	TUB2	TUB2	BBC1	CCT4	UTP21	NPA3
RIX7	SMX3	RRP17	REG1	CDC27	NET1	SPB1	URH1		PUF6	SIZ1	TIF2	TIF2	RPN5	CRN1	FPR4	ACT1
TOP2	DBP9	GSP1	IPI3	SPP382	PUS1	HMO1	PRP45		IRE1	RPS11A	NOC3	NOC3	BUD14	SCW4	ARP4	HNT1
CDH1	CUS1	PWP1	ISW2	SGS1	GPD1	SFH1	PRP11		SET2	BZZ1	RPT1	RPT1	NNF1	RPL20B	SRB4	POB3
CSM1	RPC10	FEN1	SAN1	TPD3	SKI6	LSM7	BRR2		ARX1	RIX1	FPR4	FPR4	CAN1	SES1	PSA1	PAP1
MCM6	SPT8	ARP7	RPB7	MCM6	BNA5	MCM2	RRP9		ENO2	NAF1	ESF1	ESF1	MCM6	TIF35	NOP12	KGD2
DBP9	CWC2	RTT102	ARP8	GSP2	TMA10	SPT3	CUL3		BUD27	GUS1	SSD1	SSD1	SKN7	HSP104	MUD1	RPL23B
RPC19	CSM1	EPL1	ITC1	PGD1	PSE1	UBP8	SMC1		STE50	TEM1	POR1	POR1	KEM1	NHP10	MAK11	ATP3
RPC10	ARP9	CDC39	SWI1	CSM1	ADR1	CDC73	MMS2		RPL35B	ADH1	ATG1	ATG1	STE11	RPL33B	MRPS5	RPL35A
NSP1	PRE10	SDA1	RPD3	TAF2	UBX5	NOP6	NOP9		PKP2	RPB3	RLI1	RLI1	LSM2	TEM1	MAK5	AFG1
ARP9	RPC19	UTP13	RPC53	SAC3	PNC1	CHD1	LSM2		RPB3	RPL36B	TEF4	TEF4	CCT3	TAF14	MRPS9	MAP1
SPC24	MCM6	BUD20	RFC1	CIC1	RAD9	IMP4	NAR1		NAF1	RPS6B	RPL23A	RPL23A	RVB2	RPA190	RPT3	ALG7
RGR1	RGR1	SSH1	DIG1	RPB10	RPC40	RPN2	EGD1		RIX1	IMD3	ARP2	ARP2	RAD53	TFG1	NUF2	SMC2
PRE10	NSP1	ARX1	RPS6A	RPN2	TRA1	HFI1	LSM5		IPL1	NOP12	KAP95	KAP95	RPL10	MMF1	SSB2	DIB1
SPT8	SPC24	SMB1	NEW1	CLN2	STB2	SOH1	CDC6		RPS11A	SNL1	GFA1	GFA1	YEF3	BOI1	RPT2	RDS3
NUP100	NUP100	ABF2	UTP6	HTL1	NUP170	SDA1	CAC2		SSM4	RPL27A	CMK1	CMK1	PUB1	PRE9	ADA2	GLN4
SIN4	CDH1	PRE5	HSP104	SWI1	ASH1	SNU56	NTF2		MAM33	MAM33	EFT1	EFT1	RAP1	SET2	SMY1	RPB5
PRP46	SIN4	UTP8	PAF1	RIM1	NUP133	CKB1	ESA1		SUR4	GAR1	YGR130C	YGR130C	TAF9	NOP14	NSA2	CLF1
PRP11	SWI1	MPP10	DIP2	RFC3	PMI40	PRE3	NCL1		ADH1	PIL1	RRP1	RRP1	SIN3	RSM23	SRB5	PLP2
MAK11	CTK1	SWP1	RAD53	TOP1	ORC4	PRP22	MGS1		MYO2	IRE1	NOP13	NOP13	PRP9	YEL043W	BMH2	ATP1
TPK2	MAK11	RPC19	IMP4	CSM3	BRR2	RNQ1	NUC1		RPS6B	MYO2	PTK2	PTK2	SLI15	TAE2	CMK1	SPT4
TID3	RIO2	NOP13	RGR1	RPT3	NOP9	SSN3	HRT1		RPL36B	SSD1	NOP6	NOP6	ESS1	RPS12	SPT8	SPT5
UTP6	MAK5	RPC37	MCM2	POB3	NUP145	KRI1	TOA2		GAR1	PRK1	SNF1	SNF1	VPH1	RPS22B	FAF1	FAP7
MAK5	TAF4	STE20	RSC1	RXT2	EBS1	PRP42	TRZ1		NOP12	RVB1	FCJ1	FCJ1	CDC24	HAP1	NOP13	NOC3
SWI1	UTP6	PRE10	PRE9	DSK2	UTP13	NUP42	ECM29		PRK1	PKP2	TIF35	TIF35	UBA1	TAF1	SPC72	ADE4
TAF4	CLB2	BRR2	RPS24A	MCM1	YMR074C	SGF11	BRE1		SNL1	SUR4	FPR3	FPR3	SSM4	VMA4	NIP100	BNA3
ARP7	ARP7	YET1	EGD2	MCM16	ERB1	CTF19	LTP1		IMD3	IPL1	UTP4	UTP4	CTF19	RPL19A	SOF1	RPS17A
MED4	RPA49	SIR4	SSC1	PWP2	PRP39	CWC22	BCY1		RVB1	DRS1	HMT1	HMT1	BET3	PAF1	FUN12	CDC48
CTK1	PWP1	RSC2	RPN5	UTP10	TAL1	HRR25	BUD20		RPL27A	NAB3	RPL33A	RPL33A	TIF6	CTI6	MRP51	QNS1
SNT309	TID3	MDN1	RFC2	AFT1	GSP2	PRE9	ADE1		SSD1	RPL26B	RLP24	RLP24	GZF3	ENT2	YLH47	ASF1
CLB2	TPK2	TRM112	NRD1	DMC1	ARP5	SCL1	PTC7		PIL1	SSM4	EFT2	EFT2	SNZ1	PRE6	RPS18A	VPS4
RAD23	RPS24B	SUR2	EMG1	GRR1	NEW1	NIC96	SBA1		LSM2	YAP1	NOC4	NOC4	GLN4	YPT32	TEF1	ASC1
IRE1	MED4	SPB1	RSC6	NOG2	TOM1	NOP16	RAD2		YAP1	DSK2	CCT3	CCT3	UBP10	PDB1	RSM23	DIS3
EMG1	RAD23	TAF10	PUP2	PHO81	NUP157	RPA49	PIK1		ESS1	NOP14	URA2	URA2	UFD2	GCN1	SUR4	MTR4
POL30	PRP11	FTR1	RAP1	CDC73	SCS2	RSC30	ATG4		DRS1	RPL13B	PDC1	PDC1	POL1	RPL35B	END3	SPT15
ESS1	ASF1	SNU13	SRM1	MCM7	YMR099C	KSP1	SME1		RPL26B	RPL12B	SNF2	SNF2	AIM4	NBA1	PRP9	TOP2
PWP1	EMG1	RPB4	SRB4	NHP2	LSM7	RPC34	KTI12		ARF1	RPS8B	SSZ1	SSZ1	SEC7	RSE1	PRP46	MCM3
SMC3	PRP46	SIR3	RSC30	RAP1	SRS2	SWI3	KRI1		MPP10	RPL9A	SGV1	SGV1	CAC2	BNI1	RSM24	UTP25
ASF1	SNT309	PRE6	CRM1	LSP1	JJJ1	SNF5	ALF1		NOP14	RPL14B	RPF1	RPF1	LSM6	ERG10	PRP4	SEC31
RPA49	SMC3	SWE1	RPS24B	RLP24	YDL124W	NNF1	SKP1		NOP6	ARF1	SKP1	SKP1	RPL7A	TEF2	TIF4631	TIF34
NUP84	RPL28	GPI8	PSH1	POP6	MSN5	MDM38	THG1		SLT2	MPP10	RIX7	RIX7	SPT16	ALD6	PRE5	CAR1
CLA4	RPS14A	RPT3	TSR1	CDC55	NUP53	GSP1	PRP40		LEA1	NOP6	SDA1	SDA1	ATG18	RPL7B	ATG1	TKL1
RPT4	ESF1	SSB1	UTP21	EBP2	HIF1	RPC31	FOL2		UTP10	LSM2	LSM4	LSM4	UTP13	COF1	NAM9	PRP6
TSR1	CLA4	ERV29	RCL1	IME2	UBC9	RPT4	MAK11		RPS8B	UTP10	TOP2	TOP2	TOS3	MBF1	RPN8	PSF1
ESF1	NAF1	TPO2	RPS2	GCR2	TAF6	BDF1	TAF6		RPL12B	UBP8	GUS1	GUS1	INO4	YJR107W	NAB3	RPL19A
PRP31	TSR1	SIR2	RPL11A	RPT4	SWI1	GAL4	RPA12		RPL13B	SNF2	RPS23A	RPS23A	XRS2	HPR1	MRPL1	ADE5,7
RRP9	ESS1	GAL4	RPS9A	NOC4	MSN2	PRE8	NOP15		RPL14B	SLT2	PWP1	PWP1	SNU114	UME6	HNM1	RSE1
PRP22	NUP84	ARF1	RPN2	NDL1	CCL1	BUD20	PRP3		SNF2	ESS1	MAE1	MAE1	SNP1	ZUO1	SDA1	SPT14
SMX2	MSN5	NUP60	POL2	SSN3	URA5	SNP1	TAF5		UBP8	URB1	SRP40	SRP40	RIM1	RIM13	SFK1	DPH1
NAF1	RRP9	TFG2	RPB11	SEN1	ARO3	YHC1	HAT1		RPL9A	RPS6A	SCP160	SCP160	RAD51	AHA1	ARP9	CSE1
SRB6	RPT4	GPA2	PDC1	TID3	URB1	RPC19	DEG1		GAL11	GCN1	TAF1	TAF1	GIN4	SNA3	MRPL17	PRP43
MSN5	RPD3	RPT2	RRP6	PRP39	PRE10	RPA43	RPL40B		GSF2	SGV1	NSA1	NSA1	MYO5	RPB8	RPL29	SRM1
RPD3	IRE1	RRS1	IKI3	RAD23	CAR1	SPP382	DBP9		TOS3	SAM1	RPN5	RPN5	ATG3	RPL1B	RSM10	HSP10
SLT2	SRB6	SED5	RFC3	STB2	SSL2	RSC1	TFC4		URB1	GSF2	UBC9	UBC9	MEC1	MAP1	ARF1	UTP22
NUP42	IPI3	ASF1	SOF1	SKM1	HSP12	URN1	RPB9		SGV1	LEA1	VMA2	VMA2	YGR130C	RIX1	UTP13	CCT8
ENP2	NUP42	RSC4	CTR9	POP2	YKR018C	SWD2	RRP3		RPS6A	GAL11	PMA1	PMA1	CBK1	SLA1	RSM26	SUA7
DIP2	RET1	IES1	SBA1	RRP1	RPS7B	BUD21	SMX3		GCN1	RPB5	RPS9A	RPS9A	NGG1	SNL1	CDC33	RPB8
UTP13	PRP31	MRP17	NGG1	IDP1	MAK16	PRP11	CTR9		RPB5	POR1	GSP1	GSP1	HRP1	CTF4	YAP1	SPT16
RET1	SLT2	HRP1	SUM1	RLF2	SPT8	HCA4	TFA2		RRP1	TOS3	PFK1	PFK1	MIG1	NNF2	KRI1	UBA2
RPB7	GZF3	MCM4	YLR455W	SGF29	RPL7B	NHP6B	CGI121		POR1	ASC1	DBP10	DBP10	SHE2	NST1	ERG11	SRP1
IPI3	ENP2	SRB5	RSA4	SRL2	NMD5	PUP3	RTF1		SAM1	RPL20B	YDJ1	YDJ1	SGF73	RPS23A	RPS20	RPL17A
LSM8	RSC2	RRP9	FOB1	RNA1	MIH1	PRP40	DUS3		GIN4	RRP1	RVS161	RVS161	TFC4	YMR074C	AIM4	LIA1
FAF1	NGG1	RSE1	NUP2	RPC19	SEH1	SWC4	PLC1		ERG11	CLU1	SPT8	SPT8	TAF1	TIF11	MRPS18	RPC40
DCP2	UTP13	DBP3	PTK2	SUA7	NOC2	CWC23	HTB1		HYP2	HYP2	RPL33B	RPL33B	NST1	GCD1	RSM25	RPS12
MED8	RPB7	HXT5	ORC2	NUG1	NIC96	IES1	HUL5		TOR2	GIN4	BUD20	BUD20	PAC11	NOP1	TRA1	DOA1
MPS1	NSR1	REG1	PRP19	RTG3	BUR2	CKB2	CDC53		TID3	ARP2	LSG1	LSG1	UBA4	GIS4	MRPL35	ARG1
YAF9	FIN1	PHO86	LRS4	ESS1	SLX5	ALB1	UBC13		LSM8	CKB1	UBP8	UBP8	SUS1	CMK2	PRE6	RPB7
NGG1	PRP22	ERP1	CTI6	TOM40	NOT5	PSE1	ADA2		TPK2	PRT1	RIM1	RIM1	SEN1	UBA1	DBP9	RPS23B
RSC2	DIP2	IPI3	LSM12	NTR2	RRP12	UTP18	SPN1		SNU114	UTP20	POB3	POB3	RAD23	CYC8	ERV25	RIO1
FIN1	FPR3	ISW2	BFR2	MRPL4	IMP4	NUP159	SAD1		RPL20B	TPK2	RPB10	RPB10	PIL1	NIP7	SNF1	GCD10
GZF3	MED8	SAN1	HAT1	RPO26	IES4	NUP145	THR4		ASC1	TID3	SNU13	SNU13	RPT6	VPS29	KAP123	COQ2
CSE2	CSE2	MRPL6	DIM1	SUS1	SUM1	PRE7	BNA6		CLU1	NIP1	CKB1	CKB1	RPB2	ALG12	TCB3	RPL42A
SOF1	LSM8	RPB7	REB1	POP3	SSN2	MRP4	GSP1		BEM1	SNU114	STO1	STO1	VPS64	DED1	SRB2	SEC21
RPT2	RPL11B	ITC1	NSP1	YAF9	DRS1	NUP82	RAD30		CDH1	TOR2	RPB3	RPB3	MCD1	TOP1	MRP7	RPG1
CKS1	NOP13	SWI1	UTP14	TAF10	TFB2	RPC17	RRP46		RPN3	RPT3	RPS0A	RPS0A	RIM11	ASC1	TAF1	RRP12
TFG1	TFG1	RPD3	TOR1	HSP104	SPO1	PRP45	CFT2		PRT1	RPL18A	ZUO1	ZUO1	RRP12	NUP188	CUS1	ZWF1
NUP159	RPB4	RPC53	FIN1	KRR1	UIP5	HTL1	RPC19		UTP20	SSZ1	HSL1	HSL1	CLB2	RPS23B	IMG1	PRP8
RSC3	RSC3	RFC1	RFA2	MCM3	SCP160	NAS6	FAP1		ARP2	CLA4	ECM16	ECM16	HSP104	POP2	UBP10	FAL1
TUP1	FAF1	DIG1	CLA4	IKI1	RRP45	KAP123	UMP1		SED5	CDH1	YGR054W	YGR054W	ATP14	RPL24B	RGR1	GLN1
FPR3	SMX2	TSC13	LSM4	RRP6	RAD5	ABF2	NOC4		CKB1	NOP4	NEW1	NEW1	RPL40A	MLC2	UTP8	KAP104
NOP13	YAF9	GSF2	NFI1	FIN1	DDC1	RPN7	LEO1		CLA4	SED5	RPS26B	RPS26B	PDS1	NOP56	NAM8	HEM15
CPR1	DCP2	NEW1	PNO1	RAI1	NOP15	PNO1	SPO14		RPT3	ERG11	NAN1	NAN1	SET1	CPA1	PHO4	CDC33
RPB4	MPS1	UTP6	RRP15	TIF6	SWD2	LSM3	GTR1		NIP1	UTP7	RPB8	RPB8	NOP15	ORC1	RPO31	HHT2
MCM16	POL30	HSP104	NHP10	SET1	NOC4	ISY1	HMF1		RMP1	GZF3	PRE6	PRE6	MUM2	RPL40A	MRP13	ERG10
NSR1	SOF1	ERP4	NSA2	SSB1	SRB4	RPC25	UBI4		ERV25	SPT8	RPN2	RPN2	RPS9B	RFA1	SAM1	DST1
UTP21	NUP159	PAF1	NMD3	HUL5	CHD1	TAF3	KAP123		YKU80	RPS7B	SWE1	SWE1	CDC19	YGR054W	PRP31	CHC1
IMP3	RPT2	DIP2	RSC9	MCM4	SKN7	EPL1	ERG12		SSZ1	ERV25	TIF4632	TIF4632	PAM16	MLC1	LAS17	TRM8
TRM112	CPR1	RAD53	RPT4	RSC8	CLB5	AME1	YAF9		RPL18A	UTP4	HRK1	HRK1	MAM33	RPB11	MHR1	HHT1
MCM3	SUB2	IMP4	MCM6	ZDS1	CYS3	PHO4	SMD1		UTP7	FUN12	RPO26	RPO26	RTK1	RPS10A	RSM7	FRA1
SUB2	TUP1	RGR1	HHO1	PKC1	YDL233W	CDC40	RRP6		NOP4	RPN3	NRD1	NRD1	PEX14	RPC19	NOP53	SPT6
ORC2	CKS1	MCM2	CPR1	CBK1	MRS6	ARP5	MSH2		UTP4	TIF2	TIF5	TIF5	UTP22	CKB2	MRP21	GUT2
MED7	NOT3	RSC1	RRP7	PIL1	RPL40B	CDC5	TRP5		TIF2	YKU80	RAI1	RAI1	ARF3	STI1	DYN1	NOP10
PRE6	SAN1	PRE9	MOT2	MSN2	LSM4	SNF12	REV3		SPT8	LSM8	NSR1	NSR1	RTT109	NUM1	MRP1	RVB2
SAN1	MCM16	EGD2	MRD1	ARP4	KRR1	BFR2	UBC9		IME2	RPL18B	PUF4	PUF4	HSL7	ERG5	MED1	RPL43A
CWC21	PRE6	SSC1	YHB1	CKB1	IKI3	CDC48	CDC55		GZF3	RPL19B	STE20	STE20	CYC8	NUP192	NOP9	RPO26
NOT3	UTP21	RPN5	SNF12	SSN2	KSS1	SET2	PDS5		SUP35	BEM1	UTP15	UTP15	MOT3	NCE102	CTF19	LCB2
BFR2	ORC2	RFC2	RTG2	KNS1	PHO13	PSH1	RPC11		SHR3	IME2	SET2	SET2	PSY2	SUS1	MRPL7	POL2
PRP3	MCM3	YPC1	HOG1	PTA1	NUP192	IPI3	PRP22		FUN12	LSM12	CTK1	CTK1	KAP123	PUF6	BCK1	GCN3
INO80	IMP3	NRD1	MSH6	TOP2	PUP3	ARP8	REV1		LSM12	PWP1	NMD3	NMD3	MRPL16	SSK2	GPI2	BRF1
NUP57	MED7	EMG1	LAS1	ESF1	DOT1	RPN13	NCB2		RPS7B	SEC2	MCK1	MCK1	EAF3	DBP2	HMT1	RFA1
RPA43	RPA43	RSC6	MTR4	SSL2	SWI3	SUB2	CEG1		PWP1	RSC8	STH1	STH1	MDY2	SNX41	MRPL4	GET3
PRP39	TRM112	PUP2	ESS1	RNR2	YMR315W	CDH1	EBP2		NOC4	SHR3	RPS10B	RPS10B	CNB1	CUE5	CDC48	COP1
NUP1	SNF5	RAP1	MCM3	UTP20	BDF1	PTA1	UBX5		SNP1	NOC4	UTP7	UTP7	CPR1	NUP53	NHP2	PHO13
AME1	BFR2	SHR3	SIS1	MOT2	RNA1	RRP15	RNH201		RSC8	GFA1	RPT2	RPT2	GTT1	SNF7	CMD1	UTP14
YAK1	INO80	SRM1	SRB2	HDA2	MOT2	SPT4	CTF4		SEC2	SUP35	CMD1	CMD1	TAF6	RPF2	COY1	TEF1
MOT2	CWC21	SRB4	SEN1	RPS24B	NOP2	TOP2	RAD6		RPL18B	KRI1	RPL11A	RPL11A	ERG11	GSF2	CSE2	TPD3
PSH1	TOR1	RSC30	RFA3	RRN6	MVP1	GCN4	LSM1		RPL19B	TUB2	EGD2	EGD2	IMD3	SEC2	RPN3	MRI1
SNF5	PSH1	PSH1	TAF4	KIP3	TOA2	ISW2	SLU7		MRP4	CLB2	UBP13	UBP13	YHL042W	EMC4	KAR2	VPH1
BUD14	NUP57	TSR1	MEX67	PSH1	PEF1	UBC9	RPC10		GFA1	HCA4	SBA1	SBA1	RPL6A	GRR1	FIN1	UTP20
SSN2	MOT2	UTP21	SWI5	TAF4	GAR1	LSM8	RFA2		TUB2	SNP1	HSP60	HSP60	SUP45	CDC11	RSC3	RRP40
PRE9	NUP1	RCL1	IPL1	GAR1	EPL1	NOP53	MTR10		SHE2	RMP1	RPT3	RPT3	CLF1	CLN2	SMX2	RRP45
MCM5	PRP39	RPL11A	NAF1	YLH47	DPB4	SPP381	LSM6		CLB2	RPN2	YAP1	YAP1	CYS4	AKL1	MRPL3	SNU13
TUB1	AME1	RPS9A	CDC5	DNM1	STP4	RPC11	MSL5		RPN2	NNF2	RPL14A	RPL14A	SSC1	RPS25A	MCK1	ALG2
DIB1	PRE9	RPN2	CLF1	ERB1	BRX1	ESF2	LCP5		TUB1	BUD20	GPM1	GPM1	SNF7	ILV5	TSC11	CDC40
SNU13	PRP3	POL2	ACS2	MEK1	BTT1	ESF1	NPT1		HCA4	SAC3	NUP116	NUP116	ERB1	SMC3	RPS22B	SLD5
DPB2	NUP2	RPB11	LEO1	GID7	SSA4	BMH2	FCP1		PRP45	YAF9	MIS1	MIS1	SUR4	RPS29B	IMG2	BRN1
LSM3	TOP1	PDC1	RNA1	NMD3	RAD6	TUB2	RRS1		KRI1	NOG2	FKS1	FKS1	MRS6	RSC1	RIX7	HUT1
RPC82	NPL6	RRP6	PRP39	LSM3	SEC13	NUP133	TRA1		ERG25	MAK5	PSE1	PSE1	WWM1	THS1	RPT4	RBK1
TPK3	SSN2	IKI3	ARB1	ASH1	PPH22	YJU2	SNU66		BUD20	TUB1	ARF1	ARF1	MSS4	RPL23A	PRP39	RPA190
TOP1	HSP104	RFC3	ALB1	PCC1	GSY2	CFT2	TAN1		YAF9	MYO1	CHD1	CHD1	BRE1	RPL35A	PET123	ERG26
CYC8	RPC82	LAS17	SCL1	CDC23	POM152	MCM5	SMC6		ERG6	RPL24A	TSA1	TSA1	DNL4	SHP1	SRB6	VPS45
NUP2	SNU13	SOF1	MUD1	SUB2	PRI2	NHP6A	MAD2		SPC1	RPL12A	HSP104	HSP104	MNN11	PDR10	KAP95	ADE13
NPL6	MED1	CTR9	DCP2	KAR2	ADE1	YAF9	ELF1		SAC3	ARB1	FAS1	FAS1	SSL1	RPL14A	MRPS17	BUD31
IME2	CLN2	SBA1	ADR1	RPA190	REG1	IES2	YKU70		NNF2	PRP45	PRE5	PRE5	YGR054W	KSP1	RPN6	NOP14
CLN2	MCM5	NGG1	UME6	CWC21	NUP82	MCM3	MUS81		NOG2	SHE2	URA7	URA7	VHS1	RPL4B	TOR1	BFR2
MED1	LSM3	RPL3	MED8	PRP16	IRR1	RPD3	KAP120		MYO1	HOG1	BEM2	BEM2	NNK1	VMA1	RSM27	ARP3
HSP104	DPB2	SUM1	CDC53	JSN1	SSF2	IES4	TFB1		MAK5	SPC1	ARC1	ARC1	UTP5	RLP24	ISW1	RPL43B
NSA2	DIB1	YLR455W	TYE7	LSM8	MSH3	RRS1	KAP114		KAP104	URA2	TRM112	TRM112	ALY1	HSP26	LSM2	GEF1
MRD1	SWI5	RSA4	RNQ1	LGE1	CKB1	GLE1	SKI3		MYO5	ERV29	SIN3	SIN3	SIS2	YMR291W	PRE9	PSF2
SMC1	ARP8	RPL25	TOA2	BCY1	PRE3	NUP157	CKS1		ERV29	DBP2	MPP10	MPP10	AAC3	OLA1	MRPL20	TAE2
NIC96	DIA2	FOB1	NNF1	NSE3	RPC11	NUP120	SWC4		HOG1	ERG25	TSR1	TSR1	YTM1	MSS116	NUT1	RPL6B
CDC27	RRP7	NUP2	SPT4	SCH9	GDB1	RRP7	URA6		BUD14	PMA1	SSC1	SSC1	RCL1	OXA1	MRPS35	SDO1
RRP7	SEN1	RPS5	YKU80	STH1	NAN1	SIR2	PNC1		ARB1	MRP4	SUB2	SUB2	PKH1	MAK5	RAI1	SPE1
SEN1	NSA2	ORC2	RIO2	HPR1	NOP10	ASF1	SAS10		PMA1	MYO5	HRP1	HRP1	MLP2	LAP4	RPN13	ATP5
PRP21	MRD1	RPS17B	RPC11	NOT3	TIF6	SNF1	JJJ1		SWP1	RIM1	RPO31	RPO31	POR1	GIN4	SRB8	MBF1
SRB7	YAK1	PRP19	IFH1	PAC1	YDR034C-C	SYF2	PSE1		RPL12A	GCD11	KAP104	KAP104	NPA3	PAC1	PRP2	RPL36B
NUP82	CYC8	LRS4	TAF2	RPN1	HNT1	TAF7	DUS1		URA2	KAP104	RPS14B	RPS14B	INP51	YDL199C	NNF1	NUG1
MPS3	TUB1	CTI6	TOM1	HSK3	FCP1	ASM4	RPB11		GSP1	NET1	ACC1	ACC1	TUB1	VMA8	RPA190	YJU2
SCL1	PUP2	RPS1B	SUA7	PRE8	YBP2	NUF2	TIP41		RPL24A	NOT3	RPP2A	RPP2A	MRH4	CDC73	SNL1	SEC11
HSK3	BUD14	RPL6A	PRP6	SRB4	RAD7	DIM1	POL4		RIM1	TRA1	YTM1	YTM1	HMO1	RFC2	RIO2	BET3
LAS1	SMC1	PDR5	YKU70	SGV1	YNL010W	POM152	ADI1		GCD11	NSA1	RPS19B	RPS19B	SLN1	GAL4	YML6	KTI11
PUP2	MUD2	LSM12	IOC2	CAC2	CAM1	RCL1	NAM7		DBP2	MUD1	AHP1	AHP1	UBP7	RPS16A	TAF10	CRM1
PPH22	IME2	BFR2	RPC17	LSM7	HOM2	TAF4	SKI6		NSA1	VMA1	RRP15	RRP15	ECM1	RPS30A	RSM22	YMR1
ARP8	PPH22	HAT1	ORC3	NUT1	HCH1	NUP100	EAF3		DCP2	NOC3	SMC3	SMC3	RPT3	CYS4	RPG1	ATG3
DIA2	NUP157	RPL20A	MCM7	STE12	KAP114	RRP6	TOM1		NET1	UTP9	PFK2	PFK2	PUT4	DOS2	YHR140W	NOP4
MUD2	NUP82	DIM1	UBA1	SWI5	CSE1	DBP2	SIN3		TRA1	ERG6	LAS1	LAS1	CLU1	MLP2	MRPS8	TEF2
RLF2	NIC96	REB1	SWI6	POL1	NSE5	SIZ1	DNA2		MUD1	BUD14	VMA1	VMA1	IBA57	GCD6	MED11	RVB1
SWI5	HRP1	NSP1	RAD23	RNR4	GRE3	NUP192	SWD2		BBC1	RPB10	OTU1	OTU1	SHQ1	PUP2	MED6	NPL4
NUP157	PAF1	UTP14	SGF11	BUD32	YPD1	OKP1	TSR2		VMA1	SWP1	YDR333C	YDR333C	SUI2	SPT5	NPL6	SEC61
IMP4	ABF2	RPL16B	SAC3	PRP4	TOA1	BLM10	KAR3		NOT3	BBC1	CRN1	CRN1	SPC110	PWP2	SWP1	PRP46
RSA4	SCL1	RFA2	HSP26	NSE5	CKS1	NHP10	RAD7		PDR5	DCP2	CRM1	CRM1	RSA1	UTP10	PRP3	RPL7A
HRT1	TPK3	CLA4	DBP7	SMX3	HCA4	SMC3	SWD1		NOC3	RPA190	CDC73	CDC73	YOS9	ROM2	MRPS28	VMA7
MSL5	LAS1	LSM4	SPT6	MEX67	MTR2	RRP45	MET18		RPB10	SSF1	NET1	NET1	THI3	RPS25B	RPN7	RPB3
SAS10	SRB7	NFI1	SPT20	PRE5	GLC8	NET1	TMA16		UTP9	NIP7	YHB1	YHB1	YLR243W	YAP1802	NOP6	DSK2
RPB11	RLF2	PNO1	RPC25	ENP1	AOS1	LSM5	YIH1		FEN1	EFT1	SIS1	SIS1	PGK1	PSP1	UTP30	COQ3
HRP1	RSA4	RRP15	LEA1	NUP100	UPF3	SWI1	TOF1		SHO1	ECM16	LSM12	LSM12	THG1	ITC1	ARP7	PSD1
MED6	RPS6A	NHP10	HTL1	TOM22	TEL2	NSR1	BCP1		NIP7	GSP1	PGI1	PGI1	TAF14	RAS2	MED8	SMT3
SNU71	SAS10	NSA2	FUS3	RPD3	SRP72	CDC27	SCP160		RPA190	TDH2	CKB2	CKB2	SCS2	ACP1	PRT1	SRP101
SPC105	IMP4	RSC9	SKP1	GTT1	YPR1	DBP3	LSM7		RRS1	RRS1	SMB1	SMB1	PRP6	BUD3	CLPB	YUH1
SLX5	HSK3	RPT4	CHK1	YKU80	NSR1	MCM6	YTM1		ECM16	LOC1	CCT4	CCT4	RNQ1	ADH3	RPS2	RRP4
OKP1	NMD3	MCM6	SFH1	SWI3	RNQ1	NUP57	HRR25		EFT1	STB2	MDN1	MDN1	RPC40	SEC22	MRD1	PSO2
NMD3	RPB11	HHO1	HIR2	NOP12	RTG3	RPN14	YTA7		SSF1	TUP1	TIF1	TIF1	CDC13	YPT1	HMO1	ARC40
SPT4	MPS3	RPL2A	SCP160	RDS1	ACB1	NUP188	LOS1		TUP1	RNQ1	CHC1	CHC1	SNO4	ADE12	BMH1	ARC18
TAF2	BUD21	HSP30	LHP1	HSP78	PTC3	PWP1	SMX2		TDH2	TEF4	SEC31	SEC31	RNA15	RPP2A	NAP1	LPD1
PAF1	PRP21	RPL27B	ARP5	RIX7	GRX1	NTC20	TOA1		RNQ1	PDR5	MAM33	MAM33	NAM2	YKL151C	RET1	EGD2
BUD21	HFI1	CPR1	RPS7B	NBP35	HPT1	YSH1	YSA1		LOC1	FEN1	RPL26A	RPL26A	MLH1	SPT8	SED5	TMA19
HFI1	SPT4	RRP7	RIF1	CLB5	SME1	CFT1	RAD51		GTT1	PGK1	RPL38	RPL38	TRZ1	SGT2	CCT6	PGM2
MED2	SPC105	MOT2	SPN1	SMC1	DIP2	RFC2	GDB1		EMP24	HRK1	PRP19	PRP19	PSA1	AIM31	HCA4	HHF1
ABF2	MSL5	MRD1	KSS1	REV1	YRB1	ORC2	PHR1		MLC1	SHO1	ISW1	ISW1	YLR125W	ESS1	RPN12	RRP8
SDA1	SLX5	YHB1	NUT1	MSL5	THO1	CDC33	SNP1		CMK2	RPT4	GAL11	GAL11	MOT1	VMA6	ENP2	CYM1
POL2	MED6	SEC22	NUP157	REB1	SET5	UME1	NIC96		STB2	RPB8	CCT8	CCT8	RSE1	RSC30	SNU23	ERG20
LUC7	SNU71	RPL17B	TUP1	SNF4	UFD4	RTR1	LHP1		PGK1	EMP24	RPC10	RPC10	PET100	VTC1	UBP8	VAC14
SME1	MED2	SNF12	IOC3	NIP7	RPN2	SEH1	UBP12		RPT4	MLC1	SUI2	SUI2	YPL108W	YCR043C	RSC58	GND1
PRP16	SDA1	RPL17A	YNG1	PRE9	WTM1	PAF1	ORC2		RPB8	PGD1	RPT4	RPT4	ADY2	ARC35	PGD1	FMP41
NUP49	OKP1	RTG2	HIF1	CDC4	ASK10	MCM7	SRP72		HRT1	RAD23	SCD6	SCD6	HOP2	APL3	RPC10	MLH1
RAP1	TAF2	RPS16B	RPC34	PPZ1	OTU1	FPR3	PCT1		PET9	VPS9	AKL1	AKL1	LDB17	SMY2	SME1	GDI1
PDS1	HRT1	HOG1	DEF1	NAN1	YML081W	COR1	LSM4		RAD23	SNF7	FAS2	FAS2	SLP1	YPR063C	MED4	TMA22
DAM1	CDC27	MSH6	IMP3	SIR3	STH1	TAF2	POL5		SNF7	NAN1	VPS1	VPS1	SGA1	BEM2	MRPL24	NAR1
RTT107	RAP1	LAS1	CEG1	XRS2	CDC39	CTI6	HEM3		TEF4	CMK2	SEC26	SEC26	ARF1	COP1	RPL33A	STT3
LGE1	LGE1	MTR4	PUB1	CKB2	BAT2	IES3	RPA49		HRK1	MAE1	PHO88	PHO88	BET1	UBP13	LSB3	TMA46
SIR3	SME1	ESS1	SPC110	MHR1	FOL2	MDN1	CUS1		SSN3	SSN3	RPL29	RPL29	RPL4A	SPC19	MED2	BUD32
MLP2	NUP49	MCM3	MLP2	DDC1	RLI1	BMH1	BNA5		PGD1	UTP15	TRA1	TRA1	UME6	YRB1	RPC82	COQ5
NUP53	SIR3	SIS1	VPS75	PPT1	TFB4	CHL4	CDC23		HSP60	SRB5	PDB1	PDB1	YKU80	LSM4	BUD20	SMD2
NUT1	NUP53	SRB2	RFC5	PUF6	MOG1	NUP170	HFM1		UTP15	HSP60	NOP9	NOP9	TDH2	SEN1	PUP2	HEM12
DIM1	MLP2	SEN1	SNF6	PRP2	TRM112	SKP1	LTV1		SMD3	RPS18A	FAA4	FAA4	MYO2	MDN1	CWC21	TYS1
POL1	NUT1	RFA3	OYE2	YAP6	GRX3	DIS3	PFS2		PRP9	PKC1	BDF1	BDF1	HTZ1	URA5	NAS6	TUM1
MTR4	SPB1	RPL13A	RLI1	SAN1	YOR342C	SEM1	CDC14		CDC39	SEC10	TOP1	TOP1	RPL27A	MLP1	MED7	GCD6
UTP18	LUC7	TAF4	PRP40	CDC39	CLA4	APC11	RAD26		PRP11	RVS161	CDC39	CDC39	SPC72	CHS1	ADH1	PLP1
SRM1	DAM1	MEX67	NUP159	SCP160	TMA7	TAF11	CWC24		SEC10	LGE1	RPL31B	RPL31B	MSH2	EGD1	MRPS16	TOP1
SYF1	CTR9	RPL10	RHR2	AME1	TRM8	ITC1	CDC5		PKC1	RPO26	GCN4	GCN4	POP6	TPM1	MAM33	ARP2
RFA2	EPL1	SWI5	BUD21	BRX1	SMB1	MSL5	INO80		NAN1	PET9	TFG1	TFG1	SAP185	PUF2	SNF2	VPS34
SWD2	SRM1	NAF1	ASK10	ELA1	ARP7	TPK2	TFG2		SIT4	LAS1	RPL35A	RPL35A	MEK1	HSP150	BDF1	POL12
NUT2	POL2	RPL4A	MSH2	APC2	SQS1	NUP53	FCF2		WWM1	WWM1	ACS2	ACS2	AIM31	BZZ1	DIB1	PUS7
EPL1	DIM1	RPS3	AME1	MAK5	AFT1	YLH47	TGS1		BOI1	PFK1	PRE9	PRE9	ERG25	RET2	NUT2	NMT1
KIN28	SPT20	CLF1	CSE2	ORC5	SNU13	MUD2	HHO1		TPO1	GTT1	NPA3	NPA3	STE50	UBP6	RPN9	YCS4
RPC37	RSC58	ACS2	ORC5	RAD54	RPS31	SIR3	BMH2		SRB5	SPC110	ALB1	ALB1	ITC1	RPB7	RPB4	SLC1
NAB3	RSC6	RPL6B	CKS1	ATP2	SNL1	SLA1	RAI1		YSC84	EFT2	RPL19A	RPL19A	CBF2	TMA19	CKB1	HCA4
RSC6	PRP16	LEO1	LSM2	RNA14	CRZ1	SRP40	ELP4		RPO26	PRP9	IPP1	IPP1	ATP2	FAS2	RPC37	KAP95
SPB1	PNO1	RNA1	NOP16	RRS1	SRP21	MCM21	TFB5		NHP2	SMD3	SUP45	SUP45	URE2	UBP8	MRPL36	SUB2
RSC58	RPC37	RPL36A	SLT2	VPS75	SNU114	NUP2	ECM5		LAS1	PRP11	PET9	PET9	CCT6	RPS28A	NNF2	RPS1B
TFA1	DIG1	RPL8B	SVF1	NHP6B	MEC1	UMP1	SSF1		SPC110	IMD4	RRP9	RRP9	MYO3	EFB1	RSC2	UFD1
PNO1	ADR1	YLR413W	RFC4	RFC2	CTH1	RNA14	RRP14		MAE1	CDC39	ESS1	ESS1	ADH1	CCT7	SPT20	MRF1
CTR9	EAF6	RPL16A	LYS20	OKP1	PPT1	TFA1	NTG2		RPS18A	HRT1	DCP2	DCP2	RPS8A	FPR1	LSM3	UTP10
RRP6	UTP18	PRP39	RTR1	RPT2	IES6	HMT1	SER2		EFT2	TPO1	RSC3	RSC3	NUM1	NAS6	LSM6	ERO1
CCR4	PDS1	ARB1	MCM5	UTP7	NUP85	PTI1	FYV10		RVS161	IKS1	ENO1	ENO1	CRN1	RPS31	RPL12A	ARB1
YKU80	MTR4	ALB1	BDF2	MSN5	NUG1	CDC39	TAF2		LTE1	BOI1	RPS25A	RPS25A	TIF4631	RAD6	ROX3	SAC6
SET1	CCR4	SCL1	UME1	PRP31	SRP68	BUD31	NUS1		IKS1	NOP13	RPL24B	RPL24B	CDC33	TAE1	RPB11	YKT6
SPT20	SRP40	MUD1	UTP18	PRP11	RPA49	NAP1	GCN5		LGE1	RPS15	TCB3	TCB3	COY1	RFC1	NSP1	COQ4
ADR1	POL1	RPS13	MED1	RIX1	BDF2	RFC3	RRB1		TCB3	TCB3	ENP2	ENP2	SPC24	SEC26	RSA4	COF1
EAF6	KIN28	DCP2	RXT2	KAR3	NTF2	ASR1	SSM4		LSM3	LTE1	IFA38	IFA38	PRK1	IDH2	LSG1	HHF2
DIG1	NUP60	MEP3	TPK2	ACB1	EDC1	SIR4	SCS2		YTM1	ESF1	RPN3	RPN3	MDM38	SEC21	RTT102	SER1
SPO12	NKP2	RPS1A	RCO1	RPB8	NOG2	IES6	NAF1		MPS1	YSC84	DBF2	DBF2	GAL4	PRE8	SSN2	RPL16A
NKP2	YKU80	ADR1	HSH155	ASF1	YCS4	RAD53	ISW2		SKY1	ARC1	ALD6	ALD6	DEF1	KIN1	HFI1	RRN3
CDC53	RRP6	UME6	MED7	CTF4	IZH4	APC2	TAF9		SNU66	YTM1	TDH1	TDH1	SMY1	NOP10	SIN4	HGH1
TAF7	RPS2	ALG1	PBP1	RAD50	SAD1	PAP1	DBP5		ARC1	PUF4	MYO2	MYO2	SHP1	VAC7	MRP49	SMD3
CLB3	NUT2	LAC1	SRS2	SUM1	SGF29	POM34	RKR1		MDM38	KOG1	RPC19	RPC19	RAD14	ERG25	TFG1	DOM34
NTR2	NAB3	MED8	RPA34	ITC1	PIK1	NRD1	SET5		PFK1	STH1	BFR1	BFR1	RPG1	MHR1	IMD3	PAC10
MTW1	TFA1	CDC53	PAN1	MCM5	YER163C	APC5	TAF13		IMD4	CDC73	GBP2	GBP2	SEC22	PRE5	MRPL13	EGD1
CBF2	SYF1	TYE7	NOP10	SAS10	RAD4	NUP60	YAR1		CSM1	SNU66	GIN4	GIN4	SML1	ADH6	RPB7	ELP2
RPS2	RFA2	RNQ1	ORC6	RRI2	HMG2	CRM1	SHQ1		RPS15	CSM1	RET1	RET1	LEA1	MCM2	RSC4	SRV2
PRE8	SNF6	CSG2	MLP1	SPS1	HOS3	REF2	HSH49		ESF1	NHP2	PUP2	PUP2	SEC62	IPP1	SPT3	NAP1
MSH2	IES1	TOA2	GBP2	ORC2	APC5	IOC3	GLE2		CLF1	MPS1	PRE10	PRE10	PMA1	RNA14	SNU71	RNR1
SRP40	NHP10	NNF1	PRE8	FIP1	GID7	TSR1	MIC17		KOG1	RPL32	RRS1	RRS1	KRE6	ALR1	CCT3	TIF35
UTP30	TAF7	SPT4	CCR4	SKI6	SBA1	TAF8	TAF10		NSP1	LRS4	TOR1	TOR1	RTT107	SME1	PRE10	PAB1
WWM1	SET1	YKU80	RRP45	PDB1	MCM3	APC4	NUP57		CBK1	HSP104	LSB3	LSB3	STE7	RPC10	SPB1	GSH1
IES1	HPR1	RBD2	EGD1	RPS9B	SSF1	TOP1	HOM2		STH1	RPS0A	SWI3	SWI3	CDC34	SSH1	YAF9	UBP14
CHK1	UTP30	RPC11	NUP188	RGR1	RPO31	SGV1	SMC5		PUF4	SIT4	DEF1	DEF1	TOM22	GSP2	PRE8	MGE1
NHP10	STB2	RPL2B	NUP57	SNT309	YNL134C	TFB4	IPI3		SIN3	SIN3	GCN20	GCN20	SER3	MET4	RRP15	CEX1
DUN1	SPO12	IFH1	DIA2	COB	ESF1	SWR1	TPA1		HSP104	SKY1	REG1	REG1	BDF1	YMR086W	GCN1	RPB10
NUP60	CLB3	TAF2	PPH22	KIN28	SWI5	ECM2	PRP4		CDC73	CBK1	OLA1	OLA1	NTR2	CYR1	SIN3	SDH2
HPR1	MTW1	RPL15A	ESF2	ARP6	SEN15	RFC1	PSY2		NOP13	CLF1	AHA1	AHA1	BMS1	RGI1	RSC9	PEP8
SNF6	RTT107	TOM1	ASH1	YJL113W	BUD22	EAF3	TAF7		YAK1	COP1	HSP42	HSP42	ADY3	PTA1	MRPL9	DHH1
STB2	CDC53	SUA7	SAS10	SNU66	PBI2	NUP85	CUS2		VHS1	LSM3	CCT2	CCT2	MED8	UIP5	SRB7	STI1
ROX3	SWD2	PRP6	MBF1	SRP68	NAB3	FIP1	SPC97		LRS4	SAP185	RPA43	RPA43	TOR2	RRP6	LSM7	RAD50
POM152	CHK1	YKU70	RNA14	RIF1	KRI1	PDS1	HRP1		RPL32	KEL1	VIP1	VIP1	KIN1	TOM22	HYP2	SGD1
DIS3	PRE8	IOC2	RAD52	PFK2	PIH1	MSH6	PKC1		RSE1	SCP160	GND1	GND1	MCM5	ACO1	POB3	UTP4
RPC34	CBF2	RPC17	PDR1	PKH2	GRE2	TAF13	NOP53		COP1	PDC1	PDR5	PDR5	RPA135	TCO89	SUP35	TRM10
MCD1	NTR2	ORC3	OKP1	MTR4	UBP10	MPE1	PXR1		SMD2	SCD6	COP1	COP1	END3	OLE1	TDH3	IST3
RRP15	DBP3	MCM7	NOB1	PIH1	PPN1	IKI3	HTA1		MPS3	NSP1	FUS3	FUS3	LRS4	CIN5	SHR3	URA1
ORC3	ROX3	UBA1	TUB1	STN1	RHR2	HAT1	APN1		VMA2	VMA2	ADA2	ADA2	SED5	RPL21A	NIP1	PDI1
RSC4	REG1	SWI6	MSN5	RPS14A	YRB2	MOT2	URA4		RPS0A	YAK1	SEC18	SEC18	NOP12	YAP1801	IMP4	LUC7
RMP1	RRP15	SRP102	RPB9	MCM21	URA6	NUP1	GRX4		PEX13	CKB2	SIZ1	SIZ1	CIC1	IPT1	NUP84	GCD2
RNA14	POM152	RAD23	NIC96	RHR2	URM1	STE20	RAD4		SAP185	VHS1	RHR2	RHR2	MRPS9	PER33	PDR12	DPB2
RNA1	GBP2	RPS22A	PRP9	PPH22	NNF1	RAD23	ORC4		KEL1	RSE1	TMA19	TMA19	CDC11	EDC1	MRPL8	GCV3
SCP160	ISW2	SGF11	RNR4	ERG11	LHP1	RPL3	DOC1		RPN12	RIX7	ILV5	ILV5	RCK2	CYB2	GFA1	SHM2
LSM7	WWM1	SAC3	LGE1	FPR1	PEP7	APC1	NMD5		SMC3	OTU1	NPL6	NPL6	PET9	RPS21B	SAC3	GLC7
RAD51	RSC4	HSP26	IES4	TOR2	RPS24B	ORC3	SWR1		RIX7	CDC55	RPS16A	RPS16A	MUP1	OCA2	CRN1	SNF8
ISW2	SCP160	DBP7	SWC4	DRS1	RAD50	SPC25	MEX67		GPI2	MPS3	EMG1	EMG1	SST2	SUB2	UBC9	RER1
DBP3	MSH2	SPT6	NUP133	CAT5	NUP120	SWP82	NUP170		CDC11	CDC11	RPA49	RPA49	GNP1	SVF1	PET9	GLY1
GBP2	RNA1	RPL26B	CYC8	ADR1	NOP12	RFA2	HOM6		OTU1	DBP10	DIG1	DIG1	SWP1	YIL161W	EFT1	RPS9B
REG1	RSC1	RPL30	RNR2	TDH2	RPA43	CTK1	UTP5		CDC55	MDN1	SAN1	SAN1	TOM70	GPD1	TIF35	CDC21
NUP188	RPC34	SPT20	ZDS1	OM14	IDS2	NUP49	MOG1		SCP160	SIR2	RTN1	RTN1	VPS4	IOC2	YGR130C	NHP2
NUP133	NUP188	RPL14B	NUP145	NAF1	PRE7	RXT2	PRP5		SCD6	RPN12	RPL40A	RPL40A	RAS2	TPS1	RPC53	ROT2
RSC1	LSM7	RPC25	HPR1	REC104	ECM29	RPA34	SPT3		MUP1	SMD2	ARO1	ARO1	GIS1	ERV25	TFG2	SMC4
MSL1	NUP133	SEC21	SPT3	GUT1	HUL5	HSM3	ISY1		PDC1	TSR1	RPS0B	RPS0B	NOP6	SRP68	MEX67	FBP1
SWI6	ORC3	LEA1	YAF9	TFA2	ABF1	RRP40	PUS4		SIR2	CTK1	RPL43B	RPL43B	MUK1	ASG1	NGG1	CAX4
UME6	SWI6	HTL1	MUS81	SNU13	ACS2	APC9	TDP1		SSA3	GCN4	RTK1	RTK1	VPS21	YER163C	FMP45	DED81
RAD3	RPS9A	FUS3	GZF3	IKI3	NAS6	VPS71	DRS1		PPZ1	PEX13	RMP1	RMP1	RRI2	CUE1	CDC73	GPD1
RFC3	RNA14	SKP1	MAK16	TFC4	ORC2	CDC16	CSL4		NNK1	SIR4	CPR1	CPR1	MUS81	TIF2	MRPL28	HMT1
UBA1	MSL1	CHK1	TFA1	CYS4	GLO1	MRPL4	SWC5		CKB2	SSA3	UTP13	UTP13	PGI1	TOM1	CDC19	YRB1
MCM7	RPS6B	QDR2	TRM1	NOP2	ASF1	CTR9	NSA1		YET1	SMC3	DBP3	DBP3	RVB1	YNL058C	RPS23A	CDC19
TFB4	RPS24A	SFH1	FAF1	MED8	RRD1	RAP1	CDC16		MEK1	UTP8	UBP6	UBP6	TUB2	RPS9B	PUF4	MRE11
SWC4	PDC1	HIR2	POL1	RAD3	CBK1	RPL25	MLH3		RIM11	YET1	ARP4	ARP4	YPL150W	NUD1	RSC6	UFD2
NUP192	DIS3	SCP160	NUP49	REV3	SMC4	SNF11	PUS1		TSR1	NUM1	PRP8	PRP8	DMA1	YPT7	ALB1	ARC19
NUP145	UME6	LHP1	SWD2	SMD2	RIB4	CCR4	BNA1		DBP10	FPR4	NUP60	NUP60	SPO12	TGL5	PRP16	MTD1
ORC6	HAT1	ARP5	NAM8	SME1	NMD3	GLE2	BDF1		MDN1	BIK1	RNA1	RNA1	GAR1	MHP1	INO80	DBP2
APC1	SPT3	RPL1B	PRE3	MDV1	YSA1	RPA12	YRB2		GPI8	MDM38	IMP4	IMP4	SPS1	TMA22	CHD1	VPS35
MED11	RTR1	RIF1	SPC25	RPS6A	UTR1	TFA2	MLP1		RPC19	PRP4	RPB4	RPB4	MPD2	MDS3	LSP1	DTD1
PRE2	LHP1	SPN1	UTP30	MTW1	PGA2	UME6	CAF16		CDC53	RPC19	MLC1	MLC1	HDA1	DMA2	RPS14B	SSU72
POP2	HHO1	KSS1	HFI1	CCR4	HOM6	PRP38	RRP1		PRP4	GAL4	COR1	COR1	SPT8	HOL1	LUC7	REX4
HAT1	DUN1	NUT1	ZUO1	HCA4	YMR027W	IPI1	APC2		UTP8	SAN1	MAK11	MAK11	BEM2	RPL31B	RIM1	UBP6
RPB9	ORC6	YOR1	SSN3	MPP10	SCC2	RRP43	URK1		HOF1	IVY1	UTP6	UTP6	PRP45	VPS9	PRP40	COQ8
LSM6	MAD1	NUP157	NOT5	TUF1	RNR1	YNG2	RIX7		GCN4	VPS1	TPI1	TPI1	RPB10	RPS24B	SEM1	PHB1
LHP1	RPB9	TUP1	SLK19	PDR1	YDR261W-B	IES5	PAF1		BIK1	NNK1	RPS12	RPS12	ECM29	GRX2	PRP42	GUT1
HHO1	UBA1	IOC3	ORC4	CDC53	YNL260C	SWM1	CBK1		CTK1	HOF1	RPN8	RPN8	GCN2	SUI2	MRPL16	IDI1
SPT3	DEF1	YNG1	PUP3	HDA1	UGA3	PPH22	LSM8		SAN1	PPZ1	DED81	DED81	HAT1	OYE2	TUB2	RET2
DEF1	SEH1	STE24	HRT1	URB1	TUP1	IWR1	MEC1		TVP15	RIM11	NAS6	NAS6	SEC2	ABP1	ESF1	TAL1
MAD1	MCD1	HIF1	SEH1	SKS1	YGR111W	RSM24	AOS1		GAL4	ISW1	VMA6	VMA6	OXA1	QCR6	TIF34	PWP1
RTR1	BIK1	RPC34	RAD4	MSL1	IRC20	RRP46	GLR1		NUM1	NPA3	UTP8	UTP8	POM33	GSY1	DBP2	SUP35
SKM1	RAD51	DEF1	FPR1	SHP1	RPD3	RPS5	MSH6		SIR4	PRE5	CLA4	CLA4	SIR2	SSS1	GBP2	PRP31
SIC1	TFB4	IMP3	PRP4	SPC19	SEC63	SET1	CDC31		TRM112	SPC105	KSS1	KSS1	PET10	RPS19B	SGF11	RPS0A
MCM21	NUP192	CEG1	RAD3	NSP1	NOC3	RPS17B	MVP1		PRE5	NAM8	COF1	COF1	RPL4B	MIA40	TPK2	DPH2
RPS9A	PRE2	PUB1	FIP1	SIN4	PTC7	SNF6	DBP3		NPA3	MUP1	SPB1	SPB1	ARP2	MRS6	YKT6	GCN20
PDC1	NUP145	RPS4B	TAF7	NHP6A	MDM12	EAF1	PCF11		NAM8	MEK1	SLT2	SLT2	YAP6	NUP170	MRPL10	UTP23
SEH1	MCM7	VPS75	YNG2	RHO1	YHR097C	MRPS9	RAD16		SRB4	RPL21A	GCD6	GCD6	PWP2	PAA1	RPN14	CTF18
BIK1	SWC4	RFC5	DPB4	ATP3	YJR008W	RFA3	VPS72		SPC105	RPS22B	DBP8	DBP8	CTK1	UTP20	SCL1	HTZ1
COR1	POP2	SNF6	RPL40A	GID8	RME1	MTW1	MPE1		UBP15	SRB4	SEC21	SEC21	TSC11	TFB4	LSM8	RPS28B
ESF2	RAD3	OYE2	ROK1	TOM20	ASI2	SWC5	NSP1		VPS1	LSG1	DSK2	DSK2	MGE1	RET1	SNF7	APL5
RFC1	SIS1	RPL7A	SMD3	ARX1	DCS1	RRP4	TRP4		FPR4	RLI1	RCK1	RCK1	GCN1	HCR1	MCM4	CLP1
NOB1	RFC3	PRP40	NAB3	DPB2	NHP6B	MCM16	TRM13		ISW1	POB3	SSA3	SSA3	PEX19	CLC1	ASC1	EFB1
PKC1	MCM21	RPL35B	DIS3	YPL216W	YGR027W-B	PFS2	RPL15B		IVY1	GPI2	PBP1	PBP1	RNA1	SSA4	ARP2	SEC7
CDC31	MED11	SEC27	BLM10	PET54	MCM6	MND2	TAF1		SKS1	UTP6	SUI3	SUI3	SPO21	PUP3	MID2	ACC1
RPC53	LSM6	RPL8A	SKN7	HAP4	YRF1-1	EAF5	GDH3		UIP3	YDJ1	END3	END3	HSE1	VPH1	MAE1	POL31
RPC17	NOB1	NUP159	CLB2	GPI2	FCY1	SNU13	PMU1		PDR12	TVP15	PAA1	PAA1	RPC19	PDA1	RPC31	MNP1
CDC34	FOB1	RHR2	LSM7	FOB1	MAD2	SLD5	PAP2		RLI1	TIF34	SHR3	SHR3	VMA1	RPL29	MYO5	VPS13
CDC36	SIC1	BUD21	DST1	SRB2	LGE1	CDC23	CDC27		LSG1	PDR12	RPN6	RPN6	SKM1	PRR1	FEN1	IKI3
SNU56	SGF11	ASK10	CDC25	HRP1	TOF1	HPR1	HDA1		POB3	UBP15	PRP40	PRP40	RPL18A	NOT5	STE20	AIM27
CLB5	CDC31	MSH2	SPT2	CAF40	OPI1	SWE1	ORC5		SMD1	HSK3	SEN1	SEN1	CBP3	POM152	RLI1	PSF3
SIS1	ITC1	BET1	KAP114	IPI3	SPE3	ORC5	CIA1		MEX67	MEX67	THS1	THS1	OST1	RAD18	RPL33B	CWC22
IKI3	RPC53	TPO4	SRB6	ELP2	REB1	RFC4	PCH2		SPP382	SPP382	TPK3	TPK3	MAK5	ISW1	UBP6	TAH18
BLM10	ESF2	CSE2	NUP84	PRE10	RRI2	LEO1	PIF1		UTP6	TRM112	SES1	SES1	UBP8	RPN6	TYE7	GDT1
SSM4	HSP26	ORC5	MRC1	NUP2	ADI1	RSM23	NOP12		HSK3	RPS2	NUM1	NUM1	SNZ3	RPS30B	RSM18	GAR1
ITC1	CDC36	CKS1	CSM1	RTT102	MEU1	ROK1	BPL1		RPL21A	VAM7	YHR020W	YHR020W	TFA1	SCP160	GPI8	RET3
HSP26	NOT5	ALG5	SNP1	PRP21	MSN4	MRPL35	RAD18		VAM7	CHC1	RPD3	RPD3	SNL1	RTR1	SOH1	VPS29
RPA34	RFC1	LSM2	RTG3	SAC1	APJ1	RSM22	MSS4		RPS22B	GPI8	NHP10	NHP10	GCD6	SPO1	SNF5	SLY1
NOT5	BLM10	NOP16	DOT1	DAM1	FCF1	RPS1B	CEF1		YDJ1	NKP2	UBA1	UBA1	PKC1	PNC1	EMP24	QRI1
SGF11	CDC34	RPL20B	HOS3	RAD4	DSE3	MRP51	YRA1		SKM1	SMD1	EGD1	EGD1	FIN1	YNL208W	GSF2	GRS1
FOB1	RPA34	SLT2	FKH1	MDM34	RAD51	TRM112	PAN6		YHR140W	TIF4632	SIR3	SIR3	RPL6B	MID2	NUP42	ARC35
SOH1	IKI3	RET2	SIN4	UBA1	SMC1	RPL11A	ADE3		TIF34	RPF1	SEC23	SEC23	NYV1	RPL26A	FBA1	PEP3
ZDS1	RPC17	RPL31A	GPD1	ORC3	PBP1	SKI6	MCD1		SEN15	NDL1	SAP185	SAP185	TOA2	APM1	BUD21	DBP10
UME1	PAC1	SVF1	NUP1	NFS1	NPL4	RPL6A	TMA23		CHC1	TOP2	MRD1	MRD1	SIS1	YNL010W	GCD11	GAA1
SRB8	ZDS1	RFC4	RAD6	SRB5	RFC3	RFC5	RAD14		SEC22	ORM2	SKI3	SKI3	PRP11	GDE1	MCM2	CYB2
PAC1	SNU56	LYS20	RAD51	NOP9	RSC4	SSU72	LSM12		YPL150W	BEM2	NAT1	NAT1	LYS12	CBK1	IMD4	NIT3
PAP1	CLB5	SEC61	SNF11	SWI4	YKL091C	DOC1	GDH1		ORM2	UIP3	BNI1	BNI1	GAP1	POL2	PRE2	GNA1
RRP45	UME1	RTR1	MSN4	RRN9	PNG1	RPL20A	SRP68		NDL1	PRE10	PAF1	PAF1	SAT4	RNR2	SYF1	ISA2
SLD5	SKM1	MCM5	RAT1	PPH21	DBP3	SUA7	MPH1		NKP2	RLP24	IDH2	IDH2	YPT7	MRPL3	SSD1	MOD5
ARB1	SRB8	BDF2	WWM1	SWD1	NOP4	SWC3	ORC1		RPN8	YHR140W	TUB1	TUB1	YDJ1	TPI1	SFH1	ATG7
ORC5	PKC1	RPL9A	SLX5	RRP17	NPL6	YTH1	RPC53		RPS2	SKS1	NOB1	NOB1	DPM1	PUS1	CKB2	ACB1
FIP1	SPT2	UME1	CTF4	MEC1	RKM1	MRPS5	MAG1		RLP24	SKM1	TAE2	TAE2	RPN2	TMA10	RSM19	RRP5
PTA1	ARB1	MRP10	ELF1	YHB1	MHR1	NAM9	RIB4		MCM2	RPN8	RPB11	RPB11	AUS1	ATG1	ERG6	AAH1
CDC4	PBP1	UTP18	SMD2	APC4	SUB1	HDA2	NPL3		PRE10	SEC22	FRK1	FRK1	PEX13	PIN3	MYO2	MEF1
CDC7	ALB1	RPL12B	TOF2	ECM29	LOS1	RPL16B	RPC17		RPF1	RTT102	ARP8	ARP8	BUD27	RNR4	RNQ1	MSE1
RFA3	SOH1	MED1	CBK1	IFA38	NHP6A	SSD1	PPH22		HSH155	YPL150W	ERG10	ERG10	SNF2	HIS5	TSR1	UBC6
IFH1	IFH1	RXT2	GSY2	MRT4	ADE8	GBP2	MED7		TOP2	FRT2	SEC2	SEC2	RPB3	RIB4	NOP16	SMC3
SPC42	SPC42	TPK2	RTF1	KAP114	BNA1	CTF3	NOP6		SSC1	SSC1	CDC11	CDC11	RPB9	STP4	PUP3	GLO2
CFT1	CTI6	RPL11B	NUP42	KRI1	DSK2	PTK2	UBX4		HRD1	MCM2	SNU114	SNU114	CDC4	URM1	MRPL15	TAE1
ELP2	APC1	RPS11B	HIR1	PRP46	TEC1	RPL2A	AAR2		TIF4632	GYP5	PRP6	PRP6	CDC15	TIM10	SPC25	DPM1
CAF40	ORC5	ORM2	CBF2	MED4	SNT1	PRP24	SSN8		BEM2	RPS30A	IMD2	IMD2	HAS1	SBH1	RPC34	ADP1
NUP170	SSM4	SLM1	NUP82	ATG27	YGL082W	RSM10	TUP1		DUN1	NMD3	SEC28	SEC28	GAL80	IES1	PIL1	SYF1
PBP1	RFA3	RCO1	PRE2	SLI15	YEL007W	SRM1	MAP2		RTT102	FKS1	GLT1	GLT1	POP2	SFK1	TIF5	CAP2
CTI6	CDC7	HSH155	RPC31	RIM15	PSF2	RRP14	FIP1		SPO12	NOP9	STI1	STI1	IME2	PAN3	VPS1	APM1
ALB1	ASH1	MED7	IES2	NBP2	HIS6	MRPL1	GID7		NMD3	HSH155	NNF1	NNF1	TPO1	GRX1	SWI3	RRP9
SPT2	ASK10	MRPL25	RTT106	EST1	GLR1	POL2	SSA1		UTP13	TAF10	NAB3	NAB3	ATG12	ERV29	PGK1	REI1
REF2	BDF2	PBP1	POL30	HSH49	SUA7	IOC2	URA5		SUA7	SUA7	RFC3	RFC3	COP1	TVP18	ERP1	SDS22
GAL80	NUP170	VMA7	ASG1	ZDS2	MTR4	NSL1	NOP16		NOP9	HRD1	RAD53	RAD53	NPR1	HPF1	PRP22	STE24
ASH1	RMP1	RPL19B	IES3	VID30	YDR316W-B	HHO1	CTF8		TAF10	DBP9	ARP9	ARP9	NUP42	ULP1	PRE3	TVP23
CDC6	FIP1	SRS2	HOM2	MET4	LOC1	HIR2	MCA1		CDC25	SEN15	YKT6	YKT6	NOP2	SIR3	TPO1	PRP9
TFA2	SLD5	RPA34	SPC19	NRM1	TOF2	RSM26	RTT103		GCN2	SPO12	VMA4	VMA4	PRT1	UTP4	TIF4632	PIS1
TAF13	REF2	RPP2B	ABF1	RPB7	YAR010C	SRS2	ROK1		RPS30A	GCN2	CLB2	CLB2	MCM2	RPS26A	TPK3	PMS1
HSH49	RRP45	NOP10	TRP5	PFK1	RPS9A	MRPS18	SPE3		SCS2	DIG1	HCR1	HCR1	SMD3	NYV1	NUP159	TIM17
CDC25	ELP2	SNL1	POL5	YHR162W	WWM1	DAM1	SWH1		GYP5	RNA1	SCS2	SCS2	ATP1	LSC1	SSN3	SAC1
RSC9	PAP1	RPS8A	SMC1	CTR9	ECM16	RSM7	NCE103		FKS1	DBP8	ABF2	ABF2	BUD20	VTC3	SEC22	RPS31
MIF2	CAF40	ORC6	RTT107	IDH2	MCM5	RCO1	HST3		HNM1	NHP6B	NHP6A	NHP6A	CLN2	RPN3	RPS9A	RFT1
DSK2	RPL11A	MLP1	CLN2	CHL4	FIP1	RAD3	HAP3		DIG1	UBP6	HOG1	HOG1	USA1	SEC11	ERV29	CDC8
CTF4	RSC30	RPS24A	NMD5	LOC1	SEC39	MTR4	FUN30		FRT2	UBP13	RPS10A	RPS10A	VMA2	ECM3	MUM2	CIR1
SSN8	TAF13	GBP2	SCS2	REF2	PDR1	ADR1	TPK2		MID2	SCS2	NSP1	NSP1	PDR10	CPR6	YHC1	BIM1
RAD52	MIF2	VMA8	COF1	SLK19	IPI3	NOP10	HST2		MCM6	UTP13	DIP2	DIP2	MLC1	YIL169C	SWE1	RPL37A
ASK10	CFT1	PRE8	YMR315W	LSM6	CBF1	RSM25	RPC82		YKT6	ERP3	IKI3	IKI3	MRP4	DAP2	PRP21	LAP2
BDF2	SSN8	CCR4	EAF1	CSE2	FUS3	NKP1	FPR3		RNA1	CHD1	MRH1	MRH1	NUP57	NUP2	SNU56	YVH1
HTL1	RSC9	RRP45	NUP53	MRPL16	HMF1	REG1	PUB1		DBP9	DUN1	DIM1	DIM1	PAH1	TCB1	RPC19	RPS19A
GRR1	CDC4	EGD1	PGD1	FZO1	UIP3	PHO23	HIS6		SEN1	CDC25	MSS116	MSS116	CDC55	RPL34B	CWC23	NEO1
RSC30	RAD52	MRPL19	TFB4	BTN2	TBF1	RPL17A	RRP7		MED4	FBA1	MYO5	MYO5	UBP13	PGA2	GSP1	RAD1
RPL11A	SEM1	NUP188	CCL1	YKU70	LYS20	BRR1	CDC73		PRE9	RPL23A	DCP1	DCP1	HSP30	HIS3	MRP20	CHD1
SEM1	CDC25	NUP57	SIC1	NOC2	ORC6	DIG1	TID3		UBP6	SPO21	TCP1	TCP1	NUF2	GCN3	PSE1	MAG2
RFC4	CTF4	DIA2	RPA12	RFA3	RDH54	PSF2	HUL4		DBP8	MID2	SUR4	SUR4	RFA2	RPT4	PRE7	HEM13
RFC2	CDC6	PPH22	NUF2	PML1	BNA6	RPL27B	UTP6		NHP6B	SAS10	RPN12	RPN12	HYP2	CAP2	RPS19B	INO1
YJU2	PTA1	ESF2	CST6	STU2	MIG1	IMG1	NUP84		UBP13	IPI3	IPI3	IPI3	RPS4A	RPS22A	RPB9	MES1
SNU23	HSH49	ASH1	SWR1	RAD5	CAF130	RPL17B	RAD24		SPS1	SEN1	ADK1	ADK1	RTG3	RPL34A	SET2	OTU1
LSM5	GAL80	SAS10	SEC13	NUP159	MGA2	DBP7	ECO1		SAT4	HNM1	HSP26	HSP26	NOG1	DNM1	RPA49	CDC39
CBK1	DSK2	MBF1	NUP100	SNM1	POL1	CDC45	ERG8		ERP3	SNU13	IES1	IES1	EGD2	MCK1	RPS17A	URA2
MCM10	HTL1	RNA14	SNU66	IFH1	SPT4	MRPL17	MTQ2		SPO21	YKT6	CTI6	CTI6	NOP14	EMP24	HSM3	MNL1
SFH1	YLR455W	RAD52	FUN30	COX2	RPC82	ORC6	AZF1		MCM4	RPL42B	RFC2	RFC2	LGE1	RPL8A	YDR333C	NOP9
RCL1	EGD2	PDR1	CDC31	PRP3	INO80	RPS16B	SNF12		RPO31	HSP42	ERV25	ERV25	GSY2	SEH1	CDH1	UFD4
REB1	TFA2	OKP1	STU1	CHD1	YDL144C	SPN1	CDC42		SEC26	PRE9	RCL1	RCL1	VPS15	MAK16	NHP6B	DUG1
STE12	RCL1	NOB1	YKR018C	CDC6	YDR365W-B	RTT107	RAD54		SEC23	SEC23	BRR2	BRR2	FEN1	MDM34	VMA1	DUS3
DAD2	MUS81	MSN5	AZF1	IRR1	HDA3	SPT6	STO1		SNU13	RPO31	LAS17	LAS17	MAK21	SEC65	NAF1	OXP1
PRE3	SUM1	RPB9	BRF1	EAF6	PSF3	RRP42	NOP13		PRP46	URA7	NHP6B	NHP6B	SHR3	CDC19	HRK1	YCG1
PRE4	RTF1	MRPL22	MED4	CUS1	YDR365W-A	RPS3	ARG82		WBP1	SAT4	RPN13	RPN13	SWI6	SCS2	ARB1	CHL1
EGD2	REB1	NIC96	GLN1	CTK2	YJL055W	MRP7	DDP1		LSM5	SPS1	MYO3	MYO3	GCN4	ATP2	PKP2	RPC34
RTF1	SFH1	PRP9	PRP31	SRB6	NRG2	EGD2	THI4		SAS10	RPS9A	BFR2	BFR2	BOI2	SHE3	SPG5	TFA1
CDC55	MSH6	RNR4	RPN7	POL32	ARB1	MRPS28	NMA111		IPI3	MCM6	NFI1	NFI1	LAP4	YCH1	YET1	CAF40
MUS81	GRR1	LGE1	CRZ1	PSY2	NIS1	CSL4	TRM82		CEF1	MED4	TEM1	TEM1	MHR1	PRO3	ISW2	ACS2
MSH6	RTG3	IES4	IES6	RPC17	POL32	ESS1	APC11		FBA1	SEC26	NSA2	NSA2	YOR1	SEC18	PNO1	ALG14
RTG3	LSM5	ERP2	IDI1	DIB1	NVJ1	HSP104	TAD1		PRP2	PKH2	CYR1	CYR1	YKT6	YOR1	CRM1	AIM45
HAP2	CBK1	SWC4	SXM1	TFG2	RGR1	VPS72	RRP42		RPL42B	MCM4	HRT1	HRT1	ABP1	RPL10	HRT1	TFB3
YLR455W	RNR4	NUP133	NOT3	RPL28	SWI4	DEP1	RRP15		RPL23A	RPD3	SOF1	SOF1	SPO14	SHR3	TOR2	ATG8
RXT2	PRE3	CYC8	MPS1	SKN7	VTS1	UTP14	NTG1		ASF1	SDA1	ERG6	ERG6	POB3	NAT1	PDR5	CAR2
SHE2	MCM10	RNR2	LYS21	NUP157	UTP9	NOT5	TRM10		CHD1	GCN20	SEC13	SEC13	EMP24	RPS21A	HSL1	ESA1
SUM1	YJU2	ZDS1	ERG10	CBF1	POG1	PSF1	SRP40		URA7	NUP42	GCD7	GCD7	FKS1	NCE103	TDH2	UGP1
RNR4	RFC2	NUP145	REF2	FMP48	CAT8	MRP1	PTA1		VPS20	ZUO1	VMA8	VMA8	RPT2	PKC1	SEH1	POP2
NUP120	PRE4	HPR1	RIO1	SAP185	UIP4	RPA14	PBP1		RPD3	BNI1	RAD23	RAD23	NIP7	ARP4	RSC1	FAA2
REC107	RFC4	SPT3	RRN5	RPO41	YLR297W	RPL13A	MSN5		RPS9A	VPS20	RPB7	RPB7	MSN2	CTR9	PWP1	CIR2
MDM38	RXT2	YAF9	SSN2	HXK1	YBL029W	YML6	NUF2		HSP42	LSM5	CBK1	CBK1	NIS1	SSF2	RSC30	PEP5
RPN7	UTP14	RPL18B	SET1	EBS1	HOG1	TID3	CSM3		NUP42	NSR1	RTT102	RTT102	ECM13	PMA1	RPC25	SNU23
RFC5	SSC1	MUS81	YEL007W	RPO31	URB2	MRPL7	CPR1		SNA3	CDC12	ITC1	ITC1	COF1	KGD2	SNF12	ERD2
RPC25	NUP120	GZF3	RPN13	CLB3	LTP1	IML3	RRP17		PKH2	RPN6	CCT7	CCT7	YTA7	ZEO1	CDC5	DNL4
CDC45	SNU23	MAK16	SME1	ISU1	TAF2	RIF1	LIN1		RPN6	PRP46	SNF5	SNF5	DUN1	SPN1	ISY1	GLC3
UTP14	LEO1	TFA1	GRR1	MET30	RCO1	RTF1	KNS1		EMG1	KCC4	ERV29	ERV29	TOP1	YGR237C	NIC96	YIP1
SSU72	DAD2	TRM1	SMD1	SDH3	SAC3	ORC4	BUB1		SDA1	EMG1	PDA1	PDA1	GPM1	SWI6	YDJ1	CBC2
RPC11	STE12	FAF1	LDB7	SXM1	YCR016W	MTR2	NTO1		PRP31	NYV1	LSM2	LSM2	NSG1	AIM5	VMA2	PTR2
CDC23	CDC55	POL1	CIN8	DPB11	KTR3	AAR2	YPI1		CDC12	FPR3	ATP2	ATP2	STB2	PUN1	SUI2	SSS1
RNR2	RPS7B	RPL28	SMX3	ZUO1	YPL260W	MRPL3	SET2		SLX5	CEF1	CYS4	CYS4	ARP7	ATG13	TEF4	CAC2
YHC1	HAP2	NUP49	EAF3	LAS1	SIR2	YNG1	HRQ1		GCN20	LYS12	TUB3	TUB3	SGV1	UGP1	GPA2	VPS24
SPC19	RTG2	SWD2	HAT2	SDH1	DDP1	ASH1	MED6		SAC1	WBP1	RPS25B	RPS25B	SSE2	SOD1	RAD23	VPS16
MPS2	SNF12	NAM8	MTR2	SRP40	IRE1	MRP21	PPT1		ZUO1	PRP2	CCT5	CCT5	ATP4	HCH1	EFT2	NMD2
SSC1	SHE2	PRE3	CBF1	PSK2	RTT107	RPS13	FCY1		TLG2	CDC53	EFB1	EFB1	HDA2	GLK1	NMD3	GCN1
CDC40	REC107	SPC25	YAK1	RTN1	FAR1	MCM22	RMT2		BNI1	PRP31	ASF1	ASF1	HAL5	YPL225W	AME1	TUB4
BCY1	RHR2	PMC1	NPT1	MSN4	GDH3	CPR1	CWC2		LYS12	ENP2	GZF3	GZF3	HSH155	ECM30	HXT1	BCS1
LEO1	RPC11	UTP30	SET5	SMI1	PRP6	POL1	RNH1		MRPS5	SEC18	MBF1	MBF1	NSE3	ACB1	ESF2	REX2
EAF3	EAF7	VPS33	RTT101	CHK1	ORC5	REB1	YAK1		NYV1	NHP6A	MTR4	MTR4	FRT2	MIH1	RPA43	ENO1
GLE2	RPC25	SEC26	TAL1	PAP1	IES3	MRPS17	CCS1		YOR1	TIF5	GSF2	GSF2	MRPS5	ICY2	MLC1	PRP45
SWR1	ELA1	HFI1	PPZ1	RFC1	ZDS2	RPL10	FAF1		CAN1	SWI3	TYE7	TYE7	RPN12	RPS19A	WBP1	GIM5
PUB1	MRC1	ZUO1	SSF2	RET1	EMG1	CLN2	DBP8		KCC4	PRE6	MOT2	MOT2	NUG1	HNT1	RPC17	URA7
SNF12	RPN7	VAM7	PAC1	STU1	KRE29	CDC26	CYC8		MCM16	DEF1	POL2	POL2	TCB3	MEX67	CWC22	SKP1
KNS1	YHC1	SSN3	GSP2	RSC1	PHD1	NDC1	MAF1		ENP2	PAC1	BBC1	BBC1	FPR1	PPZ2	SSZ1	URM1
EAF7	GLE2	NOT5	ELP3	MOB1	DIM1	LDB7	ADE8		RPT2	SLA2	LHP1	LHP1	SUI3	HSP12	NUP145	MXR1
RTG2	EAF3	VMA13	YMR050C	CAR2	RRP7	PET123	RPA43		TIF5	RRP9	CMK2	CMK2	SSN2	NOP7	CDC39	TFB4
MRC1	SPC19	ORC4	POP2	NUP1	YMR178W	ARP6	SPC98		SEC18	GBP2	FPR1	FPR1	RNT1	TFG2	KIN3	CAP1
ELA1	BCY1	NYV1	ELA1	SNF5	POP5	MRP13	JHD2		PRE6	TLG2	UTP21	UTP21	EMG1	CCM1	MRPL23	RBG2
RHR2	SWR1	RPS14A	NUP85	YHR080C	MRC1	YLR455W	CRZ1		MCM5	SAC1	OYE2	OYE2	SIR4	VMA10	RPL31B	ESS1
PKH2	MPS2	PUP3	CTF19	PDC1	SDA1	RPL36A	LYS21		RRP9	SNA3	SAH1	SAH1	TNA1	MCT1	RCL1	BRR2
ASM4	ASM4	HRT1	DSK2	TFB4	COS8	RPL8B	BUR6		ARP4	ASF1	EIS1	EIS1	BNI1	PIC2	RPC11	CAB5
NDL1	KNS1	VTI1	SKI6	RRP45	RPC37	HSH49	HCS1		ARP7	MCM16	CTR9	CTR9	RPL36A	STV1	FPR3	SEC22
TPD3	CDC40	SEH1	TFB2	SNU71	PLC1	PSF3	CCR4		SLA2	YOR1	TFG2	TFG2	OMS1	IES4	NUP82	LIP5
TFB1	RFC5	NSG1	JJJ1	SPT8	MDG1	POP2	PRP16		NSR1	MCM5	MCM2	MCM2	SAC3	SEC13	ABF2	GIM3
SKI6	NEW1	RAD4	MTW1	SWC3	MMS2	CNN1	SUS1		CPR1	ARP4	RRP7	RRP7	DMA2	PHO13	SNP1	SEC1
PUP3	CDC45	FPR1	BCY1	PGI1	UBC13	EAF7	HMG1		FPR3	HXT1	ABP1	ABP1	RVS161	GLN1	ZUO1	NCP1
PRE7	TPD3	PRP4	DBP5	NIS1	RAD61	YKU70	ARO4		CCR4	RPT2	REB1	REB1	SAM1	ASN2	IES1	TAP42
SPT6	PKH2	RAD3	CDC34	HSP26	WSS1	POL30	PPG1		NHP6A	RTK1	SMY1	SMY1	RFC5	SEC14	UTP18	SKY1
GLE1	RNR2	FIP1	SNL1	ORC6	YCL020W	HOG1	NRD1		GBP2	CPR1	EDE1	EDE1	TAH1	MPS1	TOP2	STE23
DST1	NDL1	TAF7	ASR1	DIS3	YGR161W-B	FOB1	DUG2		MOT2	MIS1	ISW2	ISW2	DYN1	SLK19	ENO2	MDN1
BUD31	PUB1	YNG2	STU2	SMC4	YNG2	MRPS16	URB1		PSH1	CAN1	KIN2	KIN2	UTP20	RPS1A	TAF3	GPI8
KAR3	DST1	RPL4B	SSL2	CTI6	RPC53	IMG2	STS1		SWI3	SPR3	SCL1	SCL1	MRP8	SQS1	SWC4	NCL1
YNG2	RCO1	DPB4	HSM3	WTM1	CTR1	SAP30	EST2		DEF1	ARP7	SIR4	SIR4	QCR2	VPS70	BFR2	MOH1
SKN7	SPT6	END3	PRP22	NUP84	HRQ1	RPL6B	NUT2		PAC1	ERP1	NCL1	NCL1	FUN12	IMP4	SUR2	ISM1
ASR1	YNG2	RPL40A	YBP2	SPC42	ISW2	MRPS8	WSS1		ERP1	PHO86	PUB1	PUB1	PAC1	VPS53	SWD2	CRN1
SPS1	SXM1	ROK1	POM152	CDC7	NCL1	MTR3	PPN1		RTK1	TOP1	NUP2	NUP2	PHO2	RHO1	RRS1	BUD20
SWC3	ASR1	SMD3	SPC24	RPA49	RAD33	TOA2	RPP1		PEX29	SIS1	SWP1	SWP1	RPS24B	AKR1	SIZ1	FAB1
SXM1	HSM3	MRPL40	RAD9	TRR1	ENP1	SDS3	PAN1		PHO86	TCP1	TSC11	TSC11	ERV29	HIF1	DIM1	PRP11
RCO1	SKN7	NAB3	UTP23	QCR8	STE5	RPL16A	TAD3		SPR3	TFG2	UBC4	UBC4	RPL20A	PHB2	PHO86	ALE1
PHO2	ZDS2	DIS3	PRP45	MED7	YAR1	HSK3	SGS1		COS8	HRP1	RPC37	RPC37	COS6	CDC37	GAL4	VTI1
ZDS2	BUD31	PEP3	RAD16	SMC5	PCC1	SWC7	CWC27		HXT1	NUP100	GLO3	GLO3	EXO84	HYR1	SPP382	ATP16
MEK1	FPR1	BLM10	RRN9	NSA1	CHK1	SLU7	YKU80		POL30	SUI1	TIF3	TIF3	OYE2	RPL42B	PUP1	KEL3
POM34	PUP3	COP1	MIF2	PIN3	NUP1	LRP1	STE14		SUI1	SLX5	TPK2	TPK2	RPD3	PDR18	ORM2	TMS1
SLI15	SSU72	SKN7	MSN2	SPC1	CDC34	RPL4A	UNG1		TCP1	RGR1	EMP24	EMP24	NNF2	RPL23B	RPL23A	BLM10
CHL4	CDC23	LSM7	SFP1	SUB1	CDC21	FIN1	IKI1		SEC21	PSH1	YKU80	YKU80	RPS2	CTA1	MCM5	VPS15
FPR1	SWC3	DST1	NUP192	CIA1	YMR050C	HAT2	SSF2		SMX3	SRB2	GLN1	GLN1	NUP159	GLT1	GAS3	MCX1
HSM3	SPS1	SPT2	RRP14	GSF2	RXT2	LAS1	YNG2		TFG2	SEC21	NUP159	NUP159	REB1	GPR1	POR1	PET112
NEW1	SLI15	KAP114	TEL2	KGD1	NPT1	RMP1	EPL1		HRP1	NTR2	RPS19A	RPS19A	MOB1	COX14	NPA3	RBG1
MRP4	PRE7	SRB6	PNC1	CDC34	ADH5	RSM27	RNH70		MED7	MED7	MEX67	MEX67	PRC1	BSD2	RAD53	STE14
YSH1	POM34	NUP84	THO1	DBP9	YAE1	MRPL8	ITC1		CWC2	CCR4	YOR1	YOR1	TPO3	SIP5	RPD3	SOD2
TFC4	KAR3	RPP0	MCM21	MUD2	TPK2	SUM1	SPT8		SIS1	SMX3	NOP10	NOP10	TRA1	SWP1	MSL5	FMO1
CFT2	CHL4	FTH1	RRN10	DAD2	HAT1	MRPS35	RAD5		RGR1	COS8	SEC10	SEC10	GET3	PDR15	SUB2	TAF6
UTP5	YHB1	MRC1	SMC2	CEF1	HUL4	RPS1A	DCS1		NTR2	SOF1	PRS3	PRS3	HAP2	RIM11	DBP3	AMD1
CDC16	GLE1	CSM1	TID3	SKI3	PTC1	HRP1	CAM1		GET3	YDR333C	RPC82	RPC82	BSD2	ACF2	TOM22	VPS33
FAR1	SPC29	SNP1	TFC3	EMG1	ALG14	SPC19	PEF1		TOP1	YHR080C	LEA1	LEA1	MEX67	IDP3	SPT4	GPI14
NUP85	SKI6	RTG3	PRE7	VTS1	RTN2	MSL1	RIM20		PEX14	RBD2	TPS1	TPS1	RRP1	RPL40B	ARP5	RPL22A
CDC13	MIG1	DOT1	NUP170	CST9	ALG13	ELP3	MTR3		MIS1	RPN9	PUP3	PUP3	VPS20	IFH1	PRP45	SLH1
SPC29	SLK19	HOS3	ARO4	PTC1	ERG12	ZDS1	JJJ3		HSE1	MSN5	ATP1	ATP1	RPS9A	LHS1	DCP1	APL4
APC4	RTT106	FKH1	TPK3	IMP4	YOR131C	TAH11	TFG1		ATG12	HSE1	RSC58	RSC58	RPS19A	HSP78	SGV1	EMW1
NSL1	MEK1	SIN4	URB2	SDS22	PAN6	HIR1	SAS2		RBD2	RPS20	SEC24	SEC24	SAN1	LYP1	TEF2	KRI1
MRE11	YAP6	GPD1	SHP1	ARP8	CTR86	MRPL20	DOT5		NUP100	CCT2	YHM2	YHM2	RPN9	ERV46	CDC40	TOA2
RAD4	GSY2	NUP1	IRE1	MSH6	MOD5	CDC53	CYS3		SIN4	MRPS5	VPS13	VPS13	HSP31	SRP72	RPP2A	ZUO1
DOC1	UTP5	RAD6	RLF2	VID28	ERG8	RRN5	STH1		SRB2	VMA8	EPL1	EPL1	ISW1	TRP2	TUB1	RPS7A
RTT106	FAR1	RAD51	APA1	MPM1	YOR343W-A	RSM18	DPB4		SOF1	CWC2	TOM1	TOM1	DRS1	CLB2	SEC21	RPL26A
MIG1	NSL1	SNF11	YCR016W	CWC2	SOL4	YBP2	CIC1		RPN9	ATG12	TIF11	TIF11	CDC20	ARL3	GCN4	RNA1
SLK19	TFB1	MSN4	MIG1	COQ5	HMX1	POP4	GLO1		RAD3	SIN4	VPH1	VPH1	COX14	IES6	EPL1	ADE1
SHP1	SHP1	RAT1	RNR1	SSF1	YPR127W	RTG2	BUD13		CCT2	ACC1	ILV2	ILV2	GPA1	EBS1	SMC3	TAF5
GSY2	HRB1	WWM1	STB2	SCS2	CSE2	MAK16	UTP30		SEC7	MOT2	RSC4	RSC4	UBC7	SNA4	NET1	KTI12
SNL1	DAD4	SLX5	SSA4	SPT4	PRP9	MRC1	GRE3		KIN28	RRP7	LYS12	LYS12	ATP3	YNL176C	SEC26	TIM44
SKS1	NUP85	CTF4	TAF13	TDH1	RAD23	RPS22A	NAN1		VMA8	ARP8	SIR2	SIR2	NKP1	YPT6	RPL38	ECT1
DAD4	RAD4	BOS1	KNS1	SPT7	RTG2	RXT3	HMX1		RAD51	TIF35	BUD21	BUD21	RSC8	TAT1	BZZ1	RTS1
HRB1	MRE11	ELF1	CAC2	RRP7	APA1	MRPL24	CAJ1		MSN5	KIN28	RPN9	RPN9	MGA2	ADR1	HTL1	MAK11
YAP6	DBP7	SMD2	YNL155W	UTP13	DBP10	MPS1	SEN2		YDR333C	PST2	LSM3	LSM3	SGE1	RPS11A	RCK1	LAP3
YHB1	CDC13	TOF2	OTU1	MFT1	BRN1	RPL26B	UIP5		PET10	FMP48	RFC1	RFC1	TVP38	RPL16B	TSC13	MRPL9
SMC2	MLP1	SAM3	DPB2	ERP1	NOT3	NAS2	SPB4		FMP48	RPC10	SWI1	SWI1	KEL1	ARL1	SWI1	CDC55
APC2	NOP16	CBK1	YMR099C	NUP192	NMA1	RPL2B	SNT2		GRR1	RSC3	RPL34A	RPL34A	NDL1	YAT2	IES4	CYS4
MEC1	ROK1	GSY2	NUP120	SLX8	POL30	CWC15	JHD1		ERP4	YCF1	RBG1	RBG1	YCR043C	URA1	LSM5	RPL40A
ROK1	SKS1	RTF1	NAS6	TOM71	RIX7	NFI1	PBP2		YHR080C	ERP2	MIR1	MIR1	NCP1	YNL260C	URA2	RPS21A
PRP42	CFT2	GLO3	TRI1	UTP18	RPM2	RPL15A	SCC2		PST2	RPB7	PRK1	PRK1	CPR6	RPN9	CDC53	CYB5
SFP1	EGD1	PPZ1	NCL1	RPL7B	TAF4	LRS4	KAR4		RPS20	SEC7	INO80	INO80	NHX1	SEC24	NUP133	SES1
STU2	SNL1	NUP42	ELP2	PDS5	SFP1	DCP2	MRS6		UBA1	ERP4	OLE1	OLE1	RSM23	CPR7	EHD3	FSF1
RPC31	TFC4	HIR1	PPN1	DAD4	RIO1	MRP49	MET30		RPB7	NUP159	SEM1	SEM1	MRP13	NTH1	PST2	CDC123
RRP43	KAP114	NUP82	LSM8	TMA17	RSA3	CCL1	KAR5		TIF35	RAD51	LYS20	LYS20	RPS18A	ROT2	PTA1	DID2
CWC23	YSH1	PRE2	LSB1	ARP9	TPK3	MRPL36	SPE2		ACC1	PEX29	NNF2	NNF2	EBP2	YBR016W	KIN2	VPS30
SPP381	RPN13	RPC31	MED2	BFR2	LAS1	NEW1	DBP7		RPC10	SEM1	GGA2	GGA2	CKB1	VPS35	YSC84	ECM38
CDC20	RPC31	IES2	ASE1	SRB7	HAA1	VPS75	SLX1		TSC13	PFK2	BUD3	BUD3	POP1	RPS29A	SPC110	PTC7
EGD1	NMD5	RTT106	EAF6	NOC3	RFA2	IKI1	RAD10		RRP7	NUP84	CCR4	CCR4	YAF9	NOP58	PRP11	GCD7
KAP114	CWC23	POL30	MSL5	SEN2	MCM21	RRI2	TRI1		NUP159	FRT1	SED5	SED5	LCB5	TCB3	TIM23	ECM29
NMD5	IES3	PEP5	PIK1	NUP188	PSH1	MRPL9	NHP6A		YLH47	YHB1	TAE1	TAE1	LSM7	VPS13	AKL1	NTF2
ISY1	STU2	ASG1	CLB5	BUD20	HSH155	CLA4	IPI1		RSC3	ADY3	CDC5	CDC5	UTP4	OSW5	SPP381	CDS1
MLP1	MSN2	IES3	CAM1	RPS2	OKP1	KSS1	MCM10		TAE1	CLN2	RSC2	RSC2	CCT2	EIS1	NSR1	ATP12
NOP16	EAF1	HOM2	BUR2	CBP3	ORC3	SSL2	SIT4		RPL40A	RPL40A	IPL1	IPL1	YOP1	HIS1	NHP10	HRT1
SGS1	ARP5	ABF1	TPD3	SHE2	SOK1	DPB4	VPS75		NUP84	TIF1	UGP1	UGP1	CHL4	GCN2	RPS0A	SMC1
DBP7	MFT1	TRP5	PRE4	SSA4	SNF12	TUP1	MAK5		STP22	TPO3	RNR2	RNR2	GCN3	SEC17	IPI3	THR4
ARP5	PRP42	YBL029C-A	UAF30	NOP6	PRE2	IOC4	MSH3		ARP8	RAD3	TRP2	TRP2	AKR1	MSH6	MRPL27	VPS41
GSP2	SFP1	POL5	CYS3	NUP42	RPF1	CBF2	RRD1		NGG1	PEX14	FAP7	FAP7	IDI1	IML1	ALG1	NUC1
EAF1	CNN1	SMC1	SRP68	SMC2	STB3	RPL30	EAF7		YCF1	MAD1	RPC53	RPC53	CDC12	KSH1	SEC18	CKI1
MSN2	SPP381	ARC40	ARO3	HOR2	YJR029W	RPL14B	NMA1		SEM1	AHA1	SGT2	SGT2	NAF1	MNR2	YHR080C	TSR3
BIR1	MEC1	RPL42B	UTP5	MDM30	TAF10	RNR4	ZTA1		ERP2	STP22	GPD1	GPD1	UGA4	SNC1	YGR054W	DEG1
CBF1	ZUO1	RTT107	RPS14B	MRP51	UTP15	MSH2	IRC20		SFK1	RPA49	RPL43A	RPL43A	RPS7A	VTC2	RRP6	CLU1
IES3	FKH1	CLN2	IOC4	RPL11A	TYE7	NAB3	SEN1		SIR3	GET3	RPS18B	RPS18B	TOM40	BDH1	RRP45	SBA1
MFT1	RLI1	NMD5	YDL124W	YFH1	SWR1	SMC1	CGR1		TPO3	SWI1	PSH1	PSH1	PAF1	ATG27	RVS161	VIP1
FKH1	CBF1	YMR315W	SUB1	LYS12	ESC1	SAN1	ROX1		CLN2	TSC13	RSE1	RSE1	RIO2	MDH1	PAF1	CYT1
CNN1	ISY1	YPT52	CDH1	MRPS5	RCL1	POP7	SLD3		FRT1	SEC63	BZZ1	BZZ1	RPS13	YCR023C	RPL11A	CDC6
ZUO1	CDC16	ERP5	MIH1	SFP1	PDC5	MIF2	MOT3		ADY3	UBA1	ARP7	ARP7	GRX5	RPL37B	SRP40	CFT1
RPN13	DOC1	EAF1	PTA1	RXT3	TRP5	IPL1	RAS1		CKS1	RRP15	HAT1	HAT1	LAS1	GPD2	MUD2	TSR4
COF1	SMC2	NUP53	RPS31	MRE11	YLR278C	RPP1	DMC1		CUS1	CDC15	RPS26A	RPS26A	DPB11	PEF1	PDC1	COX15
PSF1	BIR1	RPS7A	SET3	YHR122W	CDC53	SSL1	FSH1		SEC63	SEH1	PRS1	PRS1	RPL42A	FCY1	ELO1	RPB9
UFD1	ACS2	PGD1	PSY2	TEF4	ALB1	MRPL13	HOG1		NUP57	NUP57	VPS21	VPS21	YPT1	SWE1	ARP8	DBP9
POL5	JJJ1	TFB4	TFA2	SEC61	BUR6	SEC13	SSD1		SEC62	MYO3	SAC6	SAC6	MUD1	GDI1	VMA8	NAM2
DBP5	RRP43	CCL1	SPC29	TSR1	GAL80	NTR2	CDC24		SWI1	PET10	RNQ1	RNQ1	PDB1	ARF2	KSS1	HSL7
MCM1	OYE2	SIC1	YOR142W-B	ERG9	SPT6	SPC105	NGL2		CDC15	RLF2	COY1	COY1	GPH1	YNL165W	CAN1	SGT2
RNT1	POL5	RPA12	RSA3	RAD24	UTP14	DAD2	BRE2		TIF1	SFK1	CBR1	CBR1	ERP3	LSM2	NUP120	RAI1
TAF11	APC4	CST6	RTT109	SEC62	UFO1	RTT106	YGR067C		RPA49	POL30	YAK1	YAK1	STH1	CHS7	UMP1	SOD1
TAF3	DBP5	RVS167	SWP82	MRPS35	RIF1	CEG1	SAM4		ETP1	NGG1	UTP14	UTP14	OSW5	TOR1	ASF1	SKI2
MTR2	MTR2	SWR1	IRR1	APC9	DST1	NOB1	JIP5		SEH1	ABF2	RPA34	RPA34	SWD2	GLC8	CLU1	RPS27A
NDC1	TAF3	NUP100	EBS1	BUB1	TSR1	YHP1	CDC34		PFK2	ETP1	URE2	URE2	SLM1	ALD4	CFT2	TIP41
PUP1	CDC20	VAM3	BUR6	NTC20	CTK3	POP8	RTG2		YHB1	NHP10	GAL4	GAL4	URA2	SPT7	IES2	NHX1
ACS2	GSP2	SNU66	SMC4	TAZ1	YKU70	DST1	RNR2		PXA2	MRD1	RPL22A	RPL22A	YAP1802	SGF29	CHC1	RRP3
OTU1	COF1	FUN30	BNA5	TFC3	RRP1	RPL35B	EXO1		MAD1	RAI1	YNK1	YNK1	ILV2	BCY1	DIS3	TWF1
UMP1	TAF11	RPL36B	HPC2	FOL2	RAD52	EAF6	KIN28		RLF2	GAS3	BUD27	BUD27	SSS1	MOG1	SPC1	DLD2
JJJ1	SGS1	ACT1	PTC3	TAL1	FKH1	POP1	PCC1		GPA2	PXA2	RSA4	RSA4	NAM8	YPR148C	SNQ2	DCN1
PHO23	IES4	YKR018C	PDS1	NUP170	TFC3	SVF1	ARP5		AHA1	CUS1	TMA22	TMA22	ATG19	BET3	NUP192	OST1
SPP1	RNT1	AZF1	LSM3	MSH1	SML1	CKS1	CDC4		GAS3	TAE1	KIN1	KIN1	RIX1	SSE2	ASM4	RPL13B
SSA4	NAS6	RPS4A	UFD4	MRC1	CAR2	TYE7	UBX7		MYO3	NUP1	ERP2	ERP2	PDC1	LYS21	URA7	BCY1
NTC20	SSA4	BRF1	PUS1	CDC24	MUS81	RAD51	SLD2		SUP45	BNR1	SEC7	SEC7	EFT2	YOP1	DBF2	NOP15
IES4	YPL216W	MED4	HAA1	SED5	NUP49	HIF1	GOR1		MRD1	COF1	MUP1	MUP1	RFC1	SNQ2	POM152	CUL3
SDS3	NTC20	GLN1	DHR2	RAD52	NUP57	RPL11B	NGG1		COF1	MSL5	ARD1	ARD1	SSK22	ADE2	BSD2	ALG11
YPL216W	PUP1	RPN7	HXK2	AFG3	FUN30	RPL1B	DBF4		MSL5	RPS17A	MAK16	MAK16	RPP0	RVB2	ERP4	NTE1
OYE2	PHO23	CRZ1	FHL1	PSF2	SCH9	TFB2	PRP18		RRP15	PMT1	MYO4	MYO4	SLX8	TAF5	COP1	ECM31
NAS6	APC2	IES6	SOD1	BIK1	BFR2	MRPL16	NUP192		RHO1	SRP40	WWM1	WWM1	SSZ1	PEX29	UIP3	POX1
NOP10	UMP1	IDI1	RAD18	QCR2	DUN1	EGD1	MDM12		NUP1	POP2	RPS29B	RPS29B	PTA1	SAC6	RMP1	LTP1
SDS22	NDC1	SXM1	YMR291W	MND2	DIS3	SWI6	RPD3		PDS1	SLM1	RPS31	RPS31	SCP160	VPS60	SKI3	MRPL19
SMC4	OTU1	VPH1	DBP8	ARB1	ARO4	YAK1	SCH9		ATP2	GSY2	YCF1	YCF1	RUB1	JJJ1	BEM1	ALG5
CWC22	SDS3	NOT3	YRB1	CFT1	HTL1	FUS3	CIN8		POP2	NOB1	RPL23B	RPL23B	BNA1	RRP12	NUP57	TRS20
PFS2	PHO2	LYS21	MEC1	FCP1	RAD16	TOF2	SFH5		RAI1	BFR2	CDC25	CDC25	FMP48	PFY1	MDN1	GSP1
RRP14	PSF1	ERG10	CAR1	GCN1	MCD1	NRM1	HSP26		PPH22	SEC31	PBP4	PBP4	KRE33	PRS3	VPS20	VPS74
ECO1	SPP1	REF2	HDA2	TAF7	RAT1	SNL1	IRC5		ABF2	REG1	RRP6	RRP6	ARX1	ESA1	PSH1	PRP3
APC5	VPS75	RIO1	MSH3	DIP2	UTP8	SDC1	BMH1		PMT1	GRR1	ACO1	ACO1	CDC73	RCK2	MCM3	NOC4
CEP3	CRZ1	RPS30A	PAP1	ASK10	ENP2	RAD52	PRP42		NHP10	PPH22	MUD1	MUD1	OTU1	SSN2	SYF2	MTR10
CCL1	HIF1	RRN5	TAF3	FAR1	EAF3	BRE2	ARX1		KEX1	FAA4	NUP192	NUP192	SMX3	BTT1	TIF2	CCL1
RPA12	RPA12	SSN2	SRP21	ACM1	PTP2	DBF4	INM1		SLM1	RPB4	CLF1	CLF1	TIF4632	PSK1	PPZ1	SDH1
RAD6	UFD1	SET1	RAD7	GSY2	RNH70	IRR1	DBR1		BNR1	YLH47	RAD3	RAD3	IMD4	DJP1	NOT3	GLT1
PSY2	RAD6	YEL007W	TRX2	ECM10	AHC1	SIC1	SFP1		GSY2	GPA2	LAP4	LAP4	POL2	TRM8	ARO1	GPH1
RAD16	RAD50	RPN13	MPS3	GCN20	HDA1	SEN1	ORC3		UTP21	SUP45	SSS1	SSS1	UTP8	DSK2	TAF7	PIK1
CRZ1	ZIP1	SME1	MOT3	ISD11	EAF1	RPL19B	RPB4		IMP3	TUB3	GLY1	GLY1	SWI3	SPT16	GCD7	MAD2
VPS75	RRP14	SLA2	PMI40	RED1	MOT3	CTF4	RPN4		NOB1	CKS1	PRE3	PRE3	SPC1	AYR1	NHP6A	ERG11
SCH9	NOP10	VPS16	RRP43	NUP53	REC107	RPL31A	SLX9		IMP4	RET1	MMF1	MMF1	PGD1	SEC28	GIN4	SME1
ECM2	CCL1	SMD1	MET4	DIA2	PWP1	RPL20B	BUD16		RET1	GPM1	TUP1	TUP1	KOG1	CCL1	TAF4	ITT1
HAT2	HAT2	LDB7	IGO1	ORM2	DBP7	RRN10	UPC2		SEC31	IMP4	PRE8	PRE8	RPB5	SEN15	RFC3	CWH41
PPZ1	NIS1	DUR3	MAD1	LHP1	UTP23	RPL8A	ARP8		BFR2	SIR3	YCR043C	YCR043C	TFC6	YJL070C	SUI3	BET2
SYF2	ECM2	ITR1	EAF7	PRE4	HMS2	ELP2	NHP6B		DPB2	ATP2	SEN15	SEN15	SEC21	STB2	CSG2	SPN1
HIF1	SYF2	RPS6B	UBX5	PTI1	SKS1	RPS4B	SKI8		YPT1	IMP3	SHM2	SHM2	NUT1	RTN1	CTI6	GPI17
ZIP1	SDS22	RPL1A	GDH1	REG1	RFC4	YKU80	LOC1		ARP9	ARP9	UBP15	UBP15	YOL075C	YDL233W	YSH1	DID4
NIS1	CWC22	SMX3	CDC7	ERV1	BCP1	UTP5	RFX1		GPM1	NPL6	GCN2	GCN2	BNR1	CCT6	NUP157	GPI16
RXT3	RAD16	EAF3	TRX1	SEN15	YER138C	MRPL10	HTA2		CDC7	UTP21	RFA3	RFA3	PRE8	CSR1	NUP188	HAT1
MCM22	SMC4	HAT2	SEM1	TFC7	ABF2	RPL28	MRC1		SRB6	KEX1	CDC12	CDC12	NET1	PEP4	NEW1	LSM2
IML3	ECO1	MTR2	ROX3	RAD16	RFC5	SPC24	NUP49		RPS17A	PDS1	PPZ1	PPZ1	RNR4	SPT15	CCT2	RPA12
RAD50	CEP3	YDR307W	YCG1	CTF13	RPC25	MHR1	NUP2		STE24	SEC62	SAR1	SAR1	YPT31	ATP4	TPO2	PRP40
TOA2	PSY2	RPN1	SRB7	RFC4	SPB1	NAF1	HSP12		MRPL9	ABP1	RPN7	RPN7	RNR2	DPP1	KAP104	VMS1
LCP5	RXT3	CBF1	SNT309	SPC105	HXK2	RPL7A	SKN7		GLO3	YPL216W	ORM2	ORM2	SEC26	WTM1	PRE4	ARC15
PCF11	PPZ1	YAK1	BUD22	RNR3	YPK2	ELP4	NUP145		ABP1	SRB6	SNF7	SNF7	OKP1	PRC1	SNU13	GOS1
RRP42	MCM22	NPT1	CFT2	NKP2	BOP3	RPL12B	YRB30		UBC4	ARO1	LEO1	LEO1	SUB2	ARP9	ATP2	RPL8B
PAN1	SCH9	CRN1	AOS1	ENP2	SSL1	RSM19	STU2		SRP40	CTR9	SPC25	SPC25	RPL8B	MDM12	SBA1	SMX3
SLD2	IOC3	SET5	SKO1	NUP133	SRC1	MRPL28	SNF2		FAA4	CCT4	PMT1	PMT1	SLK19	SEC4	CFT1	CCH1
DBF4	IML3	RTT101	SPO14	ARF1	TFC7	HSP26	RPC31		RPB4	TFG1	YET3	YET3	SWI1	GDB1	SPC105	HEM1
PTI1	LYS20	RPL13B	SNT1	RFC5	GCR1	PBP1	PPH21		SKN7	SPT20	YPT1	YPT1	ATP7	CBP4	YCL057C-A	VPS28
TAF8	RPS14B	TAL1	MCD1	NUP120	NOB1	RPP2B	RPH1		NPL6	BUD21	RPL34B	RPL34B	KKQ8	RPC11	PGI1	HTB1
SPC34	MSN4	MYO5	RAD50	YHP1	IOC3	RPS24A	CTS1		REG1	MAK11	SUA7	SUA7	PCT1	CBR1	SPC24	TFA2
BUD32	TOA2	SSF2	SHE2	SWC4	RSA4	PAC1	YNL108C		CHK1	MST27	ERG13	ERG13	PRE9	AAT2	HSK3	AIP1
CAR2	HIR2	GSP2	RAD5	SIF2	CHL4	POP5	RLM1		TUB3	DPB2	NOT5	NOT5	HTL1	PPN1	TRM112	SAR1
BRE1	EBS1	ELP3	CFT1	SLX9	RPL11B	MSN5	NFI1		YPL216W	YPT1	SPC19	SPC19	VPS1	SNC2	SIR2	THG1
NPT1	LCP5	YMR050C	PKC1	MIR1	NUP84	PUB1	CET1		MST27	NUP192	HHO1	HHO1	ATG11	THI72	DCP2	PCS60
MAD2	NPT1	POP2	HAP1	NUP82	SWC4	CYC8	MOT2		CCT4	SKN7	ILS1	ILS1	HSK3	AOS1	IES6	TMA64
VPS72	IES2	ELA1	DUN1	RTG2	DBP5	MCM10	SKO1		SCL1	STE24	SEH1	SEH1	ORC2	PST2	OKP1	RTF1
PAP2	SUB1	CMD1	CSE1	RSC3	VPS75	RNR2	BUD21		MTR4	NUP53	RPL9B	RPL9B	RPT4	ERP2	RPS10B	CAB2
DPB4	BRE1	NUP85	IKI1	MIM1	SPO12	UBA1	MUD1		SEC61	MTR4	SEC53	SEC53	PFK1	MSH2	BLM10	BRE1
SIT4	YNL155W	CTF19	STE5	MIF2	PDS5	TFC4	POP5		MAK11	RSC2	TPM1	TPM1	RPO26	MSP1	MCM6	NAT3
HIR2	PAN1	DSK2	HSP12	JJJ1	BUD20	CHK1	IES6		PRP22	TPD3	MYO1	MYO1	NOT3	UBX5	COS8	RAD30
IES2	TAF8	MRP2	SPC42	MIG1	RAD1	RPS11B	BUD22		NIC96	NIC96	NIP100	NIP100	ZDS1	CAM1	SRS2	MXR2
SIF2	DBF4	SKI6	SCD5	MAD1	ARX1	RPL9A	RRP43		TFG1	SSN8	NYV1	NYV1	NOG2	PHO8	NUP60	GEM1
MSN4	DPB4	TFB2	SOK1	BUD21	SMC2	POP6	PTC1		NUP192	CHK1	RPL37A	RPL37A	HPR1	UTP13	NUP100	LSM3
YNL155W	YBP2	RPS15	CDC6	KAR9	YAP6	HRT1	IWR1		YDR341C	MUD2	TOR2	TOR2	PRP22	IDI1	VPH1	ALG13
TUB3	PFS2	JJJ1	YBL005W-B	WBP1	SXM1	URB2	ECM1		TAF4	KIN4	RPP1B	RPP1B	ERV25	RPL1A	CDC11	WBP1
LYS20	SLX8	SNA4	ZIP1	GON7	LIA1	YEL007W	UBP8		KIN4	DAD2	SRS2	SRS2	NMD3	SDS24	YPT7	SKI3
SLX8	RTT101	BCY1	YLR278C	PCF11	CFT2	MRPL15	DIA2		NUP82	TAF4	SSA4	SSA4	ATG14	COS111	SNA3	FOL2
IOC3	VPS72	SPC72	VTS1	RPS18A	PRP40	SBA1	NSE4		DAD2	AME1	GSP2	GSP2	LIP5	LDB19	SCS2	SAD1
EBS1	THP2	CHS7	RNH70	GPD2	TSR2	CAF40	HIR2		AME1	HFI1	SUM1	SUM1	DMC1	NIC96	MCM7	DYN2
EST1	NKP1	DBP5	YJR029W	EPL1	MED8	GRR1	DHR2		GCN3	GLO3	NUP53	NUP53	VAM7	SFT1	RRP7	URH1
INO4	TUB3	CDC34	CDC36	YSH1	SPT23	PCF11	SMI1		TPD3	YAP6	RNR4	RNR4	EMC1	OTU1	HSP104	GIR2
RTT101	CAR2	ASR1	DAM1	SSN8	MRT4	SWI5	POP1		CTR9	NUP82	SLA2	SLA2	RAT1	PEP1	TFB4	YKE2
SWC7	PCF11	VAC8	TEC1	HAP5	ADO1	SLX5	UBP10		SSN8	BFR1	ASN2	ASN2	GBP2	ATO2	TPO3	RIA1
SUB1	SEN15	SSL2	ADE3	TFB3	YCL019W	EHD3	PRP21		ARO1	FAS1	GSY2	GSY2	IPP1	FMP27	MOT2	CFT2
AFT1	EST1	HSM3	MUD2	CDC36	MSS4	HPC2	GAL83		BUD21	SPC42	PRO3	PRO3	ATG27	MNN10	SEC61	BNA4
RRI2	SIT4	PRP22	SPP382	RTR1	RRP9	ARB1	STR3		MUD2	DED81	CUE1	CUE1	YIL108W	FIN1	ORC2	MAK3
SNF4	MCM1	YBP2	YAR010C	AAC3	GFD1	RPS8A	HOS3		HFI1	UBC4	RPS23B	RPS23B	AHP1	TAZ1	IES3	ADA2
THP2	PIN3	POM152	CWC21	PBP1	NOP53	RNA1	SOK1		SPT20	NSA2	STE50	STE50	ORC4	TOM6	NTC20	YIF1
APC9	PAP2	SPC24	SEN15	UTP9	PNO1	LSM12	GSP2		RTT107	AHP1	APM1	APM1	MKK1	SAP155	MIS1	MTG2
SWM1	APC5	RAD9	JIP5	CST6	MMS22	CSM1	ASE1		SNT309	PRP22	CAM1	CAM1	RET2	YMR122W-A	ESS1	PLC1
PRR2	PRR2	UTP23	SPO12	YBP2	RIO2	PDR1	ACS1		RSC2	SNT309	LGE1	LGE1	PWP1	TOA2	NUP170	CTR9
YBP2	SLD2	PRP45	MMS22	NHP10	SIS2	NKP2	EAF1		NUP53	SUB2	YPL150W	YPL150W	STE12	SWD2	STB2	KAP123
NKP1	SIF2	RAD16	RAI1	TEL1	CDC6	CDC36	RPC37		YAP6	SPC19	SKY1	SKY1	CCC2	HXT7	SEC31	RPP2B
RPS14B	SPC34	RRN9	RAD59	NOT5	BLM10	BIR1	ELA1		NSA2	DIP2	SAS10	SAS10	RPS22A	RBL2	NUP2	VPS60
PIN3	SWC7	MIF2	PBP4	FKH1	CTF19	GSP2	YEN1		DIP2	EGD2	ESF2	ESF2	SEC10	HIR2	FAS1	FRQ1
YLH47	SNF4	RPL32	CTK3	MDM32	CDC7	MRPL23	CTK2		SUB2	GCN3	GLK1	GLK1	TCP1	NMT1	TOP1	RPL27A
SSL2	TOF2	MSN2	PIF1	GBP2	CDC24	MSH3	IES2		DED81	IPP1	MLP2	MLP2	SNX4	IZH4	SEC28	OTU2
PSF2	SPN1	SFP1	HAP2	COX18	RRP43	LHP1	SET1		SMX2	POM34	TPD3	TPD3	MRP51	NMD5	RNA14	HOM3
SPN1	AFT1	RPS7B	PHO81	SWR1	RSC9	POL5	DOT1		IPP1	PAF1	SAC3	SAC3	BUD31	TAL1	PTI1	VPS25
RRP46	LYS21	NUP192	BCP1	PTC3	ELP2	TFB3	NBP35		FAS1	ATP3	TAF10	TAF10	FZF1	RPL17B	PEX13	RAD2
CEG1	YKU70	VMA2	MVP1	NKP1	PAP1	TUB3	SNU114		PRP21	SSH1	CDC53	CDC53	PRR1	RPN8	IKI3	HUL5
SMC5	PTI1	RRP14	YRB2	HSP10	THP1	ACS2	SIF2		MED8	FPR1	VPS9	VPS9	AME1	ARP8	SLT2	FUN26
CSL4	RRP42	TEL2	CIN5	LSB1	GAT1	RPL18B	RTT109		SPC19	YGR054W	RAD51	RAD51	VAC8	REG1	SNF6	ALG1
MPE1	IGO1	PNC1	CLB3	PUP2	NDD1	CLB2	MRN1		SPC42	YIP3	RPS28B	RPS28B	SEC23	GRX3	FTR1	RPL40B
TAH11	CEG1	THO1	STE12	AYR1	NRM1	ELP6	HIR3		ATP3	MRPL9	SNA3	SNA3	PDS5	HXT3	AHA1	SGT1
MOB1	DBP8	ERV25	TUB3	IRC3	SNF11	RPS14A	CDC25		EGD2	NEW1	TCB1	TCB1	HOF1	GSY2	UME1	TRP5
IRR1	SEC13	MCM21	PRP3	ACO1	YBL005W-B	YHB1	APN2		SRV2	RGC1	BOI1	BOI1	YRB1	FOB1	ATP1	RPC11
RNA15	SNF11	RRN10	RMP1	SEC63	MTR10	SAS3	FAL1		CAF40	CAF40	SUI1	SUI1	PUF6	PRE3	TID3	CAB1
DUO1	RRI2	SMC2	CUS1	RPB4	PSY2	LYS20	UTP8		HAT1	SEC61	RGR1	RGR1	SEC24	TOA1	CTK1	ARG4
SEC13	HIR1	TID3	NTO1	DIA4	APN1	PET9	CTI6		YOP1	SRV2	DNM1	DNM1	YCR061W	TPM2	TAF2	NCB2
STU1	IWR1	TFC3	CTK2	STT4	RFA3	YNL155W	IXR1		AHP1	YOP1	SRB4	SRB4	MRPL3	YLR446W	VMA4	PHB2
CAC2	STU1	PRE7	UPC2	MED2	NKP1	SSN8	FZF1		FPR1	CDC7	ELF1	ELF1	CSM1	MEP1	ARC40	OLE1
YKU70	CIN8	NUP170	SKI8	GYP1	SGF11	TIM23	RIX1		YPT7	MLP2	RSC1	RSC1	SRB4	ECM29	IOC3	LCB1
SWC5	RPL40A	ARO4	SRP72	SWP1	BUD14	NOT3	CYK3		PAF1	HAT1	KGD2	KGD2	RBD2	SGV1	GCN20	RPL31A
DBP8	MIH1	SWS2	IES5	SNL1	YNL155W	BUR2	PPH3		YIP3	PRP21	DPM1	DPM1	MED4	SNX4	RTR1	TRZ1
LYS21	PDR1	TPK3	PDC5	MDH1	PRP22	UAF30	ECM2		TPS1	PBP1	TKL1	TKL1	PUF4	YCF1	CBK1	OST2
CIN8	IES5	RPL24A	SCM3	MSD1	ZPR1	PDC1	PDA1		BFR1	STI1	CPR6	CPR6	RPL8A	YPD1	RFC2	PRP22
SKI8	SVF1	URB2	URA5	DSS1	YCG1	CAF130	YER156C		STE11	TDH1	YMR086W	YMR086W	RRP6	MGR1	RFS1	GPI12
PPH21	APC9	SHP1	TAH11	SED1	DBP6	YCG1	GTS1		MUK1	SMX2	TFA1	TFA1	YNG1	APL1	MSH6	TIF2
IWR1	ACE2	IRE1	CAR2	MRF1	RSA1	FKH1	CDD1		PIN3	RTT107	SPT6	SPT6	STE24	ERP6	RPL26A	CNS1
CTK2	TAH11	RLF2	MGA2	CYC2	HAP2	SLT2	TRM9		YGR054W	EDC3	TFB4	TFB4	CKB2	RPS27B	SCP160	TAO3
HIR1	RAD59	SLA1	NUC1	NAM2	SHE2	RTT109	ELP6		SSH1	STV1	PNO1	PNO1	TOP2	RAD3	IPI1	ACP1
RAD59	SWC5	APA1	NCE103	VPS13	GTT3	YVH1	UTP9		POM34	CDC31	SHE2	SHE2	REV7	RPL4A	PDS1	NPT1
MIH1	INO4	COG3	NUD1	ODC1	DPS1	RNA15	ALA1		MLP2	RPB11	PNC1	PNC1	SMD1	RUB1	POM34	SMD1
SVF1	BUD32	YCR016W	PRP16	YPL109C	EAF6	MPS3	PML1		FMP45	HPR1	MCM4	MCM4	NCL1	CTH1	RRP43	SEE1
ARP6	RNA15	MIG1	SAS3	YGR102C	RAD27	RPL42B	ALB1		RPN7	MED8	YPT31	YPT31	HRK1	RHO3	RPA34	RPL34B
ACE2	PSF2	VPS41	APN1	IMP1	HOR2	RPN4	MUD2		PRE2	SMC1	ERG11	ERG11	YGK3	GUP1	CDC27	RPC19
PDR1	CTK2	RNR1	IPI1	ISA1	CTS1	LGE1	UFO1		SUI2	PUP2	TAL1	TAL1	RPL32	NAB3	BUD27	PFY1
IGO1	SWM1	STB2	PIN3	TFB1	YER160C	TOF1	MSN2		PUP2	RPN7	SXM1	SXM1	PBS2	MPD2	ITC1	DDI1
IES5	IRR1	SSA4	MED6	CDC31	HGH1	SCP160	GRX3		TFA1	MUK1	RAP1	RAP1	GCD11	SAM35	PEX5	NFU1
SNF11	ARP6	TAF13	UFO1	BUB3	ADE3	SMC2	RTT106		SMC1	STE11	VAS1	VAS1	PST2	TAT2	NUP53	GIS2
TOF2	MOB1	KNS1	BIR1	MCM22	ERG13	DIA2	DEF1		PRP3	PRP3	ERV14	ERV14	GFA1	TRX3	VPS21	MSF1
RPL40A	SSL2	CAC2	DDC1	OAF3	PRI1	BRF1	UPF3		RPB11	YPT7	SPT20	SPT20	CWC21	CYM1	TAF11	DGA1
PET9	DUO1	MRPL49	IRC20	RPL40A	CAC2	SNT1	PCL1		CDC31	SSO1	CDC55	CDC55	DAD2	FCP1	MYO3	CFD1
SSL1	MAD2	YNL155W	TBF1	UTP15	SCM3	SIF2	NAB3		FAF1	FAF1	EDC3	EDC3	SKI8	HXK1	COX1	KAP120
TFB2	RRP46	OTU1	FAP7	TBS1	NEJ1	TRP5	HOS2		CDC42	CSE2	YNL010W	YNL010W	BCY1	YNK1	DED81	SEC10
RIO1	RIO1	RPL21A	SLX8	SML1	YKR075C	FHL1	HFI1		TOM22	VIP1	RSC30	RSC30	CTF4	MRP13	CHL4	PMR1
POL12	CSL4	DPB2	SDO1	TOF1	YSH1	TFB1	ELG1		STI1	URE2	IRE1	IRE1	APC5	ATG19	MCM21	ERG9
TFB3	PPH21	YMR099C	YCL020W	MSS51	SET3	RPR2	PDB1		TOM70	SUI2	NOT3	NOT3	FKH2	YMR099C	RBD2	YJU3
PDS5	MPE1	NUP120	AFT1	DBP2	SPO14	MLP1	PSH1		PBP1	CWC21	ERG25	ERG25	NIP1	EEB1	TUB3	LEO1
SLU7	TRM1	WSC2	ERG13	MST27	MRN1	SSC1	PHO23		URE2	REC107	CEG1	CEG1	SRP68	YDL144C	EFB1	OXA1
ORC4	YNG1	MEP1	GLE2	ORT1	PHO81	TRI1	SWI3		NEW1	CCT8	MSH6	MSH6	MYO1	ATG3	TSA1	EBP2
MET30	TOM1	NAS6	UPF3	GPI8	EBP2	THP2	MAD1		EDC3	ALB1	SPN1	SPN1	KIN4	TIF1	CCR4	MDE1
CDC24	PBP4	TRI1	STB4	DBP5	TFC4	KAP114	UGA3		SSO1	PRE2	SAM2	SAM2	SEC63	PDX3	RFA2	LSM5
DPB11	SKI8	SEC28	HPT1	YKE2	TDP1	DEF1	DPB11		CWC21	FAP7	KRS1	KRS1	ASR1	LSB5	NOB1	TOM40
URB2	ORC4	YGL108C	VPS72	EGD1	SMX3	RPL4B	SPO11		STV1	BUD3	LRS4	LRS4	HCA4	ADE16	CLA4	RPL29
YTH1	RNR1	NCL1	GRE3	SNF6	STE24	TOM1	NSE1		RCK2	TFA1	TOM22	TOM22	UTP10	TMA108	ACS2	SYM1
MET4	URB2	ELP2	YPK2	GRE3	SDS23	MAM33	TEL1		GAP1	FMP45	SSE2	SSE2	GCD2	ECM25	MYO1	BNA6
ASK1	PTC1	PPN1	ZDS2	EAF3	HMG1	SPP1	LRP1		HPR1	HSP26	VTC3	VTC3	CBP6	SCL1	MRPL6	RPC10
ELP3	RIF1	LSM8	YPR1	RRP43	PBP4	ERG10	MCM1		RGC1	TPS1	CDH1	CDH1	PET54	MRP51	RET2	TIF1
RNR1	SSL1	MED2	PAP2	MRP7	PCF11	HOS3	HIR1		TDH1	SPT2	HPR1	HPR1	SFK1	TAX4	RPS26B	FAP1
RAD1	CDC24	EAF6	PRP2	CCL1	EAF7	STB4	SPO7		SNF4	MTW1	HXT3	HXT3	YCL057C-A	CEG1	REG1	SLU7
TOM1	SET3	MSL5	RPL40B	FPR3	TRM82	MCD1	TEX1		REC107	SCL1	ADH6	ADH6	ACC1	MCR1	GYP5	GIM4
PTC1	CAC2	VPS3	HNT1	ILV5	HEM2	YLR278C	SWD3		CSE2	DIA2	PAC1	PAC1	RPS18B	YML081W	SSH1	CEG1
YNG1	TFB2	PIK1	BAT2	PRE2	MLH1	TPD3	ULP2		YHL042W	NUP49	SVF1	SVF1	CSG2	TEF4	TFA1	CGI121
RIM15	SML1	VRP1	NMA111	TFG1	SWD1	BUD22	ASR1		DIB1	CNM67	ADR1	ADR1	RFC3	SSO1	FAS2	MOT1
VPS71	VPS71	CLB5	PHO13	HXK2	TAF7	CWC25	RTR1		FAP7	RCK2	MAP1	MAP1	SUA7	YHR078W	PAC1	PSE1
RIF1	SMC5	CAM1	DPS1	PTC7	RTS3	CBK1	SMB1		CCT8	MPS2	YRB1	YRB1	RPN13	YPP1	VMA6	EMC4
SET3	ASK1	BUR2	PHO23	IPK1	IRC5	SMC4	LOT5		RET2	RHO1	MET6	MET6	ECM16	QCR8	EGD2	VMA10
NBP2	NBP2	RPS8B	DBF4	ROX3	PRE4	SGS1	PRP24		SYF1	DIB1	ADE12	ADE12	MID2	GDT1	SCD6	FYV10
SML1	POL12	CDC3	YDR261W-B	DIM1	HSM3	RPS30A	YCR051W		SEC13	ASR1	ZDS1	ZDS1	TVP15	IFA38	SWP82	TRA1
PBP4	RAD1	KRE27	SLI15	PHB1	YMR310C	SRP68	GRX1		CDC27	PIN3	SSM4	SSM4	COX5A	MAM33	YOR1	ELF1
MND2	SLU7	PRE4	FCP1	BDF2	HMS1	ABF1	PHO81		NUP49	SEC13	URA1	URA1	RLP24	GTT1	TFC4	GRX5
SWI4	ELP3	SCS2	YSH1	ARP5	BRF1	DOT1	YOR352W		MTW1	RPL33A	MAG2	MAG2	YET1	SEC66	ATP4	MSH2
PAH1	MET4	UAF30	PPT1	ARG82	ELP3	MRP20	HOS4		MPS2	ACS2	POP2	POP2	CIN4	BAT2	PMA1	GCN2
TRM1	SWI4	CYS3	BUD14	PWP1	GDH1	WTM1	MSI1		CYS4	CYS4	RFC5	RFC5	CDC27	SEC63	RRP46	LOS1
IDI1	PDS5	SRP68	SSL1	SHU2	YMR045C	HOS2	MAC1		VIP1	RET2	PRE2	PRE2	AHA1	TRX2	PAP1	MSL5
CLP1	DPB11	ARO3	PRP11	FMP27	CFT1	SWD1	SAN1		HSP26	RPA43	TRM1	TRM1	RPS26A	NSG2	MIA40	GTR2
MTR10	RIM15	UTP5	NTF2	TEL2	MAK11	RPP0	HMO1		DIA2	TOM22	SEC14	SEC14	MMS4	PDR16	RRP40	VPS52
FCP1	PAH1	PRK1	PRI2	HOS4	FZF1	TEX1	GBP2		ALB1	EDE1	YAF9	YAF9	SME1	COX5A	GPM1	BET5
MTR3	TFB3	IOC4	TOA1	YCK2	VID22	YKR018C	WWM1		ERD1	GAP1	PAN1	PAN1	COG2	GIM3	YJU2	SPC3

## Sheet: Top 20%
The true essential proteins in the top 20% of proteins ranked by LSED-XC methods and XC methods in Saccharomyces cerevisiae.
The proteins are ranked in the descending order based on their Localization-specific Centrality Scores and centrality scores computed by LSED-XC methods and XC methods.
Each column lists the top 20% percentage of proteins ranked by each method.
Highlighted proteins are ture essential proteins
LSED_DC	LSED_IC	LSED_EC	LSED_SC	LSED_BC	LSED_CC	LSED_NC	LSED_ION		DC	IC	EC	SC	BC	CC	NC	ION
UBI4	UBI4	UBI4	UBI4	UBI4	UBI4	UBI4	DIM1		UBI4	UBI4	UBI4	UBI4	UBI4	UBI4	UBI4	DIM1
NAB2	NAB2	NAB2	NAB2	NAB2	NAB2	NAB2	CDC9		NAB2	NAB2	NAB2	NAB2	NAB2	NAB2	NAB2	PUP1
SMT3	SMT3	SBP1	SMT3	HEK2	SBP1	SMT3	RPN7		GIS2	GIS2	SBP1	SBP1	HEK2	HEK2	SBP1	CDC9
SBP1	SBP1	HHT1	SBP1	SMT3	HEK2	SBP1	GUK1		HEK2	SBP1	GIS2	GIS2	GIS2	GIS2	GIS2	RPS16B
HEK2	HEK2	HHT2	HHT1	PUF3	HHT1	HHT1	PNO1		SBP1	HEK2	SMT3	SMT3	PUF3	SBP1	SMT3	YNK1
HHT1	HHT1	PUF3	HHT2	SBP1	HHT2	HHT2	BUD23		PUF3	PUF3	RPN11	RPN11	NAM7	RPN11	HEK2	ILS1
HHT2	HHT2	HHF1	HHF1	NAM7	HHF1	HHF1	KRR1		SMT3	SMT3	PUF3	PUF3	DSK2	SMT3	RPN11	RPS3
HHF1	HHF1	HHF2	DSN1	HHT1	RPN11	HHF2	HEM2		SRO9	SRO9	SRO9	SRO9	SRO9	SRO9	PUF3	HTS1
RPN11	RPN11	HTA2	HHF2	HHT2	HHF2	HEK2	RAD27		RPN11	RPN11	UBP3	UBP3	SBP1	PUF3	SRO9	RPN8
DSN1	DSN1	HEK2	HTA2	CDC28	HTA2	RPN11	UTP21		HHT1	HHT1	DSN1	DSN1	VPS9	HHT1	HHT1	PRE3
HHF2	HHF2	RRP5	HEK2	HHF1	RPO21	DSN1	RPT1		SSB1	HHT2	BRE5	BRE5	SMT3	HHT2	HHT2	RPS14A
HTA2	HTA2	SPB4	RPN11	PHO85	NAM7	HTA2	NSA2		HHT2	SSB1	HHT1	HHT1	RPN11	SSA1	HHF1	PUP3
PHO85	PHO85	HTB1	RRP5	DSN1	CDC28	NOP58	RFC4		NAM7	SSA1	HHT2	HHT2	SSB1	HHF1	DSN1	RPS2
CDC28	CDC28	MDM38	SPB4	HHF2	HTB1	RRP5	EMG1		SLF1	SLF1	HEK2	HEK2	HSP82	SSB1	UBP3	KRR1
NAM7	NAM7	MRP4	HTB1	SRP1	SRP1	RPO21	ADO1		SSA1	DSN1	RLP7	RLP7	HHT1	HHF2	SSA1	PNO1
SPB4	SPB4	ORC1	ORC1	PAT1	PAB1	SPB4	KRE33		DSN1	NAM7	RPN1	RPN1	SSA1	RPN1	SSB1	RPL3
PAT1	YRA1	RPF2	RPF2	YRA1	YRA1	RLP7	PRI1		HHF1	HHF1	HHF1	HHF1	PHO85	DSN1	HHF2	PRE7
YRA1	PAT1	GCN5	GCN5	SSA1	SSA1	NOP1	TIF6		PHO85	UBP3	SSB1	SSB1	HHT2	NAM7	RPN1	RPS5
YDL156W	YDL156W	NOP58	NOP58	RPO21	NPL3	RPF2	SSL2		PAT1	PHO85	RPF2	RPF2	YDR341C	RPO21	RLP7	RPS4A
CSE4	RPO21	RLP7	RLP7	HTA2	HTB2	HTB1	KAE1		UBP3	PAT1	PAT1	PAT1	SLF1	RPN10	BRE5	FUR1
RPO21	CSE4	HTB2	HTB2	KSP1	SPB4	YDL156W	RFC5		RPN1	RPN1	SPB4	SPB4	WHI3	HSP82	PAT1	RPN7
ORC1	ORC1	CBF5	CBF5	RPF2	GCN5	GCN5	ERG13		RPN10	RPN10	RPN10	RPN10	NAB3	UBP3	RPN10	ALA1
GCN5	GCN5	YLH47	NOP1	SPB4	HTA1	PUF3	RAD3		HHF2	BRE5	ORC1	ORC1	CDC28	YCK1	SPB4	RPL10
ULP2	ULP2	NOP1	RPO21	ORC1	RRP5	PRP19	IMP3		BRE5	HHF2	SSA1	SSA1	PAT1	PAB1	RPF2	RPS4B
SRP1	HTB1	RPO21	HTA1	CSE4	STM1	ORC1	SOF1		HSP82	HSP82	DHH1	DHH1	NRD1	DHH1	NAM7	PRE4
RPF2	SRP1	HTA1	YDL156W	YDL156W	RPN1	SMB1	RPT4		WHI3	SPB4	SLF1	SLF1	YCK1	PAT1	DHH1	RPS11A
HTB1	SSA1	YDL156W	CSE4	SSA2	ULP2	NOG1	PRO2		SPB4	DHH1	RPT5	RPT5	RSP5	NPL3	RPL3	RPN6
SSA1	RPF2	CSE4	ULP2	TPK1	CKA1	CDC28	ENP2		DHH1	RPT5	RPL3	RPL3	HHF1	GCN5	RPT5	ADE12
RLP7	HTB2	ULP2	MAK21	ULP2	SSD1	HTB2	POL30		RPT5	WHI3	HHF2	HHF2	MST1	SSA2	SLF1	RPS6A
RRP5	RRP5	MAK21	CKA1	GCN5	PHO85	NOP15	DIP2		YCK1	YCK1	RPL20A	RPL20A	DSN1	HTA2	HTA2	PRE2
NOP1	NOP1	CKA1	HAS1	COR1	YDL156W	LEA1	YSH1		CDC28	CDC28	HTA2	HTA2	SSA2	LSM1	ORC1	RPS11B
HTB2	RLP7	HAS1	YRA1	CDC14	PAT1	TAF14	ENP1		SSA2	SSA2	RPL25	RPL25	NAP1	HTB1	WHI3	PDB1
NOP58	NOP58	YRA1	NOG1	HRR25	TAF12	HAS1	PWP2		RLP7	RLP7	RPS13	RPS13	SPB4	HTB2	HSP82	RPS20
PRP43	PRP43	NOG1	PRP43	CKA1	CKA2	CIC1	PRI2		ORC1	ORC1	RPS5	RPS5	DHH1	HRR25	SSA2	KRE33
RPT5	RPT5	PRP43	RPA135	HTB1	BMH2	MOT1	CBF5		CSE4	CSE4	NOP1	NOP1	HHF2	SPB4	RPL25	RIO2
RPN1	RPN1	RPA135	PAT1	PAB1	CDC33	PRP43	UTP7		TPK1	TPK1	RPL4A	RPL4A	FCJ1	SSD1	PHO85	SAH1
PUF3	CKA1	SPT5	SPT5	LSM1	GAL11	YRA1	NOG1		YDL156W	YDL156W	RPL8B	RPL8B	RPN10	STM1	GCN5	GUA1
CKA1	HTA1	NOP7	NOP7	PRP43	LSM1	ULP2	RPT2		RPF2	GCN5	RPL30	RPL30	RPN1	PHO85	CDC28	RPS8B
HTA1	SPT5	CIC1	CIC1	HTB2	STO1	MAK21	POL3		RSP5	RPF2	GCN5	GCN5	SNF1	YRA1	FCJ1	RPL20B
SPT5	PAB1	PAB1	PAB1	CBC2	CSE4	PRP8	RPT5		GCN5	LSM1	RPS8A	RPS8A	TPK1	HTA1	NOP1	RPS8A
TPK1	TPK1	SPT16	SPT16	RPT5	KAP95	SRP1	PUS7		LSM1	HTA2	RPS7A	RPS7A	YCK2	CDC28	YDL156W	FRS1
PAB1	CBF5	KRE33	KRE33	SPT15	TAF14	HTA1	NOP2		HTA2	RSP5	CSE4	CSE4	LSM1	SUP35	RPL20A	NSA2
CBF5	SPT15	MOT1	MOT1	NOP1	SIN3	CSE4	UTP11		YRA1	YRA1	RPL6A	RPL6A	BMH1	RSP5	RPS13	HAM1
SPT15	MOT1	NOP15	NOP15	SPT5	TPK1	NOP7	MCM4		YCK2	YCK2	RPS3	RPS3	RPO21	BRE5	NOP58	PDA1
ULP1	ULP1	SRP1	SRP1	RRP5	CBC2	CBF5	HAS1		FCJ1	ULP2	RRP5	RRP5	YOL086W-A	SSE1	NOP15	RPS6B
MOT1	ESA1	RSM24	RPN1	NOP58	NAP1	BRR2	IMP4		ULP2	KSP1	RPL7A	RPL7A	RPT5	KEM1	RPS5	RPS16A
KSP1	NOP15	ERB1	ERB1	YCK1	RSC8	PAT1	ESF2		KSP1	FCJ1	RPS4A	RPS4A	UBP3	RPT5	RRP5	GFA1
ESA1	KSP1	MRP51	CKA2	SMB1	GCN4	UTP22	TOP3		ATG1	ATG1	RPL16A	RPL16A	YDL156W	BMH2	CSE4	UTP21
NOP15	NOG1	CKA2	UTP22	POL30	HTZ1	PHO85	ABD1		PTK2	URN1	RPS1B	RPS1B	SRP1	TEF1	RPS7A	RPL20A
RSP5	RSP5	UTP22	SSA1	ULP1	SGF73	SNU114	FCF1		DSK2	PTK2	CBF5	CBF5	YRA1	RPS8A	RPL8B	GUF1
NOG1	RPA135	MRPS9	YTA7	GLC7	BMH1	CBC2	RFC1		URN1	HTB1	RPL16B	RPL16B	KSP1	PGK1	RPL6A	EMG1
CBC2	TAF14	MRPS5	TAF14	STM1	SPT5	KRE33	ELP3		HTB1	NOP1	LSM1	LSM1	DPS1	PIL1	HTB1	TMA20
RPA135	CBC2	RSM23	BRX1	NAP1	BMS1	SPT5	MCM2		ULP1	ULP1	RPS17B	RPS17B	GCN5	RPL7A	RPL4A	HEM2
TAF14	HAS1	RSM22	NOC2	ESA1	RPA190	PWP2	NOG2		SRP1	SRP1	RPL2A	RPL2A	ATG8	CDC33	LSM1	RLI1
HAS1	MAK21	MRPS18	NPL3	STO1	SPT16	NOC2	RLP24		NOP1	ESA1	RPL10	RPL10	HRR25	RPS5	RPS17B	RPS13
MAK21	SPT16	YTA7	BMS1	PSE1	DIG1	ERB1	HNT1		ESA1	RRP5	HSP82	HSP82	SLA1	RPS3	RPL16B	RPL30
SPT16	SPT7	TAF14	RPL5	NPL3	CDC48	NOP2	RKI1		RPL3	RPL3	RPS9B	RPS9B	CDC53	RVS167	RPL2A	RPL5
PRP19	UTP22	RSM10	SPT15	CDC5	HMT1	RPL5	BRX1		RRP5	HTB2	RPS22A	RPS22A	CSE4	RPS4A	RPS1B	SUI2
SPT7	NPL3	BRX1	SPT7	RLP7	CPR1	RPT5	RPT3		RPO21	RPO21	HAS1	HAS1	HTB1	YCK2	RSP5	TIF6
UTP22	UBP10	NOC2	NOP2	BRR2	HRP1	CKA1	RFC3		RVS167	RVS167	RPL15A	RPL15A	PTK2	TPK1	RPL28	RPL28
NPL3	URN1	NAM9	HTZ1	SMX2	MOT1	UTP4	POL1		HTB2	HRR25	NOP58	NOP58	ORC1	SKP1	RPS3	NFS1
CIC1	CIC1	NPL3	CDC28	SRS2	RPB5	NUG1	RSA4		HRR25	PAB1	RPS4B	RPS4B	RVS167	WHI3	HAS1	PGK1
UBP10	NOP7	MRPL8	KRR1	PRP8	GSP1	BRX1	NOP58		PAB1	DED1	RPL28	RPL28	GLC7	SRP1	RPS8A	RPL2B
SMB1	PRP19	BMS1	TIF6	KAP95	RPB10	SSA1	HEM12		CMK1	CMK1	NOP15	NOP15	ATG1	CDC14	RPL17A	RPB2
URN1	CDC14	RSM26	NUG1	HTA1	STE20	TIF6	UTP13		DED1	NOP58	SSA2	SSA2	BRE5	GLC7	RPL11B	SOF1
NOP7	YTA7	MRPS35	PUF6	URN1	SRP40	BMS1	SSL1		SNF1	CKA1	RPP0	RPP0	CMK1	LSP1	RPL30	RPL1B
CDC14	GLC7	RSM7	RPT5	PET9	CLF1	SPT15	DSK2		NOP58	CDC14	RPL6B	RPL6B	CMD1	STO1	RPO21	RPL12B
GLC7	CKA2	MRPS28	RRP12	SWE1	RFA1	NAM7	TFB2		CDC14	SPT7	RPL5	RPL5	PHO88	BMH1	RPL6B	DYS1
YTA7	SMB1	MRPS17	ESA1	YAK1	RPB4	STO1	RET1		CKA1	SNF1	RPS11B	RPS11B	BZZ1	TAF12	RPL27B	SRP54
KRE33	KRE33	SPT15	EBP2	NRD1	RPT5	UTP10	RFC2		MCK1	RPL4A	MAK21	MAK21	ULP1	YDL156W	YRA1	CDC60
NUP116	NUP116	SPT7	RPC40	LSM2	NOP1	RSE1	SDA1		VPS9	MCK1	RPL27B	RPL27B	PAB1	HSC82	RPL16A	IMP3
CKA2	LSM1	NOP2	RPB5	SLA1	CYC8	SMD2	MRT4		SPT7	PRP43	YRA1	YRA1	RPF2	NAP1	RPL10	VAS1
SNF1	SNF1	RSM25	RPA190	STE20	GZF3	RPB5	MAK16		RPL4A	TAF5	RPL11B	RPL11B	UBC13	ARC1	HTB2	RPN9
LSM1	NOP53	MRP1	RSC8	PTK2	RPT6	KRR1	NOB1		GLC7	ECM29	RPL17A	RPL17A	HTA2	SGF73	CIC1	RPN5
TAF5	TAF5	MRP13	DRS1	CBF5	RPT1	NUP116	TRM5		PRP43	CBF5	RPS1A	RPS1A	RHO1	TIF4632	RPL15A	GCD11
HRR25	STM1	HTZ1	UBP10	UBC9	SIS1	GAL11	TUB2		TAF5	GLC7	KRE33	KRE33	CDC14	NRD1	NOG1	ERG13
NOP53	STO1	CDC28	GAR1	REC107	RSE1	PAB1	MCM5		SLA1	SLA1	RPL7B	RPL7B	RLP7	HRP1	RPS16B	DIP2
PRP8	HRR25	KRR1	TAF5	CLF1	PUB1	SPT7	RPA135		CBF5	NOP15	ULP2	ULP2	TRM10	HSL1	RPS24A	RPS15
STO1	KAP95	PET123	UTP10	HMT1	NHP2	UTP15	UBA1		NOP15	SWE1	RPS16B	RPS16B	SKP1	RPL3	RPL17B	RFC4
STM1	ERB1	TIF6	RVB2	TYE7	RPB8	CLF1	DPS1		ECM29	AIM4	HTB1	HTB1	ULP2	PUB1	RPL7A	FUM1
KAP95	PRP8	NUG1	RSP5	RFA1	ORC1	SMD3	MCM7		SWE1	RPL20A	RPS24A	RPS24A	HSC82	KAR2	YCK1	ENP1
PSE1	PSE1	MRP21	TAF12	NOP53	TOP2	NOC4	ERB1		PHO4	PHO4	RPL8A	RPL8A	NPL3	YEF3	RPS4A	RPT1
ERB1	RPL5	PUF6	GLC7	POP5	RPS6A	NAN1	DIS3		AIM4	HAS1	RPS14A	RPS14A	HMT1	BCK1	RPS9B	TRM11
RVB2	RVB2	RPT5	RFA1	RAD53	URN1	CEF1	RPF2		HSC82	STM1	RPL1B	RPL1B	HTB2	TDH3	MAK21	RPS24B
UBC9	UBC9	RRP12	URB1	PRP19	PRE1	MPP10	APT1		RPL20A	HSC82	RPL17B	RPL17B	CRM1	RPL27A	RPS22A	ENP2
RPL5	RRP12	ESA1	SSF1	ERG6	RSC3	TAF5	MCM6		HAS1	RPL25	NOG1	NOG1	BCK1	CKA2	RPL13A	RPS24A
BRR2	RFA1	MRPS8	RIX1	PHO4	TFG1	RPA135	GCD14		STM1	HTA1	RPL2B	RPL2B	SSE1	RPN13	RPS1A	RPN1
RFA1	GAL11	EBP2	PHO85	RSE1	SKP1	PUF6	MPP10		RPL25	RPS5	RPL1A	RPL1A	SWE1	DIG1	PRP19	ARG3
RRP12	HTZ1	RSM18	RVB1	SIN3	SET2	NSA1	RPC25		HTA1	RPS3	YDL156W	YDL156W	SUP35	RPB10	NOP7	RPT4
GAL11	BRR2	RPC40	NOP4	MOT1	NSP1	EBP2	MRD1		RPS5	RPS13	STM1	STM1	GUS1	YGR130C	CBF5	NOG1
HTZ1	NUG1	MRPL4	STM1	GAL11	RPF2	DRS1	SMC2		RPS3	SPT5	RPP2B	RPP2B	SPT15	RPT1	KRE33	DPL1
NUG1	ADA2	RPB5	HMO1	RPN11	SUB2	UTP20	NOP7		RPS13	RPP0	PAB1	PAB1	HSL1	RRP5	RPS14A	PGI1
LEA1	TAF6	MRPL35	CBC2	KSS1	NOP58	SNU66	ZPR1		SPT5	RPS7A	ECM29	ECM29	YDL160C-A	GCN4	RPL2B	RPL18A
ADA2	TAF12	MRPL1	URN1	NUP116	UTP10	RIX1	PMI40		RPP0	UBP10	RPL4B	RPL4B	TPK3	RPS4B	RPL1B	RPL2A
TAF6	SWE1	RPA190	UTP20	FUS3	DBP9	NIP7	MAK21		RPS7A	ACT1	CIC1	CIC1	MCK1	GUS1	RPL26B	PSA1
SWE1	RPB5	MRPS16	TAF6	SMC3	DCP2	RSP5	HSH155		ACT1	RPL8B	NOP7	NOP7	ACT1	RPS6A	RPS4B	RPL18B
SNU114	LEA1	RSM27	DBP9	RVB2	PTK2	MRT4	RRP40		UBP10	MAK21	RPS6B	RPS6B	COR1	RPL13B	RPL5	RPT2
TAF12	NOP2	RSC8	PWP2	SPT16	ESA1	YTA7	OGG1		SPT15	NOG1	RPL13A	RPL13A	SBA1	CDC3	RPS11B	PWP2
PHO4	PHO4	DRS1	ACT1	CYC8	SAN1	SSF1	RPF1		BCK1	SPT15	RPL31A	RPL31A	SCL1	RPS13	RPL14B	WRS1
RPB5	SNU114	UBP10	NOP14	SNU114	NRD1	RPB8	TSR1		NRD1	CIC1	DED1	DED1	IRE1	CBC2	ULP2	RPL25
NOP2	BRX1	GAR1	RPB8	SKP1	CTK1	SPT16	PAP1		RCK1	BCK1	RPL12B	RPL12B	KSS1	IMD3	RPL36A	CCT5
TIF6	BMS1	IMG1	FPR4	SPC25	SSC1	YTM1	TRM112		NOG1	NOP7	HTB2	HTB2	AKL1	RPL30	RPL20B	RPL35B
BRX1	EBP2	TAF5	SGF73	CKA2	NUP60	TAF12	HAM1		MAK21	RPL2A	PHO85	PHO85	GSP1	RPS17A	RPL31A	NMD3
RVB1	TIF6	UTP10	RPS7A	CTF19	PAF1	RSC8	TUB1		NOP7	CDC3	RPL20B	RPL20B	ESA1	CBF5	SMB1	RPP0
EBP2	ACT1	RVB2	CHD1	TAF14	ISW1	NOP4	MTR4		CDC3	RPL30	URN1	URN1	SIT4	RPL6A	RPL35B	ESF2
RAD53	RVB1	MRPL3	RPB2	MPS3	FPR3	RVB2	POB3		RPL8B	RCK1	RPL9A	RPL9A	URN1	RPL43B	RPS6B	SUP45
BMS1	RPB3	MRPL17	NOC3	ACT1	RPL11A	HTZ1	DIB1		CIC1	RPS4A	RPL14B	RPL14B	PRP40	GZF3	RPL7B	MAE1
ACT1	RPC40	TAF12	NIP7	RPN5	KSP1	DBP10	RPO31		PHO88	KRE33	RPL35B	RPL35B	MIA40	PSA1	RPL9A	UTP7
PWP2	NOC2	MAM33	NAM7	PRP9	SMC3	RVB1	ASF1		RPL2A	RPS8A	RPO21	RPO21	BEM1	RTK1	RPL19B	FRS2
RPC40	RAD53	RFA1	SNF2	RAD51	YHB1	RPO26	CDC45		RPL30	NOP53	RPL26B	RPL26B	RAD6	ENO1	RPL12B	RPL1A
RPB3	TAF1	URB1	ULP1	TPK3	PHO4	NOP14	UTP15		KRE33	RPA135	RPL13B	RPL13B	CBC2	YDJ1	UTP22	RPS18A
CDC5	PWP2	SSF1	GAL11	SIZ1	RPA135	RRP12	RRP45		PRP40	RPL10	TIF6	TIF6	IFA38	CDC48	RPL8A	RAD3
TAF1	RPB2	MRP7	KRI1	BMH2	RPO26	SNT309	RRP4		RPS4A	UTP22	NOP56	NOP56	SLX5	URN1	PWP2	VMA2
NOC2	KRR1	YML6	NHP2	SSD1	MCM2	RPN5	UTP18		NOP53	RPS9B	PRP43	PRP43	UBC9	ACT1	PRP43	RPL32
KRR1	HMO1	RIX1	RPS9B	MPS1	RPS7A	SMD1	GLN1		RPS8A	RPL5	RPL36B	RPL36B	HUB1	ENO2	LEA1	CBF5
RPB2	GAR1	PHO85	TAF1	TAF9	ZDS1	PRP6	STE24		NAP1	PRP40	RPA135	RPA135	SNF4	STE20	HTA1	HAS1
MPP10	RPS7A	RVB1	STH1	RPA135	SPT7	NOC3	ESF1		RPL10	SSB2	RPL36A	RPL36A	LSM3	SIN3	RPP0	RAD27
UTP4	CDC5	NOP4	LSM1	TIM23	TAF1	CKA2	DST1		RPA135	PHO88	RPL19B	RPL19B	POL30	HTZ1	TAF5	RPL4A
PRE1	RSC8	MUP1	CDC14	GSP1	CDC73	TAF6	RDS3		UTP22	RPL7A	RPS6A	RPS6A	ARG8	ZDS1	PAB1	YSH1
GAR1	PUF6	HMO1	ISW1	HSC82	POB3	ARP4	PUF6		RPS9B	LAS17	HTA1	HTA1	HTA1	TAF9	TAF14	KRS1
HMO1	YAP1	CBC2	RPB10	SLT2	RRP6	GLC7	UBA2		RPL5	SSE1	CKA1	CKA1	SIC1	RPB4	PHO88	TIF5
PTK2	UTP4	URN1	UTP4	UME6	RPT3	SMX3	CLF1		LAS17	SEC27	NOP2	NOP2	LSB3	UBC4	RPP2B	MTQ2
RSC8	PRE1	MRPL20	NOP6	UBP10	PDC1	UTP6	PRP6		PRP19	UBC9	YCK1	YCK1	TEF1	BBC1	RPL4B	NAS2
SPC25	UTP10	MRPL7	RPL7B	BMH1	ULP1	HSH155	PCM1		SSE1	RPS17B	GLC7	GLC7	PRE1	POR1	TIF6	NOP2
UTP10	MPP10	UTP20	POB3	CRM1	DEF1	ENP1	SRP1		SSB2	CKA2	RPS24B	RPS24B	ADA2	MYO3	TPK1	RPL12A
PUF6	SPC25	TAF6	TOP2	TUP1	DBP2	RPB10	SPT16		UBC9	NAP1	RPS11A	RPS11A	SIR3	RPS17B	RPL18B	GUK1
YAP1	TRA1	DBP9	CDC33	RMP1	PPZ1	CWC2	RPB5		HMT1	PRP19	RSP5	RSP5	MMS2	PRE1	PRP8	SDA1
TRA1	PTK2	MRPL24	SUS1	TRM112	RPT2	NPL3	RSE1		KSS1	STE20	RPS7B	RPS7B	GCD7	RPG1	MOT1	SEC18
SLA1	SLA1	PWP2	RPO26	GAL4	GAL4	RPC40	SPT4		SEC27	KSS1	NAM7	NAM7	MOT2	ARP2	CBC2	LAT1
ENP1	ENP1	IMG2	MRT4	NOP15	SPT15	RPF1	LIA1		RPL7A	NPL3	BRX1	BRX1	GRR1	RPS2	RPS7B	RPL42B
NUF2	DRS1	NOP14	NOP12	INO4	SNF2	DIP2	PMS1		IFA38	TEF1	UTP22	UTP22	FRK1	BFR1	NOC2	TIF11
RPT1	SNF2	RPB8	KAP123	IRE1	SEN1	PRP46	PRP8		STE20	SPT16	PUF6	PUF6	NFI1	SRP40	MRT4	PRI1
DRS1	NUF2	FPR4	TRA1	NOG1	RSC1	RFA1	COF1		RPS17B	HMT1	RPL18B	RPL18B	RMP1	RPL36B	SPT7	MCM4
SNF2	RPT1	MRPL36	DBP10	PUB1	RPC10	PRE1	DOA1		CKA2	RPL6A	RPS8B	RPS8B	SPT7	ADH1	NOP2	BRX1
TYE7	TYE7	SGF73	RLP24	TAF12	SUS1	TAF9	RIO1		TEF1	IFA38	RRP12	RRP12	SNA3	RPP2B	NOP56	BMS1
TAF9	SUS1	CHD1	SIN3	CLA4	TRM1	UTP7	QNS1		NPL3	KAP123	MRT4	MRT4	BMH2	RPS11B	ECM29	PRO3
NOP14	KAP123	RPB2	NAN1	CPR1	CDC25	IMP3	RPC40		DBF2	NRD1	ERB1	ERB1	CKA1	GSP1	SRP1	RPL19B
RPT6	SGF73	NOC3	NOC4	BUD14	TAF9	UTP13	CDC33		SPT16	ERB1	RPL27A	RPL27A	STM1	TDH2	NUG1	RPN3
HMT1	RPT6	MRPL13	DBP2	PRP6	NOP14	RRP1	NOC3		RPL6A	RPS22A	PWP2	PWP2	DED1	RSC8	RPL1A	KGD1
NAP1	NOP14	NIP7	RPO31	RVB1	CKB2	SRB5	NOP10		ERB1	DBF2	NUG1	NUG1	STE20	SSA3	RPL36B	POL3
KAP123	NAP1	NAM7	NUP116	YTM1	RVB2	RPB3	RPB8		RAD53	RPS1B	CDC28	CDC28	NOP1	CPR1	BRX1	PUP2
SUS1	URB1	SNF2	TPK1	IDI1	HSP104	MAK11	MCM3		KAP123	NOP56	HSC82	HSC82	ERD1	RPL25	GLC7	CCT7
SGF73	TAF9	ULP1	RPC10	DCP2	UTP20	SRB4	UTP22		RPS22A	RAD53	NOC2	NOC2	ATG17	RPS1B	RPS6A	SPF1
STE20	BDF1	MRP49	NAP1	DIG1	UME6	STH1	RPB7		SBA1	SGF29	TAF5	TAF5	RPS5	CMK1	BRR2	RPT5
SIZ1	HMT1	GAL11	KAP95	PRP40	UTP4	PRP9	MLH1		SGF29	MOT1	SPT5	SPT5	DIS3	CKA1	SNU114	RPL23A
UTP7	SIZ1	KRI1	LOC1	CIN5	RPS24A	LOC1	UFD2		MOT1	RPL16A	RPL24A	RPL24A	RPS3	FBA1	ERB1	SSL2
PRP6	UTP7	NHP2	MAK5	NNF1	YAP1	RRP9	BUD31		NOP56	RVB2	KEM1	KEM1	SGF29	HSP60	RPS30A	RFC5
RSE1	UTP20	PDR12	RPB3	LSM4	RET1	RPB2	FAP7		RPS1B	RPL17A	BMS1	BMS1	CDC39	SIZ1	RPS15	ABD1
UTP20	STE20	TAF1	YAP1	SGD1	ARP4	PRP4	PSF1		RVB2	BMH2	NPL3	NPL3	NHP2	SLT2	RPL13B	UTP11
PRP9	SGF29	RSM19	ENP1	HTZ1	PUF6	TRA1	YCS4		CMD1	TAF6	SSB2	SSB2	RPN3	RPB5	RPL42B	TUF1
URB1	RRP17	STH1	RET1	RSA1	RFC2	RLP24	TRM8		RPL16A	TYE7	RPS15	RPS15	TDH3	RPL28	KRR1	MAP2
BDF1	PRP9	LSM1	PSE1	PRE1	RIX1	RPT1	UFD1		BMH2	SBA1	ESA1	ESA1	PRP8	IMD2	PUF6	NOG2
CLF1	NOC4	MRPL16	UTP7	YCL057C-A	RPS14A	UTP21	SRM1		FUS3	RPL8A	KRR1	KRR1	SRS2	TIF4631	RPS8B	PRI2
PRP40	MUD1	MRPL9	CKB1	UTP22	PRE9	UTP9	SPT15		RPL17A	TIF6	YEF3	YEF3	RPL3	BMS1	BMS1	ELP3
NOC4	SET2	ISW1	NOP53	SPC110	RPN5	ACT1	BRN1		TAF6	RPL28	SPT7	SPT7	PHO4	RPL8B	SPT5	HSP60
RRP17	RSE1	RPB10	RPF1	SLX5	NUT1	FAF1	HHT2		CBC2	RPL16B	SPT16	SPT16	RPM2	RPS6B	RPL32	TOP3
MUD1	RIX1	UTP4	NOG2	THI3	PRE6	EMG1	RFA1		TYE7	CBC2	CKA2	CKA2	RRP5	RPS24A	NRD1	RPN2
SGF29	RPB8	NOP6	NOP9	SBA1	SWI6	ULP1	HHT1		TIF6	FUS3	CDC33	CDC33	SPC25	RIM1	CKA1	RPN11
SRS2	MRT4	POB3	RRP1	SPT21	NUP188	PRP31	POL2		GCD7	YEF3	TPK1	TPK1	RPT1	DEF1	RPL21A	RPT6
RPB8	PRP6	TOP2	BMH2	PPR1	RPL28	ESA1	UTP20		RPL28	RPL15A	SRP1	SRP1	LSM4	HYP2	RPS24B	BUD23
RPO26	RPO26	CDC33	RIX7	TAF1	HAS1	MUD1	RRP12		RPL8A	KAR2	RIX1	RIX1	DIG1	RPL38	UTP10	NOB1
RIX1	RPA190	SUS1	SET2	RTT107	RLP24	ARP9	REX4		RPL16B	RPL1A	TIF4631	TIF4631	CDC5	YKT6	PRE1	PRE1
NNF1	PRP40	RPO26	RPA49	PHO2	TOP1	URB1	ERG10		KAR2	RPL4B	PSA1	PSA1	KIN3	SIS1	COR1	CCT3
RPN5	NOP6	MRT4	RSC3	CKS1	RPB7	ECM16	SNU13		YEF3	RPC40	URB1	URB1	RIM15	HSP42	TAF12	RLP24
MRT4	GAL4	NOP12	STO1	PDS1	IES1	ADA2	GTR2		NAB3	CMD1	AIM4	AIM4	CDC7	RPL27B	ACT1	MSS1
SET2	RPS9B	SFK1	TAF9	LEA1	EGD2	GAR1	RPA190		BMH1	NUF2	FUN12	FUN12	UBC5	SLF1	DED1	CCT2
GAL4	RPB10	HNM1	FPR3	MIA40	NUP2	UTP8	RPO26		ATG17	SUS1	PHO4	PHO4	NUP116	DBP9	RPS11A	RPT3
CTF19	ECM29	KAP123	UTP15	TAF5	ARP9	PRP3	UTP14		RPC40	RPL11B	ULP1	ULP1	UBP15	RPT6	RPN5	MCM2
RPA190	NNF1	TRA1	NSA1	RPT1	PRE5	CUS1	BRF1		RPL15A	GCD7	UBP10	UBP10	NOP56	FKS1	UTP4	RPS22A
SMD2	CLF1	DBP10	SGF29	TUB1	YAK1	SMX2	CDC40		NUF2	PWP2	BMH2	BMH2	HRT1	RPL31A	CDC14	PRE6
RPB10	SRS2	MHR1	SWI3	SNF2	IFH1	PRP2	CRM1		SPC72	CDC19	SSE1	SSE1	SEC27	VPS21	URN1	POL30
RRP1	NFI1	MRPL28	ARP4	LSM12	NOG1	SOF1	BUD32		PWP2	SPC72	ACT1	ACT1	ERG6	YNG1	SPT15	RPF2
ECM29	SRB5	RLP24	KSP1	NOP7	RNR4	NSA2	POL12		PRE1	RRP12	TEF1	TEF1	TEM1	HRT1	RIX1	LSG1
SNU66	RRP1	SIN3	SRP40	MCM2	CTR9	CDC14	CSE1		CDC19	KAP95	FIN1	FIN1	RAD30	GAL11	RVS167	KAE1
NOP6	CTF19	NAN1	BDF1	LRS4	RPS6B	NOP9	PAB1		SKP1	TAF12	RPC40	RPC40	GLO3	RPL16A	RPL24A	NOP56
NFI1	RPN5	NOC4	SGV1	SIR4	RPL5	SRB2	SUA7		RPL1A	ATG17	RPL32	RPL32	KAP104	RPL11A	YCK2	SEC53
SRB5	ECM16	DBP2	ARP9	SIR2	RPC19	SGF73	HMT1		SUS1	RRP17	RPL18A	RPL18A	ASF1	RPL20A	ENP1	THS1
FUS3	NSA1	RPO31	RPA43	HMO1	UBA1	YAP1	BFR2		RPL4B	RPS4B	HRR25	HRR25	LSP1	PTK2	RRP12	FUN12
RPS9B	NOP12	NUP116	SUB2	BDF1	NUP159	RGR1	NAP1		KAP95	PRE1	WHI3	WHI3	MAD2	POB3	TAF6	SUI3
SMD3	CKB1	TPK1	NHP6B	RPM2	YNG1	RSC3	SLD5		TAF12	NIP100	RPL21A	RPL21A	BOI1	TSA1	NSA1	RSA4
NSA1	NOC3	MRPL10	UBC9	MAM33	SIC1	FPR4	MBF1		HSL1	NUG1	NOP4	NOP4	SEN15	NUP159	KSP1	MRT4
ECM16	SIN3	RPC10	ADA2	GAL80	SWE1	DBP9	PRP46		RPL11B	HDA2	UTP10	UTP10	NSP1	RVS161	NOP4	NIP7
SIN3	FUS3	NAP1	UBP8	ROX1	NIP7	RPO31	RNR1		NIP100	RPL6B	SPT15	SPT15	SLT2	RPS7A	RPT1	NCS6
KSS1	SNU66	KAP95	HRR25	HRT1	RPS2	ISW1	PSF2		RRP12	SKP1	RRP17	RRP17	PRP19	TRM1	STO1	IMP4
NOC3	SMD2	LOC1	PHO4	CDC13	ESS1	TAF10	TOP1		RRP17	YTA7	TAF12	TAF12	PDR5	MUP1	NIP7	RPL21A
NAN1	BMH2	MAK5	TUB2	MRP4	OYE2	ARP7	NOP4		HDA2	SMY1	EBP2	EBP2	TAF12	FPR3	MPP10	TPI1
CDC48	CDC48	RPB3	UTP9	HSH155	CCR4	CSE2	EGD2		NUG1	END3	KAP123	KAP123	CDC3	CMD1	RRP17	RKI1
BMH2	NAN1	YAP1	NHP6A	RFA2	LSM12	SRB6	GAR1		NUP116	HSL1	RPG1	RPG1	TIF2	NSP1	HSC82	NOP58
NOP12	SAC3	ENP1	CDC73	TAF6	CLN2	PRP39	YJU2		RPS4B	RPL13A	ENP1	ENP1	TFC7	VMA2	TAF9	RPN12
CKB1	SMD3	RET1	HCA4	RPC40	FOB1	RIX7	SMD2		RPL6B	MUM2	RPS18A	RPS18A	GAL11	GPH1	RPA135	DPS1
SSN3	KSS1	PSE1	CKB2	TRA1	RSC30	MED1	SDS22		SMB1	RPL7B	DBP2	DBP2	CDH1	RPN5	CDC3	DPH5
SAC3	SSN3	EHD3	NSR1	MLH1	YTA7	RET1	GLC7		SMY1	NUP116	BMH1	BMH1	SIZ1	SAN1	UTP15	TFB2
UTP15	NOP4	UTP7	NET1	KAP123	TFG2	NAM8	RVB2		MUM2	NOP2	NOP12	NOP12	SMC3	EDE1	SLA1	TUB2
CRM1	SGV1	CKB1	ECM16	PHO88	MLP1	MED7	MTD1		YTA7	MRT4	SGF73	SGF73	OCA2	RPL2B	NOC4	MVD1
NOP4	CRM1	MRPL15	CDC48	ARP7	MBF1	RPA190	MRI1		END3	SMB1	NIP7	NIP7	UIP3	KAP95	ULP1	PRE10
STH1	UTP15	NOP53	RPT6	GZF3	RPB2	UBP10	RPB3		PSE1	BMH1	MAK5	MAK5	CCR4	LSM12	RPB5	LSC2
SGV1	SSF1	RPF1	HMT1	RNQ1	ELF1	TAF1	RVB1		ADA2	RPB2	NAP1	NAP1	JSN1	RPS26B	UTP20	MCM7
NIP7	NIP7	NOG2	ESF1	RPL5	PRE8	MED8	NHP2		RPL13A	PSE1	DRS1	DRS1	FUS3	RPL6B	EBP2	RFC1
SSF1	STH1	NOP9	BMH1	HOG1	SIR3	KAP95	SMC4		TOR1	SGF73	MOT1	MOT1	SSD1	RPL19B	RSE1	RPS23A
BMH1	BMH1	RRP1	YTM1	SIC1	CTI6	SUS1	PSO2		RPB2	RPS14A	RPL12A	RPL12A	IPL1	YHM2	MRP4	RET1
LSM4	UBP8	MRP20	MAK11	ECM16	RNA14	SNU23	PHO13		NOP2	TOR1	ASC1	ASC1	SPT5	SEC27	NPL3	SUI1
TAF10	ARX1	BMH2	ECM29	NFI1	HSP26	PRE5	RBK1		MRT4	RPL17B	HYP2	HYP2	CDC48	CLF1	NAN1	TSR1
SRB4	SIR4	RIX7	RPT1	TPK2	UBP8	RSC58	QRI1		NFI1	ADA2	ADH1	ADH1	UBC4	DCP1	STM1	RPA135
GSP1	TAF10	MRPL23	SMC3	POR1	CTF4	DIB1	NUG1		RPL7B	TAF14	RPS30A	RPS30A	KIN2	RPL26B	NOP14	VMA8
ARX1	CDC33	SET2	NPL6	MDM38	PRP43	RRP17	SMD3		TDH3	RPS1A	HTZ1	HTZ1	RCK1	RPO26	ESA1	EFT2
UBP8	LSM4	RPA49	CTK1	YTA7	HRT1	NPL6	HCA4		SGF73	TAF1	IMD3	IMD3	TOR1	FUN12	IFA38	CCT6
SIR4	SRB4	RSC3	PRE1	RPT6	KRE33	MAK5	MXR1		LSB3	RPP2B	RVB2	RVB2	PIN3	PPZ1	MDM38	ADE6
CDC33	GCN4	STO1	SSD1	CLB2	ITC1	SME1	CDC21		TAF14	RIO2	CDC14	CDC14	NOP53	MYO5	CKA2	NAT1
NOP9	GSP1	TAF9	RPC82	PRP22	IOC2	SYF1	YRB1		KIN2	NFI1	NOP14	NOP14	LSM8	RPL9A	SMD2	PAC2
SMD1	NOP9	FPR3	SNU114	LSB3	TAF5	MED4	TAL1		RIO2	TDH3	KRI1	KRI1	STO1	MRH1	GAL11	SSL1
SNP1	HDA2	UTP15	INO80	TOM70	SLT2	LSM4	ELP2		TAF1	CDC33	TEF2	TEF2	HSP60	HMT1	RVB2	MRD1
PRP4	RPL7B	NSA1	GCN4	PRP45	CIN5	MED2	ESS1		TPK3	KIN2	RPS22B	RPS22B	YAP1	SAM1	MUP1	UTP13
UTP8	UTP8	GPI2	TOP1	MAD2	POP2	ENP2	RRP8		RPS14A	COY1	RPS2	RPS2	PPZ1	DCP2	RPC40	CCT4
IPL1	NET1	SGF29	SNF1	APC5	ASG1	NUP84	SMT3		RPL17B	YGR130C	TAF6	TAF6	CEX1	CDC25	ARX1	TRM1
SBA1	DBP10	SWI3	TFG1	NOP14	RVB1	CWC21	RRN3		PRP8	LSB3	NIP1	NIP1	SSA3	TFA1	GAR1	UBA4
GCN4	LOC1	ARP4	ENP2	YAP1	RPT4	RPC82	IDI1		RPP2B	RFA1	CBC2	CBC2	RFA1	TIF34	LOC1	GCV2
HDA2	NOG2	KSP1	SPT8	CDH1	NUP116	NUT1	KTI11		COY1	RPL27B	RPS20	RPS20	SMB1	RPS14A	SSF1	LSC1
NOG2	IPL1	SRP40	RPL28	SPC24	ZUO1	MED6	RAD1		RPS1A	TAF9	SAM1	SAM1	SSB2	RPL5	NUP116	PTH2
RPT3	NHP2	BDF1	SNF5	SET2	NHP10	MED11	GNA1		CDC33	HMO1	CDC48	CDC48	KAR2	ELF1	RPF1	VMA6
HSH155	ISW1	SGV1	PRP8	SPO12	RAD18	SIN3	RPB10		RFA1	SPC25	PRT1	PRT1	PSE1	PHO4	HRR25	ADO1
NHP2	SNP1	ARP9	RSC58	GCD7	RPB11	RPC10	YVH1		SPC25	PRP8	TDH3	TDH3	ELA1	YHB1	RPL27A	MAK16
DBP10	PRP4	RPA43	RRP17	MLP2	POL2	RPB4	CDC39		COR1	ENP1	RPA190	RPA190	NOP7	ULP2	DRS1	RPO21
NRD1	SBA1	SUB2	GSP1	ADA2	FPR1	ROX3	TYS1		YGR130C	TPK3	GAR1	GAR1	TPS1	YAK1	SGF73	NIP1
PRP2	RPT3	NHP6B	PWP1	HAP2	MDN1	ARX1	HHF1		TAF9	CRN1	SGF29	SGF29	CLA4	CRM1	NOC3	MPP10
NET1	FPR4	UBC9	ARP7	SGF73	MSH6	ECM29	LUC7		FRK1	KEM1	CCT6	CCT6	ARC1	KAP104	RSC8	RFC3
HOG1	HOG1	ADA2	RTT102	NUF2	HPR1	PRE6	UTP4		ENP1	CDC48	RPB2	RPB2	TAF5	SIC1	YTM1	UBA1
LOC1	NHP6B	UBP8	EPL1	UTP4	HMO1	RPB11	UFD4		CDC48	CCT6	SEC27	SEC27	TPK2	ARF1	CLF1	SFA1
ISW1	SMD1	HRR25	CDC39	NAB3	RAP1	LSM1	PRP31		CDC5	BMS1	KAR2	KAR2	GSF2	RPL24A	RPB2	TRM5
YTM1	CDC73	PHO4	SDA1	GCN4	RFC1	NHP2	HHF2		CRN1	RPS11B	ENO2	ENO2	DBF2	NPA3	UTP9	RFC2
MEX67	UTP9	UTP9	UTP13	UBP8	RSC58	SNF2	AAH1		RPL27B	LSP1	RVS167	RVS167	NIP100	SSC1	DBP10	ZPR1
CEF1	CHD1	NHP6A	BUD20	KRE33	SNF1	MEX67	UBP14		HMO1	FRK1	TAF9	TAF9	SKS1	RPT2	SMD3	RPS18B
UTP9	NRD1	CDC73	ARX1	HSP60	PWP2	SRB8	SGD1		SRS2	CTF19	CDC19	CDC19	LSM12	PRT1	DIP2	TCP1
CDC73	HSH155	YHR140W	SMB1	MAK21	PRP8	SAC3	UTP23		CTF19	TIF4631	SUS1	SUS1	PSH1	RPL12B	CEF1	APT1
NHP6B	RNQ1	HCA4	ABF2	MGE1	MET4	RTT102	WBP1		RPT1	RPT1	HMO1	HMO1	CKA2	RPL17A	HTZ1	PRO2
FPR4	PGD1	CKB2	RPS14A	CTK1	YMR291W	RPC37	PWP1		BMS1	BDF1	ARX1	ARX1	ENO2	TDH1	SSE1	NAS6
PGD1	MEX67	NSR1	PRE5	MSH2	UTP22	RPT6	CLP1		CCT6	CDC5	RSC8	RSC8	TID3	RPS16B	YTA7	RPL11A
RNQ1	YTM1	FMP45	SLA1	ATP1	MAK5	RSC2	IST3		LSP1	FIN1	NAF1	NAF1	YAK1	SEC31	RPB8	PRE8
PRP45	DBP2	NET1	UTP8	SSC1	PUP2	LSM6	KAP95		KEM1	RPS16B	YTA7	YTA7	DCP2	RPS20	SNU66	MCM6
LSM2	PRP2	ECM16	MPP10	ALO1	TFA1	SPT8	POL31		CRM1	RPL1B	PRE1	PRE1	IKS1	AHP1	RFA1	PCM1
SKP1	KRI1	CDC48	SIZ1	SNP1	RLP7	RPB7	SUB2		RPS11B	RPL31A	PIL1	PIL1	LAS17	CCR4	PTK2	TUB1
SPP382	LSM12	IFA38	RPC19	CDC33	MSH2	PGD1	CTF18		BDF1	EBP2	KSP1	KSP1	ENO1	RPS10B	UTP6	TRM112
CHD1	SPP382	COR1	NOP13	ISW1	LYS21	TFG2	POP2		DYN1	RPS24B	PGK1	PGK1	HOG1	CTK1	LSM4	NOC2
MCM2	PRP45	RPT6	RPC37	TEF1	HAP1	RSC4	IKI3		TIF4631	DYN1	HCA4	HCA4	SKY1	PHO88	RPO26	RPF1
RLP24	RLP24	HMT1	STE20	URA2	IDI1	NOG2	HGH1		AKL1	TEF2	NOG2	NOG2	ACB1	COR1	RVB1	POL1
KRI1	RPN2	ESF1	PRE10	FUN12	SIR4	UTP30	DPB2		FIN1	SRS2	SSF1	SSF1	PKP2	TUB2	SPT16	OGG1
ARP4	SRB2	BMH1	BRR2	RRP12	MAK21	SNU71	MOD5		CCT3	RPG1	GCD11	GCD11	TUP1	RPL43A	HDA2	PUF6
DBP2	CEF1	WBP1	SIR4	SWI6	RNR2	SIN4	SSU72		EBP2	RPL36A	SUP35	SUP35	CDC42	UBP15	SNT309	EFT1
RPN2	SKP1	YTM1	RSC2	TUB2	HIR2	SGF29	MRE11		RPS16B	KRR1	TAF14	TAF14	CKS1	IMD4	PRP6	ATP2
LSM12	ARP4	MAK11	MDN1	SMD3	CIC1	NOP13	CWC22		RPL1B	PSA1	LOC1	LOC1	TFC3	RPS7B	URB1	MAK21
SIR2	SIR2	MID2	TRM112	IPL1	MCM7	NSP1	HTZ1		RPS24B	CRM1	YCK2	YCK2	TAE1	NUP60	SGF29	VMA4
SRB2	MCM2	SPC1	SPB1	ATP4	GLN1	TFG1	ELC1		TEF2	COR1	DBP9	DBP9	KAP95	PDR5	SUS1	PIM1
MCM4	CKB2	ECM29	TAF10	CDC20	CST6	RSC9	SDO1		RPL31A	TSC11	RPL42B	RPL42B	RAD3	YAP1	RPB10	MCM5
POB3	POB3	RPT1	SNU13	MUD1	CEG1	PRP21	PSF3		BZZ1	RPS24A	RIO2	RIO2	CBF5	SAP185	IMP3	RAD23
RRS1	LSM2	SMC3	RPB4	SWD2	NOP7	NOP12	LSM3		KIN3	NOC2	NHP2	NHP2	PEX29	TOP2	RPB3	NOP7
NAM8	RRS1	NPL6	SIR3	TNA1	NCE103	MCM4	RRP5		KRR1	CCT3	RPB5	RPB5	YSC84	CSE4	RRP9	RPC25
CKB2	NAM8	SUR4	PRE6	POL2	RAD3	SSN2	CAR2		PSA1	NNF1	SNL1	SNL1	MPS3	NHP2	RPL18A	GCD14
TUB2	BUD20	ERG11	RPL11B	ARP2	RTR1	SPT20	ARB1		RPG1	STO1	ARB1	ARB1	SHO1	SSB2	KEM1	FCF1
RPF1	MCM4	CTK1	SWE1	NET1	SVF1	NUT2	PRP9		BRR2	RPT6	TDH2	TDH2	RPL5	RPL37A	RLP24	RPN10
RPO31	CDC39	PRE1	RPT3	VPS74	ERG10	RSA4	CAF40		TSC11	KIN3	BCK1	BCK1	BRR2	URE2	YEF3	UTP15
CDC39	RPF1	HXT1	SIR2	DEF1	KAP123	RPT3	OTU1		NNF1	RPL2B	IMD4	IMD4	SET2	RPS15	SKP1	PRE9
TFG2	RPO31	SSD1	GAL4	UTP8	BCY1	LUC7	CDC8		STO1	AKL1	GCN1	GCN1	CMK2	ADK1	ECM16	VMA5
SPC110	TUB2	SNQ2	NUP60	TDH3	SCL1	INO80	SYF1		RPL36A	BRX1	TIF34	TIF34	TRM112	YHR182W	SMX3	ERB1
PRE5	LRS4	RPC82	TFG2	HAS1	SGV1	PRP16	TFB3		RPN5	HTZ1	RPT6	RPT6	CDC25	RPL32	UTP7	SCL1
BUD20	TFG2	SNU114	RPT2	BRL1	SHP1	RSC6	SMC3		RPT6	BRR2	CDC3	CDC3	TEF2	RSC3	RPT6	CDC45
LRS4	PRE5	INO80	RRS1	RPS7A	SNF5	MRD1	CHL1		NOC2	PUF6	SLA1	SLA1	GPI2	ACC1	RRP1	RPL38
HCA4	SPC110	GCN4	ASF1	RPB5	RPN13	RPT2	BLM10		RPS24A	RPN5	RVB1	RVB1	GPI8	PDC1	RPN2	PRT1
SMX3	NHP6A	TOP1	RSC4	TFA1	SOD1	PUP2	YCG1		BRX1	BUD27	UTP9	UTP9	COS8	SKN1	ERG25	RPO31
CUS1	HCA4	TFG1	IES1	NUM1	RPS9B	PRE10	ACB1		PRP6	ARX1	FBA1	FBA1	MPS1	RPT3	HSH155	PMI40
CWC2	MDN1	ENP2	HRP1	CBF2	RPL40A	SRB7	DBP10		LSM4	ENO2	LSP1	LSP1	APC1	RPL36A	NOG2	SEC26
MDN1	SWI3	SPT8	MCM4	SMD1	LSM2	LSM2	TFB4		TEM1	PRP6	NOP53	NOP53	REC107	NUT1	EMG1	HSH155
NHP6A	SSD1	TPO1	SRB5	SKI8	RPB3	RPC53	SNU23		SPC24	SPC24	RPS17A	RPS17A	NOP58	RLP7	SMD1	PRE5
SSD1	TOP2	MRPL27	RPS6B	RPB3	EGD1	POB3	GCD10		RPL2B	RPL35B	UTP20	UTP20	TYE7	FCJ1	STH1	UTP18
SWI3	RTT102	SNF5	RRP9	APC1	SPN1	TPK1	RPC34		HTZ1	LSM4	CLU1	CLU1	PRP43	SED5	SEC27	SEC23
RTT102	SUA7	PRP8	RSE1	NAM8	PTA1	NGG1	DNL4		SIZ1	STE50	RFA1	RFA1	POP5	EGD2	CWC2	ESF1
SUA7	RIX7	RSC58	DBP3	DUN1	MEX67	RPB9	CBC2		GUS1	SET2	TUB2	TUB2	BBC1	CCT4	UTP21	NPA3
RIX7	SMX3	RRP17	REG1	CDC27	NET1	SPB1	URH1		PUF6	SIZ1	TIF2	TIF2	RPN5	CRN1	FPR4	ACT1
TOP2	DBP9	GSP1	IPI3	SPP382	PUS1	HMO1	PRP45		IRE1	RPS11A	NOC3	NOC3	BUD14	SCW4	ARP4	HNT1
CDH1	CUS1	PWP1	ISW2	SGS1	GPD1	SFH1	PRP11		SET2	BZZ1	RPT1	RPT1	NNF1	RPL20B	SRB4	POB3
CSM1	RPC10	FEN1	SAN1	TPD3	SKI6	LSM7	BRR2		ARX1	RIX1	FPR4	FPR4	CAN1	SES1	PSA1	PAP1
MCM6	SPT8	ARP7	RPB7	MCM6	BNA5	MCM2	RRP9		ENO2	NAF1	ESF1	ESF1	MCM6	TIF35	NOP12	KGD2
DBP9	CWC2	RTT102	ARP8	GSP2	TMA10	SPT3	CUL3		BUD27	GUS1	SSD1	SSD1	SKN7	HSP104	MUD1	RPL23B
RPC19	CSM1	EPL1	ITC1	PGD1	PSE1	UBP8	SMC1		STE50	TEM1	POR1	POR1	KEM1	NHP10	MAK11	ATP3
RPC10	ARP9	CDC39	SWI1	CSM1	ADR1	CDC73	MMS2		RPL35B	ADH1	ATG1	ATG1	STE11	RPL33B	MRPS5	RPL35A
NSP1	PRE10	SDA1	RPD3	TAF2	UBX5	NOP6	NOP9		PKP2	RPB3	RLI1	RLI1	LSM2	TEM1	MAK5	AFG1
ARP9	RPC19	UTP13	RPC53	SAC3	PNC1	CHD1	LSM2		RPB3	RPL36B	TEF4	TEF4	CCT3	TAF14	MRPS9	MAP1
SPC24	MCM6	BUD20	RFC1	CIC1	RAD9	IMP4	NAR1		NAF1	RPS6B	RPL23A	RPL23A	RVB2	RPA190	RPT3	ALG7
RGR1	RGR1	SSH1	DIG1	RPB10	RPC40	RPN2	EGD1		RIX1	IMD3	ARP2	ARP2	RAD53	TFG1	NUF2	SMC2
PRE10	NSP1	ARX1	RPS6A	RPN2	TRA1	HFI1	LSM5		IPL1	NOP12	KAP95	KAP95	RPL10	MMF1	SSB2	DIB1
SPT8	SPC24	SMB1	NEW1	CLN2	STB2	SOH1	CDC6		RPS11A	SNL1	GFA1	GFA1	YEF3	BOI1	RPT2	RDS3
NUP100	NUP100	ABF2	UTP6	HTL1	NUP170	SDA1	CAC2		SSM4	RPL27A	CMK1	CMK1	PUB1	PRE9	ADA2	GLN4
SIN4	CDH1	PRE5	HSP104	SWI1	ASH1	SNU56	NTF2		MAM33	MAM33	EFT1	EFT1	RAP1	SET2	SMY1	RPB5
PRP46	SIN4	UTP8	PAF1	RIM1	NUP133	CKB1	ESA1		SUR4	GAR1	YGR130C	YGR130C	TAF9	NOP14	NSA2	CLF1
PRP11	SWI1	MPP10	DIP2	RFC3	PMI40	PRE3	NCL1		ADH1	PIL1	RRP1	RRP1	SIN3	RSM23	SRB5	PLP2
MAK11	CTK1	SWP1	RAD53	TOP1	ORC4	PRP22	MGS1		MYO2	IRE1	NOP13	NOP13	PRP9	YEL043W	BMH2	ATP1
TPK2	MAK11	RPC19	IMP4	CSM3	BRR2	RNQ1	NUC1		RPS6B	MYO2	PTK2	PTK2	SLI15	TAE2	CMK1	SPT4
TID3	RIO2	NOP13	RGR1	RPT3	NOP9	SSN3	HRT1		RPL36B	SSD1	NOP6	NOP6	ESS1	RPS12	SPT8	SPT5
UTP6	MAK5	RPC37	MCM2	POB3	NUP145	KRI1	TOA2		GAR1	PRK1	SNF1	SNF1	VPH1	RPS22B	FAF1	FAP7
MAK5	TAF4	STE20	RSC1	RXT2	EBS1	PRP42	TRZ1		NOP12	RVB1	FCJ1	FCJ1	CDC24	HAP1	NOP13	NOC3
SWI1	UTP6	PRE10	PRE9	DSK2	UTP13	NUP42	ECM29		PRK1	PKP2	TIF35	TIF35	UBA1	TAF1	SPC72	ADE4
TAF4	CLB2	BRR2	RPS24A	MCM1	YMR074C	SGF11	BRE1		SNL1	SUR4	FPR3	FPR3	SSM4	VMA4	NIP100	BNA3
ARP7	ARP7	YET1	EGD2	MCM16	ERB1	CTF19	LTP1		IMD3	IPL1	UTP4	UTP4	CTF19	RPL19A	SOF1	RPS17A
MED4	RPA49	SIR4	SSC1	PWP2	PRP39	CWC22	BCY1		RVB1	DRS1	HMT1	HMT1	BET3	PAF1	FUN12	CDC48
CTK1	PWP1	RSC2	RPN5	UTP10	TAL1	HRR25	BUD20		RPL27A	NAB3	RPL33A	RPL33A	TIF6	CTI6	MRP51	QNS1
SNT309	TID3	MDN1	RFC2	AFT1	GSP2	PRE9	ADE1		SSD1	RPL26B	RLP24	RLP24	GZF3	ENT2	YLH47	ASF1
CLB2	TPK2	TRM112	NRD1	DMC1	ARP5	SCL1	PTC7		PIL1	SSM4	EFT2	EFT2	SNZ1	PRE6	RPS18A	VPS4
RAD23	RPS24B	SUR2	EMG1	GRR1	NEW1	NIC96	SBA1		LSM2	YAP1	NOC4	NOC4	GLN4	YPT32	TEF1	ASC1
IRE1	MED4	SPB1	RSC6	NOG2	TOM1	NOP16	RAD2		YAP1	DSK2	CCT3	CCT3	UBP10	PDB1	RSM23	DIS3
EMG1	RAD23	TAF10	PUP2	PHO81	NUP157	RPA49	PIK1		ESS1	NOP14	URA2	URA2	UFD2	GCN1	SUR4	MTR4
POL30	PRP11	FTR1	RAP1	CDC73	SCS2	RSC30	ATG4		DRS1	RPL13B	PDC1	PDC1	POL1	RPL35B	END3	SPT15
ESS1	ASF1	SNU13	SRM1	MCM7	YMR099C	KSP1	SME1		RPL26B	RPL12B	SNF2	SNF2	AIM4	NBA1	PRP9	TOP2
PWP1	EMG1	RPB4	SRB4	NHP2	LSM7	RPC34	KTI12		ARF1	RPS8B	SSZ1	SSZ1	SEC7	RSE1	PRP46	MCM3
SMC3	PRP46	SIR3	RSC30	RAP1	SRS2	SWI3	KRI1		MPP10	RPL9A	SGV1	SGV1	CAC2	BNI1	RSM24	UTP25
ASF1	SNT309	PRE6	CRM1	LSP1	JJJ1	SNF5	ALF1		NOP14	RPL14B	RPF1	RPF1	LSM6	ERG10	PRP4	SEC31
RPA49	SMC3	SWE1	RPS24B	RLP24	YDL124W	NNF1	SKP1		NOP6	ARF1	SKP1	SKP1	RPL7A	TEF2	TIF4631	TIF34
NUP84	RPL28	GPI8	PSH1	POP6	MSN5	MDM38	THG1		SLT2	MPP10	RIX7	RIX7	SPT16	ALD6	PRE5	CAR1
CLA4	RPS14A	RPT3	TSR1	CDC55	NUP53	GSP1	PRP40		LEA1	NOP6	SDA1	SDA1	ATG18	RPL7B	ATG1	TKL1
RPT4	ESF1	SSB1	UTP21	EBP2	HIF1	RPC31	FOL2		UTP10	LSM2	LSM4	LSM4	UTP13	COF1	NAM9	PRP6
TSR1	CLA4	ERV29	RCL1	IME2	UBC9	RPT4	MAK11		RPS8B	UTP10	TOP2	TOP2	TOS3	MBF1	RPN8	PSF1
ESF1	NAF1	TPO2	RPS2	GCR2	TAF6	BDF1	TAF6		RPL12B	UBP8	GUS1	GUS1	INO4	YJR107W	NAB3	RPL19A
PRP31	TSR1	SIR2	RPL11A	RPT4	SWI1	GAL4	RPA12		RPL13B	SNF2	RPS23A	RPS23A	XRS2	HPR1	MRPL1	ADE5,7
RRP9	ESS1	GAL4	RPS9A	NOC4	MSN2	PRE8	NOP15		RPL14B	SLT2	PWP1	PWP1	SNU114	UME6	HNM1	RSE1
PRP22	NUP84	ARF1	RPN2	NDL1	CCL1	BUD20	PRP3		SNF2	ESS1	MAE1	MAE1	SNP1	ZUO1	SDA1	SPT14
SMX2	MSN5	NUP60	POL2	SSN3	URA5	SNP1	TAF5		UBP8	URB1	SRP40	SRP40	RIM1	RIM13	SFK1	DPH1
NAF1	RRP9	TFG2	RPB11	SEN1	ARO3	YHC1	HAT1		RPL9A	RPS6A	SCP160	SCP160	RAD51	AHA1	ARP9	CSE1
SRB6	RPT4	GPA2	PDC1	TID3	URB1	RPC19	DEG1		GAL11	GCN1	TAF1	TAF1	GIN4	SNA3	MRPL17	PRP43
MSN5	RPD3	RPT2	RRP6	PRP39	PRE10	RPA43	RPL40B		GSF2	SGV1	NSA1	NSA1	MYO5	RPB8	RPL29	SRM1
RPD3	IRE1	RRS1	IKI3	RAD23	CAR1	SPP382	DBP9		TOS3	SAM1	RPN5	RPN5	ATG3	RPL1B	RSM10	HSP10
SLT2	SRB6	SED5	RFC3	STB2	SSL2	RSC1	TFC4		URB1	GSF2	UBC9	UBC9	MEC1	MAP1	ARF1	UTP22
NUP42	IPI3	ASF1	SOF1	SKM1	HSP12	URN1	RPB9		SGV1	LEA1	VMA2	VMA2	YGR130C	RIX1	UTP13	CCT8
ENP2	NUP42	RSC4	CTR9	POP2	YKR018C	SWD2	RRP3		RPS6A	GAL11	PMA1	PMA1	CBK1	SLA1	RSM26	SUA7
DIP2	RET1	IES1	SBA1	RRP1	RPS7B	BUD21	SMX3		GCN1	RPB5	RPS9A	RPS9A	NGG1	SNL1	CDC33	RPB8
UTP13	PRP31	MRP17	NGG1	IDP1	MAK16	PRP11	CTR9		RPB5	POR1	GSP1	GSP1	HRP1	CTF4	YAP1	SPT16
RET1	SLT2	HRP1	SUM1	RLF2	SPT8	HCA4	TFA2		RRP1	TOS3	PFK1	PFK1	MIG1	NNF2	KRI1	UBA2
RPB7	GZF3	MCM4	YLR455W	SGF29	RPL7B	NHP6B	CGI121		POR1	ASC1	DBP10	DBP10	SHE2	NST1	ERG11	SRP1
IPI3	ENP2	SRB5	RSA4	SRL2	NMD5	PUP3	RTF1		SAM1	RPL20B	YDJ1	YDJ1	SGF73	RPS23A	RPS20	RPL17A
LSM8	RSC2	RRP9	FOB1	RNA1	MIH1	PRP40	DUS3		GIN4	RRP1	RVS161	RVS161	TFC4	YMR074C	AIM4	LIA1
FAF1	NGG1	RSE1	NUP2	RPC19	SEH1	SWC4	PLC1		ERG11	CLU1	SPT8	SPT8	TAF1	TIF11	MRPS18	RPC40
DCP2	UTP13	DBP3	PTK2	SUA7	NOC2	CWC23	HTB1		HYP2	HYP2	RPL33B	RPL33B	NST1	GCD1	RSM25	RPS12
MED8	RPB7	HXT5	ORC2	NUG1	NIC96	IES1	HUL5		TOR2	GIN4	BUD20	BUD20	PAC11	NOP1	TRA1	DOA1
MPS1	NSR1	REG1	PRP19	RTG3	BUR2	CKB2	CDC53		TID3	ARP2	LSG1	LSG1	UBA4	GIS4	MRPL35	ARG1
YAF9	FIN1	PHO86	LRS4	ESS1	SLX5	ALB1	UBC13		LSM8	CKB1	UBP8	UBP8	SUS1	CMK2	PRE6	RPB7
NGG1	PRP22	ERP1	CTI6	TOM40	NOT5	PSE1	ADA2		TPK2	PRT1	RIM1	RIM1	SEN1	UBA1	DBP9	RPS23B
RSC2	DIP2	IPI3	LSM12	NTR2	RRP12	UTP18	SPN1		SNU114	UTP20	POB3	POB3	RAD23	CYC8	ERV25	RIO1
FIN1	FPR3	ISW2	BFR2	MRPL4	IMP4	NUP159	SAD1		RPL20B	TPK2	RPB10	RPB10	PIL1	NIP7	SNF1	GCD10
GZF3	MED8	SAN1	HAT1	RPO26	IES4	NUP145	THR4		ASC1	TID3	SNU13	SNU13	RPT6	VPS29	KAP123	COQ2
CSE2	CSE2	MRPL6	DIM1	SUS1	SUM1	PRE7	BNA6		CLU1	NIP1	CKB1	CKB1	RPB2	ALG12	TCB3	RPL42A
SOF1	LSM8	RPB7	REB1	POP3	SSN2	MRP4	GSP1		BEM1	SNU114	STO1	STO1	VPS64	DED1	SRB2	SEC21
RPT2	RPL11B	ITC1	NSP1	YAF9	DRS1	NUP82	RAD30		CDH1	TOR2	RPB3	RPB3	MCD1	TOP1	MRP7	RPG1
CKS1	NOP13	SWI1	UTP14	TAF10	TFB2	RPC17	RRP46		RPN3	RPT3	RPS0A	RPS0A	RIM11	ASC1	TAF1	RRP12
TFG1	TFG1	RPD3	TOR1	HSP104	SPO1	PRP45	CFT2		PRT1	RPL18A	ZUO1	ZUO1	RRP12	NUP188	CUS1	ZWF1
NUP159	RPB4	RPC53	FIN1	KRR1	UIP5	HTL1	RPC19		UTP20	SSZ1	HSL1	HSL1	CLB2	RPS23B	IMG1	PRP8
RSC3	RSC3	RFC1	RFA2	MCM3	SCP160	NAS6	FAP1		ARP2	CLA4	ECM16	ECM16	HSP104	POP2	UBP10	FAL1
TUP1	FAF1	DIG1	CLA4	IKI1	RRP45	KAP123	UMP1		SED5	CDH1	YGR054W	YGR054W	ATP14	RPL24B	RGR1	GLN1
FPR3	SMX2	TSC13	LSM4	RRP6	RAD5	ABF2	NOC4		CKB1	NOP4	NEW1	NEW1	RPL40A	MLC2	UTP8	KAP104
NOP13	YAF9	GSF2	NFI1	FIN1	DDC1	RPN7	LEO1		CLA4	SED5	RPS26B	RPS26B	PDS1	NOP56	NAM8	HEM15
CPR1	DCP2	NEW1	PNO1	RAI1	NOP15	PNO1	SPO14		RPT3	ERG11	NAN1	NAN1	SET1	CPA1	PHO4	CDC33
RPB4	MPS1	UTP6	RRP15	TIF6	SWD2	LSM3	GTR1		NIP1	UTP7	RPB8	RPB8	NOP15	ORC1	RPO31	HHT2
MCM16	POL30	HSP104	NHP10	SET1	NOC4	ISY1	HMF1		RMP1	GZF3	PRE6	PRE6	MUM2	RPL40A	MRP13	ERG10
NSR1	SOF1	ERP4	NSA2	SSB1	SRB4	RPC25	UBI4		ERV25	SPT8	RPN2	RPN2	RPS9B	RFA1	SAM1	DST1
UTP21	NUP159	PAF1	NMD3	HUL5	CHD1	TAF3	KAP123		YKU80	RPS7B	SWE1	SWE1	CDC19	YGR054W	PRP31	CHC1
IMP3	RPT2	DIP2	RSC9	MCM4	SKN7	EPL1	ERG12		SSZ1	ERV25	TIF4632	TIF4632	PAM16	MLC1	LAS17	TRM8
TRM112	CPR1	RAD53	RPT4	RSC8	CLB5	AME1	YAF9		RPL18A	UTP4	HRK1	HRK1	MAM33	RPB11	MHR1	HHT1
MCM3	SUB2	IMP4	MCM6	ZDS1	CYS3	PHO4	SMD1		UTP7	FUN12	RPO26	RPO26	RTK1	RPS10A	RSM7	FRA1
SUB2	TUP1	RGR1	HHO1	PKC1	YDL233W	CDC40	RRP6		NOP4	RPN3	NRD1	NRD1	PEX14	RPC19	NOP53	SPT6
ORC2	CKS1	MCM2	CPR1	CBK1	MRS6	ARP5	MSH2		UTP4	TIF2	TIF5	TIF5	UTP22	CKB2	MRP21	GUT2
MED7	NOT3	RSC1	RRP7	PIL1	RPL40B	CDC5	TRP5		TIF2	YKU80	RAI1	RAI1	ARF3	STI1	DYN1	NOP10
PRE6	SAN1	PRE9	MOT2	MSN2	LSM4	SNF12	REV3		SPT8	LSM8	NSR1	NSR1	RTT109	NUM1	MRP1	RVB2
SAN1	MCM16	EGD2	MRD1	ARP4	KRR1	BFR2	UBC9		IME2	RPL18B	PUF4	PUF4	HSL7	ERG5	MED1	RPL43A
CWC21	PRE6	SSC1	YHB1	CKB1	IKI3	CDC48	CDC55		GZF3	RPL19B	STE20	STE20	CYC8	NUP192	NOP9	RPO26
NOT3	UTP21	RPN5	SNF12	SSN2	KSS1	SET2	PDS5		SUP35	BEM1	UTP15	UTP15	MOT3	NCE102	CTF19	LCB2
BFR2	ORC2	RFC2	RTG2	KNS1	PHO13	PSH1	RPC11		SHR3	IME2	SET2	SET2	PSY2	SUS1	MRPL7	POL2
PRP3	MCM3	YPC1	HOG1	PTA1	NUP192	IPI3	PRP22		FUN12	LSM12	CTK1	CTK1	KAP123	PUF6	BCK1	GCN3
INO80	IMP3	NRD1	MSH6	TOP2	PUP3	ARP8	REV1		LSM12	PWP1	NMD3	NMD3	MRPL16	SSK2	GPI2	BRF1
NUP57	MED7	EMG1	LAS1	ESF1	DOT1	RPN13	NCB2		RPS7B	SEC2	MCK1	MCK1	EAF3	DBP2	HMT1	RFA1
RPA43	RPA43	RSC6	MTR4	SSL2	SWI3	SUB2	CEG1		PWP1	RSC8	STH1	STH1	MDY2	SNX41	MRPL4	GET3
PRP39	TRM112	PUP2	ESS1	RNR2	YMR315W	CDH1	EBP2		NOC4	SHR3	RPS10B	RPS10B	CNB1	CUE5	CDC48	COP1
NUP1	SNF5	RAP1	MCM3	UTP20	BDF1	PTA1	UBX5		SNP1	NOC4	UTP7	UTP7	CPR1	NUP53	NHP2	PHO13
AME1	BFR2	SHR3	SIS1	MOT2	RNA1	RRP15	RNH201		RSC8	GFA1	RPT2	RPT2	GTT1	SNF7	CMD1	UTP14
YAK1	INO80	SRM1	SRB2	HDA2	MOT2	SPT4	CTF4		SEC2	SUP35	CMD1	CMD1	TAF6	RPF2	COY1	TEF1
MOT2	CWC21	SRB4	SEN1	RPS24B	NOP2	TOP2	RAD6		RPL18B	KRI1	RPL11A	RPL11A	ERG11	GSF2	CSE2	TPD3
PSH1	TOR1	RSC30	RFA3	RRN6	MVP1	GCN4	LSM1		RPL19B	TUB2	EGD2	EGD2	IMD3	SEC2	RPN3	MRI1
SNF5	PSH1	PSH1	TAF4	KIP3	TOA2	ISW2	SLU7		MRP4	CLB2	UBP13	UBP13	YHL042W	EMC4	KAR2	VPH1
BUD14	NUP57	TSR1	MEX67	PSH1	PEF1	UBC9	RPC10		GFA1	HCA4	SBA1	SBA1	RPL6A	GRR1	FIN1	UTP20
SSN2	MOT2	UTP21	SWI5	TAF4	GAR1	LSM8	RFA2		TUB2	SNP1	HSP60	HSP60	SUP45	CDC11	RSC3	RRP40
PRE9	NUP1	RCL1	IPL1	GAR1	EPL1	NOP53	MTR10		SHE2	RMP1	RPT3	RPT3	CLF1	CLN2	SMX2	RRP45
MCM5	PRP39	RPL11A	NAF1	YLH47	DPB4	SPP381	LSM6		CLB2	RPN2	YAP1	YAP1	CYS4	AKL1	MRPL3	SNU13
TUB1	AME1	RPS9A	CDC5	DNM1	STP4	RPC11	MSL5		RPN2	NNF2	RPL14A	RPL14A	SSC1	RPS25A	MCK1	ALG2
DIB1	PRE9	RPN2	CLF1	ERB1	BRX1	ESF2	LCP5		TUB1	BUD20	GPM1	GPM1	SNF7	ILV5	TSC11	CDC40
SNU13	PRP3	POL2	ACS2	MEK1	BTT1	ESF1	NPT1		HCA4	SAC3	NUP116	NUP116	ERB1	SMC3	RPS22B	SLD5
DPB2	NUP2	RPB11	LEO1	GID7	SSA4	BMH2	FCP1		PRP45	YAF9	MIS1	MIS1	SUR4	RPS29B	IMG2	BRN1
LSM3	TOP1	PDC1	RNA1	NMD3	RAD6	TUB2	RRS1		KRI1	NOG2	FKS1	FKS1	MRS6	RSC1	RIX7	HUT1
RPC82	NPL6	RRP6	PRP39	LSM3	SEC13	NUP133	TRA1		ERG25	MAK5	PSE1	PSE1	WWM1	THS1	RPT4	RBK1
TPK3	SSN2	IKI3	ARB1	ASH1	PPH22	YJU2	SNU66		BUD20	TUB1	ARF1	ARF1	MSS4	RPL23A	PRP39	RPA190
TOP1	HSP104	RFC3	ALB1	PCC1	GSY2	CFT2	TAN1		YAF9	MYO1	CHD1	CHD1	BRE1	RPL35A	PET123	ERG26
CYC8	RPC82	LAS17	SCL1	CDC23	POM152	MCM5	SMC6		ERG6	RPL24A	TSA1	TSA1	DNL4	SHP1	SRB6	VPS45
NUP2	SNU13	SOF1	MUD1	SUB2	PRI2	NHP6A	MAD2		SPC1	RPL12A	HSP104	HSP104	MNN11	PDR10	KAP95	ADE13
NPL6	MED1	CTR9	DCP2	KAR2	ADE1	YAF9	ELF1		SAC3	ARB1	FAS1	FAS1	SSL1	RPL14A	MRPS17	BUD31
IME2	CLN2	SBA1	ADR1	RPA190	REG1	IES2	YKU70		NNF2	PRP45	PRE5	PRE5	YGR054W	KSP1	RPN6	NOP14
CLN2	MCM5	NGG1	UME6	CWC21	NUP82	MCM3	MUS81		NOG2	SHE2	URA7	URA7	VHS1	RPL4B	TOR1	BFR2
MED1	LSM3	RPL3	MED8	PRP16	IRR1	RPD3	KAP120		MYO1	HOG1	BEM2	BEM2	NNK1	VMA1	RSM27	ARP3
HSP104	DPB2	SUM1	CDC53	JSN1	SSF2	IES4	TFB1		MAK5	SPC1	ARC1	ARC1	UTP5	RLP24	ISW1	RPL43B
NSA2	DIB1	YLR455W	TYE7	LSM8	MSH3	RRS1	KAP114		KAP104	URA2	TRM112	TRM112	ALY1	HSP26	LSM2	GEF1
MRD1	SWI5	RSA4	RNQ1	LGE1	CKB1	GLE1	SKI3		MYO5	ERV29	SIN3	SIN3	SIS2	YMR291W	PRE9	PSF2
SMC1	ARP8	RPL25	TOA2	BCY1	PRE3	NUP157	CKS1		ERV29	DBP2	MPP10	MPP10	AAC3	OLA1	MRPL20	TAE2
NIC96	DIA2	FOB1	NNF1	NSE3	RPC11	NUP120	SWC4		HOG1	ERG25	TSR1	TSR1	YTM1	MSS116	NUT1	RPL6B
CDC27	RRP7	NUP2	SPT4	SCH9	GDB1	RRP7	URA6		BUD14	PMA1	SSC1	SSC1	RCL1	OXA1	MRPS35	SDO1
RRP7	SEN1	RPS5	YKU80	STH1	NAN1	SIR2	PNC1		ARB1	MRP4	SUB2	SUB2	PKH1	MAK5	RAI1	SPE1
SEN1	NSA2	ORC2	RIO2	HPR1	NOP10	ASF1	SAS10		PMA1	MYO5	HRP1	HRP1	MLP2	LAP4	RPN13	ATP5
PRP21	MRD1	RPS17B	RPC11	NOT3	TIF6	SNF1	JJJ1		SWP1	RIM1	RPO31	RPO31	POR1	GIN4	SRB8	MBF1
SRB7	YAK1	PRP19	IFH1	PAC1	YDR034C-C	SYF2	PSE1		RPL12A	GCD11	KAP104	KAP104	NPA3	PAC1	PRP2	RPL36B
NUP82	CYC8	LRS4	TAF2	RPN1	HNT1	TAF7	DUS1		URA2	KAP104	RPS14B	RPS14B	INP51	YDL199C	NNF1	NUG1
MPS3	TUB1	CTI6	TOM1	HSK3	FCP1	ASM4	RPB11		GSP1	NET1	ACC1	ACC1	TUB1	VMA8	RPA190	YJU2
SCL1	PUP2	RPS1B	SUA7	PRE8	YBP2	NUF2	TIP41		RPL24A	NOT3	RPP2A	RPP2A	MRH4	CDC73	SNL1	SEC11
HSK3	BUD14	RPL6A	PRP6	SRB4	RAD7	DIM1	POL4		RIM1	TRA1	YTM1	YTM1	HMO1	RFC2	RIO2	BET3
LAS1	SMC1	PDR5	YKU70	SGV1	YNL010W	POM152	ADI1		GCD11	NSA1	RPS19B	RPS19B	SLN1	GAL4	YML6	KTI11
PUP2	MUD2	LSM12	IOC2	CAC2	CAM1	RCL1	NAM7		DBP2	MUD1	AHP1	AHP1	UBP7	RPS16A	TAF10	CRM1
PPH22	IME2	BFR2	RPC17	LSM7	HOM2	TAF4	SKI6		NSA1	VMA1	RRP15	RRP15	ECM1	RPS30A	RSM22	YMR1
ARP8	PPH22	HAT1	ORC3	NUT1	HCH1	NUP100	EAF3		DCP2	NOC3	SMC3	SMC3	RPT3	CYS4	RPG1	ATG3
DIA2	NUP157	RPL20A	MCM7	STE12	KAP114	RRP6	TOM1		NET1	UTP9	PFK2	PFK2	PUT4	DOS2	YHR140W	NOP4
MUD2	NUP82	DIM1	UBA1	SWI5	CSE1	DBP2	SIN3		TRA1	ERG6	LAS1	LAS1	CLU1	MLP2	MRPS8	TEF2
RLF2	NIC96	REB1	SWI6	POL1	NSE5	SIZ1	DNA2		MUD1	BUD14	VMA1	VMA1	IBA57	GCD6	MED11	RVB1
SWI5	HRP1	NSP1	RAD23	RNR4	GRE3	NUP192	SWD2		BBC1	RPB10	OTU1	OTU1	SHQ1	PUP2	MED6	NPL4
NUP157	PAF1	UTP14	SGF11	BUD32	YPD1	OKP1	TSR2		VMA1	SWP1	YDR333C	YDR333C	SUI2	SPT5	NPL6	SEC61
IMP4	ABF2	RPL16B	SAC3	PRP4	TOA1	BLM10	KAR3		NOT3	BBC1	CRN1	CRN1	SPC110	PWP2	SWP1	PRP46
RSA4	SCL1	RFA2	HSP26	NSE5	CKS1	NHP10	RAD7		PDR5	DCP2	CRM1	CRM1	RSA1	UTP10	PRP3	RPL7A
HRT1	TPK3	CLA4	DBP7	SMX3	HCA4	SMC3	SWD1		NOC3	RPA190	CDC73	CDC73	YOS9	ROM2	MRPS28	VMA7
MSL5	LAS1	LSM4	SPT6	MEX67	MTR2	RRP45	MET18		RPB10	SSF1	NET1	NET1	THI3	RPS25B	RPN7	RPB3
SAS10	SRB7	NFI1	SPT20	PRE5	GLC8	NET1	TMA16		UTP9	NIP7	YHB1	YHB1	YLR243W	YAP1802	NOP6	DSK2
RPB11	RLF2	PNO1	RPC25	ENP1	AOS1	LSM5	YIH1		FEN1	EFT1	SIS1	SIS1	PGK1	PSP1	UTP30	COQ3
HRP1	RSA4	RRP15	LEA1	NUP100	UPF3	SWI1	TOF1		SHO1	ECM16	LSM12	LSM12	THG1	ITC1	ARP7	PSD1
MED6	RPS6A	NHP10	HTL1	TOM22	TEL2	NSR1	BCP1		NIP7	GSP1	PGI1	PGI1	TAF14	RAS2	MED8	SMT3
SNU71	SAS10	NSA2	FUS3	RPD3	SRP72	CDC27	SCP160		RPA190	TDH2	CKB2	CKB2	SCS2	ACP1	PRT1	SRP101
SPC105	IMP4	RSC9	SKP1	GTT1	YPR1	DBP3	LSM7		RRS1	RRS1	SMB1	SMB1	PRP6	BUD3	CLPB	YUH1
SLX5	HSK3	RPT4	CHK1	YKU80	NSR1	MCM6	YTM1		ECM16	LOC1	CCT4	CCT4	RNQ1	ADH3	RPS2	RRP4
OKP1	NMD3	MCM6	SFH1	SWI3	RNQ1	NUP57	HRR25		EFT1	STB2	MDN1	MDN1	RPC40	SEC22	MRD1	PSO2
NMD3	RPB11	HHO1	HIR2	NOP12	RTG3	RPN14	YTA7		SSF1	TUP1	TIF1	TIF1	CDC13	YPT1	HMO1	ARC40
SPT4	MPS3	RPL2A	SCP160	RDS1	ACB1	NUP188	LOS1		TUP1	RNQ1	CHC1	CHC1	SNO4	ADE12	BMH1	ARC18
TAF2	BUD21	HSP30	LHP1	HSP78	PTC3	PWP1	SMX2		TDH2	TEF4	SEC31	SEC31	RNA15	RPP2A	NAP1	LPD1
PAF1	PRP21	RPL27B	ARP5	RIX7	GRX1	NTC20	TOA1		RNQ1	PDR5	MAM33	MAM33	NAM2	YKL151C	RET1	EGD2
BUD21	HFI1	CPR1	RPS7B	NBP35	HPT1	YSH1	YSA1		LOC1	FEN1	RPL26A	RPL26A	MLH1	SPT8	SED5	TMA19
HFI1	SPT4	RRP7	RIF1	CLB5	SME1	CFT1	RAD51		GTT1	PGK1	RPL38	RPL38	TRZ1	SGT2	CCT6	PGM2
MED2	SPC105	MOT2	SPN1	SMC1	DIP2	RFC2	GDB1		EMP24	HRK1	PRP19	PRP19	PSA1	AIM31	HCA4	HHF1
ABF2	MSL5	MRD1	KSS1	REV1	YRB1	ORC2	PHR1		MLC1	SHO1	ISW1	ISW1	YLR125W	ESS1	RPN12	RRP8
SDA1	SLX5	YHB1	NUT1	MSL5	THO1	CDC33	SNP1		CMK2	RPT4	GAL11	GAL11	MOT1	VMA6	ENP2	CYM1
POL2	MED6	SEC22	NUP157	REB1	SET5	UME1	NIC96		STB2	RPB8	CCT8	CCT8	RSE1	RSC30	SNU23	ERG20
LUC7	SNU71	RPL17B	TUP1	SNF4	UFD4	RTR1	LHP1		PGK1	EMP24	RPC10	RPC10	PET100	VTC1	UBP8	VAC14
SME1	MED2	SNF12	IOC3	NIP7	RPN2	SEH1	UBP12		RPT4	MLC1	SUI2	SUI2	YPL108W	YCR043C	RSC58	GND1
PRP16	SDA1	RPL17A	YNG1	PRE9	WTM1	PAF1	ORC2		RPB8	PGD1	RPT4	RPT4	ADY2	ARC35	PGD1	FMP41
NUP49	OKP1	RTG2	HIF1	CDC4	ASK10	MCM7	SRP72		HRT1	RAD23	SCD6	SCD6	HOP2	APL3	RPC10	MLH1
RAP1	TAF2	RPS16B	RPC34	PPZ1	OTU1	FPR3	PCT1		PET9	VPS9	AKL1	AKL1	LDB17	SMY2	SME1	GDI1
PDS1	HRT1	HOG1	DEF1	NAN1	YML081W	COR1	LSM4		RAD23	SNF7	FAS2	FAS2	SLP1	YPR063C	MED4	TMA22
DAM1	CDC27	MSH6	IMP3	SIR3	STH1	TAF2	POL5		SNF7	NAN1	VPS1	VPS1	SGA1	BEM2	MRPL24	NAR1
RTT107	RAP1	LAS1	CEG1	XRS2	CDC39	CTI6	HEM3		TEF4	CMK2	SEC26	SEC26	ARF1	COP1	RPL33A	STT3
LGE1	LGE1	MTR4	PUB1	CKB2	BAT2	IES3	RPA49		HRK1	MAE1	PHO88	PHO88	BET1	UBP13	LSB3	TMA46
SIR3	SME1	ESS1	SPC110	MHR1	FOL2	MDN1	CUS1		SSN3	SSN3	RPL29	RPL29	RPL4A	SPC19	MED2	BUD32
MLP2	NUP49	MCM3	MLP2	DDC1	RLI1	BMH1	BNA5		PGD1	UTP15	TRA1	TRA1	UME6	YRB1	RPC82	COQ5
NUP53	SIR3	SIS1	VPS75	PPT1	TFB4	CHL4	CDC23		HSP60	SRB5	PDB1	PDB1	YKU80	LSM4	BUD20	SMD2
NUT1	NUP53	SRB2	RFC5	PUF6	MOG1	NUP170	HFM1		UTP15	HSP60	NOP9	NOP9	TDH2	SEN1	PUP2	HEM12
DIM1	MLP2	SEN1	SNF6	PRP2	TRM112	SKP1	LTV1		SMD3	RPS18A	FAA4	FAA4	MYO2	MDN1	CWC21	TYS1
POL1	NUT1	RFA3	OYE2	YAP6	GRX3	DIS3	PFS2		PRP9	PKC1	BDF1	BDF1	HTZ1	URA5	NAS6	TUM1
MTR4	SPB1	RPL13A	RLI1	SAN1	YOR342C	SEM1	CDC14		CDC39	SEC10	TOP1	TOP1	RPL27A	MLP1	MED7	GCD6
UTP18	LUC7	TAF4	PRP40	CDC39	CLA4	APC11	RAD26		PRP11	RVS161	CDC39	CDC39	SPC72	CHS1	ADH1	PLP1
SRM1	DAM1	MEX67	NUP159	SCP160	TMA7	TAF11	CWC24		SEC10	LGE1	RPL31B	RPL31B	MSH2	EGD1	MRPS16	TOP1
SYF1	CTR9	RPL10	RHR2	AME1	TRM8	ITC1	CDC5		PKC1	RPO26	GCN4	GCN4	POP6	TPM1	MAM33	ARP2
RFA2	EPL1	SWI5	BUD21	BRX1	SMB1	MSL5	INO80		NAN1	PET9	TFG1	TFG1	SAP185	PUF2	SNF2	VPS34
SWD2	SRM1	NAF1	ASK10	ELA1	ARP7	TPK2	TFG2		SIT4	LAS1	RPL35A	RPL35A	MEK1	HSP150	BDF1	POL12
NUT2	POL2	RPL4A	MSH2	APC2	SQS1	NUP53	FCF2		WWM1	WWM1	ACS2	ACS2	AIM31	BZZ1	DIB1	PUS7
EPL1	DIM1	RPS3	AME1	MAK5	AFT1	YLH47	TGS1		BOI1	PFK1	PRE9	PRE9	ERG25	RET2	NUT2	NMT1
KIN28	SPT20	CLF1	CSE2	ORC5	SNU13	MUD2	HHO1		TPO1	GTT1	NPA3	NPA3	STE50	UBP6	RPN9	YCS4
RPC37	RSC58	ACS2	ORC5	RAD54	RPS31	SIR3	BMH2		SRB5	SPC110	ALB1	ALB1	ITC1	RPB7	RPB4	SLC1
NAB3	RSC6	RPL6B	CKS1	ATP2	SNL1	SLA1	RAI1		YSC84	EFT2	RPL19A	RPL19A	CBF2	TMA19	CKB1	HCA4
RSC6	PRP16	LEO1	LSM2	RNA14	CRZ1	SRP40	ELP4		RPO26	PRP9	IPP1	IPP1	ATP2	FAS2	RPC37	KAP95
SPB1	PNO1	RNA1	NOP16	RRS1	SRP21	MCM21	TFB5		NHP2	SMD3	SUP45	SUP45	URE2	UBP8	MRPL36	SUB2
RSC58	RPC37	RPL36A	SLT2	VPS75	SNU114	NUP2	ECM5		LAS1	PRP11	PET9	PET9	CCT6	RPS28A	NNF2	RPS1B
TFA1	DIG1	RPL8B	SVF1	NHP6B	MEC1	UMP1	SSF1		SPC110	IMD4	RRP9	RRP9	MYO3	EFB1	RSC2	UFD1
PNO1	ADR1	YLR413W	RFC4	RFC2	CTH1	RNA14	RRP14		MAE1	CDC39	ESS1	ESS1	ADH1	CCT7	SPT20	MRF1
CTR9	EAF6	RPL16A	LYS20	OKP1	PPT1	TFA1	NTG2		RPS18A	HRT1	DCP2	DCP2	RPS8A	FPR1	LSM3	UTP10
RRP6	UTP18	PRP39	RTR1	RPT2	IES6	HMT1	SER2		EFT2	TPO1	RSC3	RSC3	NUM1	NAS6	LSM6	ERO1
CCR4	PDS1	ARB1	MCM5	UTP7	NUP85	PTI1	FYV10		RVS161	IKS1	ENO1	ENO1	CRN1	RPS31	RPL12A	ARB1
YKU80	MTR4	ALB1	BDF2	MSN5	NUG1	CDC39	TAF2		LTE1	BOI1	RPS25A	RPS25A	TIF4631	RAD6	ROX3	SAC6
SET1	CCR4	SCL1	UME1	PRP31	SRP68	BUD31	NUS1		IKS1	NOP13	RPL24B	RPL24B	CDC33	TAE1	RPB11	YKT6
SPT20	SRP40	MUD1	UTP18	PRP11	RPA49	NAP1	GCN5		LGE1	RPS15	TCB3	TCB3	COY1	RFC1	NSP1	COQ4
ADR1	POL1	RPS13	MED1	RIX1	BDF2	RFC3	RRB1		TCB3	TCB3	ENP2	ENP2	SPC24	SEC26	RSA4	COF1
EAF6	KIN28	DCP2	RXT2	KAR3	NTF2	ASR1	SSM4		LSM3	LTE1	IFA38	IFA38	PRK1	IDH2	LSG1	HHF2
DIG1	NUP60	MEP3	TPK2	ACB1	EDC1	SIR4	SCS2		YTM1	ESF1	RPN3	RPN3	MDM38	SEC21	RTT102	SER1
SPO12	NKP2	RPS1A	RCO1	RPB8	NOG2	IES6	NAF1		MPS1	YSC84	DBF2	DBF2	GAL4	PRE8	SSN2	RPL16A
NKP2	YKU80	ADR1	HSH155	ASF1	YCS4	RAD53	ISW2		SKY1	ARC1	ALD6	ALD6	DEF1	KIN1	HFI1	RRN3
CDC53	RRP6	UME6	MED7	CTF4	IZH4	APC2	TAF9		SNU66	YTM1	TDH1	TDH1	SMY1	NOP10	SIN4	HGH1
TAF7	RPS2	ALG1	PBP1	RAD50	SAD1	PAP1	DBP5		ARC1	PUF4	MYO2	MYO2	SHP1	VAC7	MRP49	SMD3
CLB3	NUT2	LAC1	SRS2	SUM1	SGF29	POM34	RKR1		MDM38	KOG1	RPC19	RPC19	RAD14	ERG25	TFG1	DOM34
NTR2	NAB3	MED8	RPA34	ITC1	PIK1	NRD1	SET5		PFK1	STH1	BFR1	BFR1	RPG1	MHR1	IMD3	PAC10
MTW1	TFA1	CDC53	PAN1	MCM5	YER163C	APC5	TAF13		IMD4	CDC73	GBP2	GBP2	SEC22	PRE5	MRPL13	EGD1
CBF2	SYF1	TYE7	NOP10	SAS10	RAD4	NUP60	YAR1		CSM1	SNU66	GIN4	GIN4	SML1	ADH6	RPB7	ELP2
RPS2	RFA2	RNQ1	ORC6	RRI2	HMG2	CRM1	SHQ1		RPS15	CSM1	RET1	RET1	LEA1	MCM2	RSC4	SRV2
PRE8	SNF6	CSG2	MLP1	SPS1	HOS3	REF2	HSH49		ESF1	NHP2	PUP2	PUP2	SEC62	IPP1	SPT3	NAP1
MSH2	IES1	TOA2	GBP2	ORC2	APC5	IOC3	GLE2		CLF1	MPS1	PRE10	PRE10	PMA1	RNA14	SNU71	RNR1
SRP40	NHP10	NNF1	PRE8	FIP1	GID7	TSR1	MIC17		KOG1	RPL32	RRS1	RRS1	KRE6	ALR1	CCT3	TIF35
UTP30	TAF7	SPT4	CCR4	SKI6	SBA1	TAF8	TAF10		NSP1	LRS4	TOR1	TOR1	RTT107	SME1	PRE10	PAB1
WWM1	SET1	YKU80	RRP45	PDB1	MCM3	APC4	NUP57		CBK1	HSP104	LSB3	LSB3	STE7	RPC10	SPB1	GSH1
IES1	HPR1	RBD2	EGD1	RPS9B	SSF1	TOP1	HOM2		STH1	RPS0A	SWI3	SWI3	CDC34	SSH1	YAF9	UBP14
CHK1	UTP30	RPC11	NUP188	RGR1	RPO31	SGV1	SMC5		PUF4	SIT4	DEF1	DEF1	TOM22	GSP2	PRE8	MGE1
NHP10	STB2	RPL2B	NUP57	SNT309	YNL134C	TFB4	IPI3		SIN3	SIN3	GCN20	GCN20	SER3	MET4	RRP15	CEX1
DUN1	SPO12	IFH1	DIA2	COB	ESF1	SWR1	TPA1		HSP104	SKY1	REG1	REG1	BDF1	YMR086W	GCN1	RPB10
NUP60	CLB3	TAF2	PPH22	KIN28	SWI5	ECM2	PRP4		CDC73	CBK1	OLA1	OLA1	NTR2	CYR1	SIN3	SDH2
HPR1	MTW1	RPL15A	ESF2	ARP6	SEN15	RFC1	PSY2		NOP13	CLF1	AHA1	AHA1	BMS1	RGI1	RSC9	PEP8
SNF6	RTT107	TOM1	ASH1	YJL113W	BUD22	EAF3	TAF7		YAK1	COP1	HSP42	HSP42	ADY3	PTA1	MRPL9	DHH1
STB2	CDC53	SUA7	SAS10	SNU66	PBI2	NUP85	CUS2		VHS1	LSM3	CCT2	CCT2	MED8	UIP5	SRB7	STI1
ROX3	SWD2	PRP6	MBF1	SRP68	NAB3	FIP1	SPC97		LRS4	SAP185	RPA43	RPA43	TOR2	RRP6	LSM7	RAD50
POM152	CHK1	YKU70	RNA14	RIF1	KRI1	PDS1	HRP1		RPL32	KEL1	VIP1	VIP1	KIN1	TOM22	HYP2	SGD1
DIS3	PRE8	IOC2	RAD52	PFK2	PIH1	MSH6	PKC1		RSE1	SCP160	GND1	GND1	MCM5	ACO1	POB3	UTP4
RPC34	CBF2	RPC17	PDR1	PKH2	GRE2	TAF13	NOP53		COP1	PDC1	PDR5	PDR5	RPA135	TCO89	SUP35	TRM10
MCD1	NTR2	ORC3	OKP1	MTR4	UBP10	MPE1	PXR1		SMD2	SCD6	COP1	COP1	END3	OLE1	TDH3	IST3
RRP15	DBP3	MCM7	NOB1	PIH1	PPN1	IKI3	HTA1		MPS3	NSP1	FUS3	FUS3	LRS4	CIN5	SHR3	URA1
ORC3	ROX3	UBA1	TUB1	STN1	RHR2	HAT1	APN1		VMA2	VMA2	ADA2	ADA2	SED5	RPL21A	NIP1	PDI1
RSC4	REG1	SWI6	MSN5	RPS14A	YRB2	MOT2	URA4		RPS0A	YAK1	SEC18	SEC18	NOP12	YAP1801	IMP4	LUC7
RMP1	RRP15	SRP102	RPB9	MCM21	URA6	NUP1	GRX4		PEX13	CKB2	SIZ1	SIZ1	CIC1	IPT1	NUP84	GCD2
RNA14	POM152	RAD23	NIC96	RHR2	URM1	STE20	RAD4		SAP185	VHS1	RHR2	RHR2	MRPS9	PER33	PDR12	DPB2
RNA1	GBP2	RPS22A	PRP9	PPH22	NNF1	RAD23	ORC4		KEL1	RSE1	TMA19	TMA19	CDC11	EDC1	MRPL8	GCV3
SCP160	ISW2	SGF11	RNR4	ERG11	LHP1	RPL3	DOC1		RPN12	RIX7	ILV5	ILV5	RCK2	CYB2	GFA1	SHM2
LSM7	WWM1	SAC3	LGE1	FPR1	PEP7	APC1	NMD5		SMC3	OTU1	NPL6	NPL6	PET9	RPS21B	SAC3	GLC7
RAD51	RSC4	HSP26	IES4	TOR2	RPS24B	ORC3	SWR1		RIX7	CDC55	RPS16A	RPS16A	MUP1	OCA2	CRN1	SNF8
ISW2	SCP160	DBP7	SWC4	DRS1	RAD50	SPC25	MEX67		GPI2	MPS3	EMG1	EMG1	SST2	SUB2	UBC9	RER1
DBP3	MSH2	SPT6	NUP133	CAT5	NUP120	SWP82	NUP170		CDC11	CDC11	RPA49	RPA49	GNP1	SVF1	PET9	GLY1
GBP2	RNA1	RPL26B	CYC8	ADR1	NOP12	RFA2	HOM6		OTU1	DBP10	DIG1	DIG1	SWP1	YIL161W	EFT1	RPS9B
REG1	RSC1	RPL30	RNR2	TDH2	RPA43	CTK1	UTP5		CDC55	MDN1	SAN1	SAN1	TOM70	GPD1	TIF35	CDC21
NUP188	RPC34	SPT20	ZDS1	OM14	IDS2	NUP49	MOG1		SCP160	SIR2	RTN1	RTN1	VPS4	IOC2	YGR130C	NHP2
NUP133	NUP188	RPL14B	NUP145	NAF1	PRE7	RXT2	PRP5		SCD6	RPN12	RPL40A	RPL40A	RAS2	TPS1	RPC53	ROT2
RSC1	LSM7	RPC25	HPR1	REC104	ECM29	RPA34	SPT3		MUP1	SMD2	ARO1	ARO1	GIS1	ERV25	TFG2	SMC4
MSL1	NUP133	SEC21	SPT3	GUT1	HUL5	HSM3	ISY1		PDC1	TSR1	RPS0B	RPS0B	NOP6	SRP68	MEX67	FBP1
SWI6	ORC3	LEA1	YAF9	TFA2	ABF1	RRP40	PUS4		SIR2	CTK1	RPL43B	RPL43B	MUK1	ASG1	NGG1	CAX4
UME6	SWI6	HTL1	MUS81	SNU13	ACS2	APC9	TDP1		SSA3	GCN4	RTK1	RTK1	VPS21	YER163C	FMP45	DED81
RAD3	RPS9A	FUS3	GZF3	IKI3	NAS6	VPS71	DRS1		PPZ1	PEX13	RMP1	RMP1	RRI2	CUE1	CDC73	GPD1
RFC3	RNA14	SKP1	MAK16	TFC4	ORC2	CDC16	CSL4		NNK1	SIR4	CPR1	CPR1	MUS81	TIF2	MRPL28	HMT1
UBA1	MSL1	CHK1	TFA1	CYS4	GLO1	MRPL4	SWC5		CKB2	SSA3	UTP13	UTP13	PGI1	TOM1	CDC19	YRB1
MCM7	RPS6B	QDR2	TRM1	NOP2	ASF1	CTR9	NSA1		YET1	SMC3	DBP3	DBP3	RVB1	YNL058C	RPS23A	CDC19
TFB4	RPS24A	SFH1	FAF1	MED8	RRD1	RAP1	CDC16		MEK1	UTP8	UBP6	UBP6	TUB2	RPS9B	PUF4	MRE11
SWC4	PDC1	HIR2	POL1	RAD3	CBK1	RPL25	MLH3		RIM11	YET1	ARP4	ARP4	YPL150W	NUD1	RSC6	UFD2
NUP192	DIS3	SCP160	NUP49	REV3	SMC4	SNF11	PUS1		TSR1	NUM1	PRP8	PRP8	DMA1	YPT7	ALB1	ARC19
NUP145	UME6	LHP1	SWD2	SMD2	RIB4	CCR4	BNA1		DBP10	FPR4	NUP60	NUP60	SPO12	TGL5	PRP16	MTD1
ORC6	HAT1	ARP5	NAM8	SME1	NMD3	GLE2	BDF1		MDN1	BIK1	RNA1	RNA1	GAR1	MHP1	INO80	DBP2
APC1	SPT3	RPL1B	PRE3	MDV1	YSA1	RPA12	YRB2		GPI8	MDM38	IMP4	IMP4	SPS1	TMA22	CHD1	VPS35
MED11	RTR1	RIF1	SPC25	RPS6A	UTR1	TFA2	MLP1		RPC19	PRP4	RPB4	RPB4	MPD2	MDS3	LSP1	DTD1
PRE2	LHP1	SPN1	UTP30	MTW1	PGA2	UME6	CAF16		CDC53	RPC19	MLC1	MLC1	HDA1	DMA2	RPS14B	SSU72
POP2	HHO1	KSS1	HFI1	CCR4	HOM6	PRP38	RRP1		PRP4	GAL4	COR1	COR1	SPT8	HOL1	LUC7	REX4
HAT1	DUN1	NUT1	ZUO1	HCA4	YMR027W	IPI1	APC2		UTP8	SAN1	MAK11	MAK11	BEM2	RPL31B	RIM1	UBP6
RPB9	ORC6	YOR1	SSN3	MPP10	SCC2	RRP43	URK1		HOF1	IVY1	UTP6	UTP6	PRP45	VPS9	PRP40	COQ8
LSM6	MAD1	NUP157	NOT5	TUF1	RNR1	YNG2	RIX7		GCN4	VPS1	TPI1	TPI1	RPB10	RPS24B	SEM1	PHB1
LHP1	RPB9	TUP1	SLK19	PDR1	YDR261W-B	IES5	PAF1		BIK1	NNK1	RPS12	RPS12	ECM29	GRX2	PRP42	GUT1
HHO1	UBA1	IOC3	ORC4	CDC53	YNL260C	SWM1	CBK1		CTK1	HOF1	RPN8	RPN8	GCN2	SUI2	MRPL16	IDI1
SPT3	DEF1	YNG1	PUP3	HDA1	UGA3	PPH22	LSM8		SAN1	PPZ1	DED81	DED81	HAT1	OYE2	TUB2	RET2
DEF1	SEH1	STE24	HRT1	URB1	TUP1	IWR1	MEC1		TVP15	RIM11	NAS6	NAS6	SEC2	ABP1	ESF1	TAL1
MAD1	MCD1	HIF1	SEH1	SKS1	YGR111W	RSM24	AOS1		GAL4	ISW1	VMA6	VMA6	OXA1	QCR6	TIF34	PWP1
RTR1	BIK1	RPC34	RAD4	MSL1	IRC20	RRP46	GLR1		NUM1	NPA3	UTP8	UTP8	POM33	GSY1	DBP2	SUP35
SKM1	RAD51	DEF1	FPR1	SHP1	RPD3	RPS5	MSH6		SIR4	PRE5	CLA4	CLA4	SIR2	SSS1	GBP2	PRP31
SIC1	TFB4	IMP3	PRP4	SPC19	SEC63	SET1	CDC31		TRM112	SPC105	KSS1	KSS1	PET10	RPS19B	SGF11	RPS0A
MCM21	NUP192	CEG1	RAD3	NSP1	NOC3	RPS17B	MVP1		PRE5	NAM8	COF1	COF1	RPL4B	MIA40	TPK2	DPH2
RPS9A	PRE2	PUB1	FIP1	SIN4	PTC7	SNF6	DBP3		NPA3	MUP1	SPB1	SPB1	ARP2	MRS6	YKT6	GCN20
PDC1	NUP145	RPS4B	TAF7	NHP6A	MDM12	EAF1	PCF11		NAM8	MEK1	SLT2	SLT2	YAP6	NUP170	MRPL10	UTP23
SEH1	MCM7	VPS75	YNG2	RHO1	YHR097C	MRPS9	RAD16		SRB4	RPL21A	GCD6	GCD6	PWP2	PAA1	RPN14	CTF18
BIK1	SWC4	RFC5	DPB4	ATP3	YJR008W	RFA3	VPS72		SPC105	RPS22B	DBP8	DBP8	CTK1	UTP20	SCL1	HTZ1
COR1	POP2	SNF6	RPL40A	GID8	RME1	MTW1	MPE1		UBP15	SRB4	SEC21	SEC21	TSC11	TFB4	LSM8	RPS28B
ESF2	RAD3	OYE2	ROK1	TOM20	ASI2	SWC5	NSP1		VPS1	LSG1	DSK2	DSK2	MGE1	RET1	SNF7	APL5
RFC1	SIS1	RPL7A	SMD3	ARX1	DCS1	RRP4	TRP4		FPR4	RLI1	RCK1	RCK1	GCN1	HCR1	MCM4	CLP1
NOB1	RFC3	PRP40	NAB3	DPB2	NHP6B	MCM16	TRM13		ISW1	POB3	SSA3	SSA3	PEX19	CLC1	ASC1	EFB1
PKC1	MCM21	RPL35B	DIS3	YPL216W	YGR027W-B	PFS2	RPL15B		IVY1	GPI2	PBP1	PBP1	RNA1	SSA4	ARP2	SEC7
CDC31	MED11	SEC27	BLM10	PET54	MCM6	MND2	TAF1		SKS1	UTP6	SUI3	SUI3	SPO21	PUP3	MID2	ACC1
RPC53	LSM6	RPL8A	SKN7	HAP4	YRF1-1	EAF5	GDH3		UIP3	YDJ1	END3	END3	HSE1	VPH1	MAE1	POL31
RPC17	NOB1	NUP159	CLB2	GPI2	FCY1	SNU13	PMU1		PDR12	TVP15	PAA1	PAA1	RPC19	PDA1	RPC31	MNP1
CDC34	FOB1	RHR2	LSM7	FOB1	MAD2	SLD5	PAP2		RLI1	TIF34	SHR3	SHR3	VMA1	RPL29	MYO5	VPS13
CDC36	SIC1	BUD21	DST1	SRB2	LGE1	CDC23	CDC27		LSG1	PDR12	RPN6	RPN6	SKM1	PRR1	FEN1	IKI3
SNU56	SGF11	ASK10	CDC25	HRP1	TOF1	HPR1	HDA1		POB3	UBP15	PRP40	PRP40	RPL18A	NOT5	STE20	AIM27
CLB5	CDC31	MSH2	SPT2	CAF40	OPI1	SWE1	ORC5		SMD1	HSK3	SEN1	SEN1	CBP3	POM152	RLI1	PSF3
SIS1	ITC1	BET1	KAP114	IPI3	SPE3	ORC5	CIA1		MEX67	MEX67	THS1	THS1	OST1	RAD18	RPL33B	CWC22
IKI3	RPC53	TPO4	SRB6	ELP2	REB1	RFC4	PCH2		SPP382	SPP382	TPK3	TPK3	MAK5	ISW1	UBP6	TAH18
BLM10	ESF2	CSE2	NUP84	PRE10	RRI2	LEO1	PIF1		UTP6	TRM112	SES1	SES1	UBP8	RPN6	TYE7	GDT1
SSM4	HSP26	ORC5	MRC1	NUP2	ADI1	RSM23	NOP12		HSK3	RPS2	NUM1	NUM1	SNZ3	RPS30B	RSM18	GAR1
ITC1	CDC36	CKS1	CSM1	RTT102	MEU1	ROK1	BPL1		RPL21A	VAM7	YHR020W	YHR020W	TFA1	SCP160	GPI8	RET3
HSP26	NOT5	ALG5	SNP1	PRP21	MSN4	MRPL35	RAD18		VAM7	CHC1	RPD3	RPD3	SNL1	RTR1	SOH1	VPS29
RPA34	RFC1	LSM2	RTG3	SAC1	APJ1	RSM22	MSS4		RPS22B	GPI8	NHP10	NHP10	GCD6	SPO1	SNF5	SLY1
NOT5	BLM10	NOP16	DOT1	DAM1	FCF1	RPS1B	CEF1		YDJ1	NKP2	UBA1	UBA1	PKC1	PNC1	EMP24	QRI1
SGF11	CDC34	RPL20B	HOS3	RAD4	DSE3	MRP51	YRA1		SKM1	SMD1	EGD1	EGD1	FIN1	YNL208W	GSF2	GRS1
FOB1	RPA34	SLT2	FKH1	MDM34	RAD51	TRM112	PAN6		YHR140W	TIF4632	SIR3	SIR3	RPL6B	MID2	NUP42	ARC35
SOH1	IKI3	RET2	SIN4	UBA1	SMC1	RPL11A	ADE3		TIF34	RPF1	SEC23	SEC23	NYV1	RPL26A	FBA1	PEP3
ZDS1	RPC17	RPL31A	GPD1	ORC3	PBP1	SKI6	MCD1		SEN15	NDL1	SAP185	SAP185	TOA2	APM1	BUD21	DBP10
UME1	PAC1	SVF1	NUP1	NFS1	NPL4	RPL6A	TMA23		CHC1	TOP2	MRD1	MRD1	SIS1	YNL010W	GCD11	GAA1
SRB8	ZDS1	RFC4	RAD6	SRB5	RFC3	RFC5	RAD14		SEC22	ORM2	SKI3	SKI3	PRP11	GDE1	MCM2	CYB2
PAC1	SNU56	LYS20	RAD51	NOP9	RSC4	SSU72	LSM12		YPL150W	BEM2	NAT1	NAT1	LYS12	CBK1	IMD4	NIT3
PAP1	CLB5	SEC61	SNF11	SWI4	YKL091C	DOC1	GDH1		ORM2	UIP3	BNI1	BNI1	GAP1	POL2	PRE2	GNA1
RRP45	UME1	RTR1	MSN4	RRN9	PNG1	RPL20A	SRP68		NDL1	PRE10	PAF1	PAF1	SAT4	RNR2	SYF1	ISA2
SLD5	SKM1	MCM5	RAT1	PPH21	DBP3	SUA7	MPH1		NKP2	RLP24	IDH2	IDH2	YPT7	MRPL3	SSD1	MOD5
ARB1	SRB8	BDF2	WWM1	SWD1	NOP4	SWC3	ORC1		RPN8	YHR140W	TUB1	TUB1	YDJ1	TPI1	SFH1	ATG7
ORC5	PKC1	RPL9A	SLX5	RRP17	NPL6	YTH1	RPC53		RPS2	SKS1	NOB1	NOB1	DPM1	PUS1	CKB2	ACB1
FIP1	SPT2	UME1	CTF4	MEC1	RKM1	MRPS5	MAG1		RLP24	SKM1	TAE2	TAE2	RPN2	TMA10	RSM19	RRP5
PTA1	ARB1	MRP10	ELF1	YHB1	MHR1	NAM9	RIB4		MCM2	RPN8	RPB11	RPB11	AUS1	ATG1	ERG6	AAH1
CDC4	PBP1	UTP18	SMD2	APC4	SUB1	HDA2	NPL3		PRE10	SEC22	FRK1	FRK1	PEX13	PIN3	MYO2	MEF1
CDC7	ALB1	RPL12B	TOF2	ECM29	LOS1	RPL16B	RPC17		RPF1	RTT102	ARP8	ARP8	BUD27	RNR4	RNQ1	MSE1
RFA3	SOH1	MED1	CBK1	IFA38	NHP6A	SSD1	PPH22		HSH155	YPL150W	ERG10	ERG10	SNF2	HIS5	TSR1	UBC6
IFH1	IFH1	RXT2	GSY2	MRT4	ADE8	GBP2	MED7		TOP2	FRT2	SEC2	SEC2	RPB3	RIB4	NOP16	SMC3
SPC42	SPC42	TPK2	RTF1	KAP114	BNA1	CTF3	NOP6		SSC1	SSC1	CDC11	CDC11	RPB9	STP4	PUP3	GLO2
CFT1	CTI6	RPL11B	NUP42	KRI1	DSK2	PTK2	UBX4		HRD1	MCM2	SNU114	SNU114	CDC4	URM1	MRPL15	TAE1
ELP2	APC1	RPS11B	HIR1	PRP46	TEC1	RPL2A	AAR2		TIF4632	GYP5	PRP6	PRP6	CDC15	TIM10	SPC25	DPM1
CAF40	ORC5	ORM2	CBF2	MED4	SNT1	PRP24	SSN8		BEM2	RPS30A	IMD2	IMD2	HAS1	SBH1	RPC34	ADP1
NUP170	SSM4	SLM1	NUP82	ATG27	YGL082W	RSM10	TUP1		DUN1	NMD3	SEC28	SEC28	GAL80	IES1	PIL1	SYF1
PBP1	RFA3	RCO1	PRE2	SLI15	YEL007W	SRM1	MAP2		RTT102	FKS1	GLT1	GLT1	POP2	SFK1	TIF5	CAP2
CTI6	CDC7	HSH155	RPC31	RIM15	PSF2	RRP14	FIP1		SPO12	NOP9	STI1	STI1	IME2	PAN3	VPS1	APM1
ALB1	ASH1	MED7	IES2	NBP2	HIS6	MRPL1	GID7		NMD3	HSH155	NNF1	NNF1	TPO1	GRX1	SWI3	RRP9
SPT2	ASK10	MRPL25	RTT106	EST1	GLR1	POL2	SSA1		UTP13	TAF10	NAB3	NAB3	ATG12	ERV29	PGK1	REI1
REF2	BDF2	PBP1	POL30	HSH49	SUA7	IOC2	URA5		SUA7	SUA7	RFC3	RFC3	COP1	TVP18	ERP1	SDS22
GAL80	NUP170	VMA7	ASG1	ZDS2	MTR4	NSL1	NOP16		NOP9	HRD1	RAD53	RAD53	NPR1	HPF1	PRP22	STE24
ASH1	RMP1	RPL19B	IES3	VID30	YDR316W-B	HHO1	CTF8		TAF10	DBP9	ARP9	ARP9	NUP42	ULP1	PRE3	TVP23
CDC6	FIP1	SRS2	HOM2	MET4	LOC1	HIR2	MCA1		CDC25	SEN15	YKT6	YKT6	NOP2	SIR3	TPO1	PRP9
TFA2	SLD5	RPA34	SPC19	NRM1	TOF2	RSM26	RTT103		GCN2	SPO12	VMA4	VMA4	PRT1	UTP4	TIF4632	PIS1
TAF13	REF2	RPP2B	ABF1	RPB7	YAR010C	SRS2	ROK1		RPS30A	GCN2	CLB2	CLB2	MCM2	RPS26A	TPK3	PMS1
HSH49	RRP45	NOP10	TRP5	PFK1	RPS9A	MRPS18	SPE3		SCS2	DIG1	HCR1	HCR1	SMD3	NYV1	NUP159	TIM17
CDC25	ELP2	SNL1	POL5	YHR162W	WWM1	DAM1	SWH1		GYP5	RNA1	SCS2	SCS2	ATP1	LSC1	SSN3	SAC1
RSC9	PAP1	RPS8A	SMC1	CTR9	ECM16	RSM7	NCE103		FKS1	DBP8	ABF2	ABF2	BUD20	VTC3	SEC22	RPS31
MIF2	CAF40	ORC6	RTT107	IDH2	MCM5	RCO1	HST3		HNM1	NHP6B	NHP6A	NHP6A	CLN2	RPN3	RPS9A	RFT1
DSK2	RPL11A	MLP1	CLN2	CHL4	FIP1	RAD3	HAP3		DIG1	UBP6	HOG1	HOG1	USA1	SEC11	ERV29	CDC8
CTF4	RSC30	RPS24A	NMD5	LOC1	SEC39	MTR4	FUN30		FRT2	UBP13	RPS10A	RPS10A	VMA2	ECM3	MUM2	CIR1
SSN8	TAF13	GBP2	SCS2	REF2	PDR1	ADR1	TPK2		MID2	SCS2	NSP1	NSP1	PDR10	CPR6	YHC1	BIM1
RAD52	MIF2	VMA8	COF1	SLK19	IPI3	NOP10	HST2		MCM6	UTP13	DIP2	DIP2	MLC1	YIL169C	SWE1	RPL37A
ASK10	CFT1	PRE8	YMR315W	LSM6	CBF1	RSM25	RPC82		YKT6	ERP3	IKI3	IKI3	MRP4	DAP2	PRP21	LAP2
BDF2	SSN8	CCR4	EAF1	CSE2	FUS3	NKP1	FPR3		RNA1	CHD1	MRH1	MRH1	NUP57	NUP2	SNU56	YVH1
HTL1	RSC9	RRP45	NUP53	MRPL16	HMF1	REG1	PUB1		DBP9	DUN1	DIM1	DIM1	PAH1	TCB1	RPC19	RPS19A
GRR1	CDC4	EGD1	PGD1	FZO1	UIP3	PHO23	HIS6		SEN1	CDC25	MSS116	MSS116	CDC55	RPL34B	CWC23	NEO1
RSC30	RAD52	MRPL19	TFB4	BTN2	TBF1	RPL17A	RRP7		MED4	FBA1	MYO5	MYO5	UBP13	PGA2	GSP1	RAD1
RPL11A	SEM1	NUP188	CCL1	YKU70	LYS20	BRR1	CDC73		PRE9	RPL23A	DCP1	DCP1	HSP30	HIS3	MRP20	CHD1
SEM1	CDC25	NUP57	SIC1	NOC2	ORC6	DIG1	TID3		UBP6	SPO21	TCP1	TCP1	NUF2	GCN3	PSE1	MAG2
RFC4	CTF4	DIA2	RPA12	RFA3	RDH54	PSF2	HUL4		DBP8	MID2	SUR4	SUR4	RFA2	RPT4	PRE7	HEM13
RFC2	CDC6	PPH22	NUF2	PML1	BNA6	RPL27B	UTP6		NHP6B	SAS10	RPN12	RPN12	HYP2	CAP2	RPS19B	INO1
YJU2	PTA1	ESF2	CST6	STU2	MIG1	IMG1	NUP84		UBP13	IPI3	IPI3	IPI3	RPS4A	RPS22A	RPB9	MES1
SNU23	HSH49	ASH1	SWR1	RAD5	CAF130	RPL17B	RAD24		SPS1	SEN1	ADK1	ADK1	RTG3	RPL34A	SET2	OTU1
LSM5	GAL80	SAS10	SEC13	NUP159	MGA2	DBP7	ECO1		SAT4	HNM1	HSP26	HSP26	NOG1	DNM1	RPA49	CDC39
CBK1	DSK2	MBF1	NUP100	SNM1	POL1	CDC45	ERG8		ERP3	SNU13	IES1	IES1	EGD2	MCK1	RPS17A	URA2
MCM10	HTL1	RNA14	SNU66	IFH1	SPT4	MRPL17	MTQ2		SPO21	YKT6	CTI6	CTI6	NOP14	EMP24	HSM3	MNL1
SFH1	YLR455W	RAD52	FUN30	COX2	RPC82	ORC6	AZF1		MCM4	RPL42B	RFC2	RFC2	LGE1	RPL8A	YDR333C	NOP9
RCL1	EGD2	PDR1	CDC31	PRP3	INO80	RPS16B	SNF12		RPO31	HSP42	ERV25	ERV25	GSY2	SEH1	CDH1	UFD4
REB1	TFA2	OKP1	STU1	CHD1	YDL144C	SPN1	CDC42		SEC26	PRE9	RCL1	RCL1	VPS15	MAK16	NHP6B	DUG1
STE12	RCL1	NOB1	YKR018C	CDC6	YDR365W-B	RTT107	RAD54		SEC23	SEC23	BRR2	BRR2	FEN1	MDM34	VMA1	DUS3
DAD2	MUS81	MSN5	AZF1	IRR1	HDA3	SPT6	STO1		SNU13	RPO31	LAS17	LAS17	MAK21	SEC65	NAF1	OXP1
PRE3	SUM1	RPB9	BRF1	EAF6	PSF3	RRP42	NOP13		PRP46	URA7	NHP6B	NHP6B	SHR3	CDC19	HRK1	YCG1
PRE4	RTF1	MRPL22	MED4	CUS1	YDR365W-A	RPS3	ARG82		WBP1	SAT4	RPN13	RPN13	SWI6	SCS2	ARB1	CHL1
EGD2	REB1	NIC96	GLN1	CTK2	YJL055W	MRP7	DDP1		LSM5	SPS1	MYO3	MYO3	GCN4	ATP2	PKP2	RPC34
RTF1	SFH1	PRP9	PRP31	SRB6	NRG2	EGD2	THI4		SAS10	RPS9A	BFR2	BFR2	BOI2	SHE3	SPG5	TFA1
CDC55	MSH6	RNR4	RPN7	POL32	ARB1	MRPS28	NMA111		IPI3	MCM6	NFI1	NFI1	LAP4	YCH1	YET1	CAF40
MUS81	GRR1	LGE1	CRZ1	PSY2	NIS1	CSL4	TRM82		CEF1	MED4	TEM1	TEM1	MHR1	PRO3	ISW2	ACS2
MSH6	RTG3	IES4	IES6	RPC17	POL32	ESS1	APC11		FBA1	SEC26	NSA2	NSA2	YOR1	SEC18	PNO1	ALG14
RTG3	LSM5	ERP2	IDI1	DIB1	NVJ1	HSP104	TAD1		PRP2	PKH2	CYR1	CYR1	YKT6	YOR1	CRM1	AIM45
HAP2	CBK1	SWC4	SXM1	TFG2	RGR1	VPS72	RRP42		RPL42B	MCM4	HRT1	HRT1	ABP1	RPL10	HRT1	TFB3
YLR455W	RNR4	NUP133	NOT3	RPL28	SWI4	DEP1	RRP15		RPL23A	RPD3	SOF1	SOF1	SPO14	SHR3	TOR2	ATG8
RXT2	PRE3	CYC8	MPS1	SKN7	VTS1	UTP14	NTG1		ASF1	SDA1	ERG6	ERG6	POB3	NAT1	PDR5	CAR2
SHE2	MCM10	RNR2	LYS21	NUP157	UTP9	NOT5	TRM10		CHD1	GCN20	SEC13	SEC13	EMP24	RPS21A	HSL1	ESA1
SUM1	YJU2	ZDS1	ERG10	CBF1	POG1	PSF1	SRP40		URA7	NUP42	GCD7	GCD7	FKS1	NCE103	TDH2	UGP1
RNR4	RFC2	NUP145	REF2	FMP48	CAT8	MRP1	PTA1		VPS20	ZUO1	VMA8	VMA8	RPT2	PKC1	SEH1	POP2
NUP120	PRE4	HPR1	RIO1	SAP185	UIP4	RPA14	PBP1		RPD3	BNI1	RAD23	RAD23	NIP7	ARP4	RSC1	FAA2
REC107	RFC4	SPT3	RRN5	RPO41	YLR297W	RPL13A	MSN5		RPS9A	VPS20	RPB7	RPB7	MSN2	CTR9	PWP1	CIR2
MDM38	RXT2	YAF9	SSN2	HXK1	YBL029W	YML6	NUF2		HSP42	LSM5	CBK1	CBK1	NIS1	SSF2	RSC30	PEP5
RPN7	UTP14	RPL18B	SET1	EBS1	HOG1	TID3	CSM3		NUP42	NSR1	RTT102	RTT102	ECM13	PMA1	RPC25	SNU23
RFC5	SSC1	MUS81	YEL007W	RPO31	URB2	MRPL7	CPR1		SNA3	CDC12	ITC1	ITC1	COF1	KGD2	SNF12	ERD2
RPC25	NUP120	GZF3	RPN13	CLB3	LTP1	IML3	RRP17		PKH2	RPN6	CCT7	CCT7	YTA7	ZEO1	CDC5	DNL4
CDC45	SNU23	MAK16	SME1	ISU1	TAF2	RIF1	LIN1		RPN6	PRP46	SNF5	SNF5	DUN1	SPN1	ISY1	GLC3
UTP14	LEO1	TFA1	GRR1	MET30	RCO1	RTF1	KNS1		EMG1	KCC4	ERV29	ERV29	TOP1	YGR237C	NIC96	YIP1
SSU72	DAD2	TRM1	SMD1	SDH3	SAC3	ORC4	BUB1		SDA1	EMG1	PDA1	PDA1	GPM1	SWI6	YDJ1	CBC2
RPC11	STE12	FAF1	LDB7	SXM1	YCR016W	MTR2	NTO1		PRP31	NYV1	LSM2	LSM2	NSG1	AIM5	VMA2	PTR2
CDC23	CDC55	POL1	CIN8	DPB11	KTR3	AAR2	YPI1		CDC12	FPR3	ATP2	ATP2	STB2	PUN1	SUI2	SSS1
RNR2	RPS7B	RPL28	SMX3	ZUO1	YPL260W	MRPL3	SET2		SLX5	CEF1	CYS4	CYS4	ARP7	ATG13	TEF4	CAC2
YHC1	HAP2	NUP49	EAF3	LAS1	SIR2	YNG1	HRQ1		GCN20	LYS12	TUB3	TUB3	SGV1	UGP1	GPA2	VPS24
SPC19	RTG2	SWD2	HAT2	SDH1	DDP1	ASH1	MED6		SAC1	WBP1	RPS25B	RPS25B	SSE2	SOD1	RAD23	VPS16
MPS2	SNF12	NAM8	MTR2	SRP40	IRE1	MRP21	PPT1		ZUO1	PRP2	CCT5	CCT5	ATP4	HCH1	EFT2	NMD2
SSC1	SHE2	PRE3	CBF1	PSK2	RTT107	RPS13	FCY1		TLG2	CDC53	EFB1	EFB1	HDA2	GLK1	NMD3	GCN1
CDC40	REC107	SPC25	YAK1	RTN1	FAR1	MCM22	RMT2		BNI1	PRP31	ASF1	ASF1	HAL5	YPL225W	AME1	TUB4
BCY1	RHR2	PMC1	NPT1	MSN4	GDH3	CPR1	CWC2		LYS12	ENP2	GZF3	GZF3	HSH155	ECM30	HXT1	BCS1
LEO1	RPC11	UTP30	SET5	SMI1	PRP6	POL1	RNH1		MRPS5	SEC18	MBF1	MBF1	NSE3	ACB1	ESF2	REX2
EAF3	EAF7	VPS33	RTT101	CHK1	ORC5	REB1	YAK1		NYV1	NHP6A	MTR4	MTR4	FRT2	MIH1	RPA43	ENO1
GLE2	RPC25	SEC26	TAL1	PAP1	IES3	MRPS17	CCS1		YOR1	TIF5	GSF2	GSF2	MRPS5	ICY2	MLC1	PRP45
SWR1	ELA1	HFI1	PPZ1	RFC1	ZDS2	RPL10	FAF1		CAN1	SWI3	TYE7	TYE7	RPN12	RPS19A	WBP1	GIM5
PUB1	MRC1	ZUO1	SSF2	RET1	EMG1	CLN2	DBP8		KCC4	PRE6	MOT2	MOT2	NUG1	HNT1	RPC17	URA7
SNF12	RPN7	VAM7	PAC1	STU1	KRE29	CDC26	CYC8		MCM16	DEF1	POL2	POL2	TCB3	MEX67	CWC22	SKP1
KNS1	YHC1	SSN3	GSP2	RSC1	PHD1	NDC1	MAF1		ENP2	PAC1	BBC1	BBC1	FPR1	PPZ2	SSZ1	URM1
EAF7	GLE2	NOT5	ELP3	MOB1	DIM1	LDB7	ADE8		RPT2	SLA2	LHP1	LHP1	SUI3	HSP12	NUP145	MXR1
RTG2	EAF3	VMA13	YMR050C	CAR2	RRP7	PET123	RPA43		TIF5	RRP9	CMK2	CMK2	SSN2	NOP7	CDC39	TFB4
MRC1	SPC19	ORC4	POP2	NUP1	YMR178W	ARP6	SPC98		SEC18	GBP2	FPR1	FPR1	RNT1	TFG2	KIN3	CAP1
ELA1	BCY1	NYV1	ELA1	SNF5	POP5	MRP13	JHD2		PRE6	TLG2	UTP21	UTP21	EMG1	CCM1	MRPL23	RBG2
RHR2	SWR1	RPS14A	NUP85	YHR080C	MRC1	YLR455W	CRZ1		MCM5	SAC1	OYE2	OYE2	SIR4	VMA10	RPL31B	ESS1
PKH2	MPS2	PUP3	CTF19	PDC1	SDA1	RPL36A	LYS21		RRP9	SNA3	SAH1	SAH1	TNA1	MCT1	RCL1	BRR2
ASM4	ASM4	HRT1	DSK2	TFB4	COS8	RPL8B	BUR6		ARP4	ASF1	EIS1	EIS1	BNI1	PIC2	RPC11	CAB5
NDL1	KNS1	VTI1	SKI6	RRP45	RPC37	HSH49	HCS1		ARP7	MCM16	CTR9	CTR9	RPL36A	STV1	FPR3	SEC22
TPD3	CDC40	SEH1	TFB2	SNU71	PLC1	PSF3	CCR4		SLA2	YOR1	TFG2	TFG2	OMS1	IES4	NUP82	LIP5
TFB1	RFC5	NSG1	JJJ1	SPT8	MDG1	POP2	PRP16		NSR1	MCM5	MCM2	MCM2	SAC3	SEC13	ABF2	GIM3
SKI6	NEW1	RAD4	MTW1	SWC3	MMS2	CNN1	SUS1		CPR1	ARP4	RRP7	RRP7	DMA2	PHO13	SNP1	SEC1
PUP3	CDC45	FPR1	BCY1	PGI1	UBC13	EAF7	HMG1		FPR3	HXT1	ABP1	ABP1	RVS161	GLN1	ZUO1	NCP1
PRE7	TPD3	PRP4	DBP5	NIS1	RAD61	YKU70	ARO4		CCR4	RPT2	REB1	REB1	SAM1	ASN2	IES1	TAP42
SPT6	PKH2	RAD3	CDC34	HSP26	WSS1	POL30	PPG1		NHP6A	RTK1	SMY1	SMY1	RFC5	SEC14	UTP18	SKY1
GLE1	RNR2	FIP1	SNL1	ORC6	YCL020W	HOG1	NRD1		GBP2	CPR1	EDE1	EDE1	TAH1	MPS1	TOP2	STE23
DST1	NDL1	TAF7	ASR1	DIS3	YGR161W-B	FOB1	DUG2		MOT2	MIS1	ISW2	ISW2	DYN1	SLK19	ENO2	MDN1
BUD31	PUB1	YNG2	STU2	SMC4	YNG2	MRPS16	URB1		PSH1	CAN1	KIN2	KIN2	UTP20	RPS1A	TAF3	GPI8
KAR3	DST1	RPL4B	SSL2	CTI6	RPC53	IMG2	STS1		SWI3	SPR3	SCL1	SCL1	MRP8	SQS1	SWC4	NCL1
YNG2	RCO1	DPB4	HSM3	WTM1	CTR1	SAP30	EST2		DEF1	ARP7	SIR4	SIR4	QCR2	VPS70	BFR2	MOH1
SKN7	SPT6	END3	PRP22	NUP84	HRQ1	RPL6B	NUT2		PAC1	ERP1	NCL1	NCL1	FUN12	IMP4	SUR2	ISM1
ASR1	YNG2	RPL40A	YBP2	SPC42	ISW2	MRPS8	WSS1		ERP1	PHO86	PUB1	PUB1	PAC1	VPS53	SWD2	CRN1
SPS1	SXM1	ROK1	POM152	CDC7	NCL1	MTR3	PPN1		RTK1	TOP1	NUP2	NUP2	PHO2	RHO1	RRS1	BUD20
SWC3	ASR1	SMD3	SPC24	RPA49	RAD33	TOA2	RPP1		PEX29	SIS1	SWP1	SWP1	RPS24B	AKR1	SIZ1	FAB1
SXM1	HSM3	MRPL40	RAD9	TRR1	ENP1	SDS3	PAN1		PHO86	TCP1	TSC11	TSC11	ERV29	HIF1	DIM1	PRP11
RCO1	SKN7	NAB3	UTP23	QCR8	STE5	RPL16A	TAD3		SPR3	TFG2	UBC4	UBC4	RPL20A	PHB2	PHO86	ALE1
PHO2	ZDS2	DIS3	PRP45	MED7	YAR1	HSK3	SGS1		COS8	HRP1	RPC37	RPC37	COS6	CDC37	GAL4	VTI1
ZDS2	BUD31	PEP3	RAD16	SMC5	PCC1	SWC7	CWC27		HXT1	NUP100	GLO3	GLO3	EXO84	HYR1	SPP382	ATP16
MEK1	FPR1	BLM10	RRN9	NSA1	CHK1	SLU7	YKU80		POL30	SUI1	TIF3	TIF3	OYE2	RPL42B	PUP1	KEL3
POM34	PUP3	COP1	MIF2	PIN3	NUP1	LRP1	STE14		SUI1	SLX5	TPK2	TPK2	RPD3	PDR18	ORM2	TMS1
SLI15	SSU72	SKN7	MSN2	SPC1	CDC34	RPL4A	UNG1		TCP1	RGR1	EMP24	EMP24	NNF2	RPL23B	RPL23A	BLM10
CHL4	CDC23	LSM7	SFP1	SUB1	CDC21	FIN1	IKI1		SEC21	PSH1	YKU80	YKU80	RPS2	CTA1	MCM5	VPS15
FPR1	SWC3	DST1	NUP192	CIA1	YMR050C	HAT2	SSF2		SMX3	SRB2	GLN1	GLN1	NUP159	GLT1	GAS3	MCX1
HSM3	SPS1	SPT2	RRP14	GSF2	RXT2	LAS1	YNG2		TFG2	SEC21	NUP159	NUP159	REB1	GPR1	POR1	PET112
NEW1	SLI15	KAP114	TEL2	KGD1	NPT1	RMP1	EPL1		HRP1	NTR2	RPS19A	RPS19A	MOB1	COX14	NPA3	RBG1
MRP4	PRE7	SRB6	PNC1	CDC34	ADH5	RSM27	RNH70		MED7	MED7	MEX67	MEX67	PRC1	BSD2	RAD53	STE14
YSH1	POM34	NUP84	THO1	DBP9	YAE1	MRPL8	ITC1		CWC2	CCR4	YOR1	YOR1	TPO3	SIP5	RPD3	SOD2
TFC4	KAR3	RPP0	MCM21	MUD2	TPK2	SUM1	SPT8		SIS1	SMX3	NOP10	NOP10	TRA1	SWP1	MSL5	FMO1
CFT2	CHL4	FTH1	RRN10	DAD2	HAT1	MRPS35	RAD5		RGR1	COS8	SEC10	SEC10	GET3	PDR15	SUB2	TAF6
UTP5	YHB1	MRC1	SMC2	CEF1	HUL4	RPS1A	DCS1		NTR2	SOF1	PRS3	PRS3	HAP2	RIM11	DBP3	AMD1
CDC16	GLE1	CSM1	TID3	SKI3	PTC1	HRP1	CAM1		GET3	YDR333C	RPC82	RPC82	BSD2	ACF2	TOM22	VPS33
FAR1	SPC29	SNP1	TFC3	EMG1	ALG14	SPC19	PEF1		TOP1	YHR080C	LEA1	LEA1	MEX67	IDP3	SPT4	GPI14
NUP85	SKI6	RTG3	PRE7	VTS1	RTN2	MSL1	RIM20		PEX14	RBD2	TPS1	TPS1	RRP1	RPL40B	ARP5	RPL22A
CDC13	MIG1	DOT1	NUP170	CST9	ALG13	ELP3	MTR3		MIS1	RPN9	PUP3	PUP3	VPS20	IFH1	PRP45	SLH1
SPC29	SLK19	HOS3	ARO4	PTC1	ERG12	ZDS1	JJJ3		HSE1	MSN5	ATP1	ATP1	RPS9A	LHS1	DCP1	APL4
APC4	RTT106	FKH1	TPK3	IMP4	YOR131C	TAH11	TFG1		ATG12	HSE1	RSC58	RSC58	RPS19A	HSP78	SGV1	EMW1
NSL1	MEK1	SIN4	URB2	SDS22	PAN6	HIR1	SAS2		RBD2	RPS20	SEC24	SEC24	SAN1	LYP1	TEF2	KRI1
MRE11	YAP6	GPD1	SHP1	ARP8	CTR86	MRPL20	DOT5		NUP100	CCT2	YHM2	YHM2	RPN9	ERV46	CDC40	TOA2
RAD4	GSY2	NUP1	IRE1	MSH6	MOD5	CDC53	CYS3		SIN4	MRPS5	VPS13	VPS13	HSP31	SRP72	RPP2A	ZUO1
DOC1	UTP5	RAD6	RLF2	VID28	ERG8	RRN5	STH1		SRB2	VMA8	EPL1	EPL1	ISW1	TRP2	TUB1	RPS7A
RTT106	FAR1	RAD51	APA1	MPM1	YOR343W-A	RSM18	DPB4		SOF1	CWC2	TOM1	TOM1	DRS1	CLB2	SEC21	RPL26A
MIG1	NSL1	SNF11	YCR016W	CWC2	SOL4	YBP2	CIC1		RPN9	ATG12	TIF11	TIF11	CDC20	ARL3	GCN4	RNA1
SLK19	TFB1	MSN4	MIG1	COQ5	HMX1	POP4	GLO1		RAD3	SIN4	VPH1	VPH1	COX14	IES6	EPL1	ADE1
SHP1	SHP1	RAT1	RNR1	SSF1	YPR127W	RTG2	BUD13		CCT2	ACC1	ILV2	ILV2	GPA1	EBS1	SMC3	TAF5
GSY2	HRB1	WWM1	STB2	SCS2	CSE2	MAK16	UTP30		SEC7	MOT2	RSC4	RSC4	UBC7	SNA4	NET1	KTI12
SNL1	DAD4	SLX5	SSA4	SPT4	PRP9	MRC1	GRE3		KIN28	RRP7	LYS12	LYS12	ATP3	YNL176C	SEC26	TIM44
SKS1	NUP85	CTF4	TAF13	TDH1	RAD23	RPS22A	NAN1		VMA8	ARP8	SIR2	SIR2	NKP1	YPT6	RPL38	ECT1
DAD4	RAD4	BOS1	KNS1	SPT7	RTG2	RXT3	HMX1		RAD51	TIF35	BUD21	BUD21	RSC8	TAT1	BZZ1	RTS1
HRB1	MRE11	ELF1	CAC2	RRP7	APA1	MRPL24	CAJ1		MSN5	KIN28	RPN9	RPN9	MGA2	ADR1	HTL1	MAK11
YAP6	DBP7	SMD2	YNL155W	UTP13	DBP10	MPS1	SEN2		YDR333C	PST2	LSM3	LSM3	SGE1	RPS11A	RCK1	LAP3
YHB1	CDC13	TOF2	OTU1	MFT1	BRN1	RPL26B	UIP5		PET10	FMP48	RFC1	RFC1	TVP38	RPL16B	TSC13	MRPL9
SMC2	MLP1	SAM3	DPB2	ERP1	NOT3	NAS2	SPB4		FMP48	RPC10	SWI1	SWI1	KEL1	ARL1	SWI1	CDC55
APC2	NOP16	CBK1	YMR099C	NUP192	NMA1	RPL2B	SNT2		GRR1	RSC3	RPL34A	RPL34A	NDL1	YAT2	IES4	CYS4
MEC1	ROK1	GSY2	NUP120	SLX8	POL30	CWC15	JHD1		ERP4	YCF1	RBG1	RBG1	YCR043C	URA1	LSM5	RPL40A
ROK1	SKS1	RTF1	NAS6	TOM71	RIX7	NFI1	PBP2		YHR080C	ERP2	MIR1	MIR1	NCP1	YNL260C	URA2	RPS21A
PRP42	CFT2	GLO3	TRI1	UTP18	RPM2	RPL15A	SCC2		PST2	RPB7	PRK1	PRK1	CPR6	RPN9	CDC53	CYB5
SFP1	EGD1	PPZ1	NCL1	RPL7B	TAF4	LRS4	KAR4		RPS20	SEC7	INO80	INO80	NHX1	SEC24	NUP133	SES1
STU2	SNL1	NUP42	ELP2	PDS5	SFP1	DCP2	MRS6		UBA1	ERP4	OLE1	OLE1	RSM23	CPR7	EHD3	FSF1
RPC31	TFC4	HIR1	PPN1	DAD4	RIO1	MRP49	MET30		RPB7	NUP159	SEM1	SEM1	MRP13	NTH1	PST2	CDC123
RRP43	KAP114	NUP82	LSM8	TMA17	RSA3	CCL1	KAR5		TIF35	RAD51	LYS20	LYS20	RPS18A	ROT2	PTA1	DID2
CWC23	YSH1	PRE2	LSB1	ARP9	TPK3	MRPL36	SPE2		ACC1	PEX29	NNF2	NNF2	EBP2	YBR016W	KIN2	VPS30
SPP381	RPN13	RPC31	MED2	BFR2	LAS1	NEW1	DBP7		RPC10	SEM1	GGA2	GGA2	CKB1	VPS35	YSC84	ECM38
CDC20	RPC31	IES2	ASE1	SRB7	HAA1	VPS75	SLX1		TSC13	PFK2	BUD3	BUD3	POP1	RPS29A	SPC110	PTC7
EGD1	NMD5	RTT106	EAF6	NOC3	RFA2	IKI1	RAD10		RRP7	NUP84	CCR4	CCR4	YAF9	NOP58	PRP11	GCD7
KAP114	CWC23	POL30	MSL5	SEN2	MCM21	RRI2	TRI1		NUP159	FRT1	SED5	SED5	LCB5	TCB3	TIM23	ECM29
NMD5	IES3	PEP5	PIK1	NUP188	PSH1	MRPL9	NHP6A		YLH47	YHB1	TAE1	TAE1	LSM7	VPS13	AKL1	NTF2
ISY1	STU2	ASG1	CLB5	BUD20	HSH155	CLA4	IPI1		RSC3	ADY3	CDC5	CDC5	UTP4	OSW5	SPP381	CDS1
MLP1	MSN2	IES3	CAM1	RPS2	OKP1	KSS1	MCM10		TAE1	CLN2	RSC2	RSC2	CCT2	EIS1	NSR1	ATP12
NOP16	EAF1	HOM2	BUR2	CBP3	ORC3	SSL2	SIT4		RPL40A	RPL40A	IPL1	IPL1	YOP1	HIS1	NHP10	HRT1
SGS1	ARP5	ABF1	TPD3	SHE2	SOK1	DPB4	VPS75		NUP84	TIF1	UGP1	UGP1	CHL4	GCN2	RPS0A	SMC1
DBP7	MFT1	TRP5	PRE4	SSA4	SNF12	TUP1	MAK5		STP22	TPO3	RNR2	RNR2	GCN3	SEC17	IPI3	THR4
ARP5	PRP42	YBL029C-A	UAF30	NOP6	PRE2	IOC4	MSH3		ARP8	RAD3	TRP2	TRP2	AKR1	MSH6	MRPL27	VPS41
GSP2	SFP1	POL5	CYS3	NUP42	RPF1	CBF2	RRD1		NGG1	PEX14	FAP7	FAP7	IDI1	IML1	ALG1	NUC1
EAF1	CNN1	SMC1	SRP68	SMC2	STB3	RPL30	EAF7		YCF1	MAD1	RPC53	RPC53	CDC12	KSH1	SEC18	CKI1
MSN2	SPP381	ARC40	ARO3	HOR2	YJR029W	RPL14B	NMA1		SEM1	AHA1	SGT2	SGT2	NAF1	MNR2	YHR080C	TSR3
BIR1	MEC1	RPL42B	UTP5	MDM30	TAF10	RNR4	ZTA1		ERP2	STP22	GPD1	GPD1	UGA4	SNC1	YGR054W	DEG1
CBF1	ZUO1	RTT107	RPS14B	MRP51	UTP15	MSH2	IRC20		SFK1	RPA49	RPL43A	RPL43A	RPS7A	VTC2	RRP6	CLU1
IES3	FKH1	CLN2	IOC4	RPL11A	TYE7	NAB3	SEN1		SIR3	GET3	RPS18B	RPS18B	TOM40	BDH1	RRP45	SBA1
MFT1	RLI1	NMD5	YDL124W	YFH1	SWR1	SMC1	CGR1		TPO3	SWI1	PSH1	PSH1	PAF1	ATG27	RVS161	VIP1
FKH1	CBF1	YMR315W	SUB1	LYS12	ESC1	SAN1	ROX1		CLN2	TSC13	RSE1	RSE1	RIO2	MDH1	PAF1	CYT1
CNN1	ISY1	YPT52	CDH1	MRPS5	RCL1	POP7	SLD3		FRT1	SEC63	BZZ1	BZZ1	RPS13	YCR023C	RPL11A	CDC6
ZUO1	CDC16	ERP5	MIH1	SFP1	PDC5	MIF2	MOT3		ADY3	UBA1	ARP7	ARP7	GRX5	RPL37B	SRP40	CFT1
RPN13	DOC1	EAF1	PTA1	RXT3	TRP5	IPL1	RAS1		CKS1	RRP15	HAT1	HAT1	LAS1	GPD2	MUD2	TSR4
COF1	SMC2	NUP53	RPS31	MRE11	YLR278C	RPP1	DMC1		CUS1	CDC15	RPS26A	RPS26A	DPB11	PEF1	PDC1	COX15
PSF1	BIR1	RPS7A	SET3	YHR122W	CDC53	SSL1	FSH1		SEC63	SEH1	PRS1	PRS1	RPL42A	FCY1	ELO1	RPB9
UFD1	ACS2	PGD1	PSY2	TEF4	ALB1	MRPL13	HOG1		NUP57	NUP57	VPS21	VPS21	YPT1	SWE1	ARP8	DBP9
POL5	JJJ1	TFB4	TFA2	SEC61	BUR6	SEC13	SSD1		SEC62	MYO3	SAC6	SAC6	MUD1	GDI1	VMA8	NAM2
DBP5	RRP43	CCL1	SPC29	TSR1	GAL80	NTR2	CDC24		SWI1	PET10	RNQ1	RNQ1	PDB1	ARF2	KSS1	HSL7
MCM1	OYE2	SIC1	YOR142W-B	ERG9	SPT6	SPC105	NGL2		CDC15	RLF2	COY1	COY1	GPH1	YNL165W	CAN1	SGT2
RNT1	POL5	RPA12	RSA3	RAD24	UTP14	DAD2	BRE2		TIF1	SFK1	CBR1	CBR1	ERP3	LSM2	NUP120	RAI1
TAF11	APC4	CST6	RTT109	SEC62	UFO1	RTT106	YGR067C		RPA49	POL30	YAK1	YAK1	STH1	CHS7	UMP1	SOD1
TAF3	DBP5	RVS167	SWP82	MRPS35	RIF1	CEG1	SAM4		ETP1	NGG1	UTP14	UTP14	OSW5	TOR1	ASF1	SKI2
MTR2	MTR2	SWR1	IRR1	APC9	DST1	NOB1	JIP5		SEH1	ABF2	RPA34	RPA34	SWD2	GLC8	CLU1	RPS27A
NDC1	TAF3	NUP100	EBS1	BUB1	TSR1	YHP1	CDC34		PFK2	ETP1	URE2	URE2	SLM1	ALD4	CFT2	TIP41
PUP1	CDC20	VAM3	BUR6	NTC20	CTK3	POP8	RTG2		YHB1	NHP10	GAL4	GAL4	URA2	SPT7	IES2	NHX1
ACS2	GSP2	SNU66	SMC4	TAZ1	YKU70	DST1	RNR2		PXA2	MRD1	RPL22A	RPL22A	YAP1802	SGF29	CHC1	RRP3
OTU1	COF1	FUN30	BNA5	TFC3	RRP1	RPL35B	EXO1		MAD1	RAI1	YNK1	YNK1	ILV2	BCY1	DIS3	TWF1
UMP1	TAF11	RPL36B	HPC2	FOL2	RAD52	EAF6	KIN28		RLF2	GAS3	BUD27	BUD27	SSS1	MOG1	SPC1	DLD2
JJJ1	SGS1	ACT1	PTC3	TAL1	FKH1	POP1	PCC1		GPA2	PXA2	RSA4	RSA4	NAM8	YPR148C	SNQ2	DCN1
PHO23	IES4	YKR018C	PDS1	NUP170	TFC3	SVF1	ARP5		AHA1	CUS1	TMA22	TMA22	ATG19	BET3	NUP192	OST1
SPP1	RNT1	AZF1	LSM3	MSH1	SML1	CKS1	CDC4		GAS3	TAE1	KIN1	KIN1	RIX1	SSE2	ASM4	RPL13B
SSA4	NAS6	RPS4A	UFD4	MRC1	CAR2	TYE7	UBX7		MYO3	NUP1	ERP2	ERP2	PDC1	LYS21	URA7	BCY1
NTC20	SSA4	BRF1	PUS1	CDC24	MUS81	RAD51	SLD2		SUP45	BNR1	SEC7	SEC7	EFT2	YOP1	DBF2	NOP15
IES4	YPL216W	MED4	HAA1	SED5	NUP49	HIF1	GOR1		MRD1	COF1	MUP1	MUP1	RFC1	SNQ2	POM152	CUL3
SDS3	NTC20	GLN1	DHR2	RAD52	NUP57	RPL11B	NGG1		COF1	MSL5	ARD1	ARD1	SSK22	ADE2	BSD2	ALG11
YPL216W	PUP1	RPN7	HXK2	AFG3	FUN30	RPL1B	DBF4		MSL5	RPS17A	MAK16	MAK16	RPP0	RVB2	ERP4	NTE1
OYE2	PHO23	CRZ1	FHL1	PSF2	SCH9	TFB2	PRP18		RRP15	PMT1	MYO4	MYO4	SLX8	TAF5	COP1	ECM31
NAS6	APC2	IES6	SOD1	BIK1	BFR2	MRPL16	NUP192		RHO1	SRP40	WWM1	WWM1	SSZ1	PEX29	UIP3	POX1
NOP10	UMP1	IDI1	RAD18	QCR2	DUN1	EGD1	MDM12		NUP1	POP2	RPS29B	RPS29B	PTA1	SAC6	RMP1	LTP1
SDS22	NDC1	SXM1	YMR291W	MND2	DIS3	SWI6	RPD3		PDS1	SLM1	RPS31	RPS31	SCP160	VPS60	SKI3	MRPL19
SMC4	OTU1	VPH1	DBP8	ARB1	ARO4	YAK1	SCH9		ATP2	GSY2	YCF1	YCF1	RUB1	JJJ1	BEM1	ALG5
CWC22	SDS3	NOT3	YRB1	CFT1	HTL1	FUS3	CIN8		POP2	NOB1	RPL23B	RPL23B	BNA1	RRP12	NUP57	TRS20
PFS2	PHO2	LYS21	MEC1	FCP1	RAD16	TOF2	SFH5		RAI1	BFR2	CDC25	CDC25	FMP48	PFY1	MDN1	GSP1
RRP14	PSF1	ERG10	CAR1	GCN1	MCD1	NRM1	HSP26		PPH22	SEC31	PBP4	PBP4	KRE33	PRS3	VPS20	VPS74
ECO1	SPP1	REF2	HDA2	TAF7	RAT1	SNL1	IRC5		ABF2	REG1	RRP6	RRP6	ARX1	ESA1	PSH1	PRP3
APC5	VPS75	RIO1	MSH3	DIP2	UTP8	SDC1	BMH1		PMT1	GRR1	ACO1	ACO1	CDC73	RCK2	MCM3	NOC4
CEP3	CRZ1	RPS30A	PAP1	ASK10	ENP2	RAD52	PRP42		NHP10	PPH22	MUD1	MUD1	OTU1	SSN2	SYF2	MTR10
CCL1	HIF1	RRN5	TAF3	FAR1	EAF3	BRE2	ARX1		KEX1	FAA4	NUP192	NUP192	SMX3	BTT1	TIF2	CCL1
RPA12	RPA12	SSN2	SRP21	ACM1	PTP2	DBF4	INM1		SLM1	RPB4	CLF1	CLF1	TIF4632	PSK1	PPZ1	SDH1
RAD6	UFD1	SET1	RAD7	GSY2	RNH70	IRR1	DBR1		BNR1	YLH47	RAD3	RAD3	IMD4	DJP1	NOT3	GLT1
PSY2	RAD6	YEL007W	TRX2	ECM10	AHC1	SIC1	SFP1		GSY2	GPA2	LAP4	LAP4	POL2	TRM8	ARO1	GPH1
RAD16	RAD50	RPN13	MPS3	GCN20	HDA1	SEN1	ORC3		UTP21	SUP45	SSS1	SSS1	UTP8	DSK2	TAF7	PIK1
CRZ1	ZIP1	SME1	MOT3	ISD11	EAF1	RPL19B	RPB4		IMP3	TUB3	GLY1	GLY1	SWI3	SPT16	GCD7	MAD2
VPS75	RRP14	SLA2	PMI40	RED1	MOT3	CTF4	RPN4		NOB1	CKS1	PRE3	PRE3	SPC1	AYR1	NHP6A	ERG11
SCH9	NOP10	VPS16	RRP43	NUP53	REC107	RPL31A	SLX9		IMP4	RET1	MMF1	MMF1	PGD1	SEC28	GIN4	SME1
ECM2	CCL1	SMD1	MET4	DIA2	PWP1	RPL20B	BUD16		RET1	GPM1	TUP1	TUP1	KOG1	CCL1	TAF4	ITT1
HAT2	HAT2	LDB7	IGO1	ORM2	DBP7	RRN10	UPC2		SEC31	IMP4	PRE8	PRE8	RPB5	SEN15	RFC3	CWH41
PPZ1	NIS1	DUR3	MAD1	LHP1	UTP23	RPL8A	ARP8		BFR2	SIR3	YCR043C	YCR043C	TFC6	YJL070C	SUI3	BET2
SYF2	ECM2	ITR1	EAF7	PRE4	HMS2	ELP2	NHP6B		DPB2	ATP2	SEN15	SEN15	SEC21	STB2	CSG2	SPN1
HIF1	SYF2	RPS6B	UBX5	PTI1	SKS1	RPS4B	SKI8		YPT1	IMP3	SHM2	SHM2	NUT1	RTN1	CTI6	GPI17
ZIP1	SDS22	RPL1A	GDH1	REG1	RFC4	YKU80	LOC1		ARP9	ARP9	UBP15	UBP15	YOL075C	YDL233W	YSH1	DID4
NIS1	CWC22	SMX3	CDC7	ERV1	BCP1	UTP5	RFX1		GPM1	NPL6	GCN2	GCN2	BNR1	CCT6	NUP157	GPI16
RXT3	RAD16	EAF3	TRX1	SEN15	YER138C	MRPL10	HTA2		CDC7	UTP21	RFA3	RFA3	PRE8	CSR1	NUP188	HAT1
MCM22	SMC4	HAT2	SEM1	TFC7	ABF2	RPL28	MRC1		SRB6	KEX1	CDC12	CDC12	NET1	PEP4	NEW1	LSM2
IML3	ECO1	MTR2	ROX3	RAD16	RFC5	SPC24	NUP49		RPS17A	PDS1	PPZ1	PPZ1	RNR4	SPT15	CCT2	RPA12
RAD50	CEP3	YDR307W	YCG1	CTF13	RPC25	MHR1	NUP2		STE24	SEC62	SAR1	SAR1	YPT31	ATP4	TPO2	PRP40
TOA2	PSY2	RPN1	SRB7	RFC4	SPB1	NAF1	HSP12		MRPL9	ABP1	RPN7	RPN7	RNR2	DPP1	KAP104	VMS1
LCP5	RXT3	CBF1	SNT309	SPC105	HXK2	RPL7A	SKN7		GLO3	YPL216W	ORM2	ORM2	SEC26	WTM1	PRE4	ARC15
PCF11	PPZ1	YAK1	BUD22	RNR3	YPK2	ELP4	NUP145		ABP1	SRB6	SNF7	SNF7	OKP1	PRC1	SNU13	GOS1
RRP42	MCM22	NPT1	CFT2	NKP2	BOP3	RPL12B	YRB30		UBC4	ARO1	LEO1	LEO1	SUB2	ARP9	ATP2	RPL8B
PAN1	SCH9	CRN1	AOS1	ENP2	SSL1	RSM19	STU2		SRP40	CTR9	SPC25	SPC25	RPL8B	MDM12	SBA1	SMX3
SLD2	IOC3	SET5	SKO1	NUP133	SRC1	MRPL28	SNF2		FAA4	CCT4	PMT1	PMT1	SLK19	SEC4	CFT1	CCH1
DBF4	IML3	RTT101	SPO14	ARF1	TFC7	HSP26	RPC31		RPB4	TFG1	YET3	YET3	SWI1	GDB1	SPC105	HEM1
PTI1	LYS20	RPL13B	SNT1	RFC5	GCR1	PBP1	PPH21		SKN7	SPT20	YPT1	YPT1	ATP7	CBP4	YCL057C-A	VPS28
TAF8	RPS14B	TAL1	MCD1	NUP120	NOB1	RPP2B	RPH1		NPL6	BUD21	RPL34B	RPL34B	KKQ8	RPC11	PGI1	HTB1
SPC34	MSN4	MYO5	RAD50	YHP1	IOC3	RPS24A	CTS1		REG1	MAK11	SUA7	SUA7	PCT1	CBR1	SPC24	TFA2
BUD32	TOA2	SSF2	SHE2	SWC4	RSA4	PAC1	YNL108C		CHK1	MST27	ERG13	ERG13	PRE9	AAT2	HSK3	AIP1
CAR2	HIR2	GSP2	RAD5	SIF2	CHL4	POP5	RLM1		TUB3	DPB2	NOT5	NOT5	HTL1	PPN1	TRM112	SAR1
BRE1	EBS1	ELP3	CFT1	SLX9	RPL11B	MSN5	NFI1		YPL216W	YPT1	SPC19	SPC19	VPS1	SNC2	SIR2	THG1
NPT1	LCP5	YMR050C	PKC1	MIR1	NUP84	PUB1	CET1		MST27	NUP192	HHO1	HHO1	ATG11	THI72	DCP2	PCS60
MAD2	NPT1	POP2	HAP1	NUP82	SWC4	CYC8	MOT2		CCT4	SKN7	ILS1	ILS1	HSK3	AOS1	IES6	TMA64
VPS72	IES2	ELA1	DUN1	RTG2	DBP5	MCM10	SKO1		SCL1	STE24	SEH1	SEH1	ORC2	PST2	OKP1	RTF1
PAP2	SUB1	CMD1	CSE1	RSC3	VPS75	RNR2	BUD21		MTR4	NUP53	RPL9B	RPL9B	RPT4	ERP2	RPS10B	CAB2
DPB4	BRE1	NUP85	IKI1	MIM1	SPO12	UBA1	MUD1		SEC61	MTR4	SEC53	SEC53	PFK1	MSH2	BLM10	BRE1
SIT4	YNL155W	CTF19	STE5	MIF2	PDS5	TFC4	POP5		MAK11	RSC2	TPM1	TPM1	RPO26	MSP1	MCM6	NAT3
HIR2	PAN1	DSK2	HSP12	JJJ1	BUD20	CHK1	IES6		PRP22	TPD3	MYO1	MYO1	NOT3	UBX5	COS8	RAD30
IES2	TAF8	MRP2	SPC42	MIG1	RAD1	RPS11B	BUD22		NIC96	NIC96	NIP100	NIP100	ZDS1	CAM1	SRS2	MXR2
SIF2	DBF4	SKI6	SCD5	MAD1	ARX1	RPL9A	RRP43		TFG1	SSN8	NYV1	NYV1	NOG2	PHO8	NUP60	GEM1
MSN4	DPB4	TFB2	SOK1	BUD21	SMC2	POP6	PTC1		NUP192	CHK1	RPL37A	RPL37A	HPR1	UTP13	NUP100	LSM3
YNL155W	YBP2	RPS15	CDC6	KAR9	YAP6	HRT1	IWR1		YDR341C	MUD2	TOR2	TOR2	PRP22	IDI1	VPH1	ALG13
TUB3	PFS2	JJJ1	YBL005W-B	WBP1	SXM1	URB2	ECM1		TAF4	KIN4	RPP1B	RPP1B	ERV25	RPL1A	CDC11	WBP1
LYS20	SLX8	SNA4	ZIP1	GON7	LIA1	YEL007W	UBP8		KIN4	DAD2	SRS2	SRS2	NMD3	SDS24	YPT7	SKI3
SLX8	RTT101	BCY1	YLR278C	PCF11	CFT2	MRPL15	DIA2		NUP82	TAF4	SSA4	SSA4	ATG14	COS111	SNA3	FOL2
IOC3	VPS72	SPC72	VTS1	RPS18A	PRP40	SBA1	NSE4		DAD2	AME1	GSP2	GSP2	LIP5	LDB19	SCS2	SAD1
EBS1	THP2	CHS7	RNH70	GPD2	TSR2	CAF40	HIR2		AME1	HFI1	SUM1	SUM1	DMC1	NIC96	MCM7	DYN2
EST1	NKP1	DBP5	YJR029W	EPL1	MED8	GRR1	DHR2		GCN3	GLO3	NUP53	NUP53	VAM7	SFT1	RRP7	URH1
INO4	TUB3	CDC34	CDC36	YSH1	SPT23	PCF11	SMI1		TPD3	YAP6	RNR4	RNR4	EMC1	OTU1	HSP104	GIR2
RTT101	CAR2	ASR1	DAM1	SSN8	MRT4	SWI5	POP1		CTR9	NUP82	SLA2	SLA2	RAT1	PEP1	TFB4	YKE2
SWC7	PCF11	VAC8	TEC1	HAP5	ADO1	SLX5	UBP10		SSN8	BFR1	ASN2	ASN2	GBP2	ATO2	TPO3	RIA1
SUB1	SEN15	SSL2	ADE3	TFB3	YCL019W	EHD3	PRP21		ARO1	FAS1	GSY2	GSY2	IPP1	FMP27	MOT2	CFT2
AFT1	EST1	HSM3	MUD2	CDC36	MSS4	HPC2	GAL83		BUD21	SPC42	PRO3	PRO3	ATG27	MNN10	SEC61	BNA4
RRI2	SIT4	PRP22	SPP382	RTR1	RRP9	ARB1	STR3		MUD2	DED81	CUE1	CUE1	YIL108W	FIN1	ORC2	MAK3
SNF4	MCM1	YBP2	YAR010C	AAC3	GFD1	RPS8A	HOS3		HFI1	UBC4	RPS23B	RPS23B	AHP1	TAZ1	IES3	ADA2
THP2	PIN3	POM152	CWC21	PBP1	NOP53	RNA1	SOK1		SPT20	NSA2	STE50	STE50	ORC4	TOM6	NTC20	YIF1
APC9	PAP2	SPC24	SEN15	UTP9	PNO1	LSM12	GSP2		RTT107	AHP1	APM1	APM1	MKK1	SAP155	MIS1	MTG2
SWM1	APC5	RAD9	JIP5	CST6	MMS22	CSM1	ASE1		SNT309	PRP22	CAM1	CAM1	RET2	YMR122W-A	ESS1	PLC1
PRR2	PRR2	UTP23	SPO12	YBP2	RIO2	PDR1	ACS1		RSC2	SNT309	LGE1	LGE1	PWP1	TOA2	NUP170	CTR9
YBP2	SLD2	PRP45	MMS22	NHP10	SIS2	NKP2	EAF1		NUP53	SUB2	YPL150W	YPL150W	STE12	SWD2	STB2	KAP123
NKP1	SIF2	RAD16	RAI1	TEL1	CDC6	CDC36	RPC37		YAP6	SPC19	SKY1	SKY1	CCC2	HXT7	SEC31	RPP2B
RPS14B	SPC34	RRN9	RAD59	NOT5	BLM10	BIR1	ELA1		NSA2	DIP2	SAS10	SAS10	RPS22A	RBL2	NUP2	VPS60
PIN3	SWC7	MIF2	PBP4	FKH1	CTF19	GSP2	YEN1		DIP2	EGD2	ESF2	ESF2	SEC10	HIR2	FAS1	FRQ1
YLH47	SNF4	RPL32	CTK3	MDM32	CDC7	MRPL23	CTK2		SUB2	GCN3	GLK1	GLK1	TCP1	NMT1	TOP1	RPL27A
SSL2	TOF2	MSN2	PIF1	GBP2	CDC24	MSH3	IES2		DED81	IPP1	MLP2	MLP2	SNX4	IZH4	SEC28	OTU2
PSF2	SPN1	SFP1	HAP2	COX18	RRP43	LHP1	SET1		SMX2	POM34	TPD3	TPD3	MRP51	NMD5	RNA14	HOM3
SPN1	AFT1	RPS7B	PHO81	SWR1	RSC9	POL5	DOT1		IPP1	PAF1	SAC3	SAC3	BUD31	TAL1	PTI1	VPS25
RRP46	LYS21	NUP192	BCP1	PTC3	ELP2	TFB3	NBP35		FAS1	ATP3	TAF10	TAF10	FZF1	RPL17B	PEX13	RAD2
CEG1	YKU70	VMA2	MVP1	NKP1	PAP1	TUB3	SNU114		PRP21	SSH1	CDC53	CDC53	PRR1	RPN8	IKI3	HUL5
SMC5	PTI1	RRP14	YRB2	HSP10	THP1	ACS2	SIF2		MED8	FPR1	VPS9	VPS9	AME1	ARP8	SLT2	FUN26
CSL4	RRP42	TEL2	CIN5	LSB1	GAT1	RPL18B	RTT109		SPC19	YGR054W	RAD51	RAD51	VAC8	REG1	SNF6	ALG1
MPE1	IGO1	PNC1	CLB3	PUP2	NDD1	CLB2	MRN1		SPC42	YIP3	RPS28B	RPS28B	SEC23	GRX3	FTR1	RPL40B
TAH11	CEG1	THO1	STE12	AYR1	NRM1	ELP6	HIR3		ATP3	MRPL9	SNA3	SNA3	PDS5	HXT3	AHA1	SGT1
MOB1	DBP8	ERV25	TUB3	IRC3	SNF11	RPS14A	CDC25		EGD2	NEW1	TCB1	TCB1	HOF1	GSY2	UME1	TRP5
IRR1	SEC13	MCM21	PRP3	ACO1	YBL005W-B	YHB1	APN2		SRV2	RGC1	BOI1	BOI1	YRB1	FOB1	ATP1	RPC11
RNA15	SNF11	RRN10	RMP1	SEC63	MTR10	SAS3	FAL1		CAF40	CAF40	SUI1	SUI1	PUF6	PRE3	TID3	CAB1
DUO1	RRI2	SMC2	CUS1	RPB4	PSY2	LYS20	UTP8		HAT1	SEC61	RGR1	RGR1	SEC24	TOA1	CTK1	ARG4
SEC13	HIR1	TID3	NTO1	DIA4	APN1	PET9	CTI6		YOP1	SRV2	DNM1	DNM1	YCR061W	TPM2	TAF2	NCB2
STU1	IWR1	TFC3	CTK2	STT4	RFA3	YNL155W	IXR1		AHP1	YOP1	SRB4	SRB4	MRPL3	YLR446W	VMA4	PHB2
CAC2	STU1	PRE7	UPC2	MED2	NKP1	SSN8	FZF1		FPR1	CDC7	ELF1	ELF1	CSM1	MEP1	ARC40	OLE1
YKU70	CIN8	NUP170	SKI8	GYP1	SGF11	TIM23	RIX1		YPT7	MLP2	RSC1	RSC1	SRB4	ECM29	IOC3	LCB1
SWC5	RPL40A	ARO4	SRP72	SWP1	BUD14	NOT3	CYK3		PAF1	HAT1	KGD2	KGD2	RBD2	SGV1	GCN20	RPL31A
DBP8	MIH1	SWS2	IES5	SNL1	YNL155W	BUR2	PPH3		YIP3	PRP21	DPM1	DPM1	MED4	SNX4	RTR1	TRZ1
LYS21	PDR1	TPK3	PDC5	MDH1	PRP22	UAF30	ECM2		TPS1	PBP1	TKL1	TKL1	PUF4	YCF1	CBK1	OST2
CIN8	IES5	RPL24A	SCM3	MSD1	ZPR1	PDC1	PDA1		BFR1	STI1	CPR6	CPR6	RPL8A	YPD1	RFC2	PRP22
SKI8	SVF1	URB2	URA5	DSS1	YCG1	CAF130	YER156C		STE11	TDH1	YMR086W	YMR086W	RRP6	MGR1	RFS1	GPI12
PPH21	APC9	SHP1	TAH11	SED1	DBP6	YCG1	GTS1		MUK1	SMX2	TFA1	TFA1	YNG1	APL1	MSH6	TIF2
IWR1	ACE2	IRE1	CAR2	MRF1	RSA1	FKH1	CDD1		PIN3	RTT107	SPT6	SPT6	STE24	ERP6	RPL26A	CNS1
CTK2	TAH11	RLF2	MGA2	CYC2	HAP2	SLT2	TRM9		YGR054W	EDC3	TFB4	TFB4	CKB2	RPS27B	SCP160	TAO3
HIR1	RAD59	SLA1	NUC1	NAM2	SHE2	RTT109	ELP6		SSH1	STV1	PNO1	PNO1	TOP2	RAD3	IPI1	ACP1
RAD59	SWC5	APA1	NCE103	VPS13	GTT3	YVH1	UTP9		POM34	CDC31	SHE2	SHE2	REV7	RPL4A	PDS1	NPT1
MIH1	INO4	COG3	NUD1	ODC1	DPS1	RNA15	ALA1		MLP2	RPB11	PNC1	PNC1	SMD1	RUB1	POM34	SMD1
SVF1	BUD32	YCR016W	PRP16	YPL109C	EAF6	MPS3	PML1		FMP45	HPR1	MCM4	MCM4	NCL1	CTH1	RRP43	SEE1
ARP6	RNA15	MIG1	SAS3	YGR102C	RAD27	RPL42B	ALB1		RPN7	MED8	YPT31	YPT31	HRK1	RHO3	RPA34	RPL34B
ACE2	PSF2	VPS41	APN1	IMP1	HOR2	RPN4	MUD2		PRE2	SMC1	ERG11	ERG11	YGK3	GUP1	CDC27	RPC19
PDR1	CTK2	RNR1	IPI1	ISA1	CTS1	LGE1	UFO1		SUI2	PUP2	TAL1	TAL1	RPL32	NAB3	BUD27	PFY1
IGO1	SWM1	STB2	PIN3	TFB1	YER160C	TOF1	MSN2		PUP2	RPN7	SXM1	SXM1	PBS2	MPD2	ITC1	DDI1
IES5	IRR1	SSA4	MED6	CDC31	HGH1	SCP160	GRX3		TFA1	MUK1	RAP1	RAP1	GCD11	SAM35	PEX5	NFU1
SNF11	ARP6	TAF13	UFO1	BUB3	ADE3	SMC2	RTT106		SMC1	STE11	VAS1	VAS1	PST2	TAT2	NUP53	GIS2
TOF2	MOB1	KNS1	BIR1	MCM22	ERG13	DIA2	DEF1		PRP3	PRP3	ERV14	ERV14	GFA1	TRX3	VPS21	MSF1
RPL40A	SSL2	CAC2	DDC1	OAF3	PRI1	BRF1	UPF3		RPB11	YPT7	SPT20	SPT20	CWC21	CYM1	TAF11	DGA1
PET9	DUO1	MRPL49	IRC20	RPL40A	CAC2	SNT1	PCL1		CDC31	SSO1	CDC55	CDC55	DAD2	FCP1	MYO3	CFD1
SSL1	MAD2	YNL155W	TBF1	UTP15	SCM3	SIF2	NAB3		FAF1	FAF1	EDC3	EDC3	SKI8	HXK1	COX1	KAP120
TFB2	RRP46	OTU1	FAP7	TBS1	NEJ1	TRP5	HOS2		CDC42	CSE2	YNL010W	YNL010W	BCY1	YNK1	DED81	SEC10
RIO1	RIO1	RPL21A	SLX8	SML1	YKR075C	FHL1	HFI1		TOM22	VIP1	RSC30	RSC30	CTF4	MRP13	CHL4	PMR1
POL12	CSL4	DPB2	SDO1	TOF1	YSH1	TFB1	ELG1		STI1	URE2	IRE1	IRE1	APC5	ATG19	MCM21	ERG9
TFB3	PPH21	YMR099C	YCL020W	MSS51	SET3	RPR2	PDB1		TOM70	SUI2	NOT3	NOT3	FKH2	YMR099C	RBD2	YJU3
PDS5	MPE1	NUP120	AFT1	DBP2	SPO14	MLP1	PSH1		PBP1	CWC21	ERG25	ERG25	NIP1	EEB1	TUB3	LEO1
SLU7	TRM1	WSC2	ERG13	MST27	MRN1	SSC1	PHO23		URE2	REC107	CEG1	CEG1	SRP68	YDL144C	EFB1	OXA1
ORC4	YNG1	MEP1	GLE2	ORT1	PHO81	TRI1	SWI3		NEW1	CCT8	MSH6	MSH6	MYO1	ATG3	TSA1	EBP2
MET30	TOM1	NAS6	UPF3	GPI8	EBP2	THP2	MAD1		EDC3	ALB1	SPN1	SPN1	KIN4	TIF1	CCR4	MDE1
CDC24	PBP4	TRI1	STB4	DBP5	TFC4	KAP114	UGA3		SSO1	PRE2	SAM2	SAM2	SEC63	PDX3	RFA2	LSM5
DPB11	SKI8	SEC28	HPT1	YKE2	TDP1	DEF1	DPB11		CWC21	FAP7	KRS1	KRS1	ASR1	LSB5	NOB1	TOM40
URB2	ORC4	YGL108C	VPS72	EGD1	SMX3	RPL4B	SPO11		STV1	BUD3	LRS4	LRS4	HCA4	ADE16	CLA4	RPL29
YTH1	RNR1	NCL1	GRE3	SNF6	STE24	TOM1	NSE1		RCK2	TFA1	TOM22	TOM22	UTP10	TMA108	ACS2	SYM1
MET4	URB2	ELP2	YPK2	GRE3	SDS23	MAM33	TEL1		GAP1	FMP45	SSE2	SSE2	GCD2	ECM25	MYO1	BNA6
ASK1	PTC1	PPN1	ZDS2	EAF3	HMG1	SPP1	LRP1		HPR1	HSP26	VTC3	VTC3	CBP6	SCL1	MRPL6	RPC10
ELP3	RIF1	LSM8	YPR1	RRP43	PBP4	ERG10	MCM1		RGC1	TPS1	CDH1	CDH1	PET54	MRP51	RET2	TIF1
RNR1	SSL1	MED2	PAP2	MRP7	PCF11	HOS3	HIR1		TDH1	SPT2	HPR1	HPR1	SFK1	TAX4	RPS26B	FAP1
RAD1	CDC24	EAF6	PRP2	CCL1	EAF7	STB4	SPO7		SNF4	MTW1	HXT3	HXT3	YCL057C-A	CEG1	REG1	SLU7
TOM1	SET3	MSL5	RPL40B	FPR3	TRM82	MCD1	TEX1		REC107	SCL1	ADH6	ADH6	ACC1	MCR1	GYP5	GIM4
PTC1	CAC2	VPS3	HNT1	ILV5	HEM2	YLR278C	SWD3		CSE2	DIA2	PAC1	PAC1	RPS18B	YML081W	SSH1	CEG1
YNG1	TFB2	PIK1	BAT2	PRE2	MLH1	TPD3	ULP2		YHL042W	NUP49	SVF1	SVF1	CSG2	TEF4	TFA1	CGI121
RIM15	SML1	VRP1	NMA111	TFG1	SWD1	BUD22	ASR1		DIB1	CNM67	ADR1	ADR1	RFC3	SSO1	FAS2	MOT1
VPS71	VPS71	CLB5	PHO13	HXK2	TAF7	CWC25	RTR1		FAP7	RCK2	MAP1	MAP1	SUA7	YHR078W	PAC1	PSE1
RIF1	SMC5	CAM1	DPS1	PTC7	RTS3	CBK1	SMB1		CCT8	MPS2	YRB1	YRB1	RPN13	YPP1	VMA6	EMC4
SET3	ASK1	BUR2	PHO23	IPK1	IRC5	SMC4	LOT5		RET2	RHO1	MET6	MET6	ECM16	QCR8	EGD2	VMA10
NBP2	NBP2	RPS8B	DBF4	ROX3	PRE4	SGS1	PRP24		SYF1	DIB1	ADE12	ADE12	MID2	GDT1	SCD6	FYV10
SML1	POL12	CDC3	YDR261W-B	DIM1	HSM3	RPS30A	YCR051W		SEC13	ASR1	ZDS1	ZDS1	TVP15	IFA38	SWP82	TRA1
PBP4	RAD1	KRE27	SLI15	PHB1	YMR310C	SRP68	GRX1		CDC27	PIN3	SSM4	SSM4	COX5A	MAM33	YOR1	ELF1
MND2	SLU7	PRE4	FCP1	BDF2	HMS1	ABF1	PHO81		NUP49	SEC13	URA1	URA1	RLP24	GTT1	TFC4	GRX5
SWI4	ELP3	SCS2	YSH1	ARP5	BRF1	DOT1	YOR352W		MTW1	RPL33A	MAG2	MAG2	YET1	SEC66	ATP4	MSH2
PAH1	MET4	UAF30	PPT1	ARG82	ELP3	MRP20	HOS4		MPS2	ACS2	POP2	POP2	CIN4	BAT2	PMA1	GCN2
TRM1	SWI4	CYS3	BUD14	PWP1	GDH1	WTM1	MSI1		CYS4	CYS4	RFC5	RFC5	CDC27	SEC63	RRP46	LOS1
IDI1	PDS5	SRP68	SSL1	SHU2	YMR045C	HOS2	MAC1		VIP1	RET2	PRE2	PRE2	AHA1	TRX2	PAP1	MSL5
CLP1	DPB11	ARO3	PRP11	FMP27	CFT1	SWD1	SAN1		HSP26	RPA43	TRM1	TRM1	RPS26A	NSG2	MIA40	GTR2
MTR10	RIM15	UTP5	NTF2	TEL2	MAK11	RPP0	HMO1		DIA2	TOM22	SEC14	SEC14	MMS4	PDR16	RRP40	VPS52
FCP1	PAH1	PRK1	PRI2	HOS4	FZF1	TEX1	GBP2		ALB1	EDE1	YAF9	YAF9	SME1	COX5A	GPM1	BET5
MTR3	TFB3	IOC4	TOA1	YCK2	VID22	YKR018C	WWM1		ERD1	GAP1	PAN1	PAN1	COG2	GIM3	YJU2	SPC3
IPI1	YTH1	YDL124W	RRI2	BUD31	TRI1	RPS4A	CDC36		ASR1	BSD2	RTG2	RTG2	ENP1	UIP3	SWR1	RFA2
HSF1	SSF2	SUB1	HSK3	YDL233W	RPN7	DSK2	TAF12		BSD2	NUP2	SEC4	SEC4	ORC5	SAR1	GTT1	FCP1
PRP38	ASE1	CDH1	ADE1	MPS2	YKR043C	IFH1	HMS1		HAP2	RAD50	UME6	UME6	MCM7	CYT1	TUP1	SWC4
TFC3	RNH70	MIH1	PPH3	MRP13	PDR3	BUR6	MAE1		SPT2	NOT5	IMP3	IMP3	SEC61	RNA1	EAF3	ARD1
NBP1	YCR016W	VMA5	GLC8	UFD1	RPB9	YRB1	PRP28		MRP7	ALY2	NAM8	NAM8	KIN82	IRC22	RPS25A	SMC6
DAD1	RFX1	PTA1	INO4	ECO1	ASM4	BUD13	NOP8		BUD3	RTN1	SRP68	SRP68	FBA1	YJR142W	ATG17	APL3
CTF18	MVP1	RPS31	BRN1	RTT106	YOR052C	RFX1	RLF2		CSG2	SNF5	DST1	DST1	RFC2	STE13	ALD6	MRPL23
TOF1	SWP82	SET3	HOR2	COX14	IKI1	PDS5	SFH1		CNM67	MFT1	SPC110	SPC110	YPL216W	SSL2	VMA10	UBI4
MVP1	IPI1	PSY2	YDR026C	SWM1	RAI1	SMC5	LAT1		DPS1	TOM70	MES1	MES1	RPP2B	URB1	SLA2	RIP1
MPH1	NBP1	TVP15	YNL010W	TIP41	DIA2	PIK1	RDH54		PRE8	ARR1	KOG1	KOG1	FRT1	ARP3	REF2	YKU70
CSM3	MND2	TFA2	CEF1	RSC2	UTP6	RPL36B	TAH11		ARC40	EXO84	SNF6	SNF6	YLR345W	ATR1	SPC19	RRP46
SSF2	HXK2	YOR142W-B	HCH1	UGO1	YBL005W-A	LCP5	FHL1		MGE1	EAF6	GDE1	GDE1	COS4	VAS1	PPH22	HEM14
RNH70	HPC2	RSA3	BRE1	POL12	YJR027W	SET3	RPA34		ACS2	SPA2	MLP1	MLP1	RPS4B	BNA5	VPS33	MTG1
RPN4	RPN4	RTT109	TMA23	RAD1	JEM1	MBF1	RPA14		RPL33A	CDC42	GRS1	GRS1	BUD32	VPS51	MCM16	HIS7
RFX1	STE5	SWP82	PRP46	ATG1	RAD53	ELA1	LSB1		EXO84	CSG2	POL1	POL1	POP7	AIM18	PDB1	ERG1
ASE1	FCP1	IRR1	GRX3	CDC16	ADA2	SSF2	YDL063C		RPA43	SEC24	SRV2	SRV2	NUP100	ERG28	MPE1	NCR1
GTS1	HSF1	EBS1	NIS1	TFB2	PIF1	TFB5	YNG1		SEC24	SYF1	RNR1	RNR1	BAP2	UBP1	RFC1	RNH201
HOS4	PRP38	SEC63	CDC55	IMP3	UBA2	OTU1	YKR043C		RTN1	YKE2	SAT4	SAT4	RPL30	CST26	RPA12	ERG5
HPC2	MTR10	BUR6	SWC3	RPC10	SKM1	DPB2	HPC2		SEC4	PXA1	SPT4	SPT4	MTR4	GLR1	TAF13	RAD51
HOR2	SGO1	SMC4	NSL1	MDN1	UFD1	SRP72	KAP122		SRB7	LAP4	FOB1	FOB1	CCT4	RAP1	GCD6	SNU66
YCR016W	TOF1	BNA5	SEC63	MSH4	HIR1	KTI12	OAF1		COG2	RPS14B	STV1	STV1	CDC31	HAS1	SEC10	GOT1
STE5	RPN14	HPC2	TMA10	FAS1	APT1	RAD4	SPS1		OKP1	YHL042W	PKC1	PKC1	RAD1	NOP2	YHB1	GTR1
SWP82	CTF18	PTC3	WTM1	CYT1	YHR214C-B	DHR2	MSH5		VPH1	HAP2	RPS21A	RPS21A	MSL5	ERF2	PFK1	LST8
DEP1	DAL80	PDS1	EST1	YSA1	CDH1	BTT1	PRP39		RAD50	MRP7	SPC1	SPC1	MMF1	VPS28	TPO4	YOP1
SAP30	DEP1	LSM3	MED11	NUP57	YAF9	CDC34	RAD59		YKE2	SRB7	HXT7	HXT7	IFH1	MKT1	LAC1	URA6
DAL80	MET30	UFD4	RRB1	MAS1	YPL216W	SWI4	RTG3		MRPL10	OKP1	SLK19	SLK19	FUS1	NOP9	HSP60	YPT1
RPN14	MPH1	MRPL39	RPL15B	NIC96	CDC20	WWM1	THO1		EDE1	CPR6	BDF2	BDF2	NOC4	CAB4	SGT2	RPL24A
SGO1	SAP30	SBH1	CWC2	DPB4	SHQ1	CTK3	MDY2		MRPL3	BDF2	SIT4	SIT4	SNU13	RSC58	GLE1	RRP6
HXK2	CLP1	PUS1	FAR1	REX2	ECM5	PRI2	HAP2		NUP2	CDC27	BGL2	BGL2	YIP3	RGD2	YPT52	POL4
RRP4	GTS1	HAA1	ESC1	RRN7	LEA1	RRN9	LYS14		PXA1	MGE1	MCM6	MCM6	DPP1	CUE4	TAF8	TRM9
FAP7	TFC3	DHR2	YJL113W	GPA2	MIF2	CBF1	KIP1		SET1	RPS23A	MHR1	MHR1	TOM20	UPF3	NUP85	FMP40
BRF1	DAD1	HXK2	NSE5	FPR4	YML045W	RHR2	MSN4		CPR6	PRE8	HIF1	HIF1	PBP4	PRM5	SIR3	FIS1
SDO1	SCS2	FHL1	RTS1	CYM1	IXR1	ELF1	MAK3		LAP4	ARC40	MUM2	MUM2	HIF1	GRE3	HPR1	ALG8
PSF3	HOS4	SOD1	IWR1	MVP1	RRN5	RSA3	MND1		KIN1	SEC4	NGG1	NGG1	DDC1	THO1	SEC62	YAH1
APC11	HOR2	RAD18	NTR2	RNT1	YRF1-5	SWD3	PHO85		SPA2	YTA6	NOP16	NOP16	CAF40	PIS1	RRP4	TSA1
ABF1	CSM3	YMR291W	TFC4	NGG1	PRP16	RPL1A	SOL1		SNF5	YEL043W	BLM10	BLM10	PEX15	FAA1	CTR9	MDL1
RAT1	IOC2	YPT1	TDP1	TAF13	LDB7	ASK10	PTC2		NOT5	KIN1	YLR455W	YLR455W	ADK1	LAP2	YPT1	SCP160
RRN9	HOM2	DBP8	YMR074C	NMD5	TMA23	AIR2	TOS8		EAF6	MYO4	ARP3	ARP3	MRPL23	YDR034C-C	ARR1	RRS1
DOA1	MTR3	YRB1	DIB1	MRPL9	SPT2	RPS15	CWC21		MRPL4	YJL049W	MCM5	MCM5	MRPL22	OTU2	LEO1	TSC13
DNL4	IDI1	MEC1	RRP46	COX20	SKI8	CDC25	RNT1		ALY2	IDH2	GCN3	GCN3	PEX5	DIP2	CCT4	LCP5
SWD1	SDO1	CAR1	ECM5	ACP1	SRB2	RPL13B	RAD57		MHR1	COG2	RHO1	RHO1	MST27	YBR056W	SNF11	PTP1
HOM2	PDC5	HDA2	YVH1	MUS81	REF2	POP3	RUP1		MFT1	RSA4	RPS21B	RPS21B	PRP46	YOR342C	SIR4	RPS29A
HDA1	YDR026C	MSH3	SIF2	MED1	RXT3	HRB1	YAE1		SSN2	SSN2	GDH1	GDH1	PRP31	YOR296W	DIT1	CKS1
RAD14	FAP7	YOP1	POL32	CFT2	UAF30	CTF18	BYE1		ARR1	SEC28	RAS2	RAS2	REV1	LSM7	YPC1	FMS1
RAD24	RAT1	PAP1	ACB1	GPM1	NMA111	SPC29	TFC1		AUS1	MRPL10	RGI1	RGI1	TPD3	CUE2	UBP13	KAP114
MAF1	SKO1	VPS8	PIH1	JIP5	PBP2	GPD1	THS1		PGI1	ADR1	YPT7	YPT7	SNZ2	STE18	NUP1	SIN3
SKO1	ABF1	VAM6	THP1	RIB3	DOT6	YCS4	UTR1		RSA4	SWI5	ARP5	ARP5	URA7	UBP2	APC2	SEC15
PPH3	RAD9	TAF3	ADO1	ISW2	GUK1	PPN1	RAD52		DIS3	NAS6	CTF19	CTF19	RPS17B	CDC10	RTK1	DBR1
LRP1	ARR1	RPS6A	HMG2	SUR4	RTT109	YMR050C	SQS1		MCM3	ZIP1	RNA14	RNA14	BFA1	HMG2	RFA3	SWD2
PHO81	YRA2	SRP21	RRP8	MDY2	NUP42	CDC9	YNL155W		SME1	RPA34	LEU1	LEU1	BFR1	THO2	GZF3	VPS53
LSB1	BRF1	RAD7	GAL80	SCM3	FPR4	POL4	FKH2		RFA2	RTG3	ALA1	ALA1	YKU70	RPB3	BOI1	TFB1
KAP122	MAF1	TRX2	MRS6	PDA1	POM34	CDC31	RKM1		COG3	PGI1	SEC63	SEC63	GSP2	GVP36	PRP38	IFM1
RAD9	SPT23	MOT3	LSM6	MCR1	YDL063C	GZF3	PCL7		PTA1	PSK1	HDA2	HDA2	CDC9	SLM4	GLE2	ZRC1
PDC5	DNL4	PMI40	SWI4	RTT101	ASI3	SKN7	ESC2		CDC34	SLK19	GCD1	GCD1	RPL2A	CLB5	HAT1	CDC53
BUB3	AHC2	RRP43	PUP1	OXA1	TFA2	RPS6B	PRP2		STE12	POM152	ADH3	ADH3	MCM3	YGR111W	STE50	MON1
IOC2	PPH3	MET4	TSR2	VPS73	RPN4	RPL21A	RSC8		CDC13	YNL155W	GNP1	GNP1	SSL2	KSS1	MTR4	RPB11
YDR026C	BUB3	IGO1	RGT1	MMS22	GDS1	RAD6	GON7		RPS23A	STE12	PST2	PST2	ASH1	ARC40	BBC1	SWD1
YRA2	NAS2	MAD1	SPT23	RAD7	RRP46	STE12	SRC1		NAS6	SME1	NIC96	NIC96	NOC2	DFG16	SKI6	EAF3
AHC2	RAD14	EAF7	KAR9	ZIP1	PRP31	YJL113W	LSC2		LSM6	MCM3	MRPL10	MRPL10	FMP45	ADE1	ARC1	MSP1
NRM1	PSF3	UBX5	RAD1	CTH1	CTK2	RLF2	YOR283W		AKR1	SNF4	SEC22	SEC22	LAC1	UBR1	MRP17	PAM16
HAP4	LSB1	RPS11A	ASM4	SEC72	ZAP1	RTG3	ARP9		IDH2	PKH3	RPS27B	RPS27B	COX2	CHS5	TEM1	BCP1
ARR1	KAP122	GDH1	PDS5	UMP1	SEM1	RPL32	RIM15		MRPL16	MRPL3	RPS30B	RPS30B	RPL25	RPL15A	CCT8	GAL7
NAS2	RRN9	CDC7	IRC5	UME1	UTP21	PRI1	IES1		SEC28	DIM1	IES4	IES4	ECI1	YKR018C	SSC1	PHS1
SPT23	HDA1	SEM1	TRM82	MRP1	YER156C	SRP21	REG1		POM152	VPH1	DBP7	DBP7	SPC19	RPS0B	FIP1	UBP15
MRPL4	HAP4	ROX3	SKM1	GIS1	RRN9	CDC20	XDJ1		YTA6	GPH1	LSM7	LSM7	MSS51	HMO1	ARP3	YPK9
MAK16	DOA1	YCG1	WSS1	PHB2	ROK1	THP1	YPD1		RPS14B	SET1	NUT1	NUT1	DIP5	SRB4	UME6	PPE1
DNA2	NRM1	PET9	SWH1	RIO2	UBP12	RAD16	MIG2		RPA34	SES1	CTF4	CTF4	PRP39	CST6	SUA7	TRS23
SRP68	LRP1	SRB7	TYS1	YOR1	BRE1	ZUO1	RDR1		RTG3	GND1	AAT2	AAT2	ORM2	PGM1	BNI1	CTF4
AAR2	SWD1	SNT309	FCF1	PNO1	CDC55	THO1	SWE1		PKH3	SNQ2	SEC16	SEC16	BUD6	KKQ8	NUP49	PNC1
CWC25	RAD24	BUD22	CHL4	BIR1	YOR142W-B	HIR3	NPL6		PSK1	ENT2	TYS1	TYS1	SPP382	VMA11	ERD1	HRT3
TEL2	ELF1	CFT2	ZPR1	KAE1	RIM20	IST3	BIR1		SWI5	COG3	CHS5	CHS5	TIM50	MDG1	KEL1	POR1
TFC7	NCL1	TLG2	DNL4	CAT8	CWC21	COF1	REC8		ADR1	RFA2	SME1	SME1	IMP4	STU1	RFC5	TOA1
NSE5	MAK16	AOS1	YKR043C	TEC1	POL5	RAD7	RSA3		YNL155W	INO80	PHO84	PHO84	NSE5	FOL2	STE24	LSM6
GCR1	THP1	SKO1	FOL2	TIM44	HIR3	PSY2	RLP7		MYO4	SYP1	TPS2	TPS2	EST1	HFA1	SBH1	MON2
MLH1	RRP4	SPO14	YRF1-1	WWM1	AAH1	RIO1	CHK1		SLK19	CDC34	CRZ1	CRZ1	AFT1	OPI1	CCT7	YTM1
NCL1	PHO81	SNT1	YHC1	SCC2	RAD2	CAR1	CTK1		ZIP1	CDC13	VTC1	VTC1	RFA3	SPC2	ORC5	UBC9
UBX5	SRC1	MCD1	HDA1	YBR056W	TYS1	UFD4	GCN4		BDF2	MRPL4	MIA40	MIA40	SHE3	GAB1	STI1	MCD4
ELF1	BNA5	RAD50	GRX1	GUS1	YML039W	RDS3	SWI1		SNQ2	MHR1	ARC40	ARC40	KTI12	MCH4	SAN1	UBA3
SKI3	CWC25	SHE2	TAF11	GND1	PCL1	SHG1	HAT2		YEL043W	PTA1	DIA2	DIA2	ALD6	AIM14	ORC3	XKS1
POL4	CST6	RAD5	TOF1	PSF1	RRN10	SSA4	RAD17		SML1	TFB4	PPH22	PPH22	GSY1	RPC40	YPL264C	YAF9
BNA5	ECM1	CFT1	KIN28	YHR140W	CCS1	RAD18	TRL1		PRR2	NUP157	HCH1	HCH1	MDN1	NUP82	DIG1	IST1
RAI1	AAR2	HAP1	SWD1	TIM50	RPS14B	FPR1	TMA7		YJL049W	YAP1802	HOM2	HOM2	MRPL15	LSC2	PEX14	FIG4
RAD18	RSA3	DUN1	BTT1	DOC1	SIT4	TFC3	THP1		DIM1	ITC1	YOP1	YOP1	TEF4	NUP157	RTN1	TIM22
FUN30	FKH2	CSE1	RNT1	RLI1	LRS4	EBS1	COQ3		LUC7	PRR2	SRB5	SRB5	MRT4	UFD4	SWC5	SUV3
WSS1	GCR1	IKI1	YER138C	PMA1	ROX1	RAD9	NHP10		TFB4	CLC1	ORC5	ORC5	SSN8	NUP133	APC5	YMD8
IKI1	IES6	STE5	HUL5	LUC7	YHR112C	TEC1	STP1		SES1	SNX4	SHP1	SHP1	RAD54	MCM7	RPL24B	ERG7
RAD5	UBX5	VMA10	PRI1	USA1	SER2	RAI1	NUP188		SWD2	SML1	HIS1	HIS1	SNU66	YJR008W	QDR2	YME1
RRD1	TEL2	TIM23	DBP6	PDR12	YLR455W	SIS1	LSC1		TIM23	RFA3	THR1	THR1	KRR1	ERP3	IES5	SAM1
DMC1	MMS22	HSP12	YDR034C-C	RPN13	SDO1	RRI1	PIH1		ORC2	LUC7	VPS60	VPS60	PKH2	PGM2	APC4	GET4
IES6	WSS1	SOK1	PXR1	DAL80	UMP1	SNM1	NOT3		INO80	AKR1	SOD1	SOD1	HSP42	TRR1	SEC23	RPL15A
ECM1	BTT1	YKT6	HOM6	SNT1	TOS4	CLB5	SGF29		MED6	LSM7	YPT32	YPT32	HXT5	IMP2	LAS1	AHP1
SWD3	FUN30	CDC6	YGR027W-B	RAD27	NUC1	ASE1	AIR1		CDC20	MED1	YNG1	YNG1	YPT53	YIL002W-A	TFA2	ALF1
FKH2	APC11	VMA4	YCS4	SPP1	YAR009C	UBX5	RCL1		RFA3	RPP2A	FRS1	FRS1	IPI3	ARA1	PUB1	RDI1
SRC1	RAD18	YBL005W-B	TMA7	TIM17	PCL6	RPS7A	ULP1		PDB1	MED6	MCA1	MCA1	PDR12	ARE2	HSP42	MRPL10
RSA3	PHO80	ZIP1	TAF8	TIM54	BUB3	DNL4	NAB2		ATP1	ASK10	CAF20	CAF20	MCM16	YPR109W	RAD3	RAD6
THP1	KAR9	YLR278C	STP4	YMR099C	THR4	RTT101	TUB3		GND1	PDB1	NUP133	NUP133	RPB11	UBC7	SEC17	CPA2
CAF130	SNT1	VTS1	LUC7	RPS24A	RAD30	ZDS2	YLR227W-B		GPH1	AUS1	SWI6	SWI6	BRX1	MAG2	APC9	DUR1,2
SNT1	POL4	HOF1	TFC7	ARG81	XRS2	PAP2	DPB3		MSH2	ORC2	NUP57	NUP57	TAH18	MVP1	RPP1B	MMS2
KAR9	SRP68	RNH70	RRD1	LIF1	NMA2	UFO1	HSP60		LSM7	RPL11A	NCP1	NCP1	PRE5	RFS1	DAD2	RRB1
MMS22	RAD5	YJR029W	SQS1	EHT1	AZF1	SLK19	SWC3		VAC8	CDC20	RRP45	RRP45	HRD1	LSB3	VTI1	CDD1
XRS2	RRD1	CDC36	PSF2	PAF1	SAE2	RPS8B	NUP133		PUB1	IMD2	VMA10	VMA10	PPH22	COQ5	SWC3	BTS1
CST6	NPL4	TEC1	SDS22	PDR5	DHR2	FUN30	ARO9		SNX4	BSP1	RFA2	RFA2	ERG5	CYC7	RAP1	CDC1
BTT1	GIS1	ADE3	UMP1	SKO1	IES2	MSN4	VTS1		YAP1802	ESF2	RTT107	RTT107	RPS1B	TMA7	TIF1	YIH1
YJL113W	CAF130	MUD2	YSA1	BRF1	PCL7	SCD5	MIG1		ITC1	IES1	NUP157	NUP157	DBP2	YRF1-1	NOP10	SED5
CIN5	TFC7	SPP382	YMR027W	CDC40	DUS3	PXR1	HTB2		PEX19	SPC29	NUP188	NUP188	CIN5	MOT1	STV1	PTM1
PHO80	YJL113W	YSC84	MCM16	COX17	CAF40	MRPL6	YPK2		CLC1	PUB1	RPC25	RPC25	SLA2	PPH22	HXT5	UBX5
CDC26	XRS2	YAR010C	LIA1	ABF1	RTT106	HAL9	RSC1		RSM22	LSM6	IFH1	IFH1	SKI7	GIR2	GUS1	DNA2
GIS1	RAI1	CWC21	OPI1	YMR291W	SPT20	OYE2	KGD1		ENT2	SWD2	CKS1	CKS1	RGR1	ATG2	NFI1	THO2
NPL4	SWD3	SEN15	TPT1	RPC82	ASR1	YDR026C	PTP3		SYP1	ERD1	UFD4	UFD4	SIN4	AIP1	SEC13	YTA7
KIP3	NSE5	JIP5	SSM4	ASM4	PGA1	BRN1	CWC15		NPR1	VPS21	RAD6	RAD6	TIM10	RVB1	BEM2	GAB1
TIM23	DNA2	SPO12	HIR3	COX4	NTR2	SHP1	MOB1		TNA1	EGD1	LHS1	LHS1	FET4	DOT1	TDH1	ADI1
MAM33	CDC26	MMS22	RIC1	DNA2	UTP18	MOT3	TPT1		VPS21	ATP1	PDS1	PDS1	POP3	COX9	FAA4	SRP72
RPL3	IKI1	RAI1	CHZ1	CRZ1	CDC36	DOA1	IPL1		SIC1	NPR1	NUF2	NUF2	CHA4	ILV6	HOF1	DYN1
MRPS5	DMC1	RAD59	RXT3	RPC11	IGO1	NMD5	EDC2		NUP157	MSH2	MSH2	MSH2	GAS3	DIP5	POP2	ERG3
GLN1	MBF1	PBP4	RAD27	BCP1	RMP1	RPL24A	DCP2		MRP13	CLB3	ASK10	ASK10	STP22	RRP45	SPN1	REV1
BRN1	CIN5	CTK3	SGD1	UFD4	STP1	UTP11	SPC110		MED1	VMA6	RPL40B	RPL40B	PMC1	TPS2	RXT2	NAM7
FOL2	KIP3	PIF1	NUT2	INO80	RTT101	SLX8	YPR1		ESF2	SUI3	PSK1	PSK1	SCD6	STE4	NUM1	UMP1
RRB1	SKI3	HAP2	TRM8	MRH4	PAP2	MRPL27	SDH2		SUI3	MRPL16	LYS21	LYS21	ASC1	SEC72	HSP30	SAS10
PXR1	TRP5	PHO81	KAR3	HAT1	GAS1	CLP1	PBI2		RFC2	UTP18	RPC11	RPC11	STI1	ARG4	CDC16	RAD7
YRB2	HAA1	BCP1	RIB4	TRM1	CLN1	RPS7B	YBR012W-B		POL1	SNU71	TOA2	TOA2	YPL109C	SEC23	SUP45	DAP1
SCC2	GLN1	MVP1	PSF3	SOH1	ARN1	NUC1	CDC7		UTP18	DAM1	CHK1	CHK1	NOP4	GCD2	YLR413W	MET18
SLD3	YKE2	YRB2	CDC24	TUB3	PPH3	YDR261W-B	ATP2		PIS1	RFC2	YNL155W	YNL155W	UBP6	MSN5	VMA7	APS1
JIP5	RPS31	CIN5	UTR1	LYS21	CDC4	RNR1	TFC6		PDS5	RNR4	SKI2	SKI2	POM34	PFK26	SPT6	SCS7
NOP8	NUD1	CLB3	RFX1	EAF7	MCM4	ASG1	ATP3		YML6	VAC8	SIP5	SIP5	TIF34	PIK1	LSM12	ECM14
FHL1	RRB1	STE12	NKP1	COQ6	SNF4	CAM1	SXM1		SRP102	PEX19	UFO1	UFO1	TLG2	NUP145	BUD31	SNX3
SCM3	AHC1	PRP3	YCL019W	PAN1	NFI1	YCL019W	GLC8		REB1	PIS1	TAF4	TAF4	YHB1	MUK1	RTF1	EHD3
RPS31	UFO1	RMP1	UBA2	SSH1	SRB6	YOR142W-B	MIH1		SNU71	ATG11	RHO3	RHO3	JJJ1	PFK1	HRP1	ELC1
RAD27	HMS2	CUS1	BDP1	NUP49	SPP41	YLR157C-B	URN1		CLB3	REB1	HIR2	HIR2	SNT309	PRS4	HOG1	TLG2
MBF1	SCM3	NTO1	YRA2	IML3	NOP16	NTO1	CDH1		SPC29	MMM1	SHS1	SHS1	HPA2	FOX2	HHO1	COQ1
IST3	RPA14	CTK2	YNL134C	SET3	INO4	PSY4	MGT1		DAM1	ISR1	MCM3	MCM3	ARP8	YCP4	TFC3	NIC96
TRP5	YRB2	UPC2	SKI3	VTC4	RRP3	CTK2	RHR2		VMA6	SRP102	VPS75	VPS75	ISR1	PUT2	YJL049W	COX11
KAP120	FHL1	ARP2	BUB3	SNU56	LSM3	BDF2	TUF1		RPL11A	MED2	HSP78	HSP78	VMA8	VTA1	NAT1	CNB1
SAS2	FOL2	VMA6	APT1	VPS72	TEL1	TRM1	LYS20		BUD32	PDS5	GPH1	GPH1	SMC1	BGL2	RRI2	NBP35
UFO1	NOP8	SKI8	PTC7	MED11	PTC2	SEN15	TRF5		EGD1	MSL1	CAR2	CAR2	RPL1A	RIA1	TIM10	SNF7
HOS2	GDS1	SRP72	CAF40	RPF1	RPL15B	MAD1	AMN1		MAD2	TNA1	KGD1	KGD1	SRV2	ARG1	MYO4	SMX2
ELG1	SAS3	IES5	SNU71	MIS1	TAF13	RAT1	NUP116		PAH1	LHP1	DPS1	DPS1	SEN2	HUT1	NYV1	ILV3
RPA14	JIP5	PDC5	HOS2	PSY3	SMI1	ATP4	LCD1		CYC8	OLA1	CLC1	CLC1	RRD2	RPS18A	FUS3	GLO3
PIH1	AIR2	KEX1	PTC1	RAD6	MTD1	CDC7	CWC23		MMM1	RTR1	SSF2	SSF2	PNS1	SER1	KOG1	MGS1
SAS3	PXR1	SCM3	MPH1	YAP3	MCA1	NSE5	SAS3		MRPL35	MRP8	TAT1	TAT1	RPS6A	ERG26	FRT1	CDC50
DDC1	SAS2	PMT1	SRC1	PIM1	CRP1	SLD2	YOR142W-B		IES1	FET3	CDC60	CDC60	EGD1	SET5	SNC2	PPX1
YMR315W	YMR315W	URA5	AIP1	MUP1	RGM1	UTP23	COQ4		RPP2A	MRPL13	MKT1	MKT1	MSB2	ATG26	COX14	SEC6
MMS1	KAP120	TAH11	DEP1	SPT2	SKI3	TFC6	SNU71		ATG11	PAH1	TRX2	TRX2	ACO1	TTI1	SDS23	PAH1
HST1	YMR291W	CAR2	YHR097C	GTS1	ACM1	HAP1	CYM1		FET3	CYC8	GPD2	GPD2	PDI1	YPT10	ASR1	TYW1
HAA1	PIH1	OLE1	IME2	PRP38	SIF2	AOS1	SPT20		ASK10	BUD32	ADE16	ADE16	YEL043W	RIB5	POL1	ADH4
AIR2	BRN1	ABP1	GCR1	RAD18	CAJ1	SET5	RIC1		IMD2	DIS3	YIL161W	YIL161W	RPL38	YKL033W-A	VPS16	RSP5
AHC1	ELG1	NCE103	PCF11	GRX3	FSH1	CET1	HOR2		MSL1	CDC36	MRPL13	MRPL13	REG1	ERP1	ATP7	GAL1
GDS1	SCC2	PRP16	SMX2	CIN8	DMC1	MUS81	CLB3		ISR1	RSC6	MSL5	MSL5	MTW1	HRT3	DBP7	RMD5
YMR291W	MLH1	SAS3	MTR10	PET309	RAD14	NPT1	ATP5		BSP1	RSM22	PRP4	PRP4	LSM5	INP53	RCO1	HMF1
WTM1	HOS2	APN1	URA6	ERP3	POL3	STU1	SGF73		MRP8	SKI3	SNF12	SNF12	ARP4	VHS1	IWR1	RPL39
HMS2	CTF3	IPI1	URM1	SSL1	YDL085C-A	TAL1	URB2		RNR4	RPC82	DYN1	DYN1	FUR4	TOM7	MLP2	ERG12
STD1	STD1	MED6	POM34	MXR1	XBP1	YDL124W	SLT2		MRPL13	SSA4	GRR1	GRR1	TGL5	PMI40	PMC1	MEP2
CTF3	DDC1	UFO1	AHC1	RRP9	SMD3	ARO3	GLN3		MRP51	DCP1	RAD4	RAD4	YOR111W	ORC4	SET1	YIP5
YKE2	IST3	DDC1	SIT4	FUS1	MUD1	NCL1	KGD2		MED2	SPT4	TAF13	TAF13	VPS75	ARP5	IOC2	KAR3
MRP51	MMS1	IRC20	NOP8	LPD1	ACA1	PPH3	BDP1		RFC3	PRP39	SLX5	SLX5	TAF4	PRI2	KEX1	ATG4
RPS5	RAD27	TBF1	ELP4	SWC7	INO2	SXM1	CRP1		POL2	BCY1	RTR1	RTR1	SEM1	ZRT2	HIR2	UBC13
RPL25	SLD3	FAP7	PBI2	PAM16	SGD1	PNC1	RCO1		RPC82	POL1	SWI5	SWI5	RIB4	TIF6	CDC25	DED1
RPS17B	HST1	SLX8	SWC5	TEA1	YNL181W	STB2	YBL005W-B		CDC24	ZDS2	ERP1	ERP1	CHS1	NUP116	PAN1	ALG9
MRPL8	WTM1	SDO1	XRS2	RAD17	RNH202	DBP5	SIR2		PRP39	TIM23	LSC1	LSC1	ENT2	YBP1	MTW1	CDC23
MRPL35	AZF1	YCL020W	RPN4	MET18	PDC2	CTH1	FUS2		CDC36	PRR1	HXK2	HXK2	MRL1	BAP2	RAD51	TIM23
MRP7	DOT1	AFT1	UFD1	ELP3	CLB3	RPS11A	HSP10		MOB1	RPL14A	SSH1	SSH1	SSK2	CSE1	OTU1	GWT1
RPS3	DPS1	ERG13	NPL4	SPO7	UTP7	BDP1	STB4		RSC6	MOB1	RSC6	RSC6	SPT21	ADE4	CPR1	SKI6
RPS1B	RPL15B	SLY1	RPA14	RSC30	PPH21	FAR1	MIG3		DCP1	POL2	RET2	RET2	IVY1	OCA1	HRD1	PER1
RPL16B	LDB7	GLE2	RRP3	MLP1	YBL028C	TBF1	ATP1		MIA40	RAD1	DIS3	DIS3	OST4	ARC19	YDL160C-A	ORC2
PRI1	SCD5	UPF3	HSH49	PHO80	APC2	CIN8	HSF1		SPT4	RPS26B	LTE1	LTE1	KCC4	NVJ1	TOM40	FPR1
ERG13	RGT1	STB4	GLO1	TOP3	RUP1	CLB3	IRR1		RAD1	YML6	POM152	POM152	TDH1	MET10	EAF1	PDS5
DPS1	YVH1	HPT1	GFD1	RPC37	SSM4	MIH1	SLX8		RPB9	RRP6	GYP5	GYP5	CLC1	ARO3	PBP1	TSR2
POP1	CTK3	VPS72	APC1	EAF1	SPC25	IDI1	ISW1		BCY1	NUP60	CDC10	CDC10	NUP82	TRS120	PHO23	MSM1
LCD1	RDS2	GRE3	HRB1	RRD1	MGS1	POL12	LPD1		SKI3	RPL35A	ATG27	ATG27	TIM23	RAD9	CLB2	COX10
SCD5	BRR1	YPK2	DSE3	RIP1	LSM8	YMR099C	SWI5		RRP6	RFC3	STB2	STB2	NAN1	NTF2	RPL14A	HUB1
RRN5	RPM2	ZDS2	SKS1	DAD1	RAD54	PNG1	SBP1		LHP1	HCR1	GET3	GET3	FRE1	AIM4	VAM7	PHR1
NSE3	BUR2	YPR1	CAF130	RAD14	YLR035C-A	UPC2	HO		OLA1	CRZ1	AIM31	AIM31	IDH2	SRP21	CDC12	LHP1
POP3	YAR010C	PAP2	GRE2	RAD57	CSR2	MFT1	NOP1		ALO1	RHR2	YKL023W	YKL023W	PEX7	EFT1	WSC2	ARH1
CTF13	RRN5	OST1	HGH1	SRM1	RKI1	KAR9	PIM1		MRPS9	EMP47	MSN5	MSN5	TAF10	SWI1	SIS1	MRPS16
RRP40	UFD4	PRP2	REC107	ACE2	BPL1	RAD5	TAF4		LAC1	YET3	HYR1	HYR1	TCO89	YDR333C	POL2	SNP1
UFD2	RAD2	RPL40B	RRN3	POM34	RRN3	CDC55	CWC25		AIM31	DBP3	MNP1	MNP1	FMP32	GID7	ORC6	MTO1
TAL1	CAM1	HNT1	SSN8	PCL6	YBR085C-A	GLN1	NOT5		RTR1	AIM31	SPT2	SPT2	RNA14	IMG1	STP22	POL5
YVH1	ERG13	VHT1	CDC13	SEM1	GCR2	SLD3	CKB1		RSM23	MRPL35	YSC84	YSC84	SCH9	YBP2	EGD1	REV3
UFD4	PRI1	RET3	AHC2	MID2	PML1	BUD14	FPR2		MRPL36	SAC6	RPP1A	RPP1A	SAS10	RDL1	YTH1	PAN3
RAD2	CLN3	BAT2	PRP21	NUP145	SDS22	MEC1	TAF11		EMP47	MRP13	RPS28A	RPS28A	RPS22B	MAD2	ATG27	SYG1
RAD7	SOD1	NMA111	MHR1	PSF3	JIP5	MLH1	YGR283C		PRR1	MIR1	SKT5	SKT5	ESF1	YGL108C	SSO1	PUT2
LTV1	TAL1	PHO13	PKH2	NPT1	PCM1	CYS3	REB1		GAL80	KEL2	MRPL3	MRPL3	ADR1	YNL144C	VPS71	YAR1
ELP4	PCL1	DPS1	MOG1	POL3	SAS10	CDC6	NRG2		ZDS2	LAC1	PGM2	PGM2	MRPL28	CSF1	ERP2	RPP1A
RPL15B	WHI5	PHO23	YAP6	RCO1	YDR210C-D	PPH21	MOB2		HAL5	NCA2	SEC17	SEC17	SPA2	OSH3	LDB7	INO80
GDH1	RTS1	DBF4	MSI1	LRP1	TMA17	MET4	PPZ1		MRP1	SHS1	NMD5	NMD5	SSO1	PEP7	ROK1	RPA49
AZF1	EAF5	ERV41	SCH9	YER064C	POL12	BCY1	YHR097C		SSA4	TAT1	SIC1	SIC1	RPA190	CCW12	ENO1	DBP5
CAM1	RTT109	YDR261W-B	CDC4	SHY1	CAD1	LSB1	YOR192C-A		GLE1	SNF6	HSH155	HSH155	RIF1	PRP39	RRP42	PGC1
SMI1	GDH1	SEC23	GDB1	CDC45	NGL2	YRA2	SVF1		PRP16	NUP188	SGF11	SGF11	BTN2	YPL199C	ETP1	CUS1
DOT1	CTF13	FCP1	CTF18	NSR1	YLR227W-B	COX1	VPS71		PAN1	PAN1	NPT1	NPT1	VMA6	ADE6	BRR1	DUS1
RTT109	TEC1	YSH1	MLH1	SLD5	YHP1	RAD2	FPR4		CDC4	RSC58	SWD2	SWD2	CLB5	GRX6	IDH2	CAT5
PCL1	RAD7	PPT1	GLR1	RCL1	DOA1	MBP1	ARN1		RPC37	TSA1	ASR1	ASR1	FAA4	COS8	STT3	UBP12
MSI1	PTC3	BUD14	APC5	SPT23	PUP1	TFC7	SPP41		RNA14	RPB9	TID3	TID3	SNQ2	AFT1	YNG2	ALG12
REC8	SEC63	SSL1	RAD2	RNH202	HAC1	PIH1	HCH1		RAP1	MRP51	FRT2	FRT2	FET3	ECM7	GGA2	SFT2
BUR2	MBP1	PRP11	BIK1	OPI1	MED7	RAD59	DBP6		MRPS18	MKT1	DPP1	DPP1	MCM1	YDR341C	NSG1	LIP2
POL32	LTV1	NTF2	YPD1	DBP10	SHU2	SCC2	YLR455W		RSC58	RPC37	ORC2	ORC2	LTE1	MAK21	BET3	TIM9
LDB7	ELP4	PRI2	PNG1	PPH3	YRA2	MTR10	TBF1		CBF2	KAR3	IES3	IES3	RGA1	RPL14B	APC1	KSH1
RGT1	MSI1	MYO3	PHO2	CCT6	LEO1	YPR1	MSH4		RPL35A	NUP133	NUP84	NUP84	MCM4	SOL4	AKR1	HEM3
RDS2	SMI1	TOA1	ADI1	COX11	CET1	HUL5	IOC3		SAC6	GGA2	KEL1	KEL1	ELC1	CLU1	ACC1	PEX10
CTK3	TRX2	RRI2	HEM2	RNH70	PTI1	DBP6	NAT1		TSA1	ADE17	ILV6	ILV6	RAD4	LPD1	CDC23	SSF1
YAR010C	POL32	ADE1	NMA1	GRX4	TRF5	ABD1	YLR035C-A		KAR3	GLE1	MPS1	MPS1	COX9	BUD22	RPS0B	APS3
BRR1	LCD1	PPH3	MAD2	MIH1	GAL83	FAP7	RAD33		ADE17	RNA14	IES6	IES6	CWC2	ROM1	COX2	VPS20
PTC3	UFD2	GLC8	FCY1	IES1	FCF2	ATP2	RIF1		GGA2	MRPL36	RAD50	RAD50	TFC8	MSN2	HCR1	CPA1
EAF5	CDC42	INO4	PEF1	UTP30	SEF1	RPL40A	ASK10		MUS81	ELO1	YEL043W	YEL043W	SUM1	SKI6	CTF3	GPI10
CST9	REC8	BRN1	GAS1	SYF2	DAL82	PKC1	CAF130		RPL14A	ALO1	SNX41	SNX41	BIT61	MGR3	TAE2	LSM7
TEC1	YHP1	HOR2	STB3	PAM18	TRM5	LYS21	PRP38		DBP3	SIC1	PIM1	PIM1	SWI5	EFR3	PSF2	TOM1
CLN3	CST9	YDR026C	PHD1	EMP24	CHZ1	RPS6A	RTT107		MRPL17	MAD2	SPC24	SPC24	MDM32	STH1	MTR3	ETP1
YHP1	RRP40	YNL010W	GUK1	RSC58	STR3	NOP8	CSE4		MIR1	NUT1	SAC1	SAC1	ETP1	SSP120	AHP1	ADE17
MBP1	UTP23	CEF1	YLR227W-B	SOF1	TPT1	HSP12	YDR161W		MKT1	CDC24	SNQ2	SNQ2	MED7	CYS3	OST1	TOF1
WHI5	THO1	HCH1	YDL233W	MRP20	QNS1	TYS1	SET3		CRZ1	SPB1	SER1	SER1	REC104	CAR1	FKS1	KOG1
SOD1	ARO4	BRE1	NCB2	HHO1	RAS1	GSY2	YIL096C		HCR1	SMI1	HRD1	HRD1	MFT1	IRR1	CLN2	LTV1
TRX2	IOC4	TMA23	CRP1	YNG1	YOR093C	HAP2	PZF1		YET3	PRP16	SMY2	SMY2	SEC4	ARO2	MEP3	VAC8
RTS1	CSE1	MRPL51	VPS74	GCR1	KTI12	MET30	TAH1		NUP133	NCL1	PTA1	PTA1	FIR1	STT3	DEP1	PAN2
YML6	ADE3	PRP46	YDR365W-B	MRPL13	TRM13	ERG25	ADR1		SMI1	ROX3	RCO1	RCO1	RTT10	YMR315W	EDC3	LRO1
MRPL9	TRI1	GRX3	MAF1	RPP1	VID30	TPK3	TEL2		NUP188	AGP1	YPL225W	YPL225W	YKE2	KEL3	VPS72	PFS2
RSM24	DHR2	NIS1	DOA1	DNL4	CTL1	PMI40	HPA3		RHR2	HAL5	ZEO1	ZEO1	STV1	SAD1	DIP5	SCD6
RPL2A	RRN10	CDC55	LRP1	BUD27	RAD26	HOM2	RXT2		NUP60	MUS81	YNL208W	YNL208W	STN1	YMR087W	YEL043W	ISD11
RPL6A	LIA1	SWC3	THR4	RPP0	YLR301W	HCH1	STE20		ATG27	GAL80	NUP1	NUP1	GCD1	AIM20	EMP47	YTA12
RPL20A	BDP1	TMA10	STP1	HXT5	PUS7	YBL005W-B	RAD9		FTH1	ILV1	YIP3	YIP3	MPM1	GPM1	POP7	TFG2
RPL10	VTS1	SAR1	PGA2	SSU72	SOL1	CSI1	YOL103W-B		KEL2	EPL1	RIB4	RIB4	BUB2	CRZ1	POP4	AKR1
RPL17A	YMR099C	WTM1	RPM2	MAE1	YLR410W-A	SAS2	BUR2		SHS1	YKL023W	FAA1	FAA1	PDA1	LCB2	DBP8	HRR25
MRPL1	NEJ1	VAR1	MCA1	RTT109	RRP4	KIN28	JEM1		SWI6	MRP1	SKN7	SKN7	KRE27	YDL124W	TIF3	ADK1
RSM22	YJR096W	EST1	SIS2	CSI1	ARO9	TOM40	SPP381		MRPS17	PTC1	PRR1	PRR1	RPB8	SNU13	YAK1	SEC13
MRPS9	HIR3	OST4	ARP6	UTP21	GTR1	HSF1	DUN1		RPS26B	ATG27	ENT2	ENT2	NMD2	YPT52	APC11	LSM1
RPS13	HOT1	MED11	DCS1	RRI1	CAF16	ERG11	IOC4		SNF6	RSC4	NUP145	NUP145	SNM1	TLG1	UTP14	RPL33A
RPS16B	PRI2	RRB1	SPP1	ALA1	YVH1	SOD1	CLA4		NCA2	PNO1	NUP49	NUP49	GID7	MLS1	CAM1	COX12
RPL17B	SRP21	RPL15B	SNT2	REC8	TEA1	PTC3	GUT2		NST1	FTH1	ARC35	ARC35	SEC66	RMD1	YHL042W	THR1
RPL36A	CHL1	PEP12	NDC1	ILV2	IES5	YMR291W	SHE2		TAT1	YPL264C	RCK2	RCK2	SSN3	RRD1	GET3	FCF2
NAM9	PRP24	NUF2	MEU1	NEJ1	CRF1	YMR315W	HOS1		AGP1	HHO1	CDC31	CDC31	FIP1	CHS6	MND2	COQ9
MRPS18	OPI1	CWC2	SML1	UGA3	NAF1	MOG1	DAL81		ELO1	KNS1	MCM7	MCM7	TRS120	MCD4	ADR1	RPS30A
MRPL3	SRP72	FAR1	FCF2	RAD9	TAH11	NCB2	SGV1		YPL264C	NIS1	CCL1	CCL1	SNC2	KGD1	VPS75	YSA1
RSM7	YCG1	ESC1	YDR316W-B	NUP60	SAS3	TFC8	PSY4		VMA16	TCO89	PRP39	PRP39	CNA1	RPN2	SLD5	DCC1
IMG1	GAL83	RPS24B	YML081W	CUP2	ECM22	GAL80	RSA1		NUT1	RAP1	TCO89	TCO89	NAM9	DRS1	PFK2	HRD3
MRPS28	BUB1	YJL113W	SNF4	PDC2	RKR1	TRX2	PTI1		ROX3	TAF7	ARO2	ARO2	ERP4	PPT1	MPS3	SCY1
RSM23	NSE3	NSE5	SCC2	ERD1	SKO1	CAC2	MEU1		RRP45	VMA4	IGO1	IGO1	CDC37	TFB2	NKP1	RRP14
MRP1	AIR1	RTS1	SYF1	SHR3	CDC23	STE5	GND1		GCD6	CBF2	NUP42	NUP42	CHK1	IKI3	SRM1	GGA2
RPS22A	DIG2	IWR1	LOS1	RRP46	MED4	SDO1	POL32		YIF1	RSM23	PHO91	PHO91	BIK1	HCA4	DEF1	NAF1
RPL27B	WTM2	NTR2	SNU56	PMT1	CDC42	ATP1	YSF3		TAF7	PHO84	UIP3	UIP3	KIP3	SBA1	LRP1	HYM1
RPL13A	TEL1	LAG1	LCP5	RSA4	YOL103W-A	YCR016W	RMI1		MEC1	MRPS9	SSK2	SSK2	PDR17	APL5	NKP2	GYP1
PRI2	BCP1	TFC4	NKP2	CLN3	RIM15	RAD50	RRN10		FIP1	SWI6	SRM1	SRM1	NUP192	HOS3	NOT5	PHO8
CSE1	ACB1	TDP1	POL12	SRB8	QRI1	YRF1-1	NUP159		NUT2	VMA16	ORC6	ORC6	GDH3	NMD3	YLR455W	ASN2
UTP23	HAP5	YMR074C	PEP7	CCP1	WBP1	HEM2	SCC4		EPL1	RAD59	JJJ1	JJJ1	SEC13	LAG1	AAR2	ELP4
YCG1	BRE2	DIB1	DAD4	TAD2	HOS2	AZF1	SYF2		TLG1	TLG1	IOC2	IOC2	SKI6	YOR238W	CCT5	HLJ1
BCP1	MET18	RRP46	SPE3	SMC6	NSG1	VID28	SGF11		SPB1	DIA4	ALY2	ALY2	FPR3	QCR10	MIR1	TRP2
SRP72	BTN2	ECM5	SER2	SMK1	SRB7	CEP3	UBX6		APC1	BUD6	PSP2	PSP2	RPL37A	PTC3	SEC24	HHO1
RPP1	ERG10	RPL7B	SPC105	WSS1	NAS2	HST1	GCV2		RSC4	REF2	NTH1	NTH1	PRE10	TRX1	TPI1	ICP55
DHR2	IRC5	YVH1	RSA1	UIP3	DSL1	LTV1	VHR1		PNO1	RAD26	VHS1	VHS1	URB1	YMR196W	REB1	TAF2
PRP24	PPN1	ALG11	YGR111W	NSE1	YIL096C	PIN3	DOT6		VMA4	STE4	SSO1	SSO1	TFA2	ERV2	CSL4	PEX12
BDP1	YDR034C-C	SIF2	CET1	CEP3	MET30	TOM22	NMA2		FBP1	APP1	MRP8	MRP8	UBR1	CDC21	MTR2	UBC8
SRP21	STB4	MRPL38	YBL028C	YNG2	MET18	MUP1	PHB1		ATG8	MRPL17	YCR016W	YCR016W	PRP16	ARO8	SLX5	JJJ1
WTM2	YRB1	POL32	RAD54	NOP4	MMS1	MRP17	EBS1		ENO1	GCD6	ROK1	ROK1	ALO1	MET13	RPL19A	PRX1
LIA1	ADO1	ACB1	POL3	PRR2	NOP6	HOT1	PDC5		NCL1	FIP1	PKP2	PKP2	CSE2	SHM1	YOP1	ERG2
CHL1	HOS3	PIH1	POG1	PMT2	AMN1	HAA1	YGR161C-D		HHO1	UBP2	MRP7	MRP7	SEC72	YDR239C	IMD2	YFH1
ACB1	YER138C	THP1	IDS2	YAR010C	YCK3	JIP5	YNL284C-B		TAF2	KKQ8	RRI2	RRI2	MRPS18	APE3	YNG1	MYO2
MET18	RSA1	MSC3	YER156C	YET1	TPA1	TOA1	YNL010W		VMA13	LEO1	IST2	IST2	ERP2	TOM20	GCD2	YOS1
ADE3	ESC1	ADO1	CEP3	YIH1	DUG2	CST6	YHR112C		RAD26	CDC4	BSD2	BSD2	EDE1	NRG2	VMA13	AMD2
BUB1	GLN3	HMG2	CTH1	COX1	PCL5	ECO1	RNA15		ILV1	VMA13	KCC4	KCC4	PGM2	PBA1	YIF1	GCN5
ARO4	MSH3	RPS9B	FKH2	OTU1	KAP122	SPT23	RSC6		ATP7	RPS0B	PRS5	PRS5	YLR446W	ARC18	PKC1	NTG2
TRI1	BUR6	RRP8	BUD31	RPS26B	UBP14	TOP3	CYB2		DIA4	SUR2	ADE3	ADE3	MSN5	FRT2	ECM2	TFB5
BRE2	YGR251W	GAL80	HMS2	PET111	URK1	PDC5	HCM1		PHO84	AIM3	RIM11	RIM11	MIS1	YSP1	DAM1	TAF9
GAL83	NTF2	MMP1	PCL1	GDH2	FAP1	YRB2	TFC3		STE4	TAF2	TOM70	TOM70	CTF13	BNA6	ARC35	THI80
HIR3	RTT103	MRS6	SPO1	MGS1	SRM1	YNL010W	ASG1		MRPL1	NUT2	CYC8	CYC8	SIF2	YDL133W	FLC1	CYC1
TEL1	SFL1	LSM6	UIP5	RIB4	PHR1	ZPR1	ATP16		KNS1	SBH1	VPS35	VPS35	SRB6	DAK1	VMA16	MUS81

## Sheet: Top 25%
The true essential proteins in the top 25% of proteins ranked by LSED-XC methods and XC methods in Saccharomyces cerevisiae.
The proteins are ranked in the descending order based on their Localization-specific Centrality Scores and centrality scores computed by LSED-XC methods and XC methods.
Each column lists the top 25% percentage of proteins ranked by each method.
Highlighted proteins are ture essential proteins
LSED_DC	LSED_IC	LSED_EC	LSED_SC	LSED_BC	LSED_CC	LSED_NC	LSED_ION		DC	IC	EC	SC	BC	CC	NC	ION
UBI4	UBI4	UBI4	UBI4	UBI4	UBI4	UBI4	DIM1		UBI4	UBI4	UBI4	UBI4	UBI4	UBI4	UBI4	DIM1
NAB2	NAB2	NAB2	NAB2	NAB2	NAB2	NAB2	CDC9		NAB2	NAB2	NAB2	NAB2	NAB2	NAB2	NAB2	PUP1
SMT3	SMT3	SBP1	SMT3	HEK2	SBP1	SMT3	RPN7		GIS2	GIS2	SBP1	SBP1	HEK2	HEK2	SBP1	CDC9
SBP1	SBP1	HHT1	SBP1	SMT3	HEK2	SBP1	GUK1		HEK2	SBP1	GIS2	GIS2	GIS2	GIS2	GIS2	RPS16B
HEK2	HEK2	HHT2	HHT1	PUF3	HHT1	HHT1	PNO1		SBP1	HEK2	SMT3	SMT3	PUF3	SBP1	SMT3	YNK1
HHT1	HHT1	PUF3	HHT2	SBP1	HHT2	HHT2	BUD23		PUF3	PUF3	RPN11	RPN11	NAM7	RPN11	HEK2	ILS1
HHT2	HHT2	HHF1	HHF1	NAM7	HHF1	HHF1	KRR1		SMT3	SMT3	PUF3	PUF3	DSK2	SMT3	RPN11	RPS3
HHF1	HHF1	HHF2	DSN1	HHT1	RPN11	HHF2	HEM2		SRO9	SRO9	SRO9	SRO9	SRO9	SRO9	PUF3	HTS1
RPN11	RPN11	HTA2	HHF2	HHT2	HHF2	HEK2	RAD27		RPN11	RPN11	UBP3	UBP3	SBP1	PUF3	SRO9	RPN8
DSN1	DSN1	HEK2	HTA2	CDC28	HTA2	RPN11	UTP21		HHT1	HHT1	DSN1	DSN1	VPS9	HHT1	HHT1	PRE3
HHF2	HHF2	RRP5	HEK2	HHF1	RPO21	DSN1	RPT1		SSB1	HHT2	BRE5	BRE5	SMT3	HHT2	HHT2	RPS14A
HTA2	HTA2	SPB4	RPN11	PHO85	NAM7	HTA2	NSA2		HHT2	SSB1	HHT1	HHT1	RPN11	SSA1	HHF1	PUP3
PHO85	PHO85	HTB1	RRP5	DSN1	CDC28	NOP58	RFC4		NAM7	SSA1	HHT2	HHT2	SSB1	HHF1	DSN1	RPS2
CDC28	CDC28	MDM38	SPB4	HHF2	HTB1	RRP5	EMG1		SLF1	SLF1	HEK2	HEK2	HSP82	SSB1	UBP3	KRR1
NAM7	NAM7	MRP4	HTB1	SRP1	SRP1	RPO21	ADO1		SSA1	DSN1	RLP7	RLP7	HHT1	HHF2	SSA1	PNO1
SPB4	SPB4	ORC1	ORC1	PAT1	PAB1	SPB4	KRE33		DSN1	NAM7	RPN1	RPN1	SSA1	RPN1	SSB1	RPL3
PAT1	YRA1	RPF2	RPF2	YRA1	YRA1	RLP7	PRI1		HHF1	HHF1	HHF1	HHF1	PHO85	DSN1	HHF2	PRE7
YRA1	PAT1	GCN5	GCN5	SSA1	SSA1	NOP1	TIF6		PHO85	UBP3	SSB1	SSB1	HHT2	NAM7	RPN1	RPS5
YDL156W	YDL156W	NOP58	NOP58	RPO21	NPL3	RPF2	SSL2		PAT1	PHO85	RPF2	RPF2	YDR341C	RPO21	RLP7	RPS4A
CSE4	RPO21	RLP7	RLP7	HTA2	HTB2	HTB1	KAE1		UBP3	PAT1	PAT1	PAT1	SLF1	RPN10	BRE5	FUR1
RPO21	CSE4	HTB2	HTB2	KSP1	SPB4	YDL156W	RFC5		RPN1	RPN1	SPB4	SPB4	WHI3	HSP82	PAT1	RPN7
ORC1	ORC1	CBF5	CBF5	RPF2	GCN5	GCN5	ERG13		RPN10	RPN10	RPN10	RPN10	NAB3	UBP3	RPN10	ALA1
GCN5	GCN5	YLH47	NOP1	SPB4	HTA1	PUF3	RAD3		HHF2	BRE5	ORC1	ORC1	CDC28	YCK1	SPB4	RPL10
ULP2	ULP2	NOP1	RPO21	ORC1	RRP5	PRP19	IMP3		BRE5	HHF2	SSA1	SSA1	PAT1	PAB1	RPF2	RPS4B
SRP1	HTB1	RPO21	HTA1	CSE4	STM1	ORC1	SOF1		HSP82	HSP82	DHH1	DHH1	NRD1	DHH1	NAM7	PRE4
RPF2	SRP1	HTA1	YDL156W	YDL156W	RPN1	SMB1	RPT4		WHI3	SPB4	SLF1	SLF1	YCK1	PAT1	DHH1	RPS11A
HTB1	SSA1	YDL156W	CSE4	SSA2	ULP2	NOG1	PRO2		SPB4	DHH1	RPT5	RPT5	RSP5	NPL3	RPL3	RPN6
SSA1	RPF2	CSE4	ULP2	TPK1	CKA1	CDC28	ENP2		DHH1	RPT5	RPL3	RPL3	HHF1	GCN5	RPT5	ADE12
RLP7	HTB2	ULP2	MAK21	ULP2	SSD1	HTB2	POL30		RPT5	WHI3	HHF2	HHF2	MST1	SSA2	SLF1	RPS6A
RRP5	RRP5	MAK21	CKA1	GCN5	PHO85	NOP15	DIP2		YCK1	YCK1	RPL20A	RPL20A	DSN1	HTA2	HTA2	PRE2
NOP1	NOP1	CKA1	HAS1	COR1	YDL156W	LEA1	YSH1		CDC28	CDC28	HTA2	HTA2	SSA2	LSM1	ORC1	RPS11B
HTB2	RLP7	HAS1	YRA1	CDC14	PAT1	TAF14	ENP1		SSA2	SSA2	RPL25	RPL25	NAP1	HTB1	WHI3	PDB1
NOP58	NOP58	YRA1	NOG1	HRR25	TAF12	HAS1	PWP2		RLP7	RLP7	RPS13	RPS13	SPB4	HTB2	HSP82	RPS20
PRP43	PRP43	NOG1	PRP43	CKA1	CKA2	CIC1	PRI2		ORC1	ORC1	RPS5	RPS5	DHH1	HRR25	SSA2	KRE33
RPT5	RPT5	PRP43	RPA135	HTB1	BMH2	MOT1	CBF5		CSE4	CSE4	NOP1	NOP1	HHF2	SPB4	RPL25	RIO2
RPN1	RPN1	RPA135	PAT1	PAB1	CDC33	PRP43	UTP7		TPK1	TPK1	RPL4A	RPL4A	FCJ1	SSD1	PHO85	SAH1
PUF3	CKA1	SPT5	SPT5	LSM1	GAL11	YRA1	NOG1		YDL156W	YDL156W	RPL8B	RPL8B	RPN10	STM1	GCN5	GUA1
CKA1	HTA1	NOP7	NOP7	PRP43	LSM1	ULP2	RPT2		RPF2	GCN5	RPL30	RPL30	RPN1	PHO85	CDC28	RPS8B
HTA1	SPT5	CIC1	CIC1	HTB2	STO1	MAK21	POL3		RSP5	RPF2	GCN5	GCN5	SNF1	YRA1	FCJ1	RPL20B
SPT5	PAB1	PAB1	PAB1	CBC2	CSE4	PRP8	RPT5		GCN5	LSM1	RPS8A	RPS8A	TPK1	HTA1	NOP1	RPS8A
TPK1	TPK1	SPT16	SPT16	RPT5	KAP95	SRP1	PUS7		LSM1	HTA2	RPS7A	RPS7A	YCK2	CDC28	YDL156W	FRS1
PAB1	CBF5	KRE33	KRE33	SPT15	TAF14	HTA1	NOP2		HTA2	RSP5	CSE4	CSE4	LSM1	SUP35	RPL20A	NSA2
CBF5	SPT15	MOT1	MOT1	NOP1	SIN3	CSE4	UTP11		YRA1	YRA1	RPL6A	RPL6A	BMH1	RSP5	RPS13	HAM1
SPT15	MOT1	NOP15	NOP15	SPT5	TPK1	NOP7	MCM4		YCK2	YCK2	RPS3	RPS3	RPO21	BRE5	NOP58	PDA1
ULP1	ULP1	SRP1	SRP1	RRP5	CBC2	CBF5	HAS1		FCJ1	ULP2	RRP5	RRP5	YOL086W-A	SSE1	NOP15	RPS6B
MOT1	ESA1	RSM24	RPN1	NOP58	NAP1	BRR2	IMP4		ULP2	KSP1	RPL7A	RPL7A	RPT5	KEM1	RPS5	RPS16A
KSP1	NOP15	ERB1	ERB1	YCK1	RSC8	PAT1	ESF2		KSP1	FCJ1	RPS4A	RPS4A	UBP3	RPT5	RRP5	GFA1
ESA1	KSP1	MRP51	CKA2	SMB1	GCN4	UTP22	TOP3		ATG1	ATG1	RPL16A	RPL16A	YDL156W	BMH2	CSE4	UTP21
NOP15	NOG1	CKA2	UTP22	POL30	HTZ1	PHO85	ABD1		PTK2	URN1	RPS1B	RPS1B	SRP1	TEF1	RPS7A	RPL20A
RSP5	RSP5	UTP22	SSA1	ULP1	SGF73	SNU114	FCF1		DSK2	PTK2	CBF5	CBF5	YRA1	RPS8A	RPL8B	GUF1
NOG1	RPA135	MRPS9	YTA7	GLC7	BMH1	CBC2	RFC1		URN1	HTB1	RPL16B	RPL16B	KSP1	PGK1	RPL6A	EMG1
CBC2	TAF14	MRPS5	TAF14	STM1	SPT5	KRE33	ELP3		HTB1	NOP1	LSM1	LSM1	DPS1	PIL1	HTB1	TMA20
RPA135	CBC2	RSM23	BRX1	NAP1	BMS1	SPT5	MCM2		ULP1	ULP1	RPS17B	RPS17B	GCN5	RPL7A	RPL4A	HEM2
TAF14	HAS1	RSM22	NOC2	ESA1	RPA190	PWP2	NOG2		SRP1	SRP1	RPL2A	RPL2A	ATG8	CDC33	LSM1	RLI1
HAS1	MAK21	MRPS18	NPL3	STO1	SPT16	NOC2	RLP24		NOP1	ESA1	RPL10	RPL10	HRR25	RPS5	RPS17B	RPS13
MAK21	SPT16	YTA7	BMS1	PSE1	DIG1	ERB1	HNT1		ESA1	RRP5	HSP82	HSP82	SLA1	RPS3	RPL16B	RPL30
SPT16	SPT7	TAF14	RPL5	NPL3	CDC48	NOP2	RKI1		RPL3	RPL3	RPS9B	RPS9B	CDC53	RVS167	RPL2A	RPL5
PRP19	UTP22	RSM10	SPT15	CDC5	HMT1	RPL5	BRX1		RRP5	HTB2	RPS22A	RPS22A	CSE4	RPS4A	RPS1B	SUI2
SPT7	NPL3	BRX1	SPT7	RLP7	CPR1	RPT5	RPT3		RPO21	RPO21	HAS1	HAS1	HTB1	YCK2	RSP5	TIF6
UTP22	UBP10	NOC2	NOP2	BRR2	HRP1	CKA1	RFC3		RVS167	RVS167	RPL15A	RPL15A	PTK2	TPK1	RPL28	RPL28
NPL3	URN1	NAM9	HTZ1	SMX2	MOT1	UTP4	POL1		HTB2	HRR25	NOP58	NOP58	ORC1	SKP1	RPS3	NFS1
CIC1	CIC1	NPL3	CDC28	SRS2	RPB5	NUG1	RSA4		HRR25	PAB1	RPS4B	RPS4B	RVS167	WHI3	HAS1	PGK1
UBP10	NOP7	MRPL8	KRR1	PRP8	GSP1	BRX1	NOP58		PAB1	DED1	RPL28	RPL28	GLC7	SRP1	RPS8A	RPL2B
SMB1	PRP19	BMS1	TIF6	KAP95	RPB10	SSA1	HEM12		CMK1	CMK1	NOP15	NOP15	ATG1	CDC14	RPL17A	RPB2
URN1	CDC14	RSM26	NUG1	HTA1	STE20	TIF6	UTP13		DED1	NOP58	SSA2	SSA2	BRE5	GLC7	RPL11B	SOF1
NOP7	YTA7	MRPS35	PUF6	URN1	SRP40	BMS1	SSL1		SNF1	CKA1	RPP0	RPP0	CMK1	LSP1	RPL30	RPL1B
CDC14	GLC7	RSM7	RPT5	PET9	CLF1	SPT15	DSK2		NOP58	CDC14	RPL6B	RPL6B	CMD1	STO1	RPO21	RPL12B
GLC7	CKA2	MRPS28	RRP12	SWE1	RFA1	NAM7	TFB2		CDC14	SPT7	RPL5	RPL5	PHO88	BMH1	RPL6B	DYS1
YTA7	SMB1	MRPS17	ESA1	YAK1	RPB4	STO1	RET1		CKA1	SNF1	RPS11B	RPS11B	BZZ1	TAF12	RPL27B	SRP54
KRE33	KRE33	SPT15	EBP2	NRD1	RPT5	UTP10	RFC2		MCK1	RPL4A	MAK21	MAK21	ULP1	YDL156W	YRA1	CDC60
NUP116	NUP116	SPT7	RPC40	LSM2	NOP1	RSE1	SDA1		VPS9	MCK1	RPL27B	RPL27B	PAB1	HSC82	RPL16A	IMP3
CKA2	LSM1	NOP2	RPB5	SLA1	CYC8	SMD2	MRT4		SPT7	PRP43	YRA1	YRA1	RPF2	NAP1	RPL10	VAS1
SNF1	SNF1	RSM25	RPA190	STE20	GZF3	RPB5	MAK16		RPL4A	TAF5	RPL11B	RPL11B	UBC13	ARC1	HTB2	RPN9
LSM1	NOP53	MRP1	RSC8	PTK2	RPT6	KRR1	NOB1		GLC7	ECM29	RPL17A	RPL17A	HTA2	SGF73	CIC1	RPN5
TAF5	TAF5	MRP13	DRS1	CBF5	RPT1	NUP116	TRM5		PRP43	CBF5	RPS1A	RPS1A	RHO1	TIF4632	RPL15A	GCD11
HRR25	STM1	HTZ1	UBP10	UBC9	SIS1	GAL11	TUB2		TAF5	GLC7	KRE33	KRE33	CDC14	NRD1	NOG1	ERG13
NOP53	STO1	CDC28	GAR1	REC107	RSE1	PAB1	MCM5		SLA1	SLA1	RPL7B	RPL7B	RLP7	HRP1	RPS16B	DIP2
PRP8	HRR25	KRR1	TAF5	CLF1	PUB1	SPT7	RPA135		CBF5	NOP15	ULP2	ULP2	TRM10	HSL1	RPS24A	RPS15
STO1	KAP95	PET123	UTP10	HMT1	NHP2	UTP15	UBA1		NOP15	SWE1	RPS16B	RPS16B	SKP1	RPL3	RPL17B	RFC4
STM1	ERB1	TIF6	RVB2	TYE7	RPB8	CLF1	DPS1		ECM29	AIM4	HTB1	HTB1	ULP2	PUB1	RPL7A	FUM1
KAP95	PRP8	NUG1	RSP5	RFA1	ORC1	SMD3	MCM7		SWE1	RPL20A	RPS24A	RPS24A	HSC82	KAR2	YCK1	ENP1
PSE1	PSE1	MRP21	TAF12	NOP53	TOP2	NOC4	ERB1		PHO4	PHO4	RPL8A	RPL8A	NPL3	YEF3	RPS4A	RPT1
ERB1	RPL5	PUF6	GLC7	POP5	RPS6A	NAN1	DIS3		AIM4	HAS1	RPS14A	RPS14A	HMT1	BCK1	RPS9B	TRM11
RVB2	RVB2	RPT5	RFA1	RAD53	URN1	CEF1	RPF2		HSC82	STM1	RPL1B	RPL1B	HTB2	TDH3	MAK21	RPS24B
UBC9	UBC9	RRP12	URB1	PRP19	PRE1	MPP10	APT1		RPL20A	HSC82	RPL17B	RPL17B	CRM1	RPL27A	RPS22A	ENP2
RPL5	RRP12	ESA1	SSF1	ERG6	RSC3	TAF5	MCM6		HAS1	RPL25	NOG1	NOG1	BCK1	CKA2	RPL13A	RPS24A
BRR2	RFA1	MRPS8	RIX1	PHO4	TFG1	RPA135	GCD14		STM1	HTA1	RPL2B	RPL2B	SSE1	RPN13	RPS1A	RPN1
RFA1	GAL11	EBP2	PHO85	RSE1	SKP1	PUF6	MPP10		RPL25	RPS5	RPL1A	RPL1A	SWE1	DIG1	PRP19	ARG3
RRP12	HTZ1	RSM18	RVB1	SIN3	SET2	NSA1	RPC25		HTA1	RPS3	YDL156W	YDL156W	SUP35	RPB10	NOP7	RPT4
GAL11	BRR2	RPC40	NOP4	MOT1	NSP1	EBP2	MRD1		RPS5	RPS13	STM1	STM1	GUS1	YGR130C	CBF5	NOG1
HTZ1	NUG1	MRPL4	STM1	GAL11	RPF2	DRS1	SMC2		RPS3	SPT5	RPP2B	RPP2B	SPT15	RPT1	KRE33	DPL1
NUG1	ADA2	RPB5	HMO1	RPN11	SUB2	UTP20	NOP7		RPS13	RPP0	PAB1	PAB1	HSL1	RRP5	RPS14A	PGI1
LEA1	TAF6	MRPL35	CBC2	KSS1	NOP58	SNU66	ZPR1		SPT5	RPS7A	ECM29	ECM29	YDL160C-A	GCN4	RPL2B	RPL18A
ADA2	TAF12	MRPL1	URN1	NUP116	UTP10	RIX1	PMI40		RPP0	UBP10	RPL4B	RPL4B	TPK3	RPS4B	RPL1B	RPL2A
TAF6	SWE1	RPA190	UTP20	FUS3	DBP9	NIP7	MAK21		RPS7A	ACT1	CIC1	CIC1	MCK1	GUS1	RPL26B	PSA1
SWE1	RPB5	MRPS16	TAF6	SMC3	DCP2	RSP5	HSH155		ACT1	RPL8B	NOP7	NOP7	ACT1	RPS6A	RPS4B	RPL18B
SNU114	LEA1	RSM27	DBP9	RVB2	PTK2	MRT4	RRP40		UBP10	MAK21	RPS6B	RPS6B	COR1	RPL13B	RPL5	RPT2
TAF12	NOP2	RSC8	PWP2	SPT16	ESA1	YTA7	OGG1		SPT15	NOG1	RPL13A	RPL13A	SBA1	CDC3	RPS11B	PWP2
PHO4	PHO4	DRS1	ACT1	CYC8	SAN1	SSF1	RPF1		BCK1	SPT15	RPL31A	RPL31A	SCL1	RPS13	RPL14B	WRS1
RPB5	SNU114	UBP10	NOP14	SNU114	NRD1	RPB8	TSR1		NRD1	CIC1	DED1	DED1	IRE1	CBC2	ULP2	RPL25
NOP2	BRX1	GAR1	RPB8	SKP1	CTK1	SPT16	PAP1		RCK1	BCK1	RPL12B	RPL12B	KSS1	IMD3	RPL36A	CCT5
TIF6	BMS1	IMG1	FPR4	SPC25	SSC1	YTM1	TRM112		NOG1	NOP7	HTB2	HTB2	AKL1	RPL30	RPL20B	RPL35B
BRX1	EBP2	TAF5	SGF73	CKA2	NUP60	TAF12	HAM1		MAK21	RPL2A	PHO85	PHO85	GSP1	RPS17A	RPL31A	NMD3
RVB1	TIF6	UTP10	RPS7A	CTF19	PAF1	RSC8	TUB1		NOP7	CDC3	RPL20B	RPL20B	ESA1	CBF5	SMB1	RPP0
EBP2	ACT1	RVB2	CHD1	TAF14	ISW1	NOP4	MTR4		CDC3	RPL30	URN1	URN1	SIT4	RPL6A	RPL35B	ESF2
RAD53	RVB1	MRPL3	RPB2	MPS3	FPR3	RVB2	POB3		RPL8B	RCK1	RPL9A	RPL9A	URN1	RPL43B	RPS6B	SUP45
BMS1	RPB3	MRPL17	NOC3	ACT1	RPL11A	HTZ1	DIB1		CIC1	RPS4A	RPL14B	RPL14B	PRP40	GZF3	RPL7B	MAE1
ACT1	RPC40	TAF12	NIP7	RPN5	KSP1	DBP10	RPO31		PHO88	KRE33	RPL35B	RPL35B	MIA40	PSA1	RPL9A	UTP7
PWP2	NOC2	MAM33	NAM7	PRP9	SMC3	RVB1	ASF1		RPL2A	RPS8A	RPO21	RPO21	BEM1	RTK1	RPL19B	FRS2
RPC40	RAD53	RFA1	SNF2	RAD51	YHB1	RPO26	CDC45		RPL30	NOP53	RPL26B	RPL26B	RAD6	ENO1	RPL12B	RPL1A
RPB3	TAF1	URB1	ULP1	TPK3	PHO4	NOP14	UTP15		KRE33	RPA135	RPL13B	RPL13B	CBC2	YDJ1	UTP22	RPS18A
CDC5	PWP2	SSF1	GAL11	SIZ1	RPA135	RRP12	RRP45		PRP40	RPL10	TIF6	TIF6	IFA38	CDC48	RPL8A	RAD3
TAF1	RPB2	MRP7	KRI1	BMH2	RPO26	SNT309	RRP4		RPS4A	UTP22	NOP56	NOP56	SLX5	URN1	PWP2	VMA2
NOC2	KRR1	YML6	NHP2	SSD1	MCM2	RPN5	UTP18		NOP53	RPS9B	PRP43	PRP43	UBC9	ACT1	PRP43	RPL32
KRR1	HMO1	RIX1	RPS9B	MPS1	RPS7A	SMD1	GLN1		RPS8A	RPL5	RPL36B	RPL36B	HUB1	ENO2	LEA1	CBF5
RPB2	GAR1	PHO85	TAF1	TAF9	ZDS1	PRP6	STE24		NAP1	PRP40	RPA135	RPA135	SNF4	STE20	HTA1	HAS1
MPP10	RPS7A	RVB1	STH1	RPA135	SPT7	NOC3	ESF1		RPL10	SSB2	RPL36A	RPL36A	LSM3	SIN3	RPP0	RAD27
UTP4	CDC5	NOP4	LSM1	TIM23	TAF1	CKA2	DST1		RPA135	PHO88	RPL19B	RPL19B	POL30	HTZ1	TAF5	RPL4A
PRE1	RSC8	MUP1	CDC14	GSP1	CDC73	TAF6	RDS3		UTP22	RPL7A	RPS6A	RPS6A	ARG8	ZDS1	PAB1	YSH1
GAR1	PUF6	HMO1	ISW1	HSC82	POB3	ARP4	PUF6		RPS9B	LAS17	HTA1	HTA1	HTA1	TAF9	TAF14	KRS1
HMO1	YAP1	CBC2	RPB10	SLT2	RRP6	GLC7	UBA2		RPL5	SSE1	CKA1	CKA1	SIC1	RPB4	PHO88	TIF5
PTK2	UTP4	URN1	UTP4	UME6	RPT3	SMX3	CLF1		LAS17	SEC27	NOP2	NOP2	LSB3	UBC4	RPP2B	MTQ2
RSC8	PRE1	MRPL20	NOP6	UBP10	PDC1	UTP6	PRP6		PRP19	UBC9	YCK1	YCK1	TEF1	BBC1	RPL4B	NAS2
SPC25	UTP10	MRPL7	RPL7B	BMH1	ULP1	HSH155	PCM1		SSE1	RPS17B	GLC7	GLC7	PRE1	POR1	TIF6	NOP2
UTP10	MPP10	UTP20	POB3	CRM1	DEF1	ENP1	SRP1		SSB2	CKA2	RPS24B	RPS24B	ADA2	MYO3	TPK1	RPL12A
PUF6	SPC25	TAF6	TOP2	TUP1	DBP2	RPB10	SPT16		UBC9	NAP1	RPS11A	RPS11A	SIR3	RPS17B	RPL18B	GUK1
YAP1	TRA1	DBP9	CDC33	RMP1	PPZ1	CWC2	RPB5		HMT1	PRP19	RSP5	RSP5	MMS2	PRE1	PRP8	SDA1
TRA1	PTK2	MRPL24	SUS1	TRM112	RPT2	NPL3	RSE1		KSS1	STE20	RPS7B	RPS7B	GCD7	RPG1	MOT1	SEC18
SLA1	SLA1	PWP2	RPO26	GAL4	GAL4	RPC40	SPT4		SEC27	KSS1	NAM7	NAM7	MOT2	ARP2	CBC2	LAT1
ENP1	ENP1	IMG2	MRT4	NOP15	SPT15	RPF1	LIA1		RPL7A	NPL3	BRX1	BRX1	GRR1	RPS2	RPS7B	RPL42B
NUF2	DRS1	NOP14	NOP12	INO4	SNF2	DIP2	PMS1		IFA38	TEF1	UTP22	UTP22	FRK1	BFR1	NOC2	TIF11
RPT1	SNF2	RPB8	KAP123	IRE1	SEN1	PRP46	PRP8		STE20	SPT16	PUF6	PUF6	NFI1	SRP40	MRT4	PRI1
DRS1	NUF2	FPR4	TRA1	NOG1	RSC1	RFA1	COF1		RPS17B	HMT1	RPL18B	RPL18B	RMP1	RPL36B	SPT7	MCM4
SNF2	RPT1	MRPL36	DBP10	PUB1	RPC10	PRE1	DOA1		CKA2	RPL6A	RPS8B	RPS8B	SPT7	ADH1	NOP2	BRX1
TYE7	TYE7	SGF73	RLP24	TAF12	SUS1	TAF9	RIO1		TEF1	IFA38	RRP12	RRP12	SNA3	RPP2B	NOP56	BMS1
TAF9	SUS1	CHD1	SIN3	CLA4	TRM1	UTP7	QNS1		NPL3	KAP123	MRT4	MRT4	BMH2	RPS11B	ECM29	PRO3
NOP14	KAP123	RPB2	NAN1	CPR1	CDC25	IMP3	RPC40		DBF2	NRD1	ERB1	ERB1	CKA1	GSP1	SRP1	RPL19B
RPT6	SGF73	NOC3	NOC4	BUD14	TAF9	UTP13	CDC33		SPT16	ERB1	RPL27A	RPL27A	STM1	TDH2	NUG1	RPN3
HMT1	RPT6	MRPL13	DBP2	PRP6	NOP14	RRP1	NOC3		RPL6A	RPS22A	PWP2	PWP2	DED1	RSC8	RPL1A	KGD1
NAP1	NOP14	NIP7	RPO31	RVB1	CKB2	SRB5	NOP10		ERB1	DBF2	NUG1	NUG1	STE20	SSA3	RPL36B	POL3
KAP123	NAP1	NAM7	NUP116	YTM1	RVB2	RPB3	RPB8		RAD53	RPS1B	CDC28	CDC28	NOP1	CPR1	BRX1	PUP2
SUS1	URB1	SNF2	TPK1	IDI1	HSP104	MAK11	MCM3		KAP123	NOP56	HSC82	HSC82	ERD1	RPL25	GLC7	CCT7
SGF73	TAF9	ULP1	RPC10	DCP2	UTP20	SRB4	UTP22		RPS22A	RAD53	NOC2	NOC2	ATG17	RPS1B	RPS6A	SPF1
STE20	BDF1	MRP49	NAP1	DIG1	UME6	STH1	RPB7		SBA1	SGF29	TAF5	TAF5	RPS5	CMK1	BRR2	RPT5
SIZ1	HMT1	GAL11	KAP95	PRP40	UTP4	PRP9	MLH1		SGF29	MOT1	SPT5	SPT5	DIS3	CKA1	SNU114	RPL23A
UTP7	SIZ1	KRI1	LOC1	CIN5	RPS24A	LOC1	UFD2		MOT1	RPL16A	RPL24A	RPL24A	RPS3	FBA1	ERB1	SSL2
PRP6	UTP7	NHP2	MAK5	NNF1	YAP1	RRP9	BUD31		NOP56	RVB2	KEM1	KEM1	SGF29	HSP60	RPS30A	RFC5
RSE1	UTP20	PDR12	RPB3	LSM4	RET1	RPB2	FAP7		RPS1B	RPL17A	BMS1	BMS1	CDC39	SIZ1	RPS15	ABD1
UTP20	STE20	TAF1	YAP1	SGD1	ARP4	PRP4	PSF1		RVB2	BMH2	NPL3	NPL3	NHP2	SLT2	RPL13B	UTP11
PRP9	SGF29	RSM19	ENP1	HTZ1	PUF6	TRA1	YCS4		CMD1	TAF6	SSB2	SSB2	RPN3	RPB5	RPL42B	TUF1
URB1	RRP17	STH1	RET1	RSA1	RFC2	RLP24	TRM8		RPL16A	TYE7	RPS15	RPS15	TDH3	RPL28	KRR1	MAP2
BDF1	PRP9	LSM1	PSE1	PRE1	RIX1	RPT1	UFD1		BMH2	SBA1	ESA1	ESA1	PRP8	IMD2	PUF6	NOG2
CLF1	NOC4	MRPL16	UTP7	YCL057C-A	RPS14A	UTP21	SRM1		FUS3	RPL8A	KRR1	KRR1	SRS2	TIF4631	RPS8B	PRI2
PRP40	MUD1	MRPL9	CKB1	UTP22	PRE9	UTP9	SPT15		RPL17A	TIF6	YEF3	YEF3	RPL3	BMS1	BMS1	ELP3
NOC4	SET2	ISW1	NOP53	SPC110	RPN5	ACT1	BRN1		TAF6	RPL28	SPT7	SPT7	PHO4	RPL8B	SPT5	HSP60
RRP17	RSE1	RPB10	RPF1	SLX5	NUT1	FAF1	HHT2		CBC2	RPL16B	SPT16	SPT16	RPM2	RPS6B	RPL32	TOP3
MUD1	RIX1	UTP4	NOG2	THI3	PRE6	EMG1	RFA1		TYE7	CBC2	CKA2	CKA2	RRP5	RPS24A	NRD1	RPN2
SGF29	RPB8	NOP6	NOP9	SBA1	SWI6	ULP1	HHT1		TIF6	FUS3	CDC33	CDC33	SPC25	RIM1	CKA1	RPN11
SRS2	MRT4	POB3	RRP1	SPT21	NUP188	PRP31	POL2		GCD7	YEF3	TPK1	TPK1	RPT1	DEF1	RPL21A	RPT6
RPB8	PRP6	TOP2	BMH2	PPR1	RPL28	ESA1	UTP20		RPL28	RPL15A	SRP1	SRP1	LSM4	HYP2	RPS24B	BUD23
RPO26	RPO26	CDC33	RIX7	TAF1	HAS1	MUD1	RRP12		RPL8A	KAR2	RIX1	RIX1	DIG1	RPL38	UTP10	NOB1
RIX1	RPA190	SUS1	SET2	RTT107	RLP24	ARP9	REX4		RPL16B	RPL1A	TIF4631	TIF4631	CDC5	YKT6	PRE1	PRE1
NNF1	PRP40	RPO26	RPA49	PHO2	TOP1	URB1	ERG10		KAR2	RPL4B	PSA1	PSA1	KIN3	SIS1	COR1	CCT3
RPN5	NOP6	MRT4	RSC3	CKS1	RPB7	ECM16	SNU13		YEF3	RPC40	URB1	URB1	RIM15	HSP42	TAF12	RLP24
MRT4	GAL4	NOP12	STO1	PDS1	IES1	ADA2	GTR2		NAB3	CMD1	AIM4	AIM4	CDC7	RPL27B	ACT1	MSS1
SET2	RPS9B	SFK1	TAF9	LEA1	EGD2	GAR1	RPA190		BMH1	NUF2	FUN12	FUN12	UBC5	SLF1	DED1	CCT2
GAL4	RPB10	HNM1	FPR3	MIA40	NUP2	UTP8	RPO26		ATG17	SUS1	PHO4	PHO4	NUP116	DBP9	RPS11A	RPT3
CTF19	ECM29	KAP123	UTP15	TAF5	ARP9	PRP3	UTP14		RPC40	RPL11B	ULP1	ULP1	UBP15	RPT6	RPN5	MCM2
RPA190	NNF1	TRA1	NSA1	RPT1	PRE5	CUS1	BRF1		RPL15A	GCD7	UBP10	UBP10	NOP56	FKS1	UTP4	RPS22A
SMD2	CLF1	DBP10	SGF29	TUB1	YAK1	SMX2	CDC40		NUF2	PWP2	BMH2	BMH2	HRT1	RPL31A	CDC14	PRE6
RPB10	SRS2	MHR1	SWI3	SNF2	IFH1	PRP2	CRM1		SPC72	CDC19	SSE1	SSE1	SEC27	VPS21	URN1	POL30
RRP1	NFI1	MRPL28	ARP4	LSM12	NOG1	SOF1	BUD32		PWP2	SPC72	ACT1	ACT1	ERG6	YNG1	SPT15	RPF2
ECM29	SRB5	RLP24	KSP1	NOP7	RNR4	NSA2	POL12		PRE1	RRP12	TEF1	TEF1	TEM1	HRT1	RIX1	LSG1
SNU66	RRP1	SIN3	SRP40	MCM2	CTR9	CDC14	CSE1		CDC19	KAP95	FIN1	FIN1	RAD30	GAL11	RVS167	KAE1
NOP6	CTF19	NAN1	BDF1	LRS4	RPS6B	NOP9	PAB1		SKP1	TAF12	RPC40	RPC40	GLO3	RPL16A	RPL24A	NOP56
NFI1	RPN5	NOC4	SGV1	SIR4	RPL5	SRB2	SUA7		RPL1A	ATG17	RPL32	RPL32	KAP104	RPL11A	YCK2	SEC53
SRB5	ECM16	DBP2	ARP9	SIR2	RPC19	SGF73	HMT1		SUS1	RRP17	RPL18A	RPL18A	ASF1	RPL20A	ENP1	THS1
FUS3	NSA1	RPO31	RPA43	HMO1	UBA1	YAP1	BFR2		RPL4B	RPS4B	HRR25	HRR25	LSP1	PTK2	RRP12	FUN12
RPS9B	NOP12	NUP116	SUB2	BDF1	NUP159	RGR1	NAP1		KAP95	PRE1	WHI3	WHI3	MAD2	POB3	TAF6	SUI3
SMD3	CKB1	TPK1	NHP6B	RPM2	YNG1	RSC3	SLD5		TAF12	NIP100	RPL21A	RPL21A	BOI1	TSA1	NSA1	RSA4
NSA1	NOC3	MRPL10	UBC9	MAM33	SIC1	FPR4	MBF1		HSL1	NUG1	NOP4	NOP4	SEN15	NUP159	KSP1	MRT4
ECM16	SIN3	RPC10	ADA2	GAL80	SWE1	DBP9	PRP46		RPL11B	HDA2	UTP10	UTP10	NSP1	RVS161	NOP4	NIP7
SIN3	FUS3	NAP1	UBP8	ROX1	NIP7	RPO31	RNR1		NIP100	RPL6B	SPT15	SPT15	SLT2	RPS7A	RPT1	NCS6
KSS1	SNU66	KAP95	HRR25	HRT1	RPS2	ISW1	PSF2		RRP12	SKP1	RRP17	RRP17	PRP19	TRM1	STO1	IMP4
NOC3	SMD2	LOC1	PHO4	CDC13	ESS1	TAF10	TOP1		RRP17	YTA7	TAF12	TAF12	PDR5	MUP1	NIP7	RPL21A
NAN1	BMH2	MAK5	TUB2	MRP4	OYE2	ARP7	NOP4		HDA2	SMY1	EBP2	EBP2	TAF12	FPR3	MPP10	TPI1
CDC48	CDC48	RPB3	UTP9	HSH155	CCR4	CSE2	EGD2		NUG1	END3	KAP123	KAP123	CDC3	CMD1	RRP17	RKI1
BMH2	NAN1	YAP1	NHP6A	RFA2	LSM12	SRB6	GAR1		NUP116	HSL1	RPG1	RPG1	TIF2	NSP1	HSC82	NOP58
NOP12	SAC3	ENP1	CDC73	TAF6	CLN2	PRP39	YJU2		RPS4B	RPL13A	ENP1	ENP1	TFC7	VMA2	TAF9	RPN12
CKB1	SMD3	RET1	HCA4	RPC40	FOB1	RIX7	SMD2		RPL6B	MUM2	RPS18A	RPS18A	GAL11	GPH1	RPA135	DPS1
SSN3	KSS1	PSE1	CKB2	TRA1	RSC30	MED1	SDS22		SMB1	RPL7B	DBP2	DBP2	CDH1	RPN5	CDC3	DPH5
SAC3	SSN3	EHD3	NSR1	MLH1	YTA7	RET1	GLC7		SMY1	NUP116	BMH1	BMH1	SIZ1	SAN1	UTP15	TFB2
UTP15	NOP4	UTP7	NET1	KAP123	TFG2	NAM8	RVB2		MUM2	NOP2	NOP12	NOP12	SMC3	EDE1	SLA1	TUB2
CRM1	SGV1	CKB1	ECM16	PHO88	MLP1	MED7	MTD1		YTA7	MRT4	SGF73	SGF73	OCA2	RPL2B	NOC4	MVD1
NOP4	CRM1	MRPL15	CDC48	ARP7	MBF1	RPA190	MRI1		END3	SMB1	NIP7	NIP7	UIP3	KAP95	ULP1	PRE10
STH1	UTP15	NOP53	RPT6	GZF3	RPB2	UBP10	RPB3		PSE1	BMH1	MAK5	MAK5	CCR4	LSM12	RPB5	LSC2
SGV1	SSF1	RPF1	HMT1	RNQ1	ELF1	TAF1	RVB1		ADA2	RPB2	NAP1	NAP1	JSN1	RPS26B	UTP20	MCM7
NIP7	NIP7	NOG2	ESF1	RPL5	PRE8	MED8	NHP2		RPL13A	PSE1	DRS1	DRS1	FUS3	RPL6B	EBP2	RFC1
SSF1	STH1	NOP9	BMH1	HOG1	SIR3	KAP95	SMC4		TOR1	SGF73	MOT1	MOT1	SSD1	RPL19B	RSE1	RPS23A
BMH1	BMH1	RRP1	YTM1	SIC1	CTI6	SUS1	PSO2		RPB2	RPS14A	RPL12A	RPL12A	IPL1	YHM2	MRP4	RET1
LSM4	UBP8	MRP20	MAK11	ECM16	RNA14	SNU23	PHO13		NOP2	TOR1	ASC1	ASC1	SPT5	SEC27	NPL3	SUI1
TAF10	ARX1	BMH2	ECM29	NFI1	HSP26	PRE5	RBK1		MRT4	RPL17B	HYP2	HYP2	CDC48	CLF1	NAN1	TSR1
SRB4	SIR4	RIX7	RPT1	TPK2	UBP8	RSC58	QRI1		NFI1	ADA2	ADH1	ADH1	UBC4	DCP1	STM1	RPA135
GSP1	TAF10	MRPL23	SMC3	POR1	CTF4	DIB1	NUG1		RPL7B	TAF14	RPS30A	RPS30A	KIN2	RPL26B	NOP14	VMA8
ARX1	CDC33	SET2	NPL6	MDM38	PRP43	RRP17	SMD3		TDH3	RPS1A	HTZ1	HTZ1	RCK1	RPO26	ESA1	EFT2
UBP8	LSM4	RPA49	CTK1	YTA7	HRT1	NPL6	HCA4		SGF73	TAF1	IMD3	IMD3	TOR1	FUN12	IFA38	CCT6
SIR4	SRB4	RSC3	PRE1	RPT6	KRE33	MAK5	MXR1		LSB3	RPP2B	RVB2	RVB2	PIN3	PPZ1	MDM38	ADE6
CDC33	GCN4	STO1	SSD1	CLB2	ITC1	SME1	CDC21		TAF14	RIO2	CDC14	CDC14	NOP53	MYO5	CKA2	NAT1
NOP9	GSP1	TAF9	RPC82	PRP22	IOC2	SYF1	YRB1		KIN2	NFI1	NOP14	NOP14	LSM8	RPL9A	SMD2	PAC2
SMD1	NOP9	FPR3	SNU114	LSB3	TAF5	MED4	TAL1		RIO2	TDH3	KRI1	KRI1	STO1	MRH1	GAL11	SSL1
SNP1	HDA2	UTP15	INO80	TOM70	SLT2	LSM4	ELP2		TAF1	CDC33	TEF2	TEF2	HSP60	HMT1	RVB2	MRD1
PRP4	RPL7B	NSA1	GCN4	PRP45	CIN5	MED2	ESS1		TPK3	KIN2	RPS22B	RPS22B	YAP1	SAM1	MUP1	UTP13
UTP8	UTP8	GPI2	TOP1	MAD2	POP2	ENP2	RRP8		RPS14A	COY1	RPS2	RPS2	PPZ1	DCP2	RPC40	CCT4
IPL1	NET1	SGF29	SNF1	APC5	ASG1	NUP84	SMT3		RPL17B	YGR130C	TAF6	TAF6	CEX1	CDC25	ARX1	TRM1
SBA1	DBP10	SWI3	TFG1	NOP14	RVB1	CWC21	RRN3		PRP8	LSB3	NIP1	NIP1	SSA3	TFA1	GAR1	UBA4
GCN4	LOC1	ARP4	ENP2	YAP1	RPT4	RPC82	IDI1		RPP2B	RFA1	CBC2	CBC2	RFA1	TIF34	LOC1	GCV2
HDA2	NOG2	KSP1	SPT8	CDH1	NUP116	NUT1	KTI11		COY1	RPL27B	RPS20	RPS20	SMB1	RPS14A	SSF1	LSC1
NOG2	IPL1	SRP40	RPL28	SPC24	ZUO1	MED6	RAD1		RPS1A	TAF9	SAM1	SAM1	SSB2	RPL5	NUP116	PTH2
RPT3	NHP2	BDF1	SNF5	SET2	NHP10	MED11	GNA1		CDC33	HMO1	CDC48	CDC48	KAR2	ELF1	RPF1	VMA6
HSH155	ISW1	SGV1	PRP8	SPO12	RAD18	SIN3	RPB10		RFA1	SPC25	PRT1	PRT1	PSE1	PHO4	HRR25	ADO1
NHP2	SNP1	ARP9	RSC58	GCD7	RPB11	RPC10	YVH1		SPC25	PRP8	TDH3	TDH3	ELA1	YHB1	RPL27A	MAK16
DBP10	PRP4	RPA43	RRP17	MLP2	POL2	RPB4	CDC39		COR1	ENP1	RPA190	RPA190	NOP7	ULP2	DRS1	RPO21
NRD1	SBA1	SUB2	GSP1	ADA2	FPR1	ROX3	TYS1		YGR130C	TPK3	GAR1	GAR1	TPS1	YAK1	SGF73	NIP1
PRP2	RPT3	NHP6B	PWP1	HAP2	MDN1	ARX1	HHF1		TAF9	CRN1	SGF29	SGF29	CLA4	CRM1	NOC3	MPP10
NET1	FPR4	UBC9	ARP7	SGF73	MSH6	ECM29	LUC7		FRK1	KEM1	CCT6	CCT6	ARC1	KAP104	RSC8	RFC3
HOG1	HOG1	ADA2	RTT102	NUF2	HPR1	PRE6	UTP4		ENP1	CDC48	RPB2	RPB2	TAF5	SIC1	YTM1	UBA1
LOC1	NHP6B	UBP8	EPL1	UTP4	HMO1	RPB11	UFD4		CDC48	CCT6	SEC27	SEC27	TPK2	ARF1	CLF1	SFA1
ISW1	SMD1	HRR25	CDC39	NAB3	RAP1	LSM1	PRP31		CDC5	BMS1	KAR2	KAR2	GSF2	RPL24A	RPB2	TRM5
YTM1	CDC73	PHO4	SDA1	GCN4	RFC1	NHP2	HHF2		CRN1	RPS11B	ENO2	ENO2	DBF2	NPA3	UTP9	RFC2
MEX67	UTP9	UTP9	UTP13	UBP8	RSC58	SNF2	AAH1		RPL27B	LSP1	RVS167	RVS167	NIP100	SSC1	DBP10	ZPR1
CEF1	CHD1	NHP6A	BUD20	KRE33	SNF1	MEX67	UBP14		HMO1	FRK1	TAF9	TAF9	SKS1	RPT2	SMD3	RPS18B
UTP9	NRD1	CDC73	ARX1	HSP60	PWP2	SRB8	SGD1		SRS2	CTF19	CDC19	CDC19	LSM12	PRT1	DIP2	TCP1
CDC73	HSH155	YHR140W	SMB1	MAK21	PRP8	SAC3	UTP23		CTF19	TIF4631	SUS1	SUS1	PSH1	RPL12B	CEF1	APT1
NHP6B	RNQ1	HCA4	ABF2	MGE1	MET4	RTT102	WBP1		RPT1	RPT1	HMO1	HMO1	CKA2	RPL17A	HTZ1	PRO2
FPR4	PGD1	CKB2	RPS14A	CTK1	YMR291W	RPC37	PWP1		BMS1	BDF1	ARX1	ARX1	ENO2	TDH1	SSE1	NAS6
PGD1	MEX67	NSR1	PRE5	MSH2	UTP22	RPT6	CLP1		CCT6	CDC5	RSC8	RSC8	TID3	RPS16B	YTA7	RPL11A
RNQ1	YTM1	FMP45	SLA1	ATP1	MAK5	RSC2	IST3		LSP1	FIN1	NAF1	NAF1	YAK1	SEC31	RPB8	PRE8
PRP45	DBP2	NET1	UTP8	SSC1	PUP2	LSM6	KAP95		KEM1	RPS16B	YTA7	YTA7	DCP2	RPS20	SNU66	MCM6
LSM2	PRP2	ECM16	MPP10	ALO1	TFA1	SPT8	POL31		CRM1	RPL1B	PRE1	PRE1	IKS1	AHP1	RFA1	PCM1
SKP1	KRI1	CDC48	SIZ1	SNP1	RLP7	RPB7	SUB2		RPS11B	RPL31A	PIL1	PIL1	LAS17	CCR4	PTK2	TUB1
SPP382	LSM12	IFA38	RPC19	CDC33	MSH2	PGD1	CTF18		BDF1	EBP2	KSP1	KSP1	ENO1	RPS10B	UTP6	TRM112
CHD1	SPP382	COR1	NOP13	ISW1	LYS21	TFG2	POP2		DYN1	RPS24B	PGK1	PGK1	HOG1	CTK1	LSM4	NOC2
MCM2	PRP45	RPT6	RPC37	TEF1	HAP1	RSC4	IKI3		TIF4631	DYN1	HCA4	HCA4	SKY1	PHO88	RPO26	RPF1
RLP24	RLP24	HMT1	STE20	URA2	IDI1	NOG2	HGH1		AKL1	TEF2	NOG2	NOG2	ACB1	COR1	RVB1	POL1
KRI1	RPN2	ESF1	PRE10	FUN12	SIR4	UTP30	DPB2		FIN1	SRS2	SSF1	SSF1	PKP2	TUB2	SPT16	OGG1
ARP4	SRB2	BMH1	BRR2	RRP12	MAK21	SNU71	MOD5		CCT3	RPG1	GCD11	GCD11	TUP1	RPL43A	HDA2	PUF6
DBP2	CEF1	WBP1	SIR4	SWI6	RNR2	SIN4	SSU72		EBP2	RPL36A	SUP35	SUP35	CDC42	UBP15	SNT309	EFT1
RPN2	SKP1	YTM1	RSC2	TUB2	HIR2	SGF29	MRE11		RPS16B	KRR1	TAF14	TAF14	CKS1	IMD4	PRP6	ATP2
LSM12	ARP4	MAK11	MDN1	SMD3	CIC1	NOP13	CWC22		RPL1B	PSA1	LOC1	LOC1	TFC3	RPS7B	URB1	MAK21
SIR2	SIR2	MID2	TRM112	IPL1	MCM7	NSP1	HTZ1		RPS24B	CRM1	YCK2	YCK2	TAE1	NUP60	SGF29	VMA4
SRB2	MCM2	SPC1	SPB1	ATP4	GLN1	TFG1	ELC1		TEF2	COR1	DBP9	DBP9	KAP95	PDR5	SUS1	PIM1
MCM4	CKB2	ECM29	TAF10	CDC20	CST6	RSC9	SDO1		RPL31A	TSC11	RPL42B	RPL42B	RAD3	YAP1	RPB10	MCM5
POB3	POB3	RPT1	SNU13	MUD1	CEG1	PRP21	PSF3		BZZ1	RPS24A	RIO2	RIO2	CBF5	SAP185	IMP3	RAD23
RRS1	LSM2	SMC3	RPB4	SWD2	NOP7	NOP12	LSM3		KIN3	NOC2	NHP2	NHP2	PEX29	TOP2	RPB3	NOP7
NAM8	RRS1	NPL6	SIR3	TNA1	NCE103	MCM4	RRP5		KRR1	CCT3	RPB5	RPB5	YSC84	CSE4	RRP9	RPC25
CKB2	NAM8	SUR4	PRE6	POL2	RAD3	SSN2	CAR2		PSA1	NNF1	SNL1	SNL1	MPS3	NHP2	RPL18A	GCD14
TUB2	BUD20	ERG11	RPL11B	ARP2	RTR1	SPT20	ARB1		RPG1	STO1	ARB1	ARB1	SHO1	SSB2	KEM1	FCF1
RPF1	MCM4	CTK1	SWE1	NET1	SVF1	NUT2	PRP9		BRR2	RPT6	TDH2	TDH2	RPL5	RPL37A	RLP24	RPN10
RPO31	CDC39	PRE1	RPT3	VPS74	ERG10	RSA4	CAF40		TSC11	KIN3	BCK1	BCK1	BRR2	URE2	YEF3	UTP15
CDC39	RPF1	HXT1	SIR2	DEF1	KAP123	RPT3	OTU1		NNF1	RPL2B	IMD4	IMD4	SET2	RPS15	SKP1	PRE9
TFG2	RPO31	SSD1	GAL4	UTP8	BCY1	LUC7	CDC8		STO1	AKL1	GCN1	GCN1	CMK2	ADK1	ECM16	VMA5
SPC110	TUB2	SNQ2	NUP60	TDH3	SCL1	INO80	SYF1		RPL36A	BRX1	TIF34	TIF34	TRM112	YHR182W	SMX3	ERB1
PRE5	LRS4	RPC82	TFG2	HAS1	SGV1	PRP16	TFB3		RPN5	HTZ1	RPT6	RPT6	CDC25	RPL32	UTP7	SCL1
BUD20	TFG2	SNU114	RPT2	BRL1	SHP1	RSC6	SMC3		RPT6	BRR2	CDC3	CDC3	TEF2	RSC3	RPT6	CDC45
LRS4	PRE5	INO80	RRS1	RPS7A	SNF5	MRD1	CHL1		NOC2	PUF6	SLA1	SLA1	GPI2	ACC1	RRP1	RPL38
HCA4	SPC110	GCN4	ASF1	RPB5	RPN13	RPT2	BLM10		RPS24A	RPN5	RVB1	RVB1	GPI8	PDC1	RPN2	PRT1
SMX3	NHP6A	TOP1	RSC4	TFA1	SOD1	PUP2	YCG1		BRX1	BUD27	UTP9	UTP9	COS8	SKN1	ERG25	RPO31
CUS1	HCA4	TFG1	IES1	NUM1	RPS9B	PRE10	ACB1		PRP6	ARX1	FBA1	FBA1	MPS1	RPT3	HSH155	PMI40
CWC2	MDN1	ENP2	HRP1	CBF2	RPL40A	SRB7	DBP10		LSM4	ENO2	LSP1	LSP1	APC1	RPL36A	NOG2	SEC26
MDN1	SWI3	SPT8	MCM4	SMD1	LSM2	LSM2	TFB4		TEM1	PRP6	NOP53	NOP53	REC107	NUT1	EMG1	HSH155
NHP6A	SSD1	TPO1	SRB5	SKI8	RPB3	RPC53	SNU23		SPC24	SPC24	RPS17A	RPS17A	NOP58	RLP7	SMD1	PRE5
SSD1	TOP2	MRPL27	RPS6B	RPB3	EGD1	POB3	GCD10		RPL2B	RPL35B	UTP20	UTP20	TYE7	FCJ1	STH1	UTP18
SWI3	RTT102	SNF5	RRP9	APC1	SPN1	TPK1	RPC34		HTZ1	LSM4	CLU1	CLU1	PRP43	SED5	SEC27	SEC23
RTT102	SUA7	PRP8	RSE1	NAM8	PTA1	NGG1	DNL4		SIZ1	STE50	RFA1	RFA1	POP5	EGD2	CWC2	ESF1
SUA7	RIX7	RSC58	DBP3	DUN1	MEX67	RPB9	CBC2		GUS1	SET2	TUB2	TUB2	BBC1	CCT4	UTP21	NPA3
RIX7	SMX3	RRP17	REG1	CDC27	NET1	SPB1	URH1		PUF6	SIZ1	TIF2	TIF2	RPN5	CRN1	FPR4	ACT1
TOP2	DBP9	GSP1	IPI3	SPP382	PUS1	HMO1	PRP45		IRE1	RPS11A	NOC3	NOC3	BUD14	SCW4	ARP4	HNT1
CDH1	CUS1	PWP1	ISW2	SGS1	GPD1	SFH1	PRP11		SET2	BZZ1	RPT1	RPT1	NNF1	RPL20B	SRB4	POB3
CSM1	RPC10	FEN1	SAN1	TPD3	SKI6	LSM7	BRR2		ARX1	RIX1	FPR4	FPR4	CAN1	SES1	PSA1	PAP1
MCM6	SPT8	ARP7	RPB7	MCM6	BNA5	MCM2	RRP9		ENO2	NAF1	ESF1	ESF1	MCM6	TIF35	NOP12	KGD2
DBP9	CWC2	RTT102	ARP8	GSP2	TMA10	SPT3	CUL3		BUD27	GUS1	SSD1	SSD1	SKN7	HSP104	MUD1	RPL23B
RPC19	CSM1	EPL1	ITC1	PGD1	PSE1	UBP8	SMC1		STE50	TEM1	POR1	POR1	KEM1	NHP10	MAK11	ATP3
RPC10	ARP9	CDC39	SWI1	CSM1	ADR1	CDC73	MMS2		RPL35B	ADH1	ATG1	ATG1	STE11	RPL33B	MRPS5	RPL35A
NSP1	PRE10	SDA1	RPD3	TAF2	UBX5	NOP6	NOP9		PKP2	RPB3	RLI1	RLI1	LSM2	TEM1	MAK5	AFG1
ARP9	RPC19	UTP13	RPC53	SAC3	PNC1	CHD1	LSM2		RPB3	RPL36B	TEF4	TEF4	CCT3	TAF14	MRPS9	MAP1
SPC24	MCM6	BUD20	RFC1	CIC1	RAD9	IMP4	NAR1		NAF1	RPS6B	RPL23A	RPL23A	RVB2	RPA190	RPT3	ALG7
RGR1	RGR1	SSH1	DIG1	RPB10	RPC40	RPN2	EGD1		RIX1	IMD3	ARP2	ARP2	RAD53	TFG1	NUF2	SMC2
PRE10	NSP1	ARX1	RPS6A	RPN2	TRA1	HFI1	LSM5		IPL1	NOP12	KAP95	KAP95	RPL10	MMF1	SSB2	DIB1
SPT8	SPC24	SMB1	NEW1	CLN2	STB2	SOH1	CDC6		RPS11A	SNL1	GFA1	GFA1	YEF3	BOI1	RPT2	RDS3
NUP100	NUP100	ABF2	UTP6	HTL1	NUP170	SDA1	CAC2		SSM4	RPL27A	CMK1	CMK1	PUB1	PRE9	ADA2	GLN4
SIN4	CDH1	PRE5	HSP104	SWI1	ASH1	SNU56	NTF2		MAM33	MAM33	EFT1	EFT1	RAP1	SET2	SMY1	RPB5
PRP46	SIN4	UTP8	PAF1	RIM1	NUP133	CKB1	ESA1		SUR4	GAR1	YGR130C	YGR130C	TAF9	NOP14	NSA2	CLF1
PRP11	SWI1	MPP10	DIP2	RFC3	PMI40	PRE3	NCL1		ADH1	PIL1	RRP1	RRP1	SIN3	RSM23	SRB5	PLP2
MAK11	CTK1	SWP1	RAD53	TOP1	ORC4	PRP22	MGS1		MYO2	IRE1	NOP13	NOP13	PRP9	YEL043W	BMH2	ATP1
TPK2	MAK11	RPC19	IMP4	CSM3	BRR2	RNQ1	NUC1		RPS6B	MYO2	PTK2	PTK2	SLI15	TAE2	CMK1	SPT4
TID3	RIO2	NOP13	RGR1	RPT3	NOP9	SSN3	HRT1		RPL36B	SSD1	NOP6	NOP6	ESS1	RPS12	SPT8	SPT5
UTP6	MAK5	RPC37	MCM2	POB3	NUP145	KRI1	TOA2		GAR1	PRK1	SNF1	SNF1	VPH1	RPS22B	FAF1	FAP7
MAK5	TAF4	STE20	RSC1	RXT2	EBS1	PRP42	TRZ1		NOP12	RVB1	FCJ1	FCJ1	CDC24	HAP1	NOP13	NOC3
SWI1	UTP6	PRE10	PRE9	DSK2	UTP13	NUP42	ECM29		PRK1	PKP2	TIF35	TIF35	UBA1	TAF1	SPC72	ADE4
TAF4	CLB2	BRR2	RPS24A	MCM1	YMR074C	SGF11	BRE1		SNL1	SUR4	FPR3	FPR3	SSM4	VMA4	NIP100	BNA3
ARP7	ARP7	YET1	EGD2	MCM16	ERB1	CTF19	LTP1		IMD3	IPL1	UTP4	UTP4	CTF19	RPL19A	SOF1	RPS17A
MED4	RPA49	SIR4	SSC1	PWP2	PRP39	CWC22	BCY1		RVB1	DRS1	HMT1	HMT1	BET3	PAF1	FUN12	CDC48
CTK1	PWP1	RSC2	RPN5	UTP10	TAL1	HRR25	BUD20		RPL27A	NAB3	RPL33A	RPL33A	TIF6	CTI6	MRP51	QNS1
SNT309	TID3	MDN1	RFC2	AFT1	GSP2	PRE9	ADE1		SSD1	RPL26B	RLP24	RLP24	GZF3	ENT2	YLH47	ASF1
CLB2	TPK2	TRM112	NRD1	DMC1	ARP5	SCL1	PTC7		PIL1	SSM4	EFT2	EFT2	SNZ1	PRE6	RPS18A	VPS4
RAD23	RPS24B	SUR2	EMG1	GRR1	NEW1	NIC96	SBA1		LSM2	YAP1	NOC4	NOC4	GLN4	YPT32	TEF1	ASC1
IRE1	MED4	SPB1	RSC6	NOG2	TOM1	NOP16	RAD2		YAP1	DSK2	CCT3	CCT3	UBP10	PDB1	RSM23	DIS3
EMG1	RAD23	TAF10	PUP2	PHO81	NUP157	RPA49	PIK1		ESS1	NOP14	URA2	URA2	UFD2	GCN1	SUR4	MTR4
POL30	PRP11	FTR1	RAP1	CDC73	SCS2	RSC30	ATG4		DRS1	RPL13B	PDC1	PDC1	POL1	RPL35B	END3	SPT15
ESS1	ASF1	SNU13	SRM1	MCM7	YMR099C	KSP1	SME1		RPL26B	RPL12B	SNF2	SNF2	AIM4	NBA1	PRP9	TOP2
PWP1	EMG1	RPB4	SRB4	NHP2	LSM7	RPC34	KTI12		ARF1	RPS8B	SSZ1	SSZ1	SEC7	RSE1	PRP46	MCM3
SMC3	PRP46	SIR3	RSC30	RAP1	SRS2	SWI3	KRI1		MPP10	RPL9A	SGV1	SGV1	CAC2	BNI1	RSM24	UTP25
ASF1	SNT309	PRE6	CRM1	LSP1	JJJ1	SNF5	ALF1		NOP14	RPL14B	RPF1	RPF1	LSM6	ERG10	PRP4	SEC31
RPA49	SMC3	SWE1	RPS24B	RLP24	YDL124W	NNF1	SKP1		NOP6	ARF1	SKP1	SKP1	RPL7A	TEF2	TIF4631	TIF34
NUP84	RPL28	GPI8	PSH1	POP6	MSN5	MDM38	THG1		SLT2	MPP10	RIX7	RIX7	SPT16	ALD6	PRE5	CAR1
CLA4	RPS14A	RPT3	TSR1	CDC55	NUP53	GSP1	PRP40		LEA1	NOP6	SDA1	SDA1	ATG18	RPL7B	ATG1	TKL1
RPT4	ESF1	SSB1	UTP21	EBP2	HIF1	RPC31	FOL2		UTP10	LSM2	LSM4	LSM4	UTP13	COF1	NAM9	PRP6
TSR1	CLA4	ERV29	RCL1	IME2	UBC9	RPT4	MAK11		RPS8B	UTP10	TOP2	TOP2	TOS3	MBF1	RPN8	PSF1
ESF1	NAF1	TPO2	RPS2	GCR2	TAF6	BDF1	TAF6		RPL12B	UBP8	GUS1	GUS1	INO4	YJR107W	NAB3	RPL19A
PRP31	TSR1	SIR2	RPL11A	RPT4	SWI1	GAL4	RPA12		RPL13B	SNF2	RPS23A	RPS23A	XRS2	HPR1	MRPL1	ADE5,7
RRP9	ESS1	GAL4	RPS9A	NOC4	MSN2	PRE8	NOP15		RPL14B	SLT2	PWP1	PWP1	SNU114	UME6	HNM1	RSE1
PRP22	NUP84	ARF1	RPN2	NDL1	CCL1	BUD20	PRP3		SNF2	ESS1	MAE1	MAE1	SNP1	ZUO1	SDA1	SPT14
SMX2	MSN5	NUP60	POL2	SSN3	URA5	SNP1	TAF5		UBP8	URB1	SRP40	SRP40	RIM1	RIM13	SFK1	DPH1
NAF1	RRP9	TFG2	RPB11	SEN1	ARO3	YHC1	HAT1		RPL9A	RPS6A	SCP160	SCP160	RAD51	AHA1	ARP9	CSE1
SRB6	RPT4	GPA2	PDC1	TID3	URB1	RPC19	DEG1		GAL11	GCN1	TAF1	TAF1	GIN4	SNA3	MRPL17	PRP43
MSN5	RPD3	RPT2	RRP6	PRP39	PRE10	RPA43	RPL40B		GSF2	SGV1	NSA1	NSA1	MYO5	RPB8	RPL29	SRM1
RPD3	IRE1	RRS1	IKI3	RAD23	CAR1	SPP382	DBP9		TOS3	SAM1	RPN5	RPN5	ATG3	RPL1B	RSM10	HSP10
SLT2	SRB6	SED5	RFC3	STB2	SSL2	RSC1	TFC4		URB1	GSF2	UBC9	UBC9	MEC1	MAP1	ARF1	UTP22
NUP42	IPI3	ASF1	SOF1	SKM1	HSP12	URN1	RPB9		SGV1	LEA1	VMA2	VMA2	YGR130C	RIX1	UTP13	CCT8
ENP2	NUP42	RSC4	CTR9	POP2	YKR018C	SWD2	RRP3		RPS6A	GAL11	PMA1	PMA1	CBK1	SLA1	RSM26	SUA7
DIP2	RET1	IES1	SBA1	RRP1	RPS7B	BUD21	SMX3		GCN1	RPB5	RPS9A	RPS9A	NGG1	SNL1	CDC33	RPB8
UTP13	PRP31	MRP17	NGG1	IDP1	MAK16	PRP11	CTR9		RPB5	POR1	GSP1	GSP1	HRP1	CTF4	YAP1	SPT16
RET1	SLT2	HRP1	SUM1	RLF2	SPT8	HCA4	TFA2		RRP1	TOS3	PFK1	PFK1	MIG1	NNF2	KRI1	UBA2
RPB7	GZF3	MCM4	YLR455W	SGF29	RPL7B	NHP6B	CGI121		POR1	ASC1	DBP10	DBP10	SHE2	NST1	ERG11	SRP1
IPI3	ENP2	SRB5	RSA4	SRL2	NMD5	PUP3	RTF1		SAM1	RPL20B	YDJ1	YDJ1	SGF73	RPS23A	RPS20	RPL17A
LSM8	RSC2	RRP9	FOB1	RNA1	MIH1	PRP40	DUS3		GIN4	RRP1	RVS161	RVS161	TFC4	YMR074C	AIM4	LIA1
FAF1	NGG1	RSE1	NUP2	RPC19	SEH1	SWC4	PLC1		ERG11	CLU1	SPT8	SPT8	TAF1	TIF11	MRPS18	RPC40
DCP2	UTP13	DBP3	PTK2	SUA7	NOC2	CWC23	HTB1		HYP2	HYP2	RPL33B	RPL33B	NST1	GCD1	RSM25	RPS12
MED8	RPB7	HXT5	ORC2	NUG1	NIC96	IES1	HUL5		TOR2	GIN4	BUD20	BUD20	PAC11	NOP1	TRA1	DOA1
MPS1	NSR1	REG1	PRP19	RTG3	BUR2	CKB2	CDC53		TID3	ARP2	LSG1	LSG1	UBA4	GIS4	MRPL35	ARG1
YAF9	FIN1	PHO86	LRS4	ESS1	SLX5	ALB1	UBC13		LSM8	CKB1	UBP8	UBP8	SUS1	CMK2	PRE6	RPB7
NGG1	PRP22	ERP1	CTI6	TOM40	NOT5	PSE1	ADA2		TPK2	PRT1	RIM1	RIM1	SEN1	UBA1	DBP9	RPS23B
RSC2	DIP2	IPI3	LSM12	NTR2	RRP12	UTP18	SPN1		SNU114	UTP20	POB3	POB3	RAD23	CYC8	ERV25	RIO1
FIN1	FPR3	ISW2	BFR2	MRPL4	IMP4	NUP159	SAD1		RPL20B	TPK2	RPB10	RPB10	PIL1	NIP7	SNF1	GCD10
GZF3	MED8	SAN1	HAT1	RPO26	IES4	NUP145	THR4		ASC1	TID3	SNU13	SNU13	RPT6	VPS29	KAP123	COQ2
CSE2	CSE2	MRPL6	DIM1	SUS1	SUM1	PRE7	BNA6		CLU1	NIP1	CKB1	CKB1	RPB2	ALG12	TCB3	RPL42A
SOF1	LSM8	RPB7	REB1	POP3	SSN2	MRP4	GSP1		BEM1	SNU114	STO1	STO1	VPS64	DED1	SRB2	SEC21
RPT2	RPL11B	ITC1	NSP1	YAF9	DRS1	NUP82	RAD30		CDH1	TOR2	RPB3	RPB3	MCD1	TOP1	MRP7	RPG1
CKS1	NOP13	SWI1	UTP14	TAF10	TFB2	RPC17	RRP46		RPN3	RPT3	RPS0A	RPS0A	RIM11	ASC1	TAF1	RRP12
TFG1	TFG1	RPD3	TOR1	HSP104	SPO1	PRP45	CFT2		PRT1	RPL18A	ZUO1	ZUO1	RRP12	NUP188	CUS1	ZWF1
NUP159	RPB4	RPC53	FIN1	KRR1	UIP5	HTL1	RPC19		UTP20	SSZ1	HSL1	HSL1	CLB2	RPS23B	IMG1	PRP8
RSC3	RSC3	RFC1	RFA2	MCM3	SCP160	NAS6	FAP1		ARP2	CLA4	ECM16	ECM16	HSP104	POP2	UBP10	FAL1
TUP1	FAF1	DIG1	CLA4	IKI1	RRP45	KAP123	UMP1		SED5	CDH1	YGR054W	YGR054W	ATP14	RPL24B	RGR1	GLN1
FPR3	SMX2	TSC13	LSM4	RRP6	RAD5	ABF2	NOC4		CKB1	NOP4	NEW1	NEW1	RPL40A	MLC2	UTP8	KAP104
NOP13	YAF9	GSF2	NFI1	FIN1	DDC1	RPN7	LEO1		CLA4	SED5	RPS26B	RPS26B	PDS1	NOP56	NAM8	HEM15
CPR1	DCP2	NEW1	PNO1	RAI1	NOP15	PNO1	SPO14		RPT3	ERG11	NAN1	NAN1	SET1	CPA1	PHO4	CDC33
RPB4	MPS1	UTP6	RRP15	TIF6	SWD2	LSM3	GTR1		NIP1	UTP7	RPB8	RPB8	NOP15	ORC1	RPO31	HHT2
MCM16	POL30	HSP104	NHP10	SET1	NOC4	ISY1	HMF1		RMP1	GZF3	PRE6	PRE6	MUM2	RPL40A	MRP13	ERG10
NSR1	SOF1	ERP4	NSA2	SSB1	SRB4	RPC25	UBI4		ERV25	SPT8	RPN2	RPN2	RPS9B	RFA1	SAM1	DST1
UTP21	NUP159	PAF1	NMD3	HUL5	CHD1	TAF3	KAP123		YKU80	RPS7B	SWE1	SWE1	CDC19	YGR054W	PRP31	CHC1
IMP3	RPT2	DIP2	RSC9	MCM4	SKN7	EPL1	ERG12		SSZ1	ERV25	TIF4632	TIF4632	PAM16	MLC1	LAS17	TRM8
TRM112	CPR1	RAD53	RPT4	RSC8	CLB5	AME1	YAF9		RPL18A	UTP4	HRK1	HRK1	MAM33	RPB11	MHR1	HHT1
MCM3	SUB2	IMP4	MCM6	ZDS1	CYS3	PHO4	SMD1		UTP7	FUN12	RPO26	RPO26	RTK1	RPS10A	RSM7	FRA1
SUB2	TUP1	RGR1	HHO1	PKC1	YDL233W	CDC40	RRP6		NOP4	RPN3	NRD1	NRD1	PEX14	RPC19	NOP53	SPT6
ORC2	CKS1	MCM2	CPR1	CBK1	MRS6	ARP5	MSH2		UTP4	TIF2	TIF5	TIF5	UTP22	CKB2	MRP21	GUT2
MED7	NOT3	RSC1	RRP7	PIL1	RPL40B	CDC5	TRP5		TIF2	YKU80	RAI1	RAI1	ARF3	STI1	DYN1	NOP10
PRE6	SAN1	PRE9	MOT2	MSN2	LSM4	SNF12	REV3		SPT8	LSM8	NSR1	NSR1	RTT109	NUM1	MRP1	RVB2
SAN1	MCM16	EGD2	MRD1	ARP4	KRR1	BFR2	UBC9		IME2	RPL18B	PUF4	PUF4	HSL7	ERG5	MED1	RPL43A
CWC21	PRE6	SSC1	YHB1	CKB1	IKI3	CDC48	CDC55		GZF3	RPL19B	STE20	STE20	CYC8	NUP192	NOP9	RPO26
NOT3	UTP21	RPN5	SNF12	SSN2	KSS1	SET2	PDS5		SUP35	BEM1	UTP15	UTP15	MOT3	NCE102	CTF19	LCB2
BFR2	ORC2	RFC2	RTG2	KNS1	PHO13	PSH1	RPC11		SHR3	IME2	SET2	SET2	PSY2	SUS1	MRPL7	POL2
PRP3	MCM3	YPC1	HOG1	PTA1	NUP192	IPI3	PRP22		FUN12	LSM12	CTK1	CTK1	KAP123	PUF6	BCK1	GCN3
INO80	IMP3	NRD1	MSH6	TOP2	PUP3	ARP8	REV1		LSM12	PWP1	NMD3	NMD3	MRPL16	SSK2	GPI2	BRF1
NUP57	MED7	EMG1	LAS1	ESF1	DOT1	RPN13	NCB2		RPS7B	SEC2	MCK1	MCK1	EAF3	DBP2	HMT1	RFA1
RPA43	RPA43	RSC6	MTR4	SSL2	SWI3	SUB2	CEG1		PWP1	RSC8	STH1	STH1	MDY2	SNX41	MRPL4	GET3
PRP39	TRM112	PUP2	ESS1	RNR2	YMR315W	CDH1	EBP2		NOC4	SHR3	RPS10B	RPS10B	CNB1	CUE5	CDC48	COP1
NUP1	SNF5	RAP1	MCM3	UTP20	BDF1	PTA1	UBX5		SNP1	NOC4	UTP7	UTP7	CPR1	NUP53	NHP2	PHO13
AME1	BFR2	SHR3	SIS1	MOT2	RNA1	RRP15	RNH201		RSC8	GFA1	RPT2	RPT2	GTT1	SNF7	CMD1	UTP14
YAK1	INO80	SRM1	SRB2	HDA2	MOT2	SPT4	CTF4		SEC2	SUP35	CMD1	CMD1	TAF6	RPF2	COY1	TEF1
MOT2	CWC21	SRB4	SEN1	RPS24B	NOP2	TOP2	RAD6		RPL18B	KRI1	RPL11A	RPL11A	ERG11	GSF2	CSE2	TPD3
PSH1	TOR1	RSC30	RFA3	RRN6	MVP1	GCN4	LSM1		RPL19B	TUB2	EGD2	EGD2	IMD3	SEC2	RPN3	MRI1
SNF5	PSH1	PSH1	TAF4	KIP3	TOA2	ISW2	SLU7		MRP4	CLB2	UBP13	UBP13	YHL042W	EMC4	KAR2	VPH1
BUD14	NUP57	TSR1	MEX67	PSH1	PEF1	UBC9	RPC10		GFA1	HCA4	SBA1	SBA1	RPL6A	GRR1	FIN1	UTP20
SSN2	MOT2	UTP21	SWI5	TAF4	GAR1	LSM8	RFA2		TUB2	SNP1	HSP60	HSP60	SUP45	CDC11	RSC3	RRP40
PRE9	NUP1	RCL1	IPL1	GAR1	EPL1	NOP53	MTR10		SHE2	RMP1	RPT3	RPT3	CLF1	CLN2	SMX2	RRP45
MCM5	PRP39	RPL11A	NAF1	YLH47	DPB4	SPP381	LSM6		CLB2	RPN2	YAP1	YAP1	CYS4	AKL1	MRPL3	SNU13
TUB1	AME1	RPS9A	CDC5	DNM1	STP4	RPC11	MSL5		RPN2	NNF2	RPL14A	RPL14A	SSC1	RPS25A	MCK1	ALG2
DIB1	PRE9	RPN2	CLF1	ERB1	BRX1	ESF2	LCP5		TUB1	BUD20	GPM1	GPM1	SNF7	ILV5	TSC11	CDC40
SNU13	PRP3	POL2	ACS2	MEK1	BTT1	ESF1	NPT1		HCA4	SAC3	NUP116	NUP116	ERB1	SMC3	RPS22B	SLD5
DPB2	NUP2	RPB11	LEO1	GID7	SSA4	BMH2	FCP1		PRP45	YAF9	MIS1	MIS1	SUR4	RPS29B	IMG2	BRN1
LSM3	TOP1	PDC1	RNA1	NMD3	RAD6	TUB2	RRS1		KRI1	NOG2	FKS1	FKS1	MRS6	RSC1	RIX7	HUT1
RPC82	NPL6	RRP6	PRP39	LSM3	SEC13	NUP133	TRA1		ERG25	MAK5	PSE1	PSE1	WWM1	THS1	RPT4	RBK1
TPK3	SSN2	IKI3	ARB1	ASH1	PPH22	YJU2	SNU66		BUD20	TUB1	ARF1	ARF1	MSS4	RPL23A	PRP39	RPA190
TOP1	HSP104	RFC3	ALB1	PCC1	GSY2	CFT2	TAN1		YAF9	MYO1	CHD1	CHD1	BRE1	RPL35A	PET123	ERG26
CYC8	RPC82	LAS17	SCL1	CDC23	POM152	MCM5	SMC6		ERG6	RPL24A	TSA1	TSA1	DNL4	SHP1	SRB6	VPS45
NUP2	SNU13	SOF1	MUD1	SUB2	PRI2	NHP6A	MAD2		SPC1	RPL12A	HSP104	HSP104	MNN11	PDR10	KAP95	ADE13
NPL6	MED1	CTR9	DCP2	KAR2	ADE1	YAF9	ELF1		SAC3	ARB1	FAS1	FAS1	SSL1	RPL14A	MRPS17	BUD31
IME2	CLN2	SBA1	ADR1	RPA190	REG1	IES2	YKU70		NNF2	PRP45	PRE5	PRE5	YGR054W	KSP1	RPN6	NOP14
CLN2	MCM5	NGG1	UME6	CWC21	NUP82	MCM3	MUS81		NOG2	SHE2	URA7	URA7	VHS1	RPL4B	TOR1	BFR2
MED1	LSM3	RPL3	MED8	PRP16	IRR1	RPD3	KAP120		MYO1	HOG1	BEM2	BEM2	NNK1	VMA1	RSM27	ARP3
HSP104	DPB2	SUM1	CDC53	JSN1	SSF2	IES4	TFB1		MAK5	SPC1	ARC1	ARC1	UTP5	RLP24	ISW1	RPL43B
NSA2	DIB1	YLR455W	TYE7	LSM8	MSH3	RRS1	KAP114		KAP104	URA2	TRM112	TRM112	ALY1	HSP26	LSM2	GEF1
MRD1	SWI5	RSA4	RNQ1	LGE1	CKB1	GLE1	SKI3		MYO5	ERV29	SIN3	SIN3	SIS2	YMR291W	PRE9	PSF2
SMC1	ARP8	RPL25	TOA2	BCY1	PRE3	NUP157	CKS1		ERV29	DBP2	MPP10	MPP10	AAC3	OLA1	MRPL20	TAE2
NIC96	DIA2	FOB1	NNF1	NSE3	RPC11	NUP120	SWC4		HOG1	ERG25	TSR1	TSR1	YTM1	MSS116	NUT1	RPL6B
CDC27	RRP7	NUP2	SPT4	SCH9	GDB1	RRP7	URA6		BUD14	PMA1	SSC1	SSC1	RCL1	OXA1	MRPS35	SDO1
RRP7	SEN1	RPS5	YKU80	STH1	NAN1	SIR2	PNC1		ARB1	MRP4	SUB2	SUB2	PKH1	MAK5	RAI1	SPE1
SEN1	NSA2	ORC2	RIO2	HPR1	NOP10	ASF1	SAS10		PMA1	MYO5	HRP1	HRP1	MLP2	LAP4	RPN13	ATP5
PRP21	MRD1	RPS17B	RPC11	NOT3	TIF6	SNF1	JJJ1		SWP1	RIM1	RPO31	RPO31	POR1	GIN4	SRB8	MBF1
SRB7	YAK1	PRP19	IFH1	PAC1	YDR034C-C	SYF2	PSE1		RPL12A	GCD11	KAP104	KAP104	NPA3	PAC1	PRP2	RPL36B
NUP82	CYC8	LRS4	TAF2	RPN1	HNT1	TAF7	DUS1		URA2	KAP104	RPS14B	RPS14B	INP51	YDL199C	NNF1	NUG1
MPS3	TUB1	CTI6	TOM1	HSK3	FCP1	ASM4	RPB11		GSP1	NET1	ACC1	ACC1	TUB1	VMA8	RPA190	YJU2
SCL1	PUP2	RPS1B	SUA7	PRE8	YBP2	NUF2	TIP41		RPL24A	NOT3	RPP2A	RPP2A	MRH4	CDC73	SNL1	SEC11
HSK3	BUD14	RPL6A	PRP6	SRB4	RAD7	DIM1	POL4		RIM1	TRA1	YTM1	YTM1	HMO1	RFC2	RIO2	BET3
LAS1	SMC1	PDR5	YKU70	SGV1	YNL010W	POM152	ADI1		GCD11	NSA1	RPS19B	RPS19B	SLN1	GAL4	YML6	KTI11
PUP2	MUD2	LSM12	IOC2	CAC2	CAM1	RCL1	NAM7		DBP2	MUD1	AHP1	AHP1	UBP7	RPS16A	TAF10	CRM1
PPH22	IME2	BFR2	RPC17	LSM7	HOM2	TAF4	SKI6		NSA1	VMA1	RRP15	RRP15	ECM1	RPS30A	RSM22	YMR1
ARP8	PPH22	HAT1	ORC3	NUT1	HCH1	NUP100	EAF3		DCP2	NOC3	SMC3	SMC3	RPT3	CYS4	RPG1	ATG3
DIA2	NUP157	RPL20A	MCM7	STE12	KAP114	RRP6	TOM1		NET1	UTP9	PFK2	PFK2	PUT4	DOS2	YHR140W	NOP4
MUD2	NUP82	DIM1	UBA1	SWI5	CSE1	DBP2	SIN3		TRA1	ERG6	LAS1	LAS1	CLU1	MLP2	MRPS8	TEF2
RLF2	NIC96	REB1	SWI6	POL1	NSE5	SIZ1	DNA2		MUD1	BUD14	VMA1	VMA1	IBA57	GCD6	MED11	RVB1
SWI5	HRP1	NSP1	RAD23	RNR4	GRE3	NUP192	SWD2		BBC1	RPB10	OTU1	OTU1	SHQ1	PUP2	MED6	NPL4
NUP157	PAF1	UTP14	SGF11	BUD32	YPD1	OKP1	TSR2		VMA1	SWP1	YDR333C	YDR333C	SUI2	SPT5	NPL6	SEC61
IMP4	ABF2	RPL16B	SAC3	PRP4	TOA1	BLM10	KAR3		NOT3	BBC1	CRN1	CRN1	SPC110	PWP2	SWP1	PRP46
RSA4	SCL1	RFA2	HSP26	NSE5	CKS1	NHP10	RAD7		PDR5	DCP2	CRM1	CRM1	RSA1	UTP10	PRP3	RPL7A
HRT1	TPK3	CLA4	DBP7	SMX3	HCA4	SMC3	SWD1		NOC3	RPA190	CDC73	CDC73	YOS9	ROM2	MRPS28	VMA7
MSL5	LAS1	LSM4	SPT6	MEX67	MTR2	RRP45	MET18		RPB10	SSF1	NET1	NET1	THI3	RPS25B	RPN7	RPB3
SAS10	SRB7	NFI1	SPT20	PRE5	GLC8	NET1	TMA16		UTP9	NIP7	YHB1	YHB1	YLR243W	YAP1802	NOP6	DSK2
RPB11	RLF2	PNO1	RPC25	ENP1	AOS1	LSM5	YIH1		FEN1	EFT1	SIS1	SIS1	PGK1	PSP1	UTP30	COQ3
HRP1	RSA4	RRP15	LEA1	NUP100	UPF3	SWI1	TOF1		SHO1	ECM16	LSM12	LSM12	THG1	ITC1	ARP7	PSD1
MED6	RPS6A	NHP10	HTL1	TOM22	TEL2	NSR1	BCP1		NIP7	GSP1	PGI1	PGI1	TAF14	RAS2	MED8	SMT3
SNU71	SAS10	NSA2	FUS3	RPD3	SRP72	CDC27	SCP160		RPA190	TDH2	CKB2	CKB2	SCS2	ACP1	PRT1	SRP101
SPC105	IMP4	RSC9	SKP1	GTT1	YPR1	DBP3	LSM7		RRS1	RRS1	SMB1	SMB1	PRP6	BUD3	CLPB	YUH1
SLX5	HSK3	RPT4	CHK1	YKU80	NSR1	MCM6	YTM1		ECM16	LOC1	CCT4	CCT4	RNQ1	ADH3	RPS2	RRP4
OKP1	NMD3	MCM6	SFH1	SWI3	RNQ1	NUP57	HRR25		EFT1	STB2	MDN1	MDN1	RPC40	SEC22	MRD1	PSO2
NMD3	RPB11	HHO1	HIR2	NOP12	RTG3	RPN14	YTA7		SSF1	TUP1	TIF1	TIF1	CDC13	YPT1	HMO1	ARC40
SPT4	MPS3	RPL2A	SCP160	RDS1	ACB1	NUP188	LOS1		TUP1	RNQ1	CHC1	CHC1	SNO4	ADE12	BMH1	ARC18
TAF2	BUD21	HSP30	LHP1	HSP78	PTC3	PWP1	SMX2		TDH2	TEF4	SEC31	SEC31	RNA15	RPP2A	NAP1	LPD1
PAF1	PRP21	RPL27B	ARP5	RIX7	GRX1	NTC20	TOA1		RNQ1	PDR5	MAM33	MAM33	NAM2	YKL151C	RET1	EGD2
BUD21	HFI1	CPR1	RPS7B	NBP35	HPT1	YSH1	YSA1		LOC1	FEN1	RPL26A	RPL26A	MLH1	SPT8	SED5	TMA19
HFI1	SPT4	RRP7	RIF1	CLB5	SME1	CFT1	RAD51		GTT1	PGK1	RPL38	RPL38	TRZ1	SGT2	CCT6	PGM2
MED2	SPC105	MOT2	SPN1	SMC1	DIP2	RFC2	GDB1		EMP24	HRK1	PRP19	PRP19	PSA1	AIM31	HCA4	HHF1
ABF2	MSL5	MRD1	KSS1	REV1	YRB1	ORC2	PHR1		MLC1	SHO1	ISW1	ISW1	YLR125W	ESS1	RPN12	RRP8
SDA1	SLX5	YHB1	NUT1	MSL5	THO1	CDC33	SNP1		CMK2	RPT4	GAL11	GAL11	MOT1	VMA6	ENP2	CYM1
POL2	MED6	SEC22	NUP157	REB1	SET5	UME1	NIC96		STB2	RPB8	CCT8	CCT8	RSE1	RSC30	SNU23	ERG20
LUC7	SNU71	RPL17B	TUP1	SNF4	UFD4	RTR1	LHP1		PGK1	EMP24	RPC10	RPC10	PET100	VTC1	UBP8	VAC14
SME1	MED2	SNF12	IOC3	NIP7	RPN2	SEH1	UBP12		RPT4	MLC1	SUI2	SUI2	YPL108W	YCR043C	RSC58	GND1
PRP16	SDA1	RPL17A	YNG1	PRE9	WTM1	PAF1	ORC2		RPB8	PGD1	RPT4	RPT4	ADY2	ARC35	PGD1	FMP41
NUP49	OKP1	RTG2	HIF1	CDC4	ASK10	MCM7	SRP72		HRT1	RAD23	SCD6	SCD6	HOP2	APL3	RPC10	MLH1
RAP1	TAF2	RPS16B	RPC34	PPZ1	OTU1	FPR3	PCT1		PET9	VPS9	AKL1	AKL1	LDB17	SMY2	SME1	GDI1
PDS1	HRT1	HOG1	DEF1	NAN1	YML081W	COR1	LSM4		RAD23	SNF7	FAS2	FAS2	SLP1	YPR063C	MED4	TMA22
DAM1	CDC27	MSH6	IMP3	SIR3	STH1	TAF2	POL5		SNF7	NAN1	VPS1	VPS1	SGA1	BEM2	MRPL24	NAR1
RTT107	RAP1	LAS1	CEG1	XRS2	CDC39	CTI6	HEM3		TEF4	CMK2	SEC26	SEC26	ARF1	COP1	RPL33A	STT3
LGE1	LGE1	MTR4	PUB1	CKB2	BAT2	IES3	RPA49		HRK1	MAE1	PHO88	PHO88	BET1	UBP13	LSB3	TMA46
SIR3	SME1	ESS1	SPC110	MHR1	FOL2	MDN1	CUS1		SSN3	SSN3	RPL29	RPL29	RPL4A	SPC19	MED2	BUD32
MLP2	NUP49	MCM3	MLP2	DDC1	RLI1	BMH1	BNA5		PGD1	UTP15	TRA1	TRA1	UME6	YRB1	RPC82	COQ5
NUP53	SIR3	SIS1	VPS75	PPT1	TFB4	CHL4	CDC23		HSP60	SRB5	PDB1	PDB1	YKU80	LSM4	BUD20	SMD2
NUT1	NUP53	SRB2	RFC5	PUF6	MOG1	NUP170	HFM1		UTP15	HSP60	NOP9	NOP9	TDH2	SEN1	PUP2	HEM12
DIM1	MLP2	SEN1	SNF6	PRP2	TRM112	SKP1	LTV1		SMD3	RPS18A	FAA4	FAA4	MYO2	MDN1	CWC21	TYS1
POL1	NUT1	RFA3	OYE2	YAP6	GRX3	DIS3	PFS2		PRP9	PKC1	BDF1	BDF1	HTZ1	URA5	NAS6	TUM1
MTR4	SPB1	RPL13A	RLI1	SAN1	YOR342C	SEM1	CDC14		CDC39	SEC10	TOP1	TOP1	RPL27A	MLP1	MED7	GCD6
UTP18	LUC7	TAF4	PRP40	CDC39	CLA4	APC11	RAD26		PRP11	RVS161	CDC39	CDC39	SPC72	CHS1	ADH1	PLP1
SRM1	DAM1	MEX67	NUP159	SCP160	TMA7	TAF11	CWC24		SEC10	LGE1	RPL31B	RPL31B	MSH2	EGD1	MRPS16	TOP1
SYF1	CTR9	RPL10	RHR2	AME1	TRM8	ITC1	CDC5		PKC1	RPO26	GCN4	GCN4	POP6	TPM1	MAM33	ARP2
RFA2	EPL1	SWI5	BUD21	BRX1	SMB1	MSL5	INO80		NAN1	PET9	TFG1	TFG1	SAP185	PUF2	SNF2	VPS34
SWD2	SRM1	NAF1	ASK10	ELA1	ARP7	TPK2	TFG2		SIT4	LAS1	RPL35A	RPL35A	MEK1	HSP150	BDF1	POL12
NUT2	POL2	RPL4A	MSH2	APC2	SQS1	NUP53	FCF2		WWM1	WWM1	ACS2	ACS2	AIM31	BZZ1	DIB1	PUS7
EPL1	DIM1	RPS3	AME1	MAK5	AFT1	YLH47	TGS1		BOI1	PFK1	PRE9	PRE9	ERG25	RET2	NUT2	NMT1
KIN28	SPT20	CLF1	CSE2	ORC5	SNU13	MUD2	HHO1		TPO1	GTT1	NPA3	NPA3	STE50	UBP6	RPN9	YCS4
RPC37	RSC58	ACS2	ORC5	RAD54	RPS31	SIR3	BMH2		SRB5	SPC110	ALB1	ALB1	ITC1	RPB7	RPB4	SLC1
NAB3	RSC6	RPL6B	CKS1	ATP2	SNL1	SLA1	RAI1		YSC84	EFT2	RPL19A	RPL19A	CBF2	TMA19	CKB1	HCA4
RSC6	PRP16	LEO1	LSM2	RNA14	CRZ1	SRP40	ELP4		RPO26	PRP9	IPP1	IPP1	ATP2	FAS2	RPC37	KAP95
SPB1	PNO1	RNA1	NOP16	RRS1	SRP21	MCM21	TFB5		NHP2	SMD3	SUP45	SUP45	URE2	UBP8	MRPL36	SUB2
RSC58	RPC37	RPL36A	SLT2	VPS75	SNU114	NUP2	ECM5		LAS1	PRP11	PET9	PET9	CCT6	RPS28A	NNF2	RPS1B
TFA1	DIG1	RPL8B	SVF1	NHP6B	MEC1	UMP1	SSF1		SPC110	IMD4	RRP9	RRP9	MYO3	EFB1	RSC2	UFD1
PNO1	ADR1	YLR413W	RFC4	RFC2	CTH1	RNA14	RRP14		MAE1	CDC39	ESS1	ESS1	ADH1	CCT7	SPT20	MRF1
CTR9	EAF6	RPL16A	LYS20	OKP1	PPT1	TFA1	NTG2		RPS18A	HRT1	DCP2	DCP2	RPS8A	FPR1	LSM3	UTP10
RRP6	UTP18	PRP39	RTR1	RPT2	IES6	HMT1	SER2		EFT2	TPO1	RSC3	RSC3	NUM1	NAS6	LSM6	ERO1
CCR4	PDS1	ARB1	MCM5	UTP7	NUP85	PTI1	FYV10		RVS161	IKS1	ENO1	ENO1	CRN1	RPS31	RPL12A	ARB1
YKU80	MTR4	ALB1	BDF2	MSN5	NUG1	CDC39	TAF2		LTE1	BOI1	RPS25A	RPS25A	TIF4631	RAD6	ROX3	SAC6
SET1	CCR4	SCL1	UME1	PRP31	SRP68	BUD31	NUS1		IKS1	NOP13	RPL24B	RPL24B	CDC33	TAE1	RPB11	YKT6
SPT20	SRP40	MUD1	UTP18	PRP11	RPA49	NAP1	GCN5		LGE1	RPS15	TCB3	TCB3	COY1	RFC1	NSP1	COQ4
ADR1	POL1	RPS13	MED1	RIX1	BDF2	RFC3	RRB1		TCB3	TCB3	ENP2	ENP2	SPC24	SEC26	RSA4	COF1
EAF6	KIN28	DCP2	RXT2	KAR3	NTF2	ASR1	SSM4		LSM3	LTE1	IFA38	IFA38	PRK1	IDH2	LSG1	HHF2
DIG1	NUP60	MEP3	TPK2	ACB1	EDC1	SIR4	SCS2		YTM1	ESF1	RPN3	RPN3	MDM38	SEC21	RTT102	SER1
SPO12	NKP2	RPS1A	RCO1	RPB8	NOG2	IES6	NAF1		MPS1	YSC84	DBF2	DBF2	GAL4	PRE8	SSN2	RPL16A
NKP2	YKU80	ADR1	HSH155	ASF1	YCS4	RAD53	ISW2		SKY1	ARC1	ALD6	ALD6	DEF1	KIN1	HFI1	RRN3
CDC53	RRP6	UME6	MED7	CTF4	IZH4	APC2	TAF9		SNU66	YTM1	TDH1	TDH1	SMY1	NOP10	SIN4	HGH1
TAF7	RPS2	ALG1	PBP1	RAD50	SAD1	PAP1	DBP5		ARC1	PUF4	MYO2	MYO2	SHP1	VAC7	MRP49	SMD3
CLB3	NUT2	LAC1	SRS2	SUM1	SGF29	POM34	RKR1		MDM38	KOG1	RPC19	RPC19	RAD14	ERG25	TFG1	DOM34
NTR2	NAB3	MED8	RPA34	ITC1	PIK1	NRD1	SET5		PFK1	STH1	BFR1	BFR1	RPG1	MHR1	IMD3	PAC10
MTW1	TFA1	CDC53	PAN1	MCM5	YER163C	APC5	TAF13		IMD4	CDC73	GBP2	GBP2	SEC22	PRE5	MRPL13	EGD1
CBF2	SYF1	TYE7	NOP10	SAS10	RAD4	NUP60	YAR1		CSM1	SNU66	GIN4	GIN4	SML1	ADH6	RPB7	ELP2
RPS2	RFA2	RNQ1	ORC6	RRI2	HMG2	CRM1	SHQ1		RPS15	CSM1	RET1	RET1	LEA1	MCM2	RSC4	SRV2
PRE8	SNF6	CSG2	MLP1	SPS1	HOS3	REF2	HSH49		ESF1	NHP2	PUP2	PUP2	SEC62	IPP1	SPT3	NAP1
MSH2	IES1	TOA2	GBP2	ORC2	APC5	IOC3	GLE2		CLF1	MPS1	PRE10	PRE10	PMA1	RNA14	SNU71	RNR1
SRP40	NHP10	NNF1	PRE8	FIP1	GID7	TSR1	MIC17		KOG1	RPL32	RRS1	RRS1	KRE6	ALR1	CCT3	TIF35
UTP30	TAF7	SPT4	CCR4	SKI6	SBA1	TAF8	TAF10		NSP1	LRS4	TOR1	TOR1	RTT107	SME1	PRE10	PAB1
WWM1	SET1	YKU80	RRP45	PDB1	MCM3	APC4	NUP57		CBK1	HSP104	LSB3	LSB3	STE7	RPC10	SPB1	GSH1
IES1	HPR1	RBD2	EGD1	RPS9B	SSF1	TOP1	HOM2		STH1	RPS0A	SWI3	SWI3	CDC34	SSH1	YAF9	UBP14
CHK1	UTP30	RPC11	NUP188	RGR1	RPO31	SGV1	SMC5		PUF4	SIT4	DEF1	DEF1	TOM22	GSP2	PRE8	MGE1
NHP10	STB2	RPL2B	NUP57	SNT309	YNL134C	TFB4	IPI3		SIN3	SIN3	GCN20	GCN20	SER3	MET4	RRP15	CEX1
DUN1	SPO12	IFH1	DIA2	COB	ESF1	SWR1	TPA1		HSP104	SKY1	REG1	REG1	BDF1	YMR086W	GCN1	RPB10
NUP60	CLB3	TAF2	PPH22	KIN28	SWI5	ECM2	PRP4		CDC73	CBK1	OLA1	OLA1	NTR2	CYR1	SIN3	SDH2
HPR1	MTW1	RPL15A	ESF2	ARP6	SEN15	RFC1	PSY2		NOP13	CLF1	AHA1	AHA1	BMS1	RGI1	RSC9	PEP8
SNF6	RTT107	TOM1	ASH1	YJL113W	BUD22	EAF3	TAF7		YAK1	COP1	HSP42	HSP42	ADY3	PTA1	MRPL9	DHH1
STB2	CDC53	SUA7	SAS10	SNU66	PBI2	NUP85	CUS2		VHS1	LSM3	CCT2	CCT2	MED8	UIP5	SRB7	STI1
ROX3	SWD2	PRP6	MBF1	SRP68	NAB3	FIP1	SPC97		LRS4	SAP185	RPA43	RPA43	TOR2	RRP6	LSM7	RAD50
POM152	CHK1	YKU70	RNA14	RIF1	KRI1	PDS1	HRP1		RPL32	KEL1	VIP1	VIP1	KIN1	TOM22	HYP2	SGD1
DIS3	PRE8	IOC2	RAD52	PFK2	PIH1	MSH6	PKC1		RSE1	SCP160	GND1	GND1	MCM5	ACO1	POB3	UTP4
RPC34	CBF2	RPC17	PDR1	PKH2	GRE2	TAF13	NOP53		COP1	PDC1	PDR5	PDR5	RPA135	TCO89	SUP35	TRM10
MCD1	NTR2	ORC3	OKP1	MTR4	UBP10	MPE1	PXR1		SMD2	SCD6	COP1	COP1	END3	OLE1	TDH3	IST3
RRP15	DBP3	MCM7	NOB1	PIH1	PPN1	IKI3	HTA1		MPS3	NSP1	FUS3	FUS3	LRS4	CIN5	SHR3	URA1
ORC3	ROX3	UBA1	TUB1	STN1	RHR2	HAT1	APN1		VMA2	VMA2	ADA2	ADA2	SED5	RPL21A	NIP1	PDI1
RSC4	REG1	SWI6	MSN5	RPS14A	YRB2	MOT2	URA4		RPS0A	YAK1	SEC18	SEC18	NOP12	YAP1801	IMP4	LUC7
RMP1	RRP15	SRP102	RPB9	MCM21	URA6	NUP1	GRX4		PEX13	CKB2	SIZ1	SIZ1	CIC1	IPT1	NUP84	GCD2
RNA14	POM152	RAD23	NIC96	RHR2	URM1	STE20	RAD4		SAP185	VHS1	RHR2	RHR2	MRPS9	PER33	PDR12	DPB2
RNA1	GBP2	RPS22A	PRP9	PPH22	NNF1	RAD23	ORC4		KEL1	RSE1	TMA19	TMA19	CDC11	EDC1	MRPL8	GCV3
SCP160	ISW2	SGF11	RNR4	ERG11	LHP1	RPL3	DOC1		RPN12	RIX7	ILV5	ILV5	RCK2	CYB2	GFA1	SHM2
LSM7	WWM1	SAC3	LGE1	FPR1	PEP7	APC1	NMD5		SMC3	OTU1	NPL6	NPL6	PET9	RPS21B	SAC3	GLC7
RAD51	RSC4	HSP26	IES4	TOR2	RPS24B	ORC3	SWR1		RIX7	CDC55	RPS16A	RPS16A	MUP1	OCA2	CRN1	SNF8
ISW2	SCP160	DBP7	SWC4	DRS1	RAD50	SPC25	MEX67		GPI2	MPS3	EMG1	EMG1	SST2	SUB2	UBC9	RER1
DBP3	MSH2	SPT6	NUP133	CAT5	NUP120	SWP82	NUP170		CDC11	CDC11	RPA49	RPA49	GNP1	SVF1	PET9	GLY1
GBP2	RNA1	RPL26B	CYC8	ADR1	NOP12	RFA2	HOM6		OTU1	DBP10	DIG1	DIG1	SWP1	YIL161W	EFT1	RPS9B
REG1	RSC1	RPL30	RNR2	TDH2	RPA43	CTK1	UTP5		CDC55	MDN1	SAN1	SAN1	TOM70	GPD1	TIF35	CDC21
NUP188	RPC34	SPT20	ZDS1	OM14	IDS2	NUP49	MOG1		SCP160	SIR2	RTN1	RTN1	VPS4	IOC2	YGR130C	NHP2
NUP133	NUP188	RPL14B	NUP145	NAF1	PRE7	RXT2	PRP5		SCD6	RPN12	RPL40A	RPL40A	RAS2	TPS1	RPC53	ROT2
RSC1	LSM7	RPC25	HPR1	REC104	ECM29	RPA34	SPT3		MUP1	SMD2	ARO1	ARO1	GIS1	ERV25	TFG2	SMC4
MSL1	NUP133	SEC21	SPT3	GUT1	HUL5	HSM3	ISY1		PDC1	TSR1	RPS0B	RPS0B	NOP6	SRP68	MEX67	FBP1
SWI6	ORC3	LEA1	YAF9	TFA2	ABF1	RRP40	PUS4		SIR2	CTK1	RPL43B	RPL43B	MUK1	ASG1	NGG1	CAX4
UME6	SWI6	HTL1	MUS81	SNU13	ACS2	APC9	TDP1		SSA3	GCN4	RTK1	RTK1	VPS21	YER163C	FMP45	DED81
RAD3	RPS9A	FUS3	GZF3	IKI3	NAS6	VPS71	DRS1		PPZ1	PEX13	RMP1	RMP1	RRI2	CUE1	CDC73	GPD1
RFC3	RNA14	SKP1	MAK16	TFC4	ORC2	CDC16	CSL4		NNK1	SIR4	CPR1	CPR1	MUS81	TIF2	MRPL28	HMT1
UBA1	MSL1	CHK1	TFA1	CYS4	GLO1	MRPL4	SWC5		CKB2	SSA3	UTP13	UTP13	PGI1	TOM1	CDC19	YRB1
MCM7	RPS6B	QDR2	TRM1	NOP2	ASF1	CTR9	NSA1		YET1	SMC3	DBP3	DBP3	RVB1	YNL058C	RPS23A	CDC19
TFB4	RPS24A	SFH1	FAF1	MED8	RRD1	RAP1	CDC16		MEK1	UTP8	UBP6	UBP6	TUB2	RPS9B	PUF4	MRE11
SWC4	PDC1	HIR2	POL1	RAD3	CBK1	RPL25	MLH3		RIM11	YET1	ARP4	ARP4	YPL150W	NUD1	RSC6	UFD2
NUP192	DIS3	SCP160	NUP49	REV3	SMC4	SNF11	PUS1		TSR1	NUM1	PRP8	PRP8	DMA1	YPT7	ALB1	ARC19
NUP145	UME6	LHP1	SWD2	SMD2	RIB4	CCR4	BNA1		DBP10	FPR4	NUP60	NUP60	SPO12	TGL5	PRP16	MTD1
ORC6	HAT1	ARP5	NAM8	SME1	NMD3	GLE2	BDF1		MDN1	BIK1	RNA1	RNA1	GAR1	MHP1	INO80	DBP2
APC1	SPT3	RPL1B	PRE3	MDV1	YSA1	RPA12	YRB2		GPI8	MDM38	IMP4	IMP4	SPS1	TMA22	CHD1	VPS35
MED11	RTR1	RIF1	SPC25	RPS6A	UTR1	TFA2	MLP1		RPC19	PRP4	RPB4	RPB4	MPD2	MDS3	LSP1	DTD1
PRE2	LHP1	SPN1	UTP30	MTW1	PGA2	UME6	CAF16		CDC53	RPC19	MLC1	MLC1	HDA1	DMA2	RPS14B	SSU72
POP2	HHO1	KSS1	HFI1	CCR4	HOM6	PRP38	RRP1		PRP4	GAL4	COR1	COR1	SPT8	HOL1	LUC7	REX4
HAT1	DUN1	NUT1	ZUO1	HCA4	YMR027W	IPI1	APC2		UTP8	SAN1	MAK11	MAK11	BEM2	RPL31B	RIM1	UBP6
RPB9	ORC6	YOR1	SSN3	MPP10	SCC2	RRP43	URK1		HOF1	IVY1	UTP6	UTP6	PRP45	VPS9	PRP40	COQ8
LSM6	MAD1	NUP157	NOT5	TUF1	RNR1	YNG2	RIX7		GCN4	VPS1	TPI1	TPI1	RPB10	RPS24B	SEM1	PHB1
LHP1	RPB9	TUP1	SLK19	PDR1	YDR261W-B	IES5	PAF1		BIK1	NNK1	RPS12	RPS12	ECM29	GRX2	PRP42	GUT1
HHO1	UBA1	IOC3	ORC4	CDC53	YNL260C	SWM1	CBK1		CTK1	HOF1	RPN8	RPN8	GCN2	SUI2	MRPL16	IDI1
SPT3	DEF1	YNG1	PUP3	HDA1	UGA3	PPH22	LSM8		SAN1	PPZ1	DED81	DED81	HAT1	OYE2	TUB2	RET2
DEF1	SEH1	STE24	HRT1	URB1	TUP1	IWR1	MEC1		TVP15	RIM11	NAS6	NAS6	SEC2	ABP1	ESF1	TAL1
MAD1	MCD1	HIF1	SEH1	SKS1	YGR111W	RSM24	AOS1		GAL4	ISW1	VMA6	VMA6	OXA1	QCR6	TIF34	PWP1
RTR1	BIK1	RPC34	RAD4	MSL1	IRC20	RRP46	GLR1		NUM1	NPA3	UTP8	UTP8	POM33	GSY1	DBP2	SUP35
SKM1	RAD51	DEF1	FPR1	SHP1	RPD3	RPS5	MSH6		SIR4	PRE5	CLA4	CLA4	SIR2	SSS1	GBP2	PRP31
SIC1	TFB4	IMP3	PRP4	SPC19	SEC63	SET1	CDC31		TRM112	SPC105	KSS1	KSS1	PET10	RPS19B	SGF11	RPS0A
MCM21	NUP192	CEG1	RAD3	NSP1	NOC3	RPS17B	MVP1		PRE5	NAM8	COF1	COF1	RPL4B	MIA40	TPK2	DPH2
RPS9A	PRE2	PUB1	FIP1	SIN4	PTC7	SNF6	DBP3		NPA3	MUP1	SPB1	SPB1	ARP2	MRS6	YKT6	GCN20
PDC1	NUP145	RPS4B	TAF7	NHP6A	MDM12	EAF1	PCF11		NAM8	MEK1	SLT2	SLT2	YAP6	NUP170	MRPL10	UTP23
SEH1	MCM7	VPS75	YNG2	RHO1	YHR097C	MRPS9	RAD16		SRB4	RPL21A	GCD6	GCD6	PWP2	PAA1	RPN14	CTF18
BIK1	SWC4	RFC5	DPB4	ATP3	YJR008W	RFA3	VPS72		SPC105	RPS22B	DBP8	DBP8	CTK1	UTP20	SCL1	HTZ1
COR1	POP2	SNF6	RPL40A	GID8	RME1	MTW1	MPE1		UBP15	SRB4	SEC21	SEC21	TSC11	TFB4	LSM8	RPS28B
ESF2	RAD3	OYE2	ROK1	TOM20	ASI2	SWC5	NSP1		VPS1	LSG1	DSK2	DSK2	MGE1	RET1	SNF7	APL5
RFC1	SIS1	RPL7A	SMD3	ARX1	DCS1	RRP4	TRP4		FPR4	RLI1	RCK1	RCK1	GCN1	HCR1	MCM4	CLP1
NOB1	RFC3	PRP40	NAB3	DPB2	NHP6B	MCM16	TRM13		ISW1	POB3	SSA3	SSA3	PEX19	CLC1	ASC1	EFB1
PKC1	MCM21	RPL35B	DIS3	YPL216W	YGR027W-B	PFS2	RPL15B		IVY1	GPI2	PBP1	PBP1	RNA1	SSA4	ARP2	SEC7
CDC31	MED11	SEC27	BLM10	PET54	MCM6	MND2	TAF1		SKS1	UTP6	SUI3	SUI3	SPO21	PUP3	MID2	ACC1
RPC53	LSM6	RPL8A	SKN7	HAP4	YRF1-1	EAF5	GDH3		UIP3	YDJ1	END3	END3	HSE1	VPH1	MAE1	POL31
RPC17	NOB1	NUP159	CLB2	GPI2	FCY1	SNU13	PMU1		PDR12	TVP15	PAA1	PAA1	RPC19	PDA1	RPC31	MNP1
CDC34	FOB1	RHR2	LSM7	FOB1	MAD2	SLD5	PAP2		RLI1	TIF34	SHR3	SHR3	VMA1	RPL29	MYO5	VPS13
CDC36	SIC1	BUD21	DST1	SRB2	LGE1	CDC23	CDC27		LSG1	PDR12	RPN6	RPN6	SKM1	PRR1	FEN1	IKI3
SNU56	SGF11	ASK10	CDC25	HRP1	TOF1	HPR1	HDA1		POB3	UBP15	PRP40	PRP40	RPL18A	NOT5	STE20	AIM27
CLB5	CDC31	MSH2	SPT2	CAF40	OPI1	SWE1	ORC5		SMD1	HSK3	SEN1	SEN1	CBP3	POM152	RLI1	PSF3
SIS1	ITC1	BET1	KAP114	IPI3	SPE3	ORC5	CIA1		MEX67	MEX67	THS1	THS1	OST1	RAD18	RPL33B	CWC22
IKI3	RPC53	TPO4	SRB6	ELP2	REB1	RFC4	PCH2		SPP382	SPP382	TPK3	TPK3	MAK5	ISW1	UBP6	TAH18
BLM10	ESF2	CSE2	NUP84	PRE10	RRI2	LEO1	PIF1		UTP6	TRM112	SES1	SES1	UBP8	RPN6	TYE7	GDT1
SSM4	HSP26	ORC5	MRC1	NUP2	ADI1	RSM23	NOP12		HSK3	RPS2	NUM1	NUM1	SNZ3	RPS30B	RSM18	GAR1
ITC1	CDC36	CKS1	CSM1	RTT102	MEU1	ROK1	BPL1		RPL21A	VAM7	YHR020W	YHR020W	TFA1	SCP160	GPI8	RET3
HSP26	NOT5	ALG5	SNP1	PRP21	MSN4	MRPL35	RAD18		VAM7	CHC1	RPD3	RPD3	SNL1	RTR1	SOH1	VPS29
RPA34	RFC1	LSM2	RTG3	SAC1	APJ1	RSM22	MSS4		RPS22B	GPI8	NHP10	NHP10	GCD6	SPO1	SNF5	SLY1
NOT5	BLM10	NOP16	DOT1	DAM1	FCF1	RPS1B	CEF1		YDJ1	NKP2	UBA1	UBA1	PKC1	PNC1	EMP24	QRI1
SGF11	CDC34	RPL20B	HOS3	RAD4	DSE3	MRP51	YRA1		SKM1	SMD1	EGD1	EGD1	FIN1	YNL208W	GSF2	GRS1
FOB1	RPA34	SLT2	FKH1	MDM34	RAD51	TRM112	PAN6		YHR140W	TIF4632	SIR3	SIR3	RPL6B	MID2	NUP42	ARC35
SOH1	IKI3	RET2	SIN4	UBA1	SMC1	RPL11A	ADE3		TIF34	RPF1	SEC23	SEC23	NYV1	RPL26A	FBA1	PEP3
ZDS1	RPC17	RPL31A	GPD1	ORC3	PBP1	SKI6	MCD1		SEN15	NDL1	SAP185	SAP185	TOA2	APM1	BUD21	DBP10
UME1	PAC1	SVF1	NUP1	NFS1	NPL4	RPL6A	TMA23		CHC1	TOP2	MRD1	MRD1	SIS1	YNL010W	GCD11	GAA1
SRB8	ZDS1	RFC4	RAD6	SRB5	RFC3	RFC5	RAD14		SEC22	ORM2	SKI3	SKI3	PRP11	GDE1	MCM2	CYB2
PAC1	SNU56	LYS20	RAD51	NOP9	RSC4	SSU72	LSM12		YPL150W	BEM2	NAT1	NAT1	LYS12	CBK1	IMD4	NIT3
PAP1	CLB5	SEC61	SNF11	SWI4	YKL091C	DOC1	GDH1		ORM2	UIP3	BNI1	BNI1	GAP1	POL2	PRE2	GNA1
RRP45	UME1	RTR1	MSN4	RRN9	PNG1	RPL20A	SRP68		NDL1	PRE10	PAF1	PAF1	SAT4	RNR2	SYF1	ISA2
SLD5	SKM1	MCM5	RAT1	PPH21	DBP3	SUA7	MPH1		NKP2	RLP24	IDH2	IDH2	YPT7	MRPL3	SSD1	MOD5
ARB1	SRB8	BDF2	WWM1	SWD1	NOP4	SWC3	ORC1		RPN8	YHR140W	TUB1	TUB1	YDJ1	TPI1	SFH1	ATG7
ORC5	PKC1	RPL9A	SLX5	RRP17	NPL6	YTH1	RPC53		RPS2	SKS1	NOB1	NOB1	DPM1	PUS1	CKB2	ACB1
FIP1	SPT2	UME1	CTF4	MEC1	RKM1	MRPS5	MAG1		RLP24	SKM1	TAE2	TAE2	RPN2	TMA10	RSM19	RRP5
PTA1	ARB1	MRP10	ELF1	YHB1	MHR1	NAM9	RIB4		MCM2	RPN8	RPB11	RPB11	AUS1	ATG1	ERG6	AAH1
CDC4	PBP1	UTP18	SMD2	APC4	SUB1	HDA2	NPL3		PRE10	SEC22	FRK1	FRK1	PEX13	PIN3	MYO2	MEF1
CDC7	ALB1	RPL12B	TOF2	ECM29	LOS1	RPL16B	RPC17		RPF1	RTT102	ARP8	ARP8	BUD27	RNR4	RNQ1	MSE1
RFA3	SOH1	MED1	CBK1	IFA38	NHP6A	SSD1	PPH22		HSH155	YPL150W	ERG10	ERG10	SNF2	HIS5	TSR1	UBC6
IFH1	IFH1	RXT2	GSY2	MRT4	ADE8	GBP2	MED7		TOP2	FRT2	SEC2	SEC2	RPB3	RIB4	NOP16	SMC3
SPC42	SPC42	TPK2	RTF1	KAP114	BNA1	CTF3	NOP6		SSC1	SSC1	CDC11	CDC11	RPB9	STP4	PUP3	GLO2
CFT1	CTI6	RPL11B	NUP42	KRI1	DSK2	PTK2	UBX4		HRD1	MCM2	SNU114	SNU114	CDC4	URM1	MRPL15	TAE1
ELP2	APC1	RPS11B	HIR1	PRP46	TEC1	RPL2A	AAR2		TIF4632	GYP5	PRP6	PRP6	CDC15	TIM10	SPC25	DPM1
CAF40	ORC5	ORM2	CBF2	MED4	SNT1	PRP24	SSN8		BEM2	RPS30A	IMD2	IMD2	HAS1	SBH1	RPC34	ADP1
NUP170	SSM4	SLM1	NUP82	ATG27	YGL082W	RSM10	TUP1		DUN1	NMD3	SEC28	SEC28	GAL80	IES1	PIL1	SYF1
PBP1	RFA3	RCO1	PRE2	SLI15	YEL007W	SRM1	MAP2		RTT102	FKS1	GLT1	GLT1	POP2	SFK1	TIF5	CAP2
CTI6	CDC7	HSH155	RPC31	RIM15	PSF2	RRP14	FIP1		SPO12	NOP9	STI1	STI1	IME2	PAN3	VPS1	APM1
ALB1	ASH1	MED7	IES2	NBP2	HIS6	MRPL1	GID7		NMD3	HSH155	NNF1	NNF1	TPO1	GRX1	SWI3	RRP9
SPT2	ASK10	MRPL25	RTT106	EST1	GLR1	POL2	SSA1		UTP13	TAF10	NAB3	NAB3	ATG12	ERV29	PGK1	REI1
REF2	BDF2	PBP1	POL30	HSH49	SUA7	IOC2	URA5		SUA7	SUA7	RFC3	RFC3	COP1	TVP18	ERP1	SDS22
GAL80	NUP170	VMA7	ASG1	ZDS2	MTR4	NSL1	NOP16		NOP9	HRD1	RAD53	RAD53	NPR1	HPF1	PRP22	STE24
ASH1	RMP1	RPL19B	IES3	VID30	YDR316W-B	HHO1	CTF8		TAF10	DBP9	ARP9	ARP9	NUP42	ULP1	PRE3	TVP23
CDC6	FIP1	SRS2	HOM2	MET4	LOC1	HIR2	MCA1		CDC25	SEN15	YKT6	YKT6	NOP2	SIR3	TPO1	PRP9
TFA2	SLD5	RPA34	SPC19	NRM1	TOF2	RSM26	RTT103		GCN2	SPO12	VMA4	VMA4	PRT1	UTP4	TIF4632	PIS1
TAF13	REF2	RPP2B	ABF1	RPB7	YAR010C	SRS2	ROK1		RPS30A	GCN2	CLB2	CLB2	MCM2	RPS26A	TPK3	PMS1
HSH49	RRP45	NOP10	TRP5	PFK1	RPS9A	MRPS18	SPE3		SCS2	DIG1	HCR1	HCR1	SMD3	NYV1	NUP159	TIM17
CDC25	ELP2	SNL1	POL5	YHR162W	WWM1	DAM1	SWH1		GYP5	RNA1	SCS2	SCS2	ATP1	LSC1	SSN3	SAC1
RSC9	PAP1	RPS8A	SMC1	CTR9	ECM16	RSM7	NCE103		FKS1	DBP8	ABF2	ABF2	BUD20	VTC3	SEC22	RPS31
MIF2	CAF40	ORC6	RTT107	IDH2	MCM5	RCO1	HST3		HNM1	NHP6B	NHP6A	NHP6A	CLN2	RPN3	RPS9A	RFT1
DSK2	RPL11A	MLP1	CLN2	CHL4	FIP1	RAD3	HAP3		DIG1	UBP6	HOG1	HOG1	USA1	SEC11	ERV29	CDC8
CTF4	RSC30	RPS24A	NMD5	LOC1	SEC39	MTR4	FUN30		FRT2	UBP13	RPS10A	RPS10A	VMA2	ECM3	MUM2	CIR1
SSN8	TAF13	GBP2	SCS2	REF2	PDR1	ADR1	TPK2		MID2	SCS2	NSP1	NSP1	PDR10	CPR6	YHC1	BIM1
RAD52	MIF2	VMA8	COF1	SLK19	IPI3	NOP10	HST2		MCM6	UTP13	DIP2	DIP2	MLC1	YIL169C	SWE1	RPL37A
ASK10	CFT1	PRE8	YMR315W	LSM6	CBF1	RSM25	RPC82		YKT6	ERP3	IKI3	IKI3	MRP4	DAP2	PRP21	LAP2
BDF2	SSN8	CCR4	EAF1	CSE2	FUS3	NKP1	FPR3		RNA1	CHD1	MRH1	MRH1	NUP57	NUP2	SNU56	YVH1
HTL1	RSC9	RRP45	NUP53	MRPL16	HMF1	REG1	PUB1		DBP9	DUN1	DIM1	DIM1	PAH1	TCB1	RPC19	RPS19A
GRR1	CDC4	EGD1	PGD1	FZO1	UIP3	PHO23	HIS6		SEN1	CDC25	MSS116	MSS116	CDC55	RPL34B	CWC23	NEO1
RSC30	RAD52	MRPL19	TFB4	BTN2	TBF1	RPL17A	RRP7		MED4	FBA1	MYO5	MYO5	UBP13	PGA2	GSP1	RAD1
RPL11A	SEM1	NUP188	CCL1	YKU70	LYS20	BRR1	CDC73		PRE9	RPL23A	DCP1	DCP1	HSP30	HIS3	MRP20	CHD1
SEM1	CDC25	NUP57	SIC1	NOC2	ORC6	DIG1	TID3		UBP6	SPO21	TCP1	TCP1	NUF2	GCN3	PSE1	MAG2
RFC4	CTF4	DIA2	RPA12	RFA3	RDH54	PSF2	HUL4		DBP8	MID2	SUR4	SUR4	RFA2	RPT4	PRE7	HEM13
RFC2	CDC6	PPH22	NUF2	PML1	BNA6	RPL27B	UTP6		NHP6B	SAS10	RPN12	RPN12	HYP2	CAP2	RPS19B	INO1
YJU2	PTA1	ESF2	CST6	STU2	MIG1	IMG1	NUP84		UBP13	IPI3	IPI3	IPI3	RPS4A	RPS22A	RPB9	MES1
SNU23	HSH49	ASH1	SWR1	RAD5	CAF130	RPL17B	RAD24		SPS1	SEN1	ADK1	ADK1	RTG3	RPL34A	SET2	OTU1
LSM5	GAL80	SAS10	SEC13	NUP159	MGA2	DBP7	ECO1		SAT4	HNM1	HSP26	HSP26	NOG1	DNM1	RPA49	CDC39
CBK1	DSK2	MBF1	NUP100	SNM1	POL1	CDC45	ERG8		ERP3	SNU13	IES1	IES1	EGD2	MCK1	RPS17A	URA2
MCM10	HTL1	RNA14	SNU66	IFH1	SPT4	MRPL17	MTQ2		SPO21	YKT6	CTI6	CTI6	NOP14	EMP24	HSM3	MNL1
SFH1	YLR455W	RAD52	FUN30	COX2	RPC82	ORC6	AZF1		MCM4	RPL42B	RFC2	RFC2	LGE1	RPL8A	YDR333C	NOP9
RCL1	EGD2	PDR1	CDC31	PRP3	INO80	RPS16B	SNF12		RPO31	HSP42	ERV25	ERV25	GSY2	SEH1	CDH1	UFD4
REB1	TFA2	OKP1	STU1	CHD1	YDL144C	SPN1	CDC42		SEC26	PRE9	RCL1	RCL1	VPS15	MAK16	NHP6B	DUG1
STE12	RCL1	NOB1	YKR018C	CDC6	YDR365W-B	RTT107	RAD54		SEC23	SEC23	BRR2	BRR2	FEN1	MDM34	VMA1	DUS3
DAD2	MUS81	MSN5	AZF1	IRR1	HDA3	SPT6	STO1		SNU13	RPO31	LAS17	LAS17	MAK21	SEC65	NAF1	OXP1
PRE3	SUM1	RPB9	BRF1	EAF6	PSF3	RRP42	NOP13		PRP46	URA7	NHP6B	NHP6B	SHR3	CDC19	HRK1	YCG1
PRE4	RTF1	MRPL22	MED4	CUS1	YDR365W-A	RPS3	ARG82		WBP1	SAT4	RPN13	RPN13	SWI6	SCS2	ARB1	CHL1
EGD2	REB1	NIC96	GLN1	CTK2	YJL055W	MRP7	DDP1		LSM5	SPS1	MYO3	MYO3	GCN4	ATP2	PKP2	RPC34
RTF1	SFH1	PRP9	PRP31	SRB6	NRG2	EGD2	THI4		SAS10	RPS9A	BFR2	BFR2	BOI2	SHE3	SPG5	TFA1
CDC55	MSH6	RNR4	RPN7	POL32	ARB1	MRPS28	NMA111		IPI3	MCM6	NFI1	NFI1	LAP4	YCH1	YET1	CAF40
MUS81	GRR1	LGE1	CRZ1	PSY2	NIS1	CSL4	TRM82		CEF1	MED4	TEM1	TEM1	MHR1	PRO3	ISW2	ACS2
MSH6	RTG3	IES4	IES6	RPC17	POL32	ESS1	APC11		FBA1	SEC26	NSA2	NSA2	YOR1	SEC18	PNO1	ALG14
RTG3	LSM5	ERP2	IDI1	DIB1	NVJ1	HSP104	TAD1		PRP2	PKH2	CYR1	CYR1	YKT6	YOR1	CRM1	AIM45
HAP2	CBK1	SWC4	SXM1	TFG2	RGR1	VPS72	RRP42		RPL42B	MCM4	HRT1	HRT1	ABP1	RPL10	HRT1	TFB3
YLR455W	RNR4	NUP133	NOT3	RPL28	SWI4	DEP1	RRP15		RPL23A	RPD3	SOF1	SOF1	SPO14	SHR3	TOR2	ATG8
RXT2	PRE3	CYC8	MPS1	SKN7	VTS1	UTP14	NTG1		ASF1	SDA1	ERG6	ERG6	POB3	NAT1	PDR5	CAR2
SHE2	MCM10	RNR2	LYS21	NUP157	UTP9	NOT5	TRM10		CHD1	GCN20	SEC13	SEC13	EMP24	RPS21A	HSL1	ESA1
SUM1	YJU2	ZDS1	ERG10	CBF1	POG1	PSF1	SRP40		URA7	NUP42	GCD7	GCD7	FKS1	NCE103	TDH2	UGP1
RNR4	RFC2	NUP145	REF2	FMP48	CAT8	MRP1	PTA1		VPS20	ZUO1	VMA8	VMA8	RPT2	PKC1	SEH1	POP2
NUP120	PRE4	HPR1	RIO1	SAP185	UIP4	RPA14	PBP1		RPD3	BNI1	RAD23	RAD23	NIP7	ARP4	RSC1	FAA2
REC107	RFC4	SPT3	RRN5	RPO41	YLR297W	RPL13A	MSN5		RPS9A	VPS20	RPB7	RPB7	MSN2	CTR9	PWP1	CIR2
MDM38	RXT2	YAF9	SSN2	HXK1	YBL029W	YML6	NUF2		HSP42	LSM5	CBK1	CBK1	NIS1	SSF2	RSC30	PEP5
RPN7	UTP14	RPL18B	SET1	EBS1	HOG1	TID3	CSM3		NUP42	NSR1	RTT102	RTT102	ECM13	PMA1	RPC25	SNU23
RFC5	SSC1	MUS81	YEL007W	RPO31	URB2	MRPL7	CPR1		SNA3	CDC12	ITC1	ITC1	COF1	KGD2	SNF12	ERD2
RPC25	NUP120	GZF3	RPN13	CLB3	LTP1	IML3	RRP17		PKH2	RPN6	CCT7	CCT7	YTA7	ZEO1	CDC5	DNL4
CDC45	SNU23	MAK16	SME1	ISU1	TAF2	RIF1	LIN1		RPN6	PRP46	SNF5	SNF5	DUN1	SPN1	ISY1	GLC3
UTP14	LEO1	TFA1	GRR1	MET30	RCO1	RTF1	KNS1		EMG1	KCC4	ERV29	ERV29	TOP1	YGR237C	NIC96	YIP1
SSU72	DAD2	TRM1	SMD1	SDH3	SAC3	ORC4	BUB1		SDA1	EMG1	PDA1	PDA1	GPM1	SWI6	YDJ1	CBC2
RPC11	STE12	FAF1	LDB7	SXM1	YCR016W	MTR2	NTO1		PRP31	NYV1	LSM2	LSM2	NSG1	AIM5	VMA2	PTR2
CDC23	CDC55	POL1	CIN8	DPB11	KTR3	AAR2	YPI1		CDC12	FPR3	ATP2	ATP2	STB2	PUN1	SUI2	SSS1
RNR2	RPS7B	RPL28	SMX3	ZUO1	YPL260W	MRPL3	SET2		SLX5	CEF1	CYS4	CYS4	ARP7	ATG13	TEF4	CAC2
YHC1	HAP2	NUP49	EAF3	LAS1	SIR2	YNG1	HRQ1		GCN20	LYS12	TUB3	TUB3	SGV1	UGP1	GPA2	VPS24
SPC19	RTG2	SWD2	HAT2	SDH1	DDP1	ASH1	MED6		SAC1	WBP1	RPS25B	RPS25B	SSE2	SOD1	RAD23	VPS16
MPS2	SNF12	NAM8	MTR2	SRP40	IRE1	MRP21	PPT1		ZUO1	PRP2	CCT5	CCT5	ATP4	HCH1	EFT2	NMD2
SSC1	SHE2	PRE3	CBF1	PSK2	RTT107	RPS13	FCY1		TLG2	CDC53	EFB1	EFB1	HDA2	GLK1	NMD3	GCN1
CDC40	REC107	SPC25	YAK1	RTN1	FAR1	MCM22	RMT2		BNI1	PRP31	ASF1	ASF1	HAL5	YPL225W	AME1	TUB4
BCY1	RHR2	PMC1	NPT1	MSN4	GDH3	CPR1	CWC2		LYS12	ENP2	GZF3	GZF3	HSH155	ECM30	HXT1	BCS1
LEO1	RPC11	UTP30	SET5	SMI1	PRP6	POL1	RNH1		MRPS5	SEC18	MBF1	MBF1	NSE3	ACB1	ESF2	REX2
EAF3	EAF7	VPS33	RTT101	CHK1	ORC5	REB1	YAK1		NYV1	NHP6A	MTR4	MTR4	FRT2	MIH1	RPA43	ENO1
GLE2	RPC25	SEC26	TAL1	PAP1	IES3	MRPS17	CCS1		YOR1	TIF5	GSF2	GSF2	MRPS5	ICY2	MLC1	PRP45
SWR1	ELA1	HFI1	PPZ1	RFC1	ZDS2	RPL10	FAF1		CAN1	SWI3	TYE7	TYE7	RPN12	RPS19A	WBP1	GIM5
PUB1	MRC1	ZUO1	SSF2	RET1	EMG1	CLN2	DBP8		KCC4	PRE6	MOT2	MOT2	NUG1	HNT1	RPC17	URA7
SNF12	RPN7	VAM7	PAC1	STU1	KRE29	CDC26	CYC8		MCM16	DEF1	POL2	POL2	TCB3	MEX67	CWC22	SKP1
KNS1	YHC1	SSN3	GSP2	RSC1	PHD1	NDC1	MAF1		ENP2	PAC1	BBC1	BBC1	FPR1	PPZ2	SSZ1	URM1
EAF7	GLE2	NOT5	ELP3	MOB1	DIM1	LDB7	ADE8		RPT2	SLA2	LHP1	LHP1	SUI3	HSP12	NUP145	MXR1
RTG2	EAF3	VMA13	YMR050C	CAR2	RRP7	PET123	RPA43		TIF5	RRP9	CMK2	CMK2	SSN2	NOP7	CDC39	TFB4
MRC1	SPC19	ORC4	POP2	NUP1	YMR178W	ARP6	SPC98		SEC18	GBP2	FPR1	FPR1	RNT1	TFG2	KIN3	CAP1
ELA1	BCY1	NYV1	ELA1	SNF5	POP5	MRP13	JHD2		PRE6	TLG2	UTP21	UTP21	EMG1	CCM1	MRPL23	RBG2
RHR2	SWR1	RPS14A	NUP85	YHR080C	MRC1	YLR455W	CRZ1		MCM5	SAC1	OYE2	OYE2	SIR4	VMA10	RPL31B	ESS1
PKH2	MPS2	PUP3	CTF19	PDC1	SDA1	RPL36A	LYS21		RRP9	SNA3	SAH1	SAH1	TNA1	MCT1	RCL1	BRR2
ASM4	ASM4	HRT1	DSK2	TFB4	COS8	RPL8B	BUR6		ARP4	ASF1	EIS1	EIS1	BNI1	PIC2	RPC11	CAB5
NDL1	KNS1	VTI1	SKI6	RRP45	RPC37	HSH49	HCS1		ARP7	MCM16	CTR9	CTR9	RPL36A	STV1	FPR3	SEC22
TPD3	CDC40	SEH1	TFB2	SNU71	PLC1	PSF3	CCR4		SLA2	YOR1	TFG2	TFG2	OMS1	IES4	NUP82	LIP5
TFB1	RFC5	NSG1	JJJ1	SPT8	MDG1	POP2	PRP16		NSR1	MCM5	MCM2	MCM2	SAC3	SEC13	ABF2	GIM3
SKI6	NEW1	RAD4	MTW1	SWC3	MMS2	CNN1	SUS1		CPR1	ARP4	RRP7	RRP7	DMA2	PHO13	SNP1	SEC1
PUP3	CDC45	FPR1	BCY1	PGI1	UBC13	EAF7	HMG1		FPR3	HXT1	ABP1	ABP1	RVS161	GLN1	ZUO1	NCP1
PRE7	TPD3	PRP4	DBP5	NIS1	RAD61	YKU70	ARO4		CCR4	RPT2	REB1	REB1	SAM1	ASN2	IES1	TAP42
SPT6	PKH2	RAD3	CDC34	HSP26	WSS1	POL30	PPG1		NHP6A	RTK1	SMY1	SMY1	RFC5	SEC14	UTP18	SKY1
GLE1	RNR2	FIP1	SNL1	ORC6	YCL020W	HOG1	NRD1		GBP2	CPR1	EDE1	EDE1	TAH1	MPS1	TOP2	STE23
DST1	NDL1	TAF7	ASR1	DIS3	YGR161W-B	FOB1	DUG2		MOT2	MIS1	ISW2	ISW2	DYN1	SLK19	ENO2	MDN1
BUD31	PUB1	YNG2	STU2	SMC4	YNG2	MRPS16	URB1		PSH1	CAN1	KIN2	KIN2	UTP20	RPS1A	TAF3	GPI8
KAR3	DST1	RPL4B	SSL2	CTI6	RPC53	IMG2	STS1		SWI3	SPR3	SCL1	SCL1	MRP8	SQS1	SWC4	NCL1
YNG2	RCO1	DPB4	HSM3	WTM1	CTR1	SAP30	EST2		DEF1	ARP7	SIR4	SIR4	QCR2	VPS70	BFR2	MOH1
SKN7	SPT6	END3	PRP22	NUP84	HRQ1	RPL6B	NUT2		PAC1	ERP1	NCL1	NCL1	FUN12	IMP4	SUR2	ISM1
ASR1	YNG2	RPL40A	YBP2	SPC42	ISW2	MRPS8	WSS1		ERP1	PHO86	PUB1	PUB1	PAC1	VPS53	SWD2	CRN1
SPS1	SXM1	ROK1	POM152	CDC7	NCL1	MTR3	PPN1		RTK1	TOP1	NUP2	NUP2	PHO2	RHO1	RRS1	BUD20
SWC3	ASR1	SMD3	SPC24	RPA49	RAD33	TOA2	RPP1		PEX29	SIS1	SWP1	SWP1	RPS24B	AKR1	SIZ1	FAB1
SXM1	HSM3	MRPL40	RAD9	TRR1	ENP1	SDS3	PAN1		PHO86	TCP1	TSC11	TSC11	ERV29	HIF1	DIM1	PRP11
RCO1	SKN7	NAB3	UTP23	QCR8	STE5	RPL16A	TAD3		SPR3	TFG2	UBC4	UBC4	RPL20A	PHB2	PHO86	ALE1
PHO2	ZDS2	DIS3	PRP45	MED7	YAR1	HSK3	SGS1		COS8	HRP1	RPC37	RPC37	COS6	CDC37	GAL4	VTI1
ZDS2	BUD31	PEP3	RAD16	SMC5	PCC1	SWC7	CWC27		HXT1	NUP100	GLO3	GLO3	EXO84	HYR1	SPP382	ATP16
MEK1	FPR1	BLM10	RRN9	NSA1	CHK1	SLU7	YKU80		POL30	SUI1	TIF3	TIF3	OYE2	RPL42B	PUP1	KEL3
POM34	PUP3	COP1	MIF2	PIN3	NUP1	LRP1	STE14		SUI1	SLX5	TPK2	TPK2	RPD3	PDR18	ORM2	TMS1
SLI15	SSU72	SKN7	MSN2	SPC1	CDC34	RPL4A	UNG1		TCP1	RGR1	EMP24	EMP24	NNF2	RPL23B	RPL23A	BLM10
CHL4	CDC23	LSM7	SFP1	SUB1	CDC21	FIN1	IKI1		SEC21	PSH1	YKU80	YKU80	RPS2	CTA1	MCM5	VPS15
FPR1	SWC3	DST1	NUP192	CIA1	YMR050C	HAT2	SSF2		SMX3	SRB2	GLN1	GLN1	NUP159	GLT1	GAS3	MCX1
HSM3	SPS1	SPT2	RRP14	GSF2	RXT2	LAS1	YNG2		TFG2	SEC21	NUP159	NUP159	REB1	GPR1	POR1	PET112
NEW1	SLI15	KAP114	TEL2	KGD1	NPT1	RMP1	EPL1		HRP1	NTR2	RPS19A	RPS19A	MOB1	COX14	NPA3	RBG1
MRP4	PRE7	SRB6	PNC1	CDC34	ADH5	RSM27	RNH70		MED7	MED7	MEX67	MEX67	PRC1	BSD2	RAD53	STE14
YSH1	POM34	NUP84	THO1	DBP9	YAE1	MRPL8	ITC1		CWC2	CCR4	YOR1	YOR1	TPO3	SIP5	RPD3	SOD2
TFC4	KAR3	RPP0	MCM21	MUD2	TPK2	SUM1	SPT8		SIS1	SMX3	NOP10	NOP10	TRA1	SWP1	MSL5	FMO1
CFT2	CHL4	FTH1	RRN10	DAD2	HAT1	MRPS35	RAD5		RGR1	COS8	SEC10	SEC10	GET3	PDR15	SUB2	TAF6
UTP5	YHB1	MRC1	SMC2	CEF1	HUL4	RPS1A	DCS1		NTR2	SOF1	PRS3	PRS3	HAP2	RIM11	DBP3	AMD1
CDC16	GLE1	CSM1	TID3	SKI3	PTC1	HRP1	CAM1		GET3	YDR333C	RPC82	RPC82	BSD2	ACF2	TOM22	VPS33
FAR1	SPC29	SNP1	TFC3	EMG1	ALG14	SPC19	PEF1		TOP1	YHR080C	LEA1	LEA1	MEX67	IDP3	SPT4	GPI14
NUP85	SKI6	RTG3	PRE7	VTS1	RTN2	MSL1	RIM20		PEX14	RBD2	TPS1	TPS1	RRP1	RPL40B	ARP5	RPL22A
CDC13	MIG1	DOT1	NUP170	CST9	ALG13	ELP3	MTR3		MIS1	RPN9	PUP3	PUP3	VPS20	IFH1	PRP45	SLH1
SPC29	SLK19	HOS3	ARO4	PTC1	ERG12	ZDS1	JJJ3		HSE1	MSN5	ATP1	ATP1	RPS9A	LHS1	DCP1	APL4
APC4	RTT106	FKH1	TPK3	IMP4	YOR131C	TAH11	TFG1		ATG12	HSE1	RSC58	RSC58	RPS19A	HSP78	SGV1	EMW1
NSL1	MEK1	SIN4	URB2	SDS22	PAN6	HIR1	SAS2		RBD2	RPS20	SEC24	SEC24	SAN1	LYP1	TEF2	KRI1
MRE11	YAP6	GPD1	SHP1	ARP8	CTR86	MRPL20	DOT5		NUP100	CCT2	YHM2	YHM2	RPN9	ERV46	CDC40	TOA2
RAD4	GSY2	NUP1	IRE1	MSH6	MOD5	CDC53	CYS3		SIN4	MRPS5	VPS13	VPS13	HSP31	SRP72	RPP2A	ZUO1
DOC1	UTP5	RAD6	RLF2	VID28	ERG8	RRN5	STH1		SRB2	VMA8	EPL1	EPL1	ISW1	TRP2	TUB1	RPS7A
RTT106	FAR1	RAD51	APA1	MPM1	YOR343W-A	RSM18	DPB4		SOF1	CWC2	TOM1	TOM1	DRS1	CLB2	SEC21	RPL26A
MIG1	NSL1	SNF11	YCR016W	CWC2	SOL4	YBP2	CIC1		RPN9	ATG12	TIF11	TIF11	CDC20	ARL3	GCN4	RNA1
SLK19	TFB1	MSN4	MIG1	COQ5	HMX1	POP4	GLO1		RAD3	SIN4	VPH1	VPH1	COX14	IES6	EPL1	ADE1
SHP1	SHP1	RAT1	RNR1	SSF1	YPR127W	RTG2	BUD13		CCT2	ACC1	ILV2	ILV2	GPA1	EBS1	SMC3	TAF5
GSY2	HRB1	WWM1	STB2	SCS2	CSE2	MAK16	UTP30		SEC7	MOT2	RSC4	RSC4	UBC7	SNA4	NET1	KTI12
SNL1	DAD4	SLX5	SSA4	SPT4	PRP9	MRC1	GRE3		KIN28	RRP7	LYS12	LYS12	ATP3	YNL176C	SEC26	TIM44
SKS1	NUP85	CTF4	TAF13	TDH1	RAD23	RPS22A	NAN1		VMA8	ARP8	SIR2	SIR2	NKP1	YPT6	RPL38	ECT1
DAD4	RAD4	BOS1	KNS1	SPT7	RTG2	RXT3	HMX1		RAD51	TIF35	BUD21	BUD21	RSC8	TAT1	BZZ1	RTS1
HRB1	MRE11	ELF1	CAC2	RRP7	APA1	MRPL24	CAJ1		MSN5	KIN28	RPN9	RPN9	MGA2	ADR1	HTL1	MAK11
YAP6	DBP7	SMD2	YNL155W	UTP13	DBP10	MPS1	SEN2		YDR333C	PST2	LSM3	LSM3	SGE1	RPS11A	RCK1	LAP3
YHB1	CDC13	TOF2	OTU1	MFT1	BRN1	RPL26B	UIP5		PET10	FMP48	RFC1	RFC1	TVP38	RPL16B	TSC13	MRPL9
SMC2	MLP1	SAM3	DPB2	ERP1	NOT3	NAS2	SPB4		FMP48	RPC10	SWI1	SWI1	KEL1	ARL1	SWI1	CDC55
APC2	NOP16	CBK1	YMR099C	NUP192	NMA1	RPL2B	SNT2		GRR1	RSC3	RPL34A	RPL34A	NDL1	YAT2	IES4	CYS4
MEC1	ROK1	GSY2	NUP120	SLX8	POL30	CWC15	JHD1		ERP4	YCF1	RBG1	RBG1	YCR043C	URA1	LSM5	RPL40A
ROK1	SKS1	RTF1	NAS6	TOM71	RIX7	NFI1	PBP2		YHR080C	ERP2	MIR1	MIR1	NCP1	YNL260C	URA2	RPS21A
PRP42	CFT2	GLO3	TRI1	UTP18	RPM2	RPL15A	SCC2		PST2	RPB7	PRK1	PRK1	CPR6	RPN9	CDC53	CYB5
SFP1	EGD1	PPZ1	NCL1	RPL7B	TAF4	LRS4	KAR4		RPS20	SEC7	INO80	INO80	NHX1	SEC24	NUP133	SES1
STU2	SNL1	NUP42	ELP2	PDS5	SFP1	DCP2	MRS6		UBA1	ERP4	OLE1	OLE1	RSM23	CPR7	EHD3	FSF1
RPC31	TFC4	HIR1	PPN1	DAD4	RIO1	MRP49	MET30		RPB7	NUP159	SEM1	SEM1	MRP13	NTH1	PST2	CDC123
RRP43	KAP114	NUP82	LSM8	TMA17	RSA3	CCL1	KAR5		TIF35	RAD51	LYS20	LYS20	RPS18A	ROT2	PTA1	DID2
CWC23	YSH1	PRE2	LSB1	ARP9	TPK3	MRPL36	SPE2		ACC1	PEX29	NNF2	NNF2	EBP2	YBR016W	KIN2	VPS30
SPP381	RPN13	RPC31	MED2	BFR2	LAS1	NEW1	DBP7		RPC10	SEM1	GGA2	GGA2	CKB1	VPS35	YSC84	ECM38
CDC20	RPC31	IES2	ASE1	SRB7	HAA1	VPS75	SLX1		TSC13	PFK2	BUD3	BUD3	POP1	RPS29A	SPC110	PTC7
EGD1	NMD5	RTT106	EAF6	NOC3	RFA2	IKI1	RAD10		RRP7	NUP84	CCR4	CCR4	YAF9	NOP58	PRP11	GCD7
KAP114	CWC23	POL30	MSL5	SEN2	MCM21	RRI2	TRI1		NUP159	FRT1	SED5	SED5	LCB5	TCB3	TIM23	ECM29
NMD5	IES3	PEP5	PIK1	NUP188	PSH1	MRPL9	NHP6A		YLH47	YHB1	TAE1	TAE1	LSM7	VPS13	AKL1	NTF2
ISY1	STU2	ASG1	CLB5	BUD20	HSH155	CLA4	IPI1		RSC3	ADY3	CDC5	CDC5	UTP4	OSW5	SPP381	CDS1
MLP1	MSN2	IES3	CAM1	RPS2	OKP1	KSS1	MCM10		TAE1	CLN2	RSC2	RSC2	CCT2	EIS1	NSR1	ATP12
NOP16	EAF1	HOM2	BUR2	CBP3	ORC3	SSL2	SIT4		RPL40A	RPL40A	IPL1	IPL1	YOP1	HIS1	NHP10	HRT1
SGS1	ARP5	ABF1	TPD3	SHE2	SOK1	DPB4	VPS75		NUP84	TIF1	UGP1	UGP1	CHL4	GCN2	RPS0A	SMC1
DBP7	MFT1	TRP5	PRE4	SSA4	SNF12	TUP1	MAK5		STP22	TPO3	RNR2	RNR2	GCN3	SEC17	IPI3	THR4
ARP5	PRP42	YBL029C-A	UAF30	NOP6	PRE2	IOC4	MSH3		ARP8	RAD3	TRP2	TRP2	AKR1	MSH6	MRPL27	VPS41
GSP2	SFP1	POL5	CYS3	NUP42	RPF1	CBF2	RRD1		NGG1	PEX14	FAP7	FAP7	IDI1	IML1	ALG1	NUC1
EAF1	CNN1	SMC1	SRP68	SMC2	STB3	RPL30	EAF7		YCF1	MAD1	RPC53	RPC53	CDC12	KSH1	SEC18	CKI1
MSN2	SPP381	ARC40	ARO3	HOR2	YJR029W	RPL14B	NMA1		SEM1	AHA1	SGT2	SGT2	NAF1	MNR2	YHR080C	TSR3
BIR1	MEC1	RPL42B	UTP5	MDM30	TAF10	RNR4	ZTA1		ERP2	STP22	GPD1	GPD1	UGA4	SNC1	YGR054W	DEG1
CBF1	ZUO1	RTT107	RPS14B	MRP51	UTP15	MSH2	IRC20		SFK1	RPA49	RPL43A	RPL43A	RPS7A	VTC2	RRP6	CLU1
IES3	FKH1	CLN2	IOC4	RPL11A	TYE7	NAB3	SEN1		SIR3	GET3	RPS18B	RPS18B	TOM40	BDH1	RRP45	SBA1
MFT1	RLI1	NMD5	YDL124W	YFH1	SWR1	SMC1	CGR1		TPO3	SWI1	PSH1	PSH1	PAF1	ATG27	RVS161	VIP1
FKH1	CBF1	YMR315W	SUB1	LYS12	ESC1	SAN1	ROX1		CLN2	TSC13	RSE1	RSE1	RIO2	MDH1	PAF1	CYT1
CNN1	ISY1	YPT52	CDH1	MRPS5	RCL1	POP7	SLD3		FRT1	SEC63	BZZ1	BZZ1	RPS13	YCR023C	RPL11A	CDC6
ZUO1	CDC16	ERP5	MIH1	SFP1	PDC5	MIF2	MOT3		ADY3	UBA1	ARP7	ARP7	GRX5	RPL37B	SRP40	CFT1
RPN13	DOC1	EAF1	PTA1	RXT3	TRP5	IPL1	RAS1		CKS1	RRP15	HAT1	HAT1	LAS1	GPD2	MUD2	TSR4
COF1	SMC2	NUP53	RPS31	MRE11	YLR278C	RPP1	DMC1		CUS1	CDC15	RPS26A	RPS26A	DPB11	PEF1	PDC1	COX15
PSF1	BIR1	RPS7A	SET3	YHR122W	CDC53	SSL1	FSH1		SEC63	SEH1	PRS1	PRS1	RPL42A	FCY1	ELO1	RPB9
UFD1	ACS2	PGD1	PSY2	TEF4	ALB1	MRPL13	HOG1		NUP57	NUP57	VPS21	VPS21	YPT1	SWE1	ARP8	DBP9
POL5	JJJ1	TFB4	TFA2	SEC61	BUR6	SEC13	SSD1		SEC62	MYO3	SAC6	SAC6	MUD1	GDI1	VMA8	NAM2
DBP5	RRP43	CCL1	SPC29	TSR1	GAL80	NTR2	CDC24		SWI1	PET10	RNQ1	RNQ1	PDB1	ARF2	KSS1	HSL7
MCM1	OYE2	SIC1	YOR142W-B	ERG9	SPT6	SPC105	NGL2		CDC15	RLF2	COY1	COY1	GPH1	YNL165W	CAN1	SGT2
RNT1	POL5	RPA12	RSA3	RAD24	UTP14	DAD2	BRE2		TIF1	SFK1	CBR1	CBR1	ERP3	LSM2	NUP120	RAI1
TAF11	APC4	CST6	RTT109	SEC62	UFO1	RTT106	YGR067C		RPA49	POL30	YAK1	YAK1	STH1	CHS7	UMP1	SOD1
TAF3	DBP5	RVS167	SWP82	MRPS35	RIF1	CEG1	SAM4		ETP1	NGG1	UTP14	UTP14	OSW5	TOR1	ASF1	SKI2
MTR2	MTR2	SWR1	IRR1	APC9	DST1	NOB1	JIP5		SEH1	ABF2	RPA34	RPA34	SWD2	GLC8	CLU1	RPS27A
NDC1	TAF3	NUP100	EBS1	BUB1	TSR1	YHP1	CDC34		PFK2	ETP1	URE2	URE2	SLM1	ALD4	CFT2	TIP41
PUP1	CDC20	VAM3	BUR6	NTC20	CTK3	POP8	RTG2		YHB1	NHP10	GAL4	GAL4	URA2	SPT7	IES2	NHX1
ACS2	GSP2	SNU66	SMC4	TAZ1	YKU70	DST1	RNR2		PXA2	MRD1	RPL22A	RPL22A	YAP1802	SGF29	CHC1	RRP3
OTU1	COF1	FUN30	BNA5	TFC3	RRP1	RPL35B	EXO1		MAD1	RAI1	YNK1	YNK1	ILV2	BCY1	DIS3	TWF1
UMP1	TAF11	RPL36B	HPC2	FOL2	RAD52	EAF6	KIN28		RLF2	GAS3	BUD27	BUD27	SSS1	MOG1	SPC1	DLD2
JJJ1	SGS1	ACT1	PTC3	TAL1	FKH1	POP1	PCC1		GPA2	PXA2	RSA4	RSA4	NAM8	YPR148C	SNQ2	DCN1
PHO23	IES4	YKR018C	PDS1	NUP170	TFC3	SVF1	ARP5		AHA1	CUS1	TMA22	TMA22	ATG19	BET3	NUP192	OST1
SPP1	RNT1	AZF1	LSM3	MSH1	SML1	CKS1	CDC4		GAS3	TAE1	KIN1	KIN1	RIX1	SSE2	ASM4	RPL13B
SSA4	NAS6	RPS4A	UFD4	MRC1	CAR2	TYE7	UBX7		MYO3	NUP1	ERP2	ERP2	PDC1	LYS21	URA7	BCY1
NTC20	SSA4	BRF1	PUS1	CDC24	MUS81	RAD51	SLD2		SUP45	BNR1	SEC7	SEC7	EFT2	YOP1	DBF2	NOP15
IES4	YPL216W	MED4	HAA1	SED5	NUP49	HIF1	GOR1		MRD1	COF1	MUP1	MUP1	RFC1	SNQ2	POM152	CUL3
SDS3	NTC20	GLN1	DHR2	RAD52	NUP57	RPL11B	NGG1		COF1	MSL5	ARD1	ARD1	SSK22	ADE2	BSD2	ALG11
YPL216W	PUP1	RPN7	HXK2	AFG3	FUN30	RPL1B	DBF4		MSL5	RPS17A	MAK16	MAK16	RPP0	RVB2	ERP4	NTE1
OYE2	PHO23	CRZ1	FHL1	PSF2	SCH9	TFB2	PRP18		RRP15	PMT1	MYO4	MYO4	SLX8	TAF5	COP1	ECM31
NAS6	APC2	IES6	SOD1	BIK1	BFR2	MRPL16	NUP192		RHO1	SRP40	WWM1	WWM1	SSZ1	PEX29	UIP3	POX1
NOP10	UMP1	IDI1	RAD18	QCR2	DUN1	EGD1	MDM12		NUP1	POP2	RPS29B	RPS29B	PTA1	SAC6	RMP1	LTP1
SDS22	NDC1	SXM1	YMR291W	MND2	DIS3	SWI6	RPD3		PDS1	SLM1	RPS31	RPS31	SCP160	VPS60	SKI3	MRPL19
SMC4	OTU1	VPH1	DBP8	ARB1	ARO4	YAK1	SCH9		ATP2	GSY2	YCF1	YCF1	RUB1	JJJ1	BEM1	ALG5
CWC22	SDS3	NOT3	YRB1	CFT1	HTL1	FUS3	CIN8		POP2	NOB1	RPL23B	RPL23B	BNA1	RRP12	NUP57	TRS20
PFS2	PHO2	LYS21	MEC1	FCP1	RAD16	TOF2	SFH5		RAI1	BFR2	CDC25	CDC25	FMP48	PFY1	MDN1	GSP1
RRP14	PSF1	ERG10	CAR1	GCN1	MCD1	NRM1	HSP26		PPH22	SEC31	PBP4	PBP4	KRE33	PRS3	VPS20	VPS74
ECO1	SPP1	REF2	HDA2	TAF7	RAT1	SNL1	IRC5		ABF2	REG1	RRP6	RRP6	ARX1	ESA1	PSH1	PRP3
APC5	VPS75	RIO1	MSH3	DIP2	UTP8	SDC1	BMH1		PMT1	GRR1	ACO1	ACO1	CDC73	RCK2	MCM3	NOC4
CEP3	CRZ1	RPS30A	PAP1	ASK10	ENP2	RAD52	PRP42		NHP10	PPH22	MUD1	MUD1	OTU1	SSN2	SYF2	MTR10
CCL1	HIF1	RRN5	TAF3	FAR1	EAF3	BRE2	ARX1		KEX1	FAA4	NUP192	NUP192	SMX3	BTT1	TIF2	CCL1
RPA12	RPA12	SSN2	SRP21	ACM1	PTP2	DBF4	INM1		SLM1	RPB4	CLF1	CLF1	TIF4632	PSK1	PPZ1	SDH1
RAD6	UFD1	SET1	RAD7	GSY2	RNH70	IRR1	DBR1		BNR1	YLH47	RAD3	RAD3	IMD4	DJP1	NOT3	GLT1
PSY2	RAD6	YEL007W	TRX2	ECM10	AHC1	SIC1	SFP1		GSY2	GPA2	LAP4	LAP4	POL2	TRM8	ARO1	GPH1
RAD16	RAD50	RPN13	MPS3	GCN20	HDA1	SEN1	ORC3		UTP21	SUP45	SSS1	SSS1	UTP8	DSK2	TAF7	PIK1
CRZ1	ZIP1	SME1	MOT3	ISD11	EAF1	RPL19B	RPB4		IMP3	TUB3	GLY1	GLY1	SWI3	SPT16	GCD7	MAD2
VPS75	RRP14	SLA2	PMI40	RED1	MOT3	CTF4	RPN4		NOB1	CKS1	PRE3	PRE3	SPC1	AYR1	NHP6A	ERG11
SCH9	NOP10	VPS16	RRP43	NUP53	REC107	RPL31A	SLX9		IMP4	RET1	MMF1	MMF1	PGD1	SEC28	GIN4	SME1
ECM2	CCL1	SMD1	MET4	DIA2	PWP1	RPL20B	BUD16		RET1	GPM1	TUP1	TUP1	KOG1	CCL1	TAF4	ITT1
HAT2	HAT2	LDB7	IGO1	ORM2	DBP7	RRN10	UPC2		SEC31	IMP4	PRE8	PRE8	RPB5	SEN15	RFC3	CWH41
PPZ1	NIS1	DUR3	MAD1	LHP1	UTP23	RPL8A	ARP8		BFR2	SIR3	YCR043C	YCR043C	TFC6	YJL070C	SUI3	BET2
SYF2	ECM2	ITR1	EAF7	PRE4	HMS2	ELP2	NHP6B		DPB2	ATP2	SEN15	SEN15	SEC21	STB2	CSG2	SPN1
HIF1	SYF2	RPS6B	UBX5	PTI1	SKS1	RPS4B	SKI8		YPT1	IMP3	SHM2	SHM2	NUT1	RTN1	CTI6	GPI17
ZIP1	SDS22	RPL1A	GDH1	REG1	RFC4	YKU80	LOC1		ARP9	ARP9	UBP15	UBP15	YOL075C	YDL233W	YSH1	DID4
NIS1	CWC22	SMX3	CDC7	ERV1	BCP1	UTP5	RFX1		GPM1	NPL6	GCN2	GCN2	BNR1	CCT6	NUP157	GPI16
RXT3	RAD16	EAF3	TRX1	SEN15	YER138C	MRPL10	HTA2		CDC7	UTP21	RFA3	RFA3	PRE8	CSR1	NUP188	HAT1
MCM22	SMC4	HAT2	SEM1	TFC7	ABF2	RPL28	MRC1		SRB6	KEX1	CDC12	CDC12	NET1	PEP4	NEW1	LSM2
IML3	ECO1	MTR2	ROX3	RAD16	RFC5	SPC24	NUP49		RPS17A	PDS1	PPZ1	PPZ1	RNR4	SPT15	CCT2	RPA12
RAD50	CEP3	YDR307W	YCG1	CTF13	RPC25	MHR1	NUP2		STE24	SEC62	SAR1	SAR1	YPT31	ATP4	TPO2	PRP40
TOA2	PSY2	RPN1	SRB7	RFC4	SPB1	NAF1	HSP12		MRPL9	ABP1	RPN7	RPN7	RNR2	DPP1	KAP104	VMS1
LCP5	RXT3	CBF1	SNT309	SPC105	HXK2	RPL7A	SKN7		GLO3	YPL216W	ORM2	ORM2	SEC26	WTM1	PRE4	ARC15
PCF11	PPZ1	YAK1	BUD22	RNR3	YPK2	ELP4	NUP145		ABP1	SRB6	SNF7	SNF7	OKP1	PRC1	SNU13	GOS1
RRP42	MCM22	NPT1	CFT2	NKP2	BOP3	RPL12B	YRB30		UBC4	ARO1	LEO1	LEO1	SUB2	ARP9	ATP2	RPL8B
PAN1	SCH9	CRN1	AOS1	ENP2	SSL1	RSM19	STU2		SRP40	CTR9	SPC25	SPC25	RPL8B	MDM12	SBA1	SMX3
SLD2	IOC3	SET5	SKO1	NUP133	SRC1	MRPL28	SNF2		FAA4	CCT4	PMT1	PMT1	SLK19	SEC4	CFT1	CCH1
DBF4	IML3	RTT101	SPO14	ARF1	TFC7	HSP26	RPC31		RPB4	TFG1	YET3	YET3	SWI1	GDB1	SPC105	HEM1
PTI1	LYS20	RPL13B	SNT1	RFC5	GCR1	PBP1	PPH21		SKN7	SPT20	YPT1	YPT1	ATP7	CBP4	YCL057C-A	VPS28
TAF8	RPS14B	TAL1	MCD1	NUP120	NOB1	RPP2B	RPH1		NPL6	BUD21	RPL34B	RPL34B	KKQ8	RPC11	PGI1	HTB1
SPC34	MSN4	MYO5	RAD50	YHP1	IOC3	RPS24A	CTS1		REG1	MAK11	SUA7	SUA7	PCT1	CBR1	SPC24	TFA2
BUD32	TOA2	SSF2	SHE2	SWC4	RSA4	PAC1	YNL108C		CHK1	MST27	ERG13	ERG13	PRE9	AAT2	HSK3	AIP1
CAR2	HIR2	GSP2	RAD5	SIF2	CHL4	POP5	RLM1		TUB3	DPB2	NOT5	NOT5	HTL1	PPN1	TRM112	SAR1
BRE1	EBS1	ELP3	CFT1	SLX9	RPL11B	MSN5	NFI1		YPL216W	YPT1	SPC19	SPC19	VPS1	SNC2	SIR2	THG1
NPT1	LCP5	YMR050C	PKC1	MIR1	NUP84	PUB1	CET1		MST27	NUP192	HHO1	HHO1	ATG11	THI72	DCP2	PCS60
MAD2	NPT1	POP2	HAP1	NUP82	SWC4	CYC8	MOT2		CCT4	SKN7	ILS1	ILS1	HSK3	AOS1	IES6	TMA64
VPS72	IES2	ELA1	DUN1	RTG2	DBP5	MCM10	SKO1		SCL1	STE24	SEH1	SEH1	ORC2	PST2	OKP1	RTF1
PAP2	SUB1	CMD1	CSE1	RSC3	VPS75	RNR2	BUD21		MTR4	NUP53	RPL9B	RPL9B	RPT4	ERP2	RPS10B	CAB2
DPB4	BRE1	NUP85	IKI1	MIM1	SPO12	UBA1	MUD1		SEC61	MTR4	SEC53	SEC53	PFK1	MSH2	BLM10	BRE1
SIT4	YNL155W	CTF19	STE5	MIF2	PDS5	TFC4	POP5		MAK11	RSC2	TPM1	TPM1	RPO26	MSP1	MCM6	NAT3
HIR2	PAN1	DSK2	HSP12	JJJ1	BUD20	CHK1	IES6		PRP22	TPD3	MYO1	MYO1	NOT3	UBX5	COS8	RAD30
IES2	TAF8	MRP2	SPC42	MIG1	RAD1	RPS11B	BUD22		NIC96	NIC96	NIP100	NIP100	ZDS1	CAM1	SRS2	MXR2
SIF2	DBF4	SKI6	SCD5	MAD1	ARX1	RPL9A	RRP43		TFG1	SSN8	NYV1	NYV1	NOG2	PHO8	NUP60	GEM1
MSN4	DPB4	TFB2	SOK1	BUD21	SMC2	POP6	PTC1		NUP192	CHK1	RPL37A	RPL37A	HPR1	UTP13	NUP100	LSM3
YNL155W	YBP2	RPS15	CDC6	KAR9	YAP6	HRT1	IWR1		YDR341C	MUD2	TOR2	TOR2	PRP22	IDI1	VPH1	ALG13
TUB3	PFS2	JJJ1	YBL005W-B	WBP1	SXM1	URB2	ECM1		TAF4	KIN4	RPP1B	RPP1B	ERV25	RPL1A	CDC11	WBP1
LYS20	SLX8	SNA4	ZIP1	GON7	LIA1	YEL007W	UBP8		KIN4	DAD2	SRS2	SRS2	NMD3	SDS24	YPT7	SKI3
SLX8	RTT101	BCY1	YLR278C	PCF11	CFT2	MRPL15	DIA2		NUP82	TAF4	SSA4	SSA4	ATG14	COS111	SNA3	FOL2
IOC3	VPS72	SPC72	VTS1	RPS18A	PRP40	SBA1	NSE4		DAD2	AME1	GSP2	GSP2	LIP5	LDB19	SCS2	SAD1
EBS1	THP2	CHS7	RNH70	GPD2	TSR2	CAF40	HIR2		AME1	HFI1	SUM1	SUM1	DMC1	NIC96	MCM7	DYN2
EST1	NKP1	DBP5	YJR029W	EPL1	MED8	GRR1	DHR2		GCN3	GLO3	NUP53	NUP53	VAM7	SFT1	RRP7	URH1
INO4	TUB3	CDC34	CDC36	YSH1	SPT23	PCF11	SMI1		TPD3	YAP6	RNR4	RNR4	EMC1	OTU1	HSP104	GIR2
RTT101	CAR2	ASR1	DAM1	SSN8	MRT4	SWI5	POP1		CTR9	NUP82	SLA2	SLA2	RAT1	PEP1	TFB4	YKE2
SWC7	PCF11	VAC8	TEC1	HAP5	ADO1	SLX5	UBP10		SSN8	BFR1	ASN2	ASN2	GBP2	ATO2	TPO3	RIA1
SUB1	SEN15	SSL2	ADE3	TFB3	YCL019W	EHD3	PRP21		ARO1	FAS1	GSY2	GSY2	IPP1	FMP27	MOT2	CFT2
AFT1	EST1	HSM3	MUD2	CDC36	MSS4	HPC2	GAL83		BUD21	SPC42	PRO3	PRO3	ATG27	MNN10	SEC61	BNA4
RRI2	SIT4	PRP22	SPP382	RTR1	RRP9	ARB1	STR3		MUD2	DED81	CUE1	CUE1	YIL108W	FIN1	ORC2	MAK3
SNF4	MCM1	YBP2	YAR010C	AAC3	GFD1	RPS8A	HOS3		HFI1	UBC4	RPS23B	RPS23B	AHP1	TAZ1	IES3	ADA2
THP2	PIN3	POM152	CWC21	PBP1	NOP53	RNA1	SOK1		SPT20	NSA2	STE50	STE50	ORC4	TOM6	NTC20	YIF1
APC9	PAP2	SPC24	SEN15	UTP9	PNO1	LSM12	GSP2		RTT107	AHP1	APM1	APM1	MKK1	SAP155	MIS1	MTG2
SWM1	APC5	RAD9	JIP5	CST6	MMS22	CSM1	ASE1		SNT309	PRP22	CAM1	CAM1	RET2	YMR122W-A	ESS1	PLC1
PRR2	PRR2	UTP23	SPO12	YBP2	RIO2	PDR1	ACS1		RSC2	SNT309	LGE1	LGE1	PWP1	TOA2	NUP170	CTR9
YBP2	SLD2	PRP45	MMS22	NHP10	SIS2	NKP2	EAF1		NUP53	SUB2	YPL150W	YPL150W	STE12	SWD2	STB2	KAP123
NKP1	SIF2	RAD16	RAI1	TEL1	CDC6	CDC36	RPC37		YAP6	SPC19	SKY1	SKY1	CCC2	HXT7	SEC31	RPP2B
RPS14B	SPC34	RRN9	RAD59	NOT5	BLM10	BIR1	ELA1		NSA2	DIP2	SAS10	SAS10	RPS22A	RBL2	NUP2	VPS60
PIN3	SWC7	MIF2	PBP4	FKH1	CTF19	GSP2	YEN1		DIP2	EGD2	ESF2	ESF2	SEC10	HIR2	FAS1	FRQ1
YLH47	SNF4	RPL32	CTK3	MDM32	CDC7	MRPL23	CTK2		SUB2	GCN3	GLK1	GLK1	TCP1	NMT1	TOP1	RPL27A
SSL2	TOF2	MSN2	PIF1	GBP2	CDC24	MSH3	IES2		DED81	IPP1	MLP2	MLP2	SNX4	IZH4	SEC28	OTU2
PSF2	SPN1	SFP1	HAP2	COX18	RRP43	LHP1	SET1		SMX2	POM34	TPD3	TPD3	MRP51	NMD5	RNA14	HOM3
SPN1	AFT1	RPS7B	PHO81	SWR1	RSC9	POL5	DOT1		IPP1	PAF1	SAC3	SAC3	BUD31	TAL1	PTI1	VPS25
RRP46	LYS21	NUP192	BCP1	PTC3	ELP2	TFB3	NBP35		FAS1	ATP3	TAF10	TAF10	FZF1	RPL17B	PEX13	RAD2
CEG1	YKU70	VMA2	MVP1	NKP1	PAP1	TUB3	SNU114		PRP21	SSH1	CDC53	CDC53	PRR1	RPN8	IKI3	HUL5
SMC5	PTI1	RRP14	YRB2	HSP10	THP1	ACS2	SIF2		MED8	FPR1	VPS9	VPS9	AME1	ARP8	SLT2	FUN26
CSL4	RRP42	TEL2	CIN5	LSB1	GAT1	RPL18B	RTT109		SPC19	YGR054W	RAD51	RAD51	VAC8	REG1	SNF6	ALG1
MPE1	IGO1	PNC1	CLB3	PUP2	NDD1	CLB2	MRN1		SPC42	YIP3	RPS28B	RPS28B	SEC23	GRX3	FTR1	RPL40B
TAH11	CEG1	THO1	STE12	AYR1	NRM1	ELP6	HIR3		ATP3	MRPL9	SNA3	SNA3	PDS5	HXT3	AHA1	SGT1
MOB1	DBP8	ERV25	TUB3	IRC3	SNF11	RPS14A	CDC25		EGD2	NEW1	TCB1	TCB1	HOF1	GSY2	UME1	TRP5
IRR1	SEC13	MCM21	PRP3	ACO1	YBL005W-B	YHB1	APN2		SRV2	RGC1	BOI1	BOI1	YRB1	FOB1	ATP1	RPC11
RNA15	SNF11	RRN10	RMP1	SEC63	MTR10	SAS3	FAL1		CAF40	CAF40	SUI1	SUI1	PUF6	PRE3	TID3	CAB1
DUO1	RRI2	SMC2	CUS1	RPB4	PSY2	LYS20	UTP8		HAT1	SEC61	RGR1	RGR1	SEC24	TOA1	CTK1	ARG4
SEC13	HIR1	TID3	NTO1	DIA4	APN1	PET9	CTI6		YOP1	SRV2	DNM1	DNM1	YCR061W	TPM2	TAF2	NCB2
STU1	IWR1	TFC3	CTK2	STT4	RFA3	YNL155W	IXR1		AHP1	YOP1	SRB4	SRB4	MRPL3	YLR446W	VMA4	PHB2
CAC2	STU1	PRE7	UPC2	MED2	NKP1	SSN8	FZF1		FPR1	CDC7	ELF1	ELF1	CSM1	MEP1	ARC40	OLE1
YKU70	CIN8	NUP170	SKI8	GYP1	SGF11	TIM23	RIX1		YPT7	MLP2	RSC1	RSC1	SRB4	ECM29	IOC3	LCB1
SWC5	RPL40A	ARO4	SRP72	SWP1	BUD14	NOT3	CYK3		PAF1	HAT1	KGD2	KGD2	RBD2	SGV1	GCN20	RPL31A
DBP8	MIH1	SWS2	IES5	SNL1	YNL155W	BUR2	PPH3		YIP3	PRP21	DPM1	DPM1	MED4	SNX4	RTR1	TRZ1
LYS21	PDR1	TPK3	PDC5	MDH1	PRP22	UAF30	ECM2		TPS1	PBP1	TKL1	TKL1	PUF4	YCF1	CBK1	OST2
CIN8	IES5	RPL24A	SCM3	MSD1	ZPR1	PDC1	PDA1		BFR1	STI1	CPR6	CPR6	RPL8A	YPD1	RFC2	PRP22
SKI8	SVF1	URB2	URA5	DSS1	YCG1	CAF130	YER156C		STE11	TDH1	YMR086W	YMR086W	RRP6	MGR1	RFS1	GPI12
PPH21	APC9	SHP1	TAH11	SED1	DBP6	YCG1	GTS1		MUK1	SMX2	TFA1	TFA1	YNG1	APL1	MSH6	TIF2
IWR1	ACE2	IRE1	CAR2	MRF1	RSA1	FKH1	CDD1		PIN3	RTT107	SPT6	SPT6	STE24	ERP6	RPL26A	CNS1
CTK2	TAH11	RLF2	MGA2	CYC2	HAP2	SLT2	TRM9		YGR054W	EDC3	TFB4	TFB4	CKB2	RPS27B	SCP160	TAO3
HIR1	RAD59	SLA1	NUC1	NAM2	SHE2	RTT109	ELP6		SSH1	STV1	PNO1	PNO1	TOP2	RAD3	IPI1	ACP1
RAD59	SWC5	APA1	NCE103	VPS13	GTT3	YVH1	UTP9		POM34	CDC31	SHE2	SHE2	REV7	RPL4A	PDS1	NPT1
MIH1	INO4	COG3	NUD1	ODC1	DPS1	RNA15	ALA1		MLP2	RPB11	PNC1	PNC1	SMD1	RUB1	POM34	SMD1
SVF1	BUD32	YCR016W	PRP16	YPL109C	EAF6	MPS3	PML1		FMP45	HPR1	MCM4	MCM4	NCL1	CTH1	RRP43	SEE1
ARP6	RNA15	MIG1	SAS3	YGR102C	RAD27	RPL42B	ALB1		RPN7	MED8	YPT31	YPT31	HRK1	RHO3	RPA34	RPL34B
ACE2	PSF2	VPS41	APN1	IMP1	HOR2	RPN4	MUD2		PRE2	SMC1	ERG11	ERG11	YGK3	GUP1	CDC27	RPC19
PDR1	CTK2	RNR1	IPI1	ISA1	CTS1	LGE1	UFO1		SUI2	PUP2	TAL1	TAL1	RPL32	NAB3	BUD27	PFY1
IGO1	SWM1	STB2	PIN3	TFB1	YER160C	TOF1	MSN2		PUP2	RPN7	SXM1	SXM1	PBS2	MPD2	ITC1	DDI1
IES5	IRR1	SSA4	MED6	CDC31	HGH1	SCP160	GRX3		TFA1	MUK1	RAP1	RAP1	GCD11	SAM35	PEX5	NFU1
SNF11	ARP6	TAF13	UFO1	BUB3	ADE3	SMC2	RTT106		SMC1	STE11	VAS1	VAS1	PST2	TAT2	NUP53	GIS2
TOF2	MOB1	KNS1	BIR1	MCM22	ERG13	DIA2	DEF1		PRP3	PRP3	ERV14	ERV14	GFA1	TRX3	VPS21	MSF1
RPL40A	SSL2	CAC2	DDC1	OAF3	PRI1	BRF1	UPF3		RPB11	YPT7	SPT20	SPT20	CWC21	CYM1	TAF11	DGA1
PET9	DUO1	MRPL49	IRC20	RPL40A	CAC2	SNT1	PCL1		CDC31	SSO1	CDC55	CDC55	DAD2	FCP1	MYO3	CFD1
SSL1	MAD2	YNL155W	TBF1	UTP15	SCM3	SIF2	NAB3		FAF1	FAF1	EDC3	EDC3	SKI8	HXK1	COX1	KAP120
TFB2	RRP46	OTU1	FAP7	TBS1	NEJ1	TRP5	HOS2		CDC42	CSE2	YNL010W	YNL010W	BCY1	YNK1	DED81	SEC10
RIO1	RIO1	RPL21A	SLX8	SML1	YKR075C	FHL1	HFI1		TOM22	VIP1	RSC30	RSC30	CTF4	MRP13	CHL4	PMR1
POL12	CSL4	DPB2	SDO1	TOF1	YSH1	TFB1	ELG1		STI1	URE2	IRE1	IRE1	APC5	ATG19	MCM21	ERG9
TFB3	PPH21	YMR099C	YCL020W	MSS51	SET3	RPR2	PDB1		TOM70	SUI2	NOT3	NOT3	FKH2	YMR099C	RBD2	YJU3
PDS5	MPE1	NUP120	AFT1	DBP2	SPO14	MLP1	PSH1		PBP1	CWC21	ERG25	ERG25	NIP1	EEB1	TUB3	LEO1
SLU7	TRM1	WSC2	ERG13	MST27	MRN1	SSC1	PHO23		URE2	REC107	CEG1	CEG1	SRP68	YDL144C	EFB1	OXA1
ORC4	YNG1	MEP1	GLE2	ORT1	PHO81	TRI1	SWI3		NEW1	CCT8	MSH6	MSH6	MYO1	ATG3	TSA1	EBP2
MET30	TOM1	NAS6	UPF3	GPI8	EBP2	THP2	MAD1		EDC3	ALB1	SPN1	SPN1	KIN4	TIF1	CCR4	MDE1
CDC24	PBP4	TRI1	STB4	DBP5	TFC4	KAP114	UGA3		SSO1	PRE2	SAM2	SAM2	SEC63	PDX3	RFA2	LSM5
DPB11	SKI8	SEC28	HPT1	YKE2	TDP1	DEF1	DPB11		CWC21	FAP7	KRS1	KRS1	ASR1	LSB5	NOB1	TOM40
URB2	ORC4	YGL108C	VPS72	EGD1	SMX3	RPL4B	SPO11		STV1	BUD3	LRS4	LRS4	HCA4	ADE16	CLA4	RPL29
YTH1	RNR1	NCL1	GRE3	SNF6	STE24	TOM1	NSE1		RCK2	TFA1	TOM22	TOM22	UTP10	TMA108	ACS2	SYM1
MET4	URB2	ELP2	YPK2	GRE3	SDS23	MAM33	TEL1		GAP1	FMP45	SSE2	SSE2	GCD2	ECM25	MYO1	BNA6
ASK1	PTC1	PPN1	ZDS2	EAF3	HMG1	SPP1	LRP1		HPR1	HSP26	VTC3	VTC3	CBP6	SCL1	MRPL6	RPC10
ELP3	RIF1	LSM8	YPR1	RRP43	PBP4	ERG10	MCM1		RGC1	TPS1	CDH1	CDH1	PET54	MRP51	RET2	TIF1
RNR1	SSL1	MED2	PAP2	MRP7	PCF11	HOS3	HIR1		TDH1	SPT2	HPR1	HPR1	SFK1	TAX4	RPS26B	FAP1
RAD1	CDC24	EAF6	PRP2	CCL1	EAF7	STB4	SPO7		SNF4	MTW1	HXT3	HXT3	YCL057C-A	CEG1	REG1	SLU7
TOM1	SET3	MSL5	RPL40B	FPR3	TRM82	MCD1	TEX1		REC107	SCL1	ADH6	ADH6	ACC1	MCR1	GYP5	GIM4
PTC1	CAC2	VPS3	HNT1	ILV5	HEM2	YLR278C	SWD3		CSE2	DIA2	PAC1	PAC1	RPS18B	YML081W	SSH1	CEG1
YNG1	TFB2	PIK1	BAT2	PRE2	MLH1	TPD3	ULP2		YHL042W	NUP49	SVF1	SVF1	CSG2	TEF4	TFA1	CGI121
RIM15	SML1	VRP1	NMA111	TFG1	SWD1	BUD22	ASR1		DIB1	CNM67	ADR1	ADR1	RFC3	SSO1	FAS2	MOT1
VPS71	VPS71	CLB5	PHO13	HXK2	TAF7	CWC25	RTR1		FAP7	RCK2	MAP1	MAP1	SUA7	YHR078W	PAC1	PSE1
RIF1	SMC5	CAM1	DPS1	PTC7	RTS3	CBK1	SMB1		CCT8	MPS2	YRB1	YRB1	RPN13	YPP1	VMA6	EMC4
SET3	ASK1	BUR2	PHO23	IPK1	IRC5	SMC4	LOT5		RET2	RHO1	MET6	MET6	ECM16	QCR8	EGD2	VMA10
NBP2	NBP2	RPS8B	DBF4	ROX3	PRE4	SGS1	PRP24		SYF1	DIB1	ADE12	ADE12	MID2	GDT1	SCD6	FYV10
SML1	POL12	CDC3	YDR261W-B	DIM1	HSM3	RPS30A	YCR051W		SEC13	ASR1	ZDS1	ZDS1	TVP15	IFA38	SWP82	TRA1
PBP4	RAD1	KRE27	SLI15	PHB1	YMR310C	SRP68	GRX1		CDC27	PIN3	SSM4	SSM4	COX5A	MAM33	YOR1	ELF1
MND2	SLU7	PRE4	FCP1	BDF2	HMS1	ABF1	PHO81		NUP49	SEC13	URA1	URA1	RLP24	GTT1	TFC4	GRX5
SWI4	ELP3	SCS2	YSH1	ARP5	BRF1	DOT1	YOR352W		MTW1	RPL33A	MAG2	MAG2	YET1	SEC66	ATP4	MSH2
PAH1	MET4	UAF30	PPT1	ARG82	ELP3	MRP20	HOS4		MPS2	ACS2	POP2	POP2	CIN4	BAT2	PMA1	GCN2
TRM1	SWI4	CYS3	BUD14	PWP1	GDH1	WTM1	MSI1		CYS4	CYS4	RFC5	RFC5	CDC27	SEC63	RRP46	LOS1
IDI1	PDS5	SRP68	SSL1	SHU2	YMR045C	HOS2	MAC1		VIP1	RET2	PRE2	PRE2	AHA1	TRX2	PAP1	MSL5
CLP1	DPB11	ARO3	PRP11	FMP27	CFT1	SWD1	SAN1		HSP26	RPA43	TRM1	TRM1	RPS26A	NSG2	MIA40	GTR2
MTR10	RIM15	UTP5	NTF2	TEL2	MAK11	RPP0	HMO1		DIA2	TOM22	SEC14	SEC14	MMS4	PDR16	RRP40	VPS52
FCP1	PAH1	PRK1	PRI2	HOS4	FZF1	TEX1	GBP2		ALB1	EDE1	YAF9	YAF9	SME1	COX5A	GPM1	BET5
MTR3	TFB3	IOC4	TOA1	YCK2	VID22	YKR018C	WWM1		ERD1	GAP1	PAN1	PAN1	COG2	GIM3	YJU2	SPC3
IPI1	YTH1	YDL124W	RRI2	BUD31	TRI1	RPS4A	CDC36		ASR1	BSD2	RTG2	RTG2	ENP1	UIP3	SWR1	RFA2
HSF1	SSF2	SUB1	HSK3	YDL233W	RPN7	DSK2	TAF12		BSD2	NUP2	SEC4	SEC4	ORC5	SAR1	GTT1	FCP1
PRP38	ASE1	CDH1	ADE1	MPS2	YKR043C	IFH1	HMS1		HAP2	RAD50	UME6	UME6	MCM7	CYT1	TUP1	SWC4
TFC3	RNH70	MIH1	PPH3	MRP13	PDR3	BUR6	MAE1		SPT2	NOT5	IMP3	IMP3	SEC61	RNA1	EAF3	ARD1
NBP1	YCR016W	VMA5	GLC8	UFD1	RPB9	YRB1	PRP28		MRP7	ALY2	NAM8	NAM8	KIN82	IRC22	RPS25A	SMC6
DAD1	RFX1	PTA1	INO4	ECO1	ASM4	BUD13	NOP8		BUD3	RTN1	SRP68	SRP68	FBA1	YJR142W	ATG17	APL3
CTF18	MVP1	RPS31	BRN1	RTT106	YOR052C	RFX1	RLF2		CSG2	SNF5	DST1	DST1	RFC2	STE13	ALD6	MRPL23
TOF1	SWP82	SET3	HOR2	COX14	IKI1	PDS5	SFH1		CNM67	MFT1	SPC110	SPC110	YPL216W	SSL2	VMA10	UBI4
MVP1	IPI1	PSY2	YDR026C	SWM1	RAI1	SMC5	LAT1		DPS1	TOM70	MES1	MES1	RPP2B	URB1	SLA2	RIP1
MPH1	NBP1	TVP15	YNL010W	TIP41	DIA2	PIK1	RDH54		PRE8	ARR1	KOG1	KOG1	FRT1	ARP3	REF2	YKU70
CSM3	MND2	TFA2	CEF1	RSC2	UTP6	RPL36B	TAH11		ARC40	EXO84	SNF6	SNF6	YLR345W	ATR1	SPC19	RRP46
SSF2	HXK2	YOR142W-B	HCH1	UGO1	YBL005W-A	LCP5	FHL1		MGE1	EAF6	GDE1	GDE1	COS4	VAS1	PPH22	HEM14
RNH70	HPC2	RSA3	BRE1	POL12	YJR027W	SET3	RPA34		ACS2	SPA2	MLP1	MLP1	RPS4B	BNA5	VPS33	MTG1
RPN4	RPN4	RTT109	TMA23	RAD1	JEM1	MBF1	RPA14		RPL33A	CDC42	GRS1	GRS1	BUD32	VPS51	MCM16	HIS7
RFX1	STE5	SWP82	PRP46	ATG1	RAD53	ELA1	LSB1		EXO84	CSG2	POL1	POL1	POP7	AIM18	PDB1	ERG1
ASE1	FCP1	IRR1	GRX3	CDC16	ADA2	SSF2	YDL063C		RPA43	SEC24	SRV2	SRV2	NUP100	ERG28	MPE1	NCR1
GTS1	HSF1	EBS1	NIS1	TFB2	PIF1	TFB5	YNG1		SEC24	SYF1	RNR1	RNR1	BAP2	UBP1	RFC1	RNH201
HOS4	PRP38	SEC63	CDC55	IMP3	UBA2	OTU1	YKR043C		RTN1	YKE2	SAT4	SAT4	RPL30	CST26	RPA12	ERG5
HPC2	MTR10	BUR6	SWC3	RPC10	SKM1	DPB2	HPC2		SEC4	PXA1	SPT4	SPT4	MTR4	GLR1	TAF13	RAD51
HOR2	SGO1	SMC4	NSL1	MDN1	UFD1	SRP72	KAP122		SRB7	LAP4	FOB1	FOB1	CCT4	RAP1	GCD6	SNU66
YCR016W	TOF1	BNA5	SEC63	MSH4	HIR1	KTI12	OAF1		COG2	RPS14B	STV1	STV1	CDC31	HAS1	SEC10	GOT1
STE5	RPN14	HPC2	TMA10	FAS1	APT1	RAD4	SPS1		OKP1	YHL042W	PKC1	PKC1	RAD1	NOP2	YHB1	GTR1
SWP82	CTF18	PTC3	WTM1	CYT1	YHR214C-B	DHR2	MSH5		VPH1	HAP2	RPS21A	RPS21A	MSL5	ERF2	PFK1	LST8
DEP1	DAL80	PDS1	EST1	YSA1	CDH1	BTT1	PRP39		RAD50	MRP7	SPC1	SPC1	MMF1	VPS28	TPO4	YOP1
SAP30	DEP1	LSM3	MED11	NUP57	YAF9	CDC34	RAD59		YKE2	SRB7	HXT7	HXT7	IFH1	MKT1	LAC1	URA6
DAL80	MET30	UFD4	RRB1	MAS1	YPL216W	SWI4	RTG3		MRPL10	OKP1	SLK19	SLK19	FUS1	NOP9	HSP60	YPT1
RPN14	MPH1	MRPL39	RPL15B	NIC96	CDC20	WWM1	THO1		EDE1	CPR6	BDF2	BDF2	NOC4	CAB4	SGT2	RPL24A
SGO1	SAP30	SBH1	CWC2	DPB4	SHQ1	CTK3	MDY2		MRPL3	BDF2	SIT4	SIT4	SNU13	RSC58	GLE1	RRP6
HXK2	CLP1	PUS1	FAR1	REX2	ECM5	PRI2	HAP2		NUP2	CDC27	BGL2	BGL2	YIP3	RGD2	YPT52	POL4
RRP4	GTS1	HAA1	ESC1	RRN7	LEA1	RRN9	LYS14		PXA1	MGE1	MCM6	MCM6	DPP1	CUE4	TAF8	TRM9
FAP7	TFC3	DHR2	YJL113W	GPA2	MIF2	CBF1	KIP1		SET1	RPS23A	MHR1	MHR1	TOM20	UPF3	NUP85	FMP40
BRF1	DAD1	HXK2	NSE5	FPR4	YML045W	RHR2	MSN4		CPR6	PRE8	HIF1	HIF1	PBP4	PRM5	SIR3	FIS1
SDO1	SCS2	FHL1	RTS1	CYM1	IXR1	ELF1	MAK3		LAP4	ARC40	MUM2	MUM2	HIF1	GRE3	HPR1	ALG8
PSF3	HOS4	SOD1	IWR1	MVP1	RRN5	RSA3	MND1		KIN1	SEC4	NGG1	NGG1	DDC1	THO1	SEC62	YAH1
APC11	HOR2	RAD18	NTR2	RNT1	YRF1-5	SWD3	PHO85		SPA2	YTA6	NOP16	NOP16	CAF40	PIS1	RRP4	TSA1
ABF1	CSM3	YMR291W	TFC4	NGG1	PRP16	RPL1A	SOL1		SNF5	YEL043W	BLM10	BLM10	PEX15	FAA1	CTR9	MDL1
RAT1	IOC2	YPT1	TDP1	TAF13	LDB7	ASK10	PTC2		NOT5	KIN1	YLR455W	YLR455W	ADK1	LAP2	YPT1	SCP160
RRN9	HOM2	DBP8	YMR074C	NMD5	TMA23	AIR2	TOS8		EAF6	MYO4	ARP3	ARP3	MRPL23	YDR034C-C	ARR1	RRS1
DOA1	MTR3	YRB1	DIB1	MRPL9	SPT2	RPS15	CWC21		MRPL4	YJL049W	MCM5	MCM5	MRPL22	OTU2	LEO1	TSC13
DNL4	IDI1	MEC1	RRP46	COX20	SKI8	CDC25	RNT1		ALY2	IDH2	GCN3	GCN3	PEX5	DIP2	CCT4	LCP5
SWD1	SDO1	CAR1	ECM5	ACP1	SRB2	RPL13B	RAD57		MHR1	COG2	RHO1	RHO1	MST27	YBR056W	SNF11	PTP1
HOM2	PDC5	HDA2	YVH1	MUS81	REF2	POP3	RUP1		MFT1	RSA4	RPS21B	RPS21B	PRP46	YOR342C	SIR4	RPS29A
HDA1	YDR026C	MSH3	SIF2	MED1	RXT3	HRB1	YAE1		SSN2	SSN2	GDH1	GDH1	PRP31	YOR296W	DIT1	CKS1
RAD14	FAP7	YOP1	POL32	CFT2	UAF30	CTF18	BYE1		ARR1	SEC28	RAS2	RAS2	REV1	LSM7	YPC1	FMS1
RAD24	RAT1	PAP1	ACB1	GPM1	NMA111	SPC29	TFC1		AUS1	MRPL10	RGI1	RGI1	TPD3	CUE2	UBP13	KAP114
MAF1	SKO1	VPS8	PIH1	JIP5	PBP2	GPD1	THS1		PGI1	ADR1	YPT7	YPT7	SNZ2	STE18	NUP1	SIN3
SKO1	ABF1	VAM6	THP1	RIB3	DOT6	YCS4	UTR1		RSA4	SWI5	ARP5	ARP5	URA7	UBP2	APC2	SEC15
PPH3	RAD9	TAF3	ADO1	ISW2	GUK1	PPN1	RAD52		DIS3	NAS6	CTF19	CTF19	RPS17B	CDC10	RTK1	DBR1
LRP1	ARR1	RPS6A	HMG2	SUR4	RTT109	YMR050C	SQS1		MCM3	ZIP1	RNA14	RNA14	BFA1	HMG2	RFA3	SWD2
PHO81	YRA2	SRP21	RRP8	MDY2	NUP42	CDC9	YNL155W		SME1	RPA34	LEU1	LEU1	BFR1	THO2	GZF3	VPS53
LSB1	BRF1	RAD7	GAL80	SCM3	FPR4	POL4	FKH2		RFA2	RTG3	ALA1	ALA1	YKU70	RPB3	BOI1	TFB1
KAP122	MAF1	TRX2	MRS6	PDA1	POM34	CDC31	RKM1		COG3	PGI1	SEC63	SEC63	GSP2	GVP36	PRP38	IFM1
RAD9	SPT23	MOT3	LSM6	MCR1	YDL063C	GZF3	PCL7		PTA1	PSK1	HDA2	HDA2	CDC9	SLM4	GLE2	ZRC1
PDC5	DNL4	PMI40	SWI4	RTT101	ASI3	SKN7	ESC2		CDC34	SLK19	GCD1	GCD1	RPL2A	CLB5	HAT1	CDC53
BUB3	AHC2	RRP43	PUP1	OXA1	TFA2	RPS6B	PRP2		STE12	POM152	ADH3	ADH3	MCM3	YGR111W	STE50	MON1
IOC2	PPH3	MET4	TSR2	VPS73	RPN4	RPL21A	RSC8		CDC13	YNL155W	GNP1	GNP1	SSL2	KSS1	MTR4	RPB11
YDR026C	BUB3	IGO1	RGT1	MMS22	GDS1	RAD6	GON7		RPS23A	STE12	PST2	PST2	ASH1	ARC40	BBC1	SWD1
YRA2	NAS2	MAD1	SPT23	RAD7	RRP46	STE12	SRC1		NAS6	SME1	NIC96	NIC96	NOC2	DFG16	SKI6	EAF3
AHC2	RAD14	EAF7	KAR9	ZIP1	PRP31	YJL113W	LSC2		LSM6	MCM3	MRPL10	MRPL10	FMP45	ADE1	ARC1	MSP1
NRM1	PSF3	UBX5	RAD1	CTH1	CTK2	RLF2	YOR283W		AKR1	SNF4	SEC22	SEC22	LAC1	UBR1	MRP17	PAM16
HAP4	LSB1	RPS11A	ASM4	SEC72	ZAP1	RTG3	ARP9		IDH2	PKH3	RPS27B	RPS27B	COX2	CHS5	TEM1	BCP1
ARR1	KAP122	GDH1	PDS5	UMP1	SEM1	RPL32	RIM15		MRPL16	MRPL3	RPS30B	RPS30B	RPL25	RPL15A	CCT8	GAL7
NAS2	RRN9	CDC7	IRC5	UME1	UTP21	PRI1	IES1		SEC28	DIM1	IES4	IES4	ECI1	YKR018C	SSC1	PHS1
SPT23	HDA1	SEM1	TRM82	MRP1	YER156C	SRP21	REG1		POM152	VPH1	DBP7	DBP7	SPC19	RPS0B	FIP1	UBP15
MRPL4	HAP4	ROX3	SKM1	GIS1	RRN9	CDC20	XDJ1		YTA6	GPH1	LSM7	LSM7	MSS51	HMO1	ARP3	YPK9
MAK16	DOA1	YCG1	WSS1	PHB2	ROK1	THP1	YPD1		RPS14B	SET1	NUT1	NUT1	DIP5	SRB4	UME6	PPE1
DNA2	NRM1	PET9	SWH1	RIO2	UBP12	RAD16	MIG2		RPA34	SES1	CTF4	CTF4	PRP39	CST6	SUA7	TRS23
SRP68	LRP1	SRB7	TYS1	YOR1	BRE1	ZUO1	RDR1		RTG3	GND1	AAT2	AAT2	ORM2	PGM1	BNI1	CTF4
AAR2	SWD1	SNT309	FCF1	PNO1	CDC55	THO1	SWE1		PKH3	SNQ2	SEC16	SEC16	BUD6	KKQ8	NUP49	PNC1
CWC25	RAD24	BUD22	CHL4	BIR1	YOR142W-B	HIR3	NPL6		PSK1	ENT2	TYS1	TYS1	SPP382	VMA11	ERD1	HRT3
TEL2	ELF1	CFT2	ZPR1	KAE1	RIM20	IST3	BIR1		SWI5	COG3	CHS5	CHS5	TIM50	MDG1	KEL1	POR1
TFC7	NCL1	TLG2	DNL4	CAT8	CWC21	COF1	REC8		ADR1	RFA2	SME1	SME1	IMP4	STU1	RFC5	TOA1
NSE5	MAK16	AOS1	YKR043C	TEC1	POL5	RAD7	RSA3		YNL155W	INO80	PHO84	PHO84	NSE5	FOL2	STE24	LSM6
GCR1	THP1	SKO1	FOL2	TIM44	HIR3	PSY2	RLP7		MYO4	SYP1	TPS2	TPS2	EST1	HFA1	SBH1	MON2
MLH1	RRP4	SPO14	YRF1-1	WWM1	AAH1	RIO1	CHK1		SLK19	CDC34	CRZ1	CRZ1	AFT1	OPI1	CCT7	YTM1
NCL1	PHO81	SNT1	YHC1	SCC2	RAD2	CAR1	CTK1		ZIP1	CDC13	VTC1	VTC1	RFA3	SPC2	ORC5	UBC9
UBX5	SRC1	MCD1	HDA1	YBR056W	TYS1	UFD4	GCN4		BDF2	MRPL4	MIA40	MIA40	SHE3	GAB1	STI1	MCD4
ELF1	BNA5	RAD50	GRX1	GUS1	YML039W	RDS3	SWI1		SNQ2	MHR1	ARC40	ARC40	KTI12	MCH4	SAN1	UBA3
SKI3	CWC25	SHE2	TAF11	GND1	PCL1	SHG1	HAT2		YEL043W	PTA1	DIA2	DIA2	ALD6	AIM14	ORC3	XKS1
POL4	CST6	RAD5	TOF1	PSF1	RRN10	SSA4	RAD17		SML1	TFB4	PPH22	PPH22	GSY1	RPC40	YPL264C	YAF9
BNA5	ECM1	CFT1	KIN28	YHR140W	CCS1	RAD18	TRL1		PRR2	NUP157	HCH1	HCH1	MDN1	NUP82	DIG1	IST1
RAI1	AAR2	HAP1	SWD1	TIM50	RPS14B	FPR1	TMA7		YJL049W	YAP1802	HOM2	HOM2	MRPL15	LSC2	PEX14	FIG4
RAD18	RSA3	DUN1	BTT1	DOC1	SIT4	TFC3	THP1		DIM1	ITC1	YOP1	YOP1	TEF4	NUP157	RTN1	TIM22
FUN30	FKH2	CSE1	RNT1	RLI1	LRS4	EBS1	COQ3		LUC7	PRR2	SRB5	SRB5	MRT4	UFD4	SWC5	SUV3
WSS1	GCR1	IKI1	YER138C	PMA1	ROX1	RAD9	NHP10		TFB4	CLC1	ORC5	ORC5	SSN8	NUP133	APC5	YMD8
IKI1	IES6	STE5	HUL5	LUC7	YHR112C	TEC1	STP1		SES1	SNX4	SHP1	SHP1	RAD54	MCM7	RPL24B	ERG7
RAD5	UBX5	VMA10	PRI1	USA1	SER2	RAI1	NUP188		SWD2	SML1	HIS1	HIS1	SNU66	YJR008W	QDR2	YME1
RRD1	TEL2	TIM23	DBP6	PDR12	YLR455W	SIS1	LSC1		TIM23	RFA3	THR1	THR1	KRR1	ERP3	IES5	SAM1
DMC1	MMS22	HSP12	YDR034C-C	RPN13	SDO1	RRI1	PIH1		ORC2	LUC7	VPS60	VPS60	PKH2	PGM2	APC4	GET4
IES6	WSS1	SOK1	PXR1	DAL80	UMP1	SNM1	NOT3		INO80	AKR1	SOD1	SOD1	HSP42	TRR1	SEC23	RPL15A
ECM1	BTT1	YKT6	HOM6	SNT1	TOS4	CLB5	SGF29		MED6	LSM7	YPT32	YPT32	HXT5	IMP2	LAS1	AHP1
SWD3	FUN30	CDC6	YGR027W-B	RAD27	NUC1	ASE1	AIR1		CDC20	MED1	YNG1	YNG1	YPT53	YIL002W-A	TFA2	ALF1
FKH2	APC11	VMA4	YCS4	SPP1	YAR009C	UBX5	RCL1		RFA3	RPP2A	FRS1	FRS1	IPI3	ARA1	PUB1	RDI1
SRC1	RAD18	YBL005W-B	TMA7	TIM17	PCL6	RPS7A	ULP1		PDB1	MED6	MCA1	MCA1	PDR12	ARE2	HSP42	MRPL10
RSA3	PHO80	ZIP1	TAF8	TIM54	BUB3	DNL4	NAB2		ATP1	ASK10	CAF20	CAF20	MCM16	YPR109W	RAD3	RAD6
THP1	KAR9	YLR278C	STP4	YMR099C	THR4	RTT101	TUB3		GND1	PDB1	NUP133	NUP133	RPB11	UBC7	SEC17	CPA2
CAF130	SNT1	VTS1	LUC7	RPS24A	RAD30	ZDS2	YLR227W-B		GPH1	AUS1	SWI6	SWI6	BRX1	MAG2	APC9	DUR1,2
SNT1	POL4	HOF1	TFC7	ARG81	XRS2	PAP2	DPB3		MSH2	ORC2	NUP57	NUP57	TAH18	MVP1	RPP1B	MMS2
KAR9	SRP68	RNH70	RRD1	LIF1	NMA2	UFO1	HSP60		LSM7	RPL11A	NCP1	NCP1	PRE5	RFS1	DAD2	RRB1
MMS22	RAD5	YJR029W	SQS1	EHT1	AZF1	SLK19	SWC3		VAC8	CDC20	RRP45	RRP45	HRD1	LSB3	VTI1	CDD1
XRS2	RRD1	CDC36	PSF2	PAF1	SAE2	RPS8B	NUP133		PUB1	IMD2	VMA10	VMA10	PPH22	COQ5	SWC3	BTS1
CST6	NPL4	TEC1	SDS22	PDR5	DHR2	FUN30	ARO9		SNX4	BSP1	RFA2	RFA2	ERG5	CYC7	RAP1	CDC1
BTT1	GIS1	ADE3	UMP1	SKO1	IES2	MSN4	VTS1		YAP1802	ESF2	RTT107	RTT107	RPS1B	TMA7	TIF1	YIH1
YJL113W	CAF130	MUD2	YSA1	BRF1	PCL7	SCD5	MIG1		ITC1	IES1	NUP157	NUP157	DBP2	YRF1-1	NOP10	SED5
CIN5	TFC7	SPP382	YMR027W	CDC40	DUS3	PXR1	HTB2		PEX19	SPC29	NUP188	NUP188	CIN5	MOT1	STV1	PTM1
PHO80	YJL113W	YSC84	MCM16	COX17	CAF40	MRPL6	YPK2		CLC1	PUB1	RPC25	RPC25	SLA2	PPH22	HXT5	UBX5
CDC26	XRS2	YAR010C	LIA1	ABF1	RTT106	HAL9	RSC1		RSM22	LSM6	IFH1	IFH1	SKI7	GIR2	GUS1	DNA2
GIS1	RAI1	CWC21	OPI1	YMR291W	SPT20	OYE2	KGD1		ENT2	SWD2	CKS1	CKS1	RGR1	ATG2	NFI1	THO2
NPL4	SWD3	SEN15	TPT1	RPC82	ASR1	YDR026C	PTP3		SYP1	ERD1	UFD4	UFD4	SIN4	AIP1	SEC13	YTA7
KIP3	NSE5	JIP5	SSM4	ASM4	PGA1	BRN1	CWC15		NPR1	VPS21	RAD6	RAD6	TIM10	RVB1	BEM2	GAB1
TIM23	DNA2	SPO12	HIR3	COX4	NTR2	SHP1	MOB1		TNA1	EGD1	LHS1	LHS1	FET4	DOT1	TDH1	ADI1
MAM33	CDC26	MMS22	RIC1	DNA2	UTP18	MOT3	TPT1		VPS21	ATP1	PDS1	PDS1	POP3	COX9	FAA4	SRP72
RPL3	IKI1	RAI1	CHZ1	CRZ1	CDC36	DOA1	IPL1		SIC1	NPR1	NUF2	NUF2	CHA4	ILV6	HOF1	DYN1
MRPS5	DMC1	RAD59	RXT3	RPC11	IGO1	NMD5	EDC2		NUP157	MSH2	MSH2	MSH2	GAS3	DIP5	POP2	ERG3
GLN1	MBF1	PBP4	RAD27	BCP1	RMP1	RPL24A	DCP2		MRP13	CLB3	ASK10	ASK10	STP22	RRP45	SPN1	REV1
BRN1	CIN5	CTK3	SGD1	UFD4	STP1	UTP11	SPC110		MED1	VMA6	RPL40B	RPL40B	PMC1	TPS2	RXT2	NAM7
FOL2	KIP3	PIF1	NUT2	INO80	RTT101	SLX8	YPR1		ESF2	SUI3	PSK1	PSK1	SCD6	STE4	NUM1	UMP1
RRB1	SKI3	HAP2	TRM8	MRH4	PAP2	MRPL27	SDH2		SUI3	MRPL16	LYS21	LYS21	ASC1	SEC72	HSP30	SAS10
PXR1	TRP5	PHO81	KAR3	HAT1	GAS1	CLP1	PBI2		RFC2	UTP18	RPC11	RPC11	STI1	ARG4	CDC16	RAD7
YRB2	HAA1	BCP1	RIB4	TRM1	CLN1	RPS7B	YBR012W-B		POL1	SNU71	TOA2	TOA2	YPL109C	SEC23	SUP45	DAP1
SCC2	GLN1	MVP1	PSF3	SOH1	ARN1	NUC1	CDC7		UTP18	DAM1	CHK1	CHK1	NOP4	GCD2	YLR413W	MET18
SLD3	YKE2	YRB2	CDC24	TUB3	PPH3	YDR261W-B	ATP2		PIS1	RFC2	YNL155W	YNL155W	UBP6	MSN5	VMA7	APS1
JIP5	RPS31	CIN5	UTR1	LYS21	CDC4	RNR1	TFC6		PDS5	RNR4	SKI2	SKI2	POM34	PFK26	SPT6	SCS7
NOP8	NUD1	CLB3	RFX1	EAF7	MCM4	ASG1	ATP3		YML6	VAC8	SIP5	SIP5	TIF34	PIK1	LSM12	ECM14
FHL1	RRB1	STE12	NKP1	COQ6	SNF4	CAM1	SXM1		SRP102	PEX19	UFO1	UFO1	TLG2	NUP145	BUD31	SNX3
SCM3	AHC1	PRP3	YCL019W	PAN1	NFI1	YCL019W	GLC8		REB1	PIS1	TAF4	TAF4	YHB1	MUK1	RTF1	EHD3
RPS31	UFO1	RMP1	UBA2	SSH1	SRB6	YOR142W-B	MIH1		SNU71	ATG11	RHO3	RHO3	JJJ1	PFK1	HRP1	ELC1
RAD27	HMS2	CUS1	BDP1	NUP49	SPP41	YLR157C-B	URN1		CLB3	REB1	HIR2	HIR2	SNT309	PRS4	HOG1	TLG2
MBF1	SCM3	NTO1	YRA2	IML3	NOP16	NTO1	CDH1		SPC29	MMM1	SHS1	SHS1	HPA2	FOX2	HHO1	COQ1
IST3	RPA14	CTK2	YNL134C	SET3	INO4	PSY4	MGT1		DAM1	ISR1	MCM3	MCM3	ARP8	YCP4	TFC3	NIC96
TRP5	YRB2	UPC2	SKI3	VTC4	RRP3	CTK2	RHR2		VMA6	SRP102	VPS75	VPS75	ISR1	PUT2	YJL049W	COX11
KAP120	FHL1	ARP2	BUB3	SNU56	LSM3	BDF2	TUF1		RPL11A	MED2	HSP78	HSP78	VMA8	VTA1	NAT1	CNB1
SAS2	FOL2	VMA6	APT1	VPS72	TEL1	TRM1	LYS20		BUD32	PDS5	GPH1	GPH1	SMC1	BGL2	RRI2	NBP35
UFO1	NOP8	SKI8	PTC7	MED11	PTC2	SEN15	TRF5		EGD1	MSL1	CAR2	CAR2	RPL1A	RIA1	TIM10	SNF7
HOS2	GDS1	SRP72	CAF40	RPF1	RPL15B	MAD1	AMN1		MAD2	TNA1	KGD1	KGD1	SRV2	ARG1	MYO4	SMX2
ELG1	SAS3	IES5	SNU71	MIS1	TAF13	RAT1	NUP116		PAH1	LHP1	DPS1	DPS1	SEN2	HUT1	NYV1	ILV3
RPA14	JIP5	PDC5	HOS2	PSY3	SMI1	ATP4	LCD1		CYC8	OLA1	CLC1	CLC1	RRD2	RPS18A	FUS3	GLO3
PIH1	AIR2	KEX1	PTC1	RAD6	MTD1	CDC7	CWC23		MMM1	RTR1	SSF2	SSF2	PNS1	SER1	KOG1	MGS1
SAS3	PXR1	SCM3	MPH1	YAP3	MCA1	NSE5	SAS3		MRPL35	MRP8	TAT1	TAT1	RPS6A	ERG26	FRT1	CDC50
DDC1	SAS2	PMT1	SRC1	PIM1	CRP1	SLD2	YOR142W-B		IES1	FET3	CDC60	CDC60	EGD1	SET5	SNC2	PPX1
YMR315W	YMR315W	URA5	AIP1	MUP1	RGM1	UTP23	COQ4		RPP2A	MRPL13	MKT1	MKT1	MSB2	ATG26	COX14	SEC6
MMS1	KAP120	TAH11	DEP1	SPT2	SKI3	TFC6	SNU71		ATG11	PAH1	TRX2	TRX2	ACO1	TTI1	SDS23	PAH1
HST1	YMR291W	CAR2	YHR097C	GTS1	ACM1	HAP1	CYM1		FET3	CYC8	GPD2	GPD2	PDI1	YPT10	ASR1	TYW1
HAA1	PIH1	OLE1	IME2	PRP38	SIF2	AOS1	SPT20		ASK10	BUD32	ADE16	ADE16	YEL043W	RIB5	POL1	ADH4
AIR2	BRN1	ABP1	GCR1	RAD18	CAJ1	SET5	RIC1		IMD2	DIS3	YIL161W	YIL161W	RPL38	YKL033W-A	VPS16	RSP5
AHC1	ELG1	NCE103	PCF11	GRX3	FSH1	CET1	HOR2		MSL1	CDC36	MRPL13	MRPL13	REG1	ERP1	ATP7	GAL1
GDS1	SCC2	PRP16	SMX2	CIN8	DMC1	MUS81	CLB3		ISR1	RSC6	MSL5	MSL5	MTW1	HRT3	DBP7	RMD5
YMR291W	MLH1	SAS3	MTR10	PET309	RAD14	NPT1	ATP5		BSP1	RSM22	PRP4	PRP4	LSM5	INP53	RCO1	HMF1
WTM1	HOS2	APN1	URA6	ERP3	POL3	STU1	SGF73		MRP8	SKI3	SNF12	SNF12	ARP4	VHS1	IWR1	RPL39
HMS2	CTF3	IPI1	URM1	SSL1	YDL085C-A	TAL1	URB2		RNR4	RPC82	DYN1	DYN1	FUR4	TOM7	MLP2	ERG12
STD1	STD1	MED6	POM34	MXR1	XBP1	YDL124W	SLT2		MRPL13	SSA4	GRR1	GRR1	TGL5	PMI40	PMC1	MEP2
CTF3	DDC1	UFO1	AHC1	RRP9	SMD3	ARO3	GLN3		MRP51	DCP1	RAD4	RAD4	YOR111W	ORC4	SET1	YIP5
YKE2	IST3	DDC1	SIT4	FUS1	MUD1	NCL1	KGD2		MED2	SPT4	TAF13	TAF13	VPS75	ARP5	IOC2	KAR3
MRP51	MMS1	IRC20	NOP8	LPD1	ACA1	PPH3	BDP1		RFC3	PRP39	SLX5	SLX5	TAF4	PRI2	KEX1	ATG4
RPS5	RAD27	TBF1	ELP4	SWC7	INO2	SXM1	CRP1		POL2	BCY1	RTR1	RTR1	SEM1	ZRT2	HIR2	UBC13
RPL25	SLD3	FAP7	PBI2	PAM16	SGD1	PNC1	RCO1		RPC82	POL1	SWI5	SWI5	RIB4	TIF6	CDC25	DED1
RPS17B	HST1	SLX8	SWC5	TEA1	YNL181W	STB2	YBL005W-B		CDC24	ZDS2	ERP1	ERP1	CHS1	NUP116	PAN1	ALG9
MRPL8	WTM1	SDO1	XRS2	RAD17	RNH202	DBP5	SIR2		PRP39	TIM23	LSC1	LSC1	ENT2	YBP1	MTW1	CDC23
MRPL35	AZF1	YCL020W	RPN4	MET18	PDC2	CTH1	FUS2		CDC36	PRR1	HXK2	HXK2	MRL1	BAP2	RAD51	TIM23
MRP7	DOT1	AFT1	UFD1	ELP3	CLB3	RPS11A	HSP10		MOB1	RPL14A	SSH1	SSH1	SSK2	CSE1	OTU1	GWT1
RPS3	DPS1	ERG13	NPL4	SPO7	UTP7	BDP1	STB4		RSC6	MOB1	RSC6	RSC6	SPT21	ADE4	CPR1	SKI6
RPS1B	RPL15B	SLY1	RPA14	RSC30	PPH21	FAR1	MIG3		DCP1	POL2	RET2	RET2	IVY1	OCA1	HRD1	PER1
RPL16B	LDB7	GLE2	RRP3	MLP1	YBL028C	TBF1	ATP1		MIA40	RAD1	DIS3	DIS3	OST4	ARC19	YDL160C-A	ORC2
PRI1	SCD5	UPF3	HSH49	PHO80	APC2	CIN8	HSF1		SPT4	RPS26B	LTE1	LTE1	KCC4	NVJ1	TOM40	FPR1
ERG13	RGT1	STB4	GLO1	TOP3	RUP1	CLB3	IRR1		RAD1	YML6	POM152	POM152	TDH1	MET10	EAF1	PDS5
DPS1	YVH1	HPT1	GFD1	RPC37	SSM4	MIH1	SLX8		RPB9	RRP6	GYP5	GYP5	CLC1	ARO3	PBP1	TSR2
POP1	CTK3	VPS72	APC1	EAF1	SPC25	IDI1	ISW1		BCY1	NUP60	CDC10	CDC10	NUP82	TRS120	PHO23	MSM1
LCD1	RDS2	GRE3	HRB1	RRD1	MGS1	POL12	LPD1		SKI3	RPL35A	ATG27	ATG27	TIM23	RAD9	CLB2	COX10
SCD5	BRR1	YPK2	DSE3	RIP1	LSM8	YMR099C	SWI5		RRP6	RFC3	STB2	STB2	NAN1	NTF2	RPL14A	HUB1
RRN5	RPM2	ZDS2	SKS1	DAD1	RAD54	PNG1	SBP1		LHP1	HCR1	GET3	GET3	FRE1	AIM4	VAM7	PHR1
NSE3	BUR2	YPR1	CAF130	RAD14	YLR035C-A	UPC2	HO		OLA1	CRZ1	AIM31	AIM31	IDH2	SRP21	CDC12	LHP1
POP3	YAR010C	PAP2	GRE2	RAD57	CSR2	MFT1	NOP1		ALO1	RHR2	YKL023W	YKL023W	PEX7	EFT1	WSC2	ARH1
CTF13	RRN5	OST1	HGH1	SRM1	RKI1	KAR9	PIM1		MRPS9	EMP47	MSN5	MSN5	TAF10	SWI1	SIS1	MRPS16
RRP40	UFD4	PRP2	REC107	ACE2	BPL1	RAD5	TAF4		LAC1	YET3	HYR1	HYR1	TCO89	YDR333C	POL2	SNP1
UFD2	RAD2	RPL40B	RRN3	POM34	RRN3	CDC55	CWC25		AIM31	DBP3	MNP1	MNP1	FMP32	GID7	ORC6	MTO1
TAL1	CAM1	HNT1	SSN8	PCL6	YBR085C-A	GLN1	NOT5		RTR1	AIM31	SPT2	SPT2	RNA14	IMG1	STP22	POL5
YVH1	ERG13	VHT1	CDC13	SEM1	GCR2	SLD3	CKB1		RSM23	MRPL35	YSC84	YSC84	SCH9	YBP2	EGD1	REV3
UFD4	PRI1	RET3	AHC2	MID2	PML1	BUD14	FPR2		MRPL36	SAC6	RPP1A	RPP1A	SAS10	RDL1	YTH1	PAN3
RAD2	CLN3	BAT2	PRP21	NUP145	SDS22	MEC1	TAF11		EMP47	MRP13	RPS28A	RPS28A	RPS22B	MAD2	ATG27	SYG1
RAD7	SOD1	NMA111	MHR1	PSF3	JIP5	MLH1	YGR283C		PRR1	MIR1	SKT5	SKT5	ESF1	YGL108C	SSO1	PUT2
LTV1	TAL1	PHO13	PKH2	NPT1	PCM1	CYS3	REB1		GAL80	KEL2	MRPL3	MRPL3	ADR1	YNL144C	VPS71	YAR1
ELP4	PCL1	DPS1	MOG1	POL3	SAS10	CDC6	NRG2		ZDS2	LAC1	PGM2	PGM2	MRPL28	CSF1	ERP2	RPP1A
RPL15B	WHI5	PHO23	YAP6	RCO1	YDR210C-D	PPH21	MOB2		HAL5	NCA2	SEC17	SEC17	SPA2	OSH3	LDB7	INO80
GDH1	RTS1	DBF4	MSI1	LRP1	TMA17	MET4	PPZ1		MRP1	SHS1	NMD5	NMD5	SSO1	PEP7	ROK1	RPA49
AZF1	EAF5	ERV41	SCH9	YER064C	POL12	BCY1	YHR097C		SSA4	TAT1	SIC1	SIC1	RPA190	CCW12	ENO1	DBP5
CAM1	RTT109	YDR261W-B	CDC4	SHY1	CAD1	LSB1	YOR192C-A		GLE1	SNF6	HSH155	HSH155	RIF1	PRP39	RRP42	PGC1
SMI1	GDH1	SEC23	GDB1	CDC45	NGL2	YRA2	SVF1		PRP16	NUP188	SGF11	SGF11	BTN2	YPL199C	ETP1	CUS1
DOT1	CTF13	FCP1	CTF18	NSR1	YLR227W-B	COX1	VPS71		PAN1	PAN1	NPT1	NPT1	VMA6	ADE6	BRR1	DUS1
RTT109	TEC1	YSH1	MLH1	SLD5	YHP1	RAD2	FPR4		CDC4	RSC58	SWD2	SWD2	CLB5	GRX6	IDH2	CAT5
PCL1	RAD7	PPT1	GLR1	RCL1	DOA1	MBP1	ARN1		RPC37	TSA1	ASR1	ASR1	FAA4	COS8	STT3	UBP12
MSI1	PTC3	BUD14	APC5	SPT23	PUP1	TFC7	SPP41		RNA14	RPB9	TID3	TID3	SNQ2	AFT1	YNG2	ALG12
REC8	SEC63	SSL1	RAD2	RNH202	HAC1	PIH1	HCH1		RAP1	MRP51	FRT2	FRT2	FET3	ECM7	GGA2	SFT2
BUR2	MBP1	PRP11	BIK1	OPI1	MED7	RAD59	DBP6		MRPS18	MKT1	DPP1	DPP1	MCM1	YDR341C	NSG1	LIP2
POL32	LTV1	NTF2	YPD1	DBP10	SHU2	SCC2	YLR455W		RSC58	RPC37	ORC2	ORC2	LTE1	MAK21	BET3	TIM9
LDB7	ELP4	PRI2	PNG1	PPH3	YRA2	MTR10	TBF1		CBF2	KAR3	IES3	IES3	RGA1	RPL14B	APC1	KSH1
RGT1	MSI1	MYO3	PHO2	CCT6	LEO1	YPR1	MSH4		RPL35A	NUP133	NUP84	NUP84	MCM4	SOL4	AKR1	HEM3
RDS2	SMI1	TOA1	ADI1	COX11	CET1	HUL5	IOC3		SAC6	GGA2	KEL1	KEL1	ELC1	CLU1	ACC1	PEX10
CTK3	TRX2	RRI2	HEM2	RNH70	PTI1	DBP6	NAT1		TSA1	ADE17	ILV6	ILV6	RAD4	LPD1	CDC23	SSF1
YAR010C	POL32	ADE1	NMA1	GRX4	TRF5	ABD1	YLR035C-A		KAR3	GLE1	MPS1	MPS1	COX9	BUD22	RPS0B	APS3
BRR1	LCD1	PPH3	MAD2	MIH1	GAL83	FAP7	RAD33		ADE17	RNA14	IES6	IES6	CWC2	ROM1	COX2	VPS20
PTC3	UFD2	GLC8	FCY1	IES1	FCF2	ATP2	RIF1		GGA2	MRPL36	RAD50	RAD50	TFC8	MSN2	HCR1	CPA1
EAF5	CDC42	INO4	PEF1	UTP30	SEF1	RPL40A	ASK10		MUS81	ELO1	YEL043W	YEL043W	SUM1	SKI6	CTF3	GPI10
CST9	REC8	BRN1	GAS1	SYF2	DAL82	PKC1	CAF130		RPL14A	ALO1	SNX41	SNX41	BIT61	MGR3	TAE2	LSM7
TEC1	YHP1	HOR2	STB3	PAM18	TRM5	LYS21	PRP38		DBP3	SIC1	PIM1	PIM1	SWI5	EFR3	PSF2	TOM1
CLN3	CST9	YDR026C	PHD1	EMP24	CHZ1	RPS6A	RTT107		MRPL17	MAD2	SPC24	SPC24	MDM32	STH1	MTR3	ETP1
YHP1	RRP40	YNL010W	GUK1	RSC58	STR3	NOP8	CSE4		MIR1	NUT1	SAC1	SAC1	ETP1	SSP120	AHP1	ADE17
MBP1	UTP23	CEF1	YLR227W-B	SOF1	TPT1	HSP12	YDR161W		MKT1	CDC24	SNQ2	SNQ2	MED7	CYS3	OST1	TOF1
WHI5	THO1	HCH1	YDL233W	MRP20	QNS1	TYS1	SET3		CRZ1	SPB1	SER1	SER1	REC104	CAR1	FKS1	KOG1
SOD1	ARO4	BRE1	NCB2	HHO1	RAS1	GSY2	YIL096C		HCR1	SMI1	HRD1	HRD1	MFT1	IRR1	CLN2	LTV1
TRX2	IOC4	TMA23	CRP1	YNG1	YOR093C	HAP2	PZF1		YET3	PRP16	SMY2	SMY2	SEC4	ARO2	MEP3	VAC8
RTS1	CSE1	MRPL51	VPS74	GCR1	KTI12	MET30	TAH1		NUP133	NCL1	PTA1	PTA1	FIR1	STT3	DEP1	PAN2
YML6	ADE3	PRP46	YDR365W-B	MRPL13	TRM13	ERG25	ADR1		SMI1	ROX3	RCO1	RCO1	RTT10	YMR315W	EDC3	LRO1
MRPL9	TRI1	GRX3	MAF1	RPP1	VID30	TPK3	TEL2		NUP188	AGP1	YPL225W	YPL225W	YKE2	KEL3	VPS72	PFS2
RSM24	DHR2	NIS1	DOA1	DNL4	CTL1	PMI40	HPA3		RHR2	HAL5	ZEO1	ZEO1	STV1	SAD1	DIP5	SCD6
RPL2A	RRN10	CDC55	LRP1	BUD27	RAD26	HOM2	RXT2		NUP60	MUS81	YNL208W	YNL208W	STN1	YMR087W	YEL043W	ISD11
RPL6A	LIA1	SWC3	THR4	RPP0	YLR301W	HCH1	STE20		ATG27	GAL80	NUP1	NUP1	GCD1	AIM20	EMP47	YTA12
RPL20A	BDP1	TMA10	STP1	HXT5	PUS7	YBL005W-B	RAD9		FTH1	ILV1	YIP3	YIP3	MPM1	GPM1	POP7	TFG2
RPL10	VTS1	SAR1	PGA2	SSU72	SOL1	CSI1	YOL103W-B		KEL2	EPL1	RIB4	RIB4	BUB2	CRZ1	POP4	AKR1
RPL17A	YMR099C	WTM1	RPM2	MAE1	YLR410W-A	SAS2	BUR2		SHS1	YKL023W	FAA1	FAA1	PDA1	LCB2	DBP8	HRR25
MRPL1	NEJ1	VAR1	MCA1	RTT109	RRP4	KIN28	JEM1		SWI6	MRP1	SKN7	SKN7	KRE27	YDL124W	TIF3	ADK1
RSM22	YJR096W	EST1	SIS2	CSI1	ARO9	TOM40	SPP381		MRPS17	PTC1	PRR1	PRR1	RPB8	SNU13	YAK1	SEC13
MRPS9	HIR3	OST4	ARP6	UTP21	GTR1	HSF1	DUN1		RPS26B	ATG27	ENT2	ENT2	NMD2	YPT52	APC11	LSM1
RPS13	HOT1	MED11	DCS1	RRI1	CAF16	ERG11	IOC4		SNF6	RSC4	NUP145	NUP145	SNM1	TLG1	UTP14	RPL33A
RPS16B	PRI2	RRB1	SPP1	ALA1	YVH1	SOD1	CLA4		NCA2	PNO1	NUP49	NUP49	GID7	MLS1	CAM1	COX12
RPL17B	SRP21	RPL15B	SNT2	REC8	TEA1	PTC3	GUT2		NST1	FTH1	ARC35	ARC35	SEC66	RMD1	YHL042W	THR1
RPL36A	CHL1	PEP12	NDC1	ILV2	IES5	YMR291W	SHE2		TAT1	YPL264C	RCK2	RCK2	SSN3	RRD1	GET3	FCF2
NAM9	PRP24	NUF2	MEU1	NEJ1	CRF1	YMR315W	HOS1		AGP1	HHO1	CDC31	CDC31	FIP1	CHS6	MND2	COQ9
MRPS18	OPI1	CWC2	SML1	UGA3	NAF1	MOG1	DAL81		ELO1	KNS1	MCM7	MCM7	TRS120	MCD4	ADR1	RPS30A
MRPL3	SRP72	FAR1	FCF2	RAD9	TAH11	NCB2	SGV1		YPL264C	NIS1	CCL1	CCL1	SNC2	KGD1	VPS75	YSA1
RSM7	YCG1	ESC1	YDR316W-B	NUP60	SAS3	TFC8	PSY4		VMA16	TCO89	PRP39	PRP39	CNA1	RPN2	SLD5	DCC1
IMG1	GAL83	RPS24B	YML081W	CUP2	ECM22	GAL80	RSA1		NUT1	RAP1	TCO89	TCO89	NAM9	DRS1	PFK2	HRD3
MRPS28	BUB1	YJL113W	SNF4	PDC2	RKR1	TRX2	PTI1		ROX3	TAF7	ARO2	ARO2	ERP4	PPT1	MPS3	SCY1
RSM23	NSE3	NSE5	SCC2	ERD1	SKO1	CAC2	MEU1		RRP45	VMA4	IGO1	IGO1	CDC37	TFB2	NKP1	RRP14
MRP1	AIR1	RTS1	SYF1	SHR3	CDC23	STE5	GND1		GCD6	CBF2	NUP42	NUP42	CHK1	IKI3	SRM1	GGA2
RPS22A	DIG2	IWR1	LOS1	RRP46	MED4	SDO1	POL32		YIF1	RSM23	PHO91	PHO91	BIK1	HCA4	DEF1	NAF1
RPL27B	WTM2	NTR2	SNU56	PMT1	CDC42	ATP1	YSF3		TAF7	PHO84	UIP3	UIP3	KIP3	SBA1	LRP1	HYM1
RPL13A	TEL1	LAG1	LCP5	RSA4	YOL103W-A	YCR016W	RMI1		MEC1	MRPS9	SSK2	SSK2	PDR17	APL5	NKP2	GYP1
PRI2	BCP1	TFC4	NKP2	CLN3	RIM15	RAD50	RRN10		FIP1	SWI6	SRM1	SRM1	NUP192	HOS3	NOT5	PHO8
CSE1	ACB1	TDP1	POL12	SRB8	QRI1	YRF1-1	NUP159		NUT2	VMA16	ORC6	ORC6	GDH3	NMD3	YLR455W	ASN2
UTP23	HAP5	YMR074C	PEP7	CCP1	WBP1	HEM2	SCC4		EPL1	RAD59	JJJ1	JJJ1	SEC13	LAG1	AAR2	ELP4
YCG1	BRE2	DIB1	DAD4	TAD2	HOS2	AZF1	SYF2		TLG1	TLG1	IOC2	IOC2	SKI6	YOR238W	CCT5	HLJ1
BCP1	MET18	RRP46	SPE3	SMC6	NSG1	VID28	SGF11		SPB1	DIA4	ALY2	ALY2	FPR3	QCR10	MIR1	TRP2
SRP72	BTN2	ECM5	SER2	SMK1	SRB7	CEP3	UBX6		APC1	BUD6	PSP2	PSP2	RPL37A	PTC3	SEC24	HHO1
RPP1	ERG10	RPL7B	SPC105	WSS1	NAS2	HST1	GCV2		RSC4	REF2	NTH1	NTH1	PRE10	TRX1	TPI1	ICP55
DHR2	IRC5	YVH1	RSA1	UIP3	DSL1	LTV1	VHR1		PNO1	RAD26	VHS1	VHS1	URB1	YMR196W	REB1	TAF2
PRP24	PPN1	ALG11	YGR111W	NSE1	YIL096C	PIN3	DOT6		VMA4	STE4	SSO1	SSO1	TFA2	ERV2	CSL4	PEX12
BDP1	YDR034C-C	SIF2	CET1	CEP3	MET30	TOM22	NMA2		FBP1	APP1	MRP8	MRP8	UBR1	CDC21	MTR2	UBC8
SRP21	STB4	MRPL38	YBL028C	YNG2	MET18	MUP1	PHB1		ATG8	MRPL17	YCR016W	YCR016W	PRP16	ARO8	SLX5	JJJ1
WTM2	YRB1	POL32	RAD54	NOP4	MMS1	MRP17	EBS1		ENO1	GCD6	ROK1	ROK1	ALO1	MET13	RPL19A	PRX1
LIA1	ADO1	ACB1	POL3	PRR2	NOP6	HOT1	PDC5		NCL1	FIP1	PKP2	PKP2	CSE2	SHM1	YOP1	ERG2
CHL1	HOS3	PIH1	POG1	PMT2	AMN1	HAA1	YGR161C-D		HHO1	UBP2	MRP7	MRP7	SEC72	YDR239C	IMD2	YFH1
ACB1	YER138C	THP1	IDS2	YAR010C	YCK3	JIP5	YNL284C-B		TAF2	KKQ8	RRI2	RRI2	MRPS18	APE3	YNG1	MYO2
MET18	RSA1	MSC3	YER156C	YET1	TPA1	TOA1	YNL010W		VMA13	LEO1	IST2	IST2	ERP2	TOM20	GCD2	YOS1
ADE3	ESC1	ADO1	CEP3	YIH1	DUG2	CST6	YHR112C		RAD26	CDC4	BSD2	BSD2	EDE1	NRG2	VMA13	AMD2
BUB1	GLN3	HMG2	CTH1	COX1	PCL5	ECO1	RNA15		ILV1	VMA13	KCC4	KCC4	PGM2	PBA1	YIF1	GCN5
ARO4	MSH3	RPS9B	FKH2	OTU1	KAP122	SPT23	RSC6		ATP7	RPS0B	PRS5	PRS5	YLR446W	ARC18	PKC1	NTG2
TRI1	BUR6	RRP8	BUD31	RPS26B	UBP14	TOP3	CYB2		DIA4	SUR2	ADE3	ADE3	MSN5	FRT2	ECM2	TFB5
BRE2	YGR251W	GAL80	HMS2	PET111	URK1	PDC5	HCM1		PHO84	AIM3	RIM11	RIM11	MIS1	YSP1	DAM1	TAF9
GAL83	NTF2	MMP1	PCL1	GDH2	FAP1	YRB2	TFC3		STE4	TAF2	TOM70	TOM70	CTF13	BNA6	ARC35	THI80
HIR3	RTT103	MRS6	SPO1	MGS1	SRM1	YNL010W	ASG1		MRPL1	NUT2	CYC8	CYC8	SIF2	YDL133W	FLC1	CYC1
TEL1	SFL1	LSM6	UIP5	RIB4	PHR1	ZPR1	ATP16		KNS1	SBH1	VPS35	VPS35	SRB6	DAK1	VMA16	MUS81
THO1	PBP2	SWI4	TOP3	TOA2	KAP120	ACM1	YDR098C-B		SUR2	YPT6	HTL1	HTL1	PRP2	RPL18A	SSU72	CNE1
AIR1	UTP11	PUP1	UIP3	YPR172W	YGR038C-A	CHZ1	SDH1		PTC1	ATP7	PIS1	PIS1	GTR1	DDC1	TIM50	COG3
VTS1	SPO14	TSR2	YKL091C	TRX2	RRP40	SRP14	YDR514C		RAD59	NST1	BCY1	BCY1	ZUO1	TLG2	THO2	JLP2
IOC4	STB3	RGT1	GAT1	DPM1	SLX9	CTF13	SPT2		UBP2	ENO1	PEP1	PEP1	RIX7	LEM3	VIP1	ISW2
RSA1	DBP6	SPT23	BNA1	BTT1	GBP2	ZIP1	SOK2		JSN1	RRP45	TAF2	TAF2	DAM1	OPY1	PRP24	FMP37
RRN10	APN1	RAD1	MOB1	TIF4631	YBR012W-B	BNA5	CLB4		BUD6	SOH1	OKP1	OKP1	PRP3	SUI3	IPP1	DFR1
YMR099C	CWC15	ASM4	MAG1	RIO1	NTC20	ARO4	YOR093C		SBH1	TPI1	GDI1	GDI1	MKT1	TVP38	TFC7	GLE2
HAP5	BCK2	PDS5	RKM1	SLD2	YKE2	DUN1	YMR046C		ELA1	PBP4	GTT1	GTT1	RLF2	COG6	RRP14	TAF13
OPI1	CHZ1	IRC5	GDH3	RSA3	YMR144W	MSN2	TEA1		MIG1	MRPS18	YAP1801	YAP1801	BGL2	ERV14	SHE9	YPT7
HOT1	UBA2	ARC35	RDH54	HFI1	UBX7	PTC1	ACA1		YPT6	ISW2	SEC3	SEC3	SRP40	FAS1	SEN1	GEA2
YJR096W	RRN3	TRM82	JHD1	ALD6	YGR038C-B	DBP8	NUP60		APP1	RPL29	RSA3	RSA3	RRP45	TIM11	ARC19	VRG4
NEJ1	TRX1	SKM1	YDR210C-D	NAS2	NTG1	MSI1	YNL022C		REF2	RPN13	CDC37	CDC37	DCP1	YRB2	POP1	GDA1
DIG2	PML1	WSS1	SHQ1	SPT20	PCL8	CGR1	ORC6		SOH1	YIF1	ARF2	ARF2	PRP4	RPL13A	PSF1	IQG1
BTN2	RAD26	SWH1	HAC1	CWC23	BUB1	PCI8	TMA17		MKK1	BLM10	PEX29	PEX29	MDH1	CAT5	MPS1	RPL9B
RPL4A	RTS3	TYS1	MSS4	SDA1	VPS72	YMR310C	SCD5		TCO89	MKK1	EMW1	EMW1	PEX3	SAM37	CMK2	SER2
RPL8B	ACM1	FCF1	GTS1	CAN1	GNA1	RAD24	SRB7		RSM24	LHS1	SPC72	SPC72	RAD50	SPO71	CDC45	BNA5
RPL16A	CLN1	CHL4	NAS2	NOP13	YLR157C-B	GAL83	FOB1		FUS1	MRPS17	VMA5	VMA5	VAM3	COX7	ABP1	SPE2
RSM10	XBP1	ZPR1	SDC1	MSK1	HHO1	REC107	SPB1		MRPS35	TAF13	SPA2	SPA2	ALY2	MEH1	CDC10	TGS1
MRPL17	POP3	DNL4	YOR342C	NOP10	VID28	AHC1	SNT309		YKL023W	KIN82	SEC62	SEC62	ARB1	VPS68	ZDS1	RPL14A
RSM25	TBF1	YKR043C	MFT1	SRC1	YNL284C-B	UBA2	GID8		NIS1	CTI6	TRR1	TRR1	MRPL4	VPS52	RET3	COG4
MRPL36	ESP1	FOL2	VPS71	OLE1	TID3	ARR1	SLX4		NSG1	MIG1	SMC1	SMC1	EXO1	SNF2	AIM31	URK1
MRPL24	MGA2	YRF1-1	YDL063C	RPA43	NBP2	BAT2	YDR365W-A		KKQ8	HRB1	MTW1	MTW1	NBP2	VMA3	MRPS12	CDC5
RSM26	SAS5	YHC1	PTP2	RPA34	ROX3	PIF1	YJL055W		YCL057C-A	FBP1	PXA2	PXA2	TAF13	AIM21	SEC3	SEC63
MRP13	SHQ1	HDA1	DAD2	NEW1	AHC2	THR4	RRN5		KIN82	NSG1	BNR1	BNR1	CEP3	CHS2	ORC4	PCT1
RPS1A	SCC4	GRX1	YMR310C	RNR1	THG1	RRP8	SOH1		TPI1	YPK1	ERG5	ERG5	SAH1	TAF6	MRPL19	DAP2
MRPL16	HMG2	GOS1	SGS1	UTP5	GLE2	SYC1	SDC1		YJU2	FUS1	YKU70	YKU70	GDS1	PNG1	VAM3	MRPS12
MRPL7	BUD13	TAF11	SAS2	RPS14B	YDR098C-B	SHQ1	ARP6		ALG1	VMA5	HXT1	HXT1	AMD1	MEC1	RPL35A	HIS5
IMG2	HUL5	HXT2	LSM5	NDC1	EST1	FCP1	CTR1		TAF13	AVT4	LSM5	LSM5	DIB1	HRK1	SSA4	TAN1
MRPS17	LIF1	TOF1	YGR251W	MRS2	CWC27	AIP1	TAF8		UTP5	YJU2	ASH1	ASH1	ASK10	PTC7	YHR020W	CAF16
PET123	CDC9	KIN28	YLR157C-B	PEX7	TRP4	SCH9	YLR179C		MCD1	SWC3	GRX1	GRX1	PRB1	ATP17	CYR1	PRP5
MRPS35	RLM1	SWD1	PPH21	SPT6	YER034W	SOK1	HIF1		RCL1	SSE2	GRX2	GRX2	YMR074C	MTH1	RTT107	ARO2
MRP21	DAD3	BTT1	YPL216W	MCM10	ACS1	CSN9	HDA3		IFH1	MEC1	HIS3	HIS3	VMA16	USE1	TFC8	HOM2
RPL30	SRP14	RNT1	EDC1	MRPL24	UME1	BUB3	UAF30		CEP3	ELA1	ERG20	ERG20	GLK1	RCR1	SSA3	TAF10
RPL2B	TFC6	YER138C	IZH4	SGO1	SNT309	GID7	BUB3		VMA5	IFH1	SRB2	SRB2	YCF1	SER3	SAC6	POT1
RPL6B	TIP41	HUL5	HMF1	HIF1	RSC2	UBC13	APD1		BLM10	CHS5	YMR099C	YMR099C	TUF1	RAD5	NSL1	SNF1
CDC9	SDC1	PRI1	HMS1	ATP6	YJL113W	VID30	UTR4		LEO1	ZDS1	RPL21B	RPL21B	ECM10	HPT1	RNA1	CDC14
UTP11	STE24	DBP6	CDC20	RPB11	YGR161C-D	POL32	LDB7		RPL29	PMP2	ATG26	ATG26	ACE2	RPP0	NUD1	FAT1
UBA2	TFC1	MRPL11	SOH1	TAH11	LRP1	SDS22	SNF5		ISW2	ERV41	TRP5	TRP5	ARC40	FAR8	PEP3	ABP1
ERG10	MDY2	GTR1	UBP12	PRX1	RMR1	YCL020W	IPK1		ERV41	RPL38	SER3	SER3	DPB2	FRA1	VPS60	TAF7
YRB1	REV1	YDR034C-C	SMI1	FEN1	IGO2	RPS31	RSC9		SNC2	UME6	TOM71	TOM71	EDC3	BOS1	PMT1	ATX1
RRN3	ARG81	PXR1	AAH1	RIM20	URA4	CRZ1	ABF1		RPS0B	MRPL1	POL30	POL30	TFB4	ADD66	NDL1	FOX2
SGD1	APA1	HOM6	SCC4	VRG4	NGG1	RPS24B	FAR1		MRPL7	YPC1	NAB6	NAB6	KRI1	GET3	DOC1	GDB1
NTF2	YEL007W	LSP1	YKE2	ATP17	CUL3	HOS4	GAS1		RPN13	ATG19	YAP1802	YAP1802	SAR1	YOR304C-A	GLT1	ERG28
TIP41	ASG1	YGR027W-B	DOT6	NPL6	MGT1	MAF1	ZAP1		YPK1	RCL1	SCW4	SCW4	NHP10	IRC25	ERP3	MRP2
SHQ1	GPD1	YCS4	TEL1	SRP14	PRO2	UFD2	ATP12		CTI6	SIP5	ACB1	ACB1	OLA1	DET1	ERG26	TFC4
BUR6	SOK1	SPC110	NDL1	SRP102	YMR046C	SUB1	RGT1		CHS5	EIS1	NCE102	NCE102	CYT1	YDR056C	MAK16	ERV14
POP5	YKR018C	TMA7	SDS3	POM152	APC9	IRE1	MEF1		QCR2	YHR020W	ILV1	ILV1	YML6	ARD1	NDC1	LSM4
TFC1	TSR2	SPC2	YOR052C	BRE1	UFD2	PUS1	NVJ1		MRPS28	ALG1	FRS2	FRS2	ROM2	PBI2	HSH49	SPS19
TFC6	YPR137C-A	SEC62	SAD1	SIT4	YGR126W	AHC2	ASI2		IMG1	SRM1	IDP1	IDP1	OM14	YFR006W	VAM6	MYO5
DBP6	URA5	TAF8	POL4	SGF11	YOL103W-B	BUD32	REF2		SWC3	SHE9	CLN2	CLN2	YKL023W	RPB2	SEC63	AGE2
TBF1	PNC1	STP4	KAP122	PAP2	PRP3	MIG1	YHR122W		AVT4	MRPS35	SVL3	SVL3	FBP1	SUI1	TRS120	GMH1
SCC4	CYS3	LUC7	SPC34	YHC1	SNT2	SAS10	MSE1		LHS1	IGO1	TIM10	TIM10	MCA1	DPB4	UBC4	ECM16
YGR251W	PTP2	TFC7	MSL1	NSL1	YGR251W	GDH1	APC1		YPC1	CYR1	RPS29A	RPS29A	ZDS2	GLO1	SEC2	NUS1
SRP14	RRP3	SFT2	BOP3	ORC4	KNS1	RTS1	ACE2		ZDS1	CCT5	NST1	NST1	SES1	HAL5	SAC1	SHQ1
ESP1	MSH4	RRD1	LTP1	MAK11	YER134C	ADE1	TAF3		RSM18	CEP3	YMR315W	YMR315W	SNF5	RPL2A	SIC1	EMC2
POP7	YHR127W	SQS1	CSL4	TVP15	GTR2	CSE1	TOS4		USA1	UFD4	YMR291W	YMR291W	APC2	IRE1	TRS130	CWC24
DAD3	PDR3	PSF2	NTC20	PBP4	YDR514C	GRE3	DLS1		HRB1	QCR2	APA1	APA1	RRP17	GIM4	TOM70	HSH49
POP6	YNL284C-A	SDS22	CTS1	RIM8	GID8	GLC8	YMR310C		ATG19	UTP5	OXA1	OXA1	PEX30	UGA3	EXO84	IPI3
ADO1	SAE2	UMP1	ADE8	LIA1	CIA1	UPF3	RAT1		SSE2	BOS1	RAT1	RAT1	EMP47	GLY1	TLG2	PRP4
HUL5	GFD1	YSA1	YGL082W	MTR2	RPA12	GRX1	SSN3		AIM3	IKI3	BAP2	BAP2	IMG1	DPM1	PDA1	MIP1
SPO14	NTO1	SMY1	AIR2	ACS2	HO	HPT1	DUG1		PBP4	MIA40	RPS27A	RPS27A	TPI1	CAP1	CBF2	PEP4
REV1	SIR1	YMR027W	YER163C	FUN30	RRP15	PPT1	EST1		UME6	CDC6	MID2	MID2	TIF1	BUR2	FET3	MAK10
RAD26	MAG1	MCM16	YER160C	YNL305C	YGR122W	NTF2	NRG1		PMP2	SAR1	ERV46	ERV46	RPB7	URA10	CKS1	HOM6
APN1	MKS1	TLG1	KTR3	HRB1	YLR363W-A	HOM6	YER160C		CCT5	PBS2	NNK1	NNK1	IMD2	YCL057C-A	PLM2	HRP1
RTT103	TOA1	LIA1	GID7	MGM1	MSH4	YMR027W	VPS13		RFC5	SNC2	CUE5	CUE5	TAF2	DCS2	RFC4	DOC1
PPN1	LIN1	SEC24	YDL144C	HSM3	YOR283W	IRC20	TIM17		SRM1	UME1	CPA2	CPA2	NOT5	RRT13	RBG1	SMC5
BUD13	MET28	TPT1	GDS1	ESP1	HPC2	LOS1	INO4		UFD1	GTR1	VMA11	VMA11	BTT1	RME1	ALO1	ALG6
PBP2	YLR278C	TIM17	APJ1	MPE1	AIR2	UIP3	YJR029W		BIM1	BIM1	VTC2	VTC2	STU2	MUM3	SWM1	MDM20
MSH3	NUC1	HIR3	SWC7	UPS1	CDC9	VTS1	HPT1		CDC6	SNU56	PBS2	PBS2	SNX41	SPS4	IRC25	GLR1
IRC5	PTC2	RIC1	NVJ1	RTF1	ASI1	RAD61	MGE1		SAR1	USA1	NUP82	NUP82	APC4	ASI2	TPM1	RKR1
RLM1	POP1	CHZ1	YDR365W-A	SSQ1	YDR261C-D	APA1	DOG2		CYR1	MRPL7	PPN1	PPN1	RRN6	YPT31	VMA5	GUS1
HOS3	MCA1	RXT3	YJL055W	RRP14	YPR137C-B	PTP2	RDS2		BOS1	OM14	HSM3	HSM3	MSL1	ALO1	PFS2	FMP43
PML1	CIK1	RAD27	UBC13	YJU2	YKU80	YPK2	PSD1		VAM3	CNA1	PAM1	PAM1	MPP10	TPK3	CDC42	APL6
MDY2	TDP1	SGD1	CAJ1	RPS4A	DUS1	ADE3	CTK3		YHR020W	OYE2	MPS3	MPS3	KAR3	SUP45	ERG7	TES1
CWC15	PSY4	NUT2	ASK1	UTP6	SAM4	YKR043C	YAR010C		SNU56	RPL33B	URB2	URB2	CTI6	COX15	HSP26	TDP1
GLN3	TEX1	TRM8	MRN1	HMG2	YNL035C	ECM5	SPP1		RPL38	YCL057C-A	HXK1	HXK1	RRP7	YAR1	TOA2	NUP170
STB4	RAD10	PSF3	SWD3	BRR1	GCD10	TMA23	NET1		BUD31	APL2	DBP5	DBP5	RPL26A	NAM9	ARD1	HTA1
MSH4	TEA1	CDC24	PCM1	BOI1	YLR179C	NMA111	IGO2		IKI3	RPS10B	MGA2	MGA2	MET12	SEC5	TFC6	MEX67
SDC1	TRF5	UTR1	MRE11	HOS2	YJR096W	YDL063C	RAD53		UFD4	RSM24	UTP5	UTP5	UTP7	FRK1	RPS10A	LAS21
YER138C	PPT1	YPT7	SAP30	SHO1	TOP3	SKI3	YER138C		ALG5	RSM18	RPA12	RPA12	RPN8	AAC3	SKI7	NUP57
CHZ1	SGD1	PFA4	NBP2	HST1	RTF1	RRN3	SRB4		GTR1	BUD31	HSE1	HSE1	PHO81	PUF4	DST1	PXR1
RTS3	KTI12	RFX1	SLX9	YTH1	RTT102	YGR251W	SNU56		SIP5	RPS19B	CPR7	CPR7	SRB7	MSH3	RPS16A	IDH1
STB3	YMR111C	NKP1	PBP2	SPC29	YCR051W	NSE1	POP4		OYE2	APC1	IDI1	IDI1	KAR9	YSP2	FOB1	BMH2
SAS5	HMG1	YCL019W	HST3	KAR5	SPC24	JHD1	HAC1		APL2	SHP1	SRP14	SRP14	PEX10	MIS1	RPA14	LCB5
LIF1	GCR2	UBA2	SLD5	YPL245W	ELP4	SIR1	YGR122W		PBS2	RFC5	BAT2	BAT2	SRP72	YPL260W	CHS5	HIS1
ESC1	YDL233W	RSM28	TFC6	HAT2	ARR1	YPI1	YGR251W		EIS1	IMG1	UBP2	UBP2	WSS1	KAP114	COG3	VPS9
BCK2	YER064C	BDP1	RAD14	EGD2	RSF2	FKH2	BNA3		MRPL24	ALG5	FIP1	FIP1	MAF1	NUP85	CNN1	EMC1
YDR034C-C	SLX4	ARP3	STE24	PHO23	YRM1	CTF8	YCK3		SHP1	JSN1	MUS81	MUS81	MON1	REE1	SHO1	AIM2
ACM1	ELC1	MBA1	YNL260C	DAL82	HEH2	MSA1	SEC39		SHE9	ERV14	PTC3	PTC3	MRPL11	YNR021W	LHP1	FAA1
CLN1	RED1	YRA2	KAP120	MDM12	DPB3	FYV10	KSP1		OM14	VPS13	SPO12	SPO12	CUE5	NCP1	IVY1	URA4
ARG81	SMC6	YNL134C	YDL085C-A	HMS2	MSS11	TRX1	PHB2		IGO1	NAT1	ERP3	ERP3	COG4	MTR2	PSF3	TAZ1
SFL1	NSE4	SKI3	CAD1	HXT1	YDR210W-B	RIC1	YHC1		RRI2	MRPS28	MDH1	MDH1	BUD3	YET3	SHS1	RPS25A
XBP1	YMR050C	BUB3	SAE2	DOA1	ALT2	SPT2	URA2		CNA1	RTF1	SSL2	SSL2	RPL7B	TSA2	ASH1	SLA2
TRX1	SET5	APT1	HIS6	PIS1	YLR108C	ERG13	YMR050C		UME1	PRS1	RSM23	RSM23	CIA1	GAR1	YTA6	SCS2
HMG2	UPC2	DYN1	CAT8	MLH2	YIH1	MGA2	YPR158C-C		RFC4	ACO1	UBR1	UBR1	KIN28	AVT1	TLG1	ENT3
RPL15A	HAP1	PTC7	CWC23	PDC5	NUP100	ATP6	ECM22		PAP1	RPC53	SHE3	SHE3	MRPL9	YMR027W	GRR1	SWR1
RPL26B	MEC3	CAF40	MEK1	CBR1	HSH49	BRE1	PFS1		DPM1	RTG2	MRPL17	MRPL17	SMC4	CPR3	OLE1	SPO14
RPL35B	RPP1	SNU71	SRB8	UTP14	BUD32	SMC6	CTR86		CFT1	UFD1	RSC9	RSC9	DID4	EMP47	SUI1	ERG25
POR1	HSP12	HOS2	PUS7	EST2	XDJ1	TDP1	YHR214C-C		TOM40	SNX41	RPL15B	RPL15B	IKI3	ATG21	SMC1	IML1
MRPS16	MSS4	PTC1	RAS1	SVF1	YKL069W	SSM4	PUS9		TFB1	MDM1	HSP12	HSP12	SSH1	CIC1	THS1	MRPL51
RSM27	CAR1	CDC11	PTI1	ERP2	MEK1	AIR1	RRN9		RPC53	RRI2	PDR12	PDR12	ATG9	ORC5	PEX19	ISY1
RSM18	YML045W-A	CDC14	YKR075C	SSO1	NCB2	MSH4	SNT1		BET1	SHE3	CDC34	CDC34	SRB2	FET4	POP6	RAD4
MRPL13	HAC1	MPH1	YLR297W	RPN4	NSE1	SIT4	SWT1		RNR2	IMH1	FCY1	FCY1	PPH21	MON2	CHS7	IDP1
RPP0	TYS1	SRC1	UIP4	YLR419W	DNA2	CDC13	RNH202		ORC3	UTP30	RAD1	RAD1	SUB1	ILM1	LYS12	NMD5
RPL1B	HCM1	DEP1	YBL029W	MSP1	PMU1	MRPL19	VID28		NUP145	CDC10	ORC3	ORC3	KAP114	GCD11	SLY1	APE2
RPL7A	YPK2	YHR097C	YPL260W	IGO1	PDE2	CDC24	BRR1		NDC1	IES3	LSM8	LSM8	YCH1	SNF5	SWI6	MRPL8
MHR1	POG1	IME2	BUD32	SBH1	YPL257W-B	DDC1	YMR144W		NSL1	MCD1	HAP1	HAP1	RPL17A	ERG7	PRK1	RPS10A
MRPL10	MGA1	APP1	RPH1	BLM10	YGL101W	HOR2	CYS4		KGD1	EAF7	YPK1	YPK1	ALR1	PRD1	IOC4	NSA1
MRPS8	AIP1	GCR1	CDC45	CUS2	YMR258C	SKM1	RPM2		NAT1	YCR043C	SST2	SST2	EAF6	PYK2	SUM1	PSY2
MRPL20	YPR174C	PCF11	RTT103	CAM1	SRP14	ELG1	RTT101		VPS13	VAM3	ALO1	ALO1	HYR1	SNF1	UBX2	DLD1
MRPL28	LOS1	SMX2	BNA6	RTS1	YOR060C	SNF4	YDR210C-D		RTF1	NBP2	HOF1	HOF1	PUP1	MON1	OLA1	PRD1
MRP49	ATC1	MTR10	SRP14	RRP15	RMT2	RPL15B	YDR316W-B		CTF4	KGD1	ATP7	ATP7	CTF8	APE2	EAF5	HSV2
MRP20	FZF1	URA6	SPP41	CBP4	YOR192C-A	CDC42	MMS4		MRPS16	NSL1	STE12	STE12	RFS1	YPR1	ELP3	ORC4
TEF1	AOS1	URM1	SYF2	URB2	MDY2	COX2	CKA1		ERV14	CTF4	PSP1	PSP1	RRS1	IDS2	ERG10	SGN1
RPS8A	CET1	POM34	RKR1	YDR261W-B	JHD1	CHL1	YKL069W		NUP170	SGM1	PFY1	PFY1	SNU71	KEI1	SPC34	SPT3
RPL8A	QRI1	MPS1	SEC39	TOS4	HEM12	PHO81	YTH1		MRPL8	RAD52	SEC1	SEC1	SGT1	MDR1	GSY2	SWC5
RPL14B	SLX9	AHC1	HDA3	YLR455W	RAD17	MPS2	CHZ1		ACO1	NUP145	YPR148C	YPR148C	RGC1	AIM45	BET5	GCS1
RRP3	GLC8	SIT4	PTC2	AHC1	UBX6	SSB1	SWC7		ATP4	SSK2	SMD3	SMD3	PSK1	RTG3	MAD1	TIM8
TOA1	CHA4	NOP8	DUO1	DUO1	CST9	HMG1	YBL028C		MDM1	NUP170	NPR1	NPR1	RPO31	YIF1	SSL2	CDC16
NSE4	RDS3	ELP4	NRG2	RLM1	AAP1	URA5	RSC2		RPL33B	RNR2	MRPL36	MRPL36	CHC1	YAE1	FLC2	HIS4
POP4	ASF2	PBI2	YJR027W	RTS3	ZIP1	TSR2	RFA3		RPS10B	NDC1	AME1	AME1	DDR48	NPL4	ERG4	VMA13
CIK1	PHO13	SWC5	HMG1	YLR132C	KAR4	TRF5	YGR038C-B		PMC1	RFC4	EAF3	EAF3	ZIP1	PLP2	PEX29	AIM7
ELC1	INO2	XRS2	MMS2	YMR315W	ARP6	NMA1	EAF6		PEP12	ORC3	FMP27	FMP27	DIA2	BNA1	SPC2	MAS1
NUC1	SPP2	RPN4	YHR112C	INH1	SFH5	PBP4	GCD7		UTP30	PAP1	TRX1	TRX1	RAD26	YLR345W	TMA19	YHI9
KTI12	GRX3	UFD1	SPS1	MRPL27	YPR158C-D	MVP1	HED1		YPT31	CFT1	MNN10	MNN10	CDC23	PFK2	SWC7	KEX2
SMC6	DPB3	NPL4	NRM1	DBF4	SPO7	TIM44	YLR132C		EAF7	YPT31	SLM1	SLM1	RHR2	CUP1-2	MNN10	ACO1
PNC1	SWH1	RPA14	RIM15	ADK1	MRI1	PHO13	PTC3		SGM1	MRPL24	ASG1	ASG1	NHP6B	IZH2	FTH1	ATE1
TSR2	KTI11	RRP3	YNL181W	UBX5	EDS1	MAD2	BCS1		RTG2	HTL1	ROM2	ROM2	SMX2	BER1	BIK1	CUS2
TDP1	RAD30	HSH49	GCR2	NUP85	YIL092W	MRS6	YMR258C		SSK2	DPM1	SRP54	SRP54	YIF1	EMG1	HIR1	TOM70
MAG1	SIP4	GLO1	NEJ1	YPK2	ECO1	GDB1	YCR016W		CDC10	GTS1	ALD4	ALD4	PXA1	RPL12A	RIF1	ECI1
URA5	CYK3	BBC1	MCM10	VPS1	UPC2	NDD1	ACP1		GTS1	ILV5	STE4	STE4	CSM3	TEL2	OST3	KAR2
MCA1	YHR112C	GFD1	MCM1	RPC53	HAM1	GAS1	MHR1		IMH1	BET1	IKS1	IKS1	RNR1	YGR001C	SAP185	DRS1
LIN1	ELP6	DPP1	ECO1	MED6	SET1	CIN5	HEM15		PRS1	BOI2	UTP18	UTP18	TVP18	ADI1	KCC4	PCK1
NTO1	YCS4	HRB1	MCM22	SYF1	SYF2	MPH1	VID30		RSM25	PLM2	PAN5	PAN5	YPT6	YJL045W	COX4	MET6
PPT1	MER1	URA2	CDC23	MMS1	LSM6	KNS1	SLK19		RAD52	PEP12	EAF1	EAF1	EFT1	GRE2	VPS13	AIM17
CYS3	MAD3	DSE3	COS8	LCP5	RPA34	COX14	UIP4		BOI2	SPT3	YET1	YET1	GDE1	RPA135	TNA1	TRS31
RAD10	SPC97	SKS1	CTR1	MTR10	MMS4	FCF1	ASI1		RPS19B	JJJ1	RFC4	RFC4	BCP1	LHP1	BET1	RIX7
[truncated: 233 more rows]
