# Supplementary material for: Rechecking the Centrality-Lethality Rule in the Scope of Protein Subcellular Localization Interaction Networks
Source: PLoS One. 2015 Jun 26;10(6):e0130743. doi: 10.1371/journal.pone.0130743 (PMC4482623; doi:10.1371/journal.pone.0130743)
Supplement: S3 Table — (XLS) [file pone.0130743.s007.xls]

## Sheet: Top 1%
The true essential proteins in the top 1% of proteins ranked by LSED-XC methods and XC methods in Homo sapiens.
The proteins are ranked in the descending order based on their Localization-specific Centrality Scores and centrality scores computed by LSED-XC methods and XC methods.
Each column lists the top 1% percentage of proteins ranked by each method.
Highlighted proteins are ture essential proteins
LSED_DC	LSED_IC	LSED_EC	LSED_SC	LSED_BC	LSED_CC	LSED_NC	LSED_ION		DC	IC	EC	SC	BC	CC	NC	ION
UBC	NRF1	SUMO2	UBC	UBC	NRF1	UBC	PNO1		UBC	UBC	UBC	UBC	UBC	UBC	UBC	RPS16
NRF1	SUMO2	NRF1	SUMO2	NRF1	SUMO2	SUMO2	POLR2B		NRF1	NRF1	CUL3	CUL3	NRF1	NRF1	NRF1	RPL9
SUMO2	CUL3	HSP90AA1	CUL3	ELAVL1	SUMO1	NRF1	POLR3B		APP	APP	NRF1	NRF1	APP	APP	ELAVL1	RPL11
ELAVL1	SUMO1	ELAVL1	NRF1	SUMO2	CUL3	ELAVL1	ERCC3		ELAVL1	ELAVL1	SUMO2	SUMO2	ELAVL1	ELAVL1	APP	RPS20
CUL3	RNF2	SUMO1	ELAVL1	APP	HDAC1	CUL3	POLR3A		SUMO2	SUMO2	ELAVL1	ELAVL1	SUMO2	HSP90AA1	CUL3	RPS15A
SUMO1	SIRT7	COPS5	SUMO1	SUMO1	HDAC2	HDAC1	ELP3		CUL3	CUL3	COPS5	COPS5	SNCA	CUL3	SUMO2	RPS17L
RNF2	COPS5	CAND1	COPS5	HDAC1	MYC	SUMO1	RFC3		COPS5	COPS5	APP	APP	HSP90AA1	SUMO2	COPS5	RPL23
SIRT7	CAND1	RNF2	CAND1	CUL3	RNF2	CAND1	EIF6		SUMO1	SUMO1	FN1	FN1	DLG4	SUMO1	CAND1	RPL15
HDAC1	ESR1	EED	CUL1	TP53	ESR1	COPS5	OLA1		HSP90AA1	FN1	CAND1	CAND1	RAD23A	HSPA8	HSP90AA1	RPS3
TP53	MYC	SIRT7	TP53	MYC	COPS5	TP53	POLR3H		FN1	HSP90AA1	CUL1	CUL1	CUL3	COPS5	CUL1	RPS2
COPS5	EED	HDAC1	RNF2	HSP90AA1	EED	RNF2	POLR2A		RNF2	RNF2	CDK2	CDK2	HTT	NPM1	SUMO1	RPS18
CAND1	UBD	ICT1	ESR1	EP300	EP300	CUL1	NOP58		CAND1	SIRT7	SUMO1	SUMO1	SUMO1	PARK2	FN1	RPS3A
ESR1	EP300	UBD	EED	ESR1	CAND1	ESR1	POLR1C		UBD	CAND1	RNF2	RNF2	FBXO6	CSNK2A1	RNF2	RPS15
MYC	HDAC2	NEDD8	CDK2	KDM1A	CREBBP	EED	TSR1		SIRT7	CUL1	HSP90AA1	HSP90AA1	BAG3	TUBB	HDAC1	PNO1
CUL1	BRCA1	SHC1	SIRT7	COPS5	BRCA1	HDAC2	PRIM1		CUL1	UBD	ITGA4	ITGA4	COPS5	TP53	CDK2	RPS12
EED	NEDD8	HDAC2	HDAC1	RNF2	PRKDC	MYC	DKC1		CDK2	CDK2	ESR1	ESR1	UBD	YWHAZ	TP53	RPL30
CDK2	SUZ12	CBL	MYC	HDAC2	HDAC3	EP300	POLR2H		FBXO6	FBXO6	UBD	UBD	FN1	RNF2	CUL5	RPL4
UBD	BMI1	HNRNPU	UBD	CREBBP	PARP1	SIRT7	RNASEH2A		MYC	MYC	SIRT7	SIRT7	CASP10	FN1	UBD	RPS5
EP300	CREBBP	EP300	NEDD8	DLG4	TRIM28	CUL5	CRNKL1		TP53	TP53	VCAM1	VCAM1	HDAC1	GRB2	ESR1	RPL18A
HDAC2	UBE2I	APP	CUL2	UBD	SMARCA4	BRCA1	POLR2F		HDAC1	ESR1	CUL2	CUL2	TP53	MYC	FBXO6	RPL10A
BRCA1	HDAC3	SUZ12	HDAC2	SRPK1	UBD	UBD	BRIX1		ESR1	HDAC1	EED	EED	GRB2	SRRM2	GRB2	PSMD14
CSNK2A1	AR	TARDBP	NPM1	GRB2	POLR2A	NEDD8	RFC5		ITGA4	ITGA4	NEDD8	NEDD8	CALM1	HNRNPA1	MYC	RPL17
NEDD8	HNRNPU	PIK3R1	HNRNPU	CBX5	EZH2	CREBBP	PRPF8		EGFR	EED	FBXO6	FBXO6	MYC	HDAC2	EED	RPL12
SOX2	SIRT1	HNRNPM	CUL5	SIRT7	XRCC6	CUL2	NOP56		EED	EGFR	CUL5	CUL5	PPP1CA	VHL	CUL2	RPL21
CUL2	POLR2A	SRRM2	BRCA1	CDK2	SRRM2	SUZ12	POLR2E		GRB2	VCP	TP53	TP53	BRCA1	MDM2	HDAC2	RPS9
VCP	EGFR	CUL4B	EP300	EGFR	RBBP4	CSNK2A1	ERCC2		VCP	VCAM1	NPM1	NPM1	ATXN1	VCP	NEDD8	RPS8
MDM2	HSPA4	NCL	CSNK2A1	SRPK2	HNRNPU	NPM1	RFC2		CUL2	GRB2	MYC	MYC	CUL1	HSPA4	ITGA4	RPL32
BMI1	CUL4B	BMI1	MDM2	BRCA1	UBE2I	MDM2	PRPF31		VCAM1	CUL2	HNRNPU	HNRNPU	RNF2	CTNNB1	SIRT7	RPL7A
CREBBP	RB1	DDX5	HNRNPA1	CSNK2A1	SIRT1	VCP	CWC15		CUL5	CUL5	RPS3	RPS3	CAND1	HSPA9	VCP	RPL8
SUZ12	HNRNPA1	PRKDC	VCP	TCF3	HNRNPA1	HNRNPU	POLD1		BAG3	NEDD8	YWHAZ	YWHAZ	ILF3	EEF1A1	YWHAZ	RPS11
CUL5	BARD1	CREBBP	SUZ12	CAND1	BMI1	UBE2I	POLR2G		BRCA1	BRCA1	CSNK1E	CSNK1E	KDM1A	PRKDC	EGFR	RPL5
HDAC5	SP1	ITGA4	HNRNPK	CFTR	RB1	BMI1	NMD3		SNCA	PARK2	RPS6	RPS6	EGFR	STUB1	CUL4B	PSMD6
NPM1	EZH2	HSPA4	YWHAZ	EED	SUZ12	SMAD3	FEN1		NEDD8	EP300	VCP	VCP	ALB	CUL1	EP300	KARS
SMAD3	KDM1A	PARP1	HDAC5	TRIM28	CEBPB	POLR2A	PRIM2		EP300	YWHAQ	RPS2	RPS2	EP300	CDK2	NPM1	RPS23
UBE2I	TARDBP	SYK	TARDBP	EWSR1	AR	PSMD4	IMP4		YWHAQ	YWHAZ	TARDBP	TARDBP	MBP	SRSF1	VCAM1	RPL13
YWHAZ	PCNA	RPS4X	HNRNPM	CALM1	HSPA4	CUL4B	PRPF6		PARK2	NPM1	PAN2	PAN2	UBQLN1	ACTB	RPS3	RPS6
HDAC3	PRKDC	TRIM28	HSPA8	HDAC3	PCNA	PARK2	POLR3F		YWHAZ	SQSTM1	RPS4X	RPS4X	CDK2	YWHAG	RPS6	RPS13
PARK2	SMARCA4	RPS3	PARK2	ATXN1	NEDD8	HNRNPA1	CBS		NPM1	BAG3	RIOK2	RIOK2	HDAC2	HDAC1	YWHAQ	RPL3
AR	SIN3A	UBE2I	YBX1	MDM2	SMARCC1	SIN3A	POLR1B		SQSTM1	BMI1	PARK2	PARK2	SRPK1	ESR1	RPS4X	PSMC6
SIRT1	HECW2	SMARCA4	SRRM2	TERF1	KDM1A	HDAC3	BYSL		CALM1	HDAC2	ILK	ILK	YWHAQ	GSK3B	BRCA1	PSMB3
EGFR	PARP1	XRCC6	DHX9	BAG3	HNRNPK	TARDBP	SUPT16H		HDAC2	ILK	ILF3	ILF3	VCP	NEDD8	RPS2	PSMC1
SMURF1	CDK9	EZH2	CUL4B	SIRT1	SP1	SMARCA4	NHP2L1		DLG4	CSNK2A1	HSPA8	HSPA8	POT1	CAND1	SQSTM1	RPS19
HNRNPU	TRIM28	RPS16	NCL	SOX2	NONO	EIF4A3	METTL1		BMI1	CALM1	SQSTM1	SQSTM1	HECW2	VIM	PSMD4	RPL19
POLR2A	HDGF	VCP	BMI1	MDFI	TOP1	PCNA	WDR3		ILK	PAN2	EEF1A1	EEF1A1	ESR1	EED	COPS6	RPS7
SQSTM1	PAXIP1	RPS23	DDX5	TERF2	YY1	RB1	RPF2		CSNK2A1	HDAC5	CUL4B	CUL4B	LYN	GAPDH	ILF3	PSMD2
CTNNB1	SRRM2	TOP1	PRKDC	CAV1	XRCC5	SP1	NAT10		PAN2	SUZ12	RPS16	RPS16	YWHAB	HSPD1	RPS3A	TUFM
KDM1A	XRCC6	SRSF1	EEF1A1	VCP	DHX9	SRRM2	SKIV2L2		HDAC5	SOX2	RPS3A	RPS3A	UBQLN4	SRPK1	RPS16	RPL27A
CUL4B	HSPA5	RELA	CREBBP	PPP1CA	DDX3X	RELA	PCNA		SUZ12	ARRB2	HNRNPM	HNRNPM	YWHAZ	PARP1	CUL4A	PSMD3
RB1	HNRNPK	POLR2A	SQSTM1	AR	SIN3A	TRIM28	BOP1		SOX2	CSNK1E	HDAC1	HDAC1	EWSR1	SMAD3	HNRNPU	RPL31
ARRB2	UBQLN1	CDK9	HSPA5	YWHAB	NCL	AR	RSL24D1		UBQLN1	UBQLN1	RPS8	RPS8	SMAD3	CSNK1E	PARK2	RPL18
HSPA4	YBX1	RPS8	RPS3	NPM1	SRSF1	APP	RPA1		ARRB2	SMURF1	RPL23A	RPL23A	CSNK2A1	UBD	RPS24	PSMC2
RELA	COPS6	ILF2	CSNK1E	CUL1	RUVBL1	HNRNPM	GTF2H4		CSNK1E	YWHAE	RPL5	RPL5	LNX1	PTBP1	RPS23	POLR2B
HNRNPA1	TERF1	HNRNPR	ARRB2	SUV39H1	SRPK1	TBP	SF3B1		YWHAE	CUL4B	CSNK1A1	CSNK1A1	PPP1CC	PTK2	YWHAE	RPS24
BARD1	TERF2	SF3B1	EIF4A3	BMI1	HNRNPM	JUN	TXNL1		SMURF1	TAT	HSPA5	HSPA5	GSK3B	TOP1	RPL23A	PSMC3
SP1	HNRNPM	SIRT1	VHL	SP1	CHD3	SMAD2	PLRG1		SMAD3	SMAD3	RPL4	RPL4	MDFI	HNRNPU	TARDBP	RPL6
VHL	DHX9	HNRNPC	SMURF1	POT1	E2F1	HNRNPK	WBSCR22		CUL4B	MDM2	RPS24	RPS24	CTNNB1	TARDBP	RPL5	POLR3B
EZH2	HIST1H3A	XRCC5	HSPA4	TLE1	HNRNPH1	CTNNB1	POLR2L		ILF3	SNCA	RPL11	RPL11	SIRT7	RPS16	RPS8	PSMD13
CSNK1E	LMNA	U2AF2	PARP1	NEDD4	EWSR1	KDM1A	RUVBL1		TAT	EEF1A1	ARRB2	ARRB2	NPM1	SNRNP70	CSNK2A1	RPL23A
SMAD2	H2AFX	RPS15A	TRIM28	UBE2I	SF3B1	YBX1	MCM2		MDM2	HNRNPU	NCL	NCL	SQSTM1	TRIM28	YWHAB	PSMB2
GSK3B	DDB1	H2AFX	CTNNB1	KDM5B	CDK9	DHX9	TXNL4A		TERF1	ILF3	HNRNPA1	HNRNPA1	SRPK2	YWHAB	BMI1	RPS14
TARDBP	NCL	RPL19	ILF3	HDAC5	WDR5	PSMC5	XAB2		YWHAB	TERF1	HDAC5	HDAC5	CFTR	SNCA	SUZ12	PSMD12
PCNA	MDC1	SP1	PSMD4	SIN3A	SMARCB1	HDAC5	PELO		COPS6	HSPA8	RPL6	RPL6	YWHAE	XRCC6	RPS13	RPL36
HECW2	NCOR1	RPS11	UBE2I	POLR2A	NCOR1	RBBP4	MRTO4		NEDD4	COPS6	RPS23	RPS23	PARK2	RBX1	RPL6	PSMD1
EEF1A1	ILF3	RPL6	SMAD3	SRC	HSPA5	HSPA4	SF3B3		GSK3B	DLG4	RPS13	RPS13	TERF1	HNRNPK	RPL11	RPL14
SIN3A	RUVBL2	RPS26	SMARCA4	RB1	RBM14	MED26	MCM4		UBE2I	YWHAB	YWHAQ	YWHAQ	UBE2I	HSPA5	RPL19	PSMB1
HSPA8	SRPK2	BARD1	XRCC6	CTNNB1	PIAS4	ILF3	TP53RK		EEF1A1	GSK3B	RPL23	RPL23	CUL2	SET	SMAD3	RPL27
PSMD4	XRCC5	RUVBL2	EZH2	RAD21	DDX5	SF3A2	POLE		HECW2	UBE2I	UBL4A	UBL4A	HDAC6	CCT8	RPL4	NOP58
PRKDC	DDX5	HNRNPF	RPS6	VHL	ATM	PSMA2	MCM5		HNRNPU	PSMD4	PSMD4	PSMD4	PAXIP1	EZH2	CREBBP	NEMF
TRIM28	SRPK1	RPL31	PAN2	SMARCA4	CREB1	COPS6	GINS1		HSPA8	HSPA4	HSP90AB1	HSP90AB1	NEDD4	AKT1	RPL18	NOP56
SMARCA4	KAT2B	RPL18	AR	IKBKG	CBX5	MED1	SF3A3		PPP1CA	NEDD4	RPS14	RPS14	RAD21	HGS	UBQLN1	QARS
CDK9	NR3C1	RPS5	TOP1	SMAD2	RUVBL2	VHL	POLD2		PSMD4	RIOK2	CSNK2A1	CSNK2A1	VHL	DDX17	DCUN1D1	ATP6V1D
PARP1	RBBP4	DDX17	SRSF1	HECW2	U2AF2	PARP1	KIN		KDM1A	UBL4A	RPL19	RPL19	SIRT1	DDX3X	RPL23	ERCC3
HDGF	TBP	JUN	RELA	SUZ12	RAD23B	SIRT1	RFC4		HSPA4	TARDBP	RPS11	RPS11	HDAC4	RUVBL2	RPS15A	PSMD7
PAXIP1	EWSR1	CRK	POLR2A	RELA	SNRNP70	PSMA6	GTPBP4		IKBKG	VHL	SMURF1	SMURF1	CREBBP	SSB	CALM1	RPS26
TERF1	WHSC1	UBL4A	HDAC3	TBP	BARD1	PSMD2	MCM3		VHL	IKBKG	EIF2AK2	EIF2AK2	COPS6	CUL4B	ILK	POLR3A
TERF2	RAD23B	SRRM1	CDK9	SMAD4	DNMT1	EZH2	SSRP1		TARDBP	CREBBP	HNRNPK	HNRNPK	TRAF2	SMARCB1	RPL7	DARS
XRCC6	SF3A2	YWHAZ	RPS2	CDK6	HSPA9	CDK9	SUPT5H		UBL4A	HECW2	RPL31	RPL31	CUL4A	SQSTM1	ICT1	RPLP0
JUN	HIST3H3	RPL24	RPL5	RYK	SNW1	HSPA8	GTF2H3		RIOK2	SIRT1	RPS25	RPS25	HSPA8	PPP1CC	CSNK1E	IARS
SRRM2	HIST1H4A	DDX3X	ILF2	XRCC6	MDC1	NCOR1	POLR1A		SIRT1	HSPA5	RPL18	RPL18	TERF2IP	SRC	MDM2	ELP3
COPS6	RUVBL1	RPS20	HNRNPH1	SMAD1	KAT2A	SRSF1	SF3B5		CUL4A	KDM1A	PHKG2	PHKG2	SRC	SHC1	RPL21	PSMC4
EIF4A3	SRRM1	RPL7	HNRNPR	CBL	H2AFX	PRKDC	EMG1		CREBBP	CUL4A	ILF2	ILF2	XRCC6	RPS9	PAN2	RPS28
HSPA5	SRSF1	HNRNPA2B1	SF3B1	COPS6	TARDBP	EEF1A1	GRWD1		HTT	PHKG2	RPL7	RPL7	CBX5	HNRNPH1	HNRNPM	PSMC5
PPP1CA	TOP1	COPS6	RPL11	PCNA	RBBP7	PML	PHF5A		HSPA5	CDK9	EIF4A3	EIF4A3	CUL5	WDR5	RPL14	PSMD11
UBQLN1	NHP2L1	RPL37A	SIRT1	CDK9	HIST1H3A	SRPK1	PWP2		YWHAG	PPP1CA	PRKAA1	PRKAA1	ICT1	HSP90AB1	RPS26	ITPA
CSNK2A2	SMARCAD1	SF3A1	HNRNPC	TERF2IP	SFPQ	PSMC2	MCM6		CDK9	CSNK2A2	MDM2	MDM2	EEF1A1	YY1	YWHAG	HARS
HNRNPK	SF3A1	RBBP4	RPS14	HDAC4	SMARCC2	PSMA4	FTSJ3		CSNK2A2	YWHAG	UBQLN1	UBQLN1	MDM2	AURKB	SNCA	RPL35
IKBKG	CBX5	RPL14	RPL23A	ADRB2	DDX17	SF3A1	KPNB1		PAXIP1	CSNK1A1	RPS15A	RPS15A	CSNK2B	CSNK2B	HNRNPA1	EIF2S1
PML	PIN1	SMAD2	XRCC5	HSPA4	HNRNPC	PRPF8	ERCC4		PHKG2	PRKAA1	BRCA1	BRCA1	YWHAG	CSNK1A1	EIF4A3	RPS27A
YBX1	ATXN1	RPL21	U2AF2	PRMT5	TBP	UCHL5	MLH1		SMAD2	SMAD2	YBX1	YBX1	IKBKG	POLR2A	RPL7A	PSMA6
CDK1	U2AF2	RPL7A	RPS24	ARRB1	CUL4B	RUVBL2	GNB2L1		ATXN1	HDAC3	GRB2	GRB2	ARRB1	YWHAQ	HSPA8	RPLP2
LMNA	HNRNPH1	SNRPD1	H2AFX	SHC1	DHX15	PSMD1	EBNA1BP2		CSNK1A1	BARD1	DHX9	DHX9	TERF2	BRCA1	RPS25	PSMD8
DHX9	SF3B1	SFPQ	RB1	FYN	GTF2I	CBX5	SNW1		HDAC3	PAXIP1	VHL	VHL	HSPA4	PCNA	TERF1	PSMA5
HIST1H3A	YY1	RPL12	RPL4	SNTA1	PTBP1	ILF2	POLA1		PRKAA1	HNRNPA1	RPL24	RPL24	HDAC3	PSMD4	ARRB2	RPS21
HNRNPM	PRPF8	HNRNPD	HSPA1A	MAGEA11	YBX1	TERF1	SNRNP200		BARD1	EZH2	RPS5	RPS5	EED	PPIA	RPS11	RIOK2
MAPK14	SUMO3	SIN3A	SP1	HTT	MECP2	TERF2	SNRPD2		CFTR	CTNNB1	RPL7A	RPL7A	SIRT5	EP300	RPL12	SDHA
NOTCH1	MMS19	FBL	PCNA	ATP4A	SF3A2	HSPA5	CDC45		ARRB1	SRC	RPS20	RPS20	PEX5	EGFR	BAG3	RPSA
RAD21	RNPS1	RPL17	PABPC1	CDKN1A	TERF2	SF3B1	NOP2		CTNNB1	ARRB1	RPSA	RPSA	CDK1	CREBBP	RIOK2	EIF6
SRPK2	RARA	DHX15	RPS13	TCF12	MYBBP1A	NCL	ERCC5		TERF2	CFTR	SUZ12	SUZ12	TCF3	CDKN1A	UBE2I	RFC3
UBE2D1	HDAC11	SF3A2	TUBB	CRYAB	NCOA3	MAGOH	RUVBL2		ICT1	TERF2	YWHAE	YWHAE	SNTA1	CALM1	RPL31	OLA1
NEDD4	CDC5L	RPL22	PML	AKT1	HIST1H4A	RUVBL1	PWP1		SRC	UBE2D1	HDAC2	HDAC2	KAT5	JUN	RPL15	PSMB4
SRC	HNRNPR	SNRNP70	ACTB	HNRNPA1	CHD4	CSNK2A2	DCAF13		EZH2	EIF4A3	PRKDC	PRKDC	ARRB2	NONO	UBL4A	TSR1
YWHAB	CEBPB	KDM1A	CSNK1A1	SYK	EMD	DDB1	POLE2		RAD21	RAD21	CDK9	CDK9	SMAD4	TUBB4B	RPS5	RPL24
DDB1	ILF2	MDC1	EIF2AK2	EEF1A1	FBL	BARD1	PES1		HNRNPA1	HSP90AB1	RPS7	RPS7	ILK	NCL	RPS20	RPLP1
HDAC4	SFPQ	WHSC1	BARD1	PIK3R1	TCF3	U2AF2	SNRNP27		UBE2D1	RAD23B	TUBB	TUBB	DCUN1D1	DHX9	RPS19	PSMA2
H2AFX	HNRNPC	HNRNPA0	RUVBL2	HSPA8	MSH2	RPS4X	WDR36		RAD23B	XRCC6	RPL14	RPL14	VIM	RIOK2	RPL17	FARSB
SRPK1	SUV39H1	USP7	RPS3A	MAPK8	SAFB	PSMD8	IMP3		XRCC6	REV	RPL12	RPL12	APOA1	ARRB2	CSNK1A1	PSMA1
USP7	RXRA	NHP2L1	HNRNPF	TGFBR1	KAT2B	PSMD14	IPO7		EIF4A3	SP1	CUL4A	CUL4A	NEDD8	MYBBP1A	RPL9	EIF2A
CALM1	SNW1	NONO	RUVBL1	SQSTM1	MTA2	PSMD7	RFC1		RAD23A	ICT1	DDX5	DDX5	DYNLL1	VCAM1	EEF1A1	PSMA4
AKT1	GRK5	SNRNP200	HDGF	CDK4	GTF3C1	HNRNPH1	GINS4		SP1	HNRNPM	RPS19	RPS19	SUV39H1	HSPA1A	RPS14	EEF2
MAPK1	TADA2A	RNPS1	SYNCRIP	LMNA	PIAS1	SRRM1	MCM7		REV	VIM	RPLP0	RPLP0	VKORC1	CDK1	RPL10A	LARS
MDC1	FBXO25	RAD23B	DDX17	EZH2	MBD3	PSMD13	PPAN		HDAC6	PRKDC	RPL21	RPL21	IQCB1	SMURF1	POLR2A	POLR2A
NCL	KPNB1	YY1	JUN	PARP1	EGFR	XRCC6	POLA2		DCUN1D1	ATXN1	RPS6KA1	RPS6KA1	PRKACA	FBXO6	SMURF1	TPI1
ILF3	HNRNPA2B1	RPSA	CSNK2A2	JUN	RARA	HSP90AA1	DPH1		VIM	EIF2AK2	EGFR	EGFR	SH3KBP1	PPP2R1A	ILF2	POLR3H
NCOR1	ATM	CDC5L	SRRM1	TRAF6	NCOR2	DDX5	MRE11A		HSP90AB1	MAPK14	CSNK2A2	CSNK2A2	TGFBR1	HDAC3	RPS7	RPL10
CSNK2B	ATF2	NOP56	DDX3X	CSNK1E	HECW2	PSMC4	USP39		MAPK14	RELA	HSPA4	HSPA4	SRRM2	PSMA3	RPL24	RPS25
CDKN1A	WDR5	EFTUD2	HNRNPA2B1	NCOR1	RPA1	SOX2	LIG1		RELA	RPS3	SRRM2	SRRM2	TRIM28	SF3B2	RPL18A	RRM1
RUVBL2	SF3B3	VAV1	COPS6	ICT1	PELP1	HIST1H3A	NSA2		CDK1	DCUN1D1	EP300	EP300	BAG6	RBBP4	CBL	PRIM1
HDAC6	E2F1	SF3B3	GSK3B	PPP1CC	HSF1	CDK1	DDX18		HNRNPM	CDK1	RPL22	RPL22	SMURF1	CIRBP	HSPA4	BRIX1
XRCC5	NCOR2	RBM14	SF3A1	CSNK2A2	SMARCA2	PSMD3	NOP10		EWSR1	AR	RPS26	RPS26	BMI1	BTRC	RPL37A	CRNKL1
ARRB1	RBM39	VCAM1	RBBP4	TRAF2	RBL2	MDC1	CDC5L		PRKDC	HDAC6	RPS9	RPS9	SMAD2	CUL2	RPSA	POLR2H
EWSR1	FBL	PRPF8	SMAD2	PRKDC	RUNX1	GSK3B	UBA3		EIF2AK2	POLR2A	BMI1	BMI1	SIRT3	PKM2	CSNK2A2	CTU1
SMAD4	RPA1	PPP1CA	RPS7	BARD1	SSB	HNRNPR	CSE1L		TRAF2	AKT1	HSPA1A	HSPA1A	CSNK1E	SMARCC1	EIF2AK2	GARS
TBP	PRMT1	RPL15	RBM39	SETDB1	HDGF	NOP56	MEMO1		AR	TRAF6	COPS6	COPS6	LRRK2	RPS6KB1	HSPA5	MRPL3
EIF2AK2	TCF3	RPL13	SNRPD1	ILK	DDB1	XRCC5	ZC3H15		POLR2A	YBX1	RPL37A	RPL37A	RYK	CDK4	RPLP0	SRP54
NR3C1	CHD3	PHKG2	UBQLN1	CTBP1	HNRNPF	RPS23	GINS3		SRPK2	RPS6KA1	RPL8	RPL8	TARDBP	HNRNPM	DLG4	ATP5B
CBX5	PRMT5	FUS	SFPQ	CDC5L	HIST4H4	RPS16	PRPF19		CSNK2B	CBL	TP53RK	TP53RK	RELA	STK25	SMAD2	POLR2F
KAT2B	SYNCRIP	RPL10A	SIN3A	PRMT1	PCBP1	TOP1	POLR2D		SH3KBP1	HDGF	PABPC1	PABPC1	PTPN11	YWHAE	SRPK1	DKC1
DDX5	EPAS1	MYBBP1A	RAD21	NR3C1	ILF3	PSMD12	SND1		TRAF6	TRAF2	DCUN1D1	DCUN1D1	PLSCR1	RELA	TRAF2	TP53RK
KAT5	KPNA2	ERBB3	HNRNPD	USP7	MTA1	SNRPD1	RNMT		RPS3	PCNA	RPL17	RPL17	ITGA4	AURKA	KDM1A	RPS29
PSMA3	PRPF40A	SNRPD2	FBL	FLNA	RXRA	PSMC3	MRPS14		AKT1	CSNK2B	RPL13	RPL13	ATN1	KAT5	SRC	RNASEH2A
RBBP4	KAT2A	DDB1	MAGOH	CUL5	POU2F1	MED10	DARS2		CBL	H2AFX	RPL15	RPL15	CUL4B	EWSR1	TRAF6	RPL13A
WHSC1	GNB2L1	RPS17	DHX15	ZSCAN1	HIST3H3	HDGF	PRPF3		HDGF	EWSR1	HNRNPH1	HNRNPH1	ACTB	VDAC2	YBX1	EIF3B
MAGOH	TP53BP1	PLCG1	EWSR1	HMGB1	USF1	LMNA	ERCC1		PCNA	SH3KBP1	STK24	STK24	FASLG	SRSF9	SMARCA4	POLR1C
RAD23B	SMARCB1	RPS21	SF3A2	HNRNPU	RUNX2	NHP2L1	POLR2I		H2AFX	RB1	GSK3B	GSK3B	RAD23B	SYNCRIP	CTNNB1	RPL38
HIST3H3	HNRNPF	NCOR1	HSPA9	ATM	HNRNPR	SRPK2	ELP4		RPS6KA1	HNRNPK	RPL3	RPL3	TK1	MORF4L1	RPS9	CCT4
SF3A2	RAD23A	NPM1	RPL23	PAXIP1	KDM5B	RAD21	RRP12		SRPK1	TRIM28	TRIM28	TRIM28	GLP1R	DYNC1H1	SRPK2	PSMA3
CDK4	CDK6	RPS12	SNRNP70	CREB1	FUS	MED29	CPSF3		TRIM28	RPS2	RPL10A	RPL10A	APOB	PCBP1	VHL	EIF3C
STUB1	HIST2H2AC	SRPK1	KDM1A	CCDC85B	PRPF3	UBQLN1	CDC40		YBX1	CDKN1A	VIM	VIM	HOXA1	CUL5	HDAC3	RFC5
HIST1H4A	NCOA3	NR3C1	MDC1	ITGB1	PIN1	SMAD4	ADRM1		POT1	SRRM2	SLC25A5	SLC25A5	TRAF6	UBQLN1	CDK9	GPI
RUVBL1	HIST2H2BE	SOX2	WHSC1	KAT5	SUV39H1	RNPS1	KRR1		RB1	CD81	RPL9	RPL9	PAN2	SMARCA4	RPL8	PIGK
ATXN1	NONO	KAT5	HNRNPA0	TJP1	HDAC7	RXRA	PPP2R4		HNRNPK	HTT	PARP1	PARP1	BMPR2	RAD23B	SIN3A	RFC2
PRKAA1	DDX3X	HIST1H3A	USP7	HDAC8	SF3B2	PSMC6	TRMT6		SRRM2	RPS6	CALM1	CALM1	MAPK6	XRCC5	IKBKG	GPD2
SRRM1	HSPA9	CDKN1A	NHP2L1	H2AFX	TFAP4	UBE2D1	SUPT6H		CD81	NCL	SYNCRIP	SYNCRIP	UBE2N	EEF1G	RPS21	NHP2L1
XPO1	SNRPD1	RPS28	NONO	SMAD9	HNRNPA0	KAT5	GNL2		CDKN1A	PARP1	HSPA9	HSPA9	PCNA	SF3B1	RELA	CCT5
TRAF6	NUB1	PTBP1	PSMA3	DDB1	NOP2	NCOR2	PDXK		UBE2D2	SHC1	RAD23B	RAD23B	CDK9	USF1	SP1	HSPD1
BTRC	SMAD1	PRPF19	SNRNP200	HIST1H3A	SAP18	H2AFX	SF3B2		IQCB1	SRPK2	RPS18	RPS18	EIF2C2	RPL5	DHX9	POLR2E
SMARCAD1	DHX15	RPL18A	RNPS1	AP2M1	HNRNPUL1	PSMD11	SF3A1		LMNA	DHX9	RPS27A	RPS27A	SMAD9	HNRNPC	TRIM28	BOP1
SMN1	SNRNP200	HIF1A	RAD23B	PIN1	BCLAF1	SF3B3	CTR9		SHC1	USP7	XRCC6	XRCC6	POLR2A	SRSF3	RPS28	POLR2G
SRSF1	DDX17	SRSF3	YY1	MMS19	RAD50	RPS8	SNRPD1		USP7	ILF2	EEF2	EEF2	NEDD4L	TRAF6	RPL22	GPN1
TOP1	U2AF1	SMARCC1	PRKAA1	DDIT3	ZBTB16	RBBP7	SSU72		RPS2	LMNA	ACTB	ACTB	VCAM1	MCM7	RPS12	FEN1
NHP2L1	RBBP7	SNW1	LMNA	WDR5	SRSF9	RAD23A	ISY1		PARP1	UBE2D2	HNRNPR	HNRNPR	PSMD4	PLK1	HDAC5	METTL1
UCHL5	EFTUD2	SMARCAD1	CDC5L	HOXB9	RBM39	BTRC	EFTUD2		NCL	STK24	RAD21	RAD21	RAC1	ENO1	POT1	CWC15
ACTB	PRPF19	RPL8	NOP56	MAPK3	TERF1	YY1	SLU7		RPS6	ATF2	RPL27A	RPL27A	PLK1	PABPC1	TAT	SOD2
SF3A1	SMARCA2	KPNB1	HIST1H4A	PAX6	CIRBP	MED12	NOL10		ATF2	RUVBL2	HNRNPA2B1	HNRNPA2B1	NOTCH1	RUVBL1	PCNA	PTRH2
HSPA1A	PIAS1	PRMT1	EFTUD2	NEDD8	HCFC1	FBL	DDX56		DHX9	RPS4X	RPL18A	RPL18A	MAPK1	TCP1	TERF2	POLD1
PIN1	SMARCC1	BTRC	EGFR	ZBTB16	MCM2	CDK8	NOB1		FBXO25	TP53RK	DDX3X	DDX3X	TRIP13	RNPS1	RPL30	PROSC
UBE2D2	FUS	SMN1	SF3B3	KAT2B	TERF2IP	PPP1CA	CHTF18		ILF2	ACTB	NOP56	NOP56	UBE2D1	BMI1	HSP90AB1	COX15
MMS19	HDAC7	PRKAA1	RBM14	MAPK6	SIN3B	MAPK1	POLR3C		MAPK1	MAPK1	RPS10	RPS10	SPP1	RPS14	RPL10L	CCT3
SNCA	SMARCC2	PRPF40A	PRPF8	NEDD4L	VDR	HDAC4	PUS1		RUVBL2	FBXO25	RUVBL2	RUVBL2	CDKN1A	RPS12	RPL13	PRIM2
HNRNPH1	PPARG	HNRNPA3	RPS25	PBX1	DDIT3	RPS26	CRCP		SIN3A	RPS3A	TAT	TAT	AKT1	DCUN1D1	NOP56	PRPF8
PPP1CC	MED1	U2AF1	PPP1CA	PAN2	HNRNPA2B1	RBX1	GTF2B		SMAD4	IQCB1	RPS17	RPS17	CRYAB	AIMP2	RPLP0P6	CCT2
PSMC5	NOP56	SKP1	RPS6KA1	PRKCA	SUPT16H	CDC5L	NLE1		STK24	SIN3A	FBL	FBL	KDM5B	KPNA2	STK24	EIF3D

## Sheet: Top 5%
The true essential proteins in the top 5% of proteins ranked by LSED-XC methods and XC methods in Homo sapiens.
The proteins are ranked in the descending order based on their Localization-specific Centrality Scores and centrality scores computed by LSED-XC methods and XC methods.
Each column lists the top 5% percentage of proteins ranked by each method.
Highlighted proteins are ture essential proteins
LSED_DC	LSED_IC	LSED_EC	LSED_SC	LSED_BC	LSED_CC	LSED_NC	LSED_ION		DC	IC	EC	SC	BC	CC	NC	ION
UBC	NRF1	SUMO2	UBC	UBC	NRF1	UBC	PNO1		UBC	UBC	UBC	UBC	UBC	UBC	UBC	RPS16
NRF1	SUMO2	NRF1	SUMO2	NRF1	SUMO2	SUMO2	POLR2B		NRF1	NRF1	CUL3	CUL3	NRF1	NRF1	NRF1	RPL9
SUMO2	CUL3	HSP90AA1	CUL3	ELAVL1	SUMO1	NRF1	POLR3B		APP	APP	NRF1	NRF1	APP	APP	ELAVL1	RPL11
ELAVL1	SUMO1	ELAVL1	NRF1	SUMO2	CUL3	ELAVL1	ERCC3		ELAVL1	ELAVL1	SUMO2	SUMO2	ELAVL1	ELAVL1	APP	RPS20
CUL3	RNF2	SUMO1	ELAVL1	APP	HDAC1	CUL3	POLR3A		SUMO2	SUMO2	ELAVL1	ELAVL1	SUMO2	HSP90AA1	CUL3	RPS15A
SUMO1	SIRT7	COPS5	SUMO1	SUMO1	HDAC2	HDAC1	ELP3		CUL3	CUL3	COPS5	COPS5	SNCA	CUL3	SUMO2	RPS17L
RNF2	COPS5	CAND1	COPS5	HDAC1	MYC	SUMO1	RFC3		COPS5	COPS5	APP	APP	HSP90AA1	SUMO2	COPS5	RPL23
SIRT7	CAND1	RNF2	CAND1	CUL3	RNF2	CAND1	EIF6		SUMO1	SUMO1	FN1	FN1	DLG4	SUMO1	CAND1	RPL15
HDAC1	ESR1	EED	CUL1	TP53	ESR1	COPS5	OLA1		HSP90AA1	FN1	CAND1	CAND1	RAD23A	HSPA8	HSP90AA1	RPS3
TP53	MYC	SIRT7	TP53	MYC	COPS5	TP53	POLR3H		FN1	HSP90AA1	CUL1	CUL1	CUL3	COPS5	CUL1	RPS2
COPS5	EED	HDAC1	RNF2	HSP90AA1	EED	RNF2	POLR2A		RNF2	RNF2	CDK2	CDK2	HTT	NPM1	SUMO1	RPS18
CAND1	UBD	ICT1	ESR1	EP300	EP300	CUL1	NOP58		CAND1	SIRT7	SUMO1	SUMO1	SUMO1	PARK2	FN1	RPS3A
ESR1	EP300	UBD	EED	ESR1	CAND1	ESR1	POLR1C		UBD	CAND1	RNF2	RNF2	FBXO6	CSNK2A1	RNF2	RPS15
MYC	HDAC2	NEDD8	CDK2	KDM1A	CREBBP	EED	TSR1		SIRT7	CUL1	HSP90AA1	HSP90AA1	BAG3	TUBB	HDAC1	PNO1
CUL1	BRCA1	SHC1	SIRT7	COPS5	BRCA1	HDAC2	PRIM1		CUL1	UBD	ITGA4	ITGA4	COPS5	TP53	CDK2	RPS12
EED	NEDD8	HDAC2	HDAC1	RNF2	PRKDC	MYC	DKC1		CDK2	CDK2	ESR1	ESR1	UBD	YWHAZ	TP53	RPL30
CDK2	SUZ12	CBL	MYC	HDAC2	HDAC3	EP300	POLR2H		FBXO6	FBXO6	UBD	UBD	FN1	RNF2	CUL5	RPL4
UBD	BMI1	HNRNPU	UBD	CREBBP	PARP1	SIRT7	RNASEH2A		MYC	MYC	SIRT7	SIRT7	CASP10	FN1	UBD	RPS5
EP300	CREBBP	EP300	NEDD8	DLG4	TRIM28	CUL5	CRNKL1		TP53	TP53	VCAM1	VCAM1	HDAC1	GRB2	ESR1	RPL18A
HDAC2	UBE2I	APP	CUL2	UBD	SMARCA4	BRCA1	POLR2F		HDAC1	ESR1	CUL2	CUL2	TP53	MYC	FBXO6	RPL10A
BRCA1	HDAC3	SUZ12	HDAC2	SRPK1	UBD	UBD	BRIX1		ESR1	HDAC1	EED	EED	GRB2	SRRM2	GRB2	PSMD14
CSNK2A1	AR	TARDBP	NPM1	GRB2	POLR2A	NEDD8	RFC5		ITGA4	ITGA4	NEDD8	NEDD8	CALM1	HNRNPA1	MYC	RPL17
NEDD8	HNRNPU	PIK3R1	HNRNPU	CBX5	EZH2	CREBBP	PRPF8		EGFR	EED	FBXO6	FBXO6	MYC	HDAC2	EED	RPL12
SOX2	SIRT1	HNRNPM	CUL5	SIRT7	XRCC6	CUL2	NOP56		EED	EGFR	CUL5	CUL5	PPP1CA	VHL	CUL2	RPL21
CUL2	POLR2A	SRRM2	BRCA1	CDK2	SRRM2	SUZ12	POLR2E		GRB2	VCP	TP53	TP53	BRCA1	MDM2	HDAC2	RPS9
VCP	EGFR	CUL4B	EP300	EGFR	RBBP4	CSNK2A1	ERCC2		VCP	VCAM1	NPM1	NPM1	ATXN1	VCP	NEDD8	RPS8
MDM2	HSPA4	NCL	CSNK2A1	SRPK2	HNRNPU	NPM1	RFC2		CUL2	GRB2	MYC	MYC	CUL1	HSPA4	ITGA4	RPL32
BMI1	CUL4B	BMI1	MDM2	BRCA1	UBE2I	MDM2	PRPF31		VCAM1	CUL2	HNRNPU	HNRNPU	RNF2	CTNNB1	SIRT7	RPL7A
CREBBP	RB1	DDX5	HNRNPA1	CSNK2A1	SIRT1	VCP	CWC15		CUL5	CUL5	RPS3	RPS3	CAND1	HSPA9	VCP	RPL8
SUZ12	HNRNPA1	PRKDC	VCP	TCF3	HNRNPA1	HNRNPU	POLD1		BAG3	NEDD8	YWHAZ	YWHAZ	ILF3	EEF1A1	YWHAZ	RPS11
CUL5	BARD1	CREBBP	SUZ12	CAND1	BMI1	UBE2I	POLR2G		BRCA1	BRCA1	CSNK1E	CSNK1E	KDM1A	PRKDC	EGFR	RPL5
HDAC5	SP1	ITGA4	HNRNPK	CFTR	RB1	BMI1	NMD3		SNCA	PARK2	RPS6	RPS6	EGFR	STUB1	CUL4B	PSMD6
NPM1	EZH2	HSPA4	YWHAZ	EED	SUZ12	SMAD3	FEN1		NEDD8	EP300	VCP	VCP	ALB	CUL1	EP300	KARS
SMAD3	KDM1A	PARP1	HDAC5	TRIM28	CEBPB	POLR2A	PRIM2		EP300	YWHAQ	RPS2	RPS2	EP300	CDK2	NPM1	RPS23
UBE2I	TARDBP	SYK	TARDBP	EWSR1	AR	PSMD4	IMP4		YWHAQ	YWHAZ	TARDBP	TARDBP	MBP	SRSF1	VCAM1	RPL13
YWHAZ	PCNA	RPS4X	HNRNPM	CALM1	HSPA4	CUL4B	PRPF6		PARK2	NPM1	PAN2	PAN2	UBQLN1	ACTB	RPS3	RPS6
HDAC3	PRKDC	TRIM28	HSPA8	HDAC3	PCNA	PARK2	POLR3F		YWHAZ	SQSTM1	RPS4X	RPS4X	CDK2	YWHAG	RPS6	RPS13
PARK2	SMARCA4	RPS3	PARK2	ATXN1	NEDD8	HNRNPA1	CBS		NPM1	BAG3	RIOK2	RIOK2	HDAC2	HDAC1	YWHAQ	RPL3
AR	SIN3A	UBE2I	YBX1	MDM2	SMARCC1	SIN3A	POLR1B		SQSTM1	BMI1	PARK2	PARK2	SRPK1	ESR1	RPS4X	PSMC6
SIRT1	HECW2	SMARCA4	SRRM2	TERF1	KDM1A	HDAC3	BYSL		CALM1	HDAC2	ILK	ILK	YWHAQ	GSK3B	BRCA1	PSMB3
EGFR	PARP1	XRCC6	DHX9	BAG3	HNRNPK	TARDBP	SUPT16H		HDAC2	ILK	ILF3	ILF3	VCP	NEDD8	RPS2	PSMC1
SMURF1	CDK9	EZH2	CUL4B	SIRT1	SP1	SMARCA4	NHP2L1		DLG4	CSNK2A1	HSPA8	HSPA8	POT1	CAND1	SQSTM1	RPS19
HNRNPU	TRIM28	RPS16	NCL	SOX2	NONO	EIF4A3	METTL1		BMI1	CALM1	SQSTM1	SQSTM1	HECW2	VIM	PSMD4	RPL19
POLR2A	HDGF	VCP	BMI1	MDFI	TOP1	PCNA	WDR3		ILK	PAN2	EEF1A1	EEF1A1	ESR1	EED	COPS6	RPS7
SQSTM1	PAXIP1	RPS23	DDX5	TERF2	YY1	RB1	RPF2		CSNK2A1	HDAC5	CUL4B	CUL4B	LYN	GAPDH	ILF3	PSMD2
CTNNB1	SRRM2	TOP1	PRKDC	CAV1	XRCC5	SP1	NAT10		PAN2	SUZ12	RPS16	RPS16	YWHAB	HSPD1	RPS3A	TUFM
KDM1A	XRCC6	SRSF1	EEF1A1	VCP	DHX9	SRRM2	SKIV2L2		HDAC5	SOX2	RPS3A	RPS3A	UBQLN4	SRPK1	RPS16	RPL27A
CUL4B	HSPA5	RELA	CREBBP	PPP1CA	DDX3X	RELA	PCNA		SUZ12	ARRB2	HNRNPM	HNRNPM	YWHAZ	PARP1	CUL4A	PSMD3
RB1	HNRNPK	POLR2A	SQSTM1	AR	SIN3A	TRIM28	BOP1		SOX2	CSNK1E	HDAC1	HDAC1	EWSR1	SMAD3	HNRNPU	RPL31
ARRB2	UBQLN1	CDK9	HSPA5	YWHAB	NCL	AR	RSL24D1		UBQLN1	UBQLN1	RPS8	RPS8	SMAD3	CSNK1E	PARK2	RPL18
HSPA4	YBX1	RPS8	RPS3	NPM1	SRSF1	APP	RPA1		ARRB2	SMURF1	RPL23A	RPL23A	CSNK2A1	UBD	RPS24	PSMC2
RELA	COPS6	ILF2	CSNK1E	CUL1	RUVBL1	HNRNPM	GTF2H4		CSNK1E	YWHAE	RPL5	RPL5	LNX1	PTBP1	RPS23	POLR2B
HNRNPA1	TERF1	HNRNPR	ARRB2	SUV39H1	SRPK1	TBP	SF3B1		YWHAE	CUL4B	CSNK1A1	CSNK1A1	PPP1CC	PTK2	YWHAE	RPS24
BARD1	TERF2	SF3B1	EIF4A3	BMI1	HNRNPM	JUN	TXNL1		SMURF1	TAT	HSPA5	HSPA5	GSK3B	TOP1	RPL23A	PSMC3
SP1	HNRNPM	SIRT1	VHL	SP1	CHD3	SMAD2	PLRG1		SMAD3	SMAD3	RPL4	RPL4	MDFI	HNRNPU	TARDBP	RPL6
VHL	DHX9	HNRNPC	SMURF1	POT1	E2F1	HNRNPK	WBSCR22		CUL4B	MDM2	RPS24	RPS24	CTNNB1	TARDBP	RPL5	POLR3B
EZH2	HIST1H3A	XRCC5	HSPA4	TLE1	HNRNPH1	CTNNB1	POLR2L		ILF3	SNCA	RPL11	RPL11	SIRT7	RPS16	RPS8	PSMD13
CSNK1E	LMNA	U2AF2	PARP1	NEDD4	EWSR1	KDM1A	RUVBL1		TAT	EEF1A1	ARRB2	ARRB2	NPM1	SNRNP70	CSNK2A1	RPL23A
SMAD2	H2AFX	RPS15A	TRIM28	UBE2I	SF3B1	YBX1	MCM2		MDM2	HNRNPU	NCL	NCL	SQSTM1	TRIM28	YWHAB	PSMB2
GSK3B	DDB1	H2AFX	CTNNB1	KDM5B	CDK9	DHX9	TXNL4A		TERF1	ILF3	HNRNPA1	HNRNPA1	SRPK2	YWHAB	BMI1	RPS14
TARDBP	NCL	RPL19	ILF3	HDAC5	WDR5	PSMC5	XAB2		YWHAB	TERF1	HDAC5	HDAC5	CFTR	SNCA	SUZ12	PSMD12
PCNA	MDC1	SP1	PSMD4	SIN3A	SMARCB1	HDAC5	PELO		COPS6	HSPA8	RPL6	RPL6	YWHAE	XRCC6	RPS13	RPL36
HECW2	NCOR1	RPS11	UBE2I	POLR2A	NCOR1	RBBP4	MRTO4		NEDD4	COPS6	RPS23	RPS23	PARK2	RBX1	RPL6	PSMD1
EEF1A1	ILF3	RPL6	SMAD3	SRC	HSPA5	HSPA4	SF3B3		GSK3B	DLG4	RPS13	RPS13	TERF1	HNRNPK	RPL11	RPL14
SIN3A	RUVBL2	RPS26	SMARCA4	RB1	RBM14	MED26	MCM4		UBE2I	YWHAB	YWHAQ	YWHAQ	UBE2I	HSPA5	RPL19	PSMB1
HSPA8	SRPK2	BARD1	XRCC6	CTNNB1	PIAS4	ILF3	TP53RK		EEF1A1	GSK3B	RPL23	RPL23	CUL2	SET	SMAD3	RPL27
PSMD4	XRCC5	RUVBL2	EZH2	RAD21	DDX5	SF3A2	POLE		HECW2	UBE2I	UBL4A	UBL4A	HDAC6	CCT8	RPL4	NOP58
PRKDC	DDX5	HNRNPF	RPS6	VHL	ATM	PSMA2	MCM5		HNRNPU	PSMD4	PSMD4	PSMD4	PAXIP1	EZH2	CREBBP	NEMF
TRIM28	SRPK1	RPL31	PAN2	SMARCA4	CREB1	COPS6	GINS1		HSPA8	HSPA4	HSP90AB1	HSP90AB1	NEDD4	AKT1	RPL18	NOP56
SMARCA4	KAT2B	RPL18	AR	IKBKG	CBX5	MED1	SF3A3		PPP1CA	NEDD4	RPS14	RPS14	RAD21	HGS	UBQLN1	QARS
CDK9	NR3C1	RPS5	TOP1	SMAD2	RUVBL2	VHL	POLD2		PSMD4	RIOK2	CSNK2A1	CSNK2A1	VHL	DDX17	DCUN1D1	ATP6V1D
PARP1	RBBP4	DDX17	SRSF1	HECW2	U2AF2	PARP1	KIN		KDM1A	UBL4A	RPL19	RPL19	SIRT1	DDX3X	RPL23	ERCC3
HDGF	TBP	JUN	RELA	SUZ12	RAD23B	SIRT1	RFC4		HSPA4	TARDBP	RPS11	RPS11	HDAC4	RUVBL2	RPS15A	PSMD7
PAXIP1	EWSR1	CRK	POLR2A	RELA	SNRNP70	PSMA6	GTPBP4		IKBKG	VHL	SMURF1	SMURF1	CREBBP	SSB	CALM1	RPS26
TERF1	WHSC1	UBL4A	HDAC3	TBP	BARD1	PSMD2	MCM3		VHL	IKBKG	EIF2AK2	EIF2AK2	COPS6	CUL4B	ILK	POLR3A
TERF2	RAD23B	SRRM1	CDK9	SMAD4	DNMT1	EZH2	SSRP1		TARDBP	CREBBP	HNRNPK	HNRNPK	TRAF2	SMARCB1	RPL7	DARS
XRCC6	SF3A2	YWHAZ	RPS2	CDK6	HSPA9	CDK9	SUPT5H		UBL4A	HECW2	RPL31	RPL31	CUL4A	SQSTM1	ICT1	RPLP0
JUN	HIST3H3	RPL24	RPL5	RYK	SNW1	HSPA8	GTF2H3		RIOK2	SIRT1	RPS25	RPS25	HSPA8	PPP1CC	CSNK1E	IARS
SRRM2	HIST1H4A	DDX3X	ILF2	XRCC6	MDC1	NCOR1	POLR1A		SIRT1	HSPA5	RPL18	RPL18	TERF2IP	SRC	MDM2	ELP3
COPS6	RUVBL1	RPS20	HNRNPH1	SMAD1	KAT2A	SRSF1	SF3B5		CUL4A	KDM1A	PHKG2	PHKG2	SRC	SHC1	RPL21	PSMC4
EIF4A3	SRRM1	RPL7	HNRNPR	CBL	H2AFX	PRKDC	EMG1		CREBBP	CUL4A	ILF2	ILF2	XRCC6	RPS9	PAN2	RPS28
HSPA5	SRSF1	HNRNPA2B1	SF3B1	COPS6	TARDBP	EEF1A1	GRWD1		HTT	PHKG2	RPL7	RPL7	CBX5	HNRNPH1	HNRNPM	PSMC5
PPP1CA	TOP1	COPS6	RPL11	PCNA	RBBP7	PML	PHF5A		HSPA5	CDK9	EIF4A3	EIF4A3	CUL5	WDR5	RPL14	PSMD11
UBQLN1	NHP2L1	RPL37A	SIRT1	CDK9	HIST1H3A	SRPK1	PWP2		YWHAG	PPP1CA	PRKAA1	PRKAA1	ICT1	HSP90AB1	RPS26	ITPA
CSNK2A2	SMARCAD1	SF3A1	HNRNPC	TERF2IP	SFPQ	PSMC2	MCM6		CDK9	CSNK2A2	MDM2	MDM2	EEF1A1	YY1	YWHAG	HARS
HNRNPK	SF3A1	RBBP4	RPS14	HDAC4	SMARCC2	PSMA4	FTSJ3		CSNK2A2	YWHAG	UBQLN1	UBQLN1	MDM2	AURKB	SNCA	RPL35
IKBKG	CBX5	RPL14	RPL23A	ADRB2	DDX17	SF3A1	KPNB1		PAXIP1	CSNK1A1	RPS15A	RPS15A	CSNK2B	CSNK2B	HNRNPA1	EIF2S1
PML	PIN1	SMAD2	XRCC5	HSPA4	HNRNPC	PRPF8	ERCC4		PHKG2	PRKAA1	BRCA1	BRCA1	YWHAG	CSNK1A1	EIF4A3	RPS27A
YBX1	ATXN1	RPL21	U2AF2	PRMT5	TBP	UCHL5	MLH1		SMAD2	SMAD2	YBX1	YBX1	IKBKG	POLR2A	RPL7A	PSMA6
CDK1	U2AF2	RPL7A	RPS24	ARRB1	CUL4B	RUVBL2	GNB2L1		ATXN1	HDAC3	GRB2	GRB2	ARRB1	YWHAQ	HSPA8	RPLP2
LMNA	HNRNPH1	SNRPD1	H2AFX	SHC1	DHX15	PSMD1	EBNA1BP2		CSNK1A1	BARD1	DHX9	DHX9	TERF2	BRCA1	RPS25	PSMD8
DHX9	SF3B1	SFPQ	RB1	FYN	GTF2I	CBX5	SNW1		HDAC3	PAXIP1	VHL	VHL	HSPA4	PCNA	TERF1	PSMA5
HIST1H3A	YY1	RPL12	RPL4	SNTA1	PTBP1	ILF2	POLA1		PRKAA1	HNRNPA1	RPL24	RPL24	HDAC3	PSMD4	ARRB2	RPS21
HNRNPM	PRPF8	HNRNPD	HSPA1A	MAGEA11	YBX1	TERF1	SNRNP200		BARD1	EZH2	RPS5	RPS5	EED	PPIA	RPS11	RIOK2
MAPK14	SUMO3	SIN3A	SP1	HTT	MECP2	TERF2	SNRPD2		CFTR	CTNNB1	RPL7A	RPL7A	SIRT5	EP300	RPL12	SDHA
NOTCH1	MMS19	FBL	PCNA	ATP4A	SF3A2	HSPA5	CDC45		ARRB1	SRC	RPS20	RPS20	PEX5	EGFR	BAG3	RPSA
RAD21	RNPS1	RPL17	PABPC1	CDKN1A	TERF2	SF3B1	NOP2		CTNNB1	ARRB1	RPSA	RPSA	CDK1	CREBBP	RIOK2	EIF6
SRPK2	RARA	DHX15	RPS13	TCF12	MYBBP1A	NCL	ERCC5		TERF2	CFTR	SUZ12	SUZ12	TCF3	CDKN1A	UBE2I	RFC3
UBE2D1	HDAC11	SF3A2	TUBB	CRYAB	NCOA3	MAGOH	RUVBL2		ICT1	TERF2	YWHAE	YWHAE	SNTA1	CALM1	RPL31	OLA1
NEDD4	CDC5L	RPL22	PML	AKT1	HIST1H4A	RUVBL1	PWP1		SRC	UBE2D1	HDAC2	HDAC2	KAT5	JUN	RPL15	PSMB4
SRC	HNRNPR	SNRNP70	ACTB	HNRNPA1	CHD4	CSNK2A2	DCAF13		EZH2	EIF4A3	PRKDC	PRKDC	ARRB2	NONO	UBL4A	TSR1
YWHAB	CEBPB	KDM1A	CSNK1A1	SYK	EMD	DDB1	POLE2		RAD21	RAD21	CDK9	CDK9	SMAD4	TUBB4B	RPS5	RPL24
DDB1	ILF2	MDC1	EIF2AK2	EEF1A1	FBL	BARD1	PES1		HNRNPA1	HSP90AB1	RPS7	RPS7	ILK	NCL	RPS20	RPLP1
HDAC4	SFPQ	WHSC1	BARD1	PIK3R1	TCF3	U2AF2	SNRNP27		UBE2D1	RAD23B	TUBB	TUBB	DCUN1D1	DHX9	RPS19	PSMA2
H2AFX	HNRNPC	HNRNPA0	RUVBL2	HSPA8	MSH2	RPS4X	WDR36		RAD23B	XRCC6	RPL14	RPL14	VIM	RIOK2	RPL17	FARSB
SRPK1	SUV39H1	USP7	RPS3A	MAPK8	SAFB	PSMD8	IMP3		XRCC6	REV	RPL12	RPL12	APOA1	ARRB2	CSNK1A1	PSMA1
USP7	RXRA	NHP2L1	HNRNPF	TGFBR1	KAT2B	PSMD14	IPO7		EIF4A3	SP1	CUL4A	CUL4A	NEDD8	MYBBP1A	RPL9	EIF2A
CALM1	SNW1	NONO	RUVBL1	SQSTM1	MTA2	PSMD7	RFC1		RAD23A	ICT1	DDX5	DDX5	DYNLL1	VCAM1	EEF1A1	PSMA4
AKT1	GRK5	SNRNP200	HDGF	CDK4	GTF3C1	HNRNPH1	GINS4		SP1	HNRNPM	RPS19	RPS19	SUV39H1	HSPA1A	RPS14	EEF2
MAPK1	TADA2A	RNPS1	SYNCRIP	LMNA	PIAS1	SRRM1	MCM7		REV	VIM	RPLP0	RPLP0	VKORC1	CDK1	RPL10A	LARS
MDC1	FBXO25	RAD23B	DDX17	EZH2	MBD3	PSMD13	PPAN		HDAC6	PRKDC	RPL21	RPL21	IQCB1	SMURF1	POLR2A	POLR2A
NCL	KPNB1	YY1	JUN	PARP1	EGFR	XRCC6	POLA2		DCUN1D1	ATXN1	RPS6KA1	RPS6KA1	PRKACA	FBXO6	SMURF1	TPI1
ILF3	HNRNPA2B1	RPSA	CSNK2A2	JUN	RARA	HSP90AA1	DPH1		VIM	EIF2AK2	EGFR	EGFR	SH3KBP1	PPP2R1A	ILF2	POLR3H
NCOR1	ATM	CDC5L	SRRM1	TRAF6	NCOR2	DDX5	MRE11A		HSP90AB1	MAPK14	CSNK2A2	CSNK2A2	TGFBR1	HDAC3	RPS7	RPL10
CSNK2B	ATF2	NOP56	DDX3X	CSNK1E	HECW2	PSMC4	USP39		MAPK14	RELA	HSPA4	HSPA4	SRRM2	PSMA3	RPL24	RPS25
CDKN1A	WDR5	EFTUD2	HNRNPA2B1	NCOR1	RPA1	SOX2	LIG1		RELA	RPS3	SRRM2	SRRM2	TRIM28	SF3B2	RPL18A	RRM1
RUVBL2	SF3B3	VAV1	COPS6	ICT1	PELP1	HIST1H3A	NSA2		CDK1	DCUN1D1	EP300	EP300	BAG6	RBBP4	CBL	PRIM1
HDAC6	E2F1	SF3B3	GSK3B	PPP1CC	HSF1	CDK1	DDX18		HNRNPM	CDK1	RPL22	RPL22	SMURF1	CIRBP	HSPA4	BRIX1
XRCC5	NCOR2	RBM14	SF3A1	CSNK2A2	SMARCA2	PSMD3	NOP10		EWSR1	AR	RPS26	RPS26	BMI1	BTRC	RPL37A	CRNKL1
ARRB1	RBM39	VCAM1	RBBP4	TRAF2	RBL2	MDC1	CDC5L		PRKDC	HDAC6	RPS9	RPS9	SMAD2	CUL2	RPSA	POLR2H
EWSR1	FBL	PRPF8	SMAD2	PRKDC	RUNX1	GSK3B	UBA3		EIF2AK2	POLR2A	BMI1	BMI1	SIRT3	PKM2	CSNK2A2	CTU1
SMAD4	RPA1	PPP1CA	RPS7	BARD1	SSB	HNRNPR	CSE1L		TRAF2	AKT1	HSPA1A	HSPA1A	CSNK1E	SMARCC1	EIF2AK2	GARS
TBP	PRMT1	RPL15	RBM39	SETDB1	HDGF	NOP56	MEMO1		AR	TRAF6	COPS6	COPS6	LRRK2	RPS6KB1	HSPA5	MRPL3
EIF2AK2	TCF3	RPL13	SNRPD1	ILK	DDB1	XRCC5	ZC3H15		POLR2A	YBX1	RPL37A	RPL37A	RYK	CDK4	RPLP0	SRP54
NR3C1	CHD3	PHKG2	UBQLN1	CTBP1	HNRNPF	RPS23	GINS3		SRPK2	RPS6KA1	RPL8	RPL8	TARDBP	HNRNPM	DLG4	ATP5B
CBX5	PRMT5	FUS	SFPQ	CDC5L	HIST4H4	RPS16	PRPF19		CSNK2B	CBL	TP53RK	TP53RK	RELA	STK25	SMAD2	POLR2F
KAT2B	SYNCRIP	RPL10A	SIN3A	PRMT1	PCBP1	TOP1	POLR2D		SH3KBP1	HDGF	PABPC1	PABPC1	PTPN11	YWHAE	SRPK1	DKC1
DDX5	EPAS1	MYBBP1A	RAD21	NR3C1	ILF3	PSMD12	SND1		TRAF6	TRAF2	DCUN1D1	DCUN1D1	PLSCR1	RELA	TRAF2	TP53RK
KAT5	KPNA2	ERBB3	HNRNPD	USP7	MTA1	SNRPD1	RNMT		RPS3	PCNA	RPL17	RPL17	ITGA4	AURKA	KDM1A	RPS29
PSMA3	PRPF40A	SNRPD2	FBL	FLNA	RXRA	PSMC3	MRPS14		AKT1	CSNK2B	RPL13	RPL13	ATN1	KAT5	SRC	RNASEH2A
RBBP4	KAT2A	DDB1	MAGOH	CUL5	POU2F1	MED10	DARS2		CBL	H2AFX	RPL15	RPL15	CUL4B	EWSR1	TRAF6	RPL13A
WHSC1	GNB2L1	RPS17	DHX15	ZSCAN1	HIST3H3	HDGF	PRPF3		HDGF	EWSR1	HNRNPH1	HNRNPH1	ACTB	VDAC2	YBX1	EIF3B
MAGOH	TP53BP1	PLCG1	EWSR1	HMGB1	USF1	LMNA	ERCC1		PCNA	SH3KBP1	STK24	STK24	FASLG	SRSF9	SMARCA4	POLR1C
RAD23B	SMARCB1	RPS21	SF3A2	HNRNPU	RUNX2	NHP2L1	POLR2I		H2AFX	RB1	GSK3B	GSK3B	RAD23B	SYNCRIP	CTNNB1	RPL38
HIST3H3	HNRNPF	NCOR1	HSPA9	ATM	HNRNPR	SRPK2	ELP4		RPS6KA1	HNRNPK	RPL3	RPL3	TK1	MORF4L1	RPS9	CCT4
SF3A2	RAD23A	NPM1	RPL23	PAXIP1	KDM5B	RAD21	RRP12		SRPK1	TRIM28	TRIM28	TRIM28	GLP1R	DYNC1H1	SRPK2	PSMA3
CDK4	CDK6	RPS12	SNRNP70	CREB1	FUS	MED29	CPSF3		TRIM28	RPS2	RPL10A	RPL10A	APOB	PCBP1	VHL	EIF3C
STUB1	HIST2H2AC	SRPK1	KDM1A	CCDC85B	PRPF3	UBQLN1	CDC40		YBX1	CDKN1A	VIM	VIM	HOXA1	CUL5	HDAC3	RFC5
HIST1H4A	NCOA3	NR3C1	MDC1	ITGB1	PIN1	SMAD4	ADRM1		POT1	SRRM2	SLC25A5	SLC25A5	TRAF6	UBQLN1	CDK9	GPI
RUVBL1	HIST2H2BE	SOX2	WHSC1	KAT5	SUV39H1	RNPS1	KRR1		RB1	CD81	RPL9	RPL9	PAN2	SMARCA4	RPL8	PIGK
ATXN1	NONO	KAT5	HNRNPA0	TJP1	HDAC7	RXRA	PPP2R4		HNRNPK	HTT	PARP1	PARP1	BMPR2	RAD23B	SIN3A	RFC2
PRKAA1	DDX3X	HIST1H3A	USP7	HDAC8	SF3B2	PSMC6	TRMT6		SRRM2	RPS6	CALM1	CALM1	MAPK6	XRCC5	IKBKG	GPD2
SRRM1	HSPA9	CDKN1A	NHP2L1	H2AFX	TFAP4	UBE2D1	SUPT6H		CD81	NCL	SYNCRIP	SYNCRIP	UBE2N	EEF1G	RPS21	NHP2L1
XPO1	SNRPD1	RPS28	NONO	SMAD9	HNRNPA0	KAT5	GNL2		CDKN1A	PARP1	HSPA9	HSPA9	PCNA	SF3B1	RELA	CCT5
TRAF6	NUB1	PTBP1	PSMA3	DDB1	NOP2	NCOR2	PDXK		UBE2D2	SHC1	RAD23B	RAD23B	CDK9	USF1	SP1	HSPD1
BTRC	SMAD1	PRPF19	SNRNP200	HIST1H3A	SAP18	H2AFX	SF3B2		IQCB1	SRPK2	RPS18	RPS18	EIF2C2	RPL5	DHX9	POLR2E
SMARCAD1	DHX15	RPL18A	RNPS1	AP2M1	HNRNPUL1	PSMD11	SF3A1		LMNA	DHX9	RPS27A	RPS27A	SMAD9	HNRNPC	TRIM28	BOP1
SMN1	SNRNP200	HIF1A	RAD23B	PIN1	BCLAF1	SF3B3	CTR9		SHC1	USP7	XRCC6	XRCC6	POLR2A	SRSF3	RPS28	POLR2G
SRSF1	DDX17	SRSF3	YY1	MMS19	RAD50	RPS8	SNRPD1		USP7	ILF2	EEF2	EEF2	NEDD4L	TRAF6	RPL22	GPN1
TOP1	U2AF1	SMARCC1	PRKAA1	DDIT3	ZBTB16	RBBP7	SSU72		RPS2	LMNA	ACTB	ACTB	VCAM1	MCM7	RPS12	FEN1
NHP2L1	RBBP7	SNW1	LMNA	WDR5	SRSF9	RAD23A	ISY1		PARP1	UBE2D2	HNRNPR	HNRNPR	PSMD4	PLK1	HDAC5	METTL1
UCHL5	EFTUD2	SMARCAD1	CDC5L	HOXB9	RBM39	BTRC	EFTUD2		NCL	STK24	RAD21	RAD21	RAC1	ENO1	POT1	CWC15
ACTB	PRPF19	RPL8	NOP56	MAPK3	TERF1	YY1	SLU7		RPS6	ATF2	RPL27A	RPL27A	PLK1	PABPC1	TAT	SOD2
SF3A1	SMARCA2	KPNB1	HIST1H4A	PAX6	CIRBP	MED12	NOL10		ATF2	RUVBL2	HNRNPA2B1	HNRNPA2B1	NOTCH1	RUVBL1	PCNA	PTRH2
HSPA1A	PIAS1	PRMT1	EFTUD2	NEDD8	HCFC1	FBL	DDX56		DHX9	RPS4X	RPL18A	RPL18A	MAPK1	TCP1	TERF2	POLD1
PIN1	SMARCC1	BTRC	EGFR	ZBTB16	MCM2	CDK8	NOB1		FBXO25	TP53RK	DDX3X	DDX3X	TRIP13	RNPS1	RPL30	PROSC
UBE2D2	FUS	SMN1	SF3B3	KAT2B	TERF2IP	PPP1CA	CHTF18		ILF2	ACTB	NOP56	NOP56	UBE2D1	BMI1	HSP90AB1	COX15
MMS19	HDAC7	PRKAA1	RBM14	MAPK6	SIN3B	MAPK1	POLR3C		MAPK1	MAPK1	RPS10	RPS10	SPP1	RPS14	RPL10L	CCT3
SNCA	SMARCC2	PRPF40A	PRPF8	NEDD4L	VDR	HDAC4	PUS1		RUVBL2	FBXO25	RUVBL2	RUVBL2	CDKN1A	RPS12	RPL13	PRIM2
HNRNPH1	PPARG	HNRNPA3	RPS25	PBX1	DDIT3	RPS26	CRCP		SIN3A	RPS3A	TAT	TAT	AKT1	DCUN1D1	NOP56	PRPF8
PPP1CC	MED1	U2AF1	PPP1CA	PAN2	HNRNPA2B1	RBX1	GTF2B		SMAD4	IQCB1	RPS17	RPS17	CRYAB	AIMP2	RPLP0P6	CCT2
PSMC5	NOP56	SKP1	RPS6KA1	PRKCA	SUPT16H	CDC5L	NLE1		STK24	SIN3A	FBL	FBL	KDM5B	KPNA2	STK24	EIF3D
SUV39H1	TP53RK	SRSF7	RPSA	XPO1	DEK	MAPK14	EIF3L		ACTB	DDB1	HNRNPF	HNRNPF	CDC42	CEBPB	GSK3B	DHODH
U2AF2	SKP2	LCK	MAPK14	RAF1	CDC5L	USP7	RBM19		DDB1	STUB1	REV	REV	HSPA5	RPA2	RPL3	RPS10
HDAC11	CREB1	SMARCB1	FUS	GNB1	U2AF1	HIST3H3	NHP2		HDAC4	PSMA3	TUBB4B	TUBB4B	CACNA1A	YWHAH	RUVBL2	PSMB7
PRPF8	DAXX	RPL30	GAPDH	CUL2	TOP2A	SMARCC1	POLR2K		PPP1CC	SMN1	CD81	CD81	MAPK14	NOTCH1	NCL	ATP5A1
SUMO3	HIST4H4	RANBP2	CDK1	JAK2	GATAD2A	MED28	GAR1		PRKACA	SRPK1	CTNNB1	CTNNB1	EEF1G	SERBP1	SRRM2	NMD3
RARA	NXF1	DDX21	MYBBP1A	UBE2D3	COPS6	RPS15A	COPS2		ADRB2	ADRB2	RPS28	RPS28	SOX2	MCM2	DDB1	ERCC2
YY1	POLR2C	AMFR	SNRPD2	RBBP4	SUMO3	SNRNP200	POLR1D		SMN1	TUBB	TUFM	TUFM	CCDC85B	SIRT1	RB1	CCT7
CDC5L	CTBP1	TERF2	GRB2	HIST3H3	SMARCAD1	CDC20	THOC2		STUB1	PRKACA	GNB2L1	GNB2L1	HDAC8	RPL23	PPP1CA	NDUFS8
PLK1	RBM14	SRPK2	STK24	RUVBL1	ATF2	PRPF19	CWC22		UBE2D3	JUN	SRSF1	SRSF1	PRKDC	LUC7L2	SIRT1	WARS
SF3B1	SAP18	SRSF5	RPL3	TFAP4	CLK3	RPL19	SNRPD3		UCHL5	POT1	H2AFX	H2AFX	SP1	UBE2D3	HNRNPK	ATP5C1
RNPS1	TERF2IP	HIST1H1C	AKT1	CD81	MED28	HNRNPD	PPWD1		PSMA3	SMAD4	STK4	STK4	ATP4A	ATF2	RAD23B	FARSA
TUBB	MED26	HNRNPUL1	DDB1	MAPK14	TDG	NR3C1	SMC6		TP53RK	UCHL5	EZH2	EZH2	UBE2D3	CLK3	SHC1	COX11
UBE2D3	VDR	DDX1	RPS9	NDEL1	MCM6	WDR5	RANBP1		MMS19	SMARCA4	STK25	STK25	EZH2	UBE2I	RPS17	NOP2
CEBPB	RANBP2	PIN1	NCOR1	HCFC1	ZBTB2	RBM39	MPHOSPH10		RPS3A	UBE2D3	IGSF8	IGSF8	RHOA	SRRM1	PSMA3	GMPS
ILF2	HDAC9	CTNNB1	CALM1	UBE2D1	MCM4	CDKN1A	SKIV2L		RPS4X	HSPA1A	RPS12	RPS12	BCL6	RPS20	RPS27L	EIF2B4
PABPC1	SMARCA5	RPS3A	GNB2L1	PCBD1	NAP1L1	MMS19	ALG2		JUN	HDAC4	SMAD3	SMAD3	FYN	ITGA4	PRKAA1	PSMD4
RXRA	SNRNP70	CEBPB	RPLP0	RARA	CBX1	RPL18	MAK16		NOTCH1	NOTCH1	GAPDH	GAPDH	HNRNPA1	RBM14	UCHL5	SCFD1
TCF3	MSH2	RPL27A	SRPK1	SRRM2	DPF2	HIST1H4A	BUD31		SMARCA4	STK4	RPS21	RPS21	AR	CTBP1	SH3KBP1	DLD
HNRNPR	POT1	PTK2B	NR3C1	SLC9A3R1	SF3A1	GRB2	HSPA5		TUBB	RPL23A	HNRNPD	HNRNPD	RB1	SMAD2	JUN	PIGA
SFPQ	SRSF5	PAXIP1	SOX2	PRKACA	GNB2L1	MED9	DBR1		ISG15	ISG15	BAG3	BAG3	PRKAA1	RPL31	AR	C12ORF10
HNRNPC	EMD	PPP1CC	KAT5	GRK5	SMARCA5	SYNCRIP	SNRPE		UBQLN4	MDC1	OXSR1	OXSR1	MGRN1	ATM	PRKDC	SUCLG1
FBXO25	SRSF3	SNRPD3	HIST1H3A	TADA2A	THRAP3	HECW2	ZMAT2		KAT5	MAGOH	RPLP1	RPLP1	MAPK8	CDC37	UBE2D1	PRPF6
GRK5	MTA2	RPS18	CDKN1A	RUVBL2	MEF2A	RPL6	UNG		MDC1	MMS19	HNRNPC	HNRNPC	SUZ12	PIAS4	RPS27A	POLR2C
TADA2A	CBX3	ZAP70	STUB1	NCL	EFTUD2	SMARCB1	NOC3L		STK4	NBR1	RPL30	RPL30	XRN1	TBK1	RUVBL1	BYSL
CDKN2A	TFAP4	WDR5	CSNK2B	CSNK1A1	WRN	HNRNPA0	SBDS		HSPA1A	RUVBL1	HSPD1	HSPD1	TAT	CDK9	RBX1	ETF1
HNRNPD	MCM7	SMARCC2	PTBP1	ACTB	ING1	SNRPD2	GTF2E1		MAGOH	RPL5	YWHAG	YWHAG	ACTA1	IRS1	TGFBR1	SDHB
MAPK8	SRSF7	SMAD4	PRPF19	ITGA4	ILF2	HNRNPF	KIAA0368		MAPK6	RPS24	MAGOH	MAGOH	SHC1	PCBP2	TBP	TCP1
SNW1	DDX21	CDKN2A	HIF1A	NFKB1	MYOD1	HNRNPC	CCNH		NBR1	MEPCE	NHP2L1	NHP2L1	EPS15	PPP2CA	RPL27A	RSL24D1
ATM	DNMT1	RPL23	SRSF3	GNAI2	RBL1	MED19	ZNF622		RPL23A	CDK4	ADRBK1	ADRBK1	HGS	VPS35	RPS10	SUPT16H
KPNB1	TP73	RASA1	SMARCC1	NXF1	TOPORS	KAT2B	CPSF1		MEPCE	KAT5	MAPK14	MAPK14	VCAN	RPS11	NEDD4	PIGT
STAT3	HNRNPA0	SMARCA5	SNW1	CDK11A	ACTN4	RPL14	DTD1		RUVBL1	DDX5	EWSR1	EWSR1	HDAC5	SMAD4	SMAD4	PRPF31
ATF2	MYBBP1A	NOP2	SMARCAD1	MLLT4	NAP1L4	RPL21	SUPT4H1		CDK4	RPL23	RUVBL1	RUVBL1	PIN1	POU2F1	RBBP4	NAT10
NFKB1	HIST2H3C	SUMO3	ARRB1	ZNF423	RPA2	SFPQ	SNRPF		GRK5	PPP1CC	YWHAB	YWHAB	PML	DYNLL1	PSMA2	RPA1
WDR5	ATR	KPNA2	CDK4	UBQLN1	TP53BP1	U2AF1	NIP7		LYN	STK25	EEF2K	EEF2K	PARP1	OXSR1	SKP1	ASNA1
HNRNPA2B1	FOS	NUB1	PSMC5	EZR	ING2	CSNK2B	SDAD1		RPS24	RPS16	TOP1	TOP1	STAT3	MARCKSL1	ARRB1	SRPR
RPS14	RBMX	RPS2	KPNB1	TLE2	MED1	RAD23B	IPO5		DYNLL1	RPS8	RPLP2	RPLP2	SMAD1	RPS6KA5	RAD21	POLR1B
RPA1	CHD4	RPS6	NOTCH1	NCOA6	WHSC1	SMARCC2	MSRA		RPL5	RPS23	NBR1	NBR1	TINF2	UBE2M	PSMC5	PCNA
SF3B3	SART1	NXF1	PRMT1	IGFBP3	RNF4	PABPC1	KIAA0020		DDX5	PABPC1	SF3B1	SF3B1	SIN3A	PRKCD	PRPF8	YKT6
GAPDH	DDX1	BTK	RPS19	ARNT	EHMT1	RPL7A	MSH2		PLK1	IGSF8	PSMA3	PSMA3	USP7	CCT5	XRCC6	CTH
NCOR2	HNRNPUL1	E2F1	RBMX	GRHL3	PRPF8	EFTUD2	RPA2		RPL23	GRK5	ARRB1	ARRB1	PIK3R1	PSMD11	EZH2	COPA
PRMT1	MAPK6	AP2B1	BTRC	RAC1	USP11	POLR2C	GTPBP3		TGFBR1	XRCC5	NUB1	NUB1	UCHL5	ATP5A1	HNRNPR	DHPS
PRMT5	SIRT2	AKT1	SMN1	RXRA	TPR	CDC27	DRG1		STK25	ADRBK1	RPL10	RPL10	STUB1	RPS10	NHP2L1	CYC1
E2F1	CDK8	CHD3	PRPF40A	PML	PABPC4	SMARCA2	GINS2		IGSF8	MAPK6	XRCC5	XRCC5	CSNK1A1	DDX5	MAGOH	PIGU
SKP1	SETDB1	SMARCA2	HNRNPA3	THRA	CSE1L	RPL12	DDX23		PABPC1	RPL6	RPL35	RPL35	SETDB1	H2AFX	RPL32	POLR2L
FBL	THRAP3	UBE2D1	U2AF1	SMC3	ZNF638	SKP1	EDF1		RPS16	PML	HDGF	HDGF	FUS	SNW1	CD81	RPL35A
RBM39	BCL6	HSPA5	SKP1	STAT5B	PFN1	RPL7	QTRT1		PML	RPS13	CREBBP	CREBBP	NXF1	G3BP1	MED26	COPB1
CHD3	ESR2	HIST2H2BE	SRSF7	ATF2	MORF4L2	SUMO3	UBA2		RPS8	RPL4	DDX17	DDX17	CBL	ILF3	BARD1	MRTO4
EPAS1	SNRPA1	HNRNPL	HDAC6	ATF4	MEAF6	MTA2	COPS5		ADRBK1	DYNLL1	UBE2I	UBE2I	RCHY1	RPS21	PARP1	WDR3
STAT1	SF3B2	PDGFRB	SMARCB1	SF3A2	PARK7	SART1	OGG1		RPS23	PLK1	SNCA	SNCA	TJP1	C1QBP	PSMA6	MCM2
CDK6	FBXW7	PXN	RANBP2	ATN1	SRSF5	UBE2D2	CPSF2		HIST1H3A	RPL11	PCNA	PCNA	KHDRBS1	HP1BP3	RPS18	EIF3E
KPNA2	PTBP1	IGF1R	DDX21	SIRT2	DAZAP1	RPS5	SYF2		XRCC5	HIST1H3A	SIRT1	SIRT1	KCNB1	OSTF1	PSMD2	WBSCR22
PRPF40A	ADRB2	XPO1	TERF2	HIST1H4A	POT1	SNRPA1	RBM22		ALB	GNB2L1	ICAM1	ICAM1	HNRNPU	SUZ12	PABPC1	CCT8
PSMD2	CCND1	RPS25	SRPK2	FBXO25	HIST2H2BE	RPS20	DHX15		TK1	HNRNPR	CDK4	CDK4	PSMA3	ANXA2	RPL10	SF3B1
KAT2A	TRRAP	NFKB1	SRSF5	PDZK1	TAF6	RPL31	POLR2J		GNB2L1	XPO1	U2AF2	U2AF2	UBE2D2	PPP5C	TP53RK	RUVBL1
SYNCRIP	UTP14A	RBX1	HIST1H1C	PSMA3	HNRNPL	CEBPB	CSTF3		HNRNPD	UBQLN4	CCT2	CCT2	MLH1	BAG3	MMS19	SUPT5H
RBX1	PIAS4	THRAP3	HNRNPUL1	TXNRD1	ATF3	HNRNPA2B1	PA2G4		RPL6	RPSA	POLR2A	POLR2A	SYNCRIP	PDCD6IP	CDK1	XAB2
SMAD1	HCFC1	TP53RK	DDX1	SET	POLD1	MED14	PRPF38A		XPO1	TGFBR1	AKT1	AKT1	TLE1	DHX15	AKT1	VPS53
TP53BP1	SMARCE1	HNRPDL	PIN1	EPAS1	CDC34	SMARCAD1	PMS2		CRK	BTRC	DHX15	DHX15	HHV8GK18_GP81	RPS18	MED1	RPL37
SMARCB1	SUPT16H	HIST3H3	HIST4H4	MECP2	SRSF3	RPS11	PRPF4		HNRNPR	HNRNPD	HDAC3	HDAC3	PRMT5	DLG4	RPS6KA1	ARCN1
GNB2L1	USP15	SOS1	PSMD2	ESRRA	SAFB2	NFKB1	TOP1		RPS13	NUB1	SNRPD1	SNRPD1	TUBB	CHD3	PSMA7	PGK1
RAD23A	NCOA1	GNL3	RPS10	EDF1	TAF1B	RPA1	DCPS		BTRC	EBNA-LP	MEPCE	MEPCE	MAGEA11	UBE2N	PSMC2	SKIV2L2
HIF1A	TLE1	RPS19	CEBPB	XRCC5	NRIP1	WHSC1	BCCIP		RPL11	CRK	C1QBP	C1QBP	ATP13A2	CCT3	SRSF1	NDUFV1
HIST2H2AC	RPA2	SRSF2	C1QBP	ITSN1	PIAS3	DHX15	BRF1		RPL4	GAPDH	PPP1CA	PPP1CA	HNRNPD	OPA1	STUB1	RFC4
HIST2H2BE	POLR2E	SUPT16H	MAPK1	KPNA2	RBM17	NOTCH1	MSH6		NUB1	RPS14	FUS	FUS	LMNA	UBL4A	SF3A1	RPL34
HNRNPF	PUF60	SAP18	PAXIP1	YY1	ZNF281	MED18	CTNNBL1		RPSA	RPS11	PRKACA	PRKACA	RAF1	RPS3	MAPK14	GTF2H4
NOS2	SMAD7	SSB	EEF1G	EEF1G	ESRRA	NOP2	GTF2H1		CDK5	NHP2L1	HSPA1B	HSPA1B	CSNK2A2	RPS25	SF3A2	EIF3A
HTT	MLL	HNRNPH3	PPP1CC	CDC37	CBX3	RPL17	SUPV3L1		EBNA-LP	CDK5	RELA	RELA	CDC5L	RPS13	HECW2	RPL37A
NCOA3	PRPF3	MTA2	RPS27A	PRNP	TFAP2A	SRSF7	MNAT1		NEDD4L	TK1	HNRNPA0	HNRNPA0	BARD1	AR	ATXN1	TXNL4A
PPP2CA	PGR	PABPC4	SNRPD3	CALR	GTF2F1	RPL15	PISD		PIN1	PPP2CA	RPL38	RPL38	AP2M1	SKP1	CRK	CBS
NONO	ZBTB16	SF3B2	SART1	PPARG	TFDP1	RPL37A	RAD50		PPP2CA	PIN1	SNRNP70	SNRNP70	GRK5	DDX1	SOX2	MRPL11
NUB1	THRA	THOC4	WDR5	GTF2I	UBE2L3	ACTB	NOL6		GAPDH	TUBA1A	SNRNP200	SNRNP200	PPP2CA	HSPA1B	PSMA5	POLR3F
SNRNP200	SMC1A	CSDA	KAT2B	HIST2H2BE	SYNCRIP	YWHAQ	ELP2		STAT3	STAT3	SMARCA4	SMARCA4	UBE3A	PAN2	HNRNPH1	MCM4
DDX3X	NCOA6	CCT2	SMARCC2	ADRBK1	INTS3	PRPF40A	PRPF18		CDC5L	LYN	CDK1	CDK1	HIST1H3A	CRK	RPLP2	DIMT1
DHX15	KHDRBS1	RARA	SMAD4	HNRNPD	SNRNP200	NXF1	SF3B4		ENV	CDC5L	AR	AR	ATM	PSMA7	DDX5	CCT6A
HSPA9	SMC3	PIAS1	CDKN2A	GNB2L1	SMARCE1	SNW1	IKBKAP		NHP2L1	NOS2	DDX21	DDX21	SYK	EMD	PPP2CA	PLRG1
RBBP7	SF3B4	EEF2K	PKM2	PCBP1	NFYA	ATM	GTF3C3		HGS	RPL19	SMAD2	SMAD2	SIRT2	RAB10	PHKG2	MRPL13
SNRPD1	THOC4	MSH2	SMARCA5	TTN	VPRBP	RPL24	CEBPZ		TUBA1A	HGS	MYBBP1A	MYBBP1A	LRIF1	USP39	SF3B1	EIF3L
GRB2	HIST1H1C	TP53BP1	NOP2	BCL6	PCGF6	STAT3	SNRPG		RPS11	RPL31	EEF1G	EEF1G	STK3	MAPK7	PPP2R1A	PEX12
RPS7	WDR77	IRS1	SUMO3	ERBB2IP	NR4A1	CHD4	UTP20		RPS14	RPS19	TERF1	TERF1	ENV	IMMT	XRCC5	HSPE1
U2AF1	CCNE1	CCT5	KPNA2	PRMT6	UBQLN1	HNRPDL	AQR		NOS2	OXSR1	CDK5	CDK5	A2M	RPL36	UBE2D2	GRPEL1
DDX17	CARM1	CHD4	NUB1	CHD3	DDX21	POT1	GTF2H2		SKP1	HIST1H4A	TCP1	TCP1	SMARCA4	PHACTR4	SLC25A5	VBP1
HDAC7	S100A9	PPP2CA	YWHAB	MDC1	TRA2A	RPL10A	BCAS2		HIST1H4A	HNRNPH1	BARD1	BARD1	GNB1	YBX1	MEPCE	FTSJ3
MED1	COPS2	EEF2	HSPA1B	POU2F1	UIMC1	HIF1A	SMC5		LNX1	HSPA9	STUB1	STUB1	CDK4	UBXN7	TUFM	POLD2
PIAS1	MYOD1	RPL23A	NXF1	BTK	SERBP1	SUV39H1	RAD1		NR3C1	RBBP4	RBM39	RBM39	SMARCB1	MAPK8	LMNA	GNB2L1
POT1	CBX8	RPLP1	E2F1	KHDRBS1	TRIM33	SAP18	TBP		RBBP4	NR3C1	EBNA-LP	EBNA-LP	HSP90AB1	RAD21	PSMB1	DHDDS
PPARG	SF1	NFKBIA	SRC	SMARCAD1	ZHX1	HSPA1A	NAA20		RPL19	EEF2K	PRPF8	PRPF8	FLNA	PSMA5	PML	VCP
PRPF19	UBE2E1	PCBP1	HDAC4	PTK2	NR2C1	CDK4	PDCD5		HSPA9	SKP1	SP1	SP1	HDAC9	INTS3	FBL	EBNA1BP2
EFTUD2	SRSF2	RPL32	CHD3	ZNF24	NSUN2	RPL18A	GTF2E2		OXSR1	NEDD4L	LMNA	LMNA	ZBTB16	CSK	CFTR	GTPBP4
PSMA2	TRIM27	DNMT1	SMARCA2	NR4A1	ATXN2L	UBL4A	HEATR1		RPL31	HNRNPA2B1	RPS27	RPS27	CDC20	RBM39	H2AFX	ATP6V1A
PSMA6	POLR2B	SNRPA1	CCT2	PRPF40A	USP39	SMN1	DHX8		RPS19	SYNCRIP	CCT5	CCT5	GNB2L1	FKBP1A	CDC5L	SARS
SMARCA2	H3F3A	RPS24	UBE2D1	LRP6	USP28	KAT2A	ESF1		SYNCRIP	RPS25	SFPQ	SFPQ	DISC1	CAV1	U2AF2	PELO
CHUK	PCBP1	NCOR2	STAT3	CTBP2	RANBP3	DDX17	YEATS4		CBX5	SRSF1	SNRPD2	SNRPD2	PRKCA	DNMT1	PSMC1	NSUN2
CREB1	USP11	MCM7	HIST2H2BE	FOXA2	ATXN1	SRSF5	ECD		EEF2K	RPL18	CSNK2B	CSNK2B	SKIL	EIF2S2	PSMD1	GINS1
SMARCC1	UBE2L3	RPLP2	HNRNPL	CEBPB	C20ORF20	RBMX	LEO1		HNRNPH1	RPL24	PKM2	PKM2	GADD45A	MAPK14	PSMA4	SNF8
TERF2IP	NUDT21	NCOA3	XPO1	SNW1	SETDB1	PAXIP1	NUP93		LATS2	RPS15A	RPLP0P6	RPLP0P6	MMS19	PRMT1	CBX5	VPS29
APC	EHMT2	SMURF1	TERF1	STUB1	ERCC6	SRSF3	NOP14		RBX1	RBX1	FAU	FAU	CLU	RPL12	PSMB5	PFDN4
FUS	SIAH1	TBP	NFKB1	SMC1A	HDLBP	GNL3	HRSP12		TERF2IP	NCOR1	CFTR	CFTR	CRK	RAF1	NCOR1	DPAGT1
NOP56	HMGA1	SKP2	RBX1	SMN1	UHRF1	PSMB8	REV1		HNRNPA2B1	ENV	NONO	NONO	NDEL1	PPP1CA	ACTB	MCTS1
NXF1	RUNX1	MRPL13	THRAP3	COPB1	UBE4B	E2F1	ELAC2		NCOR1	PPP2R1A	HDAC6	HDAC6	MAPK3	STAT3	PSMB3	EXOSC2
PSMA1	MCM3	BCR	RPL9	SUFU	ATR	XPO1	SEC24C		PPP2R1A	RPS26	CDC5L	CDC5L	ABL1	SLC25A5	TUBB	DCAF13
SKP2	PRPF6	RPS13	TP53RK	NFYC	HBP1	EWSR1	TRMT61A		SRSF1	RAD23A	PRKACB	PRKACB	SKP1	SH3KBP1	SNRPD1	NDUFV2
SMARCC2	SMARCD1	STAT1	HNRPDL	CDK5	RSL1D1	SNRPD3	DDX46		RPS25	RPS20	HIST1H4A	HIST1H4A	RUVBL2	RPS23	EWSR1	SF3B3
TP53RK	CCNA2	PCBP2	HIST3H3	CDH1	HIST1H1C	POLR2E	SART3		SUV39H1	RPL7	RPL32	RPL32	TBP	GTF2I	RPL36	ATIC
CTBP1	HNF4A	PRPF6	GNL3	HSP90AB1	CBX4	CHD3	ACP1		RPL18	HSPD1	RPS27L	RPS27L	NAA38	ING2	PSMD3	PGD
DAXX	MRE11A	TRA2B	SRSF2	IRF7	SRPK2	NOP58	STIP1		RPL24	C1QBP	PTBP1	PTBP1	ECT2	CCT7	PSMC4	POLE
ECT2	RAE1	HECW2	SUPT16H	LMO2	MSH6	SNRNP70	RTF1		RPS15A	ICAM1	RPL27	RPL27	LIG4	CHTOP	EEF2	XPO1
NFKBIA	BLM	PRMT5	CCT5	DHX9	XRCC1	MYBBP1A	CAND1		C1QBP	TUBB4B	RBBP4	RBBP4	PTEN	THOC4	CSNK2B	RPF2
PPP2R1A	RNF11	RAN	SAP18	KAT2A	TP53BP2	MED4	XPOT		ECT2	SF3A1	MST4	MST4	CLN8	RPS19	CDKN1A	RPL22
MED26	LIG4	TRAF2	SSB	RBL2	AATF	MED25	RAD23B		ICAM1	RPL7A	NOS2	NOS2	HNRNPK	RPS5	RAD23A	NSF
PSMC2	RBL1	YWHAQ	HNRNPH3	HNRNPK	YY1AP1	SMARCE1	GTF2A2		RPS26	KAT2B	SRRM1	SRRM1	GAPDH	ETV5	RPL27	METAP2
HIST4H4	SHFM1	TGFBR1	ATM	APBB1	PPP1R12A	RBM14	WDR48		CDC42	RPS5	PSMD2	PSMD2	RAN	MST4	KAT5	PCYT2
POLR2C	TAF9	NOP58	MTA2	BTRC	SUB1	RARA	MAEA		HSPD1	LATS2	HNRNPA3	HNRNPA3	HSPA1A	KPNB1	SYNCRIP	EIF3M
HSP90AA1	TRA2B	GTF2I	IKBKG	CLTC	CHEK2	FZR1	RAE1		MAPK8	SUMO3	ATP5A1	ATP5A1	CDK5	UCHL5	PSMD6	GUK1
IKBKB	CAMK1	RBBP7	PABPC4	CNBP	POLR2E	CCNB1	CD2BP2		RPL7	RPS7	CDKN1A	CDKN1A	LZTR1	HNRNPF	VIM	MPI
DYNLL1	UBQLN4	SF3B4	SF3B2	RHOA	HEXIM1	ACTL6A	SMARCA5		RPS20	ECT2	PPP2R1A	PPP2R1A	HIST3H3	RPS27A	HNRNPD	ABCE1
MAPK3	HSF1	RPS29	THOC4	DVL2	TBL1XR1	CTBP1	NOM1		SF3A1	WHSC1	SRSF3	SRSF3	SMN1	SP1	PSMD13	VPS18
SAP18	ACTL6A	NAP1L1	RARA	TGFBR2	MBD4	SF3B2	DHX38		SFN	CDKN2A	EFTUD2	EFTUD2	FBXO25	SPTAN1	RPS29	EIF2B5
TFAP4	CENPA	PUF60	PIAS1	UBE3A	RBMX	ANAPC1	UTP23		TCF3	MAPK8	CCT3	CCT3	APC	RSU1	PPP1CC	POLR1A
TP63	SSRP1	RPL38	CSDA	TNFRSF1A	SENP3	ADRM1	SNRNP40		HIST3H3	PRPF40A	JUN	JUN	JUN	RPL8	RPS27	SSRP1
C1QBP	SNRPB	UPF1	MSH2	CCT5	UHRF2	NONO	PPIL2		KAT2B	PSMC5	USP7	USP7	WDR5	ANXA5	RPLP1	PFDN6
HDAC9	UBR5	RPL5	TP53BP1	LRRK2	MBD1	PTBP1	NUP155		LRRK2	PRKACB	SF3B3	SF3B3	ERBB2IP	SIRT5	USP7	MARS
RBM14	MCM2	SON	STK4	BCL10	NUDT21	EPAS1	GPS1		PRPF40A	ABL1	KPNB1	KPNB1	PTPN6	U2AF2	MDC1	PWP2
VDR	EIF6	CARM1	CHD4	IRF9	MED4	HNRNPA3	IPO11		FYN	SF3A2	DDX1	DDX1	ARF1	NFYA	PSMD7	PIGS
PSMC3	CCDC85B	CBLB	SERBP1	MGMT	LUC7L2	SKP2	NOC2L		PRKACB	HIST3H3	CCT8	CCT8	PRMT6	ILK	FAU	UBA3
RANBP2	SON	KHDRBS1	KAT2A	HOXA1	NOP56	MED24	BTAF1		SUMO3	PRPF8	DDB1	DDB1	ITSN1	AP2M1	PSMC3	MCM6
SMARCA5	ACTN1	DAXX	EMD	NAA38	APEX1	CDC23	WDHD1		TUBB4B	HNRNPC	PRDX1	PRDX1	PRMT1	VAPA	PSMD14	COG4
CBX3	TPR	ACIN1	NOS2	UPF2	MLL	CBX3	POP1		ABL1	RPLP0	MYH9	MYH9	TRAF3	RAN	HIST1H3A	PSMA7
MSH2	SKIL	CBX5	RPL35	HSPB8	SRSF4	SMARCA5	UTP15		CDKN2A	SFN	DNAJA1	DNAJA1	PRDX4	CHUK	PSMA1	OSGEP
NEDD4L	MLH1	EPAS1	NFKBIA	ERBB2	KDM5C	DDX1	CHAF1B		TBP	SF3B1	SF3A1	SF3A1	H2AFX	ABCF1	STK25	FH
RAN	GTF2B	RXRA	PCBP1	GLI3	PRPF40A	MED30	NAA15		HDAC11	FYN	TERF2	TERF2	CHD3	DIDO1	LATS2	GPAA1
SNRPD2	MED12	SYVN1	DNMT1	MBP	ETS1	HIST2H2AC	HUS1		PSMC5	U2AF2	RBM14	RBM14	HSPB1	AKT2	DYNLL1	UQCRB
CDC20	NOP2	HIST2H2AC	SNRPA1	AMOT	RPS6KA5	RPS21	PPIL4		RPL7A	CDC37	RB1	RB1	BMPR1B	UBE3A	PSMD12	NTHL1
MAPK6	TAF10	ATF2	NEDD4	TOP1	MTA3	CDC16	IPO9		RPS5	ALB	HIST1H1C	HIST1H1C	ATF2	PSMC1	PSMB6	ADSL
MTA2	MED28	FAU	PPP2R1A	MBD3	DNMT3A	RPS12	RAD51		WHSC1	TUFM	SRPK1	SRPK1	DDB1	NR3C1	STK4	CDC45
SFN	MTA1	RPL29	PRDX1	HIF1A	JUND	SMAD1	TBL3		CDC37	RPL37A	FBXO25	FBXO25	PRPF40A	MBD1	PSMD8	MCM5
SRSF3	SERBP1	SND1	NCOR2	KEAP1	SUPT5H	RPS27L	DNA2		LRIF1	TERF2IP	SMN1	SMN1	TP63	KDM1A	REV	HSPA9
UBE3A	USP39	SNRPA	MCM7	NCOR2	PIAS2	RPL22	REXO2		PRPF8	PSMD2	CCT4	CCT4	PDZK1	XPO1	TERF2IP	EXOSC3
EMD	TRIM24	ARRB2	NCOA3	TINF2	ZCCHC7	MED16	EXOSC10		SF3A2	TBP	NEDD4	NEDD4	TGFB1	CALR	HIST1H4A	NDUFS7
PSMD11	IK	TOP2A	SNCA	PIAS4	KLF5	TADA2A	DDB1		HNRNPC	SUV39H1	RPL36	RPL36	SYT1	RPLP1	RBBP7	EARS2
SNRNP70	TCERG1	FBXO25	PPP2CA	EIF6	DYRK1B	NEDD4	NUP62		RPS7	KPNB1	RPL10L	RPL10L	MEPCE	PATL1	TOP1	PITRM1
SRSF5	NR4A1	TRA2A	GRK5	MBD1	ZFR	PPP1CC	CIRH1A		STK3	HDAC11	RPS15	RPS15	KPNA2	CDC42EP4	NBR1	DTYMK
MCM7	HNRNPL	RPL11	UCHL5	ITCH	RPRD2	MED13	SMNDC1		CCDC85B	TOP1	SERBP1	SERBP1	ANXA7	RBM4B	IGSF8	KIN
HIST2H3C	CBX4	CREB1	TBP	RNPS1	SMARCD1	COPS3	COPS4		EEF1G	LRIF1	XPO1	XPO1	HIST1H4A	EEF1D	PRKACA	SAMM50
LYN	SUPT5H	TP73	SKP2	MTAP	POLR2C	DDX3X	DGCR14		STAT1	LRRK2	SKP1	SKP1	TSG101	SNRPD2	PSMC6	SF3A3
PKM2	GTF2I	HDAC7	PSMA2	HMGA1	DKC1	NCOA3	BMS1		U2AF2	SRRM1	MDC1	MDC1	DDIT3	TAF1B	HDAC6	MRPL15
PSMB1	SMAD9	TP63	PSMA6	UTP14A	KHDRBS1	ANAPC7	TXNDC9		APC	CDC42	ISG15	ISG15	UPF2	IKBKG	PSMB2	MCM3
PSMD1	SREK1	RAD23A	STAT1	PAX3	TDP2	DNMT1	TFIP11		KHDRBS1	STAT1	SHC1	SHC1	LRP1	CLTC	SUV39H1	PPP2R4
CCNB1	NBN	TCF3	PCBP2	KCNB1	SRSF11	HDAC7	PIN1		KPNA2	MST4	TUBA1C	TUBA1C	TFF1	CDC42	TCP1	VPS16
DNMT1	GTF2F1	RSL1D1	PLK1	CBX3	POLA1	MED21	XRCC6		KPNB1	STK3	CLTC	CLTC	TUBA1A	TAF6	HNRNPA2B1	RPIA
TP73	HNRNPA3	GAPDH	PRPF6	RPA1	SRSF2	BUB1B	ZNF593		RAC1	TCF3	PPP2CA	PPP2CA	ITGA7	FASN	MED29	MRE11A
DDX21	MCM6	PRPF3	TRA2B	LSM7	SAP30	RPS28	UTP18		RPLP0	KPNA2	HNRNPH3	HNRNPH3	CD81	TUBA1A	HSPA1A	SACM1L
PSMA5	CHAF1A	CCT4	ENO1	SUV39H2	MCM3	MED11	ESD		SF3B1	EEF1G	WHSC1	WHSC1	IL1A	E2F1	PAXIP1	MRPS14
SIRT2	DNMT3B	HNRNPAB	HECW2	MPG	POP1	INTS3	MSH3		SRRM1	RPL21	SF3A2	SF3A2	GNAQ	SFPQ	SF3B3	PHF5A
SRSF7	HNRNPH3	RPL4	PRMT5	RBBP7	ELK1	RPL8	NUDT21		TOP1	EEF2	NOP2	NOP2	TADA2A	FBL	CCT2	TMEM165
ATR	ACIN1	RPL27	RPS27	EHMT2	AKAP8L	KPNB1	PSMG2		TUFM	RPL14	ADRB2	ADRB2	IGF1R	GTF3C1	SRRM1	RAN
BCL6	CSDA	SNRPB	UBE2D3	CLIC1	MEF2D	TAF9	DDX54		PSMD2	CBX5	PSMC5	PSMC5	RPS6KB1	SLC25A3	MAPK1	GRWD1
FOS	GNL3	RPL10L	MYH9	NCOA3	ACTL6A	TP53BP1	GTF3C5		RPL37A	FBL	RBMX	RBMX	E2F1	PRKCI	MST4	SND1
SETDB1	RBL2	ALB	PSMA5	KPNB1	H2AFY	TAF6	HAT1		ITCH	DDX3X	SOX2	SOX2	TAB2	SAMHD1	SNRNP200	SNW1
EEF1G	DNMT3A	UBC	CHUK	PTGS2	PHB	COPS4	POLK		LIG4	NOP56	KDM1A	KDM1A	EZR	TERF2	RPS15	DPM1
HNRNPA0	MEN1	TADA2A	RAN	PIAS1	FAM60A	UPF1	TCF25		MST4	ITCH	IKBKG	IKBKG	HCFC1	GNB2L1	MED10	ATP6V1F
MYBBP1A	CHEK2	GTF3C1	NOP58	TXN	RAE1	PRPF3	DCAF7		GAG-POL	KHDRBS1	SRC	SRC	RBX1	PPARG	RPL35	RUVBL2
PSMA7	HNRPDL	PIAS4	GTF2I	MED31	ETV5	ATXN1	ABT1		NFKB1	SFPQ	ATF2	ATF2	CYB5A	SF3A2	NOP2	PFDN5
CDK8	KRT18	PAN2	RBBP7	SKIL	BCL3	TRRAP	DDX47		RPL14	LNX1	RPL29	RPL29	UBL4A	MAP2	DDX1	MAT2A
CHD4	NOP58	MATR3	SF3B4	CDC6	EHMT2	MSH2	RSL1D1		BAG6	SF3B3	PML	PML	BTRC	AEBP2	BTRC	PDHB
ITCH	TNFRSF1A	CTBP1	NAP1L1	MTA1	SKIL	PRPF6	MDN1		EEF2	NFKB1	RNPS1	RNPS1	UIMC1	RPL19	HDGF	EIF2B1
RBMX	CHEK1	MRPS9	PUF60	ATXN1L	DDX1	TRA2B	TRRAP		MDFI	HNRNPF	KPNA2	KPNA2	CTBP1	SYK	PSMD11	PES1
TLE1	KDM5B	SSRP1	PSMC2	ATP6V1B1	LYAR	PLK1	UCHL3		RPL21	APC	TUBA1A	TUBA1A	HERPUD1	MRPL49	YWHAH	GSS
DDX1	PPARGC1A	RRP1B	UPF1	ZBTB43	HIST2H2AC	RPL30	U2AF2		CHD3	RPL22	U2AF1	U2AF1	RUVBL1	PRKAA1	PSMB7	IMP3
HNRNPUL1	PRMT6	CCND1	PSMD11	PLCG1	TP53RK	SF3B4	TDP1		FBL	RPS18	PPP1CC	PPP1CC	HDAC7	RPS6	C1QBP	PSMB6
SART1	APBB1	CCT3	SON	EIF4A3	CDYL	YWHAE	IPO4		NOP56	NONO	PRPF19	PRPF19	ZSCAN1	TRAM1	NUB1	POLE2
YWHAQ	CTBP2	CCT8	CARM1	SRRM1	KRT18	TERF2IP	THOC1		PRMT1	CHD3	KAT5	KAT5	C3	CHEK2	HDAC4	CDIPT
FBXW7	GTF3C1	MSH6	DAXX	TRAF3	DNMT3B	PPARG	LTV1		PRMT5	PRMT1	HNRNPL	HNRNPL	SET	EIF4E2	RNPS1	GPN3
FZR1	SSB	TPR	ACIN1	ZFP64	SRSF7	ANAPC2	GTF2H5		DDX3X	RAC1	RBX1	RBX1	CDK6	HAUS6	ADRBK1	POLA1
ESR2	KPNA1	RBM4	CBX5	PHF1	POLR2B	HNRNPL	PRPF4B		PIK3R1	PRMT5	GNL3	GNL3	ARIH2	HDAC6	GNL3	PFDN2
PSMC6	CBX1	HDAC11	EPAS1	NR5A1	MYB	RPL13	COPS3		SF3B3	GAG-POL	SNRPD3	SNRPD3	PTK2	RPA1	HIST3H3	EIF5
RAF1	HIST1H1A	MRPL9	RXRA	HOXA9	MCRS1	HNRNPH3	REV3L		SFPQ	RPL12	PAXIP1	PAXIP1	LATS2	PWP1	PSMB4	KPNB1
ADRB2	RAD50	IRS4	RPA1	TNK2	IKBKAP	PPP2CA	PATL1		UBE2N	CCT2	CBL	CBL	HSPA9	TUBA1B	NOP58	ODC1
HCFC1	RFWD2	MRE11A	PSMD1	STX1A	MED20	ANAPC4	RRS1		HNRNPF	SNW1	YY1	YY1	BCL2	PSMA2	RXRA	TALDO1
SET	MSH6	SRSF9	HNRNPH2	FUBP3	BAG1	ANAPC5	MYBBP1A		NONO	RPA1	EIF4A1	EIF4A1	MGMT	MMS19	NOTCH1	COG6
SF3B2	PIAS2	CCT6A	HIST2H2AC	GORAB	HMGB1	DDX21	DNAJC8		RPA1	RPL13	PABPC4	PABPC4	NR4A1	HNRNPA2B1	PIK3R1	ALAD
SNRPA1	PRPF4	MRPL15	ATF2	EIF2AK2	MAFG	RPS17	RPP30		RPL22	YWHAH	GRK5	GRK5	TCEB1	SMYD3	NFKB1	VPS35
SNRPD3	AIRE	RPLP0	TRAF6	PKN1	CSDA	HDAC6	SAE1		RPS18	PIK3R1	CAMK1	CAMK1	SGTA	CDK5	ERBB2	MCM7
THRAP3	SUMO4	CBX3	SND1	CDKN2A	CPSF1	NCOA1	RECQL		SMARCAD1	SMARCAD1	SIN3A	SIN3A	STAT1	ALDOA	CDK4	PA2G4
CCND1	RBM8A	MRPL11	SNRPA	CBX1	TRRAP	MED6	WRNIP1		SNW1	BAG6	DYNC1H1	DYNC1H1	PICK1	RB1	SMN1	ERCC5
PIAS4	TOP2A	TUBA1A	SMC3	ILF2	HNRPDL	POLR2B	POP4		YWHAH	RPS9	PCBP1	PCBP1	EIF4A3	RPS6KA6	SMARCC1	RQCD1
TRRAP	TAF1	CCNE1	FLNA	E2F1	NCOA6	MTA1	RNGTT		CCT2	RPL17	NOP58	NOP58	PRKACB	PRRC1	MED12	RFC1
PTBP1	SND1	COPS2	PSMA4	STAT5A	RBM25	PRMT1	TAF2		RPL12	RPL8	RPS29	RPS29	PDIA3	SRPK2	GAPDH	MRPS16
USP15	MED10	TAF15	TOP2A	ISL1	BCL6	TAF10	XPA		AP2M1	CCDC85B	CSK	CSK	CD59	DNAJB6	U2AF1	SF3B5
UTP14A	MGMT	SMARCE1	FBXO25	LCK	NCOA1	RBL1	DMAP1		ATM	RPL15	BTRC	BTRC	CERS2	DDX18	PRPF19	CS
PSMC1	PA2G4	TCERG1	PSMC3	USF1	PRPF19	STAT1	BECN1		RPL13	YY1	SRPK2	SRPK2	TRIP6	ATXN3	CDC20	DPH1
NCOA1	GADD45A	DEK	PSMA7	MAX	NCOA2	TCF3	RAD17		RPL8	PKM2	PRPF40A	PRPF40A	RBBP4	MPG	SNRPD2	TYMS
PSMA4	RBBP5	MRPL32	TRA2A	HIST1H1C	HP1BP3	UBE2D3	ASCC3		CHUK	UBE2N	CDKN2A	CDKN2A	SRSF1	TRIM39	SUMO3	PUS1
RPA2	CPSF6	MRPL12	G3BP1	YBX1	UBR5	CDKN2A	TTC37		MLH1	RPS10	HNRPDL	HNRPDL	GOPC	SIN3A	FYN	DDX56
SMARCE1	ATF4	KHSRP	CREB1	GNB2	POLR2H	MRE11A	GLTSCR2		RPL17	CHUK	HNRNPUL1	HNRNPUL1	ERBB2	SRSF6	WDR5	GTF2H3
HDAC8	SART3	CSNK1E	TP73	FOS	BHLHE40	MED17	NUP54		RPS9	AP2M1	PRMT1	PRMT1	SFN	PRR14	EFTUD2	MRPL12
KHDRBS1	MED21	UTP14A	CCT4	POLR2J	MGEA5	NUB1	INO80		TADA2A	LIG4	PCBP2	PCBP2	DYRK1A	ERH	HNRNPC	TXNL1
NCOA6	THRB	RAD50	HDAC7	TNIK	TNFRSF1A	RANBP2	AATF		TP63	SNRNP200	EMD	EMD	LNX2	MDC1	SMARCB1	IPO7
SMAD7	MED17	SAFB	MMS19	PRKCD	GATA1	PPP2R1A	TMEM115		WDR5	CLTC	MCM7	MCM7	SH3GL2	EIF2S1	COPS3	SURF1
THRA	HNRNPH2	PPARG	TP63	NKX3-1	GTF2A1	MAPK8	RRP9		YY1	DHX15	THOC4	THOC4	CDC37	BYSL	NR3C1	NSA2
CCT2	MDFI	HCFC1	RAD23A	NONO	EXOSC10	FOS	PPID		CLTC	ATM	HIST4H4	HIST4H4	SRRM1	CDK7	RBM39	CSE1L
CCT5	TRA2A	MRPL23	CDK5	CBFA2T3	RCOR1	VDR	PPP3CA		EPS15	RARA	NOTCH1	NOTCH1	TSC22D1	UBB	HNRNPF	MDH2
POLR2E	PCBP2	FOS	TCF3	UIMC1	MED25	HIST2H2BE	XRCC5		PKM2	WDR5	UBE2D1	UBE2D1	CREB1	ARF6	UBQLN4	PSME4
PRDX1	NCOA2	EIF2AK2	RSL1D1	PSEN1	UBTF	CREB1	NSMCE1		RAF1	CCT3	IQCB1	IQCB1	MDC1	ATG7	MAP3K7	SMC2
SMC1A	TAF6	RPL9	PRKACA	NFKBIA	ARID1A	COPS2	POP5		RARA	IKBKB	STK3	STK3	HMGB1	CCT6A	MTA2	WDR36
SMC3	ERBB2	CCT7	PSMC4	WDR82	UTP14A	HNRNPUL1	MCM8		RPL15	TADA2A	PRKCD	ENO1	HDAC11	NAPG	YY1	MRPL2
SUPT16H	MED24	TRRAP	PRPF3	MYD88	RAVER1	MAPK3	PPP1R7		SETDB1	CCT5	ENO1	PRKCD	CAV1	DYRK1A	RPL29	EMG1
ZBTB16	MED14	CSNK1A1	HNRNPAB	PSMD4	SRSF10	SHFM1	WDR75		UBE3A	RAF1	PSMA6	PSMA6	ITSN2	NUSAP1	MED28	PGM3
MLL	MBD3	SMC1A	UBE2D2	SMARCA2	LMNB1	IKBKB	TAF13		ANXA7	RNPS1	UCHL5	UCHL5	JUP	ACIN1	HNRNPA0	STX5
PRPF3	E2F4	VDR	SNRPB	FANCM	MED21	NCOA6	CWC27		DHX15	RPL18A	RAN	RAN	ISG15	STAU1	ABL1	CCDC12
PSMC4	HUWE1	USP11	GTF3C1	SRSF1	HNRNPA3	KPNA2	DHX16		IKBKB	SLC25A5	FLNA	FLNA	TRIM32	CREB1	COPS4	DDX18
CCDC85B	APEX1	MTA1	RPS15	U2AF2	BRD4	COPS7A	UTP11L		RPS10	RPL3	G3BP1	G3BP1	PTK2B	G3BP2	IQCB1	EIF3H
PGR	PPP1CB	UBE3A	TADA2A	SLC3A2	RBBP5	MCM7	SYMPK		SMAD1	TP53BP1	SND1	SND1	FXR2	KAT2A	PSMA8	IMP4
PUF60	NRIP1	MRPL40	PIAS4	ZFP36	PRPF4B	THOC4	WRAP53		SNRNP200	TP63	PSMA5	PSMA5	CALR	NRIP1	SMARCA2	EIF3I
UBE2E1	SRF	GAB2	MATR3	EEF1D	BCCIP	INTS6	RNF10		ERBB2	PRKCD	HIF1A	HIF1A	ACD	MCM5	MED9	SRP68
AURKA	NFE2L2	SF1	CTBP1	GPS2	ZEB2	MBD3	NAA10		MAP3K7	UBE3A	SLC25A3	SLC25A3	HIST2H2BE	RPS2	PRKACB	SNRNP200
EHMT2	NR0B2	BAZ1B	SSRP1	SH3BP4	ATF7IP	RPS3A	CDC6		MAPK3	RBM39	EPRS	EPRS	ADRB2	MAD2L1	XPO1	ETFB
LIG4	PABPC4	CAMK1	RRP1B	YY1AP1	ETV6	MED22	SYVN1		PRKCD	ANXA7	ICT1	ICT1	NCOR1	SHMT2	PLK1	LIG1
UPF1	CDK7	ACTL6A	CCND1	KLF2	RSF1	PIAS1	DSCC1		RNPS1	SETDB1	NAP1L1	NAP1L1	FBXW7	BARD1	UBE2D3	ATP5O
WDR77	SNRPA	MRPL39	MCM3	SMAD7	BASP1	GNB2L1	MED31		TP53BP1	MAP3K7	CCT7	CCT7	COIL	SEC24C	GNB2L1	ZC3H15
CBX8	BANF1	ILF3	MSH6	MTA2	NR0B2	ATR	RANGRF		CCT3	RPLP1	PSMD11	PSMD11	GNAI1	NUDT16L1	LYN	POLR2D
CDC27	BRCA2	MED1	IKBKB	BBS1	RFC1	RUNX1	FAN1		CCT5	EFTUD2	IL7R	IL7R	VTN	PTMA	ATF2	DUS3L
HIST1H1C	BAZ1B	ZBTB16	TPR	SRA1	TCERG1	RBL2	NOC4L		HDAC7	EPS15	NR3C1	NR3C1	RRP1B	SUB1	DHX15	ATP5D
MYOD1	CDT1	HP1BP3	SPTBN1	LYAR	IRF2BP2	POLR2H	ACLY		ITSN1	ERBB2	TRAF6	TRAF6	APPBP2	CFL1	CDC27	FARS2
SF3B4	TSG101	BLM	MST4	VIM	STRN3	BLM	BLMH		DISC1	RPL9	HSPA1L	HSPA1L	PABPC1	LDHA	CCT3	EIF2S2
THOC4	RING1	HMGA1	RBM4	CD2BP2	HIPK2	SMC1A	MUTYH		IGBP1	SRSF3	SSB	SSB	XPO1	TMX3	CHUK	FECH
XIAP	MED29	ALK	ABL1	POU5F1	RANBP1	SON	MSH4		RPL18A	DYNC1H1	CCT6A	CCT6A	ATXN3	CISD2	CDK8	NOP10
CARM1	SAFB	NCBP1	HDAC11	UCHL5	CPSF2	MSH6	ARFGAP1		FUS	CEBPB	SMAD4	SMAD4	MAPK7	PHGDH	HTT	PRPF3
COPS2	SF3A3	CUL3	MRE11A	PRPF8	CDK7	PSMD5	UTP14A		RBM39	RPS27A	PSMA2	PSMA2	CTBP2	EIF1AX	SART1	SGPL1
H3F3A	ASH2L	HSPA8	SRSF9	GCH1	TRIM32	RING1	VPS72		RPL3	SMAD1	PIN1	PIN1	IMPACT	RPL37A	RPL38	RPS27
SF1	UBXN1	SUV39H1	DYNLL1	SMARCB1	BRD2	SMC3	XPC		SLC25A5	PSMA2	HIST1H3A	HIST1H3A	RPSA	JAK2	NCOR2	SNRPD2
UBE2L3	PHB	AP2A2	CBX3	GLP1R	SSRP1	ATF2	ASF1A		SMARCB1	MLH1	UBE2D3	UBE2D3	HAX1	TBCD	MED19	RRP12
CCNE1	COPS4	GSK3B	CCNE1	GNAI3	SP3	SNRPB	PRPF39		CAV1	SMARCB1	SUMO3	SUMO3	GPRASP1	MAPK1	SYK	UFD1L
HMGA1	NAP1L1	ITSN1	COPS2	EXOSC5	SON	SUPT16H	WIBG		RXRA	RPL27A	MAPK1	MAPK1	RPA2	SAFB	DDX3X	NDUFS2
NUDT21	SRSF9	TOP2B	NUDT21	DDX5	AEBP2	RPL32	SNRPC		CEBPB	PSMC2	SPTAN1	SPTAN1	TRAF1	USP7	RPA1	POLR2I
PCBP1	WDR48	HSF1	TAF15	MLH1	SF3B3	FUS	ATR		DYNC1H1	SNRPD1	CSDA	CSDA	NUP98	NAA25	MYBBP1A	NADSYN1
POLR2B	PHB2	KPNA1	SMARCE1	YWHAQ	UBA2	FANCA	HUWE1		EFTUD2	IGBP1	RANBP2	RANBP2	UBE2G2	SDF4	CDC42	ELP4
PSMD3	MED19	GRB10	TCERG1	HOXD4	RBBP8	SNRPE	TAF5		PSMA2	SPTAN1	UPF1	UPF1	HNRNPC	RAC1	EEF2K	KRR1
S100A9	KIAA0368	CIRBP	KHDRBS1	TFRC	ZC3H18	TFAP4	RRP15		RPLP1	RXRA	SNW1	SNW1	STK4	CDK16	STAT3	MEMO1
SIAH1	MECP2	SART3	DEK	DNAJA3	SIRT2	RSL1D1	TBCA		SPTAN1	HDAC7	HECW2	HECW2	TCF12	FRMD8	TRAF3	GINS4
TRIM27	MYB	CCNA2	AIFM1	HIPK3	ABCF1	COPS8	POLE3		SRSF3	MCM7	PSMA7	PSMA7	FGFR3	DNAJA3	PRPF40A	COG3
USP11	RRP1B	BCLAF1	KHSRP	RAD23B	SENP1	CSDA	ATE1		UBE2E1	MAPK3	PSMC2	PSMC2	RGS2	AIFM1	MCM7	YARS
MCM3	MAX	ERBB4	SET	RBX1	PBX1	TRA2A	UTP3		MCM7	PSMD11	SRSF5	SRSF5	PPP2R1A	MED28	CCT5	TRMT6
RAE1	RBM4	DNMT3B	UTP14A	IPO11	CREM	MED15	PARK7		PSMC2	U2AF1	WDR5	WDR5	MAP1LC3A	ELK1	CASP8	EFTUD1
RUNX1	CCNT1	MRPL38	RAD50	ABL1	NBN	RPL27A	MED10		RHOA	PSMA6	PRMT5	PRMT5	KPNB1	PPP1CB	SMARCC2	VPS52
SRSF2	HIPK2	POLR2E	PHB	ID3	C11ORF30	FBXW7	HDLBP		RPL9	RPS28	CDC37	CDC37	TNFRSF1A	RPL10	TUBB4B	RNMT
YAP1	RPS27L	POLR2B	SAFB	MYCBP	RCOR3	RRS1	RAD9A		SMAD9	ITSN1	ATP5B	ATP5B	UBR5	FIP1L1	SNRPA1	PWP1
PSMD13	UHRF2	FTSJ3	PPARG	SS18	MGST3	BCL6	MLH3		USP15	FUS	DYNLL1	DYNLL1	ACVR2A	RFWD2	UPF1	CPSF3
SMARCD1	USP4	MCM6	HCFC1	ZBTB9	MRE11A	RPS2	HIRA		DDX1	CAV1	PSMD1	PSMD1	NFKB1	SLC25A6	EPS15	NDUFS1
UBQLN4	IQGAP1	RUNX1	PSMC1	CEP350	COBRA1	NFKBIA	DNAJC2		FLNA	EMD	SH3KBP1	SH3KBP1	IGBP1	FMNL1	CHD3	EEF1G
AURKB	NUMA1	OS9	ADRB2	NPAS2	GNL3	PSMD10	RBM28		HIF1A	DDX1	SRSF7	SRSF7	DLG3	TK1	SFPQ	ETFA
BLM	FHL2	RPS27L	FOS	SSBP3	DDX24	PIN1	UBE3C		PSMA6	HIF1A	EIF3E	EIF3E	APOE	HSF1	TCEB1	PRPF19
CCNA2	UBE2E3	SRSF6	PPIA	HOXC9	SLU7	COPS7B	PAF1		PSMD11	RBBP7	LARP1	LARP1	CEBPA	CHEK1	HSPD1	UPF1
HNF4A	TAL1	SRSF4	PSMD3	ZNF446	NUP93	SRSF2	NGDN		RBBP7	TCP1	HSP90B1	HSP90B1	PSMA7	DSN1	ICAM1	CDC5L
MRE11A	LUC7L2	MBP	NSUN2	TRIB3	BLM	SNRPA	POLR3D		RPL27A	USP15	CRK	CRK	CDKN2A	PML	NOS2	SBDS
RBL1	RFC4	CD81	TRRAP	DGKQ	KRR1	ESR2	TRIP13		RPS27A	PSMA1	EIF6	EIF6	THBS1	WHSC1	KAT2B	NCAPD2
PRPF6	SREBF1	KIT	HTT	HDAC11	TCF12	CCNA2	ELOF1		SNRPD1	RPL10A	SMARCB1	SMARCB1	TAC1	TRMT2A	SFN	SUPT6H
PSMB5	TCEB1	ATR	S100A9	NR4A2	TAL1	RBBP5	NAF1		U2AF1	CSK	SF3B2	SF3B2	RANBP9	C22ORF13	TINF2	ATP6V1B2
RNF11	DDIT3	MLL	SMC1A	MAPK9	RXRB	FTSJ3	GPATCH1		CSK	SNRNP70	TUBA1B	TUBA1B	HLA-C	C7ORF41	TCEB2	SSU72
SHFM1	GATA1	H2AFY	VDR	ELF3	KIAA1267	MKI67IP	SRRT		EMD	PSMA7	PBK	PBK	TOP1	TBC1D20	CCT8	NOL10
TAF9	ATF3	DAB2	USP11	WDR77	BAZ1B	RBM4	WDR43		PRKCA	MYH9	SART1	SART1	CALCOCO2	TMEM180	SKP2	CNOT1
CENPA	TAF15	MYOC	MTA1	ATR	GRK5	POMP	ERCC6		PSMA1	UBE2E1	PSMD3	PSMD3	THRA	MDM4	POLR2C	RER1
EIF6	CSE1L	ILK	UBE3A	FGFR2	TRIM27	RFWD2	SAP18		PSMA7	PRDX1	STAT3	STAT3	GTF2I	PELP1	SNRNP70	RPL28
MDFI	COPS3	USP39	POLR2C	CALCOCO2	PGR	ASH2L	PNKP		RAN	DDX21	MCM3	MCM3	CFH	ETS1	EIF3A	ASNS
PTEN	FANCA	LUC7L3	SF1	SRY	ADAR	RPS18	SRP19		RPS28	FLNA	SMARCC1	SMARCC1	KAT2A	RPL14	SAP18	TNPO1
ACTN1	CCNA1	THRA	ITCH	HMOX1	SF1	PHKG2	RBBP4		E2F1	MDFI	HTT	HTT	NAF1	IPO9	MED18	UGP2
HSPA1B	ANAPC5	UBR5	BAZ1B	PHF5A	PUF60	MED23	DDX27		EIF6	DDX17	HNRNPAB	HNRNPAB	TEP1	SENP1	MED14	APRT
SMURF2	POU2F1	LYAR	CAMK1	RNF43	PRPF6	DAXX	DSTYK		TCP1	PSMB1	PLK1	PLK1	TNNT3	P4HB	IKBKB	GUF1
HSF1	TERT	CBX4	ACTL6A	CSTA	TPX2	ACIN1	UBE2I		TSG101	XIAP	EIF3A	EIF3A	CPT2	POT1	TSR1	EIF4A3
MLH1	MED31	TOPORS	PSMC6	HSF4	SKI	NBN	MED7		XIAP	DNAJA1	HNRNPH2	HNRNPH2	CHRNA1	PSMA4	CCT4	EIF2B2
PSMD7	UBB	STAT3	NUMA1	CCNDBP1	DNAJB6	YWHAG	SLC11A2		CDK6	PSMA5	PHB	PHB	RXFP3	RPS26	OXSR1	SLU7
SKIL	TOPORS	MET	PSMD12	DNMT3A	C20ORF11	MLL	PINX1		MYH9	RAN	HIST2H2BE	HIST2H2BE	HLA-E	PAK2	CHD4	DARS2
TRA2B	ING1	IGF2BP3	MED1	ITPR3	ASCC1	RAN	U2AF1		PRDX1	SET	MMS19	MMS19	YWHAH	PPP2R5C	SMAD1	GNL2
ACTL6A	HMGB1	EPOR	ZBTB16	NHLRC1	NF1	HNRNPH2	RBM25		PSMB1	EIF6	AIFM1	AIFM1	NR3C1	KIF3A	JAK2	ZMPSTE24
CAMK1	TOPBP1	SMAD1	HP1BP3	GTF3C1	ARNT	EHMT2	NUP205		RPA2	E2F1	PUF60	PUF60	NEK2	CUL4A	HGS	EFTUD2
SMAD9	RAD51	MRPL44	BLM	GABRB1	KDM4A	PIAS4	TSN		RPL10A	DISC1	HDAC4	HDAC4	SF3A1	MSH2	SNRPD3	NPLOC4
BCL2	CDC23	RALY	HMGA1	SMYD1	HDAC11	TAF1	WDR26		SET	PRKCA	AP2M1	AP2M1	NCL	RPL4	CDK5	PIK3R4
MCM2	COIL	CD44	NCBP1	SULT1E1	FANCA	ILK	RRN3		SNRNP70	SNRPD2	QARS	QARS	EPS8	MAPT	HNRPDL	ISY1
MED12	TRIM21	SNRPE	SUV39H1	NRL	YEATS4	CBX4	POLH		ZBTB16	RPA2	SNRPA1	SNRPA1	CLTC	HBS1L	CDC23	MLH1
SSRP1	GTF2H1	LUC7L2	UBB	MYOD1	HNRNPUL2	POLR2G	MUS81		DDX21	RPS21	RPL26	RPL26	LGR4	YTHDF2	PTBP1	PCID2
TAF10	KIAA1967	RBL1	IK	MSN	HSF2	HCFC1	PRUNE		DNAJA1	RPS17	NCOR1	NCOR1	HIPK2	PFN1	AP2M1	SEC63
UBR5	SIN3B	MGMT	PRKCD	CD59	MKNK2	CCND1	TATDN1		HIST2H2BE	SKP2	EEF1D	EEF1D	ATF4	IARS	CDC37	EIF3G
GTF2B	MAD2L1	NCOA1	TOP2B	NR1H2	ZNF148	PCBP1	POLR3E		PSMA5	EPAS1	SLC25A6	SLC25A6	JAK2	SIVA1	DDX21	ARPC2
MED28	MED23	PELP1	HSF1	TRIP13	PPP6R3	GPS1	LYAR		SKP2	AHCYL1	YWHAH	YWHAH	LCK	HSPA2	AHCYL1	CHTF18
PSMB2	CTDP1	PIK3CA	KPNA1	FLOT1	ESR2	SMARCD1	ZNF207		AHCYL1	KAT2A	FASN	FASN	DAXX	UBE2E2	FBXO25	VPS41
PSMD8	SMAD5	SUPT5H	IGF2BP1	SFPQ	SF3B4	BCAS2	SHQ1		DAXX	PSMD1	NFKB1	NFKB1	SAT1	NAPA	SF3B2	RPL26
RPS27	PARK7	MRPL3	CIRBP	SUPT5H	CBFB	THRAP3	FRA10AC1		DDX17	TSG101	SUPT16H	SUPT16H	SHBG	BUB3	RBMX	USP39
SNRPB	TRIM33	MEN1	SART3	SMURF2	SRSF6	RPS29	SIN3A		EPAS1	RHOA	SPTBN1	SPTBN1	FANCA	NUP50	WIBG	PDXK
TRIM24	H2AFZ	TFAP4	RAF1	IGF1R	NUP62	ATF3	NAA38		KAT2A	HIST2H2BE	NUDT21	NUDT21	SNW1	SLX4	SNW1	COPE
LATS2	MATR3	SUMO4	PSMA1	COPG	EXOC8	INTS5	DMC1		BCL6	CDK6	SMARCAD1	SMARCAD1	COPB1	DDX42	HIF1A	PPAN
MAP3K7	SRSF11	CTCF	CCNA2	TARDBP	FUBP1	PUF60	SF1		HCVGP1	DAXX	ABL1	ABL1	TFAP4	TGM2	CEBPB	ERCC4
HSPB1	CDC16	IQCB1	BCLAF1	MEOX2	MAPK6	DNMT3B	HIST2H4A		RPS21	ZBTB16	PSMC6	PSMC6	CAPN1	APC	MAPK6	DDX6
KDM5B	DDB2	CSF1R	DNMT3B	TCF4	NFYC	IGF2BP3	PIR		SIRT2	HCVGP1	LRRK2	LRRK2	CANX	SCAMP3	ATM	NLE1
MTA1	RFC1	PGR	POLR2E	MAGOH	INO80C	CDK6	TSFM		SNRPD2	NFKBIA	PSMC4	PSMC4	IRF7	FOS	HNRNPA3	DENR
NR4A1	RBM10	PIAS2	HSPB1	MCM6	HAUS6	CCNE1	TSNAX		USP11	USP11	MATR3	MATR3	PARK7	H2AFY	SMARCE1	ALDH18A1
PRMT6	PPIA	SNRPF	RFWD2	USP15	WDHD1	DDIT3	PAFAH1B1		MBP	RPS12	HIST3H3	HIST3H3	MCM7	EIF4A3	ADRB2	ACTR2
SON	CDC73	RRP12	CAD	UBE2L3	TCF7L2	TSR1	TOP3A		NFKBIA	RPL35	PSMC1	PSMC1	CHEK1	MEPCE	DDX17	ASS1
TPR	ATXN3	KIAA1967	POLR2B	UPF1	MLL2	POLR2D	SNIP1		PSMD1	PTK2	PHGDH	PHGDH	STAT5A	PRDX5	MKI67IP	SMC4
USP39	RANGAP1	MDM2	FTSJ3	MCM7	TH1L	SERBP1	POLR1E		PTK2	NCOR2	THRAP3	THRAP3	MMP14	SND1	ACTR2	THOC2
PHKG2	RCOR1	ADAR	APC	HDAC7	SMYD3	ACTR8	COPS6		RANBP2	USP9X	UBE2D2	UBE2D2	GNAI2	ORC4	FZR1	GAR1
CASP8	CBX6	NCOA6	AURKB	GNA12	TRERF1	ARID1A	IWS1		RPS17	RPL30	SRSF2	SRSF2	TUBA1B	PIKFYVE	SRSF3	LSM3
FLNA	TRIM55	ING1	CBL	SMARCD1	KEAP1	CDK7	FAM50A		HDAC9	PRPF19	NXF1	NXF1	YBX1	ANP32B	SRSF7	PDHA1
G3BP1	RCC1	COPS3	MCM6	CRK	TAF9	SART3	TELO2		HIST2H2AC	RANBP2	STAT1	STAT1	ANXA2	SMAD1	TUBA1A	POLR3C
GTF2I	SIAH2	MCM2	EIF6	FZR1	NR1D2	MED8	TIMELESS		NCOA3	HIST2H2AC	CHD3	CHD3	IMMT	NEDD4	SRSF5	METTL18
UPF2	SKI	RPS9	AURKA	RAD51	FANCD2	TP53RK	SYAP1		NCOR2	IL7R	RSL1D1	RSL1D1	PPARG	NDEL1	CCT6A	VPS54
CBX4	TOP2B	SREK1	CCNB1	NCOA1	UBR4	APC	SAMHD1		RPL30	SRSF5	CHUK	CHUK	XRCC5	RPS3A	ANAPC1	SART1
CDKN1B	MED16	ZNF326	RUNX1	DLG1	RBM15	PRPF4	ZNRD1		USP9X	NCOA3	LUC7L2	LUC7L2	PAX6	ACTN4	STAT1	ASL
IK	POLR2H	PPP1CB	RPS27L	LDOC1	RPP30	SND1	MED6		YAP1	YAP1	RAD23A	RAD23A	ITGB1	HNRNPUL1	HDAC7	RPS4X
NOP2	SRSF10	RRS1	SRSF6	CTNNA1	AGPAT5	MED27	OGFOD1		CDH1	PSMC3	PPIA	PPIA	REV	E2F6	PLCG1	LSM5
PRKCA	RSL1D1	H1FX	MAPK8	SYNCRIP	HIST2H3C	INTS1	MOCS2		PRPF19	CAMK1	SKP2	SKP2	DHX9	LIG3	GRK5	PLAA
PSMB3	ATXN7	CDT1	SRSF4	STAT3	RBM4B	BAG3	UBLCP1		PSMC3	SMAD9	MAPK13	MAPK13	DYRK1B	NGLY1	POLR2E	RPUSD2
PSMB4	RUNX2	SNRPC	MLL	PTK2B	RAD23A	INTS10	TXN2		RPL35	CDH1	RPL28	RPL28	MECP2	HNRNPD	ACTL6A	GTF2B
PSMD12	ARID1A	RBM25	RPL36	TRIM23	SND1	SSRP1	TAF11		RPS12	MAPK13	ACTG1	ACTG1	SUV39H2	KPNA4	SMARCAD1	PGM1
SERBP1	CDC34	RBM8A	ATR	TAL1	DNAJB11	TXNL1	RBM17		SMURF2	CCT4	POT1	POT1	JMJD6	DYNLT1	IRAK1	CTR9
SUPT5H	NCBP1	ATXN1	H2AFY	SAP18	CDK12	RPLP2	NFS1		SRSF5	TP73	IGF2BP1	IGF2BP1	TRIM63	MECP2	WHSC1	PPWD1
TCERG1	LMNB1	SETDB1	USP39	RPA2	TNPO2	TCERG1	UBA5		TP73	NUDT21	RPA1	RPA1	MAP3K7	MEF2D	ALB	AIMP1
UBL4A	MED9	PA2G4	WDR77	EPS15	CTCF	SRSF9	HTATIP2		TRAF3	RPL38	SAP18	SAP18	GABARAP	SCO2	CCT7	ALG2
ANXA7	MED6	TGFBR2	LUC7L3	SLC9A3R2	KLF11	SMAD7	WDR74		ATN1	CCT8	DLG4	DLG4	SLC9A3R1	URI1	RBM14	WDR46
MYH9	ANAPC7	CDK5	SMAD7	HIST2H2AC	ALKBH5	TCEB2	SUPT3H		CAMK1	SUMO4	UBB	UBB	UTP14A	ARRB1	CBX3	UGDH
RBL2	MAGEA11	MRPL42	THRA	TCEB2	BRCA2	TCEB1	WDR82		IL7R	SMARCA2	PSMB1	PSMB1	GFI1B	CFTR	HSPA9	CWC22
BIRC2	DEK	ABCF1	UBR5	ITGA7	PA2G4	INO80B	RRP8		MAP1LC3A	SMURF2	IQGAP1	IQGAP1	ATXN1L	CSE1L	KPNB1	VPS11
HNRNPL	QKI	NOLC1	LYAR	HNRNPC	TRA2B	RPL10	IK		SUMO4	UBE2L3	SMARCC2	SMARCC2	CRKL	ZC3HAV1	ANAPC7	ATG3
SREK1	AICDA	POLD1	CBX4	PPIA	BYSL	MYOD1	NOLC1		MAPK13	SIRT2	P4HB	P4HB	NCOA3	COPS6	MED4	VARS
CHAF1A	KHDRBS2	NR4A1	TOPORS	ID2	WDR33	MCM2	HOXA2		NUDT21	SMARCC1	SNRPB	SNRPB	CHUK	HIST1H4A	CDC16	MVD
CTBP2	IGF2BP3	TERF2IP	PRKACB	ECT2	TFAP2C	RALY	ARFGAP2		PTPN11	SMARCC2	CEBPB	CEBPB	YY1	DDX39B	CSK	PDCD5
DNMT3A	RRS1	CPSF6	ECT2	DAG1	SPOP	MCM3	TOP2A		SIRT3	RBMX	TSR1	TSR1	ITCH	PRDX1	KPNA2	MAK16
DNMT3B	GEMIN4	UBE2L3	IGF2BP3	ALB	RASSF1	RPLP1	METTL14		TCEB1	HDAC9	SMARCA5	SMARCA5	IRAK1	MYH10	PRMT1	TBCB
FAF1	CTCF	H3F3A	SMAD1	RBM14	PMS1	RRP1B	SMU1		TLE1	SAP18	SNRPA	SNRPA	HNRNPM	CBX5	EIF3E	NHP2
MCM6	MED4	SF3A3	RALY	BTF3	AKIRIN2	BAZ1B	SUB1		UBE2L3	QARS	ANXA2	ANXA2	MAGED1	ZWINT	COPS2	POLR2K
NBN	ATN1	MYOD1	SNRPE	PRKCZ	WRNIP1	RPA2	RNASEH2C		ACTA1	HNRNPUL1	PGAM5	PGAM5	BAI1	ATP5C1	E2F1	IARS2
APBB1	TCEB2	USP15	PSMB1	GATA1	NPAT	NR2C1	CUL3		CACNA1A	HNRNPA0	SET	SET	RARA	EIF4E	MED30	ATPAF1
GTF2F1	PIAS3	NBN	LUC7L2	TRIM33	RYBP	RPL23	PPIL1		CCT4	MAP1LC3A	CAD	CAD	CBX1	FKBPL	INTS3	DCAKD
GNL3	MCRS1	VAV2	RBL1	SIN3B	MED23	NUP98	DDX17		CEBPA	RPLP0P6	NSUN2	NSUN2	HIF1A	IGF1R	MED24	CCDC124
MEN1	VPRBP	MBD3	MGMT	KRT1	PRAME	INO80C	PAPOLA		PLCG1	TRAF3	IARS	IARS	EIF2C4	CDC7	STK3	HSPA5
ACIN1	WWP1	DAZAP1	NCOA1	GNAI1	PWP1	RPS3	ZNF830		PRMT6	PLCG1	PSMC3	PSMC3	SHFM1	SNX1	RARA	SF3A1
CBX1	PPM1G	SRSF11	PELP1	NUDT21	POLR1A	RFC4	DR1		PTN	PSMC6	SF3B4	SF3B4	CBX4	GTF2E2	MED25	SRP72
CHEK2	SREBF2	CDK6	SUPT5H	BCR	SAMHD1	ANAPC10	THYN1		SMARCA2	CEBPA	SRSF9	SRSF9	COPG	DNAJA1	ADRM1	NAE1
CSDA	NSUN2	RBL2	MEN1	NR0B2	RNF8	NAP1L1	SRCAP		CCT8	SF3B2	KHDRBS1	KHDRBS1	SERPINB3	PSMA1	TNFRSF1A	ERCC1
HNRNPA3	MORF4L2	UHRF2	TFAP4	ERBB3	IKZF2	WIBG	URB1		CDC20	CCT7	ATM	ATM	SREBF1	PIK3R2	QARS	COPS2
HNRNPH3	HNRNPAB	TRIM27	SUMO4	ALOX5	CHD1	RPL27	FRG1		HDAC8	RNF11	IRS4	IRS4	POR	NOS3	KAT2A	AP1G1
KRT18	PCBD1	MYC	CTCF	UBE2E1	ANAPC16	MCM6	SIGMAR1		NXF1	SNRPA1	NFKBIA	NFKBIA	PPP2R4	PI4K2A	ATP5A1	POLA2
TNFRSF1A	PRPF31	RBM10	EEF1D	STAT1	PHB2	TP73	NSMCE4A		RPL38	SF1	BAG2	BAG2	CRHR2	ALB	NONO	SNRPD1
RPS4X	ZHX1	SNCA	STK3	VDR	SNAP23	FANCG	H2AFZ		SAP18	VDR	PAK1	PAK1	CSK	EIF4B	MED13	LSM6
ATF4	TSR1	GTPBP4	PGR	HIST2H3C	DNAJB9	TAF5	COPS8		SMARCC1	RPL10	HSPB1	HSPB1	PPP2CB	CRKL	CCNB1	ATP6V1C1
CHEK1	MCM4	SRSF10	PIAS2	DAB2	BRCC3	C14ORF166	NUBP2		SMARCC2	PPARG	ATAD3A	ATAD3A	VDR	RBBP7	CTBP1	SF3B2
GTF3C1	RNF20	DDB2	PSMB5	PABPC1	CCNA2	PLRG1	PDCD2		SYK	HSPA1L	RAF1	RAF1	GABARAPL2	APEX1	HIST2H2AC	GOSR1
PPARGC1A	TCEA1	SMARCD1	PSMD8	COIL	ZFP161	HSP90AB1	CPSF3L		VDR	MCM3	MSH2	MSH2	EIF6	ORC6	NXF1	PPAT
CCT4	POLD1	SKIV2L2	SNRPF	SFN	GTF2B	SF1	MSH5		HNRNPUL1	RBM14	TRA2B	TRA2B	MME	EIF2AK2	TRAF1	URM1
HIST1H1A	MED15	MRPL45	RRP12	GTF2A1	FXR1	RYBP	POLD3		HSPA1L	MYBBP1A	PA2G4	PA2G4	RAE1	RPS4X	DDA1	TIMM10
HNRPDL	CALCOCO2	DDX18	KIAA1967	ZNF496	HES1	EIF6	CCNC		PPARG	ATP5A1	E2F1	E2F1	PSMD5	STIP1	IGF2BP3	SKP1
KPNA1	ANAPC1	TUFM	TXN	RPS6KA5	PER1	GTF3C1	CDC73		QARS	BCL6	SSBP1	SSBP1	PSEN1	PAK1	HNRNPL	TRMT112
MED10	MED25	CHEK2	APEX1	TDP2	BOP1	CARM1	DNAJC7		RBMX	TRIM27	TUBA4A	TUBA4A	PPP3CA	TAB2	MED16	ATG7
NOP58	BCL3	FZR1	ADAR	JUP	DIDO1	EMD	CIAPIN1		TINF2	PIAS1	PSMA4	PSMA4	TOMM20	ACTG1	SMARCA5	ISCU
PIAS2	NOLC1	TRIM24	NCOA6	POLR2E	ARID5B	LYN	TMF1		HNRNPA0	TCEB1	TP63	TP63	DVL2	CCT2	MAPK8	GFER
PRPF4	UBTF	MRPL41	ING1	LEF1	TRIM23	ACTR5	TCEA1		PAK1	UBXN1	ACACA	ACACA	NFKBIA	KIF4A	STRN3	YARS2
PSMD6	WBP4	KDM5B	COPS3	U2AF1	ELL	MCRS1	COPS7B		PSMC6	ACTG1	TP53BP1	TP53BP1	BCL10	RCOR3	COPS7A	SUPT4H1
RBM8A	ERCC6	BCAS2	ESR2	DNMT1	KIAA1967	CBX1	GTF2A1		RNF11	TLE1	GTF2I	GTF2I	EHMT2	COPB1	DYNC1H1	OAT
RFWD2	KEAP1	CSE1L	MCM2	PRPF19	RBM23	EBNA1BP2	TAF7		RPLP0P6	HIST4H4	KHSRP	KHSRP	IKBKB	UBE2K	RAF1	CPOX
RAD50	NR1H2	EBNA1BP2	SREK1	LRP2	GTF2H4	CDKN1B	CUL4B		SF1	MSH2	KAT2B	KAT2B	VPS4B	PSMC4	PRKCD	MRPL17
SSB	DDX20	RPN1	ZNF326	ATF3	PDCD5	USP39	HSPA4		SF3B2	EIF3A	PSMB5	PSMB5	SNCAIP	RPS8	ACD	ATP6V0A1
AIRE	NPLOC4	RIPK1	EIF2C2	DTNBP1	ATF4	MTA3	TAF8		TNFRSF1A	PAK1	CSE1L	TCF3	ACTN1	RBL2	EIF6	GINS3
GADD45A	USP2	EEF1A2	PPP1CB	RGS9	ATXN3	GTF2B	PRC1		TRIM27	SYK	TCF3	CSE1L	DNM1L	CDC20	MAP1LC3A	PISD
MGMT	CNBP	RFC1	RRS1	NCF1	TIMELESS	HIST1H1C	SHPRH		ACTG1	TNFRSF1A	STAU1	STAU1	EIF2B1	UBE4B	MCM2	GCLC
MSH6	DAZAP2	HUWE1	H1FX	NCSTN	COPS2	CBX8	APEH		CCT7	PSMC4	RBBP7	RBBP7	IKBIP	ZEB2	CAV1	SMC1A
PSMB6	IKBKAP	MECP2	CDT1	PCGF2	XPO7	INO80D	DDX41		CREB1	POLR2C	RPN1	RPN1	SGK1	HIF1A	MED11	GINS2
RBBP5	SRSF4	POT1	SFN	CBX6	NHP2L1	DMAP1	RBM34		CTBP1	ATN1	MTA2	MTA2	KRT1	GABARAPL2	EPAS1	TMEM30A
SUMO4	RBM25	MKI67IP	SNRPC	MEF2C	PMS2	FAU	ADK		MCM3	PTN	TRAF2	TRAF2	PFDN1	MED9	ANAPC5	GTF2E1
TAF1	H1FX	BMX	RBM25	GTF2B	DDX18	MORF4L2	C9ORF78		PIAS1	HSPA1B	GAG-POL	GAG-POL	SOCS3	TGFBR1	CDKN2A	CLPX
BUB1B	NAA38	RPA2	IQGAP1	APOH	DUSP11	PCBP2	TAF1		POLR2C	RPS27	SRP14	SRP14	PTN	RPL11	MRE11A	CHMP6
CASP3	SVIL	DDX24	CDKN1B	SF3B3	HIST1H1A	SNRPC	TRMT5		PPP2CB	PTBP1	PLEC	PLEC	ACTG1	BCLAF1	STRN	BUD31
CLNS1A	STAT6	XRN2	CHEK1	SERBP1	FIP1L1	GRK5	EIF1AD		SKIL	ACTA1	IKBKB	IKBKB	IL1RAP	RPSA	MTA1	DRG2
E2F4	POU5F1	HIST1H1A	RBM8A	BANF1	PRC1	TAF4	PREP		SNRPA1	SLC25A3	KRT1	KRT1	PRKAR1A	EEF2	PIK3R2	SLC25A3
MBD3	LYAR	POP1	ATXN1	ZHX1	PAPOLA	G3BP1	SHFM1		UBXN1	CDC20	CHD4	CHD4	VPS35	TERF1	ANAPC4	NOB1
MED21	POLR2G	PPARGC1A	SETDB1	RAP1A	RAD54B	RPS19	BUD13		UNC119	LUC7L2	EEF1B2	EEF1B2	SMARCA5	LYN	ISG15	NIP7
MED24	SNRPC	DNMT3A	PA2G4	FHL3	JUNB	RBM8A	SRPK2		ATP5A1	PBK	TOP2A	TOP2A	PRNP	DFFB	RAC1	DOHH
RANBP9	KHSRP	NCOA2	PSMD7	SUMO3	TAF7	RAD50	TSEN34		BCL2	RPLP2	SMC3	SMC3	PHAX	C1ORF35	TAF6	NOC3L
SRF	PELP1	EPHA2	ABCF1	RUNX1T1	HNRNPH3	POLR2J	PRPF40A		CASP8	MED1	DHX30	DHX30	UBE2L3	ILF2	UBXN7	SUPV3L1
TAF6	PMS2	ATF3	NOLC1	XBP1	KLF13	USP15	CRBN		CBX3	NXF1	USP11	USP11	DAZAP2	LRIF1	RIPK1	DRG1
TSG101	OGT	WRN	PSMB4	CTNND1	HNRNPAB	RPL23A	PAXIP1		CLN3	CTBP1	NDRG1	NDRG1	SOCS1	RAB1B	CEBPA	HMGCS1
UBE2N	PMS1	SKIL	KRT14	LDB1	PRDM4	RAD51	APEX2		EIF3A	PSMC1	UBE3A	UBE3A	CASK	TRAF2	NCOA3	MTOR
CPSF6	NUP153	DKC1	POLD1	RAD1	HMGN1	PAN2	RAD23A		EZR	MTA2	RBM4	RBM4	DLG1	CLU	MED21	SKIV2L
MED14	USF1	IL6ST	NR4A1	FANCA	CTBP2	ABCF1	THOC5		HIST2H3C	CREB1	RARA	RARA	PPP4C	AFG3L2	SF3B14	MOCS3
MED17	ACTN4	COPS7A	TERF2IP	WBSCR22	DAZAP2	DNMT3A	THOC3		HIST4H4	HIST2H3C	ACIN1	ACIN1	CCNA1	RPL23A	PRPF6	ELAC2
MED29	UIMC1	RPS10	CPSF6	SMARCC1	E2F4	ZBTB16	TNPO3		HSPB1	BIRC2	PSMA1	PSMA1	MMP2	DAZAP1	MCM3	PFAS
NCOA2	SRSF6	MRPL19	UBE2L3	BMPR1B	DDB2	SUPT3H	THOC7		JAK2	CBX3	USP9X	USP9X	NUDT3	DUS3L	HNRNPH3	BCAT1
PA2G4	MDM4	MYB	PHB2	CHD4	MGA	VPRBP	ALKBH1		MED1	JAK2	DARS	DARS	SNRPD3	SKP2	RANBP2	PPA1
PSMB7	FANCD2	UBTF	CDC20	CARM1	CHTF18	HSPA9	RPRD1B		MSH2	PSMD3	TPR	TPR	KAT2B	RPL6	TP53BP1	DDOST
SART3	FOXO3	SRRT	PSMD13	TGM2	UTP20	FANCM	WRB		MTA2	PIAS4	DNMT1	DNMT1	FLNC	UBE2D1	JUP	SMC3
SND1	CBX2	MCM4	H3F3A	PIAS2	LUC7L	SAFB	PPP6R3		MYBBP1A	PPP2CB	SUMO4	SUMO4	ZNF24	BTK	PSMB8	TTC4
THRB	CIRBP	CSNK2A1	SF3A3	MAFG	CDV3	SET	SNRNP70		PSMC4	PUF60	LGALS3BP	LGALS3BP	LRP2	STK24	PPARG	NCAPH
TOP2A	TINF2	ARID1A	MYOD1	RPSA	DDX42	PGR	PPIH		RBM14	ACTN1	KAT2A	KAT2A	AURKA	APRT	BIRC2	ORC5
APEX1	BCAS2	TAF9	FAF1	PSMC5	GTF2E1	NCOA2	SMG1		RPL10	ESR2	HP1BP3	HP1BP3	IL23A	PABPC4	SF3B4	COPZ1
ASH2L	RELB	XIAP	SIRT2	GNAQ	HLTF	NFRKB	EPS15L1		SLC25A3	HSPB1	MYH10	MYH10	KRT15	WAC	ITCH	EIF2D
BRCA2	HP1BP3	CDC34	EIF3E	TNFRSF14	STK38	ITCH	TSEN2		A2M	PTPN11	DCD	DCD	ADRBK1	ZFR	GAG-POL	ADRM1
HUWE1	RALY	HDAC9	CRK	TAF1	NLK	HIST4H4	LUC7L		ACTN1	CASP8	TUBB2A	TUBB2A	PCBD1	MRPL24	RRS1	G6PD
MAX	USP21	YAP1	USP15	MED1	KDM3A	ATF4	NKAP		BIRC2	SF3B4	HCVGP1	HCVGP1	GAG-POL	CLP1	FKBP8	SDAD1
PPP1CB	WRN	UHRF1	NBN	MCM4	C1ORF124	IK	ALG11		FBXW7	SNRPD3	TGFBR1	TGFBR1	SSSCA1	SH3BP5	XIAP	SMC6
SPTBN1	CPSF1	RFC4	MBD3	ELL	GLE1	CBL	XPO7		LUC7L2	G3BP1	NCOA3	NCOA3	TXNRD1	SMARCC2	PTPN11	UBA1
BANF1	NLK	CDK7	SRSF11	RIPK1	E2F6	AURKB	ATXN2L		RPS27	EZR	HGS	HGS	SMURF2	PSMD2	BCL6	POLR1D
CDK7	COPS7A	BCL6	DAZAP1	CCND1	MATR3	ERCC8	EED		SLC9A3R1	S100A9	PRPF6	PRPF6	GNB2	RAB14	COPS8	TRMT11
HNRNPH2	CFL1	CBX1	CDK6	MSH2	DPY30	PARK7	C1D		CASP10	UNC119	SF1	SF1	SMC3	FUS	DARS	IPO5
MAPK9	HIST2H4A	AKAP8L	RBL2	VAMP2	CFL1	SF3A3	RPF1		COPS2	COPS2	SMARCA2	SMARCA2	HUS1	TOLLIP	NEDD4L	POMP
MAPT	CD2BP2	HIPK2	UHRF2	USP39	PPP4C	FBXO5	HSF1		ESR2	HDAC8	NOLC1	NOLC1	NBR1	CTNND1	MED6	NDUFA9
MED19	PRNP	ATXN2L	TRIM27	KCND3	PHF1	PSMB10	SSB		HSPA1B	TUBB2A	KIAA1967	KIAA1967	RBPJ	QARS	EIF3L	PPME1
NFE2L2	FTSJ3	NUP93	PSMB3	MBIP	FHL2	RPS6	RAD54L		ITSN2	SART1	PIAS1	PIAS1	PAM16	PRKCA	TAF9	CRCP
NR0B2	DKC1	POU2F1	RPL10L	CDC25A	NOP58	MLH1	PPIE		JUP	IMMT	LDHA	LDHA	TP53BP1	ARHGDIA	TADA2A	TBCD
NRIP1	UBE4B	SPRY2	RBM10	JMJD6	NUSAP1	TLE1	TAF10		PBK	PIK3R2	RRP1B	RRP1B	DCC	DDB1	TRRAP	DBR1
PCBP2	SPI1	SAFB2	GTPBP4	RAB5A	CHD2	EEF2	NEDD8		PIAS4	FAF1	ITCH	ITCH	DYNC1H1	HNRNPR	THOC4	KIAA0020
PSMD14	ANAPC4	EHMT2	SRSF10	CNST	ZNF554	TP63	PPIL3		PSMC1	CLN3	SSRP1	SSRP1	BLM	SIAH1	PTK2	EXOSC1
PSME3	PPP2R4	SPTAN1	DDB2	OGT	DYRK1A	SRSF4	UPRT		PTBP1	UPF1	ECT2	ECT2	BCAN	EIF3F	CALU	MSRA
RING1	TBL1X	DPF2	SKIV2L2	PLAU	RPP14	UBE3A	DHX35		S100A9	BCL2	COPS2	COPS2	NONO	HTT	MSH2	UPF2
TRA2A	BCLAF1	BLNK	NFE2L2	MED26	NFX1	RAE1	UPF3A		UPF1	PCBP1	EIF3I	EIF3I	USP15	H2AFV	UBE2N	GNPNAT1
WDR48	ZWINT	NUP153	APBB1	APOB	SETD8	MED7	SMARCD1		AURKA	SMAD7	KARS	KARS	AKT2	SART1	FANCA	C6ORF211
RPS23	TADA3	TSR1	SMARCD1	AP2B1	LIG3	ICT1	NF1		CALU	SLC9A3R1	MCM2	MCM2	FAS	MAP1LC3A	BUB1B	SNRPD3
BAZ1B	ABCF1	MRPL37	DDX18	GOPC	SETD2	GATAD2A	RBM5		FAF1	AURKA	SNRPE	SNRPE	PLEKHA5	FHL2	POLR2B	CPSF1
ENO1	RFC2	RUNX2	FZR1	NRXN1	SNIP1	UTP14A	JMJD6		G3BP1	UTP14A	SON	SON	BCL2L1	PSMB4	MBD3	GMPPB
SAFB	C20ORF20	ERCC6	ACTN1	PPP2CB	DDX41	ING1	HADH		IMMT	SSSCA1	APC	APC	CDC27	EXOSC1	INTS6	EXOC5
CCNT1	ESRRA	COPS4	PTEN	KIT	BAZ1A	RCOR1	GPKOW		PIK3R2	FAU	KRT10	KRT10	TCEB2	FAU	IGBP1	BCCIP
CDT1	SRA1	PLCG2	CHEK2	ARF6	PPP6R1	KHDRBS1	UBXN6		PSMD3	RPS27L	MCM6	MCM6	RPL8	EIF3E	DNMT1	ATP6V1H
COPS4	CLK3	FAF2	TRIM24	TCEB1	C1ORF86	TOP2B	LIG4		PUF60	SKIL	G3BP2	ATXN2L	CBX6	MCM6	TCF3	IGBP1
DDIT3	RNF8	VPRBP	KDM5B	RAD9A	HMG20A	FBXO25	RAD18		RPLP2	CALU	ATXN2L	G3BP2	DAG1	COPS7B	CLTC	UQCRFS1
FBXW11	TMPO	SHFM1	BCAS2	SKP1	TSG101	OBFC1	SLC30A9		SF3B4	SERBP1	HIST2H2AC	HIST2H2AC	CEP350	RNF115	CAMK1	GTPBP3
KIAA0368	RYBP	CBX8	CSE1L	SNAP25	PTGS2	NOLC1	GTF2F1		SMAD7	TINF2	CARM1	CARM1	PRKAR2A	LIMK1	EIF3F	ETFDH
MECP2	AHR	MORF4L2	EBNA1BP2	TAB2	MAP2	PTTG1	ENY2		SNRPD3	PRMT6	S100A9	S100A9	MTA2	HNRNPA0	MCM6	DCPS
PABPC4	PLRG1	ATXN3	PSMB2	SORBS1	MDM4	PRMT5	NOP16		SSSCA1	FBXW7	HDAC7	HDAC7	RAD51	NSUN2	PCBP1	RPN1
SF3A3	TXNL1	MRPL55	MTOR	IKBKB	PPP1R10	KIAA0368	PAPD5		UBE2D4	CCNB1	ATXN1	ATXN1	PSMA1	CSNK2A2	ITSN1	UCHL5
SNRPA	BRCC3	BUB3	EEF1A2	FUS	MGMT	SNRPF	ING3		UTP14A	PSMB5	TXN	TXN	OTUD4	NCOA3	APC	CCNH
UBXN1	PLSCR1	NR0B2	RFC1	RLIM	SLC30A5	HIPK2	RNASEH2B		GAG	JUP	TRA2A	TRA2A	KEAP1	GPANK1	EEF1G	CLTC
ILK	COBRA1	HDAC8	MAPK3	CCNT1	SYMPK	AURKA	NFYB		NR4A1	AURKB	IGF2BP3	IGF2BP3	PBX1	STK3	MED17	ZNF622
BAG3	LSM2	UBE2J1	RAE1	CASP2	NAA38	EXOSC10	ATAD2		PCBP1	CACNA1A	ACTBL2	ACTBL2	DDX1	BTF3	PKM2	GLDC
HMGB1	DYRK1B	PIAS3	HUWE1	RFWD2	NUP153	IKZF1	SF3A2		SART1	UBE2D4	EIF2C2	EIF2C2	FOS	NAE1	PRPF3	EIF3K
MTOR	GTF2E1	CLK3	MECP2	POLR2D	HIST2H4A	PELP1	SMARCB1		TUBB2A	THRAP3	CD4	CD4	HOXB9	DNAJB1	SERBP1	VPS45
MYB	RPAP2	CDK8	POT1	NRIP1	USP21	SIN3B	WBP4		UPF2	SRSF7	EIF3C	EIF3C	GORAB	MBD3	MYH9	PPCS
PHB	MED8	GTF2F1	MKI67IP	EPB41L3	TAF2	THRA	IQGAP1		AURKB	A2M	TAF15	TAF15	TRIM23	APEX2	MAPK3	PC
PHB2	TSC22D1	TRIM33	RPA2	CEBPE	SMARCD3	XAB2	TIPIN		CCNB1	ATR	CBX5	CBX5	UBE2E1	CHMP3	EIF3D	NARS
TAL1	NUP62	HDAC6	DDX24	UBE2D2	SLTM	RFC2	WDR18		KIAA0368	HSP90B1	DNAJA2	DNAJA2	SPTAN1	PPAN	RPS10P5	CPSF2
FANCA	PCGF2	NAT10	XRN2	BMF	GMEB1	ERCC3	DDX42		PLSCR1	SIRT3	EPAS1	EPAS1	DRD4	U2AF1	KHDRBS1	MSH2
FHL2	TOLLIP	FGR	HIST1H1A	SIAH1	HNRNPH2	RUNX2	GNL3		SERBP1	CRMP1	RAC1	RAC1	MUC5B	IQCB1	BLM	GFM1
HIPK2	EBNA1BP2	HNRNPUL2	POP1	PPP6R3	U2AF1L4	CDC26	RECQL5		TSC22D1	THOC4	PIK3R2	PIK3R2	STX1A	GIGYF2	ANAPC2	TTC27
MAGEA11	CHFR	KHDRBS2	PPARGC1A	FLNB	MPG	PIAS2	STAG3		UBR5	SIAH1	PTK2	PTK2	MCM2	PTBP3	COPS7B	EDF1
NAP1L1	RCHY1	TRIM21	JUP	ZNF473	TAF1	HDAC11	EXO1		VKORC1	HIST1H1C	PHB2	PHB2	PCBP1	PRPF3	MCM4	PAN2
RBM4	POLR1C	ZMYM2	DNMT3A	CD80	SART3	NCBP1	STRN3		ATR	ATP5B	EIF3L	EIF3L	RNPS1	NOB1	CDH1	RNF113A
RRP1B	CLK2	HNF4A	NCOA2	RAPGEF4	WIZ	MCM4	GLE1		CRMP1	ITSN2	EPS15	EPS15	UBE2V2	GIT1	SPTAN1	NDUFS3
SRSF9	DPF2	TMPO	ATF3	ZAP70	RSL24D1	HP1BP3	CACYBP		FAU	GAG	CIRBP	CIRBP	TBK1	CAMK1	TK1	TRIT1
TCEB1	STIP1	BRCC3	WRN	HLA-E	L3MBTL1	RPL29	FAM188A		FOS	PSMA4	AURKB	AURKB	JAK1	PAIP2	FUS	CHMP5
UBE2E3	UHRF1	ADRBK1	SKIL	HIST4H4	PSPC1	RPS25	PCF11		FZR1	NR4A1	SDHA	SDHA	PIAS4	NOL7	NFKBIA	GDA
USP4	EXOSC10	SIN3B	DKC1	CHRNA1	FLYWCH1	TFPT	ABCF1		MED26	KIAA0368	IMMT	IMMT	CREB3L4	TRAP1	PSME2	COQ2
RPS16	ETS1	TCOF1	COPS7A	TACR1	C14ORF43	SREBF1	DET1		PSMB5	IQGAP1	PSMD12	PSMD12	PRKCD	TRUB1	TRA2B	DHX15
GATA1	MTA3	NRIP1	BCL2	FHL2	CPSF6	RPS13	UBR4		PTEN	MCM2	TCERG1	TCERG1	IRAK2	ISG15	MLH1	QTRT1
MED31	ARNT	VAV3	MYB	TFAP2B	ACD	PRDX1	TTC5		RPS27L	SMARCA5	ALDOA	ALDOA	MAP4K2	ARF4	SND1	PEPD
NUMA1	INTS3	UIMC1	UBTF	POLR2B	SLC25A10	TPR	EEFSEC		SIAH1	FOS	DAXX	DAXX	RBM22	EPB41L1	SNRPE	TIPRL
RAD51	POLR2J	FOXO3	SRRT	RANBP9	KPNA6	KDM5B	XPO4		SMARCA5	EIF3E	MGMT	MGMT	NDN	KRAS	EPRS	MPHOSPH10
SREBF1	JUNB	GNB2L1	MCM4	ZNF212	MIDN	ELL	BAZ1A		TFAP4	NDRG1	MKI67IP	MKI67IP	SF3B2	HECW2	C22ORF28	CDC23
ATF3	PSEN1	RCC1	ARID1A	PFN1	USP15	INO80E	LSM10		ATP5B	UBR5	SNRPF	SNRPF	PKM2	MCM4	MRPL12	ATP6V1E1
IQGAP1	CPSF2	BCL3	TAF9	HOXA5	USP10	LYAR	RTEL1		ATXN7	FZR1	EIF4G1	EIF4G1	MPP6	S100A8	IARS	UROD
LUC7L2	IPO5	ANAPC7	XIAP	NMI	SUMO4	DEK	WDR4		HIST1H1C	CCT6A	MCM5	MCM5	TEX11	NCOR1	PPP2CB	MSH6
PRKCZ	PHC2	USF1	HIST2H4A	DAXX	ANP32B	UBE2C	NFU1		HSP90B1	EPRS	RFWD2	RFWD2	MEP1A	USP11	RFWD2	RANBP1
RFC4	H2AFY	MKI67	PARK7	COG5	CDC7	MED20	GTPBP10		IRAK1	VCL	EIF2S1	EIF2S1	PSMC5	MRPL10	CBX4	COPS5
RPS27L	POLR2D	SMC4	CDC34	TRIP6	UBASH3B	NBR1	PCIF1		MCM2	UPF2	PIAS4	PIAS4	RAB27A	LAP3	MOB4	NCAPG
SNRPF	LUC7L3	LAT	HDAC9	EXOC7	IQGAP1	DDB2	STAP1		PSMA4	TSC22D1	UBA1	UBA1	RXRA	ACLY	TUBA1C	UTP20
UHRF2	ZNF326	GEMIN4	YAP1	CDC73	CEBPD	C20ORF20	NUPL2		SRSF7	SPTBN1	PCK1	PCK1	BTK	TP53BP2	NCOA6	NARFL
RPS8	SUPT3H	DDIT3	UHRF1	EGR1	FMR1	BRCA2	INTS9		THOC4	DNMT1	PSMB2	PSMB2	PTGIR	MAT2B	NAP1L1	MAEA
CFTR	UBE2W	ISG15	RFC4	SKP2	CLP1	DKC1	DONSON		THRAP3	MED26	TFG	TFG	SMC1A	QKI	HIST2H2BE	DTD1
AIFM1	ZMYM2	RPL3	CDK7	PSMC3	CPSF3L	CAMK1	CSTF1		VCL	TUBA1B	SRSF6	SRSF6	SF3A2	TPM1	C14ORF166	CAT
COPS3	NUP93	TDG	MAPT	ARNTL	HINT1	CDT1	MTG1		VPR	KRT18	SFN	SFN	TGFBR2	HMGB2	USP39	RBM19
CSE1L	MCM5	STK4	LRPPRC	DDX3X	ARL2BP	CTDP1	ACAD11		EIF3E	TFAP4	LDHB	LDHB	CEP55	ANKRD13D	EIF2C2	RBM22
H2AFZ	INTS6	SUB1	KRT18	MLX	CCNT1	ANAPC16	MEAF6		IQGAP1	IRAK1	TP73	TP73	CDK7	SNRNP200	G3BP1	EIF5B
MAD2L1	TAF4	YWHAG	BCL6	MED7	SKIV2L2	SSB	CDT1		NDRG1	RPL27	MARS	MARS	RNF111	MYH9	EIF3CL	ARPC3
POU2F1	BAG1	ZFR	CBX1	PRKCB	GTF2E2	CCNT1	ZCRB1		RAE1	PTEN	TBP	TBP	TFAP2C	UPF1	NCOA1	MTHFD1
SIN3B	CTNNBL1	CNBP	AKAP8L	RBM8A	CPNE1	PABPC4	NUFIP1		TAB1	ATXN7	SAFB	SAFB	E2F4	ITCH	RPA2	LCMT1
TOPBP1	RAD18	RBBP5	HIPK2	YAP1	NEIL2	WDR77	ASRGL1		ATP6V1B1	RPS29	ACTA2	ACTA2	PSMD11	RNF11	RBBP5	OGG1
ANAPC5	MKI67	NAP1L4	ATXN2L	HNRNPH1	COPS3	TAL1	BRIP1		CALR	RPS15	TIMM50	TIMM50	TAB1	CRYAB	FOS	PRMT5
CCNA1	RNF4	GTF2B	NUP93	RBL1	ING3	HTT	RAB3GAP1		CCT6A	VPR	KRT18	KRT18	POMC	ZNF638	EIF3H	DDX23
CDC23	MED18	NFKB2	POU2F1	KRAS	GLYR1	TOP2A	NUP188		DNMT1	UBE2K	SF3B14	SF3B14	RAB6A	TFG	USP15	POLR2J
COIL	GTF2F2	HDLBP	SAFB2	IPO13	FBXO25	MEN1	VPRBP		EPRS	CALR	GTF3C1	GTF3C1	SBF1	PARD6B	AMFR	MTO1
GTF2H1	JMJD6	BRCA1	EHMT2	POLR3D	PVR	TRIM27	MCM10		HHV8GK18_GP81	HSF1	LYAR	LYAR	MPG	GTF2E1	VPR	PRPF38A
TAF15	TCF4	GNB1	KARS	MED28	HUWE1	BRCC3	STK38L		KRT18	POLR2E	CEBPA	CEBPA	ZHX1	TRAPPC3	INPPL1	TOP1
TERT	FUBP1	TCEB1	DPF2	RAD54B	TAF15	ANAPC13	C11ORF54		PDIA3	CHD4	WIBG	WIBG	HSPD1	FLNA	YAP1	MOGS
YWHAG	CD2AP	ZHX1	NUP153	MYB	QKI	BCL3	WDR55		PFDN1	CSE1L	UBE2N	UBE2N	NR0B2	TRIM37	USP14	MIPEP
HSP90AB1	DMAP1	MDM4	TSR1	GSK3B	TMPO	UHRF1	LUC7L3		SPTBN1	TAB1	PRPF3	PRPF3	CENPA	PIM1	RBL1	NOL6
CDC73	CDC6	MRPS28	RUNX2	WHSC1	SNRPA	PTPN11	RPAP1		TCEB2	UBA1	RPA2	RPA2	TMEM30A	CIRH1A	DNAJA1	RAD50
SMAD5	WIBG	SMAD5	PSMB6	TUBB2A	IWS1	SREK1	RNF11		TUBA1B	SMC3	NCBP1	NCBP1	GRIP1	C16ORF53	ABCF1	CTNNBL1
TRIM33	CALR	NKRF	NDRG1	GTF2E1	FAM175A	ING2	SARNP		UBE2K	RAE1	CFL1	CFL1	CYFIP2	CDKN2A	RFC4	ALG1
CBX6	PNKP	SEL1L	ERCC6	ATP1A1	TMEM38B	WRN	CKS1B		AMFR	CCND1	ABCF1	ABCF1	UBL5	CCNB1	RAN	SNRPE
CDC16	UBA2	UBE2E1	COPS4	ERCC3	RSBN1	SIRT2	MED21		HSF1	CD4	EEF1A2	EEF1A2	PTPN12	PSMC5	CSDA	RPA2
CTDP1	GADD45G	TCEB2	VPRBP	RBFOX1	ZNF800	RNF20	KDM5A		POLR2E	SMC1A	HDAC11	HDAC11	CLN5	CIAO1	RBL2	SNRPF
ING1	MNAT1	PRPF4	SHFM1	HLA-C	CDC42SE2	S100A9	NMRAL1		SIRT5	HNRNPH3	LRPPRC	LRPPRC	TLE2	PSMD5	PAK1	SLX1B
KIAA1967	CCND3	XAB2	CBX8	TP63	LIN37	SNRPB2	CDK7		SMC1A	TUBA1C	COPS3	COPS3	SEC13	CBL	KRT1	VPS25
MED23	MKI67IP	TUBB	MORF4L2	RUNX1	ZBTB17	GATAD2B	CPSF4		SMC3	AMFR	TUBB3	TUBB3	AURKB	PRDX2	RSL1D1	ATP13A1
PARK7	MPG	PRKCQ	EIF3A	RBBP5	NUP50	MLF1IP	ZC3H14		UBA1	TCEB2	MRPL12	MRPL12	LSM7	RPL30	SMC1A	GET4
PCBD1	SMU1	MCM5	LYN	ARFIP2	ZNF217	SRSF6	RANBP3		CCND1	HNRNPL	ACTN1	ACTN1	NINL	CEP250	SMC3	BRF1
TOPORS	HIST1H1B	MRPL52	DDX20	CD44	ZC3HAV1	MAD2L1	COPS7A		CHD4	EIF4A1	MAPK8	MAPK8	HDGF	EIF5A	VDR	DDX10
TRIM21	TRIM32	RNF4	ATXN3	ING5	ERCC2	SETDB1	FAM192A		CSE1L	PFDN1	MAPK6	MAPK6	APBB1	RAB35	SUPT16H	PSMD9
UBB	GTF2A1	BANF1	BUB3	SNRPD3	SIVA1	GTF2F1	TRIP12		LCK	SUPT16H	CBX3	CBX3	KIAA1279	DECR2	FTSJ3	BCS1L
CBL	TIMM50	NUP98	NR0B2	STXBP1	ZNF76	HNF4A	RNF20		MTOR	EIF3I	TARS	TARS	ANKRD28	CCNE1	TSG101	SNRNP27
ATN1	RNF111	POLA1	HDAC8	BRCA2	MYCBP2	EEF1G	ETHE1		RPL27	MTOR	WDR77	WDR77	LUC7L2	TRIM32	MED22	NADK
BCL2L1	KRT8	TERT	PSME3	CPSF6	LEPRE1	KPNA1	ZC3HC1		RPS15	UBE2E3	TK1	TK1	FSHR	MAP3K11	GPS1	ACP1
PPIA	CEBPE	UBE2N	RANGAP1	APEX1	ARNTL	RFC1	CRY2		RPS29	TBK1	PDIA6	PDIA6	HIVEP1	MLX	SHFM1	UNG
RANGAP1	HSPH1	GADD45A	PIAS3	RFX2	GADD45A	SP3	SMARCA4		SNTA1	CTTN	NUMA1	NUMA1	S100A8	C12ORF5	PRPF4	YEATS4
SKI	XRN2	AIRE	CLK3	MCRS1	DMAP1	NUP107	NIPBL		TBK1	WDR77	SUPT5H	SUPT5H	LYAR	HNRNPL	TBK1	GLRX3
ATXN3	POLA1	RING1	CDK8	LATS2	UBE2T	RPS24	RNF14		UBE2E3	RPL29	LYN	LYN	AMFR	EPAS1	SMAD7	PHB
ATXN7	SUB1	FUBP1	LMNB1	PXN	GTF3C3	SKIL	CUTC		CBX1	PA2G4	MYL6	MYL6	ACTR8	APBB2	HSPA1L	DHX8
DDB2	LRPPRC	TAF6	C14ORF166	GEMIN4	NFYB	GTF2H1	MCM9		CBX8	ATP6V1B1	H1FX	H1FX	CCR5	PPP6C	EIF4A1	ELP2
EEF1D	ERCC3	ENO1	GTF2F1	JUNB	ZMYM3	GTF2I	NDOR1		CD4	CLNS1A	NCOR2	NCOR2	UBE2H	AP4S1	USP9X	EIF2B3
MATR3	ANP32A	TUBA1C	TRIM33	DLG3	UTP18	E2F4	UFM1		CTTN	PSMD13	EIF3B	EIF3B	CBX3	EIF4G1	MTOR	SEC31A
MED16	UBE2A	EXOSC10	ZC3HAV1	WDR48	SMC5	CENPA	TAF6		EIF3I	PLSCR1	DDX39B	DDX39B	AGR3	TOB1	ATR	CSTF3
MED9	STAT5A	PRPF4B	SIAH1	POLA2	PHF12	COBRA1	PPP1R8		KIAA1377	SNRPB	CCNE1	CCNE1	CIAPIN1	CENPI	TAF10	CARS
POLR2H	XPO5	HNRNPCL1	TFAP2A	SF1	CBX6	UHRF2	CAPN7		NIF3L1	LCK	EIF2C4	EIF2C4	GEM	TUBB3	DAXX	PPP5C
RBM10	MAPK10	BOP1	PSMB7	SKI	DDX56	POLR2F	NUP35		CALCOCO2	PDIA3	UBXN7	UBXN7	NRXN1	POP7	HNRNPUL1	VAC14
RCC1	BRD4	MLH1	NAT10	HDAC9	IK	FAF1	MYCBP		CLNS1A	PHB	POLR2B	POLR2B	RNF115	ASB6	LARP1	EIF2S3
RCOR1	BAP1	RPS6KA1	CCNA1	GRIP1	NF2	H3F3A	ATPAF2		EHMT2	POLR2B	USP15	USP15	ZNF423	STOML2	EZR	CEBPZ
RFC1	ATXN1L	RCOR1	BRCA2	PPP6R1	ZNF24	INO80	C4ORF27		EIF4A1	KIAA1377	HMGA1	HMGA1	PLCG1	DHRS7B	CCNA2	LSM1
SIAH2	TRIM25	MRPL14	HNRNPUL2	PAK1	NUB1	UBE2L3	IPO13		GADD45A	NIF3L1	USP39	USP39	SULT1E1	THRA	GABARAPL1	GTF3C3
SRSF11	MED7	SNRPG	KHDRBS2	MACF1	MED12	TINF2	DDX1		GFI1B	SMARCD1	RARS	RARS	ATXN7	ATAD3A	HCFC1	ORC2
TRIM55	COMMD1	SKI	TRIM21	POLR2C	SNRPA1	POLR2L	SMYD3		H3F3A	NCOA6	VCL	VCL	SPRY2	CFDP1	ESR2	PSAT1
UBE2C	TBL1XR1	PABPN1	ZMYM2	IQCB1	COIL	ACD	CCDC101		HCFC1	SUPT5H	RALY	RALY	GABRB1	BAG4	MORF4L1	PRPF18
RPS15A	GTF3C4	NUP214	HNF4A	IL1RAP	BRE	CCNA1	TAF7L		HNRNPH3	CBX8	CREB1	CREB1	NPTX1	NCSTN	MRPL23	DNAJC21
RPS26	SRRT	GPS1	BRCC3	SNAPC1	EIF3L	POLD1	TCERG1		HNRNPL	H3F3A	GCN1L1	GCN1L1	MC4R	NOP2	VCL	SYF2
RPL6	UCHL1	DDX56	SREBF2	TAP2	CHD8	ADAR	WDR61		MME	CBX1	UBE2M	UBE2M	ACIN1	KIFC1	USP11	YOD1
RPS11	ZNF259	MRPL2	TMPO	BAI1	FNBP4	FANCD2	RBBP5		NCOA6	MBP	RAD50	RAD50	RANBP2	HIST1H3A	EIF3C	THG1L
ARID1A	ZNF512B	MED12	SIN3B	SELL	MED9	USP11	NUB1		PSMD13	NCSTN	MRE11A	MRE11A	OGT	EPHA2	PIAS1	PMS2
AXIN1	BUB3	CPSF1	TCOF1	DAZAP2	EID2	ZWINT	APEX1		SMARCD1	CDK8	HSPH1	HSPH1	CR2	POLR2F	SNRPB	ZMAT2
LMNB1	SNRPB2	ALDOA	NRIP1	ASH2L	KDM3B	NFE2L2	DDX19A		SUPT16H	HNRNPA3	POLR2C	POLR2C	MYD88	LMNA	NCSTN	GBF1
QKI	ARIH2	SNRPB2	HMGB1	SF3B1	NRBP1	ENO1	UTP6		TUBA1C	PSMB2	UBR5	UBR5	CTDSPL	MTHFD1	LRRK2	TRMT61A
RUNX2	PRPF4B	PLRG1	RARS	SMAD5	MEF2C	TRIP4	RPP40		TUBB3	TUBB3	PDCD6IP	PDCD6IP	FOXJ1	POLI	SON	UGGT1
SRSF10	NFX1	RAD51	RCC1	PDGFRB	POLR1C	MBD2	WDFY3		WDR77	PCK1	JUP	JUP	MMP9	ASXL2	RUNX1	RAD1
TOP2B	PNN	RFC2	UIMC1	INTS3	ATF5	RNF11	RGS7		ATP4A	RPL32	UTP14A	UTP14A	KLRD1	ICT1	PUF60	PMPCB
AICDA	PAF1	COBRA1	FOXO3	NSF	PDE4DIP	SMAD5	DDX24		CDC27	INPPL1	PSMD13	PSMD13	TRDN	PLSCR1	VPRBP	EXOC3
ANAPC7	ZRANB2	CPSF2	BCL3	WHSC1L1	FBXO7	CHEK1	ADAM10		CDK8	UBXN7	MAP1LC3A	MAP1LC3A	MEP1B	RAB1A	VAV1	UBA2
CDC34	UBE2B	HSPA1A	ANAPC7	PSEN2	TIA1	HNRNPAB	FBXW7		FASLG	P4HB	LMNB1	LMNB1	DLL1	CSNK1G2	TUBA4A	TBP
GEMIN4	HDLBP	ZC3H18	RANBP9	GADD45A	PCGF3	SKI	CFL2		GTF2I	TSR1	IGBP1	IGBP1	LARS2	MAP2K7	SLC9A3R1	CAPZB
MCRS1	TRIP4	BRE	USF1	NHP2L1	NCOA5	HSF1	NSMCE2		INPPL1	GTF2I	FTSJ3	FTSJ3	NMU	ATXN2L	ORC2	LSM7
MED4	XPO7	GATA1	CALR	HIST1H1A	PPP2R5C	EEF2K	NAA35		KRTAP4-12	HHV8GK18_GP81	RRS1	RRS1	RLN3	TBC1D7	ARPC2	IKBKAP
MED6	CACNA1A	SP3	PTK2	H2AFZ	UNC45A	NUDT21	MED22		MAGEA11	EHMT2	DAZAP1	DAZAP1	AMIGO2	EEF1B2	SF1	XYLB
NCBP1	FKBP4	SMU1	MKI67	VAV1	MIER1	TRIM33	BLM		MGMT	SSBP1	AURKA	AURKA	GAGE5	ING3	MSH6	AQR
RNF20	RBBP6	FXR1	SMC4	MEN1	FIGNL1	FANCL	FANCI		NCSTN	SSRP1	KRT9	KRT9	SUMO3	COIL	SSRP1	IDH3A
RSL1D1	RBBP8	XRCC1	GEMIN4	RFX3	TAF5L	SAP30	WDR83		PA2G4	UBASH3B	CCND1	CCND1	FEZ1	PGAM5	PIN1	C9ORF114
TCEB2	WDR82	SKAP2	DDIT3	IRAK1	GTPBP4	SRSF11	PREB		PHB	MLL	VRK1	VRK1	ADK	NAP1L4	SSSCA1	SEC23A
RPL19	MED13	PWP1	PSMD14	SH3GL2	APBB1	SRSF10	WDR12		POLR2B	EEF1D	AIMP2	AIMP2	CCL2	SDHA	CREB1	MRPL4
RPS5	TAF7	SENP3	TDG	HEYL	LEF1	PRPF31	RAD54B		PSMB2	RPL10L	SMC1A	SMC1A	ILF2	ADI1	INTS1	PEX10
RPL31	SAP30	E2F4	SUB1	CPSF1	YTHDC1	RPL38	POLD4		RPL29	TRRAP	RPL13A	RPL13A	SSB	RPAP3	RBM4	PHB2
CTCF	NFYA	ING2	ZFR	RPS6KB1	ANXA1	CDC73	TRIP4		SNRPB	MED28	FAF1	FAF1	EMD	LRRC42	MED23	MRI1
DVL2	RUNX1T1	SLC25A3	CNBP	CSK	BCOR	SMURF2	POLR3K		SPP1	HCFC1	SART3	SART3	TUBB3	ZMYM3	EIF3B	VPS28
KEAP1	MED30	SELS	RBM28	CAV3	PCGF1	FLNA	C14ORF166		SUPT5H	CALCOCO2	LRIF1	LRIF1	CDK11A	NR1D1	PSMD10	DCTN5
NUP98	TRIM23	ETS1	RBBP5	SLC25A5	RBM4	APITD1	RBM39		UBXN7	CDC27	COPS4	KRT2	RTN4	ABL1	SET	HIBCH
PPM1G	SKIV2L2	AUP1	NAP1L4	MLL	CHFR	CRK	SETD1B		FXR2	COPS4	KRT2	COPS4	HNRNPR	NBPF3	ASH2L	TRMT1
SREBF2	TRIM63	AXL	GTF2B	ATP5A1	BNIP3	POLR2K	CRY1		GNB1	PSMD7	UBE2L3	UBE2L3	TRIM27	PPP1R12A	MSN	ESF1
VPRBP	HSPA2	PES1	HDLBP	DHX15	ATF6B	NAA38	FOXF2		MAP1LC3B	CASP3	MTOR	MTOR	LRP6	UBXN6	MED15	ALG12
CAD	RBPMS	PPM1G	PSMD6	CCNB1	PCGF2	ZBTB7A	ACTR8		MED28	MSN	HSPA2	HSPA2	PRKCB	DYNLRB2	CDK7	NOP14
CALCOCO2	TRIP6	MED17	NFKB2	AKT2	INTS6	ADRBK1	API5		MLL	USP39	ERH	ERH	BANF1	ZFYVE16	POLR2H	RRM2
CLU	GFI1B	MRPL24	ANXA7	PPARGC1B	N4BP1	KHDRBS2	NCAPH2		P4HB	EIF3C	CTPS	CTPS	KCNJ11	ZNF740	SNRPA	GTF2H2
DEK	C14ORF166	RPL35	SREBF1	ACD	RBBP6	RPL10L	PABPN1		PCK1	MGMT	ATP2A2	ATP2A2	S100A9	GNPTAB	TAB2	DIEXF
IGF2BP3	UBASH3B	MED21	TCEB1	ITGB2	TCOF1	USF1	FERMT2		PSEN1	HNRPDL	HCFC1	HCFC1	ATL1	CDKN2D	EMD	TPT1
KHDRBS2	FKBP3	AHR	KIAA0368	MAP3K7	WDR43	RBM10	EI24		SSBP1	NOP2	RXRA	RXRA	COL1A1	TERF2IP	BCL2	TRAPPC5
MORF4L2	DDX24	NR2C1	ZHX1	S100A16	NR5A1	PHB	G3BP1		TSR1	MAP1LC3B	KPNA1	KPNA1	RANGAP1	GFAP	UBE2C	MCCC2
NAA38	XRCC1	BRIX1	MDM4	TRRAP	USP22	CTCF	METTL3		VTN	VTN	CDKN1B	CDKN1B	MAGOH	TUBG1	ACIN1	BCAS2
PIAS3	ELL	FBLN1	SMAD5	YTHDC1	LRPPRC	ITGA4	ZRANB2		BCL2L1	PDCD6IP	HSF1	HSF1	IL10RB	SPTBN1	FAF1	SMC5
PRNP	XAB2	STAT6	NKRF	CAMK2A	INTS2	TOPBP1	SIRT2		CASP3	FXR2	CDH1	PRDX2	NEF	APBB1	MRPS9	SF3B4
PSMD10	RAD52	TAL1	IRAK1	E2F4	ZC3H14	GTF2H4	DDX52		COPS4	RANGAP1	PRDX2	CDH1	HSPA1L	RPS7	AURKB	GTF2H1
RRS1	SAP30BP	SH2B2	CDC27	NGFR	CDC73	KARS	POLR3G		DDA1	MCM6	DEK	DEK	WWP1	CASK	SMURF2	KRI1
SNRPE	XPC	TEC	UBE2E1	HIPK2	H3F3A	RNF40	HSBP1		EEF1D	PSEN1	IK	IK	C1QBP	CRMP1	UBASH3B	C9ORF41
WWP1	ERCC8	TAF1	TCEB2	SVIL	RING1	NUP214	PPIP5K1		HNRNPA3	CARM1	MTHFD1	MTHFD1	CPNE1	IRF3	COMMD1	PIK3C3
ZHX1	IKZF1	STRN	PRPF4	RCHY1	TRIM21	EXOSC4	RPS16		MSN	PSMD12	ESR2	ESR2	EEF1D	GAK	SMARCD1	SEC61G
RPL24	RECQL5	INSIG2	XAB2	YES1	MAFK	YAF2	ISOC2		RANGAP1	GADD45A	UBASH3B	UBASH3B	RPL14	DDX10	BAG6	GTF2F2
ITGA4	POLR1A	PSIP1	MCM5	RPS6KA6	NAA10	RPSA	NAP1L1		RPL32	USP4	NEDD4L	NEDD4L	IGFBP7	UNG	EBNA-LP	LEO1
RPL7A	PDS5A	MEF2D	CFL1	RAN	ALAS1	PHF5A	UBR2		SHFM1	DDA1	PSMB4	PSMB4	TUBB4B	PARP3	MORF4L2	COG8
CDC25A	RNF40	MAPK6	PRKCA	KCNA5	IPO5	HMGA1	PSME1		SSRP1	NOP58	SLC9A3R1	SLC9A3R1	RIOK2	KARS	HNRNPH2	RAD23B
CNBP	SP3	IKBKAP	TIMM50	HLA-A	IPO9	PHC2	MTMR2		TRRAP	TCERG1	VPR	VPR	VEGFA	KPNA1	RING1	USP14
MCM4	TFAP2A	PRKACB	RNF4	SMARCC2	CRY1	TAF13	TBC1D2		UBASH3B	ACIN1	SNRPC	SNRPC	MCM6	BLOC1S2	INTS5	CAND1
NUP214	THOC6	TUBG1	NEDD4L	PRKAR1A	ARID3A	LUC7L3	NUP210		USP39	SND1	ACTL6A	ACTL6A	ETV5	EIF6	ZAP70	BTAF1
POLD1	MSN	POLR2H	POLA1	HNRNPF	POLR2D	MATR3	THOC6		ACIN1	SMARCE1	DDX18	DDX18	NMI	CDC25A	CDK19	NUP93
POU5F1	DNAJB1	CENPA	NUP98	DNMT3B	MED18	JUNB	NCAPD3		CANX	HMGA1	MSH6	MSH6	XIAP	SF3A3	NOLC1	ECD
PRPF31	PPP6R3	WBP4	SMURF2	CYLD	FOXM1	PPARGC1A	SETD3		EIF3C	CCNE1	KRT5	KRT5	FBP1	PIN1	LRIF1	PGS1
TCEA1	EXOSC4	CTNNBL1	TERT	RYBP	RREB1	RPL9	RPAP2		FAF2	AIFM1	SETDB1	SETDB1	CYP2E1	RARA	S100A9	SNRPG
TINF2	RPS6KA5	NFX1	UBE2N	RBPMS	TXNL1	POLR1C	CHRAC1		KEAP1	PHB2	ZBTB16	ZBTB16	U2AF2	RFWD3	ARID1A	GTF2A2
ANAPC1	EEF1A2	PRPF31	BANF1	HSPB2	FKBP3	KHSRP	IPMK		MCM6	FAF2	ACTA1	ACTA1	GNB4	NARF	FAM40A	ANAPC10
DAZAP2	UBQLN2	COPS8	AXIN1	COTL1	LUC7L3	TFDP1	RPS27L		PDCD6IP	FKBP8	PSMD8	PSMD8	GRHPR	HIST4H4	SKIL	DPH2
EIF3E	PPP1R12A	SSBP1	TSG101	HNRNPUL1	CPS1	RBM25	FLII		PSMD7	MME	CLNS1A	CLNS1A	SUGT1	PRKACA	MLL	PMM2
HNRNPAB	NFYC	MRPL51	HSPA2	TP53BP1	SIRT6	ADRB2	RPP38		RPL10L	GFI1B	POLR2E	POLR2E	RIPK1	UBE2L3	STAU1	DHX38
MED15	RPA3	NUP107	GADD45A	ZZZ3	GATAD2B	PRPF4B	SURF6		TRIP13	SRSF2	PGK1	PGK1	RPA1	FAM127B	SRSF9	UTP15
MED25	DCAF7	CHAF1A	RING1	SF3B2	CKS1B	FOXO3	POLE4		USP4	CSDA	BCLAF1	BCLAF1	NUDT21	DAB2	AIMP1	FDPS
NR1H2	PSIP1	COMMD1	EIF2S1	USP26	MPHOSPH6	PCGF2	INO80C		APOA1	BCL2L1	C14ORF166	C14ORF166	MAPK8IP2	RAD50	UBXN1	DNAJC9
NSUN2	CLN3	PBRM1	FUBP1	DDX17	MSN	SNRPG	ZCCHC8		CARM1	MAP3K5	INPPL1	INPPL1	CLIC1	CDC34	TRA2A	DAK
PPP2CB	ERBB2IP	RBM17	TAF6	PSMB2	RCC1	ZNF326	RPL15		HMGA1	PRPF6	PIK3R1	PIK3R1	RAB5A	SPC24	NPLOC4	REV1
SVIL	BRE	MRPL10	AIRE	VASP	KDM5A	C11ORF51	RPS20		HNRPDL	TPR	PPARG	PPARG	LGALS3BP	CMAS	FANCM	CDC16
TSR1	INTS5	PDCD11	RPN2	PRKCG	ADNP	C1ORF86	PDC		LAMTOR3	PSMB3	CALR	FUBP1	RBL2	DCAF7	BCAR1	NAA20
EEF2K	PRKCB	IRF3	EXOSC10	PRMT7	SNAI1	PPP1CB	CSTF2		NOP2	ENO1	H2AFY	CALR	TTN	UBE3C	ERBB3	WDR48
RPL18	DAB2	SAMHD1	CLNS1A	ADORA1	HMGB2	KRT14	TMEM97		PSMD12	SHFM1	ANXA7	H2AFY	INSR	IK	ZC3H13	PEX5
RPS20	MEF2D	MRPL4	PRPF4B	PARD3	NCAPD3	MBD3L1	NUP50		SMARCE1	SAFB	FUBP1	ANXA7	PSMC3	RAE1	PAAF1	DNPEP
RPL21	NMI	MRPL50	HNRNPCL1	HTR1A	ZBTB33	LIN54	NCLN		SND1	PRPF3	SF3A3	SF3A3	SERBP1	PCMT1	FBXW7	MTG1
DDX20	TRIP13	COIL	HIST2H3C	POLD1	ZFP1	PHC3	PICALM		TCERG1	THRA	CTBP1	CTBP1	HCK	LMAN1	SRSF2	BECN1
IKBKAP	CCNH	AATF	BOP1	GTF2A1L	BTF3	STAG2	CSTF2T		THRA	USP2	NUP93	NUP93	EDF1	WWP1	SETDB1	DDX46
JAK1	FEN1	HIST1H2AB	EIF5A	ARAP1	RNF14	SREBF2	SERBP1		UBE2H	RBL1	PTMA	PTMA	EIF3H	EIF1	EEF1E1	SMARCA5
JUP	WWP2	VIM	CASP3	HNF4A	RPRD1A	TAF15	SMG5		AIFM1	SERPINH1	KRT14	KRT14	DIABLO	PARK7	TP63	ZNF593
BCL3	PHF8	ZNF638	MLH1	TAF9	KRT8	FBXW11	NUPL1		CCNE1	PSMB4	PSMB3	PSMB3	CASP8	FYN	SIRT2	HRSP12
CD2BP2	PPARA	RYBP	PAK1	RBM4B	SNAPC1	COMMD1	CEPT1		CD2AP	CANX	EIF4B	EIF4B	STAT6	FXR2	TCERG1	SPTLC2
ERCC6	UBE2S	KPNA4	SNRPG	STK24	PHC2	NFKB2	RRP1		CLU	MRE11A	PSMD7	PSMD7	DDX5	PIAS1	RHOA	GLUL
LYAR	RBPJ	RFC5	SKI	CD4	CAMK1	THOC2	MCRS1		CTBP2	RPL36	PSMB6	PSMB6	DNMT3A	CASP2	FLNA	PPOX
NOLC1	POP1	C20ORF20	RCOR1	FBL	PIM1	APBB1	SELENBP1		EIF2C2	TAF9	TRAP1	TRAP1	TRIM21	ZSCAN18	CTTNBP2	TOMM40
NPLOC4	NSFL1C	IRS2	PABPN1	SREBF1	MKI67	USP22	MAU2		EIF2C4	GNB1	AHCYL1	AHCYL1	GK	KIF1B	RBM8A	PRPF4
OGT	TNPO1	PDS5A	NUP214	NCK1	IPO11	PNO1	PUF60		FANCA	IARS	KIAA0368	KIAA0368	SND1	HSP90B1	TFAP4	ACO2
POLR2G	TAF5	UBE2E3	DNAJA3	PRKCI	CTNNBL1	PCGF3	EAPP		FKBP8	LAMTOR3	CANX	CANX	KNG1	RWDD2B	BMPR1B	TRAPPC3
STAT6	RPAP1	WDR18	JAK2	RAB11A	AES	CPSF2	MED18		FLOT1	NCOA1	LUC7L3	LUC7L3	RALA	NAP1L1	ATP5B	IPO9
UBTF	NEK6	TIAL1	GPS1	NFE2	ARL3	DPF2	TERT		LATS1	PRKCZ	RAE1	RAE1	STK24	CTNNA1	TUBG1	NOM1
UIMC1	LMO2	NDUFS1	DDX56	ANKRD28	DCAF6	CPSF6	TARDBP		MAP3K5	KEAP1	VDAC2	VDAC2	TGM2	IGBP1	RAD51	ARPC1A
USF1	NR2C1	IPO5	TOPBP1	HSPA1B	DDX46	SMARCD2	RPL18A		NOP58	FLOT1	EIF3F	EIF3F	TP73	UIMC1	SIKE1	PTGES3
USP2	ZC3H18	BAG1	MED12	CBLB	C16ORF53	CRYAB	TXNL4B		PHB2	PSMD8	GTPBP4	GTPBP4	DMBT1	MXI1	KARS	XPOT
WBP4	SNRNP40	DMAP1	AIMP2	SCAND1	CSTF1	PIAS3	BBS1		PSMB3	CCNA2	C22ORF28	C22ORF28	RC3H1	EIF3G	RPL26	TSR2
RPL13	PBRM1	DCTN1	CPSF1	PYCARD	RUNX3	NSUN2	FBXO11		RBL1	TOLLIP	CCNB1	CCNB1	ESRRA	RAD23A	PSME1	RTF1
CAV1	TRIM5	RBBP6	SNRPB2	VAV2	RBM12	BUB1	SLC4A1AP		RYK	GNL3	FOS	FOS	EIF2AK2	PDIA3	UBE3A	LSM2
RPL37A	COPS8	MED23	RNF11	TP73	RNGTT	LSM2	NPEPPS		TAB2	KRTAP4-12	TADA2A	TADA2A	YAP1	YTHDF1	CCND1	IDI1
RPL7	ING2	FKBP3	PRKCZ	SGK1	BCL11A	WBP4	GCK		TAF9	HUWE1	TUBB2B	TUBB2B	VCL	KHDRBS1	NSUN2	XRCC6
ACTN4	GPS1	PAG1	RFC2	MAGED1	ADRB2	MAPT	ALDH6A1		TOLLIP	CD2AP	PRDX3	PRDX3	SRSF3	SNRPD3	PRMT5	GBE1
AIMP2	ZSCAN1	ASH2L	PLRG1	TBXA2R	MED17	TADA3	INTS10		USP2	LATS1	HIST1H1D	HIST1H1D	GAG	MAPK13	SSBP1	RPTOR
ANAPC2	WWOX	EHMT1	PNN	SMARCE1	HSPA2	KIAA1967	PPT1		WDR48	UBE2H	TGM2	TGM2	NEK6	TPR	THRAP3	GTF2E2
CBX2	TRIM8	MEF2A	ANXA1	MAPK7	KLF4	NR4A1	CCNO		APBB1	TAB2	GFAP	GFAP	AICDA	PCGF6	MED8	RRS1
FANCD2	INTS1	COPS7B	PSMD10	GATA3	ASH1L	PAF1	IPPK		ATXN3	KIAA1967	ATP5C1	ATP5C1	PSEN2	CSDE1	PTMA	MNAT1
NLK	DYRK2	ERCC8	RAD51	ERBB4	MORC3	BOP1	DRAP1		CBX4	VAV1	IRAK1	IRAK1	ERH	RBM17	PLSCR1	HMBS
RELB	KPNA3	SHB	COBRA1	VAPA	MYCBP	CKS1B	NFX1		CCNA2	EIF2C4	RBM8A	RBM8A	RPS3	DYNC1LI2	ZBTB16	NDUFA12
TXN	TCOF1	CUL1	CPSF2	PPP1CB	ANP32A	IGF2BP1	KIAA1429		COIL	APBB1	HIST2H4A	HIST2H4A	MYCBP	TNFRSF1A	EIF3K	EXOSC5
BIRC3	SOD1	HIST1H1D	HIST1H4F	PRPF3	ZNF451	NFYB	INTS7		CSDA	ATXN3	ACTN4	ACTN4	PIK3R2	HAUS8	RPL28	ISYNA1
CPSF1	FASLG	PARK2	ZC3H18	MCM2	JDP2	PBRM1	SMARCAD1		ENO1	PSME3	CALU	CALU	CEBPB	RPL24	BIRC3	CNOT3
ESRRA	ACD	CHFR	BRE	ANK1	DDX27	RPL5	DYNLT3		HOXA1	WDR48	MAP3K7	MAP3K7	PSME3	USP28	NBN	VPS36
H1FX	UCHL3	PMS1	GATA1	CHD7	GPS2	CBX2	MYH7		MAPK9	MAPK9	LATS2	LATS2	SARS	ZCCHC7	SH3GL1	GANAB
KHSRP	ATXN2L	CCNT1	UBXN1	HSP90B1	TFAP2B	HIST2H3C	RPL10A		MRE11A	FASLG	PTGES3	PTGES3	ADRM1	PLEKHJ1	LATS1	PEX16
NUP153	TDG	ACTB	TBL1XR1	MSX1	TSPYL2	ARID1B	NRBP1		NCOA1	SIRT5	DDX56	DDX56	TRIM37	ETFB	JAK1	HEATR1
PELP1	LSM4	KCNA5	IARS	HRAS	TCF4	CHEK2	MED19		PRKCZ	CTBP2	APEX1	APEX1	MACF1	GOLGA4	HSF1	PPTC7
PLSCR1	LEF1	NUP205	SP3	ELK1	TIMM50	SF3B5	PTPN23		PRPF3	PHGDH	XIAP	XIAP	ACVR1B	PAICS	TAF1	IBA57
PMS1	ERG	PRKCB	XRCC1	NUP62	PABPN1	TRIM24	GLYR1		PRPF6	UBE2V1	CAV1	CAV1	KRAS	ARID3A	IL7R	STIP1
PMS2	REL	GATAD2B	FXR1	H3F3C	RPN2	SUPT5H	CLUAP1		PSMB4	CLU	RPL36A	RPL36A	LDB1	SYF2	PRDX1	LSM4
PPP5C	NR1H4	ADNP	PWP1	AUP1	MED24	GEMIN4	SMARCC2		SAFB	RUNX1	TERF2IP	TERF2IP	VPR	STK4	PCBP2	UBA52
RBM25	LARP7	ERG	SENP3	NCOA2	RERE	PDS5A	RCC1		SERPINH1	SLC25A6	SRSF4	SRSF4	SNAP23	PPHLN1	EIF2B2	PEX14
SNRPC	ANXA1	HERPUD1	SMU1	QKI	DRG1	QKI	TAF12		SRSF2	BTK	NCSTN	NCSTN	DNMT1	BASP1	PDCD10	ATG5
SRA1	ADRM1	DCAF7	E2F4	RAC2	CDCA2	CHAF1A	RPL30		TPR	ACACA	MCM4	EIF3D	SUMO4	APITD1	ATF3	MMS19
SRSF4	SAP130	MTA3	ING2	IRF6	POLR2J	TAF9B	PASK		XRN1	MAGEA11	EIF3D	MCM4	ZBED1	ZNF483	MARS	NOC2L
USP21	ZCCHC8	GTF3C4	ETS1	THOC4	RAD51	TAF8	PUS3		BTK	JAK1	CPSF6	CPSF6	CTTN	XPO5	PIAS4	DYNC1H1
ZWINT	DTL	WIBG	MAP3K7	S1PR1	ASH2L	H2AFY	SUZ12		CAPN1	FANCA	COPS7A	COPS7A	PDCD6IP	TPI1	EIF2B3	RAE1
ISG15	NFIA	UBA2	NPLOC4	HLA-B	GTF3C4	POU2F1	SMARCAL1		HUWE1	CBX4	ALB	ALB	CCT5	IKBKB	IQGAP1	D2HGDH
RPL14	USP22	PLG	PES1	RASA1	POM121	TGFBR1	TARBP1		IARS	MED31	YAP1	YAP1	RBBP6	NPLOC4	ACTR3	DAD1
RPL17	PRAME	RPS27	AKAP8	PHC2	TOPBP1	H2AFZ	PAK1IP1		JAK1	USP21	BLM	BLM	ATP5C1	PNMAL1	P4HB	TPRKB
ARNT	ASF1A	DDX42	PPM1G	NUP214	WDR4	HMGB1	RPS5		MED31	PABPC4	ADAR	ADAR	CASP1	NFKB1	MED27	PEX13
CFL1	FOXO1	TLE1	MED17	RELB	RNF111	LIN9	AGFG1		PRKAR1A	MYOD1	DDX6	DDX6	TSSK3	PLCG1	CCNE1	NAA10
MDM4	PPP4C	FANCD2	MED21	MCM10	UBE3C	BRE	RPL7A		PSMD8	RCC1	MOV10	MOV10	CLGN	SRR	RYBP	TIMM44
PTGES3	PPARD	UBE4B	ACLY	TFAP2A	CHRAC1	HSPA1B	RPL17		PSME3	PGR	MSN	MSN	NUB1	RPL3	TRIM63	CECR5
PTPN11	UFM1	PPP6R3	NR2C1	FAS	PTBP2	THOC6	DNAJB11		RANBP9	PRKAR1A	STIP1	STIP1	DPM1	DPYSL2	TXNL1	PPIL4
SPI1	ZNF24	DDX23	TNFRSF1A	SF3A1	FYTTD1	ERCC6	POLI		RPL36	PCBP2	HUWE1	HUWE1	CAMK2G	DNAJA2	ECSIT	STOML2
UBE4B	DNAJB11	CSNK2A2	BRIX1	LMNB1	PRIM2	MNAT1	RPL21		VAV1	TRA2B	UBXN1	UBXN1	SNRNP70	PRMT5	PDIA4	NDC80
WRN	CSTF2	PSMD4	STAT6	ACVR1	MLX	XRCC1	PRCC		BLM	NAP1L1	CHEK1	CHEK1	SLC9A3R2	TPRA1	PDIA3	CDC40
ANAPC4	RASSF1	GATAD2A	TAL1	MPDZ	PRPF39	PHC1	LRRC16A		ERBB2IP	COIL	TRRAP	TRRAP	CIRBP	SRSF5	EIF3I	THUMPD1
BCAS2	TTN	PHF5A	AHR	IL4R	HELZ	RPL11	ILF2		GNAI2	RANBP9	TUBB6	TUBB6	SMARCAD1	DNM2	EXOSC10	ATP6V0D1
C20ORF20	HIST1H3E	PKM2	FHL2	HIST2H2AA3	SATB1	BRMS1L	PBRM1		GNL3	ATP6V1B2	TCEB2	TCEB2	KLHL12	PCK1	SLC25A3	DDO
CIRBP	BACH1	SPRY1	TAF1	FAF1	MED7	RPL4	XPO6		KIAA1967	SPP1	FKBP8	FKBP8	RPL31	C16ORF70	FADD	PRKCSH

## Sheet: Top 10%
The true essential proteins in the top 10% of proteins ranked by LSED-XC methods and XC methods in Homo sapiens.
The proteins are ranked in the descending order based on their Localization-specific Centrality Scores and centrality scores computed by LSED-XC methods and XC methods.
Each column lists the top 10% percentage of proteins ranked by each method.
Highlighted proteins are ture essential proteins
LSED_DC	LSED_IC	LSED_EC	LSED_SC	LSED_BC	LSED_CC	LSED_NC	LSED_ION		DC	IC	EC	SC	BC	CC	NC	ION
UBC	NRF1	SUMO2	UBC	UBC	NRF1	UBC	PNO1		UBC	UBC	UBC	UBC	UBC	UBC	UBC	RPS16
NRF1	SUMO2	NRF1	SUMO2	NRF1	SUMO2	SUMO2	POLR2B		NRF1	NRF1	CUL3	CUL3	NRF1	NRF1	NRF1	RPL9
SUMO2	CUL3	HSP90AA1	CUL3	ELAVL1	SUMO1	NRF1	POLR3B		APP	APP	NRF1	NRF1	APP	APP	ELAVL1	RPL11
ELAVL1	SUMO1	ELAVL1	NRF1	SUMO2	CUL3	ELAVL1	ERCC3		ELAVL1	ELAVL1	SUMO2	SUMO2	ELAVL1	ELAVL1	APP	RPS20
CUL3	RNF2	SUMO1	ELAVL1	APP	HDAC1	CUL3	POLR3A		SUMO2	SUMO2	ELAVL1	ELAVL1	SUMO2	HSP90AA1	CUL3	RPS15A
SUMO1	SIRT7	COPS5	SUMO1	SUMO1	HDAC2	HDAC1	ELP3		CUL3	CUL3	COPS5	COPS5	SNCA	CUL3	SUMO2	RPS17L
RNF2	COPS5	CAND1	COPS5	HDAC1	MYC	SUMO1	RFC3		COPS5	COPS5	APP	APP	HSP90AA1	SUMO2	COPS5	RPL23
SIRT7	CAND1	RNF2	CAND1	CUL3	RNF2	CAND1	EIF6		SUMO1	SUMO1	FN1	FN1	DLG4	SUMO1	CAND1	RPL15
HDAC1	ESR1	EED	CUL1	TP53	ESR1	COPS5	OLA1		HSP90AA1	FN1	CAND1	CAND1	RAD23A	HSPA8	HSP90AA1	RPS3
TP53	MYC	SIRT7	TP53	MYC	COPS5	TP53	POLR3H		FN1	HSP90AA1	CUL1	CUL1	CUL3	COPS5	CUL1	RPS2
COPS5	EED	HDAC1	RNF2	HSP90AA1	EED	RNF2	POLR2A		RNF2	RNF2	CDK2	CDK2	HTT	NPM1	SUMO1	RPS18
CAND1	UBD	ICT1	ESR1	EP300	EP300	CUL1	NOP58		CAND1	SIRT7	SUMO1	SUMO1	SUMO1	PARK2	FN1	RPS3A
ESR1	EP300	UBD	EED	ESR1	CAND1	ESR1	POLR1C		UBD	CAND1	RNF2	RNF2	FBXO6	CSNK2A1	RNF2	RPS15
MYC	HDAC2	NEDD8	CDK2	KDM1A	CREBBP	EED	TSR1		SIRT7	CUL1	HSP90AA1	HSP90AA1	BAG3	TUBB	HDAC1	PNO1
CUL1	BRCA1	SHC1	SIRT7	COPS5	BRCA1	HDAC2	PRIM1		CUL1	UBD	ITGA4	ITGA4	COPS5	TP53	CDK2	RPS12
EED	NEDD8	HDAC2	HDAC1	RNF2	PRKDC	MYC	DKC1		CDK2	CDK2	ESR1	ESR1	UBD	YWHAZ	TP53	RPL30
CDK2	SUZ12	CBL	MYC	HDAC2	HDAC3	EP300	POLR2H		FBXO6	FBXO6	UBD	UBD	FN1	RNF2	CUL5	RPL4
UBD	BMI1	HNRNPU	UBD	CREBBP	PARP1	SIRT7	RNASEH2A		MYC	MYC	SIRT7	SIRT7	CASP10	FN1	UBD	RPS5
EP300	CREBBP	EP300	NEDD8	DLG4	TRIM28	CUL5	CRNKL1		TP53	TP53	VCAM1	VCAM1	HDAC1	GRB2	ESR1	RPL18A
HDAC2	UBE2I	APP	CUL2	UBD	SMARCA4	BRCA1	POLR2F		HDAC1	ESR1	CUL2	CUL2	TP53	MYC	FBXO6	RPL10A
BRCA1	HDAC3	SUZ12	HDAC2	SRPK1	UBD	UBD	BRIX1		ESR1	HDAC1	EED	EED	GRB2	SRRM2	GRB2	PSMD14
CSNK2A1	AR	TARDBP	NPM1	GRB2	POLR2A	NEDD8	RFC5		ITGA4	ITGA4	NEDD8	NEDD8	CALM1	HNRNPA1	MYC	RPL17
NEDD8	HNRNPU	PIK3R1	HNRNPU	CBX5	EZH2	CREBBP	PRPF8		EGFR	EED	FBXO6	FBXO6	MYC	HDAC2	EED	RPL12
SOX2	SIRT1	HNRNPM	CUL5	SIRT7	XRCC6	CUL2	NOP56		EED	EGFR	CUL5	CUL5	PPP1CA	VHL	CUL2	RPL21
CUL2	POLR2A	SRRM2	BRCA1	CDK2	SRRM2	SUZ12	POLR2E		GRB2	VCP	TP53	TP53	BRCA1	MDM2	HDAC2	RPS9
VCP	EGFR	CUL4B	EP300	EGFR	RBBP4	CSNK2A1	ERCC2		VCP	VCAM1	NPM1	NPM1	ATXN1	VCP	NEDD8	RPS8
MDM2	HSPA4	NCL	CSNK2A1	SRPK2	HNRNPU	NPM1	RFC2		CUL2	GRB2	MYC	MYC	CUL1	HSPA4	ITGA4	RPL32
BMI1	CUL4B	BMI1	MDM2	BRCA1	UBE2I	MDM2	PRPF31		VCAM1	CUL2	HNRNPU	HNRNPU	RNF2	CTNNB1	SIRT7	RPL7A
CREBBP	RB1	DDX5	HNRNPA1	CSNK2A1	SIRT1	VCP	CWC15		CUL5	CUL5	RPS3	RPS3	CAND1	HSPA9	VCP	RPL8
SUZ12	HNRNPA1	PRKDC	VCP	TCF3	HNRNPA1	HNRNPU	POLD1		BAG3	NEDD8	YWHAZ	YWHAZ	ILF3	EEF1A1	YWHAZ	RPS11
CUL5	BARD1	CREBBP	SUZ12	CAND1	BMI1	UBE2I	POLR2G		BRCA1	BRCA1	CSNK1E	CSNK1E	KDM1A	PRKDC	EGFR	RPL5
HDAC5	SP1	ITGA4	HNRNPK	CFTR	RB1	BMI1	NMD3		SNCA	PARK2	RPS6	RPS6	EGFR	STUB1	CUL4B	PSMD6
NPM1	EZH2	HSPA4	YWHAZ	EED	SUZ12	SMAD3	FEN1		NEDD8	EP300	VCP	VCP	ALB	CUL1	EP300	KARS
SMAD3	KDM1A	PARP1	HDAC5	TRIM28	CEBPB	POLR2A	PRIM2		EP300	YWHAQ	RPS2	RPS2	EP300	CDK2	NPM1	RPS23
UBE2I	TARDBP	SYK	TARDBP	EWSR1	AR	PSMD4	IMP4		YWHAQ	YWHAZ	TARDBP	TARDBP	MBP	SRSF1	VCAM1	RPL13
YWHAZ	PCNA	RPS4X	HNRNPM	CALM1	HSPA4	CUL4B	PRPF6		PARK2	NPM1	PAN2	PAN2	UBQLN1	ACTB	RPS3	RPS6
HDAC3	PRKDC	TRIM28	HSPA8	HDAC3	PCNA	PARK2	POLR3F		YWHAZ	SQSTM1	RPS4X	RPS4X	CDK2	YWHAG	RPS6	RPS13
PARK2	SMARCA4	RPS3	PARK2	ATXN1	NEDD8	HNRNPA1	CBS		NPM1	BAG3	RIOK2	RIOK2	HDAC2	HDAC1	YWHAQ	RPL3
AR	SIN3A	UBE2I	YBX1	MDM2	SMARCC1	SIN3A	POLR1B		SQSTM1	BMI1	PARK2	PARK2	SRPK1	ESR1	RPS4X	PSMC6
SIRT1	HECW2	SMARCA4	SRRM2	TERF1	KDM1A	HDAC3	BYSL		CALM1	HDAC2	ILK	ILK	YWHAQ	GSK3B	BRCA1	PSMB3
EGFR	PARP1	XRCC6	DHX9	BAG3	HNRNPK	TARDBP	SUPT16H		HDAC2	ILK	ILF3	ILF3	VCP	NEDD8	RPS2	PSMC1
SMURF1	CDK9	EZH2	CUL4B	SIRT1	SP1	SMARCA4	NHP2L1		DLG4	CSNK2A1	HSPA8	HSPA8	POT1	CAND1	SQSTM1	RPS19
HNRNPU	TRIM28	RPS16	NCL	SOX2	NONO	EIF4A3	METTL1		BMI1	CALM1	SQSTM1	SQSTM1	HECW2	VIM	PSMD4	RPL19
POLR2A	HDGF	VCP	BMI1	MDFI	TOP1	PCNA	WDR3		ILK	PAN2	EEF1A1	EEF1A1	ESR1	EED	COPS6	RPS7
SQSTM1	PAXIP1	RPS23	DDX5	TERF2	YY1	RB1	RPF2		CSNK2A1	HDAC5	CUL4B	CUL4B	LYN	GAPDH	ILF3	PSMD2
CTNNB1	SRRM2	TOP1	PRKDC	CAV1	XRCC5	SP1	NAT10		PAN2	SUZ12	RPS16	RPS16	YWHAB	HSPD1	RPS3A	TUFM
KDM1A	XRCC6	SRSF1	EEF1A1	VCP	DHX9	SRRM2	SKIV2L2		HDAC5	SOX2	RPS3A	RPS3A	UBQLN4	SRPK1	RPS16	RPL27A
CUL4B	HSPA5	RELA	CREBBP	PPP1CA	DDX3X	RELA	PCNA		SUZ12	ARRB2	HNRNPM	HNRNPM	YWHAZ	PARP1	CUL4A	PSMD3
RB1	HNRNPK	POLR2A	SQSTM1	AR	SIN3A	TRIM28	BOP1		SOX2	CSNK1E	HDAC1	HDAC1	EWSR1	SMAD3	HNRNPU	RPL31
ARRB2	UBQLN1	CDK9	HSPA5	YWHAB	NCL	AR	RSL24D1		UBQLN1	UBQLN1	RPS8	RPS8	SMAD3	CSNK1E	PARK2	RPL18
HSPA4	YBX1	RPS8	RPS3	NPM1	SRSF1	APP	RPA1		ARRB2	SMURF1	RPL23A	RPL23A	CSNK2A1	UBD	RPS24	PSMC2
RELA	COPS6	ILF2	CSNK1E	CUL1	RUVBL1	HNRNPM	GTF2H4		CSNK1E	YWHAE	RPL5	RPL5	LNX1	PTBP1	RPS23	POLR2B
HNRNPA1	TERF1	HNRNPR	ARRB2	SUV39H1	SRPK1	TBP	SF3B1		YWHAE	CUL4B	CSNK1A1	CSNK1A1	PPP1CC	PTK2	YWHAE	RPS24
BARD1	TERF2	SF3B1	EIF4A3	BMI1	HNRNPM	JUN	TXNL1		SMURF1	TAT	HSPA5	HSPA5	GSK3B	TOP1	RPL23A	PSMC3
SP1	HNRNPM	SIRT1	VHL	SP1	CHD3	SMAD2	PLRG1		SMAD3	SMAD3	RPL4	RPL4	MDFI	HNRNPU	TARDBP	RPL6
VHL	DHX9	HNRNPC	SMURF1	POT1	E2F1	HNRNPK	WBSCR22		CUL4B	MDM2	RPS24	RPS24	CTNNB1	TARDBP	RPL5	POLR3B
EZH2	HIST1H3A	XRCC5	HSPA4	TLE1	HNRNPH1	CTNNB1	POLR2L		ILF3	SNCA	RPL11	RPL11	SIRT7	RPS16	RPS8	PSMD13
CSNK1E	LMNA	U2AF2	PARP1	NEDD4	EWSR1	KDM1A	RUVBL1		TAT	EEF1A1	ARRB2	ARRB2	NPM1	SNRNP70	CSNK2A1	RPL23A
SMAD2	H2AFX	RPS15A	TRIM28	UBE2I	SF3B1	YBX1	MCM2		MDM2	HNRNPU	NCL	NCL	SQSTM1	TRIM28	YWHAB	PSMB2
GSK3B	DDB1	H2AFX	CTNNB1	KDM5B	CDK9	DHX9	TXNL4A		TERF1	ILF3	HNRNPA1	HNRNPA1	SRPK2	YWHAB	BMI1	RPS14
TARDBP	NCL	RPL19	ILF3	HDAC5	WDR5	PSMC5	XAB2		YWHAB	TERF1	HDAC5	HDAC5	CFTR	SNCA	SUZ12	PSMD12
PCNA	MDC1	SP1	PSMD4	SIN3A	SMARCB1	HDAC5	PELO		COPS6	HSPA8	RPL6	RPL6	YWHAE	XRCC6	RPS13	RPL36
HECW2	NCOR1	RPS11	UBE2I	POLR2A	NCOR1	RBBP4	MRTO4		NEDD4	COPS6	RPS23	RPS23	PARK2	RBX1	RPL6	PSMD1
EEF1A1	ILF3	RPL6	SMAD3	SRC	HSPA5	HSPA4	SF3B3		GSK3B	DLG4	RPS13	RPS13	TERF1	HNRNPK	RPL11	RPL14
SIN3A	RUVBL2	RPS26	SMARCA4	RB1	RBM14	MED26	MCM4		UBE2I	YWHAB	YWHAQ	YWHAQ	UBE2I	HSPA5	RPL19	PSMB1
HSPA8	SRPK2	BARD1	XRCC6	CTNNB1	PIAS4	ILF3	TP53RK		EEF1A1	GSK3B	RPL23	RPL23	CUL2	SET	SMAD3	RPL27
PSMD4	XRCC5	RUVBL2	EZH2	RAD21	DDX5	SF3A2	POLE		HECW2	UBE2I	UBL4A	UBL4A	HDAC6	CCT8	RPL4	NOP58
PRKDC	DDX5	HNRNPF	RPS6	VHL	ATM	PSMA2	MCM5		HNRNPU	PSMD4	PSMD4	PSMD4	PAXIP1	EZH2	CREBBP	NEMF
TRIM28	SRPK1	RPL31	PAN2	SMARCA4	CREB1	COPS6	GINS1		HSPA8	HSPA4	HSP90AB1	HSP90AB1	NEDD4	AKT1	RPL18	NOP56
SMARCA4	KAT2B	RPL18	AR	IKBKG	CBX5	MED1	SF3A3		PPP1CA	NEDD4	RPS14	RPS14	RAD21	HGS	UBQLN1	QARS
CDK9	NR3C1	RPS5	TOP1	SMAD2	RUVBL2	VHL	POLD2		PSMD4	RIOK2	CSNK2A1	CSNK2A1	VHL	DDX17	DCUN1D1	ATP6V1D
PARP1	RBBP4	DDX17	SRSF1	HECW2	U2AF2	PARP1	KIN		KDM1A	UBL4A	RPL19	RPL19	SIRT1	DDX3X	RPL23	ERCC3
HDGF	TBP	JUN	RELA	SUZ12	RAD23B	SIRT1	RFC4		HSPA4	TARDBP	RPS11	RPS11	HDAC4	RUVBL2	RPS15A	PSMD7
PAXIP1	EWSR1	CRK	POLR2A	RELA	SNRNP70	PSMA6	GTPBP4		IKBKG	VHL	SMURF1	SMURF1	CREBBP	SSB	CALM1	RPS26
TERF1	WHSC1	UBL4A	HDAC3	TBP	BARD1	PSMD2	MCM3		VHL	IKBKG	EIF2AK2	EIF2AK2	COPS6	CUL4B	ILK	POLR3A
TERF2	RAD23B	SRRM1	CDK9	SMAD4	DNMT1	EZH2	SSRP1		TARDBP	CREBBP	HNRNPK	HNRNPK	TRAF2	SMARCB1	RPL7	DARS
XRCC6	SF3A2	YWHAZ	RPS2	CDK6	HSPA9	CDK9	SUPT5H		UBL4A	HECW2	RPL31	RPL31	CUL4A	SQSTM1	ICT1	RPLP0
JUN	HIST3H3	RPL24	RPL5	RYK	SNW1	HSPA8	GTF2H3		RIOK2	SIRT1	RPS25	RPS25	HSPA8	PPP1CC	CSNK1E	IARS
SRRM2	HIST1H4A	DDX3X	ILF2	XRCC6	MDC1	NCOR1	POLR1A		SIRT1	HSPA5	RPL18	RPL18	TERF2IP	SRC	MDM2	ELP3
COPS6	RUVBL1	RPS20	HNRNPH1	SMAD1	KAT2A	SRSF1	SF3B5		CUL4A	KDM1A	PHKG2	PHKG2	SRC	SHC1	RPL21	PSMC4
EIF4A3	SRRM1	RPL7	HNRNPR	CBL	H2AFX	PRKDC	EMG1		CREBBP	CUL4A	ILF2	ILF2	XRCC6	RPS9	PAN2	RPS28
HSPA5	SRSF1	HNRNPA2B1	SF3B1	COPS6	TARDBP	EEF1A1	GRWD1		HTT	PHKG2	RPL7	RPL7	CBX5	HNRNPH1	HNRNPM	PSMC5
PPP1CA	TOP1	COPS6	RPL11	PCNA	RBBP7	PML	PHF5A		HSPA5	CDK9	EIF4A3	EIF4A3	CUL5	WDR5	RPL14	PSMD11
UBQLN1	NHP2L1	RPL37A	SIRT1	CDK9	HIST1H3A	SRPK1	PWP2		YWHAG	PPP1CA	PRKAA1	PRKAA1	ICT1	HSP90AB1	RPS26	ITPA
CSNK2A2	SMARCAD1	SF3A1	HNRNPC	TERF2IP	SFPQ	PSMC2	MCM6		CDK9	CSNK2A2	MDM2	MDM2	EEF1A1	YY1	YWHAG	HARS
HNRNPK	SF3A1	RBBP4	RPS14	HDAC4	SMARCC2	PSMA4	FTSJ3		CSNK2A2	YWHAG	UBQLN1	UBQLN1	MDM2	AURKB	SNCA	RPL35
IKBKG	CBX5	RPL14	RPL23A	ADRB2	DDX17	SF3A1	KPNB1		PAXIP1	CSNK1A1	RPS15A	RPS15A	CSNK2B	CSNK2B	HNRNPA1	EIF2S1
PML	PIN1	SMAD2	XRCC5	HSPA4	HNRNPC	PRPF8	ERCC4		PHKG2	PRKAA1	BRCA1	BRCA1	YWHAG	CSNK1A1	EIF4A3	RPS27A
YBX1	ATXN1	RPL21	U2AF2	PRMT5	TBP	UCHL5	MLH1		SMAD2	SMAD2	YBX1	YBX1	IKBKG	POLR2A	RPL7A	PSMA6
CDK1	U2AF2	RPL7A	RPS24	ARRB1	CUL4B	RUVBL2	GNB2L1		ATXN1	HDAC3	GRB2	GRB2	ARRB1	YWHAQ	HSPA8	RPLP2
LMNA	HNRNPH1	SNRPD1	H2AFX	SHC1	DHX15	PSMD1	EBNA1BP2		CSNK1A1	BARD1	DHX9	DHX9	TERF2	BRCA1	RPS25	PSMD8
DHX9	SF3B1	SFPQ	RB1	FYN	GTF2I	CBX5	SNW1		HDAC3	PAXIP1	VHL	VHL	HSPA4	PCNA	TERF1	PSMA5
HIST1H3A	YY1	RPL12	RPL4	SNTA1	PTBP1	ILF2	POLA1		PRKAA1	HNRNPA1	RPL24	RPL24	HDAC3	PSMD4	ARRB2	RPS21
HNRNPM	PRPF8	HNRNPD	HSPA1A	MAGEA11	YBX1	TERF1	SNRNP200		BARD1	EZH2	RPS5	RPS5	EED	PPIA	RPS11	RIOK2
MAPK14	SUMO3	SIN3A	SP1	HTT	MECP2	TERF2	SNRPD2		CFTR	CTNNB1	RPL7A	RPL7A	SIRT5	EP300	RPL12	SDHA
NOTCH1	MMS19	FBL	PCNA	ATP4A	SF3A2	HSPA5	CDC45		ARRB1	SRC	RPS20	RPS20	PEX5	EGFR	BAG3	RPSA
RAD21	RNPS1	RPL17	PABPC1	CDKN1A	TERF2	SF3B1	NOP2		CTNNB1	ARRB1	RPSA	RPSA	CDK1	CREBBP	RIOK2	EIF6
SRPK2	RARA	DHX15	RPS13	TCF12	MYBBP1A	NCL	ERCC5		TERF2	CFTR	SUZ12	SUZ12	TCF3	CDKN1A	UBE2I	RFC3
UBE2D1	HDAC11	SF3A2	TUBB	CRYAB	NCOA3	MAGOH	RUVBL2		ICT1	TERF2	YWHAE	YWHAE	SNTA1	CALM1	RPL31	OLA1
NEDD4	CDC5L	RPL22	PML	AKT1	HIST1H4A	RUVBL1	PWP1		SRC	UBE2D1	HDAC2	HDAC2	KAT5	JUN	RPL15	PSMB4
SRC	HNRNPR	SNRNP70	ACTB	HNRNPA1	CHD4	CSNK2A2	DCAF13		EZH2	EIF4A3	PRKDC	PRKDC	ARRB2	NONO	UBL4A	TSR1
YWHAB	CEBPB	KDM1A	CSNK1A1	SYK	EMD	DDB1	POLE2		RAD21	RAD21	CDK9	CDK9	SMAD4	TUBB4B	RPS5	RPL24
DDB1	ILF2	MDC1	EIF2AK2	EEF1A1	FBL	BARD1	PES1		HNRNPA1	HSP90AB1	RPS7	RPS7	ILK	NCL	RPS20	RPLP1
HDAC4	SFPQ	WHSC1	BARD1	PIK3R1	TCF3	U2AF2	SNRNP27		UBE2D1	RAD23B	TUBB	TUBB	DCUN1D1	DHX9	RPS19	PSMA2
H2AFX	HNRNPC	HNRNPA0	RUVBL2	HSPA8	MSH2	RPS4X	WDR36		RAD23B	XRCC6	RPL14	RPL14	VIM	RIOK2	RPL17	FARSB
SRPK1	SUV39H1	USP7	RPS3A	MAPK8	SAFB	PSMD8	IMP3		XRCC6	REV	RPL12	RPL12	APOA1	ARRB2	CSNK1A1	PSMA1
USP7	RXRA	NHP2L1	HNRNPF	TGFBR1	KAT2B	PSMD14	IPO7		EIF4A3	SP1	CUL4A	CUL4A	NEDD8	MYBBP1A	RPL9	EIF2A
CALM1	SNW1	NONO	RUVBL1	SQSTM1	MTA2	PSMD7	RFC1		RAD23A	ICT1	DDX5	DDX5	DYNLL1	VCAM1	EEF1A1	PSMA4
AKT1	GRK5	SNRNP200	HDGF	CDK4	GTF3C1	HNRNPH1	GINS4		SP1	HNRNPM	RPS19	RPS19	SUV39H1	HSPA1A	RPS14	EEF2
MAPK1	TADA2A	RNPS1	SYNCRIP	LMNA	PIAS1	SRRM1	MCM7		REV	VIM	RPLP0	RPLP0	VKORC1	CDK1	RPL10A	LARS
MDC1	FBXO25	RAD23B	DDX17	EZH2	MBD3	PSMD13	PPAN		HDAC6	PRKDC	RPL21	RPL21	IQCB1	SMURF1	POLR2A	POLR2A
NCL	KPNB1	YY1	JUN	PARP1	EGFR	XRCC6	POLA2		DCUN1D1	ATXN1	RPS6KA1	RPS6KA1	PRKACA	FBXO6	SMURF1	TPI1
ILF3	HNRNPA2B1	RPSA	CSNK2A2	JUN	RARA	HSP90AA1	DPH1		VIM	EIF2AK2	EGFR	EGFR	SH3KBP1	PPP2R1A	ILF2	POLR3H
NCOR1	ATM	CDC5L	SRRM1	TRAF6	NCOR2	DDX5	MRE11A		HSP90AB1	MAPK14	CSNK2A2	CSNK2A2	TGFBR1	HDAC3	RPS7	RPL10
CSNK2B	ATF2	NOP56	DDX3X	CSNK1E	HECW2	PSMC4	USP39		MAPK14	RELA	HSPA4	HSPA4	SRRM2	PSMA3	RPL24	RPS25
CDKN1A	WDR5	EFTUD2	HNRNPA2B1	NCOR1	RPA1	SOX2	LIG1		RELA	RPS3	SRRM2	SRRM2	TRIM28	SF3B2	RPL18A	RRM1
RUVBL2	SF3B3	VAV1	COPS6	ICT1	PELP1	HIST1H3A	NSA2		CDK1	DCUN1D1	EP300	EP300	BAG6	RBBP4	CBL	PRIM1
HDAC6	E2F1	SF3B3	GSK3B	PPP1CC	HSF1	CDK1	DDX18		HNRNPM	CDK1	RPL22	RPL22	SMURF1	CIRBP	HSPA4	BRIX1
XRCC5	NCOR2	RBM14	SF3A1	CSNK2A2	SMARCA2	PSMD3	NOP10		EWSR1	AR	RPS26	RPS26	BMI1	BTRC	RPL37A	CRNKL1
ARRB1	RBM39	VCAM1	RBBP4	TRAF2	RBL2	MDC1	CDC5L		PRKDC	HDAC6	RPS9	RPS9	SMAD2	CUL2	RPSA	POLR2H
EWSR1	FBL	PRPF8	SMAD2	PRKDC	RUNX1	GSK3B	UBA3		EIF2AK2	POLR2A	BMI1	BMI1	SIRT3	PKM2	CSNK2A2	CTU1
SMAD4	RPA1	PPP1CA	RPS7	BARD1	SSB	HNRNPR	CSE1L		TRAF2	AKT1	HSPA1A	HSPA1A	CSNK1E	SMARCC1	EIF2AK2	GARS
TBP	PRMT1	RPL15	RBM39	SETDB1	HDGF	NOP56	MEMO1		AR	TRAF6	COPS6	COPS6	LRRK2	RPS6KB1	HSPA5	MRPL3
EIF2AK2	TCF3	RPL13	SNRPD1	ILK	DDB1	XRCC5	ZC3H15		POLR2A	YBX1	RPL37A	RPL37A	RYK	CDK4	RPLP0	SRP54
NR3C1	CHD3	PHKG2	UBQLN1	CTBP1	HNRNPF	RPS23	GINS3		SRPK2	RPS6KA1	RPL8	RPL8	TARDBP	HNRNPM	DLG4	ATP5B
CBX5	PRMT5	FUS	SFPQ	CDC5L	HIST4H4	RPS16	PRPF19		CSNK2B	CBL	TP53RK	TP53RK	RELA	STK25	SMAD2	POLR2F
KAT2B	SYNCRIP	RPL10A	SIN3A	PRMT1	PCBP1	TOP1	POLR2D		SH3KBP1	HDGF	PABPC1	PABPC1	PTPN11	YWHAE	SRPK1	DKC1
DDX5	EPAS1	MYBBP1A	RAD21	NR3C1	ILF3	PSMD12	SND1		TRAF6	TRAF2	DCUN1D1	DCUN1D1	PLSCR1	RELA	TRAF2	TP53RK
KAT5	KPNA2	ERBB3	HNRNPD	USP7	MTA1	SNRPD1	RNMT		RPS3	PCNA	RPL17	RPL17	ITGA4	AURKA	KDM1A	RPS29
PSMA3	PRPF40A	SNRPD2	FBL	FLNA	RXRA	PSMC3	MRPS14		AKT1	CSNK2B	RPL13	RPL13	ATN1	KAT5	SRC	RNASEH2A
RBBP4	KAT2A	DDB1	MAGOH	CUL5	POU2F1	MED10	DARS2		CBL	H2AFX	RPL15	RPL15	CUL4B	EWSR1	TRAF6	RPL13A
WHSC1	GNB2L1	RPS17	DHX15	ZSCAN1	HIST3H3	HDGF	PRPF3		HDGF	EWSR1	HNRNPH1	HNRNPH1	ACTB	VDAC2	YBX1	EIF3B
MAGOH	TP53BP1	PLCG1	EWSR1	HMGB1	USF1	LMNA	ERCC1		PCNA	SH3KBP1	STK24	STK24	FASLG	SRSF9	SMARCA4	POLR1C
RAD23B	SMARCB1	RPS21	SF3A2	HNRNPU	RUNX2	NHP2L1	POLR2I		H2AFX	RB1	GSK3B	GSK3B	RAD23B	SYNCRIP	CTNNB1	RPL38
HIST3H3	HNRNPF	NCOR1	HSPA9	ATM	HNRNPR	SRPK2	ELP4		RPS6KA1	HNRNPK	RPL3	RPL3	TK1	MORF4L1	RPS9	CCT4
SF3A2	RAD23A	NPM1	RPL23	PAXIP1	KDM5B	RAD21	RRP12		SRPK1	TRIM28	TRIM28	TRIM28	GLP1R	DYNC1H1	SRPK2	PSMA3
CDK4	CDK6	RPS12	SNRNP70	CREB1	FUS	MED29	CPSF3		TRIM28	RPS2	RPL10A	RPL10A	APOB	PCBP1	VHL	EIF3C
STUB1	HIST2H2AC	SRPK1	KDM1A	CCDC85B	PRPF3	UBQLN1	CDC40		YBX1	CDKN1A	VIM	VIM	HOXA1	CUL5	HDAC3	RFC5
HIST1H4A	NCOA3	NR3C1	MDC1	ITGB1	PIN1	SMAD4	ADRM1		POT1	SRRM2	SLC25A5	SLC25A5	TRAF6	UBQLN1	CDK9	GPI
RUVBL1	HIST2H2BE	SOX2	WHSC1	KAT5	SUV39H1	RNPS1	KRR1		RB1	CD81	RPL9	RPL9	PAN2	SMARCA4	RPL8	PIGK
ATXN1	NONO	KAT5	HNRNPA0	TJP1	HDAC7	RXRA	PPP2R4		HNRNPK	HTT	PARP1	PARP1	BMPR2	RAD23B	SIN3A	RFC2
PRKAA1	DDX3X	HIST1H3A	USP7	HDAC8	SF3B2	PSMC6	TRMT6		SRRM2	RPS6	CALM1	CALM1	MAPK6	XRCC5	IKBKG	GPD2
SRRM1	HSPA9	CDKN1A	NHP2L1	H2AFX	TFAP4	UBE2D1	SUPT6H		CD81	NCL	SYNCRIP	SYNCRIP	UBE2N	EEF1G	RPS21	NHP2L1
XPO1	SNRPD1	RPS28	NONO	SMAD9	HNRNPA0	KAT5	GNL2		CDKN1A	PARP1	HSPA9	HSPA9	PCNA	SF3B1	RELA	CCT5
TRAF6	NUB1	PTBP1	PSMA3	DDB1	NOP2	NCOR2	PDXK		UBE2D2	SHC1	RAD23B	RAD23B	CDK9	USF1	SP1	HSPD1
BTRC	SMAD1	PRPF19	SNRNP200	HIST1H3A	SAP18	H2AFX	SF3B2		IQCB1	SRPK2	RPS18	RPS18	EIF2C2	RPL5	DHX9	POLR2E
SMARCAD1	DHX15	RPL18A	RNPS1	AP2M1	HNRNPUL1	PSMD11	SF3A1		LMNA	DHX9	RPS27A	RPS27A	SMAD9	HNRNPC	TRIM28	BOP1
SMN1	SNRNP200	HIF1A	RAD23B	PIN1	BCLAF1	SF3B3	CTR9		SHC1	USP7	XRCC6	XRCC6	POLR2A	SRSF3	RPS28	POLR2G
SRSF1	DDX17	SRSF3	YY1	MMS19	RAD50	RPS8	SNRPD1		USP7	ILF2	EEF2	EEF2	NEDD4L	TRAF6	RPL22	GPN1
TOP1	U2AF1	SMARCC1	PRKAA1	DDIT3	ZBTB16	RBBP7	SSU72		RPS2	LMNA	ACTB	ACTB	VCAM1	MCM7	RPS12	FEN1
NHP2L1	RBBP7	SNW1	LMNA	WDR5	SRSF9	RAD23A	ISY1		PARP1	UBE2D2	HNRNPR	HNRNPR	PSMD4	PLK1	HDAC5	METTL1
UCHL5	EFTUD2	SMARCAD1	CDC5L	HOXB9	RBM39	BTRC	EFTUD2		NCL	STK24	RAD21	RAD21	RAC1	ENO1	POT1	CWC15
ACTB	PRPF19	RPL8	NOP56	MAPK3	TERF1	YY1	SLU7		RPS6	ATF2	RPL27A	RPL27A	PLK1	PABPC1	TAT	SOD2
SF3A1	SMARCA2	KPNB1	HIST1H4A	PAX6	CIRBP	MED12	NOL10		ATF2	RUVBL2	HNRNPA2B1	HNRNPA2B1	NOTCH1	RUVBL1	PCNA	PTRH2
HSPA1A	PIAS1	PRMT1	EFTUD2	NEDD8	HCFC1	FBL	DDX56		DHX9	RPS4X	RPL18A	RPL18A	MAPK1	TCP1	TERF2	POLD1
PIN1	SMARCC1	BTRC	EGFR	ZBTB16	MCM2	CDK8	NOB1		FBXO25	TP53RK	DDX3X	DDX3X	TRIP13	RNPS1	RPL30	PROSC
UBE2D2	FUS	SMN1	SF3B3	KAT2B	TERF2IP	PPP1CA	CHTF18		ILF2	ACTB	NOP56	NOP56	UBE2D1	BMI1	HSP90AB1	COX15
MMS19	HDAC7	PRKAA1	RBM14	MAPK6	SIN3B	MAPK1	POLR3C		MAPK1	MAPK1	RPS10	RPS10	SPP1	RPS14	RPL10L	CCT3
SNCA	SMARCC2	PRPF40A	PRPF8	NEDD4L	VDR	HDAC4	PUS1		RUVBL2	FBXO25	RUVBL2	RUVBL2	CDKN1A	RPS12	RPL13	PRIM2
HNRNPH1	PPARG	HNRNPA3	RPS25	PBX1	DDIT3	RPS26	CRCP		SIN3A	RPS3A	TAT	TAT	AKT1	DCUN1D1	NOP56	PRPF8
PPP1CC	MED1	U2AF1	PPP1CA	PAN2	HNRNPA2B1	RBX1	GTF2B		SMAD4	IQCB1	RPS17	RPS17	CRYAB	AIMP2	RPLP0P6	CCT2
PSMC5	NOP56	SKP1	RPS6KA1	PRKCA	SUPT16H	CDC5L	NLE1		STK24	SIN3A	FBL	FBL	KDM5B	KPNA2	STK24	EIF3D
SUV39H1	TP53RK	SRSF7	RPSA	XPO1	DEK	MAPK14	EIF3L		ACTB	DDB1	HNRNPF	HNRNPF	CDC42	CEBPB	GSK3B	DHODH
U2AF2	SKP2	LCK	MAPK14	RAF1	CDC5L	USP7	RBM19		DDB1	STUB1	REV	REV	HSPA5	RPA2	RPL3	RPS10
HDAC11	CREB1	SMARCB1	FUS	GNB1	U2AF1	HIST3H3	NHP2		HDAC4	PSMA3	TUBB4B	TUBB4B	CACNA1A	YWHAH	RUVBL2	PSMB7
PRPF8	DAXX	RPL30	GAPDH	CUL2	TOP2A	SMARCC1	POLR2K		PPP1CC	SMN1	CD81	CD81	MAPK14	NOTCH1	NCL	ATP5A1
SUMO3	HIST4H4	RANBP2	CDK1	JAK2	GATAD2A	MED28	GAR1		PRKACA	SRPK1	CTNNB1	CTNNB1	EEF1G	SERBP1	SRRM2	NMD3
RARA	NXF1	DDX21	MYBBP1A	UBE2D3	COPS6	RPS15A	COPS2		ADRB2	ADRB2	RPS28	RPS28	SOX2	MCM2	DDB1	ERCC2
YY1	POLR2C	AMFR	SNRPD2	RBBP4	SUMO3	SNRNP200	POLR1D		SMN1	TUBB	TUFM	TUFM	CCDC85B	SIRT1	RB1	CCT7
CDC5L	CTBP1	TERF2	GRB2	HIST3H3	SMARCAD1	CDC20	THOC2		STUB1	PRKACA	GNB2L1	GNB2L1	HDAC8	RPL23	PPP1CA	NDUFS8
PLK1	RBM14	SRPK2	STK24	RUVBL1	ATF2	PRPF19	CWC22		UBE2D3	JUN	SRSF1	SRSF1	PRKDC	LUC7L2	SIRT1	WARS
SF3B1	SAP18	SRSF5	RPL3	TFAP4	CLK3	RPL19	SNRPD3		UCHL5	POT1	H2AFX	H2AFX	SP1	UBE2D3	HNRNPK	ATP5C1
RNPS1	TERF2IP	HIST1H1C	AKT1	CD81	MED28	HNRNPD	PPWD1		PSMA3	SMAD4	STK4	STK4	ATP4A	ATF2	RAD23B	FARSA
TUBB	MED26	HNRNPUL1	DDB1	MAPK14	TDG	NR3C1	SMC6		TP53RK	UCHL5	EZH2	EZH2	UBE2D3	CLK3	SHC1	COX11
UBE2D3	VDR	DDX1	RPS9	NDEL1	MCM6	WDR5	RANBP1		MMS19	SMARCA4	STK25	STK25	EZH2	UBE2I	RPS17	NOP2
CEBPB	RANBP2	PIN1	NCOR1	HCFC1	ZBTB2	RBM39	MPHOSPH10		RPS3A	UBE2D3	IGSF8	IGSF8	RHOA	SRRM1	PSMA3	GMPS
ILF2	HDAC9	CTNNB1	CALM1	UBE2D1	MCM4	CDKN1A	SKIV2L		RPS4X	HSPA1A	RPS12	RPS12	BCL6	RPS20	RPS27L	EIF2B4
PABPC1	SMARCA5	RPS3A	GNB2L1	PCBD1	NAP1L1	MMS19	ALG2		JUN	HDAC4	SMAD3	SMAD3	FYN	ITGA4	PRKAA1	PSMD4
RXRA	SNRNP70	CEBPB	RPLP0	RARA	CBX1	RPL18	MAK16		NOTCH1	NOTCH1	GAPDH	GAPDH	HNRNPA1	RBM14	UCHL5	SCFD1
TCF3	MSH2	RPL27A	SRPK1	SRRM2	DPF2	HIST1H4A	BUD31		SMARCA4	STK4	RPS21	RPS21	AR	CTBP1	SH3KBP1	DLD
HNRNPR	POT1	PTK2B	NR3C1	SLC9A3R1	SF3A1	GRB2	HSPA5		TUBB	RPL23A	HNRNPD	HNRNPD	RB1	SMAD2	JUN	PIGA
SFPQ	SRSF5	PAXIP1	SOX2	PRKACA	GNB2L1	MED9	DBR1		ISG15	ISG15	BAG3	BAG3	PRKAA1	RPL31	AR	C12ORF10
HNRNPC	EMD	PPP1CC	KAT5	GRK5	SMARCA5	SYNCRIP	SNRPE		UBQLN4	MDC1	OXSR1	OXSR1	MGRN1	ATM	PRKDC	SUCLG1
FBXO25	SRSF3	SNRPD3	HIST1H3A	TADA2A	THRAP3	HECW2	ZMAT2		KAT5	MAGOH	RPLP1	RPLP1	MAPK8	CDC37	UBE2D1	PRPF6
GRK5	MTA2	RPS18	CDKN1A	RUVBL2	MEF2A	RPL6	UNG		MDC1	MMS19	HNRNPC	HNRNPC	SUZ12	PIAS4	RPS27A	POLR2C
TADA2A	CBX3	ZAP70	STUB1	NCL	EFTUD2	SMARCB1	NOC3L		STK4	NBR1	RPL30	RPL30	XRN1	TBK1	RUVBL1	BYSL
CDKN2A	TFAP4	WDR5	CSNK2B	CSNK1A1	WRN	HNRNPA0	SBDS		HSPA1A	RUVBL1	HSPD1	HSPD1	TAT	CDK9	RBX1	ETF1
HNRNPD	MCM7	SMARCC2	PTBP1	ACTB	ING1	SNRPD2	GTF2E1		MAGOH	RPL5	YWHAG	YWHAG	ACTA1	IRS1	TGFBR1	SDHB
MAPK8	SRSF7	SMAD4	PRPF19	ITGA4	ILF2	HNRNPF	KIAA0368		MAPK6	RPS24	MAGOH	MAGOH	SHC1	PCBP2	TBP	TCP1
SNW1	DDX21	CDKN2A	HIF1A	NFKB1	MYOD1	HNRNPC	CCNH		NBR1	MEPCE	NHP2L1	NHP2L1	EPS15	PPP2CA	RPL27A	RSL24D1
ATM	DNMT1	RPL23	SRSF3	GNAI2	RBL1	MED19	ZNF622		RPL23A	CDK4	ADRBK1	ADRBK1	HGS	VPS35	RPS10	SUPT16H
KPNB1	TP73	RASA1	SMARCC1	NXF1	TOPORS	KAT2B	CPSF1		MEPCE	KAT5	MAPK14	MAPK14	VCAN	RPS11	NEDD4	PIGT
STAT3	HNRNPA0	SMARCA5	SNW1	CDK11A	ACTN4	RPL14	DTD1		RUVBL1	DDX5	EWSR1	EWSR1	HDAC5	SMAD4	SMAD4	PRPF31
ATF2	MYBBP1A	NOP2	SMARCAD1	MLLT4	NAP1L4	RPL21	SUPT4H1		CDK4	RPL23	RUVBL1	RUVBL1	PIN1	POU2F1	RBBP4	NAT10
NFKB1	HIST2H3C	SUMO3	ARRB1	ZNF423	RPA2	SFPQ	SNRPF		GRK5	PPP1CC	YWHAB	YWHAB	PML	DYNLL1	PSMA2	RPA1
WDR5	ATR	KPNA2	CDK4	UBQLN1	TP53BP1	U2AF1	NIP7		LYN	STK25	EEF2K	EEF2K	PARP1	OXSR1	SKP1	ASNA1
HNRNPA2B1	FOS	NUB1	PSMC5	EZR	ING2	CSNK2B	SDAD1		RPS24	RPS16	TOP1	TOP1	STAT3	MARCKSL1	ARRB1	SRPR
RPS14	RBMX	RPS2	KPNB1	TLE2	MED1	RAD23B	IPO5		DYNLL1	RPS8	RPLP2	RPLP2	SMAD1	RPS6KA5	RAD21	POLR1B
RPA1	CHD4	RPS6	NOTCH1	NCOA6	WHSC1	SMARCC2	MSRA		RPL5	RPS23	NBR1	NBR1	TINF2	UBE2M	PSMC5	PCNA
SF3B3	SART1	NXF1	PRMT1	IGFBP3	RNF4	PABPC1	KIAA0020		DDX5	PABPC1	SF3B1	SF3B1	SIN3A	PRKCD	PRPF8	YKT6
GAPDH	DDX1	BTK	RPS19	ARNT	EHMT1	RPL7A	MSH2		PLK1	IGSF8	PSMA3	PSMA3	USP7	CCT5	XRCC6	CTH
NCOR2	HNRNPUL1	E2F1	RBMX	GRHL3	PRPF8	EFTUD2	RPA2		RPL23	GRK5	ARRB1	ARRB1	PIK3R1	PSMD11	EZH2	COPA
PRMT1	MAPK6	AP2B1	BTRC	RAC1	USP11	POLR2C	GTPBP3		TGFBR1	XRCC5	NUB1	NUB1	UCHL5	ATP5A1	HNRNPR	DHPS
PRMT5	SIRT2	AKT1	SMN1	RXRA	TPR	CDC27	DRG1		STK25	ADRBK1	RPL10	RPL10	STUB1	RPS10	NHP2L1	CYC1
E2F1	CDK8	CHD3	PRPF40A	PML	PABPC4	SMARCA2	GINS2		IGSF8	MAPK6	XRCC5	XRCC5	CSNK1A1	DDX5	MAGOH	PIGU
SKP1	SETDB1	SMARCA2	HNRNPA3	THRA	CSE1L	RPL12	DDX23		PABPC1	RPL6	RPL35	RPL35	SETDB1	H2AFX	RPL32	POLR2L
FBL	THRAP3	UBE2D1	U2AF1	SMC3	ZNF638	SKP1	EDF1		RPS16	PML	HDGF	HDGF	FUS	SNW1	CD81	RPL35A
RBM39	BCL6	HSPA5	SKP1	STAT5B	PFN1	RPL7	QTRT1		PML	RPS13	CREBBP	CREBBP	NXF1	G3BP1	MED26	COPB1
CHD3	ESR2	HIST2H2BE	SRSF7	ATF2	MORF4L2	SUMO3	UBA2		RPS8	RPL4	DDX17	DDX17	CBL	ILF3	BARD1	MRTO4
EPAS1	SNRPA1	HNRNPL	HDAC6	ATF4	MEAF6	MTA2	COPS5		ADRBK1	DYNLL1	UBE2I	UBE2I	RCHY1	RPS21	PARP1	WDR3
STAT1	SF3B2	PDGFRB	SMARCB1	SF3A2	PARK7	SART1	OGG1		RPS23	PLK1	SNCA	SNCA	TJP1	C1QBP	PSMA6	MCM2
CDK6	FBXW7	PXN	RANBP2	ATN1	SRSF5	UBE2D2	CPSF2		HIST1H3A	RPL11	PCNA	PCNA	KHDRBS1	HP1BP3	RPS18	EIF3E
KPNA2	PTBP1	IGF1R	DDX21	SIRT2	DAZAP1	RPS5	SYF2		XRCC5	HIST1H3A	SIRT1	SIRT1	KCNB1	OSTF1	PSMD2	WBSCR22
PRPF40A	ADRB2	XPO1	TERF2	HIST1H4A	POT1	SNRPA1	RBM22		ALB	GNB2L1	ICAM1	ICAM1	HNRNPU	SUZ12	PABPC1	CCT8
PSMD2	CCND1	RPS25	SRPK2	FBXO25	HIST2H2BE	RPS20	DHX15		TK1	HNRNPR	CDK4	CDK4	PSMA3	ANXA2	RPL10	SF3B1
KAT2A	TRRAP	NFKB1	SRSF5	PDZK1	TAF6	RPL31	POLR2J		GNB2L1	XPO1	U2AF2	U2AF2	UBE2D2	PPP5C	TP53RK	RUVBL1
SYNCRIP	UTP14A	RBX1	HIST1H1C	PSMA3	HNRNPL	CEBPB	CSTF3		HNRNPD	UBQLN4	CCT2	CCT2	MLH1	BAG3	MMS19	SUPT5H
RBX1	PIAS4	THRAP3	HNRNPUL1	TXNRD1	ATF3	HNRNPA2B1	PA2G4		RPL6	RPSA	POLR2A	POLR2A	SYNCRIP	PDCD6IP	CDK1	XAB2
SMAD1	HCFC1	TP53RK	DDX1	SET	POLD1	MED14	PRPF38A		XPO1	TGFBR1	AKT1	AKT1	TLE1	DHX15	AKT1	VPS53
TP53BP1	SMARCE1	HNRPDL	PIN1	EPAS1	CDC34	SMARCAD1	PMS2		CRK	BTRC	DHX15	DHX15	HHV8GK18_GP81	RPS18	MED1	RPL37
SMARCB1	SUPT16H	HIST3H3	HIST4H4	MECP2	SRSF3	RPS11	PRPF4		HNRNPR	HNRNPD	HDAC3	HDAC3	PRMT5	DLG4	RPS6KA1	ARCN1
GNB2L1	USP15	SOS1	PSMD2	ESRRA	SAFB2	NFKB1	TOP1		RPS13	NUB1	SNRPD1	SNRPD1	TUBB	CHD3	PSMA7	PGK1
RAD23A	NCOA1	GNL3	RPS10	EDF1	TAF1B	RPA1	DCPS		BTRC	EBNA-LP	MEPCE	MEPCE	MAGEA11	UBE2N	PSMC2	SKIV2L2
HIF1A	TLE1	RPS19	CEBPB	XRCC5	NRIP1	WHSC1	BCCIP		RPL11	CRK	C1QBP	C1QBP	ATP13A2	CCT3	SRSF1	NDUFV1
HIST2H2AC	RPA2	SRSF2	C1QBP	ITSN1	PIAS3	DHX15	BRF1		RPL4	GAPDH	PPP1CA	PPP1CA	HNRNPD	OPA1	STUB1	RFC4
HIST2H2BE	POLR2E	SUPT16H	MAPK1	KPNA2	RBM17	NOTCH1	MSH6		NUB1	RPS14	FUS	FUS	LMNA	UBL4A	SF3A1	RPL34
HNRNPF	PUF60	SAP18	PAXIP1	YY1	ZNF281	MED18	CTNNBL1		RPSA	RPS11	PRKACA	PRKACA	RAF1	RPS3	MAPK14	GTF2H4
NOS2	SMAD7	SSB	EEF1G	EEF1G	ESRRA	NOP2	GTF2H1		CDK5	NHP2L1	HSPA1B	HSPA1B	CSNK2A2	RPS25	SF3A2	EIF3A
HTT	MLL	HNRNPH3	PPP1CC	CDC37	CBX3	RPL17	SUPV3L1		EBNA-LP	CDK5	RELA	RELA	CDC5L	RPS13	HECW2	RPL37A
NCOA3	PRPF3	MTA2	RPS27A	PRNP	TFAP2A	SRSF7	MNAT1		NEDD4L	TK1	HNRNPA0	HNRNPA0	BARD1	AR	ATXN1	TXNL4A
PPP2CA	PGR	PABPC4	SNRPD3	CALR	GTF2F1	RPL15	PISD		PIN1	PPP2CA	RPL38	RPL38	AP2M1	SKP1	CRK	CBS
NONO	ZBTB16	SF3B2	SART1	PPARG	TFDP1	RPL37A	RAD50		PPP2CA	PIN1	SNRNP70	SNRNP70	GRK5	DDX1	SOX2	MRPL11
NUB1	THRA	THOC4	WDR5	GTF2I	UBE2L3	ACTB	NOL6		GAPDH	TUBA1A	SNRNP200	SNRNP200	PPP2CA	HSPA1B	PSMA5	POLR3F
SNRNP200	SMC1A	CSDA	KAT2B	HIST2H2BE	SYNCRIP	YWHAQ	ELP2		STAT3	STAT3	SMARCA4	SMARCA4	UBE3A	PAN2	HNRNPH1	MCM4
DDX3X	NCOA6	CCT2	SMARCC2	ADRBK1	INTS3	PRPF40A	PRPF18		CDC5L	LYN	CDK1	CDK1	HIST1H3A	CRK	RPLP2	DIMT1
DHX15	KHDRBS1	RARA	SMAD4	HNRNPD	SNRNP200	NXF1	SF3B4		ENV	CDC5L	AR	AR	ATM	PSMA7	DDX5	CCT6A
HSPA9	SMC3	PIAS1	CDKN2A	GNB2L1	SMARCE1	SNW1	IKBKAP		NHP2L1	NOS2	DDX21	DDX21	SYK	EMD	PPP2CA	PLRG1
RBBP7	SF3B4	EEF2K	PKM2	PCBP1	NFYA	ATM	GTF3C3		HGS	RPL19	SMAD2	SMAD2	SIRT2	RAB10	PHKG2	MRPL13
SNRPD1	THOC4	MSH2	SMARCA5	TTN	VPRBP	RPL24	CEBPZ		TUBA1A	HGS	MYBBP1A	MYBBP1A	LRIF1	USP39	SF3B1	EIF3L
GRB2	HIST1H1C	TP53BP1	NOP2	BCL6	PCGF6	STAT3	SNRPG		RPS11	RPL31	EEF1G	EEF1G	STK3	MAPK7	PPP2R1A	PEX12
RPS7	WDR77	IRS1	SUMO3	ERBB2IP	NR4A1	CHD4	UTP20		RPS14	RPS19	TERF1	TERF1	ENV	IMMT	XRCC5	HSPE1
U2AF1	CCNE1	CCT5	KPNA2	PRMT6	UBQLN1	HNRPDL	AQR		NOS2	OXSR1	CDK5	CDK5	A2M	RPL36	UBE2D2	GRPEL1
DDX17	CARM1	CHD4	NUB1	CHD3	DDX21	POT1	GTF2H2		SKP1	HIST1H4A	TCP1	TCP1	SMARCA4	PHACTR4	SLC25A5	VBP1
HDAC7	S100A9	PPP2CA	YWHAB	MDC1	TRA2A	RPL10A	BCAS2		HIST1H4A	HNRNPH1	BARD1	BARD1	GNB1	YBX1	MEPCE	FTSJ3
MED1	COPS2	EEF2	HSPA1B	POU2F1	UIMC1	HIF1A	SMC5		LNX1	HSPA9	STUB1	STUB1	CDK4	UBXN7	TUFM	POLD2
PIAS1	MYOD1	RPL23A	NXF1	BTK	SERBP1	SUV39H1	RAD1		NR3C1	RBBP4	RBM39	RBM39	SMARCB1	MAPK8	LMNA	GNB2L1
POT1	CBX8	RPLP1	E2F1	KHDRBS1	TRIM33	SAP18	TBP		RBBP4	NR3C1	EBNA-LP	EBNA-LP	HSP90AB1	RAD21	PSMB1	DHDDS
PPARG	SF1	NFKBIA	SRC	SMARCAD1	ZHX1	HSPA1A	NAA20		RPL19	EEF2K	PRPF8	PRPF8	FLNA	PSMA5	PML	VCP
PRPF19	UBE2E1	PCBP1	HDAC4	PTK2	NR2C1	CDK4	PDCD5		HSPA9	SKP1	SP1	SP1	HDAC9	INTS3	FBL	EBNA1BP2
EFTUD2	SRSF2	RPL32	CHD3	ZNF24	NSUN2	RPL18A	GTF2E2		OXSR1	NEDD4L	LMNA	LMNA	ZBTB16	CSK	CFTR	GTPBP4
PSMA2	TRIM27	DNMT1	SMARCA2	NR4A1	ATXN2L	UBL4A	HEATR1		RPL31	HNRNPA2B1	RPS27	RPS27	CDC20	RBM39	H2AFX	ATP6V1A
PSMA6	POLR2B	SNRPA1	CCT2	PRPF40A	USP39	SMN1	DHX8		RPS19	SYNCRIP	CCT5	CCT5	GNB2L1	FKBP1A	CDC5L	SARS
SMARCA2	H3F3A	RPS24	UBE2D1	LRP6	USP28	KAT2A	ESF1		SYNCRIP	RPS25	SFPQ	SFPQ	DISC1	CAV1	U2AF2	PELO
CHUK	PCBP1	NCOR2	STAT3	CTBP2	RANBP3	DDX17	YEATS4		CBX5	SRSF1	SNRPD2	SNRPD2	PRKCA	DNMT1	PSMC1	NSUN2
CREB1	USP11	MCM7	HIST2H2BE	FOXA2	ATXN1	SRSF5	ECD		EEF2K	RPL18	CSNK2B	CSNK2B	SKIL	EIF2S2	PSMD1	GINS1
SMARCC1	UBE2L3	RPLP2	HNRNPL	CEBPB	C20ORF20	RBMX	LEO1		HNRNPH1	RPL24	PKM2	PKM2	GADD45A	MAPK14	PSMA4	SNF8
TERF2IP	NUDT21	NCOA3	XPO1	SNW1	SETDB1	PAXIP1	NUP93		LATS2	RPS15A	RPLP0P6	RPLP0P6	MMS19	PRMT1	CBX5	VPS29
APC	EHMT2	SMURF1	TERF1	STUB1	ERCC6	SRSF3	NOP14		RBX1	RBX1	FAU	FAU	CLU	RPL12	PSMB5	PFDN4
FUS	SIAH1	TBP	NFKB1	SMC1A	HDLBP	GNL3	HRSP12		TERF2IP	NCOR1	CFTR	CFTR	CRK	RAF1	NCOR1	DPAGT1
NOP56	HMGA1	SKP2	RBX1	SMN1	UHRF1	PSMB8	REV1		HNRNPA2B1	ENV	NONO	NONO	NDEL1	PPP1CA	ACTB	MCTS1
NXF1	RUNX1	MRPL13	THRAP3	COPB1	UBE4B	E2F1	ELAC2		NCOR1	PPP2R1A	HDAC6	HDAC6	MAPK3	STAT3	PSMB3	EXOSC2
PSMA1	MCM3	BCR	RPL9	SUFU	ATR	XPO1	SEC24C		PPP2R1A	RPS26	CDC5L	CDC5L	ABL1	SLC25A5	TUBB	DCAF13
SKP2	PRPF6	RPS13	TP53RK	NFYC	HBP1	EWSR1	TRMT61A		SRSF1	RAD23A	PRKACB	PRKACB	SKP1	SH3KBP1	SNRPD1	NDUFV2
SMARCC2	SMARCD1	STAT1	HNRPDL	CDK5	RSL1D1	SNRPD3	DDX46		RPS25	RPS20	HIST1H4A	HIST1H4A	RUVBL2	RPS23	EWSR1	SF3B3
TP53RK	CCNA2	PCBP2	HIST3H3	CDH1	HIST1H1C	POLR2E	SART3		SUV39H1	RPL7	RPL32	RPL32	TBP	GTF2I	RPL36	ATIC
CTBP1	HNF4A	PRPF6	GNL3	HSP90AB1	CBX4	CHD3	ACP1		RPL18	HSPD1	RPS27L	RPS27L	NAA38	ING2	PSMD3	PGD
DAXX	MRE11A	TRA2B	SRSF2	IRF7	SRPK2	NOP58	STIP1		RPL24	C1QBP	PTBP1	PTBP1	ECT2	CCT7	PSMC4	POLE
ECT2	RAE1	HECW2	SUPT16H	LMO2	MSH6	SNRNP70	RTF1		RPS15A	ICAM1	RPL27	RPL27	LIG4	CHTOP	EEF2	XPO1
NFKBIA	BLM	PRMT5	CCT5	DHX9	XRCC1	MYBBP1A	CAND1		C1QBP	TUBB4B	RBBP4	RBBP4	PTEN	THOC4	CSNK2B	RPF2
PPP2R1A	RNF11	RAN	SAP18	KAT2A	TP53BP2	MED4	XPOT		ECT2	SF3A1	MST4	MST4	CLN8	RPS19	CDKN1A	RPL22
MED26	LIG4	TRAF2	SSB	RBL2	AATF	MED25	RAD23B		ICAM1	RPL7A	NOS2	NOS2	HNRNPK	RPS5	RAD23A	NSF
PSMC2	RBL1	YWHAQ	HNRNPH3	HNRNPK	YY1AP1	SMARCE1	GTF2A2		RPS26	KAT2B	SRRM1	SRRM1	GAPDH	ETV5	RPL27	METAP2
HIST4H4	SHFM1	TGFBR1	ATM	APBB1	PPP1R12A	RBM14	WDR48		CDC42	RPS5	PSMD2	PSMD2	RAN	MST4	KAT5	PCYT2
POLR2C	TAF9	NOP58	MTA2	BTRC	SUB1	RARA	MAEA		HSPD1	LATS2	HNRNPA3	HNRNPA3	HSPA1A	KPNB1	SYNCRIP	EIF3M
HSP90AA1	TRA2B	GTF2I	IKBKG	CLTC	CHEK2	FZR1	RAE1		MAPK8	SUMO3	ATP5A1	ATP5A1	CDK5	UCHL5	PSMD6	GUK1
IKBKB	CAMK1	RBBP7	PABPC4	CNBP	POLR2E	CCNB1	CD2BP2		RPL7	RPS7	CDKN1A	CDKN1A	LZTR1	HNRNPF	VIM	MPI
DYNLL1	UBQLN4	SF3B4	SF3B2	RHOA	HEXIM1	ACTL6A	SMARCA5		RPS20	ECT2	PPP2R1A	PPP2R1A	HIST3H3	RPS27A	HNRNPD	ABCE1
MAPK3	HSF1	RPS29	THOC4	DVL2	TBL1XR1	CTBP1	NOM1		SF3A1	WHSC1	SRSF3	SRSF3	SMN1	SP1	PSMD13	VPS18
SAP18	ACTL6A	NAP1L1	RARA	TGFBR2	MBD4	SF3B2	DHX38		SFN	CDKN2A	EFTUD2	EFTUD2	FBXO25	SPTAN1	RPS29	EIF2B5
TFAP4	CENPA	PUF60	PIAS1	UBE3A	RBMX	ANAPC1	UTP23		TCF3	MAPK8	CCT3	CCT3	APC	RSU1	PPP1CC	POLR1A
TP63	SSRP1	RPL38	CSDA	TNFRSF1A	SENP3	ADRM1	SNRNP40		HIST3H3	PRPF40A	JUN	JUN	JUN	RPL8	RPS27	SSRP1
C1QBP	SNRPB	UPF1	MSH2	CCT5	UHRF2	NONO	PPIL2		KAT2B	PSMC5	USP7	USP7	WDR5	ANXA5	RPLP1	PFDN6
HDAC9	UBR5	RPL5	TP53BP1	LRRK2	MBD1	PTBP1	NUP155		LRRK2	PRKACB	SF3B3	SF3B3	ERBB2IP	SIRT5	USP7	MARS
RBM14	MCM2	SON	STK4	BCL10	NUDT21	EPAS1	GPS1		PRPF40A	ABL1	KPNB1	KPNB1	PTPN6	U2AF2	MDC1	PWP2
VDR	EIF6	CARM1	CHD4	IRF9	MED4	HNRNPA3	IPO11		FYN	SF3A2	DDX1	DDX1	ARF1	NFYA	PSMD7	PIGS
PSMC3	CCDC85B	CBLB	SERBP1	MGMT	LUC7L2	SKP2	NOC2L		PRKACB	HIST3H3	CCT8	CCT8	PRMT6	ILK	FAU	UBA3
RANBP2	SON	KHDRBS1	KAT2A	HOXA1	NOP56	MED24	BTAF1		SUMO3	PRPF8	DDB1	DDB1	ITSN1	AP2M1	PSMC3	MCM6
SMARCA5	ACTN1	DAXX	EMD	NAA38	APEX1	CDC23	WDHD1		TUBB4B	HNRNPC	PRDX1	PRDX1	PRMT1	VAPA	PSMD14	COG4
CBX3	TPR	ACIN1	NOS2	UPF2	MLL	CBX3	POP1		ABL1	RPLP0	MYH9	MYH9	TRAF3	RAN	HIST1H3A	PSMA7
MSH2	SKIL	CBX5	RPL35	HSPB8	SRSF4	SMARCA5	UTP15		CDKN2A	SFN	DNAJA1	DNAJA1	PRDX4	CHUK	PSMA1	OSGEP
NEDD4L	MLH1	EPAS1	NFKBIA	ERBB2	KDM5C	DDX1	CHAF1B		TBP	SF3B1	SF3A1	SF3A1	H2AFX	ABCF1	STK25	FH
RAN	GTF2B	RXRA	PCBP1	GLI3	PRPF40A	MED30	NAA15		HDAC11	FYN	TERF2	TERF2	CHD3	DIDO1	LATS2	GPAA1
SNRPD2	MED12	SYVN1	DNMT1	MBP	ETS1	HIST2H2AC	HUS1		PSMC5	U2AF2	RBM14	RBM14	HSPB1	AKT2	DYNLL1	UQCRB
CDC20	NOP2	HIST2H2AC	SNRPA1	AMOT	RPS6KA5	RPS21	PPIL4		RPL7A	CDC37	RB1	RB1	BMPR1B	UBE3A	PSMD12	NTHL1
MAPK6	TAF10	ATF2	NEDD4	TOP1	MTA3	CDC16	IPO9		RPS5	ALB	HIST1H1C	HIST1H1C	ATF2	PSMC1	PSMB6	ADSL
MTA2	MED28	FAU	PPP2R1A	MBD3	DNMT3A	RPS12	RAD51		WHSC1	TUFM	SRPK1	SRPK1	DDB1	NR3C1	STK4	CDC45
SFN	MTA1	RPL29	PRDX1	HIF1A	JUND	SMAD1	TBL3		CDC37	RPL37A	FBXO25	FBXO25	PRPF40A	MBD1	PSMD8	MCM5
SRSF3	SERBP1	SND1	NCOR2	KEAP1	SUPT5H	RPS27L	DNA2		LRIF1	TERF2IP	SMN1	SMN1	TP63	KDM1A	REV	HSPA9
UBE3A	USP39	SNRPA	MCM7	NCOR2	PIAS2	RPL22	REXO2		PRPF8	PSMD2	CCT4	CCT4	PDZK1	XPO1	TERF2IP	EXOSC3
EMD	TRIM24	ARRB2	NCOA3	TINF2	ZCCHC7	MED16	EXOSC10		SF3A2	TBP	NEDD4	NEDD4	TGFB1	CALR	HIST1H4A	NDUFS7
PSMD11	IK	TOP2A	SNCA	PIAS4	KLF5	TADA2A	DDB1		HNRNPC	SUV39H1	RPL36	RPL36	SYT1	RPLP1	RBBP7	EARS2
SNRNP70	TCERG1	FBXO25	PPP2CA	EIF6	DYRK1B	NEDD4	NUP62		RPS7	KPNB1	RPL10L	RPL10L	MEPCE	PATL1	TOP1	PITRM1
SRSF5	NR4A1	TRA2A	GRK5	MBD1	ZFR	PPP1CC	CIRH1A		STK3	HDAC11	RPS15	RPS15	KPNA2	CDC42EP4	NBR1	DTYMK
MCM7	HNRNPL	RPL11	UCHL5	ITCH	RPRD2	MED13	SMNDC1		CCDC85B	TOP1	SERBP1	SERBP1	ANXA7	RBM4B	IGSF8	KIN
HIST2H3C	CBX4	CREB1	TBP	RNPS1	SMARCD1	COPS3	COPS4		EEF1G	LRIF1	XPO1	XPO1	HIST1H4A	EEF1D	PRKACA	SAMM50
LYN	SUPT5H	TP73	SKP2	MTAP	POLR2C	DDX3X	DGCR14		STAT1	LRRK2	SKP1	SKP1	TSG101	SNRPD2	PSMC6	SF3A3
PKM2	GTF2I	HDAC7	PSMA2	HMGA1	DKC1	NCOA3	BMS1		U2AF2	SRRM1	MDC1	MDC1	DDIT3	TAF1B	HDAC6	MRPL15
PSMB1	SMAD9	TP63	PSMA6	UTP14A	KHDRBS1	ANAPC7	TXNDC9		APC	CDC42	ISG15	ISG15	UPF2	IKBKG	PSMB2	MCM3
PSMD1	SREK1	RAD23A	STAT1	PAX3	TDP2	DNMT1	TFIP11		KHDRBS1	STAT1	SHC1	SHC1	LRP1	CLTC	SUV39H1	PPP2R4
CCNB1	NBN	TCF3	PCBP2	KCNB1	SRSF11	HDAC7	PIN1		KPNA2	MST4	TUBA1C	TUBA1C	TFF1	CDC42	TCP1	VPS16
DNMT1	GTF2F1	RSL1D1	PLK1	CBX3	POLA1	MED21	XRCC6		KPNB1	STK3	CLTC	CLTC	TUBA1A	TAF6	HNRNPA2B1	RPIA
TP73	HNRNPA3	GAPDH	PRPF6	RPA1	SRSF2	BUB1B	ZNF593		RAC1	TCF3	PPP2CA	PPP2CA	ITGA7	FASN	MED29	MRE11A
DDX21	MCM6	PRPF3	TRA2B	LSM7	SAP30	RPS28	UTP18		RPLP0	KPNA2	HNRNPH3	HNRNPH3	CD81	TUBA1A	HSPA1A	SACM1L
PSMA5	CHAF1A	CCT4	ENO1	SUV39H2	MCM3	MED11	ESD		SF3B1	EEF1G	WHSC1	WHSC1	IL1A	E2F1	PAXIP1	MRPS14
SIRT2	DNMT3B	HNRNPAB	HECW2	MPG	POP1	INTS3	MSH3		SRRM1	RPL21	SF3A2	SF3A2	GNAQ	SFPQ	SF3B3	PHF5A
SRSF7	HNRNPH3	RPL4	PRMT5	RBBP7	ELK1	RPL8	NUDT21		TOP1	EEF2	NOP2	NOP2	TADA2A	FBL	CCT2	TMEM165
ATR	ACIN1	RPL27	RPS27	EHMT2	AKAP8L	KPNB1	PSMG2		TUFM	RPL14	ADRB2	ADRB2	IGF1R	GTF3C1	SRRM1	RAN
BCL6	CSDA	SNRPB	UBE2D3	CLIC1	MEF2D	TAF9	DDX54		PSMD2	CBX5	PSMC5	PSMC5	RPS6KB1	SLC25A3	MAPK1	GRWD1
FOS	GNL3	RPL10L	MYH9	NCOA3	ACTL6A	TP53BP1	GTF3C5		RPL37A	FBL	RBMX	RBMX	E2F1	PRKCI	MST4	SND1
SETDB1	RBL2	ALB	PSMA5	KPNB1	H2AFY	TAF6	HAT1		ITCH	DDX3X	SOX2	SOX2	TAB2	SAMHD1	SNRNP200	SNW1
EEF1G	DNMT3A	UBC	CHUK	PTGS2	PHB	COPS4	POLK		LIG4	NOP56	KDM1A	KDM1A	EZR	TERF2	RPS15	DPM1
HNRNPA0	MEN1	TADA2A	RAN	PIAS1	FAM60A	UPF1	TCF25		MST4	ITCH	IKBKG	IKBKG	HCFC1	GNB2L1	MED10	ATP6V1F
MYBBP1A	CHEK2	GTF3C1	NOP58	TXN	RAE1	PRPF3	DCAF7		GAG-POL	KHDRBS1	SRC	SRC	RBX1	PPARG	RPL35	RUVBL2
PSMA7	HNRPDL	PIAS4	GTF2I	MED31	ETV5	ATXN1	ABT1		NFKB1	SFPQ	ATF2	ATF2	CYB5A	SF3A2	NOP2	PFDN5
CDK8	KRT18	PAN2	RBBP7	SKIL	BCL3	TRRAP	DDX47		RPL14	LNX1	RPL29	RPL29	UBL4A	MAP2	DDX1	MAT2A
CHD4	NOP58	MATR3	SF3B4	CDC6	EHMT2	MSH2	RSL1D1		BAG6	SF3B3	PML	PML	BTRC	AEBP2	BTRC	PDHB
ITCH	TNFRSF1A	CTBP1	NAP1L1	MTA1	SKIL	PRPF6	MDN1		EEF2	NFKB1	RNPS1	RNPS1	UIMC1	RPL19	HDGF	EIF2B1
RBMX	CHEK1	MRPS9	PUF60	ATXN1L	DDX1	TRA2B	TRRAP		MDFI	HNRNPF	KPNA2	KPNA2	CTBP1	SYK	PSMD11	PES1
TLE1	KDM5B	SSRP1	PSMC2	ATP6V1B1	LYAR	PLK1	UCHL3		RPL21	APC	TUBA1A	TUBA1A	HERPUD1	MRPL49	YWHAH	GSS
DDX1	PPARGC1A	RRP1B	UPF1	ZBTB43	HIST2H2AC	RPL30	U2AF2		CHD3	RPL22	U2AF1	U2AF1	RUVBL1	PRKAA1	PSMB7	IMP3
HNRNPUL1	PRMT6	CCND1	PSMD11	PLCG1	TP53RK	SF3B4	TDP1		FBL	RPS18	PPP1CC	PPP1CC	HDAC7	RPS6	C1QBP	PSMB6
SART1	APBB1	CCT3	SON	EIF4A3	CDYL	YWHAE	IPO4		NOP56	NONO	PRPF19	PRPF19	ZSCAN1	TRAM1	NUB1	POLE2
YWHAQ	CTBP2	CCT8	CARM1	SRRM1	KRT18	TERF2IP	THOC1		PRMT1	CHD3	KAT5	KAT5	C3	CHEK2	HDAC4	CDIPT
FBXW7	GTF3C1	MSH6	DAXX	TRAF3	DNMT3B	PPARG	LTV1		PRMT5	PRMT1	HNRNPL	HNRNPL	SET	EIF4E2	RNPS1	GPN3
FZR1	SSB	TPR	ACIN1	ZFP64	SRSF7	ANAPC2	GTF2H5		DDX3X	RAC1	RBX1	RBX1	CDK6	HAUS6	ADRBK1	POLA1
ESR2	KPNA1	RBM4	CBX5	PHF1	POLR2B	HNRNPL	PRPF4B		PIK3R1	PRMT5	GNL3	GNL3	ARIH2	HDAC6	GNL3	PFDN2
PSMC6	CBX1	HDAC11	EPAS1	NR5A1	MYB	RPL13	COPS3		SF3B3	GAG-POL	SNRPD3	SNRPD3	PTK2	RPA1	HIST3H3	EIF5
RAF1	HIST1H1A	MRPL9	RXRA	HOXA9	MCRS1	HNRNPH3	REV3L		SFPQ	RPL12	PAXIP1	PAXIP1	LATS2	PWP1	PSMB4	KPNB1
ADRB2	RAD50	IRS4	RPA1	TNK2	IKBKAP	PPP2CA	PATL1		UBE2N	CCT2	CBL	CBL	HSPA9	TUBA1B	NOP58	ODC1
HCFC1	RFWD2	MRE11A	PSMD1	STX1A	MED20	ANAPC4	RRS1		HNRNPF	SNW1	YY1	YY1	BCL2	PSMA2	RXRA	TALDO1
SET	MSH6	SRSF9	HNRNPH2	FUBP3	BAG1	ANAPC5	MYBBP1A		NONO	RPA1	EIF4A1	EIF4A1	MGMT	MMS19	NOTCH1	COG6
SF3B2	PIAS2	CCT6A	HIST2H2AC	GORAB	HMGB1	DDX21	DNAJC8		RPA1	RPL13	PABPC4	PABPC4	NR4A1	HNRNPA2B1	PIK3R1	ALAD
SNRPA1	PRPF4	MRPL15	ATF2	EIF2AK2	MAFG	RPS17	RPP30		RPL22	YWHAH	GRK5	GRK5	TCEB1	SMYD3	NFKB1	VPS35
SNRPD3	AIRE	RPLP0	TRAF6	PKN1	CSDA	HDAC6	SAE1		RPS18	PIK3R1	CAMK1	CAMK1	SGTA	CDK5	ERBB2	MCM7
THRAP3	SUMO4	CBX3	SND1	CDKN2A	CPSF1	NCOA1	RECQL		SMARCAD1	SMARCAD1	SIN3A	SIN3A	STAT1	ALDOA	CDK4	PA2G4
CCND1	RBM8A	MRPL11	SNRPA	CBX1	TRRAP	MED6	WRNIP1		SNW1	BAG6	DYNC1H1	DYNC1H1	PICK1	RB1	SMN1	ERCC5
PIAS4	TOP2A	TUBA1A	SMC3	ILF2	HNRPDL	POLR2B	POP4		YWHAH	RPS9	PCBP1	PCBP1	EIF4A3	RPS6KA6	SMARCC1	RQCD1
TRRAP	TAF1	CCNE1	FLNA	E2F1	NCOA6	MTA1	RNGTT		CCT2	RPL17	NOP58	NOP58	PRKACB	PRRC1	MED12	RFC1
PTBP1	SND1	COPS2	PSMA4	STAT5A	RBM25	PRMT1	TAF2		RPL12	RPL8	RPS29	RPS29	PDIA3	SRPK2	GAPDH	MRPS16
USP15	MED10	TAF15	TOP2A	ISL1	BCL6	TAF10	XPA		AP2M1	CCDC85B	CSK	CSK	CD59	DNAJB6	U2AF1	SF3B5
UTP14A	MGMT	SMARCE1	FBXO25	LCK	NCOA1	RBL1	DMAP1		ATM	RPL15	BTRC	BTRC	CERS2	DDX18	PRPF19	CS
PSMC1	PA2G4	TCERG1	PSMC3	USF1	PRPF19	STAT1	BECN1		RPL13	YY1	SRPK2	SRPK2	TRIP6	ATXN3	CDC20	DPH1
NCOA1	GADD45A	DEK	PSMA7	MAX	NCOA2	TCF3	RAD17		RPL8	PKM2	PRPF40A	PRPF40A	RBBP4	MPG	SNRPD2	TYMS
PSMA4	RBBP5	MRPL32	TRA2A	HIST1H1C	HP1BP3	UBE2D3	ASCC3		CHUK	UBE2N	CDKN2A	CDKN2A	SRSF1	TRIM39	SUMO3	PUS1
RPA2	CPSF6	MRPL12	G3BP1	YBX1	UBR5	CDKN2A	TTC37		MLH1	RPS10	HNRPDL	HNRPDL	GOPC	SIN3A	FYN	DDX56
SMARCE1	ATF4	KHSRP	CREB1	GNB2	POLR2H	MRE11A	GLTSCR2		RPL17	CHUK	HNRNPUL1	HNRNPUL1	ERBB2	SRSF6	WDR5	GTF2H3
HDAC8	SART3	CSNK1E	TP73	FOS	BHLHE40	MED17	NUP54		RPS9	AP2M1	PRMT1	PRMT1	SFN	PRR14	EFTUD2	MRPL12
KHDRBS1	MED21	UTP14A	CCT4	POLR2J	MGEA5	NUB1	INO80		TADA2A	LIG4	PCBP2	PCBP2	DYRK1A	ERH	HNRNPC	TXNL1
NCOA6	THRB	RAD50	HDAC7	TNIK	TNFRSF1A	RANBP2	AATF		TP63	SNRNP200	EMD	EMD	LNX2	MDC1	SMARCB1	IPO7
SMAD7	MED17	SAFB	MMS19	PRKCD	GATA1	PPP2R1A	TMEM115		WDR5	CLTC	MCM7	MCM7	SH3GL2	EIF2S1	COPS3	SURF1
THRA	HNRNPH2	PPARG	TP63	NKX3-1	GTF2A1	MAPK8	RRP9		YY1	DHX15	THOC4	THOC4	CDC37	BYSL	NR3C1	NSA2
CCT2	MDFI	HCFC1	RAD23A	NONO	EXOSC10	FOS	PPID		CLTC	ATM	HIST4H4	HIST4H4	SRRM1	CDK7	RBM39	CSE1L
CCT5	TRA2A	MRPL23	CDK5	CBFA2T3	RCOR1	VDR	PPP3CA		EPS15	RARA	NOTCH1	NOTCH1	TSC22D1	UBB	HNRNPF	MDH2
POLR2E	PCBP2	FOS	TCF3	UIMC1	MED25	HIST2H2BE	XRCC5		PKM2	WDR5	UBE2D1	UBE2D1	CREB1	ARF6	UBQLN4	PSME4
PRDX1	NCOA2	EIF2AK2	RSL1D1	PSEN1	UBTF	CREB1	NSMCE1		RAF1	CCT3	IQCB1	IQCB1	MDC1	ATG7	MAP3K7	SMC2
SMC1A	TAF6	RPL9	PRKACA	NFKBIA	ARID1A	COPS2	POP5		RARA	IKBKB	STK3	STK3	HMGB1	CCT6A	MTA2	WDR36
SMC3	ERBB2	CCT7	PSMC4	WDR82	UTP14A	HNRNPUL1	MCM8		RPL15	TADA2A	PRKCD	ENO1	HDAC11	NAPG	YY1	MRPL2
SUPT16H	MED24	TRRAP	PRPF3	MYD88	RAVER1	MAPK3	PPP1R7		SETDB1	CCT5	ENO1	PRKCD	CAV1	DYRK1A	RPL29	EMG1
ZBTB16	MED14	CSNK1A1	HNRNPAB	PSMD4	SRSF10	SHFM1	WDR75		UBE3A	RAF1	PSMA6	PSMA6	ITSN2	NUSAP1	MED28	PGM3
MLL	MBD3	SMC1A	UBE2D2	SMARCA2	LMNB1	IKBKB	TAF13		ANXA7	RNPS1	UCHL5	UCHL5	JUP	ACIN1	HNRNPA0	STX5
PRPF3	E2F4	VDR	SNRPB	FANCM	MED21	NCOA6	CWC27		DHX15	RPL18A	RAN	RAN	ISG15	STAU1	ABL1	CCDC12
PSMC4	HUWE1	USP11	GTF3C1	SRSF1	HNRNPA3	KPNA2	DHX16		IKBKB	SLC25A5	FLNA	FLNA	TRIM32	CREB1	COPS4	DDX18
CCDC85B	APEX1	MTA1	RPS15	U2AF2	BRD4	COPS7A	UTP11L		RPS10	RPL3	G3BP1	G3BP1	PTK2B	G3BP2	IQCB1	EIF3H
PGR	PPP1CB	UBE3A	TADA2A	SLC3A2	RBBP5	MCM7	SYMPK		SMAD1	TP53BP1	SND1	SND1	FXR2	KAT2A	PSMA8	IMP4
PUF60	NRIP1	MRPL40	PIAS4	ZFP36	PRPF4B	THOC4	WRAP53		SNRNP200	TP63	PSMA5	PSMA5	CALR	NRIP1	SMARCA2	EIF3I
UBE2E1	SRF	GAB2	MATR3	EEF1D	BCCIP	INTS6	RNF10		ERBB2	PRKCD	HIF1A	HIF1A	ACD	MCM5	MED9	SRP68
AURKA	NFE2L2	SF1	CTBP1	GPS2	ZEB2	MBD3	NAA10		MAP3K7	UBE3A	SLC25A3	SLC25A3	HIST2H2BE	RPS2	PRKACB	SNRNP200
EHMT2	NR0B2	BAZ1B	SSRP1	SH3BP4	ATF7IP	RPS3A	CDC6		MAPK3	RBM39	EPRS	EPRS	ADRB2	MAD2L1	XPO1	ETFB
LIG4	PABPC4	CAMK1	RRP1B	YY1AP1	ETV6	MED22	SYVN1		PRKCD	ANXA7	ICT1	ICT1	NCOR1	SHMT2	PLK1	LIG1
UPF1	CDK7	ACTL6A	CCND1	KLF2	RSF1	PIAS1	DSCC1		RNPS1	SETDB1	NAP1L1	NAP1L1	FBXW7	BARD1	UBE2D3	ATP5O
WDR77	SNRPA	MRPL39	MCM3	SMAD7	BASP1	GNB2L1	MED31		TP53BP1	MAP3K7	CCT7	CCT7	COIL	SEC24C	GNB2L1	ZC3H15
CBX8	BANF1	ILF3	MSH6	MTA2	NR0B2	ATR	RANGRF		CCT3	RPLP1	PSMD11	PSMD11	GNAI1	NUDT16L1	LYN	POLR2D
CDC27	BRCA2	MED1	IKBKB	BBS1	RFC1	RUNX1	FAN1		CCT5	EFTUD2	IL7R	IL7R	VTN	PTMA	ATF2	DUS3L
HIST1H1C	BAZ1B	ZBTB16	TPR	SRA1	TCERG1	RBL2	NOC4L		HDAC7	EPS15	NR3C1	NR3C1	RRP1B	SUB1	DHX15	ATP5D
MYOD1	CDT1	HP1BP3	SPTBN1	LYAR	IRF2BP2	POLR2H	ACLY		ITSN1	ERBB2	TRAF6	TRAF6	APPBP2	CFL1	CDC27	FARS2
SF3B4	TSG101	BLM	MST4	VIM	STRN3	BLM	BLMH		DISC1	RPL9	HSPA1L	HSPA1L	PABPC1	LDHA	CCT3	EIF2S2
THOC4	RING1	HMGA1	RBM4	CD2BP2	HIPK2	SMC1A	MUTYH		IGBP1	SRSF3	SSB	SSB	XPO1	TMX3	CHUK	FECH
XIAP	MED29	ALK	ABL1	POU5F1	RANBP1	SON	MSH4		RPL18A	DYNC1H1	CCT6A	CCT6A	ATXN3	CISD2	CDK8	NOP10
CARM1	SAFB	NCBP1	HDAC11	UCHL5	CPSF2	MSH6	ARFGAP1		FUS	CEBPB	SMAD4	SMAD4	MAPK7	PHGDH	HTT	PRPF3
COPS2	SF3A3	CUL3	MRE11A	PRPF8	CDK7	PSMD5	UTP14A		RBM39	RPS27A	PSMA2	PSMA2	CTBP2	EIF1AX	SART1	SGPL1
H3F3A	ASH2L	HSPA8	SRSF9	GCH1	TRIM32	RING1	VPS72		RPL3	SMAD1	PIN1	PIN1	IMPACT	RPL37A	RPL38	RPS27
SF1	UBXN1	SUV39H1	DYNLL1	SMARCB1	BRD2	SMC3	XPC		SLC25A5	PSMA2	HIST1H3A	HIST1H3A	RPSA	JAK2	NCOR2	SNRPD2
UBE2L3	PHB	AP2A2	CBX3	GLP1R	SSRP1	ATF2	ASF1A		SMARCB1	MLH1	UBE2D3	UBE2D3	HAX1	TBCD	MED19	RRP12
CCNE1	COPS4	GSK3B	CCNE1	GNAI3	SP3	SNRPB	PRPF39		CAV1	SMARCB1	SUMO3	SUMO3	GPRASP1	MAPK1	SYK	UFD1L
HMGA1	NAP1L1	ITSN1	COPS2	EXOSC5	SON	SUPT16H	WIBG		RXRA	RPL27A	MAPK1	MAPK1	RPA2	SAFB	DDX3X	NDUFS2
NUDT21	SRSF9	TOP2B	NUDT21	DDX5	AEBP2	RPL32	SNRPC		CEBPB	PSMC2	SPTAN1	SPTAN1	TRAF1	USP7	RPA1	POLR2I
PCBP1	WDR48	HSF1	TAF15	MLH1	SF3B3	FUS	ATR		DYNC1H1	SNRPD1	CSDA	CSDA	NUP98	NAA25	MYBBP1A	NADSYN1
POLR2B	PHB2	KPNA1	SMARCE1	YWHAQ	UBA2	FANCA	HUWE1		EFTUD2	IGBP1	RANBP2	RANBP2	UBE2G2	SDF4	CDC42	ELP4
PSMD3	MED19	GRB10	TCERG1	HOXD4	RBBP8	SNRPE	TAF5		PSMA2	SPTAN1	UPF1	UPF1	HNRNPC	RAC1	EEF2K	KRR1
S100A9	KIAA0368	CIRBP	KHDRBS1	TFRC	ZC3H18	TFAP4	RRP15		RPLP1	RXRA	SNW1	SNW1	STK4	CDK16	STAT3	MEMO1
SIAH1	MECP2	SART3	DEK	DNAJA3	SIRT2	RSL1D1	TBCA		SPTAN1	HDAC7	HECW2	HECW2	TCF12	FRMD8	TRAF3	GINS4
TRIM27	MYB	CCNA2	AIFM1	HIPK3	ABCF1	COPS8	POLE3		SRSF3	MCM7	PSMA7	PSMA7	FGFR3	DNAJA3	PRPF40A	COG3
USP11	RRP1B	BCLAF1	KHSRP	RAD23B	SENP1	CSDA	ATE1		UBE2E1	MAPK3	PSMC2	PSMC2	RGS2	AIFM1	MCM7	YARS
MCM3	MAX	ERBB4	SET	RBX1	PBX1	TRA2A	UTP3		MCM7	PSMD11	SRSF5	SRSF5	PPP2R1A	MED28	CCT5	TRMT6
RAE1	RBM4	DNMT3B	UTP14A	IPO11	CREM	MED15	PARK7		PSMC2	U2AF1	WDR5	WDR5	MAP1LC3A	ELK1	CASP8	EFTUD1
RUNX1	CCNT1	MRPL38	RAD50	ABL1	NBN	RPL27A	MED10		RHOA	PSMA6	PRMT5	PRMT5	KPNB1	PPP1CB	SMARCC2	VPS52
SRSF2	HIPK2	POLR2E	PHB	ID3	C11ORF30	FBXW7	HDLBP		RPL9	RPS28	CDC37	CDC37	TNFRSF1A	RPL10	TUBB4B	RNMT
YAP1	RPS27L	POLR2B	SAFB	MYCBP	RCOR3	RRS1	RAD9A		SMAD9	ITSN1	ATP5B	ATP5B	UBR5	FIP1L1	SNRPA1	PWP1
PSMD13	UHRF2	FTSJ3	PPARG	SS18	MGST3	BCL6	MLH3		USP15	FUS	DYNLL1	DYNLL1	ACVR2A	RFWD2	UPF1	CPSF3
SMARCD1	USP4	MCM6	HCFC1	ZBTB9	MRE11A	RPS2	HIRA		DDX1	CAV1	PSMD1	PSMD1	NFKB1	SLC25A6	EPS15	NDUFS1
UBQLN4	IQGAP1	RUNX1	PSMC1	CEP350	COBRA1	NFKBIA	DNAJC2		FLNA	EMD	SH3KBP1	SH3KBP1	IGBP1	FMNL1	CHD3	EEF1G
AURKB	NUMA1	OS9	ADRB2	NPAS2	GNL3	PSMD10	RBM28		HIF1A	DDX1	SRSF7	SRSF7	DLG3	TK1	SFPQ	ETFA
BLM	FHL2	RPS27L	FOS	SSBP3	DDX24	PIN1	UBE3C		PSMA6	HIF1A	EIF3E	EIF3E	APOE	HSF1	TCEB1	PRPF19
CCNA2	UBE2E3	SRSF6	PPIA	HOXC9	SLU7	COPS7B	PAF1		PSMD11	RBBP7	LARP1	LARP1	CEBPA	CHEK1	HSPD1	UPF1
HNF4A	TAL1	SRSF4	PSMD3	ZNF446	NUP93	SRSF2	NGDN		RBBP7	TCP1	HSP90B1	HSP90B1	PSMA7	DSN1	ICAM1	CDC5L
MRE11A	LUC7L2	MBP	NSUN2	TRIB3	BLM	SNRPA	POLR3D		RPL27A	USP15	CRK	CRK	CDKN2A	PML	NOS2	SBDS
RBL1	RFC4	CD81	TRRAP	DGKQ	KRR1	ESR2	TRIP13		RPS27A	PSMA1	EIF6	EIF6	THBS1	WHSC1	KAT2B	NCAPD2
PRPF6	SREBF1	KIT	HTT	HDAC11	TCF12	CCNA2	ELOF1		SNRPD1	RPL10A	SMARCB1	SMARCB1	TAC1	TRMT2A	SFN	SUPT6H
PSMB5	TCEB1	ATR	S100A9	NR4A2	TAL1	RBBP5	NAF1		U2AF1	CSK	SF3B2	SF3B2	RANBP9	C22ORF13	TINF2	ATP6V1B2
RNF11	DDIT3	MLL	SMC1A	MAPK9	RXRB	FTSJ3	GPATCH1		CSK	SNRNP70	TUBA1B	TUBA1B	HLA-C	C7ORF41	TCEB2	SSU72
SHFM1	GATA1	H2AFY	VDR	ELF3	KIAA1267	MKI67IP	SRRT		EMD	PSMA7	PBK	PBK	TOP1	TBC1D20	CCT8	NOL10
TAF9	ATF3	DAB2	USP11	WDR77	BAZ1B	RBM4	WDR43		PRKCA	MYH9	SART1	SART1	CALCOCO2	TMEM180	SKP2	CNOT1
CENPA	TAF15	MYOC	MTA1	ATR	GRK5	POMP	ERCC6		PSMA1	UBE2E1	PSMD3	PSMD3	THRA	MDM4	POLR2C	RER1
EIF6	CSE1L	ILK	UBE3A	FGFR2	TRIM27	RFWD2	SAP18		PSMA7	PRDX1	STAT3	STAT3	GTF2I	PELP1	SNRNP70	RPL28
MDFI	COPS3	USP39	POLR2C	CALCOCO2	PGR	ASH2L	PNKP		RAN	DDX21	MCM3	MCM3	CFH	ETS1	EIF3A	ASNS
PTEN	FANCA	LUC7L3	SF1	SRY	ADAR	RPS18	SRP19		RPS28	FLNA	SMARCC1	SMARCC1	KAT2A	RPL14	SAP18	TNPO1
ACTN1	CCNA1	THRA	ITCH	HMOX1	SF1	PHKG2	RBBP4		E2F1	MDFI	HTT	HTT	NAF1	IPO9	MED18	UGP2
HSPA1B	ANAPC5	UBR5	BAZ1B	PHF5A	PUF60	MED23	DDX27		EIF6	DDX17	HNRNPAB	HNRNPAB	TEP1	SENP1	MED14	APRT
SMURF2	POU2F1	LYAR	CAMK1	RNF43	PRPF6	DAXX	DSTYK		TCP1	PSMB1	PLK1	PLK1	TNNT3	P4HB	IKBKB	GUF1
HSF1	TERT	CBX4	ACTL6A	CSTA	TPX2	ACIN1	UBE2I		TSG101	XIAP	EIF3A	EIF3A	CPT2	POT1	TSR1	EIF4A3
MLH1	MED31	TOPORS	PSMC6	HSF4	SKI	NBN	MED7		XIAP	DNAJA1	HNRNPH2	HNRNPH2	CHRNA1	PSMA4	CCT4	EIF2B2
PSMD7	UBB	STAT3	NUMA1	CCNDBP1	DNAJB6	YWHAG	SLC11A2		CDK6	PSMA5	PHB	PHB	RXFP3	RPS26	OXSR1	SLU7
SKIL	TOPORS	MET	PSMD12	DNMT3A	C20ORF11	MLL	PINX1		MYH9	RAN	HIST2H2BE	HIST2H2BE	HLA-E	PAK2	CHD4	DARS2
TRA2B	ING1	IGF2BP3	MED1	ITPR3	ASCC1	RAN	U2AF1		PRDX1	SET	MMS19	MMS19	YWHAH	PPP2R5C	SMAD1	GNL2
ACTL6A	HMGB1	EPOR	ZBTB16	NHLRC1	NF1	HNRNPH2	RBM25		PSMB1	EIF6	AIFM1	AIFM1	NR3C1	KIF3A	JAK2	ZMPSTE24
CAMK1	TOPBP1	SMAD1	HP1BP3	GTF3C1	ARNT	EHMT2	NUP205		RPA2	E2F1	PUF60	PUF60	NEK2	CUL4A	HGS	EFTUD2
SMAD9	RAD51	MRPL44	BLM	GABRB1	KDM4A	PIAS4	TSN		RPL10A	DISC1	HDAC4	HDAC4	SF3A1	MSH2	SNRPD3	NPLOC4
BCL2	CDC23	RALY	HMGA1	SMYD1	HDAC11	TAF1	WDR26		SET	PRKCA	AP2M1	AP2M1	NCL	RPL4	CDK5	PIK3R4
MCM2	COIL	CD44	NCBP1	SULT1E1	FANCA	ILK	RRN3		SNRNP70	SNRPD2	QARS	QARS	EPS8	MAPT	HNRPDL	ISY1
MED12	TRIM21	SNRPE	SUV39H1	NRL	YEATS4	CBX4	POLH		ZBTB16	RPA2	SNRPA1	SNRPA1	CLTC	HBS1L	CDC23	MLH1
SSRP1	GTF2H1	LUC7L2	UBB	MYOD1	HNRNPUL2	POLR2G	MUS81		DDX21	RPS21	RPL26	RPL26	LGR4	YTHDF2	PTBP1	PCID2
TAF10	KIAA1967	RBL1	IK	MSN	HSF2	HCFC1	PRUNE		DNAJA1	RPS17	NCOR1	NCOR1	HIPK2	PFN1	AP2M1	SEC63
UBR5	SIN3B	MGMT	PRKCD	CD59	MKNK2	CCND1	TATDN1		HIST2H2BE	SKP2	EEF1D	EEF1D	ATF4	IARS	CDC37	EIF3G
GTF2B	MAD2L1	NCOA1	TOP2B	NR1H2	ZNF148	PCBP1	POLR3E		PSMA5	EPAS1	SLC25A6	SLC25A6	JAK2	SIVA1	DDX21	ARPC2
MED28	MED23	PELP1	HSF1	TRIP13	PPP6R3	GPS1	LYAR		SKP2	AHCYL1	YWHAH	YWHAH	LCK	HSPA2	AHCYL1	CHTF18
PSMB2	CTDP1	PIK3CA	KPNA1	FLOT1	ESR2	SMARCD1	ZNF207		AHCYL1	KAT2A	FASN	FASN	DAXX	UBE2E2	FBXO25	VPS41
PSMD8	SMAD5	SUPT5H	IGF2BP1	SFPQ	SF3B4	BCAS2	SHQ1		DAXX	PSMD1	NFKB1	NFKB1	SAT1	NAPA	SF3B2	RPL26
RPS27	PARK7	MRPL3	CIRBP	SUPT5H	CBFB	THRAP3	FRA10AC1		DDX17	TSG101	SUPT16H	SUPT16H	SHBG	BUB3	RBMX	USP39
SNRPB	TRIM33	MEN1	SART3	SMURF2	SRSF6	RPS29	SIN3A		EPAS1	RHOA	SPTBN1	SPTBN1	FANCA	NUP50	WIBG	PDXK
TRIM24	H2AFZ	TFAP4	RAF1	IGF1R	NUP62	ATF3	NAA38		KAT2A	HIST2H2BE	NUDT21	NUDT21	SNW1	SLX4	SNW1	COPE
LATS2	MATR3	SUMO4	PSMA1	COPG	EXOC8	INTS5	DMC1		BCL6	CDK6	SMARCAD1	SMARCAD1	COPB1	DDX42	HIF1A	PPAN
MAP3K7	SRSF11	CTCF	CCNA2	TARDBP	FUBP1	PUF60	SF1		HCVGP1	DAXX	ABL1	ABL1	TFAP4	TGM2	CEBPB	ERCC4
HSPB1	CDC16	IQCB1	BCLAF1	MEOX2	MAPK6	DNMT3B	HIST2H4A		RPS21	ZBTB16	PSMC6	PSMC6	CAPN1	APC	MAPK6	DDX6
KDM5B	DDB2	CSF1R	DNMT3B	TCF4	NFYC	IGF2BP3	PIR		SIRT2	HCVGP1	LRRK2	LRRK2	CANX	SCAMP3	ATM	NLE1
MTA1	RFC1	PGR	POLR2E	MAGOH	INO80C	CDK6	TSFM		SNRPD2	NFKBIA	PSMC4	PSMC4	IRF7	FOS	HNRNPA3	DENR
NR4A1	RBM10	PIAS2	HSPB1	MCM6	HAUS6	CCNE1	TSNAX		USP11	USP11	MATR3	MATR3	PARK7	H2AFY	SMARCE1	ALDH18A1
PRMT6	PPIA	SNRPF	RFWD2	USP15	WDHD1	DDIT3	PAFAH1B1		MBP	RPS12	HIST3H3	HIST3H3	MCM7	EIF4A3	ADRB2	ACTR2
SON	CDC73	RRP12	CAD	UBE2L3	TCF7L2	TSR1	TOP3A		NFKBIA	RPL35	PSMC1	PSMC1	CHEK1	MEPCE	DDX17	ASS1
TPR	ATXN3	KIAA1967	POLR2B	UPF1	MLL2	POLR2D	SNIP1		PSMD1	PTK2	PHGDH	PHGDH	STAT5A	PRDX5	MKI67IP	SMC4
USP39	RANGAP1	MDM2	FTSJ3	MCM7	TH1L	SERBP1	POLR1E		PTK2	NCOR2	THRAP3	THRAP3	MMP14	SND1	ACTR2	THOC2
PHKG2	RCOR1	ADAR	APC	HDAC7	SMYD3	ACTR8	COPS6		RANBP2	USP9X	UBE2D2	UBE2D2	GNAI2	ORC4	FZR1	GAR1
CASP8	CBX6	NCOA6	AURKB	GNA12	TRERF1	ARID1A	IWS1		RPS17	RPL30	SRSF2	SRSF2	TUBA1B	PIKFYVE	SRSF3	LSM3
FLNA	TRIM55	ING1	CBL	SMARCD1	KEAP1	CDK7	FAM50A		HDAC9	PRPF19	NXF1	NXF1	YBX1	ANP32B	SRSF7	PDHA1
G3BP1	RCC1	COPS3	MCM6	CRK	TAF9	SART3	TELO2		HIST2H2AC	RANBP2	STAT1	STAT1	ANXA2	SMAD1	TUBA1A	POLR3C
GTF2I	SIAH2	MCM2	EIF6	FZR1	NR1D2	MED8	TIMELESS		NCOA3	HIST2H2AC	CHD3	CHD3	IMMT	NEDD4	SRSF5	METTL18
UPF2	SKI	RPS9	AURKA	RAD51	FANCD2	TP53RK	SYAP1		NCOR2	IL7R	RSL1D1	RSL1D1	PPARG	NDEL1	CCT6A	VPS54
CBX4	TOP2B	SREK1	CCNB1	NCOA1	UBR4	APC	SAMHD1		RPL30	SRSF5	CHUK	CHUK	XRCC5	RPS3A	ANAPC1	SART1
CDKN1B	MED16	ZNF326	RUNX1	DLG1	RBM15	PRPF4	ZNRD1		USP9X	NCOA3	LUC7L2	LUC7L2	PAX6	ACTN4	STAT1	ASL
IK	POLR2H	PPP1CB	RPS27L	LDOC1	RPP30	SND1	MED6		YAP1	YAP1	RAD23A	RAD23A	ITGB1	HNRNPUL1	HDAC7	RPS4X
NOP2	SRSF10	RRS1	SRSF6	CTNNA1	AGPAT5	MED27	OGFOD1		CDH1	PSMC3	PPIA	PPIA	REV	E2F6	PLCG1	LSM5
PRKCA	RSL1D1	H1FX	MAPK8	SYNCRIP	HIST2H3C	INTS1	MOCS2		PRPF19	CAMK1	SKP2	SKP2	DHX9	LIG3	GRK5	PLAA
PSMB3	ATXN7	CDT1	SRSF4	STAT3	RBM4B	BAG3	UBLCP1		PSMC3	SMAD9	MAPK13	MAPK13	DYRK1B	NGLY1	POLR2E	RPUSD2
PSMB4	RUNX2	SNRPC	MLL	PTK2B	RAD23A	INTS10	TXN2		RPL35	CDH1	RPL28	RPL28	MECP2	HNRNPD	ACTL6A	GTF2B
PSMD12	ARID1A	RBM25	RPL36	TRIM23	SND1	SSRP1	TAF11		RPS12	MAPK13	ACTG1	ACTG1	SUV39H2	KPNA4	SMARCAD1	PGM1
SERBP1	CDC34	RBM8A	ATR	TAL1	DNAJB11	TXNL1	RBM17		SMURF2	CCT4	POT1	POT1	JMJD6	DYNLT1	IRAK1	CTR9
SUPT5H	NCBP1	ATXN1	H2AFY	SAP18	CDK12	RPLP2	NFS1		SRSF5	TP73	IGF2BP1	IGF2BP1	TRIM63	MECP2	WHSC1	PPWD1
TCERG1	LMNB1	SETDB1	USP39	RPA2	TNPO2	TCERG1	UBA5		TP73	NUDT21	RPA1	RPA1	MAP3K7	MEF2D	ALB	AIMP1
UBL4A	MED9	PA2G4	WDR77	EPS15	CTCF	SRSF9	HTATIP2		TRAF3	RPL38	SAP18	SAP18	GABARAP	SCO2	CCT7	ALG2
ANXA7	MED6	TGFBR2	LUC7L3	SLC9A3R2	KLF11	SMAD7	WDR74		ATN1	CCT8	DLG4	DLG4	SLC9A3R1	URI1	RBM14	WDR46
MYH9	ANAPC7	CDK5	SMAD7	HIST2H2AC	ALKBH5	TCEB2	SUPT3H		CAMK1	SUMO4	UBB	UBB	UTP14A	ARRB1	CBX3	UGDH
RBL2	MAGEA11	MRPL42	THRA	TCEB2	BRCA2	TCEB1	WDR82		IL7R	SMARCA2	PSMB1	PSMB1	GFI1B	CFTR	HSPA9	CWC22
BIRC2	DEK	ABCF1	UBR5	ITGA7	PA2G4	INO80B	RRP8		MAP1LC3A	SMURF2	IQGAP1	IQGAP1	ATXN1L	CSE1L	KPNB1	VPS11
HNRNPL	QKI	NOLC1	LYAR	HNRNPC	TRA2B	RPL10	IK		SUMO4	UBE2L3	SMARCC2	SMARCC2	CRKL	ZC3HAV1	ANAPC7	ATG3
SREK1	AICDA	POLD1	CBX4	PPIA	BYSL	MYOD1	NOLC1		MAPK13	SIRT2	P4HB	P4HB	NCOA3	COPS6	MED4	VARS
CHAF1A	KHDRBS2	NR4A1	TOPORS	ID2	WDR33	MCM2	HOXA2		NUDT21	SMARCC1	SNRPB	SNRPB	CHUK	HIST1H4A	CDC16	MVD
CTBP2	IGF2BP3	TERF2IP	PRKACB	ECT2	TFAP2C	RALY	ARFGAP2		PTPN11	SMARCC2	CEBPB	CEBPB	YY1	DDX39B	CSK	PDCD5
DNMT3A	RRS1	CPSF6	ECT2	DAG1	SPOP	MCM3	TOP2A		SIRT3	RBMX	TSR1	TSR1	ITCH	PRDX1	KPNA2	MAK16
DNMT3B	GEMIN4	UBE2L3	IGF2BP3	ALB	RASSF1	RPLP1	METTL14		TCEB1	HDAC9	SMARCA5	SMARCA5	IRAK1	MYH10	PRMT1	TBCB
FAF1	CTCF	H3F3A	SMAD1	RBM14	PMS1	RRP1B	SMU1		TLE1	SAP18	SNRPA	SNRPA	HNRNPM	CBX5	EIF3E	NHP2
MCM6	MED4	SF3A3	RALY	BTF3	AKIRIN2	BAZ1B	SUB1		UBE2L3	QARS	ANXA2	ANXA2	MAGED1	ZWINT	COPS2	POLR2K
NBN	ATN1	MYOD1	SNRPE	PRKCZ	WRNIP1	RPA2	RNASEH2C		ACTA1	HNRNPUL1	PGAM5	PGAM5	BAI1	ATP5C1	E2F1	IARS2
APBB1	TCEB2	USP15	PSMB1	GATA1	NPAT	NR2C1	CUL3		CACNA1A	HNRNPA0	SET	SET	RARA	EIF4E	MED30	ATPAF1
GTF2F1	PIAS3	NBN	LUC7L2	TRIM33	RYBP	RPL23	PPIL1		CCT4	MAP1LC3A	CAD	CAD	CBX1	FKBPL	INTS3	DCAKD
GNL3	MCRS1	VAV2	RBL1	SIN3B	MED23	NUP98	DDX17		CEBPA	RPLP0P6	NSUN2	NSUN2	HIF1A	IGF1R	MED24	CCDC124
MEN1	VPRBP	MBD3	MGMT	KRT1	PRAME	INO80C	PAPOLA		PLCG1	TRAF3	IARS	IARS	EIF2C4	CDC7	STK3	HSPA5
ACIN1	WWP1	DAZAP1	NCOA1	GNAI1	PWP1	RPS3	ZNF830		PRMT6	PLCG1	PSMC3	PSMC3	SHFM1	SNX1	RARA	SF3A1
CBX1	PPM1G	SRSF11	PELP1	NUDT21	POLR1A	RFC4	DR1		PTN	PSMC6	SF3B4	SF3B4	CBX4	GTF2E2	MED25	SRP72
CHEK2	SREBF2	CDK6	SUPT5H	BCR	SAMHD1	ANAPC10	THYN1		SMARCA2	CEBPA	SRSF9	SRSF9	COPG	DNAJA1	ADRM1	NAE1
CSDA	NSUN2	RBL2	MEN1	NR0B2	RNF8	NAP1L1	SRCAP		CCT8	SF3B2	KHDRBS1	KHDRBS1	SERPINB3	PSMA1	TNFRSF1A	ERCC1
HNRNPA3	MORF4L2	UHRF2	TFAP4	ERBB3	IKZF2	WIBG	URB1		CDC20	CCT7	ATM	ATM	SREBF1	PIK3R2	QARS	COPS2
HNRNPH3	HNRNPAB	TRIM27	SUMO4	ALOX5	CHD1	RPL27	FRG1		HDAC8	RNF11	IRS4	IRS4	POR	NOS3	KAT2A	AP1G1
KRT18	PCBD1	MYC	CTCF	UBE2E1	ANAPC16	MCM6	SIGMAR1		NXF1	SNRPA1	NFKBIA	NFKBIA	PPP2R4	PI4K2A	ATP5A1	POLA2
TNFRSF1A	PRPF31	RBM10	EEF1D	STAT1	PHB2	TP73	NSMCE4A		RPL38	SF1	BAG2	BAG2	CRHR2	ALB	NONO	SNRPD1
RPS4X	ZHX1	SNCA	STK3	VDR	SNAP23	FANCG	H2AFZ		SAP18	VDR	PAK1	PAK1	CSK	EIF4B	MED13	LSM6
ATF4	TSR1	GTPBP4	PGR	HIST2H3C	DNAJB9	TAF5	COPS8		SMARCC1	RPL10	HSPB1	HSPB1	PPP2CB	CRKL	CCNB1	ATP6V1C1
CHEK1	MCM4	SRSF10	PIAS2	DAB2	BRCC3	C14ORF166	NUBP2		SMARCC2	PPARG	ATAD3A	ATAD3A	VDR	RBBP7	CTBP1	SF3B2
GTF3C1	RNF20	DDB2	PSMB5	PABPC1	CCNA2	PLRG1	PDCD2		SYK	HSPA1L	RAF1	RAF1	GABARAPL2	APEX1	HIST2H2AC	GOSR1
PPARGC1A	TCEA1	SMARCD1	PSMD8	COIL	ZFP161	HSP90AB1	CPSF3L		VDR	MCM3	MSH2	MSH2	EIF6	ORC6	NXF1	PPAT
CCT4	POLD1	SKIV2L2	SNRPF	SFN	GTF2B	SF1	MSH5		HNRNPUL1	RBM14	TRA2B	TRA2B	MME	EIF2AK2	TRAF1	URM1
HIST1H1A	MED15	MRPL45	RRP12	GTF2A1	FXR1	RYBP	POLD3		HSPA1L	MYBBP1A	PA2G4	PA2G4	RAE1	RPS4X	DDA1	TIMM10
HNRPDL	CALCOCO2	DDX18	KIAA1967	ZNF496	HES1	EIF6	CCNC		PPARG	ATP5A1	E2F1	E2F1	PSMD5	STIP1	IGF2BP3	SKP1
KPNA1	ANAPC1	TUFM	TXN	RPS6KA5	PER1	GTF3C1	CDC73		QARS	BCL6	SSBP1	SSBP1	PSEN1	PAK1	HNRNPL	TRMT112
MED10	MED25	CHEK2	APEX1	TDP2	BOP1	CARM1	DNAJC7		RBMX	TRIM27	TUBA4A	TUBA4A	PPP3CA	TAB2	MED16	ATG7
NOP58	BCL3	FZR1	ADAR	JUP	DIDO1	EMD	CIAPIN1		TINF2	PIAS1	PSMA4	PSMA4	TOMM20	ACTG1	SMARCA5	ISCU
PIAS2	NOLC1	TRIM24	NCOA6	POLR2E	ARID5B	LYN	TMF1		HNRNPA0	TCEB1	TP63	TP63	DVL2	CCT2	MAPK8	GFER
PRPF4	UBTF	MRPL41	ING1	LEF1	TRIM23	ACTR5	TCEA1		PAK1	UBXN1	ACACA	ACACA	NFKBIA	KIF4A	STRN3	YARS2
PSMD6	WBP4	KDM5B	COPS3	U2AF1	ELL	MCRS1	COPS7B		PSMC6	ACTG1	TP53BP1	TP53BP1	BCL10	RCOR3	COPS7A	SUPT4H1
RBM8A	ERCC6	BCAS2	ESR2	DNMT1	KIAA1967	CBX1	GTF2A1		RNF11	TLE1	GTF2I	GTF2I	EHMT2	COPB1	DYNC1H1	OAT
RFWD2	KEAP1	CSE1L	MCM2	PRPF19	RBM23	EBNA1BP2	TAF7		RPLP0P6	HIST4H4	KHSRP	KHSRP	IKBKB	UBE2K	RAF1	CPOX
RAD50	NR1H2	EBNA1BP2	SREK1	LRP2	GTF2H4	CDKN1B	CUL4B		SF1	MSH2	KAT2B	KAT2B	VPS4B	PSMC4	PRKCD	MRPL17
SSB	DDX20	RPN1	ZNF326	ATF3	PDCD5	USP39	HSPA4		SF3B2	EIF3A	PSMB5	PSMB5	SNCAIP	RPS8	ACD	ATP6V0A1
AIRE	NPLOC4	RIPK1	EIF2C2	DTNBP1	ATF4	MTA3	TAF8		TNFRSF1A	PAK1	CSE1L	TCF3	ACTN1	RBL2	EIF6	GINS3
GADD45A	USP2	EEF1A2	PPP1CB	RGS9	ATXN3	GTF2B	PRC1		TRIM27	SYK	TCF3	CSE1L	DNM1L	CDC20	MAP1LC3A	PISD
MGMT	CNBP	RFC1	RRS1	NCF1	TIMELESS	HIST1H1C	SHPRH		ACTG1	TNFRSF1A	STAU1	STAU1	EIF2B1	UBE4B	MCM2	GCLC
MSH6	DAZAP2	HUWE1	H1FX	NCSTN	COPS2	CBX8	APEH		CCT7	PSMC4	RBBP7	RBBP7	IKBIP	ZEB2	CAV1	SMC1A
PSMB6	IKBKAP	MECP2	CDT1	PCGF2	XPO7	INO80D	DDX41		CREB1	POLR2C	RPN1	RPN1	SGK1	HIF1A	MED11	GINS2
RBBP5	SRSF4	POT1	SFN	CBX6	NHP2L1	DMAP1	RBM34		CTBP1	ATN1	MTA2	MTA2	KRT1	GABARAPL2	EPAS1	TMEM30A
SUMO4	RBM25	MKI67IP	SNRPC	MEF2C	PMS2	FAU	ADK		MCM3	PTN	TRAF2	TRAF2	PFDN1	MED9	ANAPC5	GTF2E1
TAF1	H1FX	BMX	RBM25	GTF2B	DDX18	MORF4L2	C9ORF78		PIAS1	HSPA1B	GAG-POL	GAG-POL	SOCS3	TGFBR1	CDKN2A	CLPX
BUB1B	NAA38	RPA2	IQGAP1	APOH	DUSP11	PCBP2	TAF1		POLR2C	RPS27	SRP14	SRP14	PTN	RPL11	MRE11A	CHMP6
CASP3	SVIL	DDX24	CDKN1B	SF3B3	HIST1H1A	SNRPC	TRMT5		PPP2CB	PTBP1	PLEC	PLEC	ACTG1	BCLAF1	STRN	BUD31
CLNS1A	STAT6	XRN2	CHEK1	SERBP1	FIP1L1	GRK5	EIF1AD		SKIL	ACTA1	IKBKB	IKBKB	IL1RAP	RPSA	MTA1	DRG2
E2F4	POU5F1	HIST1H1A	RBM8A	BANF1	PRC1	TAF4	PREP		SNRPA1	SLC25A3	KRT1	KRT1	PRKAR1A	EEF2	PIK3R2	SLC25A3
MBD3	LYAR	POP1	ATXN1	ZHX1	PAPOLA	G3BP1	SHFM1		UBXN1	CDC20	CHD4	CHD4	VPS35	TERF1	ANAPC4	NOB1
MED21	POLR2G	PPARGC1A	SETDB1	RAP1A	RAD54B	RPS19	BUD13		UNC119	LUC7L2	EEF1B2	EEF1B2	SMARCA5	LYN	ISG15	NIP7
MED24	SNRPC	DNMT3A	PA2G4	FHL3	JUNB	RBM8A	SRPK2		ATP5A1	PBK	TOP2A	TOP2A	PRNP	DFFB	RAC1	DOHH
RANBP9	KHSRP	NCOA2	PSMD7	SUMO3	TAF7	RAD50	TSEN34		BCL2	RPLP2	SMC3	SMC3	PHAX	C1ORF35	TAF6	NOC3L
SRF	PELP1	EPHA2	ABCF1	RUNX1T1	HNRNPH3	POLR2J	PRPF40A		CASP8	MED1	DHX30	DHX30	UBE2L3	ILF2	UBXN7	SUPV3L1
TAF6	PMS2	ATF3	NOLC1	XBP1	KLF13	USP15	CRBN		CBX3	NXF1	USP11	USP11	DAZAP2	LRIF1	RIPK1	DRG1
TSG101	OGT	WRN	PSMB4	CTNND1	HNRNPAB	RPL23A	PAXIP1		CLN3	CTBP1	NDRG1	NDRG1	SOCS1	RAB1B	CEBPA	HMGCS1
UBE2N	PMS1	SKIL	KRT14	LDB1	PRDM4	RAD51	APEX2		EIF3A	PSMC1	UBE3A	UBE3A	CASK	TRAF2	NCOA3	MTOR
CPSF6	NUP153	DKC1	POLD1	RAD1	HMGN1	PAN2	RAD23A		EZR	MTA2	RBM4	RBM4	DLG1	CLU	MED21	SKIV2L
MED14	USF1	IL6ST	NR4A1	FANCA	CTBP2	ABCF1	THOC5		HIST2H3C	CREB1	RARA	RARA	PPP4C	AFG3L2	SF3B14	MOCS3
MED17	ACTN4	COPS7A	TERF2IP	WBSCR22	DAZAP2	DNMT3A	THOC3		HIST4H4	HIST2H3C	ACIN1	ACIN1	CCNA1	RPL23A	PRPF6	ELAC2
MED29	UIMC1	RPS10	CPSF6	SMARCC1	E2F4	ZBTB16	TNPO3		HSPB1	BIRC2	PSMA1	PSMA1	MMP2	DAZAP1	MCM3	PFAS
NCOA2	SRSF6	MRPL19	UBE2L3	BMPR1B	DDB2	SUPT3H	THOC7		JAK2	CBX3	USP9X	USP9X	NUDT3	DUS3L	HNRNPH3	BCAT1
PA2G4	MDM4	MYB	PHB2	CHD4	MGA	VPRBP	ALKBH1		MED1	JAK2	DARS	DARS	SNRPD3	SKP2	RANBP2	PPA1
PSMB7	FANCD2	UBTF	CDC20	CARM1	CHTF18	HSPA9	RPRD1B		MSH2	PSMD3	TPR	TPR	KAT2B	RPL6	TP53BP1	DDOST
SART3	FOXO3	SRRT	PSMD13	TGM2	UTP20	FANCM	WRB		MTA2	PIAS4	DNMT1	DNMT1	FLNC	UBE2D1	JUP	SMC3
SND1	CBX2	MCM4	H3F3A	PIAS2	LUC7L	SAFB	PPP6R3		MYBBP1A	PPP2CB	SUMO4	SUMO4	ZNF24	BTK	PSMB8	TTC4
THRB	CIRBP	CSNK2A1	SF3A3	MAFG	CDV3	SET	SNRNP70		PSMC4	PUF60	LGALS3BP	LGALS3BP	LRP2	STK24	PPARG	NCAPH
TOP2A	TINF2	ARID1A	MYOD1	RPSA	DDX42	PGR	PPIH		RBM14	ACTN1	KAT2A	KAT2A	AURKA	APRT	BIRC2	ORC5
APEX1	BCAS2	TAF9	FAF1	PSMC5	GTF2E1	NCOA2	SMG1		RPL10	ESR2	HP1BP3	HP1BP3	IL23A	PABPC4	SF3B4	COPZ1
ASH2L	RELB	XIAP	SIRT2	GNAQ	HLTF	NFRKB	EPS15L1		SLC25A3	HSPB1	MYH10	MYH10	KRT15	WAC	ITCH	EIF2D
BRCA2	HP1BP3	CDC34	EIF3E	TNFRSF14	STK38	ITCH	TSEN2		A2M	PTPN11	DCD	DCD	ADRBK1	ZFR	GAG-POL	ADRM1
HUWE1	RALY	HDAC9	CRK	TAF1	NLK	HIST4H4	LUC7L		ACTN1	CASP8	TUBB2A	TUBB2A	PCBD1	MRPL24	RRS1	G6PD
MAX	USP21	YAP1	USP15	MED1	KDM3A	ATF4	NKAP		BIRC2	SF3B4	HCVGP1	HCVGP1	GAG-POL	CLP1	FKBP8	SDAD1
PPP1CB	WRN	UHRF1	NBN	MCM4	C1ORF124	IK	ALG11		FBXW7	SNRPD3	TGFBR1	TGFBR1	SSSCA1	SH3BP5	XIAP	SMC6
SPTBN1	CPSF1	RFC4	MBD3	ELL	GLE1	CBL	XPO7		LUC7L2	G3BP1	NCOA3	NCOA3	TXNRD1	SMARCC2	PTPN11	UBA1
BANF1	NLK	CDK7	SRSF11	RIPK1	E2F6	AURKB	ATXN2L		RPS27	EZR	HGS	HGS	SMURF2	PSMD2	BCL6	POLR1D
CDK7	COPS7A	BCL6	DAZAP1	CCND1	MATR3	ERCC8	EED		SLC9A3R1	S100A9	PRPF6	PRPF6	GNB2	RAB14	COPS8	TRMT11
HNRNPH2	CFL1	CBX1	CDK6	MSH2	DPY30	PARK7	C1D		CASP10	UNC119	SF1	SF1	SMC3	FUS	DARS	IPO5
MAPK9	HIST2H4A	AKAP8L	RBL2	VAMP2	CFL1	SF3A3	RPF1		COPS2	COPS2	SMARCA2	SMARCA2	HUS1	TOLLIP	NEDD4L	POMP
MAPT	CD2BP2	HIPK2	UHRF2	USP39	PPP4C	FBXO5	HSF1		ESR2	HDAC8	NOLC1	NOLC1	NBR1	CTNND1	MED6	NDUFA9
MED19	PRNP	ATXN2L	TRIM27	KCND3	PHF1	PSMB10	SSB		HSPA1B	TUBB2A	KIAA1967	KIAA1967	RBPJ	QARS	EIF3L	PPME1
NFE2L2	FTSJ3	NUP93	PSMB3	MBIP	FHL2	RPS6	RAD54L		ITSN2	SART1	PIAS1	PIAS1	PAM16	PRKCA	TAF9	CRCP
NR0B2	DKC1	POU2F1	RPL10L	CDC25A	NOP58	MLH1	PPIE		JUP	IMMT	LDHA	LDHA	TP53BP1	ARHGDIA	TADA2A	TBCD
NRIP1	UBE4B	SPRY2	RBM10	JMJD6	NUSAP1	TLE1	TAF10		PBK	PIK3R2	RRP1B	RRP1B	DCC	DDB1	TRRAP	DBR1
PCBP2	SPI1	SAFB2	GTPBP4	RAB5A	CHD2	EEF2	NEDD8		PIAS4	FAF1	ITCH	ITCH	DYNC1H1	HNRNPR	THOC4	KIAA0020
PSMD14	ANAPC4	EHMT2	SRSF10	CNST	ZNF554	TP63	PPIL3		PSMC1	CLN3	SSRP1	SSRP1	BLM	SIAH1	PTK2	EXOSC1
PSME3	PPP2R4	SPTAN1	DDB2	OGT	DYRK1A	SRSF4	UPRT		PTBP1	UPF1	ECT2	ECT2	BCAN	EIF3F	CALU	MSRA
RING1	TBL1X	DPF2	SKIV2L2	PLAU	RPP14	UBE3A	DHX35		S100A9	BCL2	COPS2	COPS2	NONO	HTT	MSH2	UPF2
TRA2A	BCLAF1	BLNK	NFE2L2	MED26	NFX1	RAE1	UPF3A		UPF1	PCBP1	EIF3I	EIF3I	USP15	H2AFV	UBE2N	GNPNAT1
WDR48	ZWINT	NUP153	APBB1	APOB	SETD8	MED7	SMARCD1		AURKA	SMAD7	KARS	KARS	AKT2	SART1	FANCA	C6ORF211
RPS23	TADA3	TSR1	SMARCD1	AP2B1	LIG3	ICT1	NF1		CALU	SLC9A3R1	MCM2	MCM2	FAS	MAP1LC3A	BUB1B	SNRPD3
BAZ1B	ABCF1	MRPL37	DDX18	GOPC	SETD2	GATAD2A	RBM5		FAF1	AURKA	SNRPE	SNRPE	PLEKHA5	FHL2	POLR2B	CPSF1
ENO1	RFC2	RUNX2	FZR1	NRXN1	SNIP1	UTP14A	JMJD6		G3BP1	UTP14A	SON	SON	BCL2L1	PSMB4	MBD3	GMPPB
SAFB	C20ORF20	ERCC6	ACTN1	PPP2CB	DDX41	ING1	HADH		IMMT	SSSCA1	APC	APC	CDC27	EXOSC1	INTS6	EXOC5
CCNT1	ESRRA	COPS4	PTEN	KIT	BAZ1A	RCOR1	GPKOW		PIK3R2	FAU	KRT10	KRT10	TCEB2	FAU	IGBP1	BCCIP
CDT1	SRA1	PLCG2	CHEK2	ARF6	PPP6R1	KHDRBS1	UBXN6		PSMD3	RPS27L	MCM6	MCM6	RPL8	EIF3E	DNMT1	ATP6V1H
COPS4	CLK3	FAF2	TRIM24	TCEB1	C1ORF86	TOP2B	LIG4		PUF60	SKIL	G3BP2	ATXN2L	CBX6	MCM6	TCF3	IGBP1
DDIT3	RNF8	VPRBP	KDM5B	RAD9A	HMG20A	FBXO25	RAD18		RPLP2	CALU	ATXN2L	G3BP2	DAG1	COPS7B	CLTC	UQCRFS1
FBXW11	TMPO	SHFM1	BCAS2	SKP1	TSG101	OBFC1	SLC30A9		SF3B4	SERBP1	HIST2H2AC	HIST2H2AC	CEP350	RNF115	CAMK1	GTPBP3
KIAA0368	RYBP	CBX8	CSE1L	SNAP25	PTGS2	NOLC1	GTF2F1		SMAD7	TINF2	CARM1	CARM1	PRKAR2A	LIMK1	EIF3F	ETFDH
MECP2	AHR	MORF4L2	EBNA1BP2	TAB2	MAP2	PTTG1	ENY2		SNRPD3	PRMT6	S100A9	S100A9	MTA2	HNRNPA0	MCM6	DCPS
PABPC4	PLRG1	ATXN3	PSMB2	SORBS1	MDM4	PRMT5	NOP16		SSSCA1	FBXW7	HDAC7	HDAC7	RAD51	NSUN2	PCBP1	RPN1
SF3A3	TXNL1	MRPL55	MTOR	IKBKB	PPP1R10	KIAA0368	PAPD5		UBE2D4	CCNB1	ATXN1	ATXN1	PSMA1	CSNK2A2	ITSN1	UCHL5
SNRPA	BRCC3	BUB3	EEF1A2	FUS	MGMT	SNRPF	ING3		UTP14A	PSMB5	TXN	TXN	OTUD4	NCOA3	APC	CCNH
UBXN1	PLSCR1	NR0B2	RFC1	RLIM	SLC30A5	HIPK2	RNASEH2B		GAG	JUP	TRA2A	TRA2A	KEAP1	GPANK1	EEF1G	CLTC
ILK	COBRA1	HDAC8	MAPK3	CCNT1	SYMPK	AURKA	NFYB		NR4A1	AURKB	IGF2BP3	IGF2BP3	PBX1	STK3	MED17	ZNF622
BAG3	LSM2	UBE2J1	RAE1	CASP2	NAA38	EXOSC10	ATAD2		PCBP1	CACNA1A	ACTBL2	ACTBL2	DDX1	BTF3	PKM2	GLDC
HMGB1	DYRK1B	PIAS3	HUWE1	RFWD2	NUP153	IKZF1	SF3A2		SART1	UBE2D4	EIF2C2	EIF2C2	FOS	NAE1	PRPF3	EIF3K
MTOR	GTF2E1	CLK3	MECP2	POLR2D	HIST2H4A	PELP1	SMARCB1		TUBB2A	THRAP3	CD4	CD4	HOXB9	DNAJB1	SERBP1	VPS45
MYB	RPAP2	CDK8	POT1	NRIP1	USP21	SIN3B	WBP4		UPF2	SRSF7	EIF3C	EIF3C	GORAB	MBD3	MYH9	PPCS
PHB	MED8	GTF2F1	MKI67IP	EPB41L3	TAF2	THRA	IQGAP1		AURKB	A2M	TAF15	TAF15	TRIM23	APEX2	MAPK3	PC
PHB2	TSC22D1	TRIM33	RPA2	CEBPE	SMARCD3	XAB2	TIPIN		CCNB1	ATR	CBX5	CBX5	UBE2E1	CHMP3	EIF3D	NARS
TAL1	NUP62	HDAC6	DDX24	UBE2D2	SLTM	RFC2	WDR18		KIAA0368	HSP90B1	DNAJA2	DNAJA2	SPTAN1	PPAN	RPS10P5	CPSF2
FANCA	PCGF2	NAT10	XRN2	BMF	GMEB1	ERCC3	DDX42		PLSCR1	SIRT3	EPAS1	EPAS1	DRD4	U2AF1	KHDRBS1	MSH2
FHL2	TOLLIP	FGR	HIST1H1A	SIAH1	HNRNPH2	RUNX2	GNL3		SERBP1	CRMP1	RAC1	RAC1	MUC5B	IQCB1	BLM	GFM1
HIPK2	EBNA1BP2	HNRNPUL2	POP1	PPP6R3	U2AF1L4	CDC26	RECQL5		TSC22D1	THOC4	PIK3R2	PIK3R2	STX1A	GIGYF2	ANAPC2	TTC27
MAGEA11	CHFR	KHDRBS2	PPARGC1A	FLNB	MPG	PIAS2	STAG3		UBR5	SIAH1	PTK2	PTK2	MCM2	PTBP3	COPS7B	EDF1
NAP1L1	RCHY1	TRIM21	JUP	ZNF473	TAF1	HDAC11	EXO1		VKORC1	HIST1H1C	PHB2	PHB2	PCBP1	PRPF3	MCM4	PAN2
RBM4	POLR1C	ZMYM2	DNMT3A	CD80	SART3	NCBP1	STRN3		ATR	ATP5B	EIF3L	EIF3L	RNPS1	NOB1	CDH1	RNF113A
RRP1B	CLK2	HNF4A	NCOA2	RAPGEF4	WIZ	MCM4	GLE1		CRMP1	ITSN2	EPS15	EPS15	UBE2V2	GIT1	SPTAN1	NDUFS3
SRSF9	DPF2	TMPO	ATF3	ZAP70	RSL24D1	HP1BP3	CACYBP		FAU	GAG	CIRBP	CIRBP	TBK1	CAMK1	TK1	TRIT1
TCEB1	STIP1	BRCC3	WRN	HLA-E	L3MBTL1	RPL29	FAM188A		FOS	PSMA4	AURKB	AURKB	JAK1	PAIP2	FUS	CHMP5
UBE2E3	UHRF1	ADRBK1	SKIL	HIST4H4	PSPC1	RPS25	PCF11		FZR1	NR4A1	SDHA	SDHA	PIAS4	NOL7	NFKBIA	GDA
USP4	EXOSC10	SIN3B	DKC1	CHRNA1	FLYWCH1	TFPT	ABCF1		MED26	KIAA0368	IMMT	IMMT	CREB3L4	TRAP1	PSME2	COQ2
RPS16	ETS1	TCOF1	COPS7A	TACR1	C14ORF43	SREBF1	DET1		PSMB5	IQGAP1	PSMD12	PSMD12	PRKCD	TRUB1	TRA2B	DHX15
GATA1	MTA3	NRIP1	BCL2	FHL2	CPSF6	RPS13	UBR4		PTEN	MCM2	TCERG1	TCERG1	IRAK2	ISG15	MLH1	QTRT1
MED31	ARNT	VAV3	MYB	TFAP2B	ACD	PRDX1	TTC5		RPS27L	SMARCA5	ALDOA	ALDOA	MAP4K2	ARF4	SND1	PEPD
NUMA1	INTS3	UIMC1	UBTF	POLR2B	SLC25A10	TPR	EEFSEC		SIAH1	FOS	DAXX	DAXX	RBM22	EPB41L1	SNRPE	TIPRL
RAD51	POLR2J	FOXO3	SRRT	RANBP9	KPNA6	KDM5B	XPO4		SMARCA5	EIF3E	MGMT	MGMT	NDN	KRAS	EPRS	MPHOSPH10
SREBF1	JUNB	GNB2L1	MCM4	ZNF212	MIDN	ELL	BAZ1A		TFAP4	NDRG1	MKI67IP	MKI67IP	SF3B2	HECW2	C22ORF28	CDC23
ATF3	PSEN1	RCC1	ARID1A	PFN1	USP15	INO80E	LSM10		ATP5B	UBR5	SNRPF	SNRPF	PKM2	MCM4	MRPL12	ATP6V1E1
IQGAP1	CPSF2	BCL3	TAF9	HOXA5	USP10	LYAR	RTEL1		ATXN7	FZR1	EIF4G1	EIF4G1	MPP6	S100A8	IARS	UROD
LUC7L2	IPO5	ANAPC7	XIAP	NMI	SUMO4	DEK	WDR4		HIST1H1C	CCT6A	MCM5	MCM5	TEX11	NCOR1	PPP2CB	MSH6
PRKCZ	PHC2	USF1	HIST2H4A	DAXX	ANP32B	UBE2C	NFU1		HSP90B1	EPRS	RFWD2	RFWD2	MEP1A	USP11	RFWD2	RANBP1
RFC4	H2AFY	MKI67	PARK7	COG5	CDC7	MED20	GTPBP10		IRAK1	VCL	EIF2S1	EIF2S1	PSMC5	MRPL10	CBX4	COPS5
RPS27L	POLR2D	SMC4	CDC34	TRIP6	UBASH3B	NBR1	PCIF1		MCM2	UPF2	PIAS4	PIAS4	RAB27A	LAP3	MOB4	NCAPG
SNRPF	LUC7L3	LAT	HDAC9	EXOC7	IQGAP1	DDB2	STAP1		PSMA4	TSC22D1	UBA1	UBA1	RXRA	ACLY	TUBA1C	UTP20
UHRF2	ZNF326	GEMIN4	YAP1	CDC73	CEBPD	C20ORF20	NUPL2		SRSF7	SPTBN1	PCK1	PCK1	BTK	TP53BP2	NCOA6	NARFL
RPS8	SUPT3H	DDIT3	UHRF1	EGR1	FMR1	BRCA2	INTS9		THOC4	DNMT1	PSMB2	PSMB2	PTGIR	MAT2B	NAP1L1	MAEA
CFTR	UBE2W	ISG15	RFC4	SKP2	CLP1	DKC1	DONSON		THRAP3	MED26	TFG	TFG	SMC1A	QKI	HIST2H2BE	DTD1
AIFM1	ZMYM2	RPL3	CDK7	PSMC3	CPSF3L	CAMK1	CSTF1		VCL	TUBA1B	SRSF6	SRSF6	SF3A2	TPM1	C14ORF166	CAT
COPS3	NUP93	TDG	MAPT	ARNTL	HINT1	CDT1	MTG1		VPR	KRT18	SFN	SFN	TGFBR2	HMGB2	USP39	RBM19
CSE1L	MCM5	STK4	LRPPRC	DDX3X	ARL2BP	CTDP1	ACAD11		EIF3E	TFAP4	LDHB	LDHB	CEP55	ANKRD13D	EIF2C2	RBM22
H2AFZ	INTS6	SUB1	KRT18	MLX	CCNT1	ANAPC16	MEAF6		IQGAP1	IRAK1	TP73	TP73	CDK7	SNRNP200	G3BP1	EIF5B
MAD2L1	TAF4	YWHAG	BCL6	MED7	SKIV2L2	SSB	CDT1		NDRG1	RPL27	MARS	MARS	RNF111	MYH9	EIF3CL	ARPC3
POU2F1	BAG1	ZFR	CBX1	PRKCB	GTF2E2	CCNT1	ZCRB1		RAE1	PTEN	TBP	TBP	TFAP2C	UPF1	NCOA1	MTHFD1
SIN3B	CTNNBL1	CNBP	AKAP8L	RBM8A	CPNE1	PABPC4	NUFIP1		TAB1	ATXN7	SAFB	SAFB	E2F4	ITCH	RPA2	LCMT1
TOPBP1	RAD18	RBBP5	HIPK2	YAP1	NEIL2	WDR77	ASRGL1		ATP6V1B1	RPS29	ACTA2	ACTA2	PSMD11	RNF11	RBBP5	OGG1
ANAPC5	MKI67	NAP1L4	ATXN2L	HNRNPH1	COPS3	TAL1	BRIP1		CALR	RPS15	TIMM50	TIMM50	TAB1	CRYAB	FOS	PRMT5
CCNA1	RNF4	GTF2B	NUP93	RBL1	ING3	HTT	RAB3GAP1		CCT6A	VPR	KRT18	KRT18	POMC	ZNF638	EIF3H	DDX23
CDC23	MED18	NFKB2	POU2F1	KRAS	GLYR1	TOP2A	NUP188		DNMT1	UBE2K	SF3B14	SF3B14	RAB6A	TFG	USP15	POLR2J
COIL	GTF2F2	HDLBP	SAFB2	IPO13	FBXO25	MEN1	VPRBP		EPRS	CALR	GTF3C1	GTF3C1	SBF1	PARD6B	AMFR	MTO1
GTF2H1	JMJD6	BRCA1	EHMT2	POLR3D	PVR	TRIM27	MCM10		HHV8GK18_GP81	HSF1	LYAR	LYAR	MPG	GTF2E1	VPR	PRPF38A
TAF15	TCF4	GNB1	KARS	MED28	HUWE1	BRCC3	STK38L		KRT18	POLR2E	CEBPA	CEBPA	ZHX1	TRAPPC3	INPPL1	TOP1
TERT	FUBP1	TCEB1	DPF2	RAD54B	TAF15	ANAPC13	C11ORF54		PDIA3	CHD4	WIBG	WIBG	HSPD1	FLNA	YAP1	MOGS
YWHAG	CD2AP	ZHX1	NUP153	MYB	QKI	BCL3	WDR55		PFDN1	CSE1L	UBE2N	UBE2N	NR0B2	TRIM37	USP14	MIPEP
HSP90AB1	DMAP1	MDM4	TSR1	GSK3B	TMPO	UHRF1	LUC7L3		SPTBN1	TAB1	PRPF3	PRPF3	CENPA	PIM1	RBL1	NOL6
CDC73	CDC6	MRPS28	RUNX2	WHSC1	SNRPA	PTPN11	RPAP1		TCEB2	UBA1	RPA2	RPA2	TMEM30A	CIRH1A	DNAJA1	RAD50
SMAD5	WIBG	SMAD5	PSMB6	TUBB2A	IWS1	SREK1	RNF11		TUBA1B	SMC3	NCBP1	NCBP1	GRIP1	C16ORF53	ABCF1	CTNNBL1
TRIM33	CALR	NKRF	NDRG1	GTF2E1	FAM175A	ING2	SARNP		UBE2K	RAE1	CFL1	CFL1	CYFIP2	CDKN2A	RFC4	ALG1
CBX6	PNKP	SEL1L	ERCC6	ATP1A1	TMEM38B	WRN	CKS1B		AMFR	CCND1	ABCF1	ABCF1	UBL5	CCNB1	RAN	SNRPE
CDC16	UBA2	UBE2E1	COPS4	ERCC3	RSBN1	SIRT2	MED21		HSF1	CD4	EEF1A2	EEF1A2	PTPN12	PSMC5	CSDA	RPA2
CTDP1	GADD45G	TCEB2	VPRBP	RBFOX1	ZNF800	RNF20	KDM5A		POLR2E	SMC1A	HDAC11	HDAC11	CLN5	CIAO1	RBL2	SNRPF
ING1	MNAT1	PRPF4	SHFM1	HLA-C	CDC42SE2	S100A9	NMRAL1		SIRT5	HNRNPH3	LRPPRC	LRPPRC	TLE2	PSMD5	PAK1	SLX1B
KIAA1967	CCND3	XAB2	CBX8	TP63	LIN37	SNRPB2	CDK7		SMC1A	TUBA1C	COPS3	COPS3	SEC13	CBL	KRT1	VPS25
MED23	MKI67IP	TUBB	MORF4L2	RUNX1	ZBTB17	GATAD2B	CPSF4		SMC3	AMFR	TUBB3	TUBB3	AURKB	PRDX2	RSL1D1	ATP13A1
PARK7	MPG	PRKCQ	EIF3A	RBBP5	NUP50	MLF1IP	ZC3H14		UBA1	TCEB2	MRPL12	MRPL12	LSM7	RPL30	SMC1A	GET4
PCBD1	SMU1	MCM5	LYN	ARFIP2	ZNF217	SRSF6	RANBP3		CCND1	HNRNPL	ACTN1	ACTN1	NINL	CEP250	SMC3	BRF1
TOPORS	HIST1H1B	MRPL52	DDX20	CD44	ZC3HAV1	MAD2L1	COPS7A		CHD4	EIF4A1	MAPK8	MAPK8	HDGF	EIF5A	VDR	DDX10
TRIM21	TRIM32	RNF4	ATXN3	ING5	ERCC2	SETDB1	FAM192A		CSE1L	PFDN1	MAPK6	MAPK6	APBB1	RAB35	SUPT16H	PSMD9
UBB	GTF2A1	BANF1	BUB3	SNRPD3	SIVA1	GTF2F1	TRIP12		LCK	SUPT16H	CBX3	CBX3	KIAA1279	DECR2	FTSJ3	BCS1L
CBL	TIMM50	NUP98	NR0B2	STXBP1	ZNF76	HNF4A	RNF20		MTOR	EIF3I	TARS	TARS	ANKRD28	CCNE1	TSG101	SNRNP27
ATN1	RNF111	POLA1	HDAC8	BRCA2	MYCBP2	EEF1G	ETHE1		RPL27	MTOR	WDR77	WDR77	LUC7L2	TRIM32	MED22	NADK
BCL2L1	KRT8	TERT	PSME3	CPSF6	LEPRE1	KPNA1	ZC3HC1		RPS15	UBE2E3	TK1	TK1	FSHR	MAP3K11	GPS1	ACP1
PPIA	CEBPE	UBE2N	RANGAP1	APEX1	ARNTL	RFC1	CRY2		RPS29	TBK1	PDIA6	PDIA6	HIVEP1	MLX	SHFM1	UNG
RANGAP1	HSPH1	GADD45A	PIAS3	RFX2	GADD45A	SP3	SMARCA4		SNTA1	CTTN	NUMA1	NUMA1	S100A8	C12ORF5	PRPF4	YEATS4
SKI	XRN2	AIRE	CLK3	MCRS1	DMAP1	NUP107	NIPBL		TBK1	WDR77	SUPT5H	SUPT5H	LYAR	HNRNPL	TBK1	GLRX3
ATXN3	POLA1	RING1	CDK8	LATS2	UBE2T	RPS24	RNF14		UBE2E3	RPL29	LYN	LYN	AMFR	EPAS1	SMAD7	PHB
ATXN7	SUB1	FUBP1	LMNB1	PXN	GTF3C3	SKIL	CUTC		CBX1	PA2G4	MYL6	MYL6	ACTR8	APBB2	HSPA1L	DHX8
DDB2	LRPPRC	TAF6	C14ORF166	GEMIN4	NFYB	GTF2H1	MCM9		CBX8	ATP6V1B1	H1FX	H1FX	CCR5	PPP6C	EIF4A1	ELP2
EEF1D	ERCC3	ENO1	GTF2F1	JUNB	ZMYM3	GTF2I	NDOR1		CD4	CLNS1A	NCOR2	NCOR2	UBE2H	AP4S1	USP9X	EIF2B3
MATR3	ANP32A	TUBA1C	TRIM33	DLG3	UTP18	E2F4	UFM1		CTTN	PSMD13	EIF3B	EIF3B	CBX3	EIF4G1	MTOR	SEC31A
MED16	UBE2A	EXOSC10	ZC3HAV1	WDR48	SMC5	CENPA	TAF6		EIF3I	PLSCR1	DDX39B	DDX39B	AGR3	TOB1	ATR	CSTF3
MED9	STAT5A	PRPF4B	SIAH1	POLA2	PHF12	COBRA1	PPP1R8		KIAA1377	SNRPB	CCNE1	CCNE1	CIAPIN1	CENPI	TAF10	CARS
POLR2H	XPO5	HNRNPCL1	TFAP2A	SF1	CBX6	UHRF2	CAPN7		NIF3L1	LCK	EIF2C4	EIF2C4	GEM	TUBB3	DAXX	PPP5C
RBM10	MAPK10	BOP1	PSMB7	SKI	DDX56	POLR2F	NUP35		CALCOCO2	PDIA3	UBXN7	UBXN7	NRXN1	POP7	HNRNPUL1	VAC14
RCC1	BRD4	MLH1	NAT10	HDAC9	IK	FAF1	MYCBP		CLNS1A	PHB	POLR2B	POLR2B	RNF115	ASB6	LARP1	EIF2S3
RCOR1	BAP1	RPS6KA1	CCNA1	GRIP1	NF2	H3F3A	ATPAF2		EHMT2	POLR2B	USP15	USP15	ZNF423	STOML2	EZR	CEBPZ
RFC1	ATXN1L	RCOR1	BRCA2	PPP6R1	ZNF24	INO80	C4ORF27		EIF4A1	KIAA1377	HMGA1	HMGA1	PLCG1	DHRS7B	CCNA2	LSM1
SIAH2	TRIM25	MRPL14	HNRNPUL2	PAK1	NUB1	UBE2L3	IPO13		GADD45A	NIF3L1	USP39	USP39	SULT1E1	THRA	GABARAPL1	GTF3C3
SRSF11	MED7	SNRPG	KHDRBS2	MACF1	MED12	TINF2	DDX1		GFI1B	SMARCD1	RARS	RARS	ATXN7	ATAD3A	HCFC1	ORC2
TRIM55	COMMD1	SKI	TRIM21	POLR2C	SNRPA1	POLR2L	SMYD3		H3F3A	NCOA6	VCL	VCL	SPRY2	CFDP1	ESR2	PSAT1
UBE2C	TBL1XR1	PABPN1	ZMYM2	IQCB1	COIL	ACD	CCDC101		HCFC1	SUPT5H	RALY	RALY	GABRB1	BAG4	MORF4L1	PRPF18
RPS15A	GTF3C4	NUP214	HNF4A	IL1RAP	BRE	CCNA1	TAF7L		HNRNPH3	CBX8	CREB1	CREB1	NPTX1	NCSTN	MRPL23	DNAJC21
RPS26	SRRT	GPS1	BRCC3	SNAPC1	EIF3L	POLD1	TCERG1		HNRNPL	H3F3A	GCN1L1	GCN1L1	MC4R	NOP2	VCL	SYF2
RPL6	UCHL1	DDX56	SREBF2	TAP2	CHD8	ADAR	WDR61		MME	CBX1	UBE2M	UBE2M	ACIN1	KIFC1	USP11	YOD1
RPS11	ZNF259	MRPL2	TMPO	BAI1	FNBP4	FANCD2	RBBP5		NCOA6	MBP	RAD50	RAD50	RANBP2	HIST1H3A	EIF3C	THG1L
ARID1A	ZNF512B	MED12	SIN3B	SELL	MED9	USP11	NUB1		PSMD13	NCSTN	MRE11A	MRE11A	OGT	EPHA2	PIAS1	PMS2
AXIN1	BUB3	CPSF1	TCOF1	DAZAP2	EID2	ZWINT	APEX1		SMARCD1	CDK8	HSPH1	HSPH1	CR2	POLR2F	SNRPB	ZMAT2
LMNB1	SNRPB2	ALDOA	NRIP1	ASH2L	KDM3B	NFE2L2	DDX19A		SUPT16H	HNRNPA3	POLR2C	POLR2C	MYD88	LMNA	NCSTN	GBF1
QKI	ARIH2	SNRPB2	HMGB1	SF3B1	NRBP1	ENO1	UTP6		TUBA1C	PSMB2	UBR5	UBR5	CTDSPL	MTHFD1	LRRK2	TRMT61A
RUNX2	PRPF4B	PLRG1	RARS	SMAD5	MEF2C	TRIP4	RPP40		TUBB3	TUBB3	PDCD6IP	PDCD6IP	FOXJ1	POLI	SON	UGGT1
SRSF10	NFX1	RAD51	RCC1	PDGFRB	POLR1C	MBD2	WDFY3		WDR77	PCK1	JUP	JUP	MMP9	ASXL2	RUNX1	RAD1
TOP2B	PNN	RFC2	UIMC1	INTS3	ATF5	RNF11	RGS7		ATP4A	RPL32	UTP14A	UTP14A	KLRD1	ICT1	PUF60	PMPCB
AICDA	PAF1	COBRA1	FOXO3	NSF	PDE4DIP	SMAD5	DDX24		CDC27	INPPL1	PSMD13	PSMD13	TRDN	PLSCR1	VPRBP	EXOC3
ANAPC7	ZRANB2	CPSF2	BCL3	WHSC1L1	FBXO7	CHEK1	ADAM10		CDK8	UBXN7	MAP1LC3A	MAP1LC3A	MEP1B	RAB1A	VAV1	UBA2
CDC34	UBE2B	HSPA1A	ANAPC7	PSEN2	TIA1	HNRNPAB	FBXW7		FASLG	P4HB	LMNB1	LMNB1	DLL1	CSNK1G2	TUBA4A	TBP
GEMIN4	HDLBP	ZC3H18	RANBP9	GADD45A	PCGF3	SKI	CFL2		GTF2I	TSR1	IGBP1	IGBP1	LARS2	MAP2K7	SLC9A3R1	CAPZB
MCRS1	TRIP4	BRE	USF1	NHP2L1	NCOA5	HSF1	NSMCE2		INPPL1	GTF2I	FTSJ3	FTSJ3	NMU	ATXN2L	ORC2	LSM7
MED4	XPO7	GATA1	CALR	HIST1H1A	PPP2R5C	EEF2K	NAA35		KRTAP4-12	HHV8GK18_GP81	RRS1	RRS1	RLN3	TBC1D7	ARPC2	IKBKAP
MED6	CACNA1A	SP3	PTK2	H2AFZ	UNC45A	NUDT21	MED22		MAGEA11	EHMT2	DAZAP1	DAZAP1	AMIGO2	EEF1B2	SF1	XYLB
NCBP1	FKBP4	SMU1	MKI67	VAV1	MIER1	TRIM33	BLM		MGMT	SSBP1	AURKA	AURKA	GAGE5	ING3	MSH6	AQR
RNF20	RBBP6	FXR1	SMC4	MEN1	FIGNL1	FANCL	FANCI		NCSTN	SSRP1	KRT9	KRT9	SUMO3	COIL	SSRP1	IDH3A
RSL1D1	RBBP8	XRCC1	GEMIN4	RFX3	TAF5L	SAP30	WDR83		PA2G4	UBASH3B	CCND1	CCND1	FEZ1	PGAM5	PIN1	C9ORF114
TCEB2	WDR82	SKAP2	DDIT3	IRAK1	GTPBP4	SRSF11	PREB		PHB	MLL	VRK1	VRK1	ADK	NAP1L4	SSSCA1	SEC23A
RPL19	MED13	PWP1	PSMD14	SH3GL2	APBB1	SRSF10	WDR12		POLR2B	EEF1D	AIMP2	AIMP2	CCL2	SDHA	CREB1	MRPL4
RPS5	TAF7	SENP3	TDG	HEYL	LEF1	PRPF31	RAD54B		PSMB2	RPL10L	SMC1A	SMC1A	ILF2	ADI1	INTS1	PEX10
RPL31	SAP30	E2F4	SUB1	CPSF1	YTHDC1	RPL38	POLD4		RPL29	TRRAP	RPL13A	RPL13A	SSB	RPAP3	RBM4	PHB2
CTCF	NFYA	ING2	ZFR	RPS6KB1	ANXA1	CDC73	TRIP4		SNRPB	MED28	FAF1	FAF1	EMD	LRRC42	MED23	MRI1
DVL2	RUNX1T1	SLC25A3	CNBP	CSK	BCOR	SMURF2	POLR3K		SPP1	HCFC1	SART3	SART3	TUBB3	ZMYM3	EIF3B	VPS28
KEAP1	MED30	SELS	RBM28	CAV3	PCGF1	FLNA	C14ORF166		SUPT5H	CALCOCO2	LRIF1	LRIF1	CDK11A	NR1D1	PSMD10	DCTN5
NUP98	TRIM23	ETS1	RBBP5	SLC25A5	RBM4	APITD1	RBM39		UBXN7	CDC27	COPS4	KRT2	RTN4	ABL1	SET	HIBCH
PPM1G	SKIV2L2	AUP1	NAP1L4	MLL	CHFR	CRK	SETD1B		FXR2	COPS4	KRT2	COPS4	HNRNPR	NBPF3	ASH2L	TRMT1
SREBF2	TRIM63	AXL	GTF2B	ATP5A1	BNIP3	POLR2K	CRY1		GNB1	PSMD7	UBE2L3	UBE2L3	TRIM27	PPP1R12A	MSN	ESF1
VPRBP	HSPA2	PES1	HDLBP	DHX15	ATF6B	NAA38	FOXF2		MAP1LC3B	CASP3	MTOR	MTOR	LRP6	UBXN6	MED15	ALG12
CAD	RBPMS	PPM1G	PSMD6	CCNB1	PCGF2	ZBTB7A	ACTR8		MED28	MSN	HSPA2	HSPA2	PRKCB	DYNLRB2	CDK7	NOP14
CALCOCO2	TRIP6	MED17	NFKB2	AKT2	INTS6	ADRBK1	API5		MLL	USP39	ERH	ERH	BANF1	ZFYVE16	POLR2H	RRM2
CLU	GFI1B	MRPL24	ANXA7	PPARGC1B	N4BP1	KHDRBS2	NCAPH2		P4HB	EIF3C	CTPS	CTPS	KCNJ11	ZNF740	SNRPA	GTF2H2
DEK	C14ORF166	RPL35	SREBF1	ACD	RBBP6	RPL10L	PABPN1		PCK1	MGMT	ATP2A2	ATP2A2	S100A9	GNPTAB	TAB2	DIEXF
IGF2BP3	UBASH3B	MED21	TCEB1	ITGB2	TCOF1	USF1	FERMT2		PSEN1	HNRPDL	HCFC1	HCFC1	ATL1	CDKN2D	EMD	TPT1
KHDRBS2	FKBP3	AHR	KIAA0368	MAP3K7	WDR43	RBM10	EI24		SSBP1	NOP2	RXRA	RXRA	COL1A1	TERF2IP	BCL2	TRAPPC5
MORF4L2	DDX24	NR2C1	ZHX1	S100A16	NR5A1	PHB	G3BP1		TSR1	MAP1LC3B	KPNA1	KPNA1	RANGAP1	GFAP	UBE2C	MCCC2
NAA38	XRCC1	BRIX1	MDM4	TRRAP	USP22	CTCF	METTL3		VTN	VTN	CDKN1B	CDKN1B	MAGOH	TUBG1	ACIN1	BCAS2
PIAS3	ELL	FBLN1	SMAD5	YTHDC1	LRPPRC	ITGA4	ZRANB2		BCL2L1	PDCD6IP	HSF1	HSF1	IL10RB	SPTBN1	FAF1	SMC5
PRNP	XAB2	STAT6	NKRF	CAMK2A	INTS2	TOPBP1	SIRT2		CASP3	FXR2	CDH1	PRDX2	NEF	APBB1	MRPS9	SF3B4
PSMD10	RAD52	TAL1	IRAK1	E2F4	ZC3H14	GTF2H4	DDX52		COPS4	RANGAP1	PRDX2	CDH1	HSPA1L	RPS7	AURKB	GTF2H1
RRS1	SAP30BP	SH2B2	CDC27	NGFR	CDC73	KARS	POLR3G		DDA1	MCM6	DEK	DEK	WWP1	CASK	SMURF2	KRI1
SNRPE	XPC	TEC	UBE2E1	HIPK2	H3F3A	RNF40	HSBP1		EEF1D	PSEN1	IK	IK	C1QBP	CRMP1	UBASH3B	C9ORF41
WWP1	ERCC8	TAF1	TCEB2	SVIL	RING1	NUP214	PPIP5K1		HNRNPA3	CARM1	MTHFD1	MTHFD1	CPNE1	IRF3	COMMD1	PIK3C3
ZHX1	IKZF1	STRN	PRPF4	RCHY1	TRIM21	EXOSC4	RPS16		MSN	PSMD12	ESR2	ESR2	EEF1D	GAK	SMARCD1	SEC61G
RPL24	RECQL5	INSIG2	XAB2	YES1	MAFK	YAF2	ISOC2		RANGAP1	GADD45A	UBASH3B	UBASH3B	RPL14	DDX10	BAG6	GTF2F2
ITGA4	POLR1A	PSIP1	MCM5	RPS6KA6	NAA10	RPSA	NAP1L1		RPL32	USP4	NEDD4L	NEDD4L	IGFBP7	UNG	EBNA-LP	LEO1
RPL7A	PDS5A	MEF2D	CFL1	RAN	ALAS1	PHF5A	UBR2		SHFM1	DDA1	PSMB4	PSMB4	TUBB4B	PARP3	MORF4L2	COG8
CDC25A	RNF40	MAPK6	PRKCA	KCNA5	IPO5	HMGA1	PSME1		SSRP1	NOP58	SLC9A3R1	SLC9A3R1	RIOK2	KARS	HNRNPH2	RAD23B
CNBP	SP3	IKBKAP	TIMM50	HLA-A	IPO9	PHC2	MTMR2		TRRAP	TCERG1	VPR	VPR	VEGFA	KPNA1	RING1	USP14
MCM4	TFAP2A	PRKACB	RNF4	SMARCC2	CRY1	TAF13	TBC1D2		UBASH3B	ACIN1	SNRPC	SNRPC	MCM6	BLOC1S2	INTS5	CAND1
NUP214	THOC6	TUBG1	NEDD4L	PRKAR1A	ARID3A	LUC7L3	NUP210		USP39	SND1	ACTL6A	ACTL6A	ETV5	EIF6	ZAP70	BTAF1
POLD1	MSN	POLR2H	POLA1	HNRNPF	POLR2D	MATR3	THOC6		ACIN1	SMARCE1	DDX18	DDX18	NMI	CDC25A	CDK19	NUP93
POU5F1	DNAJB1	CENPA	NUP98	DNMT3B	MED18	JUNB	NCAPD3		CANX	HMGA1	MSH6	MSH6	XIAP	SF3A3	NOLC1	ECD
PRPF31	PPP6R3	WBP4	SMURF2	CYLD	FOXM1	PPARGC1A	SETD3		EIF3C	CCNE1	KRT5	KRT5	FBP1	PIN1	LRIF1	PGS1
TCEA1	EXOSC4	CTNNBL1	TERT	RYBP	RREB1	RPL9	RPAP2		FAF2	AIFM1	SETDB1	SETDB1	CYP2E1	RARA	S100A9	SNRPG
TINF2	RPS6KA5	NFX1	UBE2N	RBPMS	TXNL1	POLR1C	CHRAC1		KEAP1	PHB2	ZBTB16	ZBTB16	U2AF2	RFWD3	ARID1A	GTF2A2
ANAPC1	EEF1A2	PRPF31	BANF1	HSPB2	FKBP3	KHSRP	IPMK		MCM6	FAF2	ACTA1	ACTA1	GNB4	NARF	FAM40A	ANAPC10
DAZAP2	UBQLN2	COPS8	AXIN1	COTL1	LUC7L3	TFDP1	RPS27L		PDCD6IP	FKBP8	PSMD8	PSMD8	GRHPR	HIST4H4	SKIL	DPH2
EIF3E	PPP1R12A	SSBP1	TSG101	HNRNPUL1	CPS1	RBM25	FLII		PSMD7	MME	CLNS1A	CLNS1A	SUGT1	PRKACA	MLL	PMM2
HNRNPAB	NFYC	MRPL51	HSPA2	TP53BP1	SIRT6	ADRB2	RPP38		RPL10L	GFI1B	POLR2E	POLR2E	RIPK1	UBE2L3	STAU1	DHX38
MED15	RPA3	NUP107	GADD45A	ZZZ3	GATAD2B	PRPF4B	SURF6		TRIP13	SRSF2	PGK1	PGK1	RPA1	FAM127B	SRSF9	UTP15
MED25	DCAF7	CHAF1A	RING1	SF3B2	CKS1B	FOXO3	POLE4		USP4	CSDA	BCLAF1	BCLAF1	NUDT21	DAB2	AIMP1	FDPS
NR1H2	PSIP1	COMMD1	EIF2S1	USP26	MPHOSPH6	PCGF2	INO80C		APOA1	BCL2L1	C14ORF166	C14ORF166	MAPK8IP2	RAD50	UBXN1	DNAJC9
NSUN2	CLN3	PBRM1	FUBP1	DDX17	MSN	SNRPG	ZCCHC8		CARM1	MAP3K5	INPPL1	INPPL1	CLIC1	CDC34	TRA2A	DAK
PPP2CB	ERBB2IP	RBM17	TAF6	PSMB2	RCC1	ZNF326	RPL15		HMGA1	PRPF6	PIK3R1	PIK3R1	RAB5A	SPC24	NPLOC4	REV1
SVIL	BRE	MRPL10	AIRE	VASP	KDM5A	C11ORF51	RPS20		HNRPDL	TPR	PPARG	PPARG	LGALS3BP	CMAS	FANCM	CDC16
TSR1	INTS5	PDCD11	RPN2	PRKCG	ADNP	C1ORF86	PDC		LAMTOR3	PSMB3	CALR	FUBP1	RBL2	DCAF7	BCAR1	NAA20
EEF2K	PRKCB	IRF3	EXOSC10	PRMT7	SNAI1	PPP1CB	CSTF2		NOP2	ENO1	H2AFY	CALR	TTN	UBE3C	ERBB3	WDR48
RPL18	DAB2	SAMHD1	CLNS1A	ADORA1	HMGB2	KRT14	TMEM97		PSMD12	SHFM1	ANXA7	H2AFY	INSR	IK	ZC3H13	PEX5
RPS20	MEF2D	MRPL4	PRPF4B	PARD3	NCAPD3	MBD3L1	NUP50		SMARCE1	SAFB	FUBP1	ANXA7	PSMC3	RAE1	PAAF1	DNPEP
RPL21	NMI	MRPL50	HNRNPCL1	HTR1A	ZBTB33	LIN54	NCLN		SND1	PRPF3	SF3A3	SF3A3	SERBP1	PCMT1	FBXW7	MTG1
DDX20	TRIP13	COIL	HIST2H3C	POLD1	ZFP1	PHC3	PICALM		TCERG1	THRA	CTBP1	CTBP1	HCK	LMAN1	SRSF2	BECN1
IKBKAP	CCNH	AATF	BOP1	GTF2A1L	BTF3	STAG2	CSTF2T		THRA	USP2	NUP93	NUP93	EDF1	WWP1	SETDB1	DDX46
JAK1	FEN1	HIST1H2AB	EIF5A	ARAP1	RNF14	SREBF2	SERBP1		UBE2H	RBL1	PTMA	PTMA	EIF3H	EIF1	EEF1E1	SMARCA5
JUP	WWP2	VIM	CASP3	HNF4A	RPRD1A	TAF15	SMG5		AIFM1	SERPINH1	KRT14	KRT14	DIABLO	PARK7	TP63	ZNF593
BCL3	PHF8	ZNF638	MLH1	TAF9	KRT8	FBXW11	NUPL1		CCNE1	PSMB4	PSMB3	PSMB3	CASP8	FYN	SIRT2	HRSP12
CD2BP2	PPARA	RYBP	PAK1	RBM4B	SNAPC1	COMMD1	CEPT1		CD2AP	CANX	EIF4B	EIF4B	STAT6	FXR2	TCERG1	SPTLC2
ERCC6	UBE2S	KPNA4	SNRPG	STK24	PHC2	NFKB2	RRP1		CLU	MRE11A	PSMD7	PSMD7	DDX5	PIAS1	RHOA	GLUL
LYAR	RBPJ	RFC5	SKI	CD4	CAMK1	THOC2	MCRS1		CTBP2	RPL36	PSMB6	PSMB6	DNMT3A	CASP2	FLNA	PPOX
NOLC1	POP1	C20ORF20	RCOR1	FBL	PIM1	APBB1	SELENBP1		EIF2C2	TAF9	TRAP1	TRAP1	TRIM21	ZSCAN18	CTTNBP2	TOMM40
NPLOC4	NSFL1C	IRS2	PABPN1	SREBF1	MKI67	USP22	MAU2		EIF2C4	GNB1	AHCYL1	AHCYL1	GK	KIF1B	RBM8A	PRPF4
OGT	TNPO1	PDS5A	NUP214	NCK1	IPO11	PNO1	PUF60		FANCA	IARS	KIAA0368	KIAA0368	SND1	HSP90B1	TFAP4	ACO2
POLR2G	TAF5	UBE2E3	DNAJA3	PRKCI	CTNNBL1	PCGF3	EAPP		FKBP8	LAMTOR3	CANX	CANX	KNG1	RWDD2B	BMPR1B	TRAPPC3
STAT6	RPAP1	WDR18	JAK2	RAB11A	AES	CPSF2	MED18		FLOT1	NCOA1	LUC7L3	LUC7L3	RALA	NAP1L1	ATP5B	IPO9
UBTF	NEK6	TIAL1	GPS1	NFE2	ARL3	DPF2	TERT		LATS1	PRKCZ	RAE1	RAE1	STK24	CTNNA1	TUBG1	NOM1
UIMC1	LMO2	NDUFS1	DDX56	ANKRD28	DCAF6	CPSF6	TARDBP		MAP3K5	KEAP1	VDAC2	VDAC2	TGM2	IGBP1	RAD51	ARPC1A
USF1	NR2C1	IPO5	TOPBP1	HSPA1B	DDX46	SMARCD2	RPL18A		NOP58	FLOT1	EIF3F	EIF3F	TP73	UIMC1	SIKE1	PTGES3
USP2	ZC3H18	BAG1	MED12	CBLB	C16ORF53	CRYAB	TXNL4B		PHB2	PSMD8	GTPBP4	GTPBP4	DMBT1	MXI1	KARS	XPOT
WBP4	SNRNP40	DMAP1	AIMP2	SCAND1	CSTF1	PIAS3	BBS1		PSMB3	CCNA2	C22ORF28	C22ORF28	RC3H1	EIF3G	RPL26	TSR2
RPL13	PBRM1	DCTN1	CPSF1	PYCARD	RUNX3	NSUN2	FBXO11		RBL1	TOLLIP	CCNB1	CCNB1	ESRRA	RAD23A	PSME1	RTF1
CAV1	TRIM5	RBBP6	SNRPB2	VAV2	RBM12	BUB1	SLC4A1AP		RYK	GNL3	FOS	FOS	EIF2AK2	PDIA3	UBE3A	LSM2
RPL37A	COPS8	MED23	RNF11	TP73	RNGTT	LSM2	NPEPPS		TAB2	KRTAP4-12	TADA2A	TADA2A	YAP1	YTHDF1	CCND1	IDI1
RPL7	ING2	FKBP3	PRKCZ	SGK1	BCL11A	WBP4	GCK		TAF9	HUWE1	TUBB2B	TUBB2B	VCL	KHDRBS1	NSUN2	XRCC6
ACTN4	GPS1	PAG1	RFC2	MAGED1	ADRB2	MAPT	ALDH6A1		TOLLIP	CD2AP	PRDX3	PRDX3	SRSF3	SNRPD3	PRMT5	GBE1
AIMP2	ZSCAN1	ASH2L	PLRG1	TBXA2R	MED17	TADA3	INTS10		USP2	LATS1	HIST1H1D	HIST1H1D	GAG	MAPK13	SSBP1	RPTOR
ANAPC2	WWOX	EHMT1	PNN	SMARCE1	HSPA2	KIAA1967	PPT1		WDR48	UBE2H	TGM2	TGM2	NEK6	TPR	THRAP3	GTF2E2
CBX2	TRIM8	MEF2A	ANXA1	MAPK7	KLF4	NR4A1	CCNO		APBB1	TAB2	GFAP	GFAP	AICDA	PCGF6	MED8	RRS1
FANCD2	INTS1	COPS7B	PSMD10	GATA3	ASH1L	PAF1	IPPK		ATXN3	KIAA1967	ATP5C1	ATP5C1	PSEN2	CSDE1	PTMA	MNAT1
NLK	DYRK2	ERCC8	RAD51	ERBB4	MORC3	BOP1	DRAP1		CBX4	VAV1	IRAK1	IRAK1	ERH	RBM17	PLSCR1	HMBS
RELB	KPNA3	SHB	COBRA1	VAPA	MYCBP	CKS1B	NFX1		CCNA2	EIF2C4	RBM8A	RBM8A	RPS3	DYNC1LI2	ZBTB16	NDUFA12
TXN	TCOF1	CUL1	CPSF2	PPP1CB	ANP32A	IGF2BP1	KIAA1429		COIL	APBB1	HIST2H4A	HIST2H4A	MYCBP	TNFRSF1A	EIF3K	EXOSC5
BIRC3	SOD1	HIST1H1D	HIST1H4F	PRPF3	ZNF451	NFYB	INTS7		CSDA	ATXN3	ACTN4	ACTN4	PIK3R2	HAUS8	RPL28	ISYNA1
CPSF1	FASLG	PARK2	ZC3H18	MCM2	JDP2	PBRM1	SMARCAD1		ENO1	PSME3	CALU	CALU	CEBPB	RPL24	BIRC3	CNOT3
ESRRA	ACD	CHFR	BRE	ANK1	DDX27	RPL5	DYNLT3		HOXA1	WDR48	MAP3K7	MAP3K7	PSME3	USP28	NBN	VPS36
H1FX	UCHL3	PMS1	GATA1	CHD7	GPS2	CBX2	MYH7		MAPK9	MAPK9	LATS2	LATS2	SARS	ZCCHC7	SH3GL1	GANAB
KHSRP	ATXN2L	CCNT1	UBXN1	HSP90B1	TFAP2B	HIST2H3C	RPL10A		MRE11A	FASLG	PTGES3	PTGES3	ADRM1	PLEKHJ1	LATS1	PEX16
NUP153	TDG	ACTB	TBL1XR1	MSX1	TSPYL2	ARID1B	NRBP1		NCOA1	SIRT5	DDX56	DDX56	TRIM37	ETFB	JAK1	HEATR1
PELP1	LSM4	KCNA5	IARS	HRAS	TCF4	CHEK2	MED19		PRKCZ	CTBP2	APEX1	APEX1	MACF1	GOLGA4	HSF1	PPTC7
PLSCR1	LEF1	NUP205	SP3	ELK1	TIMM50	SF3B5	PTPN23		PRPF3	PHGDH	XIAP	XIAP	ACVR1B	PAICS	TAF1	IBA57
PMS1	ERG	PRKCB	XRCC1	NUP62	PABPN1	TRIM24	GLYR1		PRPF6	UBE2V1	CAV1	CAV1	KRAS	ARID3A	IL7R	STIP1
PMS2	REL	GATAD2B	FXR1	H3F3C	RPN2	SUPT5H	CLUAP1		PSMB4	CLU	RPL36A	RPL36A	LDB1	SYF2	PRDX1	LSM4
PPP5C	NR1H4	ADNP	PWP1	AUP1	MED24	GEMIN4	SMARCC2		SAFB	RUNX1	TERF2IP	TERF2IP	VPR	STK4	PCBP2	UBA52
RBM25	LARP7	ERG	SENP3	NCOA2	RERE	PDS5A	RCC1		SERPINH1	SLC25A6	SRSF4	SRSF4	SNAP23	PPHLN1	EIF2B2	PEX14
SNRPC	ANXA1	HERPUD1	SMU1	QKI	DRG1	QKI	TAF12		SRSF2	BTK	NCSTN	NCSTN	DNMT1	BASP1	PDCD10	ATG5
SRA1	ADRM1	DCAF7	E2F4	RAC2	CDCA2	CHAF1A	RPL30		TPR	ACACA	MCM4	EIF3D	SUMO4	APITD1	ATF3	MMS19
SRSF4	SAP130	MTA3	ING2	IRF6	POLR2J	TAF9B	PASK		XRN1	MAGEA11	EIF3D	MCM4	ZBED1	ZNF483	MARS	NOC2L
USP21	ZCCHC8	GTF3C4	ETS1	THOC4	RAD51	TAF8	PUS3		BTK	JAK1	CPSF6	CPSF6	CTTN	XPO5	PIAS4	DYNC1H1
ZWINT	DTL	WIBG	MAP3K7	S1PR1	ASH2L	H2AFY	SUZ12		CAPN1	FANCA	COPS7A	COPS7A	PDCD6IP	TPI1	EIF2B3	RAE1
ISG15	NFIA	UBA2	NPLOC4	HLA-B	GTF3C4	POU2F1	SMARCAL1		HUWE1	CBX4	ALB	ALB	CCT5	IKBKB	IQGAP1	D2HGDH
RPL14	USP22	PLG	PES1	RASA1	POM121	TGFBR1	TARBP1		IARS	MED31	YAP1	YAP1	RBBP6	NPLOC4	ACTR3	DAD1
RPL17	PRAME	RPS27	AKAP8	PHC2	TOPBP1	H2AFZ	PAK1IP1		JAK1	USP21	BLM	BLM	ATP5C1	PNMAL1	P4HB	TPRKB
ARNT	ASF1A	DDX42	PPM1G	NUP214	WDR4	HMGB1	RPS5		MED31	PABPC4	ADAR	ADAR	CASP1	NFKB1	MED27	PEX13
CFL1	FOXO1	TLE1	MED17	RELB	RNF111	LIN9	AGFG1		PRKAR1A	MYOD1	DDX6	DDX6	TSSK3	PLCG1	CCNE1	NAA10
MDM4	PPP4C	FANCD2	MED21	MCM10	UBE3C	BRE	RPL7A		PSMD8	RCC1	MOV10	MOV10	CLGN	SRR	RYBP	TIMM44
PTGES3	PPARD	UBE4B	ACLY	TFAP2A	CHRAC1	HSPA1B	RPL17		PSME3	PGR	MSN	MSN	NUB1	RPL3	TRIM63	CECR5
PTPN11	UFM1	PPP6R3	NR2C1	FAS	PTBP2	THOC6	DNAJB11		RANBP9	PRKAR1A	STIP1	STIP1	DPM1	DPYSL2	TXNL1	PPIL4
SPI1	ZNF24	DDX23	TNFRSF1A	SF3A1	FYTTD1	ERCC6	POLI		RPL36	PCBP2	HUWE1	HUWE1	CAMK2G	DNAJA2	ECSIT	STOML2
UBE4B	DNAJB11	CSNK2A2	BRIX1	LMNB1	PRIM2	MNAT1	RPL21		VAV1	TRA2B	UBXN1	UBXN1	SNRNP70	PRMT5	PDIA4	NDC80
WRN	CSTF2	PSMD4	STAT6	ACVR1	MLX	XRCC1	PRCC		BLM	NAP1L1	CHEK1	CHEK1	SLC9A3R2	TPRA1	PDIA3	CDC40
ANAPC4	RASSF1	GATAD2A	TAL1	MPDZ	PRPF39	PHC1	LRRC16A		ERBB2IP	COIL	TRRAP	TRRAP	CIRBP	SRSF5	EIF3I	THUMPD1
BCAS2	TTN	PHF5A	AHR	IL4R	HELZ	RPL11	ILF2		GNAI2	RANBP9	TUBB6	TUBB6	SMARCAD1	DNM2	EXOSC10	ATP6V0D1
C20ORF20	HIST1H3E	PKM2	FHL2	HIST2H2AA3	SATB1	BRMS1L	PBRM1		GNL3	ATP6V1B2	TCEB2	TCEB2	KLHL12	PCK1	SLC25A3	DDO
CIRBP	BACH1	SPRY1	TAF1	FAF1	MED7	RPL4	XPO6		KIAA1967	SPP1	FKBP8	FKBP8	RPL31	C16ORF70	FADD	PRKCSH
COPS7A	DYRK1A	ANAPC5	UCHL1	EPHA3	ETS2	RANGAP1	EPC1		MYOD1	CDKN1B	CDC42	CDC42	AIMP2	C10ORF88	SART3	NIT2
DKC1	TRAF4	MED28	ACTN4	PTPN6	CIB1	CIRBP	RAD52		RUNX1	IK	TCEB1	TCEB1	S100A13	SUMO3	SMAD9	GFPT2
EIF2C2	DDX42	NDUFS3	PSIP1	RPS6	NR2F1	UBTF	RPA3		SVIL	ACTR2	PELP1	PELP1	UBA1	SAP18	DMAP1	CHAF1B
FOXO3	GTF3C3	RELB	MEF2D	ISL2	SRRT	FANCB	RPS12		TRIP6	NPLOC4	PSME3	PSME3	NLK	CTBP2	RARS	NAA15
FTSJ3	IPO4	RPL28	MAPK6	ID1	NUFIP2	YWHAH	TLK1		UBE2V1	PRPF4	CCNA2	CCNA2	OS9	CEBPA	IRS1	PPP1R7
HIST2H4A	ANKRD28	GTF3C3	CTNNBL1	SLC16A1	HIST1H4F	NEDD4L	RPS8		UBE2W	FBXW11	AP2B1	AP2B1	ST13	MED24	PHB	TACO1
HP1BP3	USP28	BYSL	IKBKAP	RARG	SAP30BP	EXOSC3	TAF3		USP21	SNRPF	ANXA1	ANXA1	RGS9	DDRGK1	CBX1	C1ORF123
INTS3	FANCG	LAS1L	POLR2H	VPS4B	WDR62	MAPK9	RPL8		ACACA	CAPN1	MLH1	MLH1	PRDX2	MEF2A	SUGP1	POP1
NFKB2	MYBL2	RPL36	POU5F1	XIAP	ERBB2	TAF7	TOPBP1		ACTR2	UBE2W	RCC1	RCC1	RAP1A	ATP6V1G1	SDHA	UTP23
PPP2R4	TFDP1	MRPS26	PRPF31	RBMX	MCM5	MKI67	RPL12		ATF4	ACTL6A	CBX4	CBX4	PIAS3	CTPS	DDIT3	RABGGTB
RALY	YAF2	NDUFS8	NFX1	PPP2CA	TFCP2	GTF3C3	MGEA5		ATP6V1B2	HNF4A	PPP2R2A	PPP2R2A	GIT1	PUSL1	IK	CTU2
RCHY1	MLLT3	PPP2R2B	COPS8	RPS9	NFIC	PDS5B	RPS18		CENPA	TNFAIP3	RNF11	RNF11	GGA1	PSAP	RANGAP1	AARS
RFC2	ADAR	KRR1	CENPA	BAP1	TDP1	MLLT3	ABTB1		CRKL	AIMP2	BCL2	BCL2	DCPS	BCAT2	TRIM27	ICMT
RYBP	ASF1B	PMS2	WBP4	HNRNPA2B1	RYK	FANCC	DDX31		DSTN	SVIL	ATXN3	ATXN3	SDCBP	ARFGAP3	ISOC1	TMED10
SRSF6	SENP3	ESRRA	NUP107	KCNJ2	SF3A3	FHL2	INTS3		FBXW11	VKORC1	PCMT1	PCMT1	TOLLIP	EPS15	CSE1L	KIAA0368
TADA3	RAD9A	BRD4	CHAF1A	ZNRF3	RNF20	PTEN	POP7		NPLOC4	BIRC3	CNBP	CNBP	LMO2	BCL10	GM9174	RSL1D1
TBL1X	NAP1L4	JUND	HSPH1	A2M	IKZF1	UBE2N	INTS1		PEX5	BLM	SMAD7	SMAD7	LSM1	CARM1	CDKN1B	MYBBP1A
AHR	DDX23	NACA	RBM17	TYROBP	SPEN	IQGAP1	PQBP1		PGR	SON	RRP12	RRP12	CCL19	MGEA5	MRPL38	GALT
BCLAF1	KLF5	JUNB	TTN	DHX16	H2AFV	NR0B2	SIRT7		PHGDH	SNRPA	EBNA1BP2	EBNA1BP2	SLC31A2	HOXC6	CALR	PPIL2
CACNA1A	RPN2	HSP90B1	RPS6KB1	TAC1	FEN1	MAPK6	DSCR3		PRPF4	ATP4A	PRKCA	PRKCA	ACTN2	NARFL	UBE4B	NUP155
IGF2BP1	ID2	RNF111	PBRM1	KLRD1	FANCL	RPLP0	SMUG1		RCC1	EIF3F	DNMT3B	DNMT3B	UBE2K	SMAP1	PSMD5	SRM
INTS6	ZBTB7A	HIST1H4I	COMMD1	IL12RB2	RBM10	NUP153	UBE3A		SLC25A6	NSUN2	SMAD1	SMAD1	POU2F1	STAT1	SYVN1	AP3D1
JMJD6	SATB1	THRB	PDCD11	CXCL9	FTSJ3	MYB	RPS11		TAF10	TUBG1	DDX24	DDX24	BMP7	POLD1	PNO1	CWF19L1
NUP62	HIST1H4F	DHX38	IRF3	CD274	ANLN	CEBPG	BTF3		TNFAIP3	UBB	CDK7	CDK7	DNAJA3	SIAH2	LUC7L2	EEF1B2
PCGF2	EHMT1	HIST1H1E	SAMHD1	ABCC8	ZFP91	WDR48	TADA2A		TUBG1	TXN	BAG6	BAG6	EEF2K	DDX20	MCM5	EIF3F
PLRG1	DOT1L	MED24	CDC25A	GEM	GON4L	PHF8	NOL8		ACD	DSTN	MAPT	MAPT	SERPINA1	C6ORF130	ARPC4	HUS1
ABCF1	SNRPG	EPN1	AATF	HNRNPM	RPAP1	CDYL	CIR1		ACTL6A	UBE4B	COPA	COPA	EXT2	CCDC14	EHMT2	REXO2
ATXN1L	KPNA4	WIZ	COIL	SMARCA5	ZC3H15	UIMC1	BNIP1		AIMP2	TRIP6	SERPINH1	SERPINH1	ERBB3	SNRNP40	LEPRE1	BMS1
BRCC3	WDR33	FANCA	CASP8	NACC1	RRP9	TDG	INTS2		BIRC3	CRKL	SMARCE1	SMARCE1	STIP1	PDE4D	STRN4	DNA2
CLK2	RFC5	LBR	HIST1H2AB	ACTL6A	ZNF687	TFAP2A	ARIH2		CDKN1B	GTF2F1	IPO5	IPO5	CDC6	ZNF706	AMOT	FAF2
CLK3	PBX1	MED6	PPP4C	PEX19	NAT10	MCM5	BLOC1S2		EIF3F	ATF4	TSG101	TSG101	SMARCC2	WDR45	POLR2G	IPO11
COBRA1	LEO1	NFYA	ZNF638	CR2	HSPH1	CPSF1	RPL32		HAP1	NCK1	MTA1	MTA1	MED28	CNOT7	MYOD1	COPG2
DYRK1B	MBD2	CHD8	RYBP	MGRN1	RRP12	AXIN1	UBE2Z		HNF4A	SSB	APBB1	APBB1	EPAS1	HHV8GK18_GP81	RALY	PIGV
EXOSC10	HES1	EIF3L	KPNA4	CYTH2	GABPA	SMC2	UCKL1		IK	TAF10	BUB3	BUB3	CREM	EFTUD2	POLR2D	CSNK2B
GTF2E1	AATF	ITGB1	VRK1	PNN	BCAS2	SIAH1	FANCD2		NAP1L1	ANXA2	PPP1CB	PPP1CB	CTSB	CSNK1D	AURKA	WDHD1
IKBKE	E2F3	WDR48	RFC5	MED21	FBXO11	POLA1	QSOX2		NCK1	GNAI2	JAK2	JAK2	CD2AP	TIMM13	MRPL11	GALE
JUNB	STK38	TRIM25	C20ORF20	SREBF2	RRM2B	APEX1	MGST3		NEF	COPS3	ARHGDIA	ARHGDIA	FKBP4	MTA2	INTS10	PIN1
KARS	IPO7	ZCCHC8	PDS5A	SUB1	UBE2W	KEAP1	MRPS23		PABPC4	PXN	SUB1	SUB1	MBD1	RANBP3	DNMT3B	NUP62
LSM2	ZC3HAV1	CBX6	UBE2E3	SIRT6	PHF20	GADD45A	USP36		PCBP2	RFWD2	ACTR2	ACTR2	GABARAPL1	MEAF6	RRP1B	ORC3
MED8	MCM10	CANX	BAG4	HIC1	SNRNP40	NPLOC4	APPBP2		PXN	ZNF259	TUBB4A	TUBB4A	TDP2	KLF4	ERCC8	MTHFD2
POLR1C	TNK2	GSN	WDR18	PIK3CA	CDCA4	HSPB1	ACBD6		RIPK1	AI837181	FLNB	FLNB	HLA-B	MRPL11	RNF32	ICT1
POLR2J	SMC2	PRAME	DMAP1	THRAP3	RALY	CTBP2	ZSWIM7		SNRPF	PTMA	ATR	ATR	BCL2L11	PPID	TNFRSF10B	USP7
PSMB8	NUP107	ANAPC2	TIAL1	AURKB	ACP1	AICDA	RPS23		TJP1	RIPK1	RANGAP1	RANGAP1	ITPR3	HNRPDL	BCAS2	CD2BP2
RNF8	GIT2	UBASH3B	BAG1	RALA	KIFC1	GTF3C4	RCHY1		TRA2B	TRIP13	SUV39H1	SUV39H1	MLLT4	PDDC1	BAZ1B	SART3
RPAP2	POLR3D	GRWD1	KRT8	CHEK2	SBDS	POP1	RPL6		UBE2U	APEX1	EIF3H	EIF3H	ITGB2	CHAC2	CDK6	XPR1
TMPO	TJP1	PCBD1	IPO5	PSMC4	NR1D1	ETS1	RPL18		ANXA2	KIF5B	AHCY	AHCY	SNAP25	C4ORF21	MAST1	WDR1
TOLLIP	EXOSC6	FGA	UPF2	EXOSC10	RBM19	THOC1	SETD6		ATXN1L	SART3	RFC4	RFC4	PDIA2	C9ORF41	CARM1	TFIP11
TSC22D1	RRP12	IPO4	RBBP6	ESR2	ZMYM1	UBXN1	RPL19		BCAR1	CENPA	SIRT2	SIRT2	FHL2	DNAH14	ITGB1	ALG8
TXNL1	WDR18	SETD8	MED23	RBM39	PBRM1	CHTF18	NUDCD1		BMPR1B	HNRNPH2	POLD1	POLD1	RPL30	ORMDL1	RNF11	DDX54
RPL22	RHOXF2	PPP2CB	FKBP3	USP11	GPSM2	CCNC	NFYA		COPS3	ARHGDIA	XRN2	XRN2	RPS2	PUS7L	EIF3G	BTF3L4
NBR1	MYO1C	BHLHE40	EHMT1	SAP30	KATNA1	SMU1	SMG7		ERH	PSMB7	NR4A1	NR4A1	CAMK1	RETSAT	PSEN1	SLC33A1
RPL12	AKAP8L	CTBP2	MEF2A	MME	UBN2	PCGF6	KCTD10		GTF2F1	PPP5C	MAPK3	MAPK3	DSP	RSPH3	TUBA1B	LTV1
DNAJA3	SAMHD1	CTDP1	ASH2L	SH3KBP1	RFXANK	LEO1	ELL		KDM5B	BCAR1	PFN1	PFN1	CEACAM1	TOX2	CD2AP	CTDP1
ETS1	REST	AHNAK	IMPDH2	SF3B4	PPM1G	RUNX1T1	FEM1B		MAGED1	TUBA4A	HDAC8	HDAC8	DNM2	TPMT	FANCG	UAP1
TAF4	ACLY	MAPK9	ERCC8	DYRK1B	STIP1	RBM3	ATM		NSUN2	PPIA	VPRBP	VPRBP	MSN	UTP23	RAE1	ESD
TCF4	MARK2	KLF5	LATS2	SLC9A1	ZNF326	MED13L	TOE1		PTK2B	UBE2E2	TRIM27	TRIM27	DNAJB11	RASA1	PLRG1	PEX2
CD2AP	CHD1L	NDUFV1	FBXW11	RPL23	DTX3L	NFYA	RBPJ		RFWD2	HNRNPAB	UBQLN4	UBQLN4	MAST1	HIST1H4I	SRP14	AP1B1
CDC6	TP53BP2	STAT5A	COPS7B	TIRAP	RUNX1T1	GTF2F2	RPL13		RRP1B	MOB4	CTTN	CTTN	SMARCC1	UPF2	GTF2B	MAD2L1
CEBPE	RUNX3	STRBP	HIST1H1D	PSMD14	CTDP1	WDR82	UBE2S		SART3	ERH	ERBB2	ERBB2	STK25	TAF9	TP73	SMNDC1
CHFR	HADHA	SDHA	CHFR	PRKCE	THOC6	UBASH3B	MPG		SNRPA	MAGED1	MORF4L1	MORF4L1	SMAD7	CDC5L	SAFB	HCCS
CPSF2	PHF1	ANP32A	IKBKE	STK38	POLR2F	TOPORS	TMEM43		SOCS3	ERBB2IP	MED1	MED1	PSMA2	HCK	EIF4G1	UTP18
DPF2	SAFB2	SENP1	ATF4	CEBPG	CACYBP	UBR5	ATP6V1D		SON	TGM2	SYK	SYK	ALDOB	EEF2K	CRKL	MFAP1
EBNA1BP2	PPP6R1	TXNL1	PMS1	DDX56	SSX2IP	MDM4	LUC7L2		SSB	FUBP1	ZNF326	ZNF326	TUBG1	PFKL	DDX20	AGL
IPO5	CPSF7	P4HB	CCNT1	MORF4L2	TMF1	INTS2	IBTK		TRIM63	SOCS3	DNAJA3	DNAJA3	FAM46A	SRRT	NCBP1	GPS1
MED18	FANCC	POLR1A	NUP62	PSMD11	PHF6	LSM6	ERCC8		TXN	FHL2	MRPS27	MRPS27	SRSF5	EIF2C2	ATP6V1B2	RAD51
MPG	STRN3	SNRNP40	ERBB2	GNB5	ZNF331	HNRNPUL2	CFL1		UBB	GANAB	SRSF11	SRSF11	MED31	KAT7	POLR2J	ORC4
MTA3	WDR26	SMARCD2	NUP205	CCNA1	PHF8	SOCS1	TDP2		UBE4B	HAP1	SRSF10	SRSF10	RAB1A	TARS	TPR	MPST
PHC2	WDR61	CDK12	MYO1C	TEAD1	PER2	UBQLN4	RBBP6		ZNF259	CDK7	PTEN	PTEN	NUP214	EZR	KIAA0368	PRDX5
POLR2D	NR1H3	RNF7	GATAD2B	KPNA1	EEF1A2	CDC6	UBE4B		AI837181	KPNA1	POU5F1	POU5F1	TUBGCP4	RPN1	BCL2L1	U2AF2
RAD18	FKBP5	APC	ADNP	CLNS1A	KDM1B	AHR	SMEK2		APEX1	GTF2B	THRA	THRA	SH3BP4	VTA1	NMT1	XPO5
STIP1	IRF5	PNO1	ERG	MLLT3	PKMYT1	LUC7L2	DHX9		ARHGDIA	SEC23A	MDM4	MDM4	RBBP7	KEAP1	PEX5	GTF3C5
SUPT3H	KHDRBS3	ETV6	DCAF7	NFYA	SIRT7	TBL1XR1	TMBIM6		C14ORF1	ZYX	EZR	EZR	MBD3	PRPF8	TAF5	SDHC
UBE2W	STAG2	WDR33	MTA3	PPARGC1A	DR1	BCL11B	ZNF277		CDK7	C14ORF1	RBM10	RBM10	C14ORF1	AMOT	TPRKB	RWDD1
UHRF1	RXRB	NUP133	GTF3C4	PTEN	SMC6	PNN	IGHMBP2		DNM2	TTC1	CAPZA1	CAPZA1	TNF	SNRPD1	MRPL15	CNBP
RPL15	RANBP3	CDC73	WIBG	CCT3	BCL11B	CASP9	LSG1		ERBB3	TERT	TIAL1	TIAL1	MYPN	PDIA4	PBK	PARS2
RPS21	SMC4	PCK1	UBA2	BRD4	MTDH	GTF3C2	RPL31		FHL2	RRP1B	DDX20	DDX20	VAV2	LRRC1	NUP98	ASCC3
EEF2	NME1	H2AFZ	DDX42	KCNQ1	MAGEA11	WAPAL	KLHL20		GTF2B	EIF2C2	AKAP8L	AKAP8L	CALU	PSEN1	BCL7B	DLST
RPS17	ZYX	PDGFRA	FANCD2	PICK1	IPO4	NUMA1	TIAL1		KIF5B	HSPH1	FAF2	FAF2	PDLIM7	PRKAR1A	INO80D	TBL3
BAG1	SP100	HTATSF1	PPP6R3	USP4	RAI1	INTS8	RPL27A		MOB4	UBA2	BAZ1B	BAZ1B	POLR2G	PSEN2	ZNF259	COQ6
CALR	E2F6	RBM3	TUBG1	SLC31A2	AHNAK	RELB	RAD9B		PPP5C	PSMB6	PDIA3	PDIA3	PLEKHF2	RPL7	MTA3	USP5
DMAP1	MLL2	SMAD9	TLE1	CTLA4	ZMYND8	SMN2	EP400		PSMB7	BAG2	CDT1	CDT1	NFYC	NUAK2	HIST4H4	USO1
ERCC3	LPP	MRTO4	GATAD2A	RAD23A	NOLC1	HUWE1	COTL1		PTMA	DNM2	SKIV2L2	SKIV2L2	WASL	BCAR1	NIF3L1	MCAT
MNAT1	HIPK3	HIST1H1B	JAK1	PSMA2	COPS7B	PABPN1	FADS1		RCHY1	TRIM63	PRPF4	PRPF4	TNFRSF14	RBCK1	USP34	DDX39B
RNF4	PCGF6	ACTN4	UBE4B	AES	KLF1	NAP1L4	PCBP3		SDHA	PTGES3	TRIM21	TRIM21	SDC2	CHRAC1	HSPA1B	PAM16
STAT5A	NUBP2	RPL26	SRP68	CDC23	L3MBTL3	SRF	NCL		SGTA	KARS	FYN	FYN	HCVGP1	LARP4	POMP	TRRAP
BAP1	GPS2	DISC1	DDX23	GLI1	XRN2	NSMCE2	XRCC2		TERT	SRSF9	COPB1	COPB1	POLR2J	LAMC1	PTPN6	CAB39
CCND3	FHL1	COPB1	PHF5A	FANCL	ERCC8	LIN37	MAX		TGM2	TRAF3IP1	PRKAR1A	PRKAR1A	EXOSC10	TOMM20	ACTR5	ABT1
CTNNBL1	TAF12	RNF8	ANAPC5	RFXANK	KDM2A	KLF4	UNC45A		TRAF1	PSMD6	VDR	VDR	DICER1	HCVGP1	NR2C1	WIBG
FUBP1	MED27	RNF20	MED28	MYBBP1A	PPP1R7	GTF2H2	ECT2		UBE2E2	SDHA	CBX1	CBX1	RPS6KA1	SRPRB	GNAI3	AMD1
GADD45G	DR1	HEXIM1	GTF3C3	ZNF434	LIN54	ATXN7	RPL14		VPU	PTK2B	RBL1	RBL1	SIAH1	IKBKAP	KRT10	TCF25
GTF2A1	CASK	MED14	RELB	RPS2	MED6	SENP1	RBM10		CHAF1A	NEF	CDC20	CDC20	BAX	TUBA1C	GNAI2	MRPS2
GTF2F2	AKAP8	IQGAP1	BYSL	GTF2H1	PEG10	DTL	PDPK1		DAZAP2	CHAF1A	TOPORS	TOPORS	ANXA5	CDKN1B	C20ORF20	ANAPC2
H2AFY	USP49	PWP2	HIST1H4J	RRP1B	PTPN2	ARID4A	MRPS15		FMNL1	UBE2C	SRRT	SRRT	ATP2A2	GATAD2A	CDC26	DGCR14
LUC7L3	GTPBP4	PCGF2	HADHA	GP1BA	TTLL5	ZHX1	INTS5		FUBP1	MED12	ANP32B	ANP32B	PSMC4	PHLDA1	HIST1H1C	GCN1L1
MAPK10	MLLT1	ZNF24	LAS1L	SNRNP200	INTS7	GEMIN5	FIBP		GANAB	MTA1	H3F3A	H3F3A	RARG	IKBIP	TUBB2A	MSH3
MCM5	PKN1	MNAT1	H1F0	PSMD2	KCTD13	PA2G4	NXT1		HNRNPAB	FMNL1	PGR	PGR	PRDX1	RPL13	GABARAPL2	ASNSD1
MKI67	UBR4	UVRAG	ESRRA	TBL1X	SALL4	AFF4	SMARCC1		HNRNPH2	PIAS2	UBE2K	UBE2K	KRTAP4-12	IPO4	EIF2S1	HAT1
NUP93	ID3	THOC6	BRD4	USP17L2	HIRA	AFF1	PARP1		KARS	LMNB1	DSP	DSP	KARS	CBX1	DIMT1	THOC1
PNKP	MEF2C	INTS3	PMS2	DTX2	OIP5	KLF1	TADA3		KPNA1	LDHA	CHEK2	CHEK2	FANCG	PSME1	COBRA1	MON2
RBPMS	HOXA1	SPTBN1	KRR1	NUP205	LEO1	TCEA1	DFFB		MED12	AP2B1	MLL	MLL	SFPQ	SNAP23	LCK	ADI1
UBA2	HIST1H2AB	FOXO1	MTDH	CBX4	ARID4A	EIF2AK2	UBE2V2		MTA1	CPSF6	TERT	TERT	CAMK2A	HSPA1L	TUBB3	UBR7
WIBG	LSM3	TRAF3IP1	OGT	HNRNPR	ZNF711	RAD18	TADA2B		NAA38	RBM8A	ING1	ING1	POLD1	RPLP0	ENV	NUP98
ZMYM2	WIZ	ARIH2	NACA	PGR	NOB1	GTF2H3	EZH2		PIAS2	DNMT3B	ZC3HAV1	ZC3HAV1	RABAC1	SMC4	KEAP1	XPNPEP3
ZNF326	MAFG	TP53BP2	JUND	GK	ZNF639	SMAD9	SRPK1		PPIA	UBE2U	CDK6	CDK6	COPS2	RPS15A	IMMT	AHCY
RPS12	SETD7	CTNND1	JUNB	SS18L1	NKRF	THRB	MYO18B		PRNP	MAPT	SRPK3	SRPK3	ITPR1	C20ORF20	EEF1B2	CIRH1A
RPS18	MAP2	FEN1	PTGES3	AFF4	POLI	TAF12	RPL27		RBM8A	SF3B14	RCN2	RCN2	USF1	RUNX2	FAF2	RFK
RPS28	IRF1	PHF1	HIST1H4C	KCNH2	CDK11A	RRP12	NELF		SEC23A	ACTN4	PPP5C	PPP5C	BCAR1	GEMIN4	GATAD2A	CAD
BRD4	HTATSF1	KDM5A	RNF111	SRSF3	SCAND1	ZNF217	PHAX		TRAF3IP1	ERBB3	HIST2H3C	HIST2H3C	C2ORF18	MAPRE1	SNRPF	BRAP
COMMD1	BOP1	TFDP1	IPO7	RAD17	DDX23	PSME4	DHCR7		TTC1	MATR3	RPS6KB1	RPS6KB1	ACVR1	PPP2R5E	KDM5B	ACTR3
KRT8	TAF1B	FLNA	DHX38	ADAM10	HIST1H1B	DIS3	BRPF1		TUBA4A	ACD	CLK3	CLK3	SSBP1	PTGES3	EBNA1BP2	PITHD1
RNF111	RNF168	TUBA1B	PPP5C	HSF1	SHPRH	ERCC2	TDRD3		UBA2	PLEC	DKC1	DKC1	ARAF	PIK3R1	CTTNBP2NL	NUDT21
UBE2A	RTN4	DYRK1B	HIST1H1E	TLR4	HSPA4L	BHLHE40	CDC7		UBE2C	CHEK2	GEMIN4	GEMIN4	MAPK9	TFDP1	HSP90B1	RBM8A
ZNF259	DHX38	SATB1	THRB	CD82	PTPN23	RAD9A	RERE		ZYX	SNTA1	TPM3	TPM3	FBLN1	PRDX3	ACTG1	TKT
ANP32A	RNF7	ACACA	MED24	HUS1	SBF1	SAMHD1	LARP7		ACTN4	GCN1L1	NAT10	NAT10	HMGA1	ZBTB2	TRAF5	CDC27
ARIH2	CDK11A	ZRANB2	WIZ	NOXA1	GNL3L	STAT6	MPHOSPH6		AP2B1	KRT1	SSR1	SSR1	FLOT1	RIOK1	CNDP2	SNRNP40
GTF3C4	HLTF	XPO7	MAD2L1	HIVEP1	HOXA5	ARID2	REC8		BAG2	IKBKE	GAG	GAG	IFIT3	PCBD1	HNRNPAB	PEX19
HIST1H1B	PNO1	PIK3CB	CHD8	STX4	CIRH1A	POLR3A	DDB2		CHEK1	GTF3C1	DDB2	DDB2	RPL23A	STXBP1	ENO1	DIS3
HSPH1	BCOR	STAG2	CTNND1	FLOT2	ARGLU1	POLR2I	UBR5		CHEK2	MRPL12	DCAF7	DCAF7	MTOR	FEN1	RPTOR	MDN1
IRF3	POLA2	LSM2	FANCA	ING4	MARCKS	CHD7	RPS28		CPSF6	DAB2	RHOA	RHOA	SREBF2	CDT1	CAPZA1	VPS26B
LRPPRC	HEXIM1	HEATR1	MED6	GTF2F1	FKBPL	UBE4B	MND1		DNMT3B	VAMP2	ZFR	ZFR	UNC119	RANBP2	MRPL19	FIG4
MED7	CSNK1D	DIDO1	PFN1	ARFGAP1	PLAGL1	ATXN3	CDAN1		HMGB1	VPU	RBM25	RBM25	RAB11A	SMN1	TNFAIP3	TTI1
MKI67IP	IPO11	CDC23	BIRC2	CASP9	POLR2G	MECP2	DIP2C		HSPH1	TRIM21	PRKCZ	PRKCZ	SNX2	DDIT3	WDR48	RRAGA
POLA1	SETD8	AICDA	LBR	FN1	POLR3H	TXN	WTAP		ITGB1	SRP14	POP1	POP1	PIAS1	RPS24	FBXO5	MRPL43
PSMA8	MEF2A	TAF1B	EIF3L	SND1	HIST1H1E	EHMT1	RNF2		KRT1	PPP1CB	TNFRSF1A	TNFRSF1A	TRAPPC2L	MIER1	SNRPC	TXNDC9
RNF40	SMARCD2	FBXO3	HIST1H4B	GNAO1	INTS10	RPS27A	COASY		LDHA	RAD50	ACLY	ACLY	STAU1	EIF4A1	MRPL13	POLK
SMU1	NASP	XPO5	WDR48	TOP2A	RNF130	RAD1	NFXL1		LMNB1	BMPR1B	CTCF	CTCF	KCTD13	RHOA	ANAPC10	COG2
SUB1	GATAD2B	HSPB1	TRIM25	LSM2	PPAN	SNRNP40	CHD2		MAX	XRN1	UBA52	UBA52	HTR1A	FADD	UBE2L3	VTA1
SUGT1	PAX6	RPS6KA5	NFYA	SNRPD2	RPS19BP1	SMC4	GTF3C1		MRPL12	SRPK3	MAGED1	MAGED1	SYVN1	NOLC1	KRT2	CDC6
TIMM50	C1ORF124	BCOR	ZCCHC8	SNRPD1	FAM120B	SATB1	H1F0		PSMB6	MAX	PSMB7	PSMB7	ARHGDIA	ANXA7	SRSF11	GART
TRIM25	CTR9	DHX36	CBX6	MAP4	TERT	HIST1H1A	MED20		PSMD6	TRAF1	TOP2B	TOP2B	NFIC	ANAPC7	ATF4	PPP2R1A
TRIM32	NR1I2	NUFIP2	HIST1H4E	ATXN7	UBE2E3	BCOR	ANKRD28		PTGES3	SF3A3	KRT8	KRT8	CNBP	HDLBP	COPG	GOSR2
WDR82	DDX56	TGM2	HIST1H4I	SP3	NR1I2	CCNH	RPS26		RAB5A	TRA2A	CORO1C	CORO1C	DNAJA1	ARGLU1	LDHB	FBP1
XPO5	MED22	IKZF1	PRAME	BIRC2	ZFP28	DDX56	CHEK1		SAT1	MAP3K1	SENP3	SENP3	BMPR1A	FANCA	ING1	RBMX2
XRN2	HERC2	REST	UBASH3B	SNRNP70	PNN	FANCF	NAA16		SRSF9	DCTN1	SEC23A	SEC23A	NOS2	SSSCA1	PXN	DDB1
ZNF512B	MED11	GTF2H1	GRWD1	MYPN	MED14	NFYC	DARS		TRIM21	VAV2	TUBG1	TUBG1	RPL23	CHD4	SF3A3	SMEK1
ZSCAN1	RB1CC1	MAPT	PCBD1	OPTN	SACS	NUP62	GCC2		VAMP2	USP5	FZR1	CAPZB	XBP1	TP53RK	DCAF11	EXOSC4
ICT1	TCF12	DYRK2	DNAJB11	TAF7	HRSP12	SP100	FOXK1		VAV2	DDX39B	NFX1	FZR1	ERCC3	SUPT16H	RYK	DCAF7
RPL10A	LEPRE1	SAP30	ANAPC2	TUBA1A	TTC37	CTR9	TBPL1		DAB2	SGTA	RPL34	NFX1	GABBR1	SENP3	MRPL39	EXOC2
RPL27A	YEATS4	ANAPC1	IPO4	MBD6	ASXL2	YEATS2	PPIG		DCTN1	CHEK1	KIF5B	RPL34	RPAP3	TOPORS	G6PD	XRCC5
BUB3	DHX16	QARS	KEAP1	CEP70	PPM1D	ZEB2	MED14		DVL2	UBQLN2	CAPZB	KIF5B	ZAP70	CAPZA2	DDB2	SAE1
ELL	THOC1	SMC2	CTDP1	SLC2A4	ACTR8	INTS7	RPS21		GCN1L1	TIMM50	SSR4	SSR4	PLOD3	STRN3	TLE1	HDDC2
FKBP4	H1F0	CLTC	SETD8	CDCA8	XPC	EP400	PMS1		GTF3C1	DAZAP2	UBE2E1	UBE2E1	GNAI3	ZNF281	AIMP2	SORD
GFI1B	HIST1H1E	GLYR1	SIAH2	TRIM24	CIZ1	BAG4	RBM42		IKBKE	TRIM24	SAMHD1	SAMHD1	HNRNPUL1	ATG16L1	ACTA1	TARS
NFYA	ARID1B	ARNT	BHLHE40	INTS6	MEX3B	ECT2	INTS12		MAPT	DARS	VPS35	VPS35	CEACAM6	TCF3	CANX	AATF
PDPK1	GATA4	TIA1	CTBP2	APBA1	SNX6	SPTBN1	BTBD10		MATR3	DVL2	MRPS22	MRPS22	SIAH2	GRK5	UBE2V1	UCHL3
PNN	LBR	H2AFV	HIST1H4K	SOX9	EZH1	PCGF1	BRD3		PARK7	TJP1	DIMT1	DIMT1	NDC80	FZR1	GTF2F1	POP4
RBBP6	PHF5A	PDCD4	HIST1H4H	MEF2A	APEX2	POLR3H	FBXO22		PLEC	HMGB1	TAB2	IMPDH2	RANBP10	DDX21	CASP3	EXOSC10
RBBP8	RAD17	PLEC	HIST1H4L	PPP1R12A	RNF168	USP4	SPTBN1		PPP1CB	METTL21B	EIF2S2	TAB2	ENO1	PHF8	GPN1	MLST8
RUNX1T1	PPP1R8	MRPL16	HIST1H4D	UBR5	THOC3	ATRIP	SYCP3		PTPN6	MORF4L1	MEN1	EIF2S2	RAB8A	PDCD4	INO80C	GTF2H5
SOCS1	ARID4A	ARID1B	MAPK9	XRCC1	BACH1	PPM1G	RPLP1		SF3B14	SREK1	TUBB1	MEN1	CD2	CCT4	LRR1	SEC24C
SRRT	PIM1	ZEB2	KLF5	CHAF1A	RNF11	MAFG	ATF7IP		SRPK3	RFC4	NUP214	TUBB1	FEM1B	ATF4	PHGDH	REV3L
TRIP13	PTPN14	BAZ1A	STAT5A	DDX21	MNAT1	TCF4	SCAPER		TRIM24	OTUB1	IMPDH2	NUP214	HNRNPA2B1	WRN	USP22	CHAC2
XRCC1	THOC2	CFL1	STRBP	TSC22D1	PES1	ERBB4	RPLP2		USP5	RBBP5	AMFR	AMFR	PRPF8	TUFM	MOV10	IPO4
EXOSC4	NFYB	TRIP12	AHNAK	MAP1S	PIN4	CTNNBL1	TROVE2		AMOT	PARK7	SMURF2	SMURF2	NCOA6	VPRBP	LYAR	PEX3
HDLBP	CBX7	BLK	UBQLN4	ELL2	BTAF1	CSNK1E	HERC4		BUB1B	IRS1	AIMP1	AIMP1	GP1BA	HSPB1	ANXA2	MRPL46
INTS5	BRD7	SNIP1	BUB1B	FMR1	APLP2	POLR1A	STK17B		DDX39B	BUB1B	RPL26L1	RPL26L1	MLC1	HCFC1	UBA2	TAF2
MED13	UBE2V2	DTL	ANP32A	RBBP8	TRIP4	SUMO4	SUGP1		E2F4	IRS4	HIST1H1A	HIST1H1A	ABCA1	GORASP2	RPAP3	COPS4
MED30	CHD8	PLK1	SENP1	VAMP3	NR1H3	DDX18	DGCR8		FLNC	MAD2L1	CAPN1	CAPN1	SNRNP200	RTF1	NCOA2	EXOC4
NFX1	THOC5	LGALS1	SNRNP40	SDCBP	EPS15L1	RPS6KA1	RPL24		GABARAPL1	MYH10	HIST1H4I	HIST1H4I	PRKCI	RBM8A	EEF1D	NDUFS4
NFYC	BPTF	CYC1	TXNL1	EFTUD2	LPP	TRIM63	WBP11		GABARAPL2	NCOA2	MAP3K1	MAP3K1	STK39	HSD17B10	CDT1	RNGTT
PAF1	ING3	HLTF	DRG1	ADPRHL2	DUSP22	CSE1L	GCAT		GNAI3	SAT1	UBAP2L	UBAP2L	MAGI3	RSL1D1	SEC23A	DDX47
PFDN5	MIS12	C1ORF124	POLR1A	TFAP2C	SNRPC	DAZAP1	FARSB		MAD2L1	POU5F1	PTCD3	PTCD3	TRIM29	SRSF8	SUPT5H	RICTOR
PRPF4B	MARCKS	VPS11	HIST2H4B	TBPL1	RIF1	ARNTL	CCNB1IP1		MAP3K1	MCM4	PLOD1	PLOD1	CCK	EIF2C1	BRCC3	WRNIP1
SAP30	ELK1	BMPR1B	PTGS2	FANCG	RBM28	GTF2E1	TRIP11		METTL21B	RYK	NAP1L4	NAP1L4	GNAO1	RNF41	GANAB	STT3B
SNRPB2	HNF1A	FLNC	CDK12	NFKB2	SMNDC1	GPS2	XRCC1		MORF4L1	LDHB	BYSL	BYSL	FGF2	USP2	PARK7	PIKFYVE
TAF7	BCCIP	USP25	SMARCD2	DYRK1A	RGS20	ZMYM2	ADD1		POU5F1	PSMD14	HADHA	HADHA	IRF9	PLEKHF2	SUPT3H	GLTSCR2
TBL1XR1	SPEN	USP28	RNF7	HEATR1	SP100	MSH3	CLSPN		RAD50	TPM1	RUNX1	RUNX1	STAMBP	MCM3	TAF4	OTUD6B
TRIM23	RARG	NFYC	IRS1	GJA1	PKN2	PTGS2	CPS1		RBBP5	PRKCI	EIF2S3	EIF2S3	HIST4H4	RANBP1	INSIG2	NUP107
TRIM63	CXXC1	EEF1A1	PNO1	RYR2	SOX6	RFC5	PRKDC		RBL2	RAB5A	NPLOC4	NPLOC4	FANCM	BMPR1B	CTTN	MRPS11
TRIP4	RXRG	THOC2	ETV6	RPL5	WAC	CRNKL1	DDX21		SF3A3	PDIA6	HMGB1	HMGB1	CHERP	BAG1	PTK2B	DMAP1
TRIP6	AFF1	RBM15	WDR33	RBBP6	ZNF740	SNAI1	NDNL2		SH3GL2	ATXN1L	CDC34	CDC34	EXOC8	OSBPL11	OGFOD1	TMEM115
UBE2B	USP1	CHD1	NUP133	CHUK	TXNDC9	BUB3	WAC		SRP14	ITGB1	PPP2CB	PPP2CB	DTNBP1	SH3GLB1	RAD50	PINX1
UCHL1	SNAI1	SVIP	CDC73	GATAD2B	TADA2B	DSN1	COQ7		STAT6	RBCK1	CKB	CKB	LRP4	KRT10	PSME3	RAD17
XPO7	ADNP	RIF1	RBM3	ATP6V1E1	NARF	IKZF3	FARSA		TRA2A	PRDX2	CAPRIN1	CAPRIN1	AMOT	SAR1A	PA2G4	PRPF4B
ZRANB2	CHD7	USP4	H2AFZ	CDC25C	HIST2H2AA3	FLII	RPP21		UBQLN2	PAFAH1B1	YTHDF2	YTHDF2	ZAK	TDP2	XPO7	NDUFAB1
RPL30	HMGA2	GEMIN5	UBR4	YWHAG	HIC1	TERT	MIB1		VPS35	GEMIN4	UPF2	UPF2	ZP3	SOS1	KRT14	ZDHHC17
RPL8	JUND	ATP5C1	IGF2BP2	TAF10	LAP3	LSM4	NFRKB		ZNF512B	IGF2BP3	CDC25A	CDC25A	PRRC2A	USP21	MCRS1	MON1A
TGFBR1	NACA	SAP130	SMAD9	BSG	BRMS1	MGMT	WDR5		ACVR1	LARP1	TMPO	TMPO	MLL	NR1H3	GTF3C1	FIS1
IKZF1	EIF5A	ANAPC4	CLU	MED4	ELP2	RANBP3	INTS8		DARS	KDM5B	GANAB	GANAB	DSTN	MAPK6	SAMHD1	STX6
LMO2	ZNF638	MEF2C	DVL2	MAPKAPK2	NOL7	BCLAF1	LIG3		FAS	FLNC	POU2F1	POU2F1	KCNC1	SOCS1	HIST1H2AD	CCDC47
PDS5A	MUC1	DDX52	MRTO4	TTBK2	MLH1	PLAGL1	RMI1		GEMIN4	VPS35	CASP3	CASP3	CCNA2	PRPF4	TRAF3IP3	INO80
PPP1R12A	CTNND1	NAA38	HIST1H1B	RAE1	NUP205	NRIP1	DPY30		HRAS	STAT6	PWP1	PWP1	UGGT1	DSTN	HP1BP3	XPA
SP3	TIAL1	RPL36A	STRAP	APC	NFIB	GRWD1	FAM129A		IRS1	RBL2	ATP6V1B2	ATP6V1B2	ACTN4	RING1	RAB5A	RFT1
STRAP	COPS7B	KDM5C	HTATSF1	GNAZ	C17ORF81	NUP37	HECTD2		MCM4	GPN1	TCOF1	TCOF1	H3F3A	STK38	INO80B	TDP1
TFAP2A	EIF3L	ARID4A	RNF8	UBE2C	TNKS2	CAD	EEF2		NCOA2	GNAI3	HNRNPUL2	HNRNPUL2	EXOC5	ATXN1	NUDT21	GCH1
XAB2	ZFR	MED25	FBXW7	SAP30BP	HIST1H2AB	FKBP3	MED17		OSGEP	E2F4	RPN2	RPN2	POU5F1	ARAF	MAP1LC3B	MRPS12
C14ORF166	SS18L1	SNAI1	RNF20	GFI1B	COPS7A	C17ORF70	PAFAH1B2		OTUB1	AMOT	RANBP9	RANBP9	GLRX	CCND1	ASNS	RPP30
CASP7	TPX2	DNAJB6	HEXIM1	SRF	APBB2	PHB2	MED8		PAFAH1B1	ZNF512B	SHFM1	SHFM1	OCRL	AP2A2	SRSF10	POP5
CLN3	SMARCD3	WWOX	MED14	TRIM41	IGF2R	PMS2	HECTD1		PRDX2	HOXA1	COPS7B	COPS7B	BMP4	PRKAR2A	DNMT3A	TTC37
DDX24	TRIB3	PURA	SAP30BP	SUGT1	LBR	EXOSC6	MLF2		PRKCI	FAS	MRPL11	MAP3K5	SKIV2L	POGK	SRSF4	DDI2
DNAJB1	GTF2E2	POLR1C	PWP2	RPA3	SETD7	E2F6	MED4		PSMD14	HIST1H1A	NUP205	METTL21B	GLI1	NDFIP2	ANAPC13	EEF1A1
ERCC8	CLSPN	BPTF	PCGF2	RPS19	PARP12	ING3	MOB2		RAD51	HRAS	MAP3K5	MRPL11	FGFR2	BRMS1	RBCK1	PPP4C
FAS	LUC7L	ARNTL	ZNF24	SAFB2	SUFU	ACTN1	HSF2		RBCK1	MEN1	METTL21B	NUP205	PHKG2	EFHD2	UBA1	NUP54
FKBP3	SAP25	NUP88	MNAT1	RNF7	GTF2H1	CHD1L	DYRK2		RFC4	MSH6	PIAS2	PIAS2	ANAPC11	RPL22	MED20	BUB3
HRAS	HIST1H2BB	NLK	THOC6	CDV3	CREB3L2	HDAC8	BRD4		SREK1	CFL1	HHV8GK18_GP81	HHV8GK18_GP81	RPS6KA5	CELF1	PIAS2	TCEB1
HSPA2	HINFP	DDX50	INTS3	IL6ST	GCM1	PPIA	WDR11		TIMM50	EIF4G1	EIF5A	EIF5A	GPHN	TPT1	COPB1	PAN3
NEK6	DST	FOXM1	ARIH2	AP2A1	RFC4	ASF1B	CA9		TPM1	VPS26A	NFE2L2	NFE2L2	MAX	AHSA1	ORC6	SYS1
NMI	ZMYND11	PCGF6	RHOA	ZBTB25	AKAP17A	CLK3	DBF4		ANKRD28	SRPRB	PARK7	PARK7	ATP1B1	LLGL1	TBCB	PPID
POLR1A	NFATC1	ANP32B	FOXO1	ZCCHC7	HIST1H1D	REST	STK19		BANF1	OSGEP	MRPS9	MRPS9	SSTR5	VPS4B	H3F3A	TECR
PPARA	GMNN	MSN	TP53BP2	SDC2	PARP3	UBE2E1	CDK9		CCNT1	CCNT1	RBL2	RBL2	CD28	TCEB2	SSB	RECQL
PPP6R3	LDOC1	NOC2L	FEN1	CAMK2D	CPSF7	MDFI	ZNF503		DYRK1B	STIP1	GPS1	GPS1	MAGI1	PSMC3	CCNT1	TAF13
RAD52	FOSL1	KPNA3	PHF1	UBE2N	RRN3	HNRNPCL1	EME1		GPN1	RCHY1	CRMP1	CRMP1	GLI3	H1F0	THRA	PFDN1
RECQL5	MCC	TCF7L2	KDM5A	B2M	PPP4R2	H1FX	H2AFV		HIST1H1A	UBE2B	COPS8	COPS8	EIF3E	TRIB3	VAMP2	CFDP1
RPA3	IRF8	RANBP3	TFDP1	DVL1	ARID1B	KLF5	RFWD3		IGF2BP3	THRB	UBR4	UBR4	PSMA5	MTA1	PPP2R1B	HMGCR
RPS6KA5	UBA5	NDUFS2	DYRK1B	KCNC1	ASCC3	TAF1B	RRP36		IRS4	PGAM5	BCAS2	BCAS2	EIF3I	EIF2C4	FGFR1OP2	OGFOD1
SAP30BP	ZNF408	RPS15	SATB1	APITD1	CHMP1A	CDC34	UNC50		LDHB	PSME1	SMC4	SMC4	SOX9	SAFB2	CBX8	SHMT1
SKIV2L2	CDC7	XPC	ZRANB2	CAPNS1	USP37	TRIM55	FAM32A		MEN1	GABARAPL2	HIST1H4F	HIST1H4F	TAF9	SPATA2	H2AFZ	WDR75
THOC6	BRMS1	PPIA	NSFL1C	LUC7L	LMNB2	SPC24	XRCC6BP1		MYH10	NR0B2	SIAH1	SIAH1	GRIN2A	SOCS3	RIPK2	SUGT1
UBASH3B	PFN1	PLAT	XPO7	TEAD3	ZNF74	TAF5L	SSNA1		NR0B2	LRPPRC	RFC1	RFC1	PAK1	IRF2	SIN3B	UTP11L
UBQLN2	POLR1B	PPP2R4	TAF1B	PRPF4B	SRA1	STRN3	NVL		PCBD1	NFE2L2	PAICS	PAICS	HIST1H1C	KIF5B	ERCC3	GLO1
UFD1L	FANCI	DYRK1A	CDC6	RGS16	GABPB1	HUS1	USP48		PDIA6	RPN1	MBD3	FANCA	BAZ1B	DPF2	RPRD1B	SYMPK
XPC	HIC1	MCRS1	CDC16	HNRNPAB	TSEN54	BAZ1A	DIP2B		PRKCB	PPP2R2A	PFKP	MBD3	SMARCD1	PINK1	VPS26A	PGLS
RPL18A	ARNTL	MPG	STAG2	MYOC	KLHL7	LAS1L	SNAPIN		RPS6KB1	TOP2A	FANCA	PFKP	FGFR1	SGTA	RCOR1	TUBGCP2
BCL10	EXOSC2	NFYB	AICDA	ZBTB3	ATN1	WDR18	INTS4		SAV1	VDAC1	SSSCA1	SSSCA1	DHX15	CDK3	ANAPC16	EIF2AK4
ERBB4	NUP133	RBBP8	LSM2	USP22	TNK2	HAT1	HELLS		SRPRB	GABARAPL1	XPO5	XPO5	USP39	GSN	GEMIN4	PATL1
FEN1	NR5A1	FANCI	HEATR1	TAF6	COPS4	RNF4	DDX5		STIP1	NOLC1	FXR2	FXR2	CHAF1A	ACSL4	CRYAB	RRP9
INTS1	ATRX	RPP30	STIP1	C1ORF86	BRD7	HDAC9	RBM45		THRB	VRK1	S100A8	S100A8	UBE2D4	TBP	EIF3M	ACOT13
PSIP1	ATRIP	MED7	DIDO1	TEAD4	RPP38	GTF2A1	MED23		UIMC1	SH3GL2	MAPK7	MAPK7	EXOSC6	CNNM3	PARD3	WRAP53
RBPJ	RLIM	MRPL1	CDC23	SDC1	RRP1	CASC5	NUP153		VPS26A	WWP1	TAB1	TAB1	BGN	BCL2L11	ORC1	NPRL2
TTN	SNX6	PDCD6IP	FBXO3	DNAJB11	TBPL1	KRT18	TSEN54		WWP1	MCM5	TFAP4	TFAP4	ZFP36	LYAR	OBFC1	TAZ
ACD	PAWR	PHF8	XPO5	SNCA	IPO7	FOXO1	RACGAP1		ARIH2	PPP2R1B	PPP4C	PPP4C	TAF10	BMX	FANCL	COPS3
BAX	EGLN3	WDR82	PLCG1	RPS13	PPHLN1	NUP133	PPP6R1		CAPZA1	GFAP	VIF	VIF	UCHL1	TXNDC5	DKC1	MAF1
BRE	BYSL	CPSF7	COPG	RDX	UBQLN2	CBX6	CCNDBP1		CDC73	PRNP	EIF3K	EIF3K	RPS6KA6	DYRK1B	SRSF6	CWC27
CCNH	MLF1IP	PNKP	RPS6KA5	CSE1L	CELF1	RCHY1	SPAST		CFL1	BANF1	TPI1	TPI1	GEMIN4	NOC2L	RPL26L1	FDFT1
DCAF7	IRF7	BIRC3	BCOR	NUMB	EP400	CLOCK	SETMAR		COPB1	APOA1	KHDRBS2	KHDRBS2	KCNQ1	TBPL1	XRN1	LONP1
EEF1A2	CDCA8	DARS	PSME1	TK1	PPIL3	UBA2	SWAP70		DNAJB11	NAA38	PNO1	PNO1	CDH1	USP9X	TOP2B	MCM8
FANCG	TCEA2	UBE2C	DHX36	THOC3	NDNL2	PPIH	MAPK15		EIF3H	SRSF11	NCOA6	NCOA6	CDK5RAP3	EXOC8	ARPC1A	HDLBP
MEF2D	MBD1	RCHY1	MAP2K1	EPHA4	SHFM1	QARS	SACS		EIF4G1	CAPZA1	GPN1	GPN1	PHB	ARPP19	PGR	CMBL
NDC80	CDK20	PHC2	NUFIP2	GNA13	MED15	CPSF3	BRD8		LARP1	CAD	PLCG1	PLCG1	ZBTB17	UBE2G1	NFRKB	SPCS3
NSFL1C	EXOSC5	CDCA8	MSN	LIN7A	H1FX	MAFK	ARID2		LRPPRC	PRKCB	HDLBP	HDLBP	MAP1LC3B	TRIM63	MAD2L1	SUOX
PHF8	NKX3-1	CEBPZ	EZR	PVRL3	RFWD3	XPO7	FBXO18		MED14	IPO5	UBTF	UBTF	MORF4L1	SRSF4	USP28	ASF1A
POP1	POLR3A	BCCIP	IKZF1	HOMER3	SRSF8	USP37	BARD1		MSH6	PPM1G	UHRF2	UHRF2	ZNF512B	PDCD7	PABPC4	SEC22B
PPP3CA	DAP3	TFAP2C	ANAPC1	PRPF4	CCNF	NUF2	ZGPAT		NFE2L2	ACTA2	DYRK2	DYRK2	EPHA3	CRIPT	WDR77	NDUFA2
RPAP1	GATAD2A	HIST1H2AE	SOCS1	KNG1	FOXC1	SRRT	MUL1		PEX14	CDC73	UBE2E2	UBE2E2	DBNL	YAP1	XAB2	PIGN
TAF5	MBIP	YWHAH	REST	PSMB1	ACAT2	IKBKAP	DNMT1		PPP2R1B	SMAD5	RICTOR	RICTOR	PFKM	TOP2A	IKZF1	NAA40
TNPO1	BRIX1	TSC22D1	GTF2H1	NOS1	CEBPG	THOC3	ING5		PPP2R2A	DNAJB11	NCOA1	NCOA1	FADD	SRSF11	DERL1	GSK3B
UBE2S	SNIP1	NUP155	DYRK2	PLRG1	HELLS	MLL2	PNN		PSME1	EIF3H	PSMD6	PSMD6	IPO11	PTEN	ARPC1B	LDHD
WWP2	ETV6	CEBPD	SAP30	SF3A3	UNG	ZC3H18	ATXN3		RPN1	MED24	DDA1	DDA1	MYOC	P4HA1	SH3GLB1	PI4KA
TAT	DIS3	POLR2G	SMC2	H3F3A	UBXN6	RTF1	YBX1		SMAD5	EIF3B	KRT16	KRT16	CCND1	ZBTB16	ELL	THOP1
ASF1A	CEBPD	CTTN	GLYR1	PPP1R9B	BPTF	KDM5A	MINA		UBE2B	BRCA2	SNRPG	SNRPG	RNF181	RPL7A	RPS17L	C11ORF73
COPS8	SUGP1	TLN1	ARNT	ATRIP	RNF10	GATA1	FBXO32		VDAC1	UHRF2	TBK1	TBK1	CBFA2T3	RPL13A	PPP2R2A	RANGRF
FBXO5	CDC25B	UQCRC1	FKBP4	PTBP1	NOC2L	SKIV2L2	ATAD5		ACTA2	FADD	TPM1	TPM1	FIS1	MED4	TJP1	ATP5F1
KRT14	SUV39H2	UBE2W	TIA1	CDK20	SPIN1	ETS2	TPI1		BRCA2	RAD51	PSMD14	PSMD14	SRSF9	BRD3	ECT2	MED31
LEF1	TOX4	TCF4	H2AFV	WWP1	RAD54L2	TFDP2	IFT74		DDIT3	EIF4B	SMARCD1	SMARCD1	CDV3	CAPRIN1	PSMB10	DHX16
LSM4	PPID	DDX46	PDCD4	NIP7	ZMAT2	SMAD6	DLC1		DNMT3A	MED14	NUP153	NUP153	FOXA2	TSPYL1	TOP2A	VPS39
MLLT3	KPNA6	KLF4	ARID1B	NUB1	DHX38	HTATSF1	HLTF		FADD	SNRPC	CTNNA1	EIF3CL	CRCP	ANAPC2	UHRF1	DPP3
PBRM1	UPF3B	GMNN	ZEB2	GRB10	TRIP12	UBB	MED29		FEZ1	NBN	BAG4	CTNNA1	SDCBP2	DUSP3	TPD52L2	TATDN1
PBX1	PAPOLA	QKI	BAZ1A	PACSIN1	MXI1	RBM28	SNX6		GFAP	UCHL3	EIF3CL	BAG4	RAB1B	ACD	SREBF1	NCBP1
TCOF1	DNAJC7	FBXO11	TRIP12	LSM3	CYHR1	TAF1A	HNRNPUL1		GNB2	RPS6KB1	SEC24C	SEC24C	NRP1	RAB8A	UTP14A	RRAGC
USP8	CCNC	UBE2A	SNIP1	TOPORS	HNRNPCL1	SMG1	NBN		IPO5	SIAH2	SKIL	SKIL	DDX3X	PRSS23	SNAP23	DSCC1
WWOX	NUP188	IRF1	TRIM32	HNRNPA0	DCAF17	HEXIM1	LARS		KAT7	UFD1L	MRPL23	MRPL23	KDR	CEP57	DISC1	DNAJC3
ZNF24	NFATC2	FIP1L1	DTL	DRD4	XAB2	ZCCHC11	WDYHV1		KRT15	DBN1	TIA1	TIA1	TCEA2	LARP1B	PELP1	DBI
ANKRD28	HAT1	CDYL	HLTF	GABARAP	CLN3	RPS9	BAZ1B		MAPK7	KAT7	FLNC	FLNC	TFRC	CTTN	CLN3	RNF10
CRYAB	TRIP12	FGFR1	WWP1	ZNF273	CREBZF	BIRC5	TRNAU1AP		MBD3	PTPN6	PRKCI	PRKCI	SUFU	COBRA1	DHX30	CHORDC1
DYRK2	LAS1L	GTF2A1	C1ORF124	ZNF519	ATXN2	ZNF24	DCLRE1C		MCM5	MBD3	TAF9	TAF9	HRAS	NEDD4L	RPN1	ABCB1
GPS1	MED20	UFD1L	PRKCI	CNTN1	POP7	FAM175A	SRSF1		MED24	NUMA1	BTK	BTK	BCR	MAPK10	RUNX2	ALDH4A1
ING2	RTF1	RNF168	USP25	SSB	DCAF7	PPIE	RCBTB1		MYD88	XPO5	CSDE1	CSDE1	MAP3K10	IFIT5	CAPN1	RPL7
KPNA3	FOXM1	HIPK3	USP28	BMX	API5	HSPH1	ASH2L		NOLC1	DYRK1B	IKBKE	IKBKE	ERBB4	RRP1B	KPNA1	SPTLC1
NR2C1	SAE1	ZNF687	NFYC	UPF3A	LAS1L	RANBP9	TEX10		OGT	BCR	MCCC2	MCCC2	POLR2E	BSG	PRKCA	RBKS
PTTG1	WRNIP1	MBD1	THOC2	SIAH2	CCHCR1	LIG3	DYRK1A		PGAM5	AXIN1	IRS1	IRS1	RHOXF2	LARP1	PAFAH1B1	HACL1
RARS	FIP1L1	YAF2	FYN	NUP153	HIST3H2BB	FOSL1	HARS		PPM1G	SOCS1	HIST2H4B	IGF1R	IL4R	ELF2	SMAD5	EIF1B
REL	LDB1	MED16	ATXN2	DEDD	FASLG	RFC3	EPN1		SHBG	FASN	SAFB2	HIST2H4B	USP8	NDUFS2	MYD88	DNAJC19
SGK1	HIST1H3B	EPRS	RBM15	PPARA	ERBB2IP	UCHL1	WDTC1		SIAH2	UIMC1	MYOD1	SAFB2	TLR4	SERPINH1	UPF2	MAGOH
SNRNP40	XBP1	NF1	CHD1	CWC22	PRPF4	HSPA2	C16ORF57		SOCS1	SAV1	CLU	MYOD1	MED25	UBA2	INO80E	EXOC7
SOD1	POLR2L	HBA1	RIF1	MAST2	NXT1	RPP38	NMNAT1		SREBF2	ANKRD28	DSTN	CLU	USP6NL	PPARGC1A	AARSD1	KYNU
TRIM5	PTRF	TAF10	USP4	BLM	DNTTIP1	USP21	POLN		SRSF11	COPB1	BIRC2	DSTN	FUBP3	ERCC6	KIAA1967	NOSIP
TRIM8	WDR83	HIC1	GEMIN5	SPTBN4	POLR3F	CCDC101	CLK2		TOP2A	PEX14	DNAJC10	BIRC2	PEX19	RAB2B	DDX39B	PRDX6
UCHL3	DAZAP1	SMNDC1	SAP130	RCC1	HTATSF1	CWC15	DNTT		UCHL3	PCBD1	IGF1R	DNAJC10	ARNT	PARVA	RFC2	APIP
USP22	RPS6KA6	YARS	MEF2C	LPL	SYF2	RNF7	ACTR5		UFD1L	SNRPE	DNAJB11	DNAJB11	DDX17	RPRD2	PRPF31	MUTYH
ZC3H18	CPSF3	DDX47	NAA38	OTX2	PURB	NSFL1C	PABPC4		VRK1	DCD	PDCD6	PDCD6	NCOR2	GTF2F1	MAP3K14	TUBG1
RPLP1	NIPBL	TUBB2A	KDM5C	PSMA4	TBCA	TMPO	FBXO3		AICDA	VPRBP	JAK1	JAK1	SH3GL3	EHMT1	LDHA	PPIP5K2
YWHAH	FANCM	RSF1	ARID4A	LIN37	PKD1	GTPBP4	C11ORF49		AXIN1	SREBF2	CASP8	CASP8	ELSPBP1	FBXO21	PRKCI	ACLY
ADRBK1	YLPM1	WDR26	TSC2	HLA-G	DLD	NR1H4	FBXO7		BCR	ACVR1	CLN3	CLN3	ZBTB43	CSDA	ATXN3	GMDS
ADRM1	XPA	UBQLN1	ANAPC4	RLF	UFM1	ELL2	ACAT2		CAD	DNMT3A	IKBKAP	IKBKAP	ZFP64	MAGED2	ACTR8	MSH4
BIRC5	OBFC1	LARP7	DDX52	RXRB	POLR3B	REL	FAT1		CBX6	DCTN2	LARS	LARS	CCNK	AKAP8L	ZRANB2	PSMG2
DOT1L	L3MBTL1	PDE4D	MED25	ATXN3	CEBPZ	ISG15	OFD1		DBN1	RBM4	MRPL49	MRPL49	KAT7	PPP1R8	MED7	PSMD5
DTL	DHX8	SETD7	SNAI1	IRF2	ZNF559	HDLBP	STX16		DCTN2	RPTOR	MORF4L2	MORF4L2	PSMD2	CDK17	BRAF	PDCL3
DYRK1A	GTF3C5	LEO1	DNAJB6	TERT	CDCA7L	ARID4B	DUSP12		DYRK1A	USP14	KEAP1	KEAP1	TRAM1	SH3GL2	FANCC	VPS4B
ERG	RFC3	ARRB1	WWOX	CD40	ZFHX3	CPSF3L	UBQLN1		EIF3B	TRIM55	U2SURP	U2SURP	BECN1	EXOSC6	MDM4	GPHN
FOXO1	MIB1	DNAJB1	PURA	AXIN1	ZNF483	EIF5A	FKBP4		EIF4B	OGT	SEC16A	SEC16A	FHL1	PDCD6	TUBGCP3	EIF5A
HOXA1	TWIST1	IRF5	PPP1R12A	CREM	ING4	POLR3C	TARBP2		GIT1	PAK2	SREK1	SREK1	MED15	RAVER1	NSFL1C	PDS5B
ID2	XRCC4	NR1I2	SRP72	DPF2	ELF2	ADNP	EIF3B		NBN	NCBP1	HIST1H4E	HIST1H4E	CXADR	NUAK1	GNAI1	TAF5
MYBL2	MCL1	CASP2	POLR1C	GLI2	TNPO3	TTN	TUBD1		NR1H2	RPL26	EXOSC10	EXOSC10	CBX8	NFKBIA	HDAC11	SEC13
NFIA	NR2E3	ZMYM3	BPTF	RNF4	NACAD	BRD4	ALKBH7		NUMA1	MED17	BOP1	BOP1	PRKCZ	TGFBR2	LARS	DNAJC8
PAX6	SARNP	LUC7L	ARNTL	CDK8	ZNF324B	SAP130	RPL38		PPP2R4	RING1	GTF2F1	GTF2F1	PRKAB2	LATS1	G3BP2	LTN1
PPARD	CDK12	VPS16	NUP88	HLA-DRB1	ADAM10	STAG1	RETSAT		RPTOR	PFDN5	GADD45A	GADD45A	TUBGCP2	UBE2V1	SAP30	TRAPPC1
PPP4C	TAF13	TCEA1	FBXO5	RAB8B	ZSCAN18	BRD7	SRFBP1		SNRPC	CORO1C	ERG	ERG	ZNF273	SAE1	MAP2K1	UTP14A
RAD9A	MAD2L2	SKAP1	FOXM1	IKBKAP	RNF40	IKZF2	TADA1		SRF	WAS	TTN	TTN	RBFOX2	ZADH2	MRPL40	NUDT5
TCF12	TH1L	PSPC1	PCGF6	CDC20	SNAP29	INTS9	ALKBH3		UHRF2	TAF15	ATF3	ATF3	CSE1L	MGST3	MRPL9	NIF3L1
TDG	STAMBP	NHP2	NLK	MED12	DNA2	FBXO22	ZC3H18		VPRBP	MYD88	HIST1H1B	HIST1H1B	UBE2U	PPP1R3C	HMGA1	ATOX1
TFDP1	DDX18	IGSF8	ANP32B	RGS4	CTDSP1	SRCAP	INO80B		XPO5	MAPK7	PINK1	PINK1	PPM1F	KAT2B	DEK	NAA50
TRAF4	HIST1H1D	VPS18	NOC2L	CALM3	DIP2B	NUP188	CPSF6		ATP5C1	SRF	EIF3G	EIF3G	KCND3	SYVN1	GTF2I	GPATCH1
ANXA1	INO80	CKS1B	KPNA3	IKBKE	RCHY1	NUP88	RB1CC1		CORO1C	GIT1	FMNL1	FMNL1	UNC13B	MAFG	PTTG1	ATG9A
ASF1B	HIVEP1	EP400	STK38	DCN	TMEM43	XRN2	HNF4G		DCD	FLNB	NBN	NBN	FAF1	PRPF40A	SRPK3	HYOU1
ATXN2L	LMO4	MED10	TCF7L2	MCM3	ATRX	USP28	GNPTAB		FASN	AIRE	OTUB1	OTUB1	SPTBN1	THRAP3	CDH2	QPRT
BACH1	HNRNPUL2	FGFR3	DDX50	FADD	RFC5	DDX24	MOCS1		FLNB	ATP5C1	UBA2	UBA2	GNA12	GNAZ	HSPBP1	ATR
CDK11A	NFRKB	ESR1	RANBP3	RFC1	POLE4	RBM17	RPRD1A		H2AFZ	MRPL23	DPF2	DPF2	DYNLL2	ACTR1A	PRKCZ	OXA1L
CSTF2	CEP70	GNA12	XPC	RANBP17	TRO	AQR	PURA		MAPK8IP2	PPARGC1A	UCHL1	UCHL1	NIF3L1	SETD3	SOCS1	HSD17B4
DDX42	EGR1	MED4	EIF3G	C20ORF20	RTCD1	CDK12	EIF3D		MED10	VDAC2	HIST1H4D	HIST1H4D	ENO2	RNF4	ALAD	OXCT1
DNAJB11	RBM17	CFLAR	PPP2R4	RPL23A	VRK3	HES1	VPS37A		MED17	FEZ1	HIST1H4H	HIST1H4H	TRIM69	BAIAP2	CAPNS1	XPC
GTF3C3	EP400	YY1AP1	DYRK1A	MAGI2	WDR48	TRIM21	SHOC2		MPG	ALDOA	USP14	USP14	RAB5C	DYRK2	PPP1CB	NDUFA8
HIST1H3E	KDM5A	WDHD1	MCRS1	PTRF	HEATR1	HIST2H4A	ITPA		MRPL23	ARIH2	ERCC6	ERCC6	NFKBIB	RPS28	ZWINT	NSMCE1
IPO4	DGCR8	RECQL5	NFYB	HIRA	CHAF1B	DHX38	UBN1		NCBP1	NRIP1	PRDX4	PRDX4	RICTOR	UBE2D2	BAG2	RINT1
LARP7	TCF7L2	ERCC3	CSNK1D	SLC25A10	DDX47	NLK	CCDC19		PAK2	PPP2R4	DBN1	DBN1	PPP5C	PPP2R4	DCTN2	PDCD11
MAPKAPK2	BHLHE40	TOE1	MPG	MEIS1	SATB2	DDX23	ZFR		PFDN5	STAM	DRG1	DRG1	FBF1	NDUFA5	PPP6R3	TIMM13
NR1H4	XPOT	HAT1	RBBP8	HDAC6	TSC22D1	OGT	EPC2		PPP4C	COPS7A	RBM28	RBM28	CEP76	SF3B14	MAP3K5	MIOS
PHF1	SMNDC1	RAD18	FANCI	FBLN1	RAD18	POLR3B	PHIP		RBM4	GNB2	PAK2	PAK2	PPIA	NAV1	CLNS1A	WDR26
POLR3D	NUP88	ZBTB7A	RPP30	RRAGC	SMARCD2	RCC1	ATXN2		RGS2	WWP2	ENV	ENV	HSPBP1	HIST1H1C	PROSC	CDC123
PRAME	ATF7IP	BRD7	PTPN11	MAFF	RGS17	KIT	TWISTNB		RING1	NR1H2	COBRA1	COBRA1	LIFR	CDK5R1	PAK2	PRPF39
RASSF1	HMGB2	KIAA0020	MED7	KDM6A	BRD8	C1ORF124	BRCC3		SNRPE	AICDA	HIST1H4J	HIST1H4J	MYH9	PRC1	GTF2H1	NAT9
RHOXF2	INTS10	HIST1H2BL	PHF8	SETD8	HIST1H4B	POU5F1	DENND4A		SREBF1	CDC34	RBM3	RBM3	LRSAM1	SDCCAG3	DPF2	PARK7
SAP130	PURA	FUBP3	WDR82	SRSF2	NUP35	FEM1B	RUFY2		STAM	XPO7	H2AFV	H2AFV	FMNL1	MAGED1	GART	NDUFA6
STAM2	SRCAP	GTF2E1	CPSF7	LIG4	ZCCHC11	DARS	AICDA		STAT5A	MED21	ARID1A	ARID1A	MTA1	PSMC2	SRPRB	OGT
TNK2	PDE4DIP	SP100	PNKP	RING1	ZNF434	RREB1	ZMYND8		SUGT1	KRT15	UIMC1	UIMC1	BCCIP	UBA1	PPP5C	UTP3
UBA52	CKS1B	UTP20	BIRC3	LRPAP1	DDX11	TOR1AIP2	YTHDC1		TRIM23	IKBKAP	UBE4B	UBE4B	U2AF1	PNKP	VPS35	FAN1
UFM1	WBP11	CD22	UBE2C	APAF1	SESN1	FANCE	MLX		TRIM55	MED10	VARS	VARS	MAP3K11	SRSF10	RELB	FBXO9
USP28	MAFF	KPNA6	RCHY1	TAF13	TSEN34	STK24	ASB8		USP14	ZRANB2	COIL	COIL	MELK	WAPAL	USP2	VAMP7
YAF2	FLII	CDK11A	UBA52	TUBG1	TOR1AIP1	EEF1A2	FBXL4		USP19	DNAJB1	DNM2	DNM2	CAMK2D	SMURF2	NAA38	DCTN4
ZCCHC8	ATXN2	ELK1	PHC2	CEACAM6	ZC3H3	IRF5	EIF3C		WAS	PDIA4	HSD17B10	HSD17B10	HNRNPH1	PHB	BCL3	WDR16
RPL38	RAG1	FMR1	RASSF1	ADCY5	BRSK1	SAFB2	PPP1R10		WWP2	H2AFZ	GIGYF2	GIGYF2	GNB5	RBMX	GATAD2B	U2SURP
AATF	SLU7	GSTP1	BCCIP	MYOG	MED16	BYSL	RPL13A		ZHX1	TRIM23	TIMM13	TIMM13	PSMB3	TBCB	DAZAP2	TPR
ADAR	RBM28	MRPS27	TFAP2C	HINFP	WEE1	NAT10	AKIRIN2		AIRE	TAF6	UBE2E3	UBE2E3	CPAMD8	UBA52	COPA	NUTF2
CASK	DPY30	AQR	HIST1H2AE	CACNA1A	ZBTB7B	POLD3	HDAC10		ALDOA	CDT1	RPAP3	RPAP3	PBRM1	RPL18	SP3	NMT2
E2F3	TAF11	HSF2	TSC22D1	CITED2	FAM192A	MBIP	MKX		ASH2L	USP19	NRIP1	NRIP1	UBE2E3	ZAP70	MARK2	NDUFA13
EHMT1	MRTO4	XPOT	NUP155	PUF60	ERCC3	TAF1L	DEK		BABAM1	DDIT3	PTPN11	PTPN11	KRT20	ESRRA	POLR2F	TBCE
HES1	PES1	EXOSC9	CEBPD	CNNM3	CRTC1	BRMS1	QKI		CDC16	ZHX1	MAP1B	MAP1B	RALGDS	ARMC1	PCGF3	AHSA1
KLF5	TAF5L	EIF2C4	POLR2G	PA2G4	SRCAP	CENPP	CECR2		CDC34	RASA1	PRPF4B	PRPF4B	TWF2	NUDT21	CKS1B	HEXB
MARK2	ETS2	LMNB2	CDCA8	NME1	ARID4B	TBPL1	WWOX		CDK19	GADD45G	PABPN1	PABPN1	TRADD	ATP5B	HIPK2	MVK
MCM10	TNIP1	MAFG	CEBPZ	RHEB	CCDC86	CHFR	MED28		COPS7A	CDC16	CCNA1	CCNA1	RPN1	MRPL12	MME	LACTB2
NME1	USP10	BACH1	ADRM1	PTP4A1	PHLDA1	CNBP	MED27		DNAJB1	ING1	PPARGC1A	PPARGC1A	DVL3	ORMDL3	WRN	TUBGCP3
NME2	SPOP	ASCC3	UBE2W	NFE2L2	TAOK2	HIC1	CEP164		GADD45G	DYRK1A	PSME1	PSME1	BCAP31	SIN3B	APOE	ATP2C1
SATB1	TRADD	BCL11A	TCF4	FHL1	LRWD1	EXOSC7	GRK5		HIPK2	TARS	ANAPC7	ANAPC7	YAE1D1	DDX39A	PSEN2	HIRA
ZBTB7A	LGALS1	ZCCHC11	DDX46	SMAD3	TSPYL5	CASP2	KDM6A		IKBKAP	MCRS1	WRN	WRN	KCND2	ODF2	PEX14	HUWE1
CHD1L	PCGF1	UBXN1	KLF4	VPRBP	CCND3	PCBD1	RPS29		INSR	CBX6	ACAT1	ACAT1	MED14	DIMT1	CASP7	UQCRH
DDX23	RIF1	SLTM	GMNN	SNAPC4	C10ORF137	ZCCHC8	CDK8		LZTR1	MARK2	DDX42	DDX42	TIMELESS	ERC1	PDCD6IP	ATG12
EXOSC6	SEC13	KRT10	QKI	THBS1	GPS1	RCOR3	ZRANB1		MARK2	GARS	UBE2V1	UBE2V1	OSGEP	TP73	TFPT	AP1M1
FANCC	WDR12	ZBTB2	FBXO11	P2RX7	POGZ	BCL11A	CTDSP1		MCRS1	NUP214	ATP1A1	ATP1A1	SH2D1A	AATF	ASF1B	WDR59
GIT2	RORA	INSIG1	UBE2A	SUDS3	TCF25	RPL3	ANP32B		MED19	ASH2L	TRIM24	TRIM24	ARR3	C7ORF50	CTDP1	GPT2
GPS2	UBE3C	SPOP	FIP1L1	BACH1	ZNF667	ZFR	ASF1B		MED21	DDX20	BCL6	BCL6	NHP2L1	HRAS	PFDN1	RAD9A
HIPK3	GTF2H4	MAFK	MAPK7	IRF4	SVIL	RNF111	SIRT6		NRIP1	MAPK8IP2	HIST1H4C	HIST1H4C	CHGB	CELF2	CHEK1	CDC14A
HIST1H4F	LSM6	HES1	MAPK10	IL16	SPRED1	ASF1A	LYRM4		NUP214	SUGT1	NACA	NACA	FZR1	MORF4L2	ANAPC11	SYVN1
ID3	MAF	E2F6	CDYL	CSTB	HIST1H4C	SMNDC1	DCAF17		NUP98	SREBF1	PDIA4	PDIA4	QKI	PLOD3	EIF5	SAP18
IPO7	ZMYND8	TFCP2	GTF2A1	SELS	PPP2R3B	BAG1	KANK1		PDIA4	SH3GL1	LSM12	LSM12	NR5A1	XIAP	PPME1	EXOC8
KPNA4	ING5	EIF4A1	UFD1L	TEAD2	GABRB1	HIST1H3E	ABCC1		PPARGC1A	USP8	USF1	USF1	RPL37	CCND3	NDUFA7	DNAJC2
LEO1	KDM6A	ZNF281	RNF168	CRX	THOC2	EXOSC9	ANAPC13		RASA1	TAF1	NCOA2	NCOA2	GNB3	TRIM41	GNB1	TBCA
LSM1	ERCC2	MAX	HIPK3	ANP32A	SRFBP1	MAPK10	CCDC110		RPL26	MED19	RPS6KA5	RPS6KA5	ATG2A	TCEAL8	FAM40B	ME1
MBD2	TAF3	WWP2	ZNF687	IMPA1	DSCR3	PHF10	RPAIN		SH3GL1	EIF3L	HIST1H2AB	HIST1H2AB	KAT8	TRA2A	ERH	MINOS1
NAP1L4	CDYL	WRNIP1	IRF1	FBXO38	TUBD1	CENPI	ADH5		TAF15	VASP	MAPRE1	MAPRE1	TESK1	HDAC7	MNAT1	MED10
NUP107	BECN1	ING3	MBD1	RANBP2	KDM2B	DNAJA3	DDX3X		TAF6	RSL1D1	IGF2BP2	IGF2BP2	SORT1	BCL2	LPP	GTPBP1
PKN1	PPP2R5D	PPP1R8	HIC1	BRCC3	BRIX1	STIP1	SPR		USP8	ACTR3	COPG	COPG	RNF7	RPS15	NDRG1	ANAPC1
PPP6R1	UTRN	PAF1	YAF2	PLK1	CDK13	TCF12	FIGNL1		VDAC2	MYB	TRAF3	TRAF3	WRN	BCL11A	DDX56	SNRPC
RFC5	FANCL	ARID5B	MED16	CD8A	GNPTAB	PPP2R4	ING4		XPO7	TUBB6	HNRNPCL1	HNRNPCL1	CCT8	LRRK2	TOLLIP	GMPPA
RPN2	CNOT3	DFFB	NF1	LUC7L2	NDUFV3	DR1	SFPQ		ZRANB2	CDK19	RCN1	RCN1	USP2	USP5	SULT1A1	POLE3
SENP3	LSM7	TDP2	DDX47	IK	ZNF473	WDR33	CDK12		ACTR3	PPP4C	FBXW11	FBXW11	USP20	UBR4	TGM2	PAICS
SMC2	NR2C2	VCL	PPID	POU3F2	ERI1	LMNB1	LRRC59		CCNA1	CDC25A	EHMT2	EHMT2	NOS1	LONP1	FBXW11	MRPS7
SNRPG	CNOT1	CDKN2AIP	PTRF	PVR	MSH5	ANXA7	ROCK2		CDC23	LGALS3BP	ARHGEF2	ARHGEF2	DAZ1	FANCI	CTNNA1	NGDN
STK38	FHL3	PAFAH1B1	SMNDC1	ZNF397	HIST1H4J	MLLT1	ANKRD17		CDC25A	PPP6R3	PPID	PPID	ASCC2	ZYG11B	KRT5	ELOF1
VBP1	ING4	IL2RB	RSF1	SLC4A1	IP6K2	RASSF1	TRAF4		CDT1	QKI	MECP2	MECP2	ABCD1	CSTF2	ADAR	HDHD3
WDR33	POLR1D	RUNX3	TAF10	PRKG1	ZNF14	FOXM1	GLRX5		COPA	COPA	DNAJB1	DNAJB1	TUBGCP3	DDX47	SNRPB2	RARS
ZC3HAV1	ZEB2	ETS2	APPL1	CTSB	TRNAU1AP	DDX42	SPOP		CRYAB	MPG	PPP6R3	PPP6R3	INTS3	MKNK2	PEPD	TRIP13
ACLY	IRF2	SUPT6H	WDR26	RPL4	GTPBP10	MEF2A	PPM1G		DDX20	PEX5	FOXO3	FOXO3	ACTR2	FAM114A2	SPTBN1	SEC61B
BUB1	ANP32B	INTS1	TOLLIP	RPP14	XPO4	LPP	FLCN		GARS	WIBG	TRIM32	TRIM32	UGP2	CDK18	DCTN1	TSN
EIF2S1	SLC9A3R2	LACRT	BCL10	ETS2	HIST1H4I	APPL1	PGRMC1		GTF2H1	NDUFA7	KDM5B	KDM5B	SELL	TDG	FASLG	RRP7A
HADHA	KLF4	WAPAL	LARP7	TRPC4	TNIP1	AIFM1	TLK2		ING1	ANXA1	ZYX	ZYX	WDR82	PI4K2B	KIF5B	STX18
LPP	NAT10	F2	SETD7	CDC7	FAM82A2	PPP6R3	CTSA		JMJD6	GTF2H1	HIST1H4B	HIST1H4B	SUPT5H	STK11	TTLL12	ABCB7
MAFG	EXOSC8	IPO11	LEO1	TUFM	DTL	BATF3	CHD4		LGALS3BP	HIPK2	RBBP5	RBBP5	NUDCD2	EPRS	UBE2B	PPP3CA
MEF2C	PABPN1	LIG4	DNAJB1	PAWR	XRCC2	LARP7	MED30		LYAR	OPTN	BRIX1	BRIX1	RIPK2	KDM5B	BRCA2	ECHS1
MLLT1	WEE1	POLR2J	IRF5	CBX8	TSPYL1	ARIH2	AHNAK2		MED29	CAPNS1	PPM1G	PPM1G	PTPLAD1	ZFP36	FASN	VPS72
REST	RNF10	NUP188	CASP2	MAGI3	HOXC6	SETD1A	HNRNPU		MNAT1	VIF	TSC22D1	TSC22D1	NRD1	LMNB1	STAT6	OGDH
RTN4	BAZ1A	HIST1H2BB	ZMYM3	ACVR1B	DIP2A	SPC25	ARGLU1		MYB	ATF3	PCBD1	PCBD1	BSCL2	RUNX1	IFIT3	UBXN7
RUNX3	TAF2	CCAR1	PFDN5	KCNH1	DACH1	EIF3CL	SLC25A22		NDUFA7	MNAT1	EIF2C3	EIF2C3	MEIS1	SLC7A1	CBLB	SUCLA2
RXRB	PSMD9	SPEN	NR1I2	MEF2D	EIF6	SAE1	RECQL4		OPTN	INSR	SDHB	SDHB	ZNHIT3	AHCYL1	HSPB1	METAP1
SMAD6	PPIL1	NOP14	CDC25B	AHR	MBIP	CHD8	CEP97		PPP6R3	IGF2BP1	SHMT2	SHMT2	SLC25A3	PAK4	DNM1L	NOC4L
TP53BP2	MYCBP2	HIST1H2AJ	LUC7L	HSPA9	MDN1	NFIA	TAF9B		QKI	CDC23	NFKB2	NFKB2	SF3B1	ST13	MYH10	PAF1
AKAP8L	HIST1H2BC	MGA	TCEA1	IRF3	HIST1H4E	CDC45	KAT2A		SPRY2	PPP1R12A	AXIN1	AXIN1	MYOD1	FUBP1	KHDRBS2	ATE1
CAMK2A	CIITA	MRPS10	PSPC1	SRSF9	NAA16	UFD1L	MED1		TAF1	ATAD3A	STOM	STOM	KIAA1549	ABHD10	USP21	NAPEPLD
CPSF7	TOE1	NASP	NHP2	MRE11A	FANCI	PCGF5	MCM3AP		TARS	TXNL1	DDIT3	DDIT3	A1BG	PBRM1	SREK1	WDR43
DHX16	SMARCA1	MDN1	BIRC5	WIPI2	GTF3C2	LBR	TAF4B		TOM1L1	ANAPC5	HSPA6	HSPA6	HIST2H3C	SEH1L	MRPL44	CLN3
DR1	WDHD1	PEX5	CKS1B	CTR9	SERTAD2	SMARCA1	RPP25		VASP	MED29	MME	MME	PSMA4	HERPUD1	UBFD1	LIPT1
E2F6	TELO2	CCND3	EP400	CCNE1	BRF1	SETD7	APLF		ANAPC5	BABAM1	MYB	MYB	PRKCE	DEK	YAF2	MLH3
EDC4	SRP68	FBXO7	MED10	TRIM27	UBXN1	BANF1	SH3GLB2		ANXA1	KHDRBS2	CTNND1	CTNND1	LAMTOR3	TOMM34	CBX2	TTC1
FHL1	MGA	EIF3CL	MED4	GTF3C5	SIT1	POLR3D	HNRNPK		ATF3	LYAR	DNMT3A	DNMT3A	LEF1	DNAJB11	LNX1	RBBP4
FKBP5	FEM1B	SRA1	YY1AP1	NFRKB	DONSON	EXOSC2	PARP16		BAZ1B	EEF1B2	NUP98	NUP98	TPM1	RPS17	KLC1	SURF4
IPO11	TFPT	HBA2	WDHD1	TRIM25	POP4	BRIX1	USP22		CAPNS1	SRSF10	H1F0	H1F0	MTAP	HEATR3	OS9	NAF1
IRF5	AQR	EXOSC6	RECQL5	TRA2B	RFC2	EIF3L	MEF2D		CKB	STAT5A	CAPNS1	CAPNS1	P4HB	FUBP3	POLR2K	SRP14
KHDRBS3	RNF146	MBD4	ERCC3	CD40LG	NIPBL	INTS12	ZRSR2		COMMD1	CKB	ENO2	ENO2	CHEK2	SF3B3	GARS	RBM28
LSM3	FAM40A	CHD1L	TOE1	SIGMAR1	PPP1R8	IRF3	GTF3A		EIF2C3	HP1BP3	ZHX1	ZHX1	SF3B3	RPS6KA1	PINK1	YRDC
MED27	DIDO1	KDM2B	HAT1	TRPC6	NASP	KDM6A	RPL37A		EIF3L	PGK1	HIST1H4K	HIST1H4K	CD2BP2	WDR44	UBE2M	ACOT8
MLL2	HIRIP3	FOXO4	KIAA0020	RAB3A	CENPB	TIAL1	CTSB		IFIT3	RPS6KA5	HIST1H4L	HIST1H4L	RUNX1T1	PPA1	ING2	NIT1
MYO1C	TGFB1I1	NDUFA2	ZBTB7A	KPNA3	CUTC	RPL36	MAK		KHDRBS2	SPRY2	STRAP	STRAP	GSK3A	RPL34	KRT9	IMPACT
NR1H3	CHAF1B	TRIM5	BRD7	TRIM63	ZFAND2A	CDCA8	GTF3C2		LRP1	TOMM40	NR0B2	NR0B2	CCL5	SCD	CPSF6	PBLD
NUBP2	CBLC	UBE2B	HIST1H2BL	DCTN1	HIST1H4K	MEF2D	NCAPG2		MECP2	DDB2	SREBF2	SREBF2	COX17	ERBB2	A2M	COX5A
PCGF6	TNPO3	GPS2	FUBP3	TCOF1	HIST1H4H	EXOSC5	KIF23		PIAS3	IFIT3	IPO4	IPO4	UPF1	ETV4	ARPC5	PPP2R5D
POLA2	PCGF3	EPS8	GTF2E1	PFKM	HIST1H4L	CDKN1C	LTA4H		PPP1R12A	EIF2C3	PLRG1	PLRG1	SOS1	RPL17	ITSN2	C9ORF64
RANBP3	GZMB	FLT3	SEC24C	GPHN	HIST1H4D	IPO5	WHSC1		RBPMS	KRT10	TLN1	TLN1	ANK1	GAPVD1	ATP4A	NXF1
RRP12	USP25	FYTTD1	RAD18	GRIN2B	ZFP14	BIRC7	ALAS1		RPS6KA5	PAICS	BRCC3	BRCC3	VCPIP1	CDK6	HCVGP1	REEP5
SAFB2	GATA2	PRPF39	SP100	ETV5	THAP5	NUDT1	USP10		RSL1D1	TOM1L1	NEFH	NEFH	PPHLN1	DKC1	SOS1	MUS81
SAMHD1	ZBTB7B	HIST2H2AA3	UTP20	GTF3C3	PPRC1	MYBL2	ATP6V1F		SYVN1	BAZ1B	NKRF	NKRF	LBP	HNRNPA3	NFKB2	UBE3C
SMC4	PTBP2	SAE1	KPNA6	ABCC1	LMO2	GTF2E2	TMEM57		TOMM40	TTLL12	FXR1	FXR1	ING5	VAMP2	PPP2R2D	RBM25
SP100	KIT	LEF1	CDK11A	PLXNB1	DYRK2	TROVE2	TLE4		TRIM32	PSMD10	FHL2	FHL2	CKAP4	HIST3H3	MEN1	RIOK1
STAG2	ZBTB3	LIG3	ELK1	ZMYM2	COMMD1	HIST1H2AM	MCC		TUBB6	POU2F1	MAD2L1	MAD2L1	HSF1	DVL2	MBD2	MND1
STRN3	NCAPG	HIST1H2AG	FMR1	TCIRG1	CHTF8	CDC7	PHF12		TXNL1	NUP98	UHRF1	UHRF1	CAV3	PDHB	PPT2	DCAF11
TAF12	POLD3	BRMS1	PSMA8	POLR2H	EPN3	ZC3H15	CCNB2		USP20	AHCY	COMMD1	COMMD1	S100P	FBXO25	METTL21B	KIAA1432
USP49	SLC25A10	ATF7IP	PSMB8	SPOP	TPT1	NR1I2	SNRNP25		VIF	DNAJA2	PRDX6	PRDX6	NKX3-1	CANX	TAL1	COG5
WDR18	RYK	CAPNS1	LMNB2	MTA3	TARBP1	CXXC1	SPG11		WIBG	PFAS	CPSF1	CPSF1	USP21	POP1	SUMO4	NCBP2
WDR26	PHC1	PDIA3	GSTP1	GRB7	SAMD4B	GTF3C5	DHPS		ZWINT	STAU1	SRP68	SRP68	CASP3	MAP3K14	PLEC	AMPD2
WDR61	MITF	GABARAPL2	DAP3	VWF	ZNF146	STAT5A	GMPS		AHCY	ATP6V1A	HIST1H1E	HIST1H1E	USP18	PSAT1	ATP6V1C1	LYAR
ZYX	ESRRG	XRCC4	AQR	XRN2	RAD9A	DNAJB1	ETF1		ANAPC7	CCNA1	SRPRB	SRPRB	NEU1	PPM1F	CDC73	NSFL1C
RPL10	MSH3	WDR12	HSF2	ACIN1	ELF3	FBXO11	NF2		ATAD3A	MECP2	PDHB	PDHB	CNST	CENPB	RASA1	HBS1L
RPLP2	AKT2	RUNX1T1	IRF7	IL2RG	ETV4	DACH1	SUFU		ATP13A2	TOPORS	RPS10P5	RPS10P5	SNRPD2	ASS1	RPS6KB1	U2AF1
RPS29	TIMELESS	NECAP2	XPOT	MLL2	CABIN1	TAF2	SMCR8		ATP6V1A	ZWINT	ATP6V1A	ATP6V1A	BPGM	RSF1	PIAS3	SRRT
RPL29	YEATS2	EIF3K	EXOSC9	NCKIPSD	TMEM109	ATF7IP	RBM12		BMPR2	LEPRE1	GSTP1	GSTP1	GRIA1	PDPK1	GTF2H4	COG7
FAU	PDGFRB	SMCHD1	TPX2	FANCC	ZNF175	TAF3	CABIN1		CASK	TRIM32	KRT19	KRT19	NEO1	XRCC1	PDGFRB	COG1
BCOR	YTHDC1	LATS2	MAFG	PTPRS	CBFA2T3	YEATS4	TPX2		CD2BP2	STRN3	SMU1	SMU1	YY1AP1	MMGT1	UFD1L	SF1
CSNK1D	PQBP1	SLU7	BACH1	EPN1	DAG1	KPNA4	PLCG1		CNBP	TNK2	TFAP2A	TFAP2A	JUND	FAM60A	PPP4C	HSPA8
GATA4	KDR	TSC22D3	TADA3	LIMK1	WWP2	HIST1H4F	RGN		DDB2	ABCF1	MAP4	MAP4	C16ORF48	UBASH3B	HIST2H3C	MED7
HERC2	INO80C	POLR2D	BTK	PIAS3	BAZ2B	PPP1R12A	SOX30		DNM1	PIAS3	SNRPB2	SNRPB2	ATP5B	EBP	EXOSC4	CNDP2
HEXIM1	CAPN2	ZNF451	ASCC3	RAPSN	RPS27L	RUNX3	SETD1A		EEF1B2	ANAPC7	VTN	VTN	CD82	FKBP5	ACTA2	UBE2I
MEF2A	SYVN1	TH1L	TRIM63	GCKR	MDFI	SENP3	MYCBP2		EXOSC10	TAL1	KPNA4	KPNA4	ADA	C22ORF28	NUP214	EXOSC9
NASP	NKRF	RCOR3	BCL11A	INSR	HIPK3	FUBP1	SLC25A26		HP1BP3	NSFL1C	CTBP2	CTBP2	CBS	ZCCHC8	ZBTB7A	PIPOX
PHF5A	MECOM	POGZ	ZCCHC11	INO80C	HIST1H2BB	NUP160	USP4		IGF2BP1	MAVS	IPO7	IPO7	UBE2W	NUP93	ZFYVE19	SCYL2
RAD17	TSC22D4	FHL1	HRAS	POP1	ZIC2	CHRAC1	SRSF6		KRT10	EIF2S1	PRPF31	PRPF31	AP3B1	TXLNA	PHF5A	NAA25
RB1CC1	INO80E	TRIP4	STRN3	FANCD2	ACAD9	NUP43	RPL22		LEPRE1	POLR1C	HIST1H2AD	HIST1H2AD	NRIP1	NXT2	OGT	POLR3D
SETD7	NDN	MAGEA11	SLTM	ANAPC2	HIST2H4B	AEBP2	SNRPA		MAVS	SHBG	RFC5	RFC5	DNAJB1	ARPC5	APITD1	ERO1LB
SETD8	RBM23	CRNKL1	MAP2	PSMC1	PTTG1IP	MECOM	DIDO1		MORF4L2	TUBB2B	SMAD5	SMAD5	SH2B1	C8ORF33	E2F4	LSS
THOC1	PWP1	A2M	ZBTB2	HSPA5	TMBIM6	LEF1	LIN9		NDC80	MDM4	HIPK2	HIPK2	PIAS2	EPS8	POLR1C	KIAA1715
THOC5	AHNAK	CHD7	FAS	NFX1	TRAF4	ENY2	EIF2B4		NLK	RGS2	DAB2	DAB2	LATS1	YY1AP1	LSM2	CNOT7
UBR4	NF1	UPF3B	SPOP	STK39	POLD3	PSIP1	CCAR1		NSFL1C	UBA5	NSFL1C	NSFL1C	KLF2	GOLGA2	TRIM33	ERCC6
AKAP8	CHCHD3	DHX8	MAFK	RDBP	HMGA2	SETD8	TRA2A		PAICS	PARD3	NUP62	NUP62	FBXL12	SLC3A2	ACVR1	ARPC4
ANAPC11	APPL1	NDUFB9	SVIL	MMP2	ZNF91	TCF7L2	SNAP29		PARD3	PIK3CA	PIAS3	PIAS3	HIST2H3A	MAP1LC3B	USP4	POLR3E
BOP1	NHP2	UBQLN2	BAX	FMNL1	DHX33	HIST1H2AI	NEIL1		PFAS	DNM1	AARS	AARS	RAD54B	TFAP2A	TAF15	DDX27
C1ORF124	NOC2L	TXNRD1	HES1	RHOD	PPPDE2	HIST1H2AK	ICK		PGK1	BAG1	BCR	BCR	NGFR	RNF38	HSPH1	NDUFAF3
CASP2	CCND2	SRF	LGALS1	THRB	KLF9	PMS1	NASP		PIK3CA	UFM1	RING1	RING1	PTCD3	HEXIM1	TRIP4	WRAP73
CTR9	MYCN	ZNF148	E2F6	TAF4	URGCP	RECQL5	TBL1XR1		PMS1	CNBP	BAG1	BAG1	PKN1	CAMKK2	MRPL3	DERA
DDX56	ANAPC16	SYMPK	TFCP2	OIP5	ING5	RPS10	GTF3C6		POLR1C	TWF2	ZC3H18	ZC3H18	TOM1L1	MED20	ORC4	ATP5H
DHX38	CUX1	CD3E	ZNF281	NLK	TRIM5	LSM7	SMARCD3		POU2F1	MORF4L2	MRPS23	MRPS23	BEGAIN	KLC1	RBM10	DNAJC11
GATAD2B	FOXP3	TRIM55	TKT	TRAF5	NHP2	WDR26	RPL37		PSMD10	YES1	TRIM33	TRIM33	TAP2	C9ORF72	RICTOR	KLHDC4
GEMIN5	STAT5B	MED26	MAX	RRAGA	PIGH	RNF8	FBXO25		RBBP6	RCN1	TJP1	TJP1	PHB2	ZHX1	TERT	RRP15
GTPBP4	NR3C2	RAD9A	WWP2	ACVR2A	ESCO2	ZC3HAV1	BRD2		SNAP23	PMS1	STRN3	STRN3	TNNT1	HDGF	MRPL41	SENP8
HIST1H2AB	PINX1	MRPL17	WRNIP1	PTPRC	EI24	ACTN4	EHD3		SRSF10	PNKP	TTLL12	TTLL12	FLT4	IRF2BP2	CAD	IDE
HLTF	TAF1A	MEAF6	ING3	RRAS	HYLS1	HIST1H2AJ	RBMS1		STAU1	MRPS9	NARS	NARS	OBFC1	MBD4	UBE2E1	IDH2
HTATSF1	PTGS2	WDR36	PPP1R8	JAG1	RDM1	CEBPD	CINP		STRN3	DNAJA3	ITGB1	ITGB1	ALOX5	CYB5B	MLF1IP	GOT2
IRF1	CPNE1	CDK13	AIMP1	RAD50	WDR13	FBXO3	MED24		TAL1	PINK1	RFC2	RFC2	ULBP1	SCAMP1	KRT18	SNIP1
LEPRE1	UBXN6	DIS3	PAF1	TRAIP	ZNF12	TSC22D3	MAN1A2		TNK2	ARPC2	SMAD9	SMAD9	HIST1H1B	ATG5	HNF4A	RPE
MAP2	KDM5C	NIPBL	ARID5B	BCL2L1	IPMK	INTS4	CUEDC2		TRAF4	STRAP	PSMD10	PSMD10	ELF3	COPG	SKI	PNP
MED11	NKAP	PPP5C	DFFB	CCS	ANKRD37	WWOX	RAD54L2		TTLL12	SYVN1	MKI67	MKI67	GCH1	CBX3	MOB1A	CCDC132
MED22	PAX3	FADD	TDP2	GABRR1	CMAS	RPS7	PTBP1		TWF2	USP20	NUFIP2	NUFIP2	GTF2B	VDAC3	RFC1	AP2M1
MIS12	RAI1	ZWINT	CDKN2AIP	RECQL5	ESRP2	PRAME	CAMK1D		UBA5	RRS1	RUNX2	RUNX2	VAV1	RPS29	PACRG	TSFM
MLF1IP	CPSF3L	HMGA2	RUNX3	TP53RK	FSD1	WWP1	MED15		ABCF1	UBA52	PPIB	PPIB	GTF3C1	RPLP2	KHSRP	PRUNE
NKX3-1	TAF9B	ACD	SUGT1	MUSK	FSTL3	RBBP8	NADSYN1		ALK	TOPBP1	MAGED2	MAGED2	ICAM1	TPM3	SIRT5	IST1
NR1I2	DNAJB6	STK3	CPS1	G3BP1	GEN1	BATF	PFDN6		APOE	TRAF4	BSG	BSG	RBM8A	RPL21	QKI	PIN4
PNO1	IKZF3	DDX41	ETS2	STAMBP	LEMD2	SNIP1	RPL35A		ARPC2	STRN4	FKBP4	FKBP4	HIST2H2AC	MED1	WDR82	RAD21
POMP	HAX1	PTBP2	SUPT6H	LIG3	MSRA	CCAR1	ZCCHC11		BAG1	RFC1	IRF3	IRF3	PAK6	KRT18	H2AFY	RMND5A
PSMD5	APEH	TCF12	INTS1	KHSRP	NEIL3	IKZF4	POLL		DNAJA2	TRIM8	CBX8	CBX8	POLR2M	FOXO3	ATIC	ABHD4
RARG	TRIM41	WEE1	WAPAL	LDB2	PREB	ESRRA	STK36		DNAJA3	COMMD1	FUBP3	FUBP3	MUSK	ISOC1	POLD1	PXMP4
RNF168	USP36	NEDD4	IPO11	ALCAM	PURG	SUPT6H	PHF10		EIF2S1	CD2BP2	PPP2R4	PPP2R4	PXN	MCRS1	CCNA1	PNKP
RNF7	ITGB3BP	NOL6	LIG4	EHD1	RETSAT	CLP1	APTX		FKBP4	MED4	BRE	BRE	TCERG1	GLOD4	PCGF2	UBE2A
SMARCD2	MAP2K7	STAG1	POLR2J	RIMS1	REXO2	HIST1H2AD	CHFR		GNAI1	HDLBP	HSP90AA2	HSP90AA2	UBE2M	POLH	PPP2R2B	RRN3
SUV39H2	SYNE1	KDM4A	NUP188	RXRG	SMAP2	RAD17	MED11		IGF1R	RBBP6	BRCA2	BRCA2	SKA1	MACF1	PLOD2	SHQ1
TAF1B	WDR4	PAPOLA	HIST1H2BB	DDX24	SNRNP25	DAZAP2	TOX4		MDM4	STRN	MYO1C	MYO1C	MTMR9	CPSF1	FUBP1	UBL5
THOC2	IRF9	YLPM1	CCAR1	RAB5C	TMEM115	APEH	SCAMP2		MED4	TRIM5	TPM4	TPM4	RASA1	KHSRP	ACTN1	SRP19
WIZ	GATA3	ICAM1	SGK1	S100A9	TOX2	LRPPRC	MGMT		MRPS9	POLD1	VDAC1	VDAC1	PLAT	ARL8B	PBRM1	HIBADH
YEATS4	AES	RPAP1	SPEN	SLC12A4	UTP23	CBFA2T3	RNF146		NEK6	RBM48	PSIP1	PSIP1	GFAP	POLR2H	JUNB	DSTYK
SNTA1	ID1	HELZ	NOP14	KCND2	WRB	COIL	L3MBTL1		PINK1	JMJD6	MEF2D	MEF2D	CDC25A	CLUAP1	LAT	NUP205
QARS	HUS1	LPP	HIST1H2AJ	BFAR	ZNF248	MCM10	GEMIN8		PNKP	GTF2E1	ZMYM2	ZMYM2	RNF5	RPL27A	PSMB9	FAM50A
RPL32	CHRAC1	ATRIP	MGA	AGTR2	ZNF28	POLH	RRM2B		POLD1	H1FX	ST13	ST13	PCGF2	HIST2H2AB	GGA1	IAH1
AFF1	TXNRD1	TRIP13	CASP7	CD36	ZNF287	ATXN7L3	TAF9		PRKAA2	DHX30	GABARAPL2	GABARAPL2	CBX7	UBQLN4	GTF2E1	MAD1L1
BPTF	CEBPG	MED9	NASP	AZIN1	ZNF445	CSTF2	PPP1R12B		RBM48	RNF7	AHNAK	AHNAK	COMMD1	ADRB2	CASP10	GOLT1B
CHD7	PHLPP1	HIST3H2BB	MDN1	SCTR	ZNF449	ACLY	PGK1		RCN1	FKBP4	MRPS7	MRPS7	KCTD17	PSMA6	PDS5A	SIN3A
CHD8	ACTR5	CSTF2	CHCHD3	FOXP4	ZNF471	MAGEA11	RNASEH1		RNF111	MED23	PES1	PES1	ANK3	MAP2K3	IKBKE	ACACA
CXXC1	COPG	PTK6	CCND3	PBXIP1	ZNF484	MBD4	MEF2A		RNF7	EXOSC10	TXNL1	TXNL1	STAM	DCAF12	RBM25	NAPA
HINFP	HIRA	DDX27	FBXO7	USP36	ZNF518B	LEPRE1	KDM1A		RPAP3	RPAP3	RBM17	RBM17	CENPB	IPO11	MRPS27	ARFGAP1
HNF1A	NF2	RBMXL2	HMGB2	GATA4	ZNF540	HMGB2	CCNF		STRAP	G3BP2	VAV1	VAV1	SMAD5	LIMA1	UCHL3	C16ORF70
LBR	MSX2	NDUFB5	SRA1	VCAM1	ZNF546	DVL2	BRWD1		STRN4	LZTR1	RBBP6	RBBP6	PDGFRA	CNOT4	PRPF4B	DMC1
MARCKS	MTDH	L3MBTL1	PPP2CB	GRID2	ZNF551	PNKP	NFIA		TOPBP1	RALY	CPSF7	CPSF7	PRKCG	SRSF2	KRT75	AIFM2
NR5A1	IRF4	RREB1	EXOSC6	GZMB	ZNF571	ARNT	HMG20A		TOPORS	KHSRP	GART	GART	WNT4	PHYH	RPL7AP27	CCBL2
PPP1R8	HNRNPCL1	CLSPN	MBD4	PWP1	ZNF610	CCND3	TDGF1		TRIM8	RNF185	ANXA5	ANXA5	CNTN1	TP53BP1	QPCT	WDR89
SNAI1	HIST2H2AA3	RB1CC1	CHD1L	ARHGAP32	ZNF611	TOLLIP	FUBP1		TUBB2B	NDC80	PRAME	PRAME	PSMB2	CBFB	CAPN2	YIF1B
SPEN	DRG1	NPAT	KDM2B	PEX14	ZNF624	KRT8	DGKZ		UFM1	NLK	MAP1LC3B	MAP1LC3B	CPNE4	DMD	PRKAA2	SCYL1
UBA5	GABPA	WDR61	LEPRE1	AGTR1	ZNF674	CDK2	BRD7		YES1	RBPMS	FLOT1	FLOT1	BLNK	PTP4A1	UBE2K	ADCK2
USP1	IPO13	RNMT	FOXO4	RORA	ZNF699	XPA	WDR13		BAX	RNF111	ACD	ACD	PDIA6	TAGLN2	STAG2	PIGP
ARID1B	GRWD1	CHTF18	DNAJC7	NCF2	ZNF701	BAZ2A	DDX4		CDH2	PRPF31	RPTOR	RPTOR	USP9X	DAXX	KIT	DYNC1I2
ARID4A	IGF2BP2	CENPB	TRIM5	KRT5	ZNF736	CFL1	BRF2		CTNNA1	GTF2A1	NUDT16L1	NUDT16L1	DNAJB9	BCCIP	IGF2BP1	GYS1
BCCIP	FUBP3	RXRB	UBE2B	AKAP10	ZNF761	SS18	RP9		G3BP2	C14ORF166	RNF4	RNF4	CRMP1	INO80C	BAG4	NUBP1
BRD7	BCL11B	EXOSC2	GPS2	CSPG4	ZNF765	L3MBTL1	TNPO2		GTF2A1	TRIM37	POLR1C	POLR1C	EIF3F	FGFR1OP2	UHRF2	HIST2H4A
CBX7	ZNF451	RAB8B	FYTTD1	CACNG2	ZNF766	TRIP13	EYA1		GTF2E1	RBM10	NUP107	NUP107	CPB2	TCERG1	MAPK13	ALDH5A1
CDC25C	SS18	GTF2F2	PRPF39	NUBP1	ZNF782	JMJD6	UBE2B		HDLBP	RPAP2	C20ORF20	C20ORF20	PRKAA2	IQGAP1	PTEN	RABAC1
ELK1	RBM5	CD5	PTPN14	IPO5	ZNF84	LGALS1	PHF8		HTRA2	RNF20	POLA1	POLA1	PVR	HIST1H2BB	SMU1	NOLC1
EXOSC5	KLF1	PHB	HIST2H2AA3	PDZD3	ZNF845	THOC5	CLCC1		LRSAM1	CASK	PMS1	PMS1	ALCAM	NUP62CL	ZNF326	ZNF207
FANCM	FYTTD1	ANXA1	SAE1	SRSF5	PAX3	ARID5B	PHLPP2		MED23	CTNNA1	NDUFS1	NDUFS1	HJURP	ATP2A2	CDC6	PDCD6IP
H1F0	SRP72	CPNE1	LEF1	PKD1	LGALS1	C14ORF43	ZRANB3		MPV17	LRP1	BANF1	BANF1	IFT172	CDH1	INO80	VMP1
HIST1H1E	THOC7	AURKB	LIG3	SIRT3	ZBTB46	GLYR1	GPSM2		PRKCE	TFG	CDC27	CDC27	MVP	BCAP31	NUP107	IMPA1
ING3	PHF10	SCRIB	RYK	CEP290	BRD3	TIA1	EIF2B2		PSEN2	PRKCE	MOB4	MOB4	HIST1H1A	PIP4K2C	MAPK9	TSTA3
IRF7	RNF14	CLOCK	HIST1H2AG	AFF1	CHD7	NKRF	LANCL1		RAB1A	SNAP23	BCAR1	BCAR1	IGFBP3	ACTA1	NUP153	PIR
LDOC1	CENPB	MAPK13	BRMS1	TNFRSF25	CHCHD3	HIST1H4C	TOR1AIP2		RFC1	S100A8	RNF7	RNF7	POLB	EXOSC10	MAP3K1	MRPS9
NFYB	UNC45A	DDX28	ATF7IP	PSMF1	ZNF426	EXO1	HNRNPM		RNF20	TRAP1	GNB1	GNB1	H1F0	NCOR2	ORC5	PCMT1
PIM1	CEBPZ	CAPN1	USP10	CD46	YAF2	TADA1	NLK		RPAP2	KRT8	VAPA	VAPA	MASP1	PTCD3	POLR2L	STX16
PTPN14	GHR	CHD2	PSMD5	AMFR	NMI	RRAGA	ZNF536		RRS1	GATA1	SVIL	SVIL	MAP4K4	PRPF19	USF1	TUSC3
RPS6KA3	DGKZ	SARNP	XRCC4	DDX1	H2AFZ	TRIM32	CTDSP2		RTN4	HTRA2	SREBF1	SREBF1	PPP3CC	HEYL	MVD	ABHD11
RXRG	RBM15	SRP14	WDR12	TIAM1	PNKP	FEN1	JAZF1		S100A8	POLR2H	LGALS1	LGALS1	POLR2C	AKIRIN2	ARID1B	DHFR
SS18L1	NUP50	ELL	RUNX1T1	CDK14	GTF2F2	SIAH2	DDX51		STRN	ZAP70	XAB2	XAB2	HSPB3	LRRC59	FAS	ENOPH1
TRIB3	OLA1	RBM23	EIF3K	CNOT1	ZCCHC8	PIK3R2	RPS6KA5		TRIM37	ALK	ZNF638	ZNF638	HIST1H4I	SETDB1	ATG7	TAT
UBE2V2	POLR2I	GCM1	SMCHD1	GPI	WDR18	XRCC4	EVI5		TRIM5	RPL28	WDR26	WDR26	CLK3	NUP62	LMNB1	POLH
ZNF408	PRPF38A	TRIM23	SLU7	NOD1	WDR55	MAP2	PKN2		UBA52	UBE2M	RBFOX2	RBFOX2	BBS1	GFPT1	CIRBP	RNASET2
ADNP	KDM2B	C14ORF43	PIM1	FGR	TRIM63	PPARD	AKAP17A		UBE2V2	COBRA1	BCL3	BCL3	PSMC2	UBAC1	TOM1L1	HEATR5B
ATRX	TFCP2	KLF1	USP2	SUPT16H	GFI1	UBQLN2	ZBTB11		ZAP70	IGF1R	MCCC1	MCCC1	SKP2	POLA1	PHC2	POLRMT
BYSL	FXR1	FKBP5	KIF4A	IPCEF1	BRMS1L	THOC7	KLHDC2		ABCC2	DEK	HADHB	HADHB	PPIB	LPCAT1	RNF7	ORC1
CASP9	PKN2	MLL2	TSC22D3	PSMC2	CXADR	ZRANB2	INF2		ATIC	PDCD10	HBA1	HBA1	TNKS2	HNRNPH2	NFE2L2	PQLC1
CDC7	HERC5	CDK20	POLR2D	ASAP2	NACA	MAF	ARL2BP		C14ORF166	LSM2	STK38	STK38	APTX	GABPA	ACTR1A	WDR6
CDCA8	NCAPD2	NUP50	ZNF451	EGLN3	RLIM	XPC	PON2		COBRA1	MPV17	AICDA	AICDA	ECSIT	ARPC2	RAP1GDS1	TIMM17B
DST	SF3B5	GTF2H4	BCL2L1	CNTN2	ATRIP	CDC42	CHD1		DHX30	MED16	ETS1	ETS1	CCS	C6ORF106	MAPT	WDR82
FOSL1	HK1	MED29	RCC2	NCKAP1	KIAA0368	HLTF	RPA4		DLG1	MARS	VASP	VASP	MEN1	HIST2H2BE	ORC3	GDI1
GMNN	FBXO7	PDXK	FLII	SRSF7	ARIH2	PHF1	GEN1		DSP	RARS	MRTO4	MRTO4	CCL7	CTSB	C11ORF51	SQLE
HIC1	IPO9	MRPS14	TH1L	ATP6V1A	MYCN	TFCP2	STK39		ECSIT	NUP93	XRCC1	XRCC1	FLNB	PQBP1	EHD1	EIF4A2
IMPDH2	GLI1	UTP18	RCOR3	GTF3C4	FAM175B	IPO4	PRUNE2		EPS8	NUBP2	XPO7	XPO7	NOXA1	HSD17B4	CTBP2	CHMP4B
LDB1	L3MBTL2	GTF3C5	POGZ	CLIP3	DHX36	TFAP2C	SS18		GATA1	UCHL1	SIRT3	SIRT3	GSTO1	EIF3L	HDAC8	GTF2A1
NACA	OAS3	BMS1	FHL1	RRAGD	CASP8AP2	H2AFV	H3F3B		H1FX	SEC24C	TAF6	TAF6	NUMBL	SLC38A2	VTN	TIMELESS
NFATC1	CDC45	IRF2	TRIP4	CD7	INTS1	HIST1H1B	ING2		IPO11	BAX	TKT	TKT	RAP2A	CPNE1	STIP1	MRM1
NGFR	NTRK1	NDUFA9	MAGEA11	ZNF490	PAF1	BPTF	SNAPC3		KHSRP	SOS1	UBXN6	UBXN6	POLR1E	ERG	UBR5	SLC11A2
NUP133	MCM3AP	RAI1	CRNKL1	GNG2	NARG2	UBE2E3	CAMK1		KRT8	NUP153	FBXW4	FBXW4	ANKMY2	HIST2H2AA3	SREBF2	AASDHPPT
PFN1	KDM4A	CDC7	CHD7	APLP2	FBXO3	DCAF7	RIF1		LSM2	NEK6	LONP1	LONP1	CCDC64B	IRF2BPL	GAG	ARIH1
POLR1B	PPP2R5C	ACTBL2	UPF3B	PTP4A2	H1F0	MCL1	TP53BP1		MED15	CAPZB	STAT6	STAT6	RPL5	TNPO2	GTF3C4	XDH
RLIM	RPRD1B	BRD8	MARCKS	CD28	NOP14	DDX46	CDK20		MED16	ATIC	STOML2	STOML2	YTHDC1	RCBTB1	TFDP1	RBM17
TIAL1	WDR36	ANP32E	PSMD9	EFNB3	USP2	ZNF687	SAP30L		MED9	NUP62	FARSA	FARSA	APEX1	AIMP1	THOC2	NUP85
XBP1	PSMF1	RPRD2	DHX8	FURIN	PPP2R4	SUB1	STRBP		MLLT4	CRYAB	FEN1	FEN1	SMNDC1	SMAD7	MDFI	UGCG
ZFR	CRY1	NACC1	UBQLN2	ANAPC5	TTC5	DTX3L	EDNRB		MRPL44	SUGP1	PNN	PNN	SMARCA2	DCAF8	OSGEP	MED6
ANAPC10	CACYBP	GNL2	TXNRD1	MED24	FOXP3	ANXA1	PTHLH		NFKB2	NFKB2	ARAF	ARAF	EDEM1	CLASP1	LUC7L3	NFS1
ARNTL	WAPAL	OXA1L	SRF	PCBP2	TLK2	CDK2AP1	RYK		NUBP2	SEC24A	NPEPPS	NPEPPS	POMP	ADRM1	MBD3L1	COQ5
ATRIP	RRN3	PCGF3	ZNF148	SRSF11	USP25	SRA1	MED25		NUP153	MYL6	HSPA7	HSPA7	PPP1R16A	KLF8	LIN54	MOCS2
BRMS1	LIG3	FN1	MYCBP2	TRIP4	PRSS23	PES1	TRA2B		NUP62	LRSAM1	HEATR1	HEATR1	AP1M1	DNAJB9	PPP6R1	FZR1
CDK20	FMR1	PBX1	SYMPK	ZNRF2	PCNP	CPS1	GON4L		PDCD10	TPM3	DVL2	DVL2	SLC22A2	ATAD3B	TATDN1	ASPSCR1
CLSPN	SHMT1	MYH9	TRIM55	AMIGO2	CHD1L	MBNL1	FBXO8		PDPK1	RAB1A	ACTR1A	ACTR1A	MED1	KDM5C	PRDX2	TWF1
COPS7B	TTF2	WDR43	MED26	ITGB7	CLSPN	TOP3A	MVP		POLR2H	EIF3K	CRKL	CRKL	SIVA1	TRIM23	SIRT3	NDUFA5
DIS3	LIMK1	THOC1	SEC13	KISS1	GOLGA3	USP25	WARS		PRPF31	WBP4	PDCD11	PDCD11	MBD2	RASSF1	FANCD2	EIF3J
EGLN3	ELP2	SDHB	PRKCB	LY86	C14ORF166	MEF2C	ADAP1		RAB11A	UBE2V2	TRIM25	TRIM25	GLTPD1	BRD2	TUBA4B	WDR70
EIF3L	NUP205	HBP1	RAD9A	HCST	ATAD2	ERBB3	ANLN		RALY	PDPK1	CPSF2	CPSF2	ABHD5	BAG6	SIAH1	DCTN2
EIF5A	NR5A2	USP21	MEAF6	TNFRSF8	RRS1	BACH1	KLF6		RBM10	RTN4	YES1	YES1	IGF2	RBBP8	USP5	FAH
EXOSC2	TDP2	SMYD3	PAK2	EDAR	MKI67IP	ZNF259	TGS1		RNF185	MTHFD1	STRN	STRN	N6AMT1	RNF185	ERBB4	PCYOX1
FANCI	NOL3	DAZAP2	TJP1	EBI3	SUPT6H	DIDO1	NRF1		SEC24A	HADHA	RNF111	RNF111	FGR	KIF2C	CHEK2	TAF11
GTF2E2	SBDS	SMAD3	WDR36	JAM2	KLF2	NR2C2	NCOA5		SEC24C	VPS29	MED28	MED28	MRPL12	WDR45L	FHL2	AVL9
HIST1H2BB	CREM	ATAD2	CDK13	CHRNA4	NACC1	CPSF7	HHEX		SIN3B	UBTF	CDK3	CDK3	TRAP1	OTUD6B	BCL10	MRPL20
HMGA2	NEK9	GAR1	DIS3	PRMT8	MKL1	C16ORF53	SSBP3		SOS1	MED9	WNK1	WNK1	DDX54	GGA1	TRADD	PAFAH1B1
IRF8	POLR3C	ZBTB7B	MRPS23	ANXA3	DDX52	HIST1H3B	ADARB1		SUGP1	FBXW4	AKAP8	AKAP8	LDHA	STX7	CKB	NPC1
JUND	SORBS3	YEATS4	CAMK2A	LY6D	BAZ2A	JUND	CLSTN1		TFG	RCOR1	PPP1R12A	PPP1R12A	NTRK2	NUMB	MATR3	AP2A2
LUC7L	AFF4	AGL	NIPBL	C8A	DAB2	PWP1	LRWD1		TRAP1	MOV10	ASNS	ASNS	FRA10AC1	CD47	HSPA2	HTATIP2
MBD1	FBXO3	TOMM40	SOD1	CDHR1	DNAJB1	POLE3	CPE		UBE2M	IPO11	AATF	AATF	SOD1	GNB1	BOP1	PPP2R2D
MBIP	FOXO4	SHMT1	ZWINT	SLC7A8	RTF1	PPP6R1	ZNF302		UCHL1	CBLB	TLE1	TLE1	GSTA1	CLASP2	LAMTOR3	UBXN1
MCC	GNAI1	FLT4	HMGA2	UNC13A	SAE1	MRPS23	SERTAD3		VPS29	MRPL44	PPP2R1B	PPP2R1B	PRSS23	CKS1B	INPP5D	PI4KB
MUC1	POLR3H	HIF1AN	PRC1	IL4	SETD1A	SPI1	HTATSF1		ANAPC1	SIN3B	PPP6C	PPP6C	EIF4EBP1	ACTN1	GEMIN2	PREP
NUDC	TSC22D3	MRPS7	ACD	BACE1	KIAA0020	CHAF1B	HMGB3		ANAPC2	PFN1	MDH2	MDH2	NPY	MAPK8IP2	TAB1	FRA10AC1
PAWR	SENP1	PPP6R1	DDX41	PMP22	PRPF31	TP53BP2	DDX11		BCL10	PRKAA2	EIF2C1	EIF2C1	USP48	NUDCD2	ZYX	SAMHD1
POLR3A	CLP1	PPP1R10	PTBP2	HTR1D	HADHA	BCCIP	ZNF570		CAPZB	CDH2	PBRM1	PBRM1	CDCA5	PFDN1	GEMIN5	ERN1
RPS6KA6	ZZZ3	HIST1H2AM	TCF12	IL12RB1	USP4	AKAP8L	DNAJB4		CBLB	TRIM25	TFAM	TFAM	THOC4	EPHB4	APBB1	SYAP1
SAP25	CHD1	GNB2	WEE1	CXCR3	GTF3C5	MIER1	LPP		CIRBP	CTDP1	HDAC9	HDAC9	HUWE1	PNPO	BTK	GAA
SMARCD3	CDCA5	PELO	NOL6	PDCD1	SARNP	HIST1H2AL	KDM1B		CLK3	CLK3	POLR2H	POLR2H	PTBP1	AICDA	VPU	NAA38
SNX6	BCL11A	CBX2	STAG1	KCNJ11	STAU2	CBX7	RPL34		CTDP1	TCEA1	TOLLIP	TOLLIP	PARD6G	SMAD5	APEX1	CNOT6L
SUGP1	ELF3	NR1H3	KDM4A	IPO4	PHF5A	AATF	USP37		DEK	HSPA2	DYRK1A	DYRK1A	SS18	HNRNPUL2	TGFBR2	DEGS1
TCEA2	SENP2	CPSF3	PAPOLA	DRD1	POLR3D	USP2	FXR1		EIF3K	ATXN2L	SOCS1	SOCS1	DDX46	WDHD1	GIT1	SUPT3H
TPX2	CUL7	VHL	YLPM1	PRDM4	KHDRBS2	EIF3H	FAM103A1		ERBB4	MED15	IPO11	IPO11	CAST	C5ORF15	DYNC1I2	AGPAT1
ZMYND11	SEH1L	BCL11B	RPAP1	CCT2	ERG	EIF3D	TAF15		FBXW4	ANAPC2	PLOD3	PLOD3	ASF1A	TM2D1	UBB	DICER1
ZNF638	BRD8	PURB	HELZ	CXADR	DNAJC8	RPA3	TCEA2		GTF3C4	GTF3C4	SIN3B	SIN3B	SPSB2	TMEM97	BAX	BLVRB
MAPK13	PELO	PCGF1	UBXN6	RNF20	ADNP2	LMNB2	SDCBP		HADHA	ABCC2	SIRT5	SIRT5	HOXD4	UBL3	RANBP3	IK
GNB1	PPP1R10	ARID3A	LPP	GMNN	SALL1	PDXK	AKT3		MARS	DSP	ATF4	ATF4	EXOSC5	GNA12	FOXO3	TSNAX
LRRK2	PPARGC1B	TNPO1	ATRIP	EXOSC6	SMCHD1	MRTO4	HNRNPL		MOV10	TOP2B	OGT	OGT	APOBEC3G	TMX1	TAF13	MRRF
ATP4A	ZEB1	FEM1B	TRIP13	MED17	MAK16	NR1H2	BRAF		MTHFD1	UBR1	DCTN2	DCTN2	HMOX1	BRWD1	HHV8GK18_GP81	POLG
RPL27	CREB3	RANBP1	MED9	BRSK1	UHMK1	SUGP1	DCAF6		MYL6	TPD52L2	GTF2B	GTF2B	SNUPN	KLHL22	SF3B5	POLR1E
CNOT3	EXO1	MED20	HIST3H2BB	SUPT3H	RNF7	MARK2	CDC25A		NDUFA2	CIRBP	ADRM1	ADRM1	TRIP12	C20ORF11	FBXW8	RRP8
DAP3	GLI3	RPA3	ERBB2IP	SNTB2	PLRG1	WEE1	EIF3I		NINL	RAB11A	SLC3A2	SLC3A2	DTX1	MAST1	SMG1	ZNRD1
DAZAP1	HABP4	SMARCD3	CLN3	KIAA1967	NXT2	KDM2B	ACTL6B		NUP93	PELP1	TFRC	TFRC	CXCR3	NOP56	FBXO17	TXN2
ETV6	ZMYM3	PPIL1	RNF40	DUSP6	ZRANB2	MYO1C	PRKD3		PFN1	APOE	PRRC2A	PRRC2A	ZBTB32	SMC3	ALL1	ADCK3
FANCL	DHX36	UCHL3	CSTF2	DOT1L	DNAJC7	KRR1	SRSF11		PMS2	EIF3D	RRBP1	RRBP1	SNX22	SPRY2	MRPL53	ABCB6
FOXM1	ARID2	FAM175A	NPEPPS	RPL30	TIAL1	MUC1	SRSF2		POLR2G	RBFOX2	WDR18	WDR18	TNRC6B	TPD52L2	BRE	PGM2
LMO4	PWP2	ZMYND8	DDX27	TAF5L	CDKN2AIP	PRKCB	UTRN		PPIB	PSEN2	FAM98A	FAM98A	STC2	CTNNBIP1	PPARGC1A	NUDC
MIB1	GAR1	XBP1	RBMXL2	HUWE1	CALCOCO2	NHP2	TIA1		PPP2R2B	USP28	TINF2	TINF2	ASGR2	ARPC1A	SAE1	PM20D2
NIPBL	NR2F1	ACTR2	L3MBTL1	TH1L	KDM6A	PER1	SREK1		PPP6R1	ANAPC1	ZRANB2	ZRANB2	NSF	PRKAB1	SMAD6	GCDH
STAMBP	BUD31	TAF5L	RREB1	DRD3	UBE2B	PURB	NOL11		PRDX4	TMPO	LRRC59	LRRC59	USP11	RXRA	UBTF	AK2
TWIST1	STAG1	HIST1H4F	ERBB4	SKIV2L	SETD3	EAF1	BPTF		RARS	TPM4	RAD51	RAD51	SRA1	MAP2K4	PPM1G	MRPL1
WDR83	TGIF1	MYEF2	CLSPN	ARPC3	YEATS2	NCBP2	LIN52		RBFOX2	PPIB	TAGLN2	TAGLN2	PFDN6	ADH5	NR4A1	ARFGAP2
XPA	ANP32E	CSF3R	PRKCE	NTHL1	PHF10	WDR61	KDM2B		RCOR1	BCAS2	USP5	USP5	MPZL2	RPP14	WAS	SUB1
XRCC4	DUSP1	RNF146	RB1CC1	RCOR1	TRIOBP	PRKAA1	RPL26		RELB	PMS2	ING2	ING2	ADCK3	MTCH2	APC2	ZNF598
BRIX1	STAT2	MRPS5	CRYAB	GIT2	LDB1	SGOL1	TAF4		RICTOR	ECSIT	ITSN1	ITSN1	ATG16L1	ADRBK1	MRPS26	SCD
CCNC	ZNF281	BAP1	NPAT	CDH2	NUP155	WIZ	H2AFX		RPL28	SDHB	STRN4	STRN4	POLA2	C14ORF1	ARPC5L	PAPOLA
CDC25B	CENPE	HELLS	WDR61	CHD1L	MT1X	IPO11	ENSA		SDHB	ARID1A	KAT7	KAT7	USP22	HMGA1	RBMS1	MRPL24
CDK12	PSPC1	AMOT	RNMT	CELF2	ADH5	ERBB2IP	FANCL		SGK1	MLLT4	HSPE1	HSPE1	MRTO4	CSRP1	ATN1	CHMP2A
CEBPD	PEX14	ETV5	CHTF18	ANAPC7	FBXO8	ZMYM3	EIF3H		TCEA1	XRN2	PSEN1	PSEN1	RPS16	CAPZA1	CENPA	PSPH
CEP70	MAP3K2	GNAI3	CENPB	NBN	PPIL1	TRIM23	LEPRE1		TNNT1	NDUFA2	AP2A1	AP2A1	MST4	MCM10	SMARCD2	FAM96B
CPSF3	PRC1	HIST1H2BC	CALCOCO2	MPP3	MYEF2	HIST1H2AB	COX4I1		TPD52L2	BID	CDK11B	CDK11B	ZNRF3	TNIP2	AP2A1	DAP3
DHX8	DEAF1	C11ORF30	RXRB	CSNK2B	TRIB1	YWHAB	SPEN		TPM3	CTCF	PTPLAD1	PTPLAD1	FAM3A	ACTR1B	CEBPG	DCTN6
DNAJC7	POLR2F	TAF7	EXOSC2	ATP5B	NIP7	ZBTB2	MED16		TRIM25	TRIM33	ERLIN2	ERLIN2	NFKBIL1	ING1	VPS29	TOP2A
EGR1	POLH	RTF1	RPS6KA3	WBP4	RORA	SSX2	EEF1A2		UBR1	RELB	STAT5A	STAT5A	BMP2	PLRG1	EXOSC3	METTL14
EIF3G	GSTP1	SMARCA1	GTF2F2	PSMB3	MED10	PURA	BHLHB9		UBTF	VDAC3	RBCK1	RBCK1	TYROBP	HELLS	NFYB	IDH3B
FIP1L1	CBFA2T3	KCTD5	CPNE1	NUDT3	HDAC10	SVIL	ASCC1		USP28	AP2A1	PFDN1	PFDN1	RBM14	TFAP4	MTHFD1	EXOSC7
GATAD2A	HMG20B	EXOSC5	CLOCK	ARL3	ZBTB9	SHC1	CEP290		WBP4	BRCC3	PXN	PXN	RPH3AL	GGA2	TRIP13	UBA5
GTF3C5	CENPF	POLD3	MED15	CPSF2	FANCE	UTP20	TXNRD1		XRN2	ERBB4	DHX36	DHX36	S100A1	LEPRE1	SH3GL2	TIMM50
HAT1	ANAPC13	VPS33A	CHD2	RABAC1	NUAK1	ELP2	NXF2		AP2A1	SRSF6	PDCD4	PDCD4	NR4A2	KIAA1267	TROVE2	RPRD1B
HIST1H3B	PPP2R5A	TAF2	SARNP	PNRC2	C9ORF72	SRP68	MYEF2		APLP1	SH3GLB1	GTF3C4	GTF3C4	IFNAR2	HK1	CTCF	ERGIC2
HIVEP1	TROVE2	PHAX	ELL	KCNA4	WDR82	DYRK1A	HINFP		ARAF	EEF1A2	ACTR3	ACTR3	HSF4	WDR1	APOA1	IWS1
ING5	MEAF6	VPS33B	RBM23	RAD18	PPID	NUP93	TFDP1		ARID1A	CASP7	ARF4	ARF4	SGTB	CKS2	PRKAR1A	APEH
INO80	PHC3	GTF2E2	GCM1	SHFM1	EBNA1BP2	CDK11A	INO80D		ATP6V1C1	IRF3	PRKCB	PRKCB	HSP90B1	SLC25A10	FANCB	STXBP1
INTS10	PTMS	SEC24C	TRIM23	PSMD1	APOBEC3C	NUP205	KCNH2		ATXN2L	SKI	TSC2	TSC2	FAM82A2	TTLL12	MAP2K7	PLD1
KPNA6	TAF8	NR5A1	C14ORF43	MAG	PRDM16	HIST1H2AG	SORT1		BCAS2	DDX56	MYL12A	MYL12A	NR1I3	RPL10A	ERCC6	CKAP5
L3MBTL1	HIF1AN	RAP1B	KLF1	MED10	BMS1	GABPA	PGD		BECN1	RICTOR	GARS	GARS	SMYD1	ALKBH5	AARS	TYW1
LAS1L	CA9	ATXN7	PSEN1	PSMA6	CEPT1	NMI	SMARCE1		BID	DDX24	DAP3	DAP3	MKLN1	TIA1	AP2B1	PIGO
LSM7	RAD54B	IRF8	DAB2	SSRP1	FLII	GMNN	CREG1		BRCC3	GNAI1	ZCCHC8	ZCCHC8	AKAP4	TANK	TAF8	WDR74
MAD2L2	DRAP1	RAD54B	FKBP5	MED16	TOR1A	KDR	CRYM		CASP7	PPP6R1	PSAP	PSAP	RPS24	ILVBL	PAF1	TBC1D22B
MAFF	MYOG	HIST2H2AB	MLL2	IRAK2	SLC4A1AP	TNPO1	CTDSPL		CDC6	APLP1	USP4	USP4	GOLGB1	EIF5	FH	CDK5RAP1
MCL1	DTNBP1	ZC3H14	CDK20	TRAK2	CTR9	FXR1	ZSCAN1		COPG	PRDX6	OPA1	OPA1	ZNF420	FBXW5	KAT6A	ENO1
MED20	ZBTB9	UFM1	NUP50	LATS1	DHX8	RXRB	BRE		CTCF	PLIN3	WWP1	WWP1	TRAPPC6A	RB1CC1	FKBP3	SSR2
NFATC2	E2F2	AEBP2	HIST1H3E	CBX2	COTL1	ANP32A	GTF3C4		DDX24	CASP10	SNRNP40	SNRNP40	GMCL1	MOB1A	PFDN5	BLMH
NFRKB	CLOCK	NUDT1	NME2	ALOX5AP	HUS1	HIST2H4B	ALAD		DDX56	MAP4	MAP2K1	MAP2K1	NHLH1	SF3B4	PTGES3	GLA
NR2E3	NSL1	PTPRJ	GTF2H4	TRPC1	CDK20	HIST1H2AE	TFAP2B		EIF3D	RUNX2	TDG	TDG	SERPINA4	ARPC1B	DNM2	QPCT
NUP188	EGLN1	ATRX	MED29	ZNF259	SPATA2	BRIP1	KPNA6		GIT2	ATP6V1C1	GNAI2	GNAI2	HOXC9	ITGB3BP	NFYC	AP3B2
OBFC1	KIAA0101	NOTCH1	PDXK	EPHB2	HNRPLL	EPRS	DEAF1		HCK	POLR2G	CCNT1	CCNT1	PNMA1	SUV39H1	PPIA	UVRAG
PAPOLA	TFE3	EDC4	UTP18	MSL3	COPS8	C19ORF40	SH3BGRL		HSPA2	PPP2R2B	MTDH	MTDH	CCNDBP1	PRPF4B	BCL11B	DPH5
POLR2L	POLE	BAZ2A	GTF3C5	TRIM21	WDR36	SEC13	RSRC1		IRF3	TSC2	MED12	MED12	RTKN	MAPKAPK3	BCR	PGGT1B
PPID	RARB	DPY30	BMS1	PDS5A	WDR12	EIF3F	YEATS2		KBTBD7	ASNS	LCK	LCK	PLEKHA1	RAP1B	LIN9	PYCRL
PTRF	TBPL1	KCTD10	IRF2	EIF3E	SNRPB2	XPO5	GNL3L		LSM4	SHMT2	MPG	MPG	UBB	PSMD1	DLG1	SQRDL
RFC3	CHTF18	POLE	RAI1	BMPR2	DNTTIP2	SUDS3	PIK3C2A		MOB1A	EBNA1BP2	HIST1H2BL	HIST1H2BL	PUM2	STX12	MKRN3	TOP3A
RTF1	VPS4B	PSEN1	CDC7	BAG4	PWP2	PGRMC1	TBRG1		NMI	TNNT1	NUP188	NUP188	CSN1S1	NEDD9	CDK3	SCP2
SAE1	TNIK	NTRK3	INTS6	ZWINT	ASPM	MAFF	TAX1BP3		OS9	MED6	HMGB2	HMGB2	AGAP2	CDV3	TTC1	DR1
SARNP	ACTR8	ERLIN2	BRD8	ESRRG	RPS6KA4	ESCO2	POLDIP3		PCGF2	FTSJ3	PFKL	PFKL	ZBTB48	XPO7	MRPL32	FXN
SEC24C	BATF3	MRPS18B	ANP32E	CDKN1B	POGK	PHF21A	NXT2		PELP1	UBE2A	DYRK1B	DYRK1B	ASL	IGF2BP1	AXIN1	LYRM4
SNIP1	NSMCE2	PHF10	RPRD2	POLD2	ATAD5	DFFB	BRMS1L		PLIN3	DYRK2	MRPS28	MRPS28	UCN	TXN	SMC2	GSTZ1
TAF13	INO80D	FOSL1	NACC1	DAZ1	MCM10	RPS6KA5	RBM14		PRDX6	ZC3H13	TMOD3	TMOD3	IL18	PLEC	GTF2A1	APOA1BP
TH1L	NACC1	DCTN2	GNL2	INPPL1	TRIM41	KDM4A	RPS4X		SH3GLB1	GIT2	WBP4	WBP4	NDUFS3	UQCRC1	NDC80	AMACR
TOX4	TCEAL1	ZBTB33	PCGF3	MED9	RBM47	UBE2B	PTGS2		SKI	DMAP1	SGTA	SGTA	NHLRC1	SRP68	SVIL	CDO1
TRIP12	HOXD4	SRCAP	PBX1	DCK	SESN3	IGF2BP2	SUMO1		TMPO	PCGF2	DMAP1	DMAP1	RBCK1	UBAP2L	LSM4	TIMM23
UPF3B	LIN54	TNFRSF10B	WDR43	SAFB	TEAD2	ID2	RPL28		TOP2B	ARAF	ERCC8	ERCC8	WHSC1	TWF2	CPSF2	XPNPEP1
WRNIP1	PDCD11	TSC1	THOC1	CYTH1	NTRK1	RBBP6	ANP32E		TPM4	LSM4	FBXO3	FBXO3	AKAP3	PRKCG	ARHGDIA	SMU1
YLPM1	SRY	HIST2H4A	PSME2	HMG20A	ERCC5	TWIST1	SUDS3		TRIM33	MKI67IP	ARIH2	ARIH2	RBL1	DENND5A	PDS5B	MCMBP
CD81	LIN37	CASP9	HBP1	PLAT	TXNL4B	SAP30BP	HIST2H2AB		VDAC3	FOXO3	LAMP2	LAMP2	THG1L	CARS	ANXA7	TSG101
JAK2	CBFA2T2	BUB1	CDC25C	YEATS4	PTMS	TCOF1	THAP1		ARF1	MOB1A	UBQLN2	UBQLN2	PPP6R3	PLK2	THOC6	NAPRT1
CDC37	BATF	MLF1IP	SMAD6	HIST2H4A	WTAP	MKL1	PRKRIP1		ASNS	DLG1	BRAF	BRAF	GUSB	CAMKV	GABARAP	DDX17
ATXN2	EPN1	TRERF1	MRPS15	NOS2	ETV1	TBL1X	FKBP3		ATG7	DCAF7	MAP2	MAP2	LTA	NR2C1	MED13L	CDS1
BECN1	NUFIP2	CD40	USP21	IRF1	ZNF264	IRF1	MIF4GD		CBX2	HCK	TP53BP2	TP53BP2	LRRFIP1	NXF1	POU2F1	SRCAP
DGCR8	CDK13	JMJD6	SMYD3	CDK1	CCAR1	CHD1	YBX2		CEBPE	BCL10	RNF185	RNF185	WDFY1	PIAS3	DNAJC10	SHMT2
EP400	DDX46	MYH10	DAZAP2	VKORC1	ARPP19	MGA	DNAJB6		DBNL	ATG7	SLC25A13	SLC25A13	CCR1	SUPT5H	IRS2	ERAL1
ERCC2	USP37	CUL7	ATAD2	TCEAL1	MYNN	HIST1H4K	ATRIP		DMAP1	SGK1	LEPRE1	LEPRE1	NCAPH	ZC3H18	DTL	CNOT2
ETS2	GTF2A1L	ZCCHC7	HERC2	TRMT6	XBP1	HIST1H4H	MBIP		DYRK2	BCL3	DNAJB6	DNAJB6	TNRC6A	LAPTM4A	CHAF1A	IER3IP1
FLII	PKP2	MAP1B	GAR1	SHBG	THOC1	HIST1H4L	ZBED1		EBNA1BP2	HBA1	BIRC3	BIRC3	HNRNPF	SF3A1	SOCS3	ZNF830
KDM5A	NFE2	KHDRBS3	ZBTB7B	EXOSC4	IKZF3	HIST1H4D	MXD4		EEF1A2	CDC6	RYK	RYK	MYST1	TXNL1	TOPBP1	LSM12
MAF	STRBP	RAD54L2	YEATS4	CIRBP	TSR1	CASP8AP2	YLPM1		FTSJ3	KIT	TOPBP1	TOPBP1	ANXA6	RPL35	POLA1	THYN1
NDEL1	ZNF687	UBE3C	AGL	TIMELESS	CSTF2	UBOX5	CENPI		GLP1R	PDGFRB	TRIP13	TRIP13	GZMA	DHX30	FLNB	ATP6V0C
NR2C2	KRR1	PDS5B	SHMT1	UBE2E3	TAF1A	RCBTB1	ARL3		GORASP2	METTL18	NUP155	NUP155	ITGAL	GSR	MRPL37	SLC20A1
PES1	HINT1	RUVBL1	HIF1AN	SYT1	EAPP	CRCP	C9ORF72		IRF7	MAP2K1	PDS5A	PDS5A	COL8A1	SLC30A5	MRPL24	NPRL3
PPP2R5D	BAG4	RNF10	PPP6R1	BPTF	SCP2	HCFC2	CREBBP		KIT	NME1	CHAF1A	CHAF1A	GPR3	AIP	KLHL13	TELO2
RIF1	SMN2	NDEL1	PPP1R10	CUL4B	TRIP13	FOXO4	TRIM33		MAP2K1	TNF	GRWD1	GRWD1	GCAT	DPP3	CLK3	MSTO1
RORA	SERPINB9	PAWR	HIST1H2AM	RPS14	GATA3	RPS14	SESN1		MAP4	MRPL53	FKBP3	FKBP3	HMBOX1	NF1	EIF4B	DCTN1
SPOP	NRBP1	NDC80	ZYX	SLC9A2	FKBP5	ERG	HDAC2		MED6	GORASP2	KRT75	KRT75	GABRA3	AP2B1	MAVS	SRR
STAT5B	CAMKK2	RLIM	PELO	HEXIM1	CCNC	ID3	SETD8		METTL18	NFX1	TNFAIP3	TNFAIP3	GRHL3	ABLIM1	PHC3	C7ORF25
TCF7L2	MDN1	DNTTIP2	CBX2	SMAD6	HIST2H2AB	UBE2A	HP1BP3		MRPL53	PSMB8	MLLT4	MLLT4	GHRL	FMR1	TTC15	H2AFZ
TNIP1	SETD2	GABPA	NR1H3	FOSL1	HERC2	FAM40A	CYHR1		NME1	KBTBD7	PPM1B	PPM1B	CD14	ANAPC16	ATP5C1	FRG1
ATF7IP	NEDD9	DNAJC8	CPSF3	ZNF638	FLI1	ECD	AIRE		PDGFRB	HERC2	SUGT1	SUGT1	SUN2	PMS1	UIMC1	PHGDH
BHLHE40	APLP2	HMGCR	TPT1	MAGI1	PRUNE	KDM5C	BAZ2B		RUNX2	OS9	WDR48	WDR48	DRD1	SNRPF	MYEOV2	PPP6C
CDYL	NUMB	SNRPN	BCL11B	UBE2W	ZNF318	NUFIP2	KPNA4		SHMT2	DKC1	TRIM63	TRIM63	CGA	MRPL19	BMPR1A	PLA2G15
CKS1B	MBD4	TELO2	CENPF	MAP2K7	ELAC2	RPL28	MED13L		SRSF6	EPS8	CLTA	CLTA	RBMXL2	NOS2	NOS3	COX5B
CNOT1	PLK4	MED13	PURB	ANAPC1	TLK1	TRAF2	CHD7		TNF	VBP1	ARF6	ARF6	CLCF1	LSM2	BAG1	HPD
DDX18	CRNKL1	HIST1H2AL	PCGF1	ANAPC11	NSMCE2	DDX50	MAT2A		TRAF5	DBNL	RAB1A	RAB1A	ACTR3B	NOTCH4	NARS	EXOC1
DPY30	SMEK1	TIMELESS	ARID3A	SUGP1	TCF20	TAF1C	HSPA4L		TSC2	NINL	DIDO1	DIDO1	LYRM7	NAPB	SHMT2	CARKD
EXOSC8	CWC15	ZFP91	TNPO1	CDYL	PDCD7	SMARCD3	RPIA		UBE2A	RPL36A	PAFAH1B1	PAFAH1B1	TNFRSF25	PTPN11	PCK1	GCSH
FHL3	KIAA1267	UBXN4	TRIB3	POLR2G	ANP32E	CLSPN	FYTTD1		WASL	COPG	EIF5	EIF5	FBXL19	LATS2	SNRPG	MAT2B
GTF2H4	HMGN1	ATP5F1	FANCC	CEP76	PIP4K2C	RNMT	DHX36		ZC3H13	ATP2A2	BRD4	BRD4	EFNB3	MSN	TARS	HOXA2
HIST1H1D	WHSC1L1	NPLOC4	FEM1B	PPP3CC	NOL6	OAS3	DDX19B		ATP2A2	HADHB	PNKP	PNKP	CORT	PPP6R3	RBM3	CLPTM1
HMGB2	CALM3	HIST1H4J	RANBP1	MAFK	AICDA	PBX1	MLLT10		BCL3	RCN2	FANCI	FANCI	GRID2	YEATS4	NDUFS1	ARG1
HNRNPUL2	PRDM1	PER1	MDH2	PRMT2	HIST2H3A	ZBTB7B	LSM11		BRE	PRDX4	DDX39A	DDX39A	TTC35	PTPN12	SEC24A	METTL16
ING4	HDAC10	NFRKB	MED20	RNF10	TLE4	FIP1L1	HIRIP3		C20ORF20	RNF4	CD2AP	CD2AP	TNFRSF8	POLR2E	AHCY	MRPL16
IRF2	MAP2K2	HIST1H4C	RPA3	GSTO1	WDR26	CELF1	INO80E		CPSF1	CBX2	PFDN5	PFDN5	EDNRB	CASP3	C1ORF86	UBE2H
IRF9	RAD1	HIST1H4B	SMARCD3	ANXA5	STK35	SCML1	SMAP2		DCAF7	C20ORF20	ARPC2	ARPC2	KCNN4	RGS3	PHC1	FITM2
KDM6A	SNRPN	ATP5B	PPIL1	RPL11	ZNF496	NUTF2	ODC1		DKC1	KRT9	STRBP	STRBP	RBM18	NUP107	HUWE1	MSH5
LGALS1	H2AFV	IPO9	UCHL3	PCGF6	RDBP	LSM1	CHAF1A		DLG3	MED7	CTNNBL1	CTNNBL1	CALB1	KRR1	HMGB1	DNAJC7
LSM6	SORBS2	HIST1H4E	HTRA2	MRI1	PTPN14	TH1L	MED9		ESRRA	RB1CC1	RHOT2	RHOT2	CCR10	LYPLA1	ARID2	COPS6
MALT1	EXOSC9	HIST1H4K	LRRC59	ZHX2	MEX3C	HIST1H4B	UGP2		FOXO3	NMI	KRR1	KRR1	APOBEC1	MAP3K7	VRK1	CIAPIN1
MRTO4	KLF6	HIST1H4H	PRKD1	CDK7	TRIP6	HIST1H4J	ANKHD1		GABARAP	SRSF4	XRN1	XRN1	EIF2AK4	TECR	SLC25A6	CUL3
NUP88	RBM42	GORASP2	FAM175A	SLU7	MYOG	HIST1H4I	TEX11		HADHB	RBM25	TBL1XR1	TBL1XR1	ICOS	WIBG	FXR2	PPIL1
PAFAH1B2	CD3EAP	HIST1H4L	ZMYND8	CAV2	CLUAP1	NME2	ESRP1		HBA1	WNK1	MAPK9	MAPK9	INHBA	PDCD5	BRMS1L	CUL1
PCGF1	CCDC101	HIST1H4D	XBP1	CRCP	USP1	UBE2S	HNRNPR		HERC2	HIST1H1B	XPOT	XPOT	BRCA2	DNM1L	BYSL	SEL1L
PDE4DIP	HSPA4L	DTX3L	TAF5L	EGR2	YLPM1	UTRN	MOCS3		HIST1H1B	BRE	AHR	AHR	GNG4	ATR	EXOSC6	TMF1
POLR1D	FAN1	CAPZA1	MYEF2	MAP3K11	SDAD1	IMPDH2	FTO		INTS3	CPSF1	TXNDC5	TXNDC5	CYP17A1	AGPAT5	CHERP	KCMF1
PURA	PER1	HMGB2	TRAF4	EID2	TRIM45	PDCD4	SMARCD2		MED25	WASL	SENP1	SENP1	EDAR	KCTD9	MRPL50	HSP90AB1
RAG1	MAFK	CUX1	RNF146	CNOT3	KDM4C	DHX16	DPF3		MED7	PCMT1	FARSB	FARSB	CNGB1	PTPLAD1	PHF8	LARP1
RBM17	SUPT7L	UNC45A	BAP1	GNB4	PKN1	EGLN1	FUS		MKI67IP	BECN1	FBXW8	FBXW8	CCL3	DNAJC8	CARS	PNPT1
RBM28	ELAC2	TINF2	HELLS	SLC30A5	ZNF200	NR1H3	PSMC3IP		MYOC	HIST2H4A	AMOT	AMOT	PDZD3	SKAP2	INSR	G3BP2
SEC13	CSTF3	RAVER1	PGRMC1	TPR	ERCC4	PSPC1	SRSF12		NDEL1	OXCT1	SLC25A1	SLC25A1	CCL20	RRP15	RANBP9	ACOT9
SLC9A3R2	RPP38	CHRAC1	BRAF	EXOC4	ATF6	BRD8	TALDO1		NFX1	KRT5	UBE2C	UBE2C	TCF4	ZNF554	ETS1	GRHPR
SLU7	CIB1	CASP8AP2	ETV5	GRB14	KIF20B	ZMIZ1	COIL		NOS3	RPA3	GEMIN5	GEMIN5	FGFR4	BLMH	CASK	CCDC130
SMNDC1	HIST2H3A	AHCTF1	HIST1H2BC	MED29	IFRD1	ZFP42	ATF2		OXCT1	MCC	ALDH18A1	ALDH18A1	IL4	CACYBP	RNF4	HOOK3
SRCAP	S100A6	NR1H4	C11ORF30	CTTN	SUPV3L1	PPP3CA	CDK13		PSMB8	ANP32A	ATIC	ATIC	SSPO	BRF1	SEC24C	SEC24B
TAF11	SHPRH	RORA	TNK2	VAMP8	FHL3	ZNF638	ASPM		RAP1A	LARS	SMC2	SMC2	HOXA11	POGZ	CD4	TRIAP1
TAF3	PUS1	ACTG1	TNFAIP3	NDUFAF3	XPOT	HIPK3	DPF2		RB1CC1	C22ORF28	SOCS3	SOCS3	GCK	TRMT1L	UBQLN2	HGD
TAF5L	POLR3F	SOX6	TAF7	ETS1	TGFB1I1	DNTTIP1	SYNE1		RHOXF2	NUDC	DHX38	DHX38	CPEB4	PSMB5	FLII	FAHD1
TFPT	ZNF212	ID2	RTF1	SARNP	BCORL1	POLR1D	CBX1		RNF32	NOS3	AP1B1	AP1B1	PDCD1	SUMF2	CFLAR	HSPA4
TRADD	PEX19	NOL9	CDC45	XRCC4	VEZT	DYRK2	MED26		RNF4	STAM2	PDE4D	PDE4D	CHDH	CBR1	UFM1	VPS33A
UBE3C	RECQL4	YTHDC1	S100A7	ZBTB5	CWC22	BCAR1	EIF2B3		RPA3	TTR	PSMD5	PSMD5	ITGB7	SARS	CPSF1	TBC1D20
USP10	SSU72	EXO1	SMARCA1	ALK	TOE1	RIF1	ANKRD6		RYBP	TRAF5	ANP32A	ANP32A	GJA5	POLR1C	PCBD1	TAF7
UTRN	RDBP	TIRAP	KCTD5	DLGAP1	FOSL2	GHR	FOXN2		SLX1B	SLX1B	FADD	FADD	SRD5A3	ZFP161	TDG	ARPC5
WBP11	RBFOX1	LSM4	EXOSC5	NOP56	NUCKS1	ATN1	LIN37		STX1A	CSTF2	PMS2	PMS2	C11ORF74	RAD54B	EFTUD1	MTRF1L
WDR12	TOP3A	LSM1	POLD3	KIAA1267	UBXN4	ATF6	NFYC		TAF1D	SAMHD1	WDR82	WDR82	UGT1A1	SERTAD1	CCNH	PET112
XPOT	SUDS3	CASK	TAF2	ACTR8	HIVEP1	WDR12	MED13		TGFBR2	RNF32	MACF1	MACF1	IL22	GALK1	MAGED1	ADAT2
ZBTB3	TSN	BASP1	PHAX	NTM	CACNA1A	IRS1	CCNA2		TRIM69	GPS1	LATS1	LATS1	NRL	SPG20	MST1R	ATP6V0B
ZFP36	MGRN1	BRF1	PKP2	EHMT1	RECQL4	TEX10	USP25		TTR	MRPL11	PFAS	PFAS	LCN1	CHTF18	RPL36AP37	MTIF2
ZMYND8	TPRKB	PPP4C	GTF2E2	AURKA	USP3	CRYAA	ELK3		VBP1	RYBP	RYBP	RYBP	KDSR	CHAF1B	IRF3	TAF8
TK1	ZC3H15	FLNB	NR5A1	MED15	NR2F2	UBASH3A	IFRD1		WDR82	TAF1D	RNH1	RNH1	EPM2AIP1	HNRNPH3	MGMT	CLINT1
TRAF2	RHEB	CTR9	ATXN7	MITF	MTPAP	FAM123B	JARID2		WNK1	NCK2	USP2	USP2	BEX1	ASCC1	SLX4	CCNC
SLC9A3R1	TNKS1BP1	HIST1H2AI	IRF8	ABCC2	MUM1	AHCTF1	DFFA		ABCD3	PLOD2	DCTN1	DCTN1	ITGA8	CDKAL1	FARSB	NUP160
ANP32B	POLE3	HIST1H2AK	RAD54B	LHX3	FOXN2	CASK	EIF2S3		ANP32A	ARPC1B	DDX47	DDX47	SLC7A8	HSPE1	MRPS28	CRYM
CAPN2	RBMS1	PARN	HIST2H2AB	APLP1	MBNL2	RPP30	AP3B2		ARF6	ARPC4	ATXN2	ATXN2	SDR16C5	OCIAD1	PFAS	PDCD2
ESRRG	SNF8	NMI	ZC3H14	MAP1LC3A	TCEAL8	PPP2R5A	EIF5		ARPC1B	UBE2S	RANBP3	RANBP3	DUSP2	DAZAP2	TAF9B	COX17
GATA2	TFAP2C	NR3C2	UFM1	CDC34	RECQL5	RBM5	EIF2S2		ARPC4	LUC7L3	QKI	QKI	UPK2	PGK1	CDYL	TRAPPC6B
KDR	DTX3L	EEF1B2	AEBP2	PLG	TCEA1	UBA52	SIX1		ATP6V1E1	EIF4A2	DYNC1I2	DYNC1I2	COLQ	PPIL2	MRPS7	QDPR
KLF4	GTF2H2	RBM42	NUDT1	PAK2	CHD9	SLU7	SRSF7		BCCIP	PSAP	INTS3	INTS3	LEPROTL1	IARS2	FANCF	PEX1
MITF	RPP30	RNF14	ATRX	SIX1	AQR	ANP32B	TNKS		C22ORF28	PDLIM7	INSIG2	INSIG2	KISS1	REV	WBP4	UFC1
MYCBP2	INO80B	TAF1A	VBP1	POM121	ZCRB1	PRIM2	SRSF3		CHERP	LPP	LAS1L	LAS1L	EML1	POLD3	FKBP9	GSTO1
NDN	GINS4	ACTR1A	EDC4	RUNX3	WHSC1L1	WHSC2	NR4A3		CSTF2	WDR82	ANAPC2	ANAPC2	GUCY2F	MYCBP2	NUMA1	MAN2C1
PAX3	PROX1	ITGB3	ELF3	MTNR1A	CELF2	NOP16	NEK1		DCC	MED25	RCOR1	RCOR1	NMB	GADD45GIP1	IDH1	MRPL49
PHC1	THOC3	RBM4B	BAZ2A	BCL3	ESRRG	SOD1	ATRX		EIF4A2	ANP32B	ATAD3B	ATAD3B	PDE9A	SMARCA2	NENF	ATP7B
PRKD1	LPXN	MKNK2	DPY30	TNFRSF1B	NUP62CL	PIK3R1	PLIN2		EPN1	AIMP1	SKI	SKI	SLC27A1	POLR2B	ARPC3	UFL1
PTGS2	VPS36	IKZF2	KCTD10	RNF11	NFE2L1	BRF1	NHEJ1		GPS1	CEBPE	CDC73	CDC73	ERVW-1	RNH1	DNAJB1	GLUD1
TELO2	HIST1H4J	ATN1	POLE	RASSF1	EXO1	CDKN2AIP	BAP1		GSK3A	RAP1A	SEC22B	SEC22B	CD200	ACACA	IGF1R	ADK
TIMELESS	HIST1H4B	MYCN	PHF10	RUNX2	SORT1	STK38	GNB5		HIST2H4A	SRRT	THOC6	THOC6	C8A	TUBA4A	GNS	SHPRH
TJP2	HIST1H4E	NSMCE2	FOSL1	SNRPF	PELO	CREB3	PGAM2		JUNB	CHFR	DNAJC7	DNAJC7	C6ORF15	PHB2	SENP1	METTL15
TXNRD1	HIST1H4I	SEC61A1	ZBTB33	MNAT1	DAP3	NPAT	TDG		KAT8	SUB1	PRKCE	PRKCE	NEUROD4	RPL15	SRXN1	SEC61A2
WEE1	DDX47	USP37	SRCAP	NR1H3	OGFR	RAD54L2	CD3EAP		KRT5	EPN1	GSN	GSN	CTSS	DUSP11	NAP1L4	CPSF3L
ZEB2	HSPB2	ANAPC16	MRPL19	CASP10	ZNF714	HIST1H4E	SETX		KRT9	SMU1	VAV2	VAV2	NPTX2	VAV2	TRIM24	TXNDC17
AKT2	KDM2A	PTTG1	CASP9	CXCR4	IFT74	TRIM5	CETN2		LARS	ACTBL2	GMPS	GMPS	OPRL1	DYNC1LI1	TFAP2A	DDX41
AQR	YY1AP1	PPP2R5C	BUB1	RALGPS1	ZNF543	EIF3C	ASNS		LPP	KRT14	RPL35A	RPL35A	ATP8B1	FAM105B	TNF	TRAPPC4
BAZ1A	POGZ	ARHGEF5	MLF1IP	HNRNPH2	FUBP3	IPO7	KIAA0101		MAPK10	BMPR2	LSM2	LSM2	NEURL1B	HBP1	THOP1	CDC73
CBLC	FBXO11	ARID4B	TRERF1	HOXC13	BAP1	RPS6KA3	MYC		MCC	ESRRA	CHERP	CHERP	LRRC4C	RASSF8	NFYA	EXOC6B
CHAF1B	HSF2	MPHOSPH10	KIF23	SNRPB	OBFC2A	UCHL3	FTSJ2		MRPL11	MAP1B	C1ORF124	C1ORF124	SULT2B1	EIF3M	PGK1	MZT1
CIITA	HBP1	HIST2H4B	JMJD6	DPP7	ZNF238	CSTF3	ANAPC16		NCK2	ERCC6	SGK1	SGK1	SLC37A3	TUBB2A	BUB1	TRMT5
DIDO1	HIST3H2BB	PLK4	CUL7	USP21	MYSM1	AKAP8	ATXN7		NUDC	RNF8	ITSN2	ITSN2	GMCL1P1	IFI16	TAF7	NUBP2
FAM40A	RFWD3	GRB7	ZCCHC7	NMNAT1	LDOC1	PPP2R5D	TMUB1		NUDCD2	NARS	GIT1	GIT1	IL12B	MRPL28	NPEPPS	TCEA1
FEM1B	NPAT	CLP1	KHDRBS3	TCEA1	MED29	NAF1	PGM3		PCMT1	ABCD3	BAX	BAX	USO1	YES1	LRSAM1	SSR1
GZMB	KCTD5	MRPS22	DST	CFLAR	NR3C2	KPNA6	CREB5		PDLIM7	MAPK10	ARPC4	ARPC4	KCNH1	PGR	PLIN3	CYB5B
HIRIP3	SUPT6H	DYNC1LI2	ERCC2	TUBB2B	PRPF38A	TELO2	SRSF4		PKN1	ATP6V1F	NUP133	NUP133	SNF8	EIF3K	GSS	URB1
HIST1H2BC	CRBN	KDM3B	RAD54L2	NOL3	CGGBP1	NUP85	OTUD7B		PLOD2	USP34	BCCIP	BCCIP	UBE3C	CCNI	FERMT2	FASN
INO80C	RAD54L2	ANAPC11	UBE3C	GHR	TAF6L	FKBP5	ATG3		POLA2	AARS	IRS2	IRS2	TNK2	ATP6V1A	TBL1XR1	ARFGEF1
INO80E	DNAJC8	NCAPD2	PDS5B	RANGAP1	POLE	RPAP2	CXXC1		POLR2J	SRP9	H2AFZ	H2AFZ	CCNB1	VKORC1L1	SNRNP40	C14ORF1
MGA	CDC40	DSP	RNF10	ZMAT2	ZNF131	TAF11	RLIM		PPP3CA	ATP6V1E1	NAA38	NAA38	AHCYL1	SDHB	CFL1	RBM34
MSH3	RANBP1	SRSF8	PAWR	TOMM40	BRWD1	CSK	NR5A2		PSAP	PKN1	EEF1E1	EEF1E1	PSMB4	ORC3	SCO2	RNASEH2C
NAT10	S100A7	SETD2	NDC80	VDAC1	MED13	DYRK1B	CAPN2		PTPN12	NUDCD2	PTGS2	PTGS2	DPY30	STRN4	DCAF8	MRS2
NCAPG	VPS72	TARS	NEK2	PPM1G	TSNAX	FOXP3	PARD6B		RABAC1	IRF7	E2F4	E2F4	PPP1R2	SRSF7	LRRC14	BIN3
NEK2	THAP7	MRPS35	RLIM	C9ORF86	ATF7	SIVA1	RNF7		RALA	ARF6	ACTC1	ACTC1	RPS20	PRRC2C	BCCIP	ANAPC5
PABPN1	ETV1	STK25	DNTTIP2	CHAF1B	TRAPPC2	KCTD10	SHISA5		RBM25	PRDX3	ATP5O	ATP5O	SH3GL1	ZMYM2	GTF3C3	MAPRE1
PCGF3	SHOC2	CRY1	PLSCR1	HDLBP	DUSP5	H1F0	NCOA7		RCN2	NPEPPS	CLINT1	CLINT1	MAP2K1	SLC4A1AP	MRPL42	CUL4B
PDCD4	GADD45GIP1	FCGR2A	SYNE1	SPRY1	SLC30A9	ZCCHC7	ARID1A		RPL36A	UBXN6	UFD1L	UFD1L	ATRX	TCEA2	AHR	COPS8
POLD3	AIP	RFC3	GABPA	PARP2	NFRKB	SYMPK	RAI14		SAMHD1	BRAF	VAMP2	VAMP2	DGKA	POLA2	VDAC3	SMG8
PPIL1	GADD45B	MIB1	DNAJC8	RAI1	H3F3C	MTDH	VRK3		SLC9A3R2	TGFBR2	GNB2	GNB2	SYN2	ESRRG	NCK1	STUB1
PQBP1	ERCC4	RCBTB1	MAP2K7	RHOXF2	PLEKHA1	HELLS	GSS		SRSF4	FANCD2	RAB10	RAB10	NFKB2	TRAIP	OTUB1	MDH1
PSMD9	CDKN1C	PPIE	SNRPN	EPHB1	ZBTB25	TTC5	FNBP4		STAM2	KAT8	SIAH2	SIAH2	MYB	IRS4	MRPL2	XPO7
PTBP2	POU2F2	GRB2	TELO2	KRT15	VEZF1	FBXO8	PPM1D		UBE2S	BCCIP	EIF2B2	EIF2B2	OIP5	ACSL3	S100A8	CAP2
RNF10	TRIM35	TBL3	PDE4DIP	COPS2	IRF2BP1	NKX3-2	MIER1		ZNF24	SNX6	PDCD10	PDCD10	PSMC1	CBX4	ACTBL2	OXSM
RNF146	CDK2AP1	LMO2	MED13	SNAI1	SH2D4A	MYOCD	PDCD7		AARS	ATP13A2	ABCE1	ABCE1	TUFM	GCLC	ERLIN2	CHMP1B
SLC25A10	NR2F2	IMMT	HIST1H2AL	IMMT	USF2	COMMD5	USP1		ACTBL2	POLR2J	PTRF	PTRF	TCP1	SMARCA5	MYB	GNL1
SMARCA1	CENPC1	COPZ1	TIMELESS	EIF2B1	GNL2	SUPT7L	IGF2BP2		ACTN2	ANAPC4	MEF2A	MEF2A	ALDOA	ATF6	LARP7	PSTPIP1
SMG1	NR0B1	HSPA1L	ZFP91	NR1I2	DPP8	LIN52	CCNL1		AIMP1	TRIM69	CALCOCO2	CALCOCO2	CYP4F2	LUC7L	TTI1	PDIA6
SRP68	HEY2	MED18	SMG1	CAMK1	PSEN1	RCC2	ZMIZ1		AMPH	CHERP	SLC25A11	SLC25A11	STK16	SOD2	ALDH7A1	EIF1AD
TAF2	PCGF5	KLF11	TBL1X	SNUPN	ID3	DHFR	SMARCA1		ANAPC4	RPAP1	AKAP9	AKAP9	PPP2R2B	RAB6A	NAE1	EEF1E1
TGFB1I1	ADD1	TNIP1	ASPM	TRA2A	PLK3	PTPN14	SNAPC1		ANP32B	CCND3	CNTN2	CNTN2	PIGN	RSL24D1	SMC4	EXOSC8
TNIP2	MXD1	RAB3A	POMP	HSPA1L	HAT1	UFM1	RSF1		ATP6V1F	RFC2	LBR	LBR	NCOA1	EIF5B	UBE2D4	BUD13
TNPO3	CLIC1	RPRD1A	CYCS	NAA16	ZNF609	UBE2V2	SALL1		BRAF	INTS3	CKS1B	CKS1B	LRP5	FAF2	HSPE1	IVD
TOE1	TOR1AIP1	ARCN1	PER1	ARHGEF1	CTDSPL	POLD2	WEE1		C11ORF58	MARK4	NFYA	NFYA	BBS4	RPP30	HSPA6	DNAJB12
TSC22D4	POLR1E	RRN3	NFRKB	NUCB2	ETHE1	CD81	NEK9		CCND3	BCLAF1	PARD3	PARD3	EMG1	GLE1	CTPS	HM13
USP25	JDP2	EIF3D	IPO9	KCNA3	AFF1	TAT	STAU2		CD40	TADA3	SAP30BP	SAP30BP	GRN	TP63	CHTF18	MRPL22
USP36	NUP155	FGB	DTX3L	MAPKAPK5	HAND2	LDB1	DCLRE1A		CHFR	CD40	SRP9	SRP9	ATXN2	VAPB	TRAP1	TAF1
WDHD1	TLE3	PLAGL1	VPS4B	GFI1	WDR61	NOC2L	SRSF10		CYLD	POLA2	MRPL43	MRPL43	RBBP5	WARS	DYNC1LI2	FNTB
YEATS2	ATF6	STAT2	LIMK1	UHRF2	PURA	PWP2	EPN3		ENO2	UBR4	TECR	TECR	CCT3	CDYL	TRAPPC8	SDHAF2
YTHDC1	ECSIT	MRPL28	CUX1	CLUAP1	HMGN2	PRIM1	ZNF142		ERCC6	TUBB4A	HIST1H2BB	HIST1H2BB	SEC23B	FAM46C	THG1L	GNL3
ZBTB7B	TNFRSF1B	USP1	UNC45A	EHD4	MEX3D	CCND2	BAG1		FANCC	PHC2	KRT6A	KRT6A	RFWD2	MAPK3	CNBP	KAT5
ATP6V1B1	RRP9	RGS16	TINF2	MED18	HEYL	RPL26	SUPT7L		FANCD2	C11ORF58	DYNC1LI2	DYNC1LI2	KIAA0368	RBL1	SERPINH1	MRPL23
PCK1	SNAP23	BRMS1L	CALM3	DDB2	SMU1	DPY30	MTA1		GNAQ	EIF3G	HIST1H2AE	HIST1H2AE	RPS3A	CLN5	GIGYF2	PLS3
USP9X	SIRT6	IRF2BP2	GNAI2	PELP1	EIF1AD	TSEN54	PCNP		GRIP1	SPI1	HEXIM1	HEXIM1	TAC3	ACTR2	HCK	RANGAP1
RAC1	IKZF4	CELF1	RAVER1	STAT6	CCNY	MBD1	APBB2		INTS6	PFKP	PURA	PURA	CNOT4	GLRX3	MKI67	AGMAT
ITGB1	PDS5B	PPP2R5D	CHRAC1	MEAF6	MPHOSPH10	PAPOLA	TBPL2		KRT14	RUNX1T1	TRAF3IP1	TRAF3IP1	FTL	ZFC3H1	PRKCDBP	THOC7
EPRS	CABIN1	SVIL	CASP8AP2	MED25	POU2F2	PPP1R10	DUSP23		LUC7L3	JUNB	FANCD2	FANCD2	PMS2	NR4A1	IL6ST	RHOT1
CEBPG	GPKOW	TERF1	AHCTF1	SNRPA1	WHSC2	RRN3	SRSF5		MAP1B	COPS8	HRNR	HRNR	MAPK13	FGFR2	CENPN	NNT
CHCHD3	CALM2	GFAP	SLC25A10	RPS10	SMEK1	USP1	SOCS7		MARK4	GABARAP	FAS	FAS	DMD	GTF2A1	PHB2	DHX37
CUX1	SMYD3	MBIP	NR1H4	DDX58	DDX50	ELK1	YAP1		NARS	NME2	SRP72	SRP72	CTNNA1	TH1L	TADA3	SPCS2
DNAJB6	DNTTIP2	SEH1L	RORA	TAT	WBP4	CDK20	PPP1R13B		NME2	DDX6	AI837181	AI837181	RERE	GAG-POL	GINS3	C16ORF80
FOXP3	BIRC7	PKN2	SOX6	USP1	SETX	HSF2	UBASH3B		NPEPPS	RAD18	RIPK1	RIPK1	UGDH	PPP6R1	INTS8	LSM14A
GABPA	BTG1	CHAF1B	ID2	TXN2	NUP188	CRBN	HUS1B		PHC2	MYOC	KLHL22	KLHL22	TXN	BAG2	MBD3L2	EPHX1
GATA3	XPO4	VDAC1	NOL9	PVRL2	C2ORF18	EGLN3	CHCHD3		PRDX3	AMPH	GNAI3	GNAI3	MNAT1	GPKOW	ERCC2	BET1
GHR	SCMH1	INO80C	YTHDC1	METTL14	THAP11	ETV6	AXIN2		PRKAR2A	PAFAH1B3	MED21	MED21	ATR	C21ORF59	KLF4	ADAT3
GLI3	C1ORF86	ANKRD28	EXO1	TNF	TFIP11	DDX11	LIN54		RAD18	GTF2F2	ANAPC5	ANAPC5	TRAF5	UHRF1	ATP6V1F	CLNS1A
HIRA	RFX1	LIN37	LSM4	ATP1B1	NKX3-2	ERCC1	CBFB		RFC2	PLRG1	MNAT1	MNAT1	MCRS1	BOP1	HEXIM1	N6AMT1
HUS1	TSPYL2	EIF3C	LSM1	DGKZ	RARG	RMI1	CHTF8		RIPK2	BRD4	MRPS18B	MRPS18B	HLA-A	KATNA1	GTF2F2	PAXIP1
MAP2K7	GFI1	PRPF38A	NCAPG	RAP1B	MSX2	PRKD1	IP6K2		RNF8	SOD1	MED17	MED17	TEK	ARHGEF5	LGALS3BP	UCK2
MECOM	MAD1L1	ARID2	CASK	AP2S1	ARID2	SPEN	DOHH		RPAP1	USF1	MED24	MED24	TRAF4	KLHL26	VDAC2	TSEN34
MYCN	BATF2	LGALS7	BASP1	KCNA2	GTF2IRD1	TCEB3	PHF6		RUNX1T1	STAT5B	USP28	USP28	VDAC2	FAM98A	LSM6	PRC1
NF1	POU1F1	ARGLU1	BRF1	HBP1	CD79B	STAT2	SETD2		SEC22B	RABAC1	ESRRA	ESRRA	GTF2E1	DCTPP1	TRAF3IP2	ABCF2
NF2	BRF2	IWS1	CTR9	FBLN2	ZNF528	ERCC5	KIF1A		SMU1	CYLD	CBX6	CBX6	ATP6AP2	ASPH	XRCC1	ALDH7A1
NPEPPS	DLST	PDCD5	HIST1H2AI	MARK2	ZNF77	CRY1	TYRO3		SNX6	SEC22B	VDAC3	VDAC3	RPS6	CREM	COIL	ATXN2L
NR3C2	USP16	HINT1	HIST1H2AK	MAD1L1	GM2A	CCNF	NXF3		SOD1	RAP1GDS1	GATA1	GATA1	NPLOC4	PPP2R2A	PCGF5	DDRGK1
PINX1	SH3GLB2	PHIP	CD2AP	CNOT7	DEPDC1	EPC2	PPAT		SPI1	ZNF24	THOC2	THOC2	CD40LG	FLOT2	EIF5A	SNAP91
RAI1	MAPK12	NR2F1	AKT2	IKZF1	HECTD2	ZNF451	NKX2-2		SRA1	TNPO1	USP25	USP25	CDH2	GNAO1	TCEA1	POLD3
SS18	INCENP	HIST1H2AD	PARN	ZNF384	PHTF2	NFKBIB	TNFAIP1		SRP9	GSK3A	NOC2L	NOC2L	USP5	PPP1R10	DDX18	THOC3
SYNE1	EGLN2	ELAC2	NMI	DDX42	RNF212	TKT	EAF1		SRRT	DCC	PPP2R2B	PPP2R2B	CCNT1	DDX19B	LCP2	SRP9
ACTR5	WT1	NDUFA12	NR3C2	NOP2	S100PBP	CSTF1	ATXN7L3		STAMBP	TBL1X	RCHY1	RCHY1	RET	CAD	EXOSC1	COPS7B
AES	MSL2	SIRT6	RBM42	SNAPC3	SNRNP48	PAWR	MKI67IP		STAT5B	RALA	UBE2D4	UBE2D4	FAF2	ANGEL2	EP400	MECR
AHNAK	MAFB	PHF6	RNF14	LIN54	ZBTB39	PPP1R8	CCHCR1		SUB1	RIPK2	NDUFS3	NDUFS3	PPP6R1	JAK1	TUBB6	EED
ANAPC16	TSNAX	UBA5	TAF1A	F3	ZBTB41	CRY2	MKNK2		TADA3	EIF5	MRPL44	MRPL44	EFTUD2	TRIM33	EIF2C4	C10ORF2
APEH	INTS7	PPAN	RBM4B	BLZF1	ZNF529	UBE3C	RBM3		TTN	MED8	SH3GLB1	SH3GLB1	MAD2L1	ACTL6A	PPIH	MAD2L2
APPL1	INTS2	GNL3L	MKNK2	TAB3	ZNF532	ZNF76	MXI1		UBXN6	PTPN12	MARCKS	MARCKS	DDX42	HMGN1	THOC1	NAPG
CCND2	APITD1	LIN54	IKZF2	DLG2	ZNF573	EZH1	NQO2		USF1	ETS1	TNK2	TNK2	FLT1	SSR1	ARID4A	ALKBH1
CDC26	BACH2	NUP160	ATN1	BAX	ZSWIM1	KIF1A	HMGB1		USP22	ERLIN2	HRAS	HRAS	SVIL	HUWE1	HSP90AA2	UPF3B
CHRAC1	NUP85	SMN2	MCL1	USP28	AP1AR	RBMXL2	BTG1		USP34	FTH1	EPPK1	EPPK1	IMPA1	ARHGEF2	OSBP	DCTD
COPG	NUP160	LRPPRC	MYCN	SON	TMEM97	GTF2A2	RNF34		APOB	SARNP	SCO2	SCO2	CD36	ARL2BP	TOR1AIP2	WRB
CPNE1	DEDD	BLMH	MALT1	MUS81	UCHL3	RNF25	PTPN2		ARNT	RASSF1	ZC3H13	ZC3H13	PKD1	EPT1	KCMF1	MRPS17
CPSF3L	ZNF496	HMGN1	NSMCE2	ZFYVE20	SLC2A1	CREM	CASZ1		ASCC2	IFIT1	TNRC6B	TNRC6B	SMYD3	KLC2	ZEB2	TNPO3
FUBP3	MVP	OLA1	USP37	TAF12	LGALS7	MARS	FAM76B		BCAP31	TPI1	NR2C1	NR2C1	EEF2	C1ORF124	STX7	EIF1AY
GLI1	ELL2	KDM2A	ANAPC16	PQBP1	HIST1H2BL	CFTR	RNF8		BCLAF1	XPNPEP1	MAGEB2	MAGEB2	CDC7	STX2	AKT2	PPP2CB
HAX1	PRSS23	EXOSC4	PTTG1	EXOC8	KLF8	RYK	GBE1		BRD4	SRA1	CLTCL1	CLTCL1	TRAF3IP1	PJA1	KIAA1279	SSBP1

## Sheet: Top 15%
The true essential proteins in the top 15% of proteins ranked by LSED-XC methods and XC methods in Homo sapiens.
The proteins are ranked in the descending order based on their Localization-specific Centrality Scores and centrality scores computed by LSED-XC methods and XC methods.
Each column lists the top 15% percentage of proteins ranked by each method.
Highlighted proteins are ture essential proteins
LSED_DC	LSED_IC	LSED_EC	LSED_SC	LSED_BC	LSED_CC	LSED_NC	LSED_ION		DC	IC	EC	SC	BC	CC	NC	ION
UBC	NRF1	SUMO2	UBC	UBC	NRF1	UBC	PNO1		UBC	UBC	UBC	UBC	UBC	UBC	UBC	RPS16
NRF1	SUMO2	NRF1	SUMO2	NRF1	SUMO2	SUMO2	POLR2B		NRF1	NRF1	CUL3	CUL3	NRF1	NRF1	NRF1	RPL9
SUMO2	CUL3	HSP90AA1	CUL3	ELAVL1	SUMO1	NRF1	POLR3B		APP	APP	NRF1	NRF1	APP	APP	ELAVL1	RPL11
ELAVL1	SUMO1	ELAVL1	NRF1	SUMO2	CUL3	ELAVL1	ERCC3		ELAVL1	ELAVL1	SUMO2	SUMO2	ELAVL1	ELAVL1	APP	RPS20
CUL3	RNF2	SUMO1	ELAVL1	APP	HDAC1	CUL3	POLR3A		SUMO2	SUMO2	ELAVL1	ELAVL1	SUMO2	HSP90AA1	CUL3	RPS15A
SUMO1	SIRT7	COPS5	SUMO1	SUMO1	HDAC2	HDAC1	ELP3		CUL3	CUL3	COPS5	COPS5	SNCA	CUL3	SUMO2	RPS17L
RNF2	COPS5	CAND1	COPS5	HDAC1	MYC	SUMO1	RFC3		COPS5	COPS5	APP	APP	HSP90AA1	SUMO2	COPS5	RPL23
SIRT7	CAND1	RNF2	CAND1	CUL3	RNF2	CAND1	EIF6		SUMO1	SUMO1	FN1	FN1	DLG4	SUMO1	CAND1	RPL15
HDAC1	ESR1	EED	CUL1	TP53	ESR1	COPS5	OLA1		HSP90AA1	FN1	CAND1	CAND1	RAD23A	HSPA8	HSP90AA1	RPS3
TP53	MYC	SIRT7	TP53	MYC	COPS5	TP53	POLR3H		FN1	HSP90AA1	CUL1	CUL1	CUL3	COPS5	CUL1	RPS2
COPS5	EED	HDAC1	RNF2	HSP90AA1	EED	RNF2	POLR2A		RNF2	RNF2	CDK2	CDK2	HTT	NPM1	SUMO1	RPS18
CAND1	UBD	ICT1	ESR1	EP300	EP300	CUL1	NOP58		CAND1	SIRT7	SUMO1	SUMO1	SUMO1	PARK2	FN1	RPS3A
ESR1	EP300	UBD	EED	ESR1	CAND1	ESR1	POLR1C		UBD	CAND1	RNF2	RNF2	FBXO6	CSNK2A1	RNF2	RPS15
MYC	HDAC2	NEDD8	CDK2	KDM1A	CREBBP	EED	TSR1		SIRT7	CUL1	HSP90AA1	HSP90AA1	BAG3	TUBB	HDAC1	PNO1
CUL1	BRCA1	SHC1	SIRT7	COPS5	BRCA1	HDAC2	PRIM1		CUL1	UBD	ITGA4	ITGA4	COPS5	TP53	CDK2	RPS12
EED	NEDD8	HDAC2	HDAC1	RNF2	PRKDC	MYC	DKC1		CDK2	CDK2	ESR1	ESR1	UBD	YWHAZ	TP53	RPL30
CDK2	SUZ12	CBL	MYC	HDAC2	HDAC3	EP300	POLR2H		FBXO6	FBXO6	UBD	UBD	FN1	RNF2	CUL5	RPL4
UBD	BMI1	HNRNPU	UBD	CREBBP	PARP1	SIRT7	RNASEH2A		MYC	MYC	SIRT7	SIRT7	CASP10	FN1	UBD	RPS5
EP300	CREBBP	EP300	NEDD8	DLG4	TRIM28	CUL5	CRNKL1		TP53	TP53	VCAM1	VCAM1	HDAC1	GRB2	ESR1	RPL18A
HDAC2	UBE2I	APP	CUL2	UBD	SMARCA4	BRCA1	POLR2F		HDAC1	ESR1	CUL2	CUL2	TP53	MYC	FBXO6	RPL10A
BRCA1	HDAC3	SUZ12	HDAC2	SRPK1	UBD	UBD	BRIX1		ESR1	HDAC1	EED	EED	GRB2	SRRM2	GRB2	PSMD14
CSNK2A1	AR	TARDBP	NPM1	GRB2	POLR2A	NEDD8	RFC5		ITGA4	ITGA4	NEDD8	NEDD8	CALM1	HNRNPA1	MYC	RPL17
NEDD8	HNRNPU	PIK3R1	HNRNPU	CBX5	EZH2	CREBBP	PRPF8		EGFR	EED	FBXO6	FBXO6	MYC	HDAC2	EED	RPL12
SOX2	SIRT1	HNRNPM	CUL5	SIRT7	XRCC6	CUL2	NOP56		EED	EGFR	CUL5	CUL5	PPP1CA	VHL	CUL2	RPL21
CUL2	POLR2A	SRRM2	BRCA1	CDK2	SRRM2	SUZ12	POLR2E		GRB2	VCP	TP53	TP53	BRCA1	MDM2	HDAC2	RPS9
VCP	EGFR	CUL4B	EP300	EGFR	RBBP4	CSNK2A1	ERCC2		VCP	VCAM1	NPM1	NPM1	ATXN1	VCP	NEDD8	RPS8
MDM2	HSPA4	NCL	CSNK2A1	SRPK2	HNRNPU	NPM1	RFC2		CUL2	GRB2	MYC	MYC	CUL1	HSPA4	ITGA4	RPL32
BMI1	CUL4B	BMI1	MDM2	BRCA1	UBE2I	MDM2	PRPF31		VCAM1	CUL2	HNRNPU	HNRNPU	RNF2	CTNNB1	SIRT7	RPL7A
CREBBP	RB1	DDX5	HNRNPA1	CSNK2A1	SIRT1	VCP	CWC15		CUL5	CUL5	RPS3	RPS3	CAND1	HSPA9	VCP	RPL8
SUZ12	HNRNPA1	PRKDC	VCP	TCF3	HNRNPA1	HNRNPU	POLD1		BAG3	NEDD8	YWHAZ	YWHAZ	ILF3	EEF1A1	YWHAZ	RPS11
CUL5	BARD1	CREBBP	SUZ12	CAND1	BMI1	UBE2I	POLR2G		BRCA1	BRCA1	CSNK1E	CSNK1E	KDM1A	PRKDC	EGFR	RPL5
HDAC5	SP1	ITGA4	HNRNPK	CFTR	RB1	BMI1	NMD3		SNCA	PARK2	RPS6	RPS6	EGFR	STUB1	CUL4B	PSMD6
NPM1	EZH2	HSPA4	YWHAZ	EED	SUZ12	SMAD3	FEN1		NEDD8	EP300	VCP	VCP	ALB	CUL1	EP300	KARS
SMAD3	KDM1A	PARP1	HDAC5	TRIM28	CEBPB	POLR2A	PRIM2		EP300	YWHAQ	RPS2	RPS2	EP300	CDK2	NPM1	RPS23
UBE2I	TARDBP	SYK	TARDBP	EWSR1	AR	PSMD4	IMP4		YWHAQ	YWHAZ	TARDBP	TARDBP	MBP	SRSF1	VCAM1	RPL13
YWHAZ	PCNA	RPS4X	HNRNPM	CALM1	HSPA4	CUL4B	PRPF6		PARK2	NPM1	PAN2	PAN2	UBQLN1	ACTB	RPS3	RPS6
HDAC3	PRKDC	TRIM28	HSPA8	HDAC3	PCNA	PARK2	POLR3F		YWHAZ	SQSTM1	RPS4X	RPS4X	CDK2	YWHAG	RPS6	RPS13
PARK2	SMARCA4	RPS3	PARK2	ATXN1	NEDD8	HNRNPA1	CBS		NPM1	BAG3	RIOK2	RIOK2	HDAC2	HDAC1	YWHAQ	RPL3
AR	SIN3A	UBE2I	YBX1	MDM2	SMARCC1	SIN3A	POLR1B		SQSTM1	BMI1	PARK2	PARK2	SRPK1	ESR1	RPS4X	PSMC6
SIRT1	HECW2	SMARCA4	SRRM2	TERF1	KDM1A	HDAC3	BYSL		CALM1	HDAC2	ILK	ILK	YWHAQ	GSK3B	BRCA1	PSMB3
EGFR	PARP1	XRCC6	DHX9	BAG3	HNRNPK	TARDBP	SUPT16H		HDAC2	ILK	ILF3	ILF3	VCP	NEDD8	RPS2	PSMC1
SMURF1	CDK9	EZH2	CUL4B	SIRT1	SP1	SMARCA4	NHP2L1		DLG4	CSNK2A1	HSPA8	HSPA8	POT1	CAND1	SQSTM1	RPS19
HNRNPU	TRIM28	RPS16	NCL	SOX2	NONO	EIF4A3	METTL1		BMI1	CALM1	SQSTM1	SQSTM1	HECW2	VIM	PSMD4	RPL19
POLR2A	HDGF	VCP	BMI1	MDFI	TOP1	PCNA	WDR3		ILK	PAN2	EEF1A1	EEF1A1	ESR1	EED	COPS6	RPS7
SQSTM1	PAXIP1	RPS23	DDX5	TERF2	YY1	RB1	RPF2		CSNK2A1	HDAC5	CUL4B	CUL4B	LYN	GAPDH	ILF3	PSMD2
CTNNB1	SRRM2	TOP1	PRKDC	CAV1	XRCC5	SP1	NAT10		PAN2	SUZ12	RPS16	RPS16	YWHAB	HSPD1	RPS3A	TUFM
KDM1A	XRCC6	SRSF1	EEF1A1	VCP	DHX9	SRRM2	SKIV2L2		HDAC5	SOX2	RPS3A	RPS3A	UBQLN4	SRPK1	RPS16	RPL27A
CUL4B	HSPA5	RELA	CREBBP	PPP1CA	DDX3X	RELA	PCNA		SUZ12	ARRB2	HNRNPM	HNRNPM	YWHAZ	PARP1	CUL4A	PSMD3
RB1	HNRNPK	POLR2A	SQSTM1	AR	SIN3A	TRIM28	BOP1		SOX2	CSNK1E	HDAC1	HDAC1	EWSR1	SMAD3	HNRNPU	RPL31
ARRB2	UBQLN1	CDK9	HSPA5	YWHAB	NCL	AR	RSL24D1		UBQLN1	UBQLN1	RPS8	RPS8	SMAD3	CSNK1E	PARK2	RPL18
HSPA4	YBX1	RPS8	RPS3	NPM1	SRSF1	APP	RPA1		ARRB2	SMURF1	RPL23A	RPL23A	CSNK2A1	UBD	RPS24	PSMC2
RELA	COPS6	ILF2	CSNK1E	CUL1	RUVBL1	HNRNPM	GTF2H4		CSNK1E	YWHAE	RPL5	RPL5	LNX1	PTBP1	RPS23	POLR2B
HNRNPA1	TERF1	HNRNPR	ARRB2	SUV39H1	SRPK1	TBP	SF3B1		YWHAE	CUL4B	CSNK1A1	CSNK1A1	PPP1CC	PTK2	YWHAE	RPS24
BARD1	TERF2	SF3B1	EIF4A3	BMI1	HNRNPM	JUN	TXNL1		SMURF1	TAT	HSPA5	HSPA5	GSK3B	TOP1	RPL23A	PSMC3
SP1	HNRNPM	SIRT1	VHL	SP1	CHD3	SMAD2	PLRG1		SMAD3	SMAD3	RPL4	RPL4	MDFI	HNRNPU	TARDBP	RPL6
VHL	DHX9	HNRNPC	SMURF1	POT1	E2F1	HNRNPK	WBSCR22		CUL4B	MDM2	RPS24	RPS24	CTNNB1	TARDBP	RPL5	POLR3B
EZH2	HIST1H3A	XRCC5	HSPA4	TLE1	HNRNPH1	CTNNB1	POLR2L		ILF3	SNCA	RPL11	RPL11	SIRT7	RPS16	RPS8	PSMD13
CSNK1E	LMNA	U2AF2	PARP1	NEDD4	EWSR1	KDM1A	RUVBL1		TAT	EEF1A1	ARRB2	ARRB2	NPM1	SNRNP70	CSNK2A1	RPL23A
SMAD2	H2AFX	RPS15A	TRIM28	UBE2I	SF3B1	YBX1	MCM2		MDM2	HNRNPU	NCL	NCL	SQSTM1	TRIM28	YWHAB	PSMB2
GSK3B	DDB1	H2AFX	CTNNB1	KDM5B	CDK9	DHX9	TXNL4A		TERF1	ILF3	HNRNPA1	HNRNPA1	SRPK2	YWHAB	BMI1	RPS14
TARDBP	NCL	RPL19	ILF3	HDAC5	WDR5	PSMC5	XAB2		YWHAB	TERF1	HDAC5	HDAC5	CFTR	SNCA	SUZ12	PSMD12
PCNA	MDC1	SP1	PSMD4	SIN3A	SMARCB1	HDAC5	PELO		COPS6	HSPA8	RPL6	RPL6	YWHAE	XRCC6	RPS13	RPL36
HECW2	NCOR1	RPS11	UBE2I	POLR2A	NCOR1	RBBP4	MRTO4		NEDD4	COPS6	RPS23	RPS23	PARK2	RBX1	RPL6	PSMD1
EEF1A1	ILF3	RPL6	SMAD3	SRC	HSPA5	HSPA4	SF3B3		GSK3B	DLG4	RPS13	RPS13	TERF1	HNRNPK	RPL11	RPL14
SIN3A	RUVBL2	RPS26	SMARCA4	RB1	RBM14	MED26	MCM4		UBE2I	YWHAB	YWHAQ	YWHAQ	UBE2I	HSPA5	RPL19	PSMB1
HSPA8	SRPK2	BARD1	XRCC6	CTNNB1	PIAS4	ILF3	TP53RK		EEF1A1	GSK3B	RPL23	RPL23	CUL2	SET	SMAD3	RPL27
PSMD4	XRCC5	RUVBL2	EZH2	RAD21	DDX5	SF3A2	POLE		HECW2	UBE2I	UBL4A	UBL4A	HDAC6	CCT8	RPL4	NOP58
PRKDC	DDX5	HNRNPF	RPS6	VHL	ATM	PSMA2	MCM5		HNRNPU	PSMD4	PSMD4	PSMD4	PAXIP1	EZH2	CREBBP	NEMF
TRIM28	SRPK1	RPL31	PAN2	SMARCA4	CREB1	COPS6	GINS1		HSPA8	HSPA4	HSP90AB1	HSP90AB1	NEDD4	AKT1	RPL18	NOP56
SMARCA4	KAT2B	RPL18	AR	IKBKG	CBX5	MED1	SF3A3		PPP1CA	NEDD4	RPS14	RPS14	RAD21	HGS	UBQLN1	QARS
CDK9	NR3C1	RPS5	TOP1	SMAD2	RUVBL2	VHL	POLD2		PSMD4	RIOK2	CSNK2A1	CSNK2A1	VHL	DDX17	DCUN1D1	ATP6V1D
PARP1	RBBP4	DDX17	SRSF1	HECW2	U2AF2	PARP1	KIN		KDM1A	UBL4A	RPL19	RPL19	SIRT1	DDX3X	RPL23	ERCC3
HDGF	TBP	JUN	RELA	SUZ12	RAD23B	SIRT1	RFC4		HSPA4	TARDBP	RPS11	RPS11	HDAC4	RUVBL2	RPS15A	PSMD7
PAXIP1	EWSR1	CRK	POLR2A	RELA	SNRNP70	PSMA6	GTPBP4		IKBKG	VHL	SMURF1	SMURF1	CREBBP	SSB	CALM1	RPS26
TERF1	WHSC1	UBL4A	HDAC3	TBP	BARD1	PSMD2	MCM3		VHL	IKBKG	EIF2AK2	EIF2AK2	COPS6	CUL4B	ILK	POLR3A
TERF2	RAD23B	SRRM1	CDK9	SMAD4	DNMT1	EZH2	SSRP1		TARDBP	CREBBP	HNRNPK	HNRNPK	TRAF2	SMARCB1	RPL7	DARS
XRCC6	SF3A2	YWHAZ	RPS2	CDK6	HSPA9	CDK9	SUPT5H		UBL4A	HECW2	RPL31	RPL31	CUL4A	SQSTM1	ICT1	RPLP0
JUN	HIST3H3	RPL24	RPL5	RYK	SNW1	HSPA8	GTF2H3		RIOK2	SIRT1	RPS25	RPS25	HSPA8	PPP1CC	CSNK1E	IARS
SRRM2	HIST1H4A	DDX3X	ILF2	XRCC6	MDC1	NCOR1	POLR1A		SIRT1	HSPA5	RPL18	RPL18	TERF2IP	SRC	MDM2	ELP3
COPS6	RUVBL1	RPS20	HNRNPH1	SMAD1	KAT2A	SRSF1	SF3B5		CUL4A	KDM1A	PHKG2	PHKG2	SRC	SHC1	RPL21	PSMC4
EIF4A3	SRRM1	RPL7	HNRNPR	CBL	H2AFX	PRKDC	EMG1		CREBBP	CUL4A	ILF2	ILF2	XRCC6	RPS9	PAN2	RPS28
HSPA5	SRSF1	HNRNPA2B1	SF3B1	COPS6	TARDBP	EEF1A1	GRWD1		HTT	PHKG2	RPL7	RPL7	CBX5	HNRNPH1	HNRNPM	PSMC5
PPP1CA	TOP1	COPS6	RPL11	PCNA	RBBP7	PML	PHF5A		HSPA5	CDK9	EIF4A3	EIF4A3	CUL5	WDR5	RPL14	PSMD11
UBQLN1	NHP2L1	RPL37A	SIRT1	CDK9	HIST1H3A	SRPK1	PWP2		YWHAG	PPP1CA	PRKAA1	PRKAA1	ICT1	HSP90AB1	RPS26	ITPA
CSNK2A2	SMARCAD1	SF3A1	HNRNPC	TERF2IP	SFPQ	PSMC2	MCM6		CDK9	CSNK2A2	MDM2	MDM2	EEF1A1	YY1	YWHAG	HARS
HNRNPK	SF3A1	RBBP4	RPS14	HDAC4	SMARCC2	PSMA4	FTSJ3		CSNK2A2	YWHAG	UBQLN1	UBQLN1	MDM2	AURKB	SNCA	RPL35
IKBKG	CBX5	RPL14	RPL23A	ADRB2	DDX17	SF3A1	KPNB1		PAXIP1	CSNK1A1	RPS15A	RPS15A	CSNK2B	CSNK2B	HNRNPA1	EIF2S1
PML	PIN1	SMAD2	XRCC5	HSPA4	HNRNPC	PRPF8	ERCC4		PHKG2	PRKAA1	BRCA1	BRCA1	YWHAG	CSNK1A1	EIF4A3	RPS27A
YBX1	ATXN1	RPL21	U2AF2	PRMT5	TBP	UCHL5	MLH1		SMAD2	SMAD2	YBX1	YBX1	IKBKG	POLR2A	RPL7A	PSMA6
CDK1	U2AF2	RPL7A	RPS24	ARRB1	CUL4B	RUVBL2	GNB2L1		ATXN1	HDAC3	GRB2	GRB2	ARRB1	YWHAQ	HSPA8	RPLP2
LMNA	HNRNPH1	SNRPD1	H2AFX	SHC1	DHX15	PSMD1	EBNA1BP2		CSNK1A1	BARD1	DHX9	DHX9	TERF2	BRCA1	RPS25	PSMD8
DHX9	SF3B1	SFPQ	RB1	FYN	GTF2I	CBX5	SNW1		HDAC3	PAXIP1	VHL	VHL	HSPA4	PCNA	TERF1	PSMA5
HIST1H3A	YY1	RPL12	RPL4	SNTA1	PTBP1	ILF2	POLA1		PRKAA1	HNRNPA1	RPL24	RPL24	HDAC3	PSMD4	ARRB2	RPS21
HNRNPM	PRPF8	HNRNPD	HSPA1A	MAGEA11	YBX1	TERF1	SNRNP200		BARD1	EZH2	RPS5	RPS5	EED	PPIA	RPS11	RIOK2
MAPK14	SUMO3	SIN3A	SP1	HTT	MECP2	TERF2	SNRPD2		CFTR	CTNNB1	RPL7A	RPL7A	SIRT5	EP300	RPL12	SDHA
NOTCH1	MMS19	FBL	PCNA	ATP4A	SF3A2	HSPA5	CDC45		ARRB1	SRC	RPS20	RPS20	PEX5	EGFR	BAG3	RPSA
RAD21	RNPS1	RPL17	PABPC1	CDKN1A	TERF2	SF3B1	NOP2		CTNNB1	ARRB1	RPSA	RPSA	CDK1	CREBBP	RIOK2	EIF6
SRPK2	RARA	DHX15	RPS13	TCF12	MYBBP1A	NCL	ERCC5		TERF2	CFTR	SUZ12	SUZ12	TCF3	CDKN1A	UBE2I	RFC3
UBE2D1	HDAC11	SF3A2	TUBB	CRYAB	NCOA3	MAGOH	RUVBL2		ICT1	TERF2	YWHAE	YWHAE	SNTA1	CALM1	RPL31	OLA1
NEDD4	CDC5L	RPL22	PML	AKT1	HIST1H4A	RUVBL1	PWP1		SRC	UBE2D1	HDAC2	HDAC2	KAT5	JUN	RPL15	PSMB4
SRC	HNRNPR	SNRNP70	ACTB	HNRNPA1	CHD4	CSNK2A2	DCAF13		EZH2	EIF4A3	PRKDC	PRKDC	ARRB2	NONO	UBL4A	TSR1
YWHAB	CEBPB	KDM1A	CSNK1A1	SYK	EMD	DDB1	POLE2		RAD21	RAD21	CDK9	CDK9	SMAD4	TUBB4B	RPS5	RPL24
DDB1	ILF2	MDC1	EIF2AK2	EEF1A1	FBL	BARD1	PES1		HNRNPA1	HSP90AB1	RPS7	RPS7	ILK	NCL	RPS20	RPLP1
HDAC4	SFPQ	WHSC1	BARD1	PIK3R1	TCF3	U2AF2	SNRNP27		UBE2D1	RAD23B	TUBB	TUBB	DCUN1D1	DHX9	RPS19	PSMA2
H2AFX	HNRNPC	HNRNPA0	RUVBL2	HSPA8	MSH2	RPS4X	WDR36		RAD23B	XRCC6	RPL14	RPL14	VIM	RIOK2	RPL17	FARSB
SRPK1	SUV39H1	USP7	RPS3A	MAPK8	SAFB	PSMD8	IMP3		XRCC6	REV	RPL12	RPL12	APOA1	ARRB2	CSNK1A1	PSMA1
USP7	RXRA	NHP2L1	HNRNPF	TGFBR1	KAT2B	PSMD14	IPO7		EIF4A3	SP1	CUL4A	CUL4A	NEDD8	MYBBP1A	RPL9	EIF2A
CALM1	SNW1	NONO	RUVBL1	SQSTM1	MTA2	PSMD7	RFC1		RAD23A	ICT1	DDX5	DDX5	DYNLL1	VCAM1	EEF1A1	PSMA4
AKT1	GRK5	SNRNP200	HDGF	CDK4	GTF3C1	HNRNPH1	GINS4		SP1	HNRNPM	RPS19	RPS19	SUV39H1	HSPA1A	RPS14	EEF2
MAPK1	TADA2A	RNPS1	SYNCRIP	LMNA	PIAS1	SRRM1	MCM7		REV	VIM	RPLP0	RPLP0	VKORC1	CDK1	RPL10A	LARS
MDC1	FBXO25	RAD23B	DDX17	EZH2	MBD3	PSMD13	PPAN		HDAC6	PRKDC	RPL21	RPL21	IQCB1	SMURF1	POLR2A	POLR2A
NCL	KPNB1	YY1	JUN	PARP1	EGFR	XRCC6	POLA2		DCUN1D1	ATXN1	RPS6KA1	RPS6KA1	PRKACA	FBXO6	SMURF1	TPI1
ILF3	HNRNPA2B1	RPSA	CSNK2A2	JUN	RARA	HSP90AA1	DPH1		VIM	EIF2AK2	EGFR	EGFR	SH3KBP1	PPP2R1A	ILF2	POLR3H
NCOR1	ATM	CDC5L	SRRM1	TRAF6	NCOR2	DDX5	MRE11A		HSP90AB1	MAPK14	CSNK2A2	CSNK2A2	TGFBR1	HDAC3	RPS7	RPL10
CSNK2B	ATF2	NOP56	DDX3X	CSNK1E	HECW2	PSMC4	USP39		MAPK14	RELA	HSPA4	HSPA4	SRRM2	PSMA3	RPL24	RPS25
CDKN1A	WDR5	EFTUD2	HNRNPA2B1	NCOR1	RPA1	SOX2	LIG1		RELA	RPS3	SRRM2	SRRM2	TRIM28	SF3B2	RPL18A	RRM1
RUVBL2	SF3B3	VAV1	COPS6	ICT1	PELP1	HIST1H3A	NSA2		CDK1	DCUN1D1	EP300	EP300	BAG6	RBBP4	CBL	PRIM1
HDAC6	E2F1	SF3B3	GSK3B	PPP1CC	HSF1	CDK1	DDX18		HNRNPM	CDK1	RPL22	RPL22	SMURF1	CIRBP	HSPA4	BRIX1
XRCC5	NCOR2	RBM14	SF3A1	CSNK2A2	SMARCA2	PSMD3	NOP10		EWSR1	AR	RPS26	RPS26	BMI1	BTRC	RPL37A	CRNKL1
ARRB1	RBM39	VCAM1	RBBP4	TRAF2	RBL2	MDC1	CDC5L		PRKDC	HDAC6	RPS9	RPS9	SMAD2	CUL2	RPSA	POLR2H
EWSR1	FBL	PRPF8	SMAD2	PRKDC	RUNX1	GSK3B	UBA3		EIF2AK2	POLR2A	BMI1	BMI1	SIRT3	PKM2	CSNK2A2	CTU1
SMAD4	RPA1	PPP1CA	RPS7	BARD1	SSB	HNRNPR	CSE1L		TRAF2	AKT1	HSPA1A	HSPA1A	CSNK1E	SMARCC1	EIF2AK2	GARS
TBP	PRMT1	RPL15	RBM39	SETDB1	HDGF	NOP56	MEMO1		AR	TRAF6	COPS6	COPS6	LRRK2	RPS6KB1	HSPA5	MRPL3
EIF2AK2	TCF3	RPL13	SNRPD1	ILK	DDB1	XRCC5	ZC3H15		POLR2A	YBX1	RPL37A	RPL37A	RYK	CDK4	RPLP0	SRP54
NR3C1	CHD3	PHKG2	UBQLN1	CTBP1	HNRNPF	RPS23	GINS3		SRPK2	RPS6KA1	RPL8	RPL8	TARDBP	HNRNPM	DLG4	ATP5B
CBX5	PRMT5	FUS	SFPQ	CDC5L	HIST4H4	RPS16	PRPF19		CSNK2B	CBL	TP53RK	TP53RK	RELA	STK25	SMAD2	POLR2F
KAT2B	SYNCRIP	RPL10A	SIN3A	PRMT1	PCBP1	TOP1	POLR2D		SH3KBP1	HDGF	PABPC1	PABPC1	PTPN11	YWHAE	SRPK1	DKC1
DDX5	EPAS1	MYBBP1A	RAD21	NR3C1	ILF3	PSMD12	SND1		TRAF6	TRAF2	DCUN1D1	DCUN1D1	PLSCR1	RELA	TRAF2	TP53RK
KAT5	KPNA2	ERBB3	HNRNPD	USP7	MTA1	SNRPD1	RNMT		RPS3	PCNA	RPL17	RPL17	ITGA4	AURKA	KDM1A	RPS29
PSMA3	PRPF40A	SNRPD2	FBL	FLNA	RXRA	PSMC3	MRPS14		AKT1	CSNK2B	RPL13	RPL13	ATN1	KAT5	SRC	RNASEH2A
RBBP4	KAT2A	DDB1	MAGOH	CUL5	POU2F1	MED10	DARS2		CBL	H2AFX	RPL15	RPL15	CUL4B	EWSR1	TRAF6	RPL13A
WHSC1	GNB2L1	RPS17	DHX15	ZSCAN1	HIST3H3	HDGF	PRPF3		HDGF	EWSR1	HNRNPH1	HNRNPH1	ACTB	VDAC2	YBX1	EIF3B
MAGOH	TP53BP1	PLCG1	EWSR1	HMGB1	USF1	LMNA	ERCC1		PCNA	SH3KBP1	STK24	STK24	FASLG	SRSF9	SMARCA4	POLR1C
RAD23B	SMARCB1	RPS21	SF3A2	HNRNPU	RUNX2	NHP2L1	POLR2I		H2AFX	RB1	GSK3B	GSK3B	RAD23B	SYNCRIP	CTNNB1	RPL38
HIST3H3	HNRNPF	NCOR1	HSPA9	ATM	HNRNPR	SRPK2	ELP4		RPS6KA1	HNRNPK	RPL3	RPL3	TK1	MORF4L1	RPS9	CCT4
SF3A2	RAD23A	NPM1	RPL23	PAXIP1	KDM5B	RAD21	RRP12		SRPK1	TRIM28	TRIM28	TRIM28	GLP1R	DYNC1H1	SRPK2	PSMA3
CDK4	CDK6	RPS12	SNRNP70	CREB1	FUS	MED29	CPSF3		TRIM28	RPS2	RPL10A	RPL10A	APOB	PCBP1	VHL	EIF3C
STUB1	HIST2H2AC	SRPK1	KDM1A	CCDC85B	PRPF3	UBQLN1	CDC40		YBX1	CDKN1A	VIM	VIM	HOXA1	CUL5	HDAC3	RFC5
HIST1H4A	NCOA3	NR3C1	MDC1	ITGB1	PIN1	SMAD4	ADRM1		POT1	SRRM2	SLC25A5	SLC25A5	TRAF6	UBQLN1	CDK9	GPI
RUVBL1	HIST2H2BE	SOX2	WHSC1	KAT5	SUV39H1	RNPS1	KRR1		RB1	CD81	RPL9	RPL9	PAN2	SMARCA4	RPL8	PIGK
ATXN1	NONO	KAT5	HNRNPA0	TJP1	HDAC7	RXRA	PPP2R4		HNRNPK	HTT	PARP1	PARP1	BMPR2	RAD23B	SIN3A	RFC2
PRKAA1	DDX3X	HIST1H3A	USP7	HDAC8	SF3B2	PSMC6	TRMT6		SRRM2	RPS6	CALM1	CALM1	MAPK6	XRCC5	IKBKG	GPD2
SRRM1	HSPA9	CDKN1A	NHP2L1	H2AFX	TFAP4	UBE2D1	SUPT6H		CD81	NCL	SYNCRIP	SYNCRIP	UBE2N	EEF1G	RPS21	NHP2L1
XPO1	SNRPD1	RPS28	NONO	SMAD9	HNRNPA0	KAT5	GNL2		CDKN1A	PARP1	HSPA9	HSPA9	PCNA	SF3B1	RELA	CCT5
TRAF6	NUB1	PTBP1	PSMA3	DDB1	NOP2	NCOR2	PDXK		UBE2D2	SHC1	RAD23B	RAD23B	CDK9	USF1	SP1	HSPD1
BTRC	SMAD1	PRPF19	SNRNP200	HIST1H3A	SAP18	H2AFX	SF3B2		IQCB1	SRPK2	RPS18	RPS18	EIF2C2	RPL5	DHX9	POLR2E
SMARCAD1	DHX15	RPL18A	RNPS1	AP2M1	HNRNPUL1	PSMD11	SF3A1		LMNA	DHX9	RPS27A	RPS27A	SMAD9	HNRNPC	TRIM28	BOP1
SMN1	SNRNP200	HIF1A	RAD23B	PIN1	BCLAF1	SF3B3	CTR9		SHC1	USP7	XRCC6	XRCC6	POLR2A	SRSF3	RPS28	POLR2G
SRSF1	DDX17	SRSF3	YY1	MMS19	RAD50	RPS8	SNRPD1		USP7	ILF2	EEF2	EEF2	NEDD4L	TRAF6	RPL22	GPN1
TOP1	U2AF1	SMARCC1	PRKAA1	DDIT3	ZBTB16	RBBP7	SSU72		RPS2	LMNA	ACTB	ACTB	VCAM1	MCM7	RPS12	FEN1
NHP2L1	RBBP7	SNW1	LMNA	WDR5	SRSF9	RAD23A	ISY1		PARP1	UBE2D2	HNRNPR	HNRNPR	PSMD4	PLK1	HDAC5	METTL1
UCHL5	EFTUD2	SMARCAD1	CDC5L	HOXB9	RBM39	BTRC	EFTUD2		NCL	STK24	RAD21	RAD21	RAC1	ENO1	POT1	CWC15
ACTB	PRPF19	RPL8	NOP56	MAPK3	TERF1	YY1	SLU7		RPS6	ATF2	RPL27A	RPL27A	PLK1	PABPC1	TAT	SOD2
SF3A1	SMARCA2	KPNB1	HIST1H4A	PAX6	CIRBP	MED12	NOL10		ATF2	RUVBL2	HNRNPA2B1	HNRNPA2B1	NOTCH1	RUVBL1	PCNA	PTRH2
HSPA1A	PIAS1	PRMT1	EFTUD2	NEDD8	HCFC1	FBL	DDX56		DHX9	RPS4X	RPL18A	RPL18A	MAPK1	TCP1	TERF2	POLD1
PIN1	SMARCC1	BTRC	EGFR	ZBTB16	MCM2	CDK8	NOB1		FBXO25	TP53RK	DDX3X	DDX3X	TRIP13	RNPS1	RPL30	PROSC
UBE2D2	FUS	SMN1	SF3B3	KAT2B	TERF2IP	PPP1CA	CHTF18		ILF2	ACTB	NOP56	NOP56	UBE2D1	BMI1	HSP90AB1	COX15
MMS19	HDAC7	PRKAA1	RBM14	MAPK6	SIN3B	MAPK1	POLR3C		MAPK1	MAPK1	RPS10	RPS10	SPP1	RPS14	RPL10L	CCT3
SNCA	SMARCC2	PRPF40A	PRPF8	NEDD4L	VDR	HDAC4	PUS1		RUVBL2	FBXO25	RUVBL2	RUVBL2	CDKN1A	RPS12	RPL13	PRIM2
HNRNPH1	PPARG	HNRNPA3	RPS25	PBX1	DDIT3	RPS26	CRCP		SIN3A	RPS3A	TAT	TAT	AKT1	DCUN1D1	NOP56	PRPF8
PPP1CC	MED1	U2AF1	PPP1CA	PAN2	HNRNPA2B1	RBX1	GTF2B		SMAD4	IQCB1	RPS17	RPS17	CRYAB	AIMP2	RPLP0P6	CCT2
PSMC5	NOP56	SKP1	RPS6KA1	PRKCA	SUPT16H	CDC5L	NLE1		STK24	SIN3A	FBL	FBL	KDM5B	KPNA2	STK24	EIF3D
SUV39H1	TP53RK	SRSF7	RPSA	XPO1	DEK	MAPK14	EIF3L		ACTB	DDB1	HNRNPF	HNRNPF	CDC42	CEBPB	GSK3B	DHODH
U2AF2	SKP2	LCK	MAPK14	RAF1	CDC5L	USP7	RBM19		DDB1	STUB1	REV	REV	HSPA5	RPA2	RPL3	RPS10
HDAC11	CREB1	SMARCB1	FUS	GNB1	U2AF1	HIST3H3	NHP2		HDAC4	PSMA3	TUBB4B	TUBB4B	CACNA1A	YWHAH	RUVBL2	PSMB7
PRPF8	DAXX	RPL30	GAPDH	CUL2	TOP2A	SMARCC1	POLR2K		PPP1CC	SMN1	CD81	CD81	MAPK14	NOTCH1	NCL	ATP5A1
SUMO3	HIST4H4	RANBP2	CDK1	JAK2	GATAD2A	MED28	GAR1		PRKACA	SRPK1	CTNNB1	CTNNB1	EEF1G	SERBP1	SRRM2	NMD3
RARA	NXF1	DDX21	MYBBP1A	UBE2D3	COPS6	RPS15A	COPS2		ADRB2	ADRB2	RPS28	RPS28	SOX2	MCM2	DDB1	ERCC2
YY1	POLR2C	AMFR	SNRPD2	RBBP4	SUMO3	SNRNP200	POLR1D		SMN1	TUBB	TUFM	TUFM	CCDC85B	SIRT1	RB1	CCT7
CDC5L	CTBP1	TERF2	GRB2	HIST3H3	SMARCAD1	CDC20	THOC2		STUB1	PRKACA	GNB2L1	GNB2L1	HDAC8	RPL23	PPP1CA	NDUFS8
PLK1	RBM14	SRPK2	STK24	RUVBL1	ATF2	PRPF19	CWC22		UBE2D3	JUN	SRSF1	SRSF1	PRKDC	LUC7L2	SIRT1	WARS
SF3B1	SAP18	SRSF5	RPL3	TFAP4	CLK3	RPL19	SNRPD3		UCHL5	POT1	H2AFX	H2AFX	SP1	UBE2D3	HNRNPK	ATP5C1
RNPS1	TERF2IP	HIST1H1C	AKT1	CD81	MED28	HNRNPD	PPWD1		PSMA3	SMAD4	STK4	STK4	ATP4A	ATF2	RAD23B	FARSA
TUBB	MED26	HNRNPUL1	DDB1	MAPK14	TDG	NR3C1	SMC6		TP53RK	UCHL5	EZH2	EZH2	UBE2D3	CLK3	SHC1	COX11
UBE2D3	VDR	DDX1	RPS9	NDEL1	MCM6	WDR5	RANBP1		MMS19	SMARCA4	STK25	STK25	EZH2	UBE2I	RPS17	NOP2
CEBPB	RANBP2	PIN1	NCOR1	HCFC1	ZBTB2	RBM39	MPHOSPH10		RPS3A	UBE2D3	IGSF8	IGSF8	RHOA	SRRM1	PSMA3	GMPS
ILF2	HDAC9	CTNNB1	CALM1	UBE2D1	MCM4	CDKN1A	SKIV2L		RPS4X	HSPA1A	RPS12	RPS12	BCL6	RPS20	RPS27L	EIF2B4
PABPC1	SMARCA5	RPS3A	GNB2L1	PCBD1	NAP1L1	MMS19	ALG2		JUN	HDAC4	SMAD3	SMAD3	FYN	ITGA4	PRKAA1	PSMD4
RXRA	SNRNP70	CEBPB	RPLP0	RARA	CBX1	RPL18	MAK16		NOTCH1	NOTCH1	GAPDH	GAPDH	HNRNPA1	RBM14	UCHL5	SCFD1
TCF3	MSH2	RPL27A	SRPK1	SRRM2	DPF2	HIST1H4A	BUD31		SMARCA4	STK4	RPS21	RPS21	AR	CTBP1	SH3KBP1	DLD
HNRNPR	POT1	PTK2B	NR3C1	SLC9A3R1	SF3A1	GRB2	HSPA5		TUBB	RPL23A	HNRNPD	HNRNPD	RB1	SMAD2	JUN	PIGA
SFPQ	SRSF5	PAXIP1	SOX2	PRKACA	GNB2L1	MED9	DBR1		ISG15	ISG15	BAG3	BAG3	PRKAA1	RPL31	AR	C12ORF10
HNRNPC	EMD	PPP1CC	KAT5	GRK5	SMARCA5	SYNCRIP	SNRPE		UBQLN4	MDC1	OXSR1	OXSR1	MGRN1	ATM	PRKDC	SUCLG1
FBXO25	SRSF3	SNRPD3	HIST1H3A	TADA2A	THRAP3	HECW2	ZMAT2		KAT5	MAGOH	RPLP1	RPLP1	MAPK8	CDC37	UBE2D1	PRPF6
GRK5	MTA2	RPS18	CDKN1A	RUVBL2	MEF2A	RPL6	UNG		MDC1	MMS19	HNRNPC	HNRNPC	SUZ12	PIAS4	RPS27A	POLR2C
TADA2A	CBX3	ZAP70	STUB1	NCL	EFTUD2	SMARCB1	NOC3L		STK4	NBR1	RPL30	RPL30	XRN1	TBK1	RUVBL1	BYSL
CDKN2A	TFAP4	WDR5	CSNK2B	CSNK1A1	WRN	HNRNPA0	SBDS		HSPA1A	RUVBL1	HSPD1	HSPD1	TAT	CDK9	RBX1	ETF1
HNRNPD	MCM7	SMARCC2	PTBP1	ACTB	ING1	SNRPD2	GTF2E1		MAGOH	RPL5	YWHAG	YWHAG	ACTA1	IRS1	TGFBR1	SDHB
MAPK8	SRSF7	SMAD4	PRPF19	ITGA4	ILF2	HNRNPF	KIAA0368		MAPK6	RPS24	MAGOH	MAGOH	SHC1	PCBP2	TBP	TCP1
SNW1	DDX21	CDKN2A	HIF1A	NFKB1	MYOD1	HNRNPC	CCNH		NBR1	MEPCE	NHP2L1	NHP2L1	EPS15	PPP2CA	RPL27A	RSL24D1
ATM	DNMT1	RPL23	SRSF3	GNAI2	RBL1	MED19	ZNF622		RPL23A	CDK4	ADRBK1	ADRBK1	HGS	VPS35	RPS10	SUPT16H
KPNB1	TP73	RASA1	SMARCC1	NXF1	TOPORS	KAT2B	CPSF1		MEPCE	KAT5	MAPK14	MAPK14	VCAN	RPS11	NEDD4	PIGT
STAT3	HNRNPA0	SMARCA5	SNW1	CDK11A	ACTN4	RPL14	DTD1		RUVBL1	DDX5	EWSR1	EWSR1	HDAC5	SMAD4	SMAD4	PRPF31
ATF2	MYBBP1A	NOP2	SMARCAD1	MLLT4	NAP1L4	RPL21	SUPT4H1		CDK4	RPL23	RUVBL1	RUVBL1	PIN1	POU2F1	RBBP4	NAT10
NFKB1	HIST2H3C	SUMO3	ARRB1	ZNF423	RPA2	SFPQ	SNRPF		GRK5	PPP1CC	YWHAB	YWHAB	PML	DYNLL1	PSMA2	RPA1
WDR5	ATR	KPNA2	CDK4	UBQLN1	TP53BP1	U2AF1	NIP7		LYN	STK25	EEF2K	EEF2K	PARP1	OXSR1	SKP1	ASNA1
HNRNPA2B1	FOS	NUB1	PSMC5	EZR	ING2	CSNK2B	SDAD1		RPS24	RPS16	TOP1	TOP1	STAT3	MARCKSL1	ARRB1	SRPR
RPS14	RBMX	RPS2	KPNB1	TLE2	MED1	RAD23B	IPO5		DYNLL1	RPS8	RPLP2	RPLP2	SMAD1	RPS6KA5	RAD21	POLR1B
RPA1	CHD4	RPS6	NOTCH1	NCOA6	WHSC1	SMARCC2	MSRA		RPL5	RPS23	NBR1	NBR1	TINF2	UBE2M	PSMC5	PCNA
SF3B3	SART1	NXF1	PRMT1	IGFBP3	RNF4	PABPC1	KIAA0020		DDX5	PABPC1	SF3B1	SF3B1	SIN3A	PRKCD	PRPF8	YKT6
GAPDH	DDX1	BTK	RPS19	ARNT	EHMT1	RPL7A	MSH2		PLK1	IGSF8	PSMA3	PSMA3	USP7	CCT5	XRCC6	CTH
NCOR2	HNRNPUL1	E2F1	RBMX	GRHL3	PRPF8	EFTUD2	RPA2		RPL23	GRK5	ARRB1	ARRB1	PIK3R1	PSMD11	EZH2	COPA
PRMT1	MAPK6	AP2B1	BTRC	RAC1	USP11	POLR2C	GTPBP3		TGFBR1	XRCC5	NUB1	NUB1	UCHL5	ATP5A1	HNRNPR	DHPS
PRMT5	SIRT2	AKT1	SMN1	RXRA	TPR	CDC27	DRG1		STK25	ADRBK1	RPL10	RPL10	STUB1	RPS10	NHP2L1	CYC1
E2F1	CDK8	CHD3	PRPF40A	PML	PABPC4	SMARCA2	GINS2		IGSF8	MAPK6	XRCC5	XRCC5	CSNK1A1	DDX5	MAGOH	PIGU
SKP1	SETDB1	SMARCA2	HNRNPA3	THRA	CSE1L	RPL12	DDX23		PABPC1	RPL6	RPL35	RPL35	SETDB1	H2AFX	RPL32	POLR2L
FBL	THRAP3	UBE2D1	U2AF1	SMC3	ZNF638	SKP1	EDF1		RPS16	PML	HDGF	HDGF	FUS	SNW1	CD81	RPL35A
RBM39	BCL6	HSPA5	SKP1	STAT5B	PFN1	RPL7	QTRT1		PML	RPS13	CREBBP	CREBBP	NXF1	G3BP1	MED26	COPB1
CHD3	ESR2	HIST2H2BE	SRSF7	ATF2	MORF4L2	SUMO3	UBA2		RPS8	RPL4	DDX17	DDX17	CBL	ILF3	BARD1	MRTO4
EPAS1	SNRPA1	HNRNPL	HDAC6	ATF4	MEAF6	MTA2	COPS5		ADRBK1	DYNLL1	UBE2I	UBE2I	RCHY1	RPS21	PARP1	WDR3
STAT1	SF3B2	PDGFRB	SMARCB1	SF3A2	PARK7	SART1	OGG1		RPS23	PLK1	SNCA	SNCA	TJP1	C1QBP	PSMA6	MCM2
CDK6	FBXW7	PXN	RANBP2	ATN1	SRSF5	UBE2D2	CPSF2		HIST1H3A	RPL11	PCNA	PCNA	KHDRBS1	HP1BP3	RPS18	EIF3E
KPNA2	PTBP1	IGF1R	DDX21	SIRT2	DAZAP1	RPS5	SYF2		XRCC5	HIST1H3A	SIRT1	SIRT1	KCNB1	OSTF1	PSMD2	WBSCR22
PRPF40A	ADRB2	XPO1	TERF2	HIST1H4A	POT1	SNRPA1	RBM22		ALB	GNB2L1	ICAM1	ICAM1	HNRNPU	SUZ12	PABPC1	CCT8
PSMD2	CCND1	RPS25	SRPK2	FBXO25	HIST2H2BE	RPS20	DHX15		TK1	HNRNPR	CDK4	CDK4	PSMA3	ANXA2	RPL10	SF3B1
KAT2A	TRRAP	NFKB1	SRSF5	PDZK1	TAF6	RPL31	POLR2J		GNB2L1	XPO1	U2AF2	U2AF2	UBE2D2	PPP5C	TP53RK	RUVBL1
SYNCRIP	UTP14A	RBX1	HIST1H1C	PSMA3	HNRNPL	CEBPB	CSTF3		HNRNPD	UBQLN4	CCT2	CCT2	MLH1	BAG3	MMS19	SUPT5H
RBX1	PIAS4	THRAP3	HNRNPUL1	TXNRD1	ATF3	HNRNPA2B1	PA2G4		RPL6	RPSA	POLR2A	POLR2A	SYNCRIP	PDCD6IP	CDK1	XAB2
SMAD1	HCFC1	TP53RK	DDX1	SET	POLD1	MED14	PRPF38A		XPO1	TGFBR1	AKT1	AKT1	TLE1	DHX15	AKT1	VPS53
TP53BP1	SMARCE1	HNRPDL	PIN1	EPAS1	CDC34	SMARCAD1	PMS2		CRK	BTRC	DHX15	DHX15	HHV8GK18_GP81	RPS18	MED1	RPL37
SMARCB1	SUPT16H	HIST3H3	HIST4H4	MECP2	SRSF3	RPS11	PRPF4		HNRNPR	HNRNPD	HDAC3	HDAC3	PRMT5	DLG4	RPS6KA1	ARCN1
GNB2L1	USP15	SOS1	PSMD2	ESRRA	SAFB2	NFKB1	TOP1		RPS13	NUB1	SNRPD1	SNRPD1	TUBB	CHD3	PSMA7	PGK1
RAD23A	NCOA1	GNL3	RPS10	EDF1	TAF1B	RPA1	DCPS		BTRC	EBNA-LP	MEPCE	MEPCE	MAGEA11	UBE2N	PSMC2	SKIV2L2
HIF1A	TLE1	RPS19	CEBPB	XRCC5	NRIP1	WHSC1	BCCIP		RPL11	CRK	C1QBP	C1QBP	ATP13A2	CCT3	SRSF1	NDUFV1
HIST2H2AC	RPA2	SRSF2	C1QBP	ITSN1	PIAS3	DHX15	BRF1		RPL4	GAPDH	PPP1CA	PPP1CA	HNRNPD	OPA1	STUB1	RFC4
HIST2H2BE	POLR2E	SUPT16H	MAPK1	KPNA2	RBM17	NOTCH1	MSH6		NUB1	RPS14	FUS	FUS	LMNA	UBL4A	SF3A1	RPL34
HNRNPF	PUF60	SAP18	PAXIP1	YY1	ZNF281	MED18	CTNNBL1		RPSA	RPS11	PRKACA	PRKACA	RAF1	RPS3	MAPK14	GTF2H4
NOS2	SMAD7	SSB	EEF1G	EEF1G	ESRRA	NOP2	GTF2H1		CDK5	NHP2L1	HSPA1B	HSPA1B	CSNK2A2	RPS25	SF3A2	EIF3A
HTT	MLL	HNRNPH3	PPP1CC	CDC37	CBX3	RPL17	SUPV3L1		EBNA-LP	CDK5	RELA	RELA	CDC5L	RPS13	HECW2	RPL37A
NCOA3	PRPF3	MTA2	RPS27A	PRNP	TFAP2A	SRSF7	MNAT1		NEDD4L	TK1	HNRNPA0	HNRNPA0	BARD1	AR	ATXN1	TXNL4A
PPP2CA	PGR	PABPC4	SNRPD3	CALR	GTF2F1	RPL15	PISD		PIN1	PPP2CA	RPL38	RPL38	AP2M1	SKP1	CRK	CBS
NONO	ZBTB16	SF3B2	SART1	PPARG	TFDP1	RPL37A	RAD50		PPP2CA	PIN1	SNRNP70	SNRNP70	GRK5	DDX1	SOX2	MRPL11
NUB1	THRA	THOC4	WDR5	GTF2I	UBE2L3	ACTB	NOL6		GAPDH	TUBA1A	SNRNP200	SNRNP200	PPP2CA	HSPA1B	PSMA5	POLR3F
SNRNP200	SMC1A	CSDA	KAT2B	HIST2H2BE	SYNCRIP	YWHAQ	ELP2		STAT3	STAT3	SMARCA4	SMARCA4	UBE3A	PAN2	HNRNPH1	MCM4
DDX3X	NCOA6	CCT2	SMARCC2	ADRBK1	INTS3	PRPF40A	PRPF18		CDC5L	LYN	CDK1	CDK1	HIST1H3A	CRK	RPLP2	DIMT1
DHX15	KHDRBS1	RARA	SMAD4	HNRNPD	SNRNP200	NXF1	SF3B4		ENV	CDC5L	AR	AR	ATM	PSMA7	DDX5	CCT6A
HSPA9	SMC3	PIAS1	CDKN2A	GNB2L1	SMARCE1	SNW1	IKBKAP		NHP2L1	NOS2	DDX21	DDX21	SYK	EMD	PPP2CA	PLRG1
RBBP7	SF3B4	EEF2K	PKM2	PCBP1	NFYA	ATM	GTF3C3		HGS	RPL19	SMAD2	SMAD2	SIRT2	RAB10	PHKG2	MRPL13
SNRPD1	THOC4	MSH2	SMARCA5	TTN	VPRBP	RPL24	CEBPZ		TUBA1A	HGS	MYBBP1A	MYBBP1A	LRIF1	USP39	SF3B1	EIF3L
GRB2	HIST1H1C	TP53BP1	NOP2	BCL6	PCGF6	STAT3	SNRPG		RPS11	RPL31	EEF1G	EEF1G	STK3	MAPK7	PPP2R1A	PEX12
RPS7	WDR77	IRS1	SUMO3	ERBB2IP	NR4A1	CHD4	UTP20		RPS14	RPS19	TERF1	TERF1	ENV	IMMT	XRCC5	HSPE1
U2AF1	CCNE1	CCT5	KPNA2	PRMT6	UBQLN1	HNRPDL	AQR		NOS2	OXSR1	CDK5	CDK5	A2M	RPL36	UBE2D2	GRPEL1
DDX17	CARM1	CHD4	NUB1	CHD3	DDX21	POT1	GTF2H2		SKP1	HIST1H4A	TCP1	TCP1	SMARCA4	PHACTR4	SLC25A5	VBP1
HDAC7	S100A9	PPP2CA	YWHAB	MDC1	TRA2A	RPL10A	BCAS2		HIST1H4A	HNRNPH1	BARD1	BARD1	GNB1	YBX1	MEPCE	FTSJ3
MED1	COPS2	EEF2	HSPA1B	POU2F1	UIMC1	HIF1A	SMC5		LNX1	HSPA9	STUB1	STUB1	CDK4	UBXN7	TUFM	POLD2
PIAS1	MYOD1	RPL23A	NXF1	BTK	SERBP1	SUV39H1	RAD1		NR3C1	RBBP4	RBM39	RBM39	SMARCB1	MAPK8	LMNA	GNB2L1
POT1	CBX8	RPLP1	E2F1	KHDRBS1	TRIM33	SAP18	TBP		RBBP4	NR3C1	EBNA-LP	EBNA-LP	HSP90AB1	RAD21	PSMB1	DHDDS
PPARG	SF1	NFKBIA	SRC	SMARCAD1	ZHX1	HSPA1A	NAA20		RPL19	EEF2K	PRPF8	PRPF8	FLNA	PSMA5	PML	VCP
PRPF19	UBE2E1	PCBP1	HDAC4	PTK2	NR2C1	CDK4	PDCD5		HSPA9	SKP1	SP1	SP1	HDAC9	INTS3	FBL	EBNA1BP2
EFTUD2	SRSF2	RPL32	CHD3	ZNF24	NSUN2	RPL18A	GTF2E2		OXSR1	NEDD4L	LMNA	LMNA	ZBTB16	CSK	CFTR	GTPBP4
PSMA2	TRIM27	DNMT1	SMARCA2	NR4A1	ATXN2L	UBL4A	HEATR1		RPL31	HNRNPA2B1	RPS27	RPS27	CDC20	RBM39	H2AFX	ATP6V1A
PSMA6	POLR2B	SNRPA1	CCT2	PRPF40A	USP39	SMN1	DHX8		RPS19	SYNCRIP	CCT5	CCT5	GNB2L1	FKBP1A	CDC5L	SARS
SMARCA2	H3F3A	RPS24	UBE2D1	LRP6	USP28	KAT2A	ESF1		SYNCRIP	RPS25	SFPQ	SFPQ	DISC1	CAV1	U2AF2	PELO
CHUK	PCBP1	NCOR2	STAT3	CTBP2	RANBP3	DDX17	YEATS4		CBX5	SRSF1	SNRPD2	SNRPD2	PRKCA	DNMT1	PSMC1	NSUN2
CREB1	USP11	MCM7	HIST2H2BE	FOXA2	ATXN1	SRSF5	ECD		EEF2K	RPL18	CSNK2B	CSNK2B	SKIL	EIF2S2	PSMD1	GINS1
SMARCC1	UBE2L3	RPLP2	HNRNPL	CEBPB	C20ORF20	RBMX	LEO1		HNRNPH1	RPL24	PKM2	PKM2	GADD45A	MAPK14	PSMA4	SNF8
TERF2IP	NUDT21	NCOA3	XPO1	SNW1	SETDB1	PAXIP1	NUP93		LATS2	RPS15A	RPLP0P6	RPLP0P6	MMS19	PRMT1	CBX5	VPS29
APC	EHMT2	SMURF1	TERF1	STUB1	ERCC6	SRSF3	NOP14		RBX1	RBX1	FAU	FAU	CLU	RPL12	PSMB5	PFDN4
FUS	SIAH1	TBP	NFKB1	SMC1A	HDLBP	GNL3	HRSP12		TERF2IP	NCOR1	CFTR	CFTR	CRK	RAF1	NCOR1	DPAGT1
NOP56	HMGA1	SKP2	RBX1	SMN1	UHRF1	PSMB8	REV1		HNRNPA2B1	ENV	NONO	NONO	NDEL1	PPP1CA	ACTB	MCTS1
NXF1	RUNX1	MRPL13	THRAP3	COPB1	UBE4B	E2F1	ELAC2		NCOR1	PPP2R1A	HDAC6	HDAC6	MAPK3	STAT3	PSMB3	EXOSC2
PSMA1	MCM3	BCR	RPL9	SUFU	ATR	XPO1	SEC24C		PPP2R1A	RPS26	CDC5L	CDC5L	ABL1	SLC25A5	TUBB	DCAF13
SKP2	PRPF6	RPS13	TP53RK	NFYC	HBP1	EWSR1	TRMT61A		SRSF1	RAD23A	PRKACB	PRKACB	SKP1	SH3KBP1	SNRPD1	NDUFV2
SMARCC2	SMARCD1	STAT1	HNRPDL	CDK5	RSL1D1	SNRPD3	DDX46		RPS25	RPS20	HIST1H4A	HIST1H4A	RUVBL2	RPS23	EWSR1	SF3B3
TP53RK	CCNA2	PCBP2	HIST3H3	CDH1	HIST1H1C	POLR2E	SART3		SUV39H1	RPL7	RPL32	RPL32	TBP	GTF2I	RPL36	ATIC
CTBP1	HNF4A	PRPF6	GNL3	HSP90AB1	CBX4	CHD3	ACP1		RPL18	HSPD1	RPS27L	RPS27L	NAA38	ING2	PSMD3	PGD
DAXX	MRE11A	TRA2B	SRSF2	IRF7	SRPK2	NOP58	STIP1		RPL24	C1QBP	PTBP1	PTBP1	ECT2	CCT7	PSMC4	POLE
ECT2	RAE1	HECW2	SUPT16H	LMO2	MSH6	SNRNP70	RTF1		RPS15A	ICAM1	RPL27	RPL27	LIG4	CHTOP	EEF2	XPO1
NFKBIA	BLM	PRMT5	CCT5	DHX9	XRCC1	MYBBP1A	CAND1		C1QBP	TUBB4B	RBBP4	RBBP4	PTEN	THOC4	CSNK2B	RPF2
PPP2R1A	RNF11	RAN	SAP18	KAT2A	TP53BP2	MED4	XPOT		ECT2	SF3A1	MST4	MST4	CLN8	RPS19	CDKN1A	RPL22
MED26	LIG4	TRAF2	SSB	RBL2	AATF	MED25	RAD23B		ICAM1	RPL7A	NOS2	NOS2	HNRNPK	RPS5	RAD23A	NSF
PSMC2	RBL1	YWHAQ	HNRNPH3	HNRNPK	YY1AP1	SMARCE1	GTF2A2		RPS26	KAT2B	SRRM1	SRRM1	GAPDH	ETV5	RPL27	METAP2
HIST4H4	SHFM1	TGFBR1	ATM	APBB1	PPP1R12A	RBM14	WDR48		CDC42	RPS5	PSMD2	PSMD2	RAN	MST4	KAT5	PCYT2
POLR2C	TAF9	NOP58	MTA2	BTRC	SUB1	RARA	MAEA		HSPD1	LATS2	HNRNPA3	HNRNPA3	HSPA1A	KPNB1	SYNCRIP	EIF3M
HSP90AA1	TRA2B	GTF2I	IKBKG	CLTC	CHEK2	FZR1	RAE1		MAPK8	SUMO3	ATP5A1	ATP5A1	CDK5	UCHL5	PSMD6	GUK1
IKBKB	CAMK1	RBBP7	PABPC4	CNBP	POLR2E	CCNB1	CD2BP2		RPL7	RPS7	CDKN1A	CDKN1A	LZTR1	HNRNPF	VIM	MPI
DYNLL1	UBQLN4	SF3B4	SF3B2	RHOA	HEXIM1	ACTL6A	SMARCA5		RPS20	ECT2	PPP2R1A	PPP2R1A	HIST3H3	RPS27A	HNRNPD	ABCE1
MAPK3	HSF1	RPS29	THOC4	DVL2	TBL1XR1	CTBP1	NOM1		SF3A1	WHSC1	SRSF3	SRSF3	SMN1	SP1	PSMD13	VPS18
SAP18	ACTL6A	NAP1L1	RARA	TGFBR2	MBD4	SF3B2	DHX38		SFN	CDKN2A	EFTUD2	EFTUD2	FBXO25	SPTAN1	RPS29	EIF2B5
TFAP4	CENPA	PUF60	PIAS1	UBE3A	RBMX	ANAPC1	UTP23		TCF3	MAPK8	CCT3	CCT3	APC	RSU1	PPP1CC	POLR1A
TP63	SSRP1	RPL38	CSDA	TNFRSF1A	SENP3	ADRM1	SNRNP40		HIST3H3	PRPF40A	JUN	JUN	JUN	RPL8	RPS27	SSRP1
C1QBP	SNRPB	UPF1	MSH2	CCT5	UHRF2	NONO	PPIL2		KAT2B	PSMC5	USP7	USP7	WDR5	ANXA5	RPLP1	PFDN6
HDAC9	UBR5	RPL5	TP53BP1	LRRK2	MBD1	PTBP1	NUP155		LRRK2	PRKACB	SF3B3	SF3B3	ERBB2IP	SIRT5	USP7	MARS
RBM14	MCM2	SON	STK4	BCL10	NUDT21	EPAS1	GPS1		PRPF40A	ABL1	KPNB1	KPNB1	PTPN6	U2AF2	MDC1	PWP2
VDR	EIF6	CARM1	CHD4	IRF9	MED4	HNRNPA3	IPO11		FYN	SF3A2	DDX1	DDX1	ARF1	NFYA	PSMD7	PIGS
PSMC3	CCDC85B	CBLB	SERBP1	MGMT	LUC7L2	SKP2	NOC2L		PRKACB	HIST3H3	CCT8	CCT8	PRMT6	ILK	FAU	UBA3
RANBP2	SON	KHDRBS1	KAT2A	HOXA1	NOP56	MED24	BTAF1		SUMO3	PRPF8	DDB1	DDB1	ITSN1	AP2M1	PSMC3	MCM6
SMARCA5	ACTN1	DAXX	EMD	NAA38	APEX1	CDC23	WDHD1		TUBB4B	HNRNPC	PRDX1	PRDX1	PRMT1	VAPA	PSMD14	COG4
CBX3	TPR	ACIN1	NOS2	UPF2	MLL	CBX3	POP1		ABL1	RPLP0	MYH9	MYH9	TRAF3	RAN	HIST1H3A	PSMA7
MSH2	SKIL	CBX5	RPL35	HSPB8	SRSF4	SMARCA5	UTP15		CDKN2A	SFN	DNAJA1	DNAJA1	PRDX4	CHUK	PSMA1	OSGEP
NEDD4L	MLH1	EPAS1	NFKBIA	ERBB2	KDM5C	DDX1	CHAF1B		TBP	SF3B1	SF3A1	SF3A1	H2AFX	ABCF1	STK25	FH
RAN	GTF2B	RXRA	PCBP1	GLI3	PRPF40A	MED30	NAA15		HDAC11	FYN	TERF2	TERF2	CHD3	DIDO1	LATS2	GPAA1
SNRPD2	MED12	SYVN1	DNMT1	MBP	ETS1	HIST2H2AC	HUS1		PSMC5	U2AF2	RBM14	RBM14	HSPB1	AKT2	DYNLL1	UQCRB
CDC20	NOP2	HIST2H2AC	SNRPA1	AMOT	RPS6KA5	RPS21	PPIL4		RPL7A	CDC37	RB1	RB1	BMPR1B	UBE3A	PSMD12	NTHL1
MAPK6	TAF10	ATF2	NEDD4	TOP1	MTA3	CDC16	IPO9		RPS5	ALB	HIST1H1C	HIST1H1C	ATF2	PSMC1	PSMB6	ADSL
MTA2	MED28	FAU	PPP2R1A	MBD3	DNMT3A	RPS12	RAD51		WHSC1	TUFM	SRPK1	SRPK1	DDB1	NR3C1	STK4	CDC45
SFN	MTA1	RPL29	PRDX1	HIF1A	JUND	SMAD1	TBL3		CDC37	RPL37A	FBXO25	FBXO25	PRPF40A	MBD1	PSMD8	MCM5
SRSF3	SERBP1	SND1	NCOR2	KEAP1	SUPT5H	RPS27L	DNA2		LRIF1	TERF2IP	SMN1	SMN1	TP63	KDM1A	REV	HSPA9
UBE3A	USP39	SNRPA	MCM7	NCOR2	PIAS2	RPL22	REXO2		PRPF8	PSMD2	CCT4	CCT4	PDZK1	XPO1	TERF2IP	EXOSC3
EMD	TRIM24	ARRB2	NCOA3	TINF2	ZCCHC7	MED16	EXOSC10		SF3A2	TBP	NEDD4	NEDD4	TGFB1	CALR	HIST1H4A	NDUFS7
PSMD11	IK	TOP2A	SNCA	PIAS4	KLF5	TADA2A	DDB1		HNRNPC	SUV39H1	RPL36	RPL36	SYT1	RPLP1	RBBP7	EARS2
SNRNP70	TCERG1	FBXO25	PPP2CA	EIF6	DYRK1B	NEDD4	NUP62		RPS7	KPNB1	RPL10L	RPL10L	MEPCE	PATL1	TOP1	PITRM1
SRSF5	NR4A1	TRA2A	GRK5	MBD1	ZFR	PPP1CC	CIRH1A		STK3	HDAC11	RPS15	RPS15	KPNA2	CDC42EP4	NBR1	DTYMK
MCM7	HNRNPL	RPL11	UCHL5	ITCH	RPRD2	MED13	SMNDC1		CCDC85B	TOP1	SERBP1	SERBP1	ANXA7	RBM4B	IGSF8	KIN
HIST2H3C	CBX4	CREB1	TBP	RNPS1	SMARCD1	COPS3	COPS4		EEF1G	LRIF1	XPO1	XPO1	HIST1H4A	EEF1D	PRKACA	SAMM50
LYN	SUPT5H	TP73	SKP2	MTAP	POLR2C	DDX3X	DGCR14		STAT1	LRRK2	SKP1	SKP1	TSG101	SNRPD2	PSMC6	SF3A3
PKM2	GTF2I	HDAC7	PSMA2	HMGA1	DKC1	NCOA3	BMS1		U2AF2	SRRM1	MDC1	MDC1	DDIT3	TAF1B	HDAC6	MRPL15
PSMB1	SMAD9	TP63	PSMA6	UTP14A	KHDRBS1	ANAPC7	TXNDC9		APC	CDC42	ISG15	ISG15	UPF2	IKBKG	PSMB2	MCM3
PSMD1	SREK1	RAD23A	STAT1	PAX3	TDP2	DNMT1	TFIP11		KHDRBS1	STAT1	SHC1	SHC1	LRP1	CLTC	SUV39H1	PPP2R4
CCNB1	NBN	TCF3	PCBP2	KCNB1	SRSF11	HDAC7	PIN1		KPNA2	MST4	TUBA1C	TUBA1C	TFF1	CDC42	TCP1	VPS16
DNMT1	GTF2F1	RSL1D1	PLK1	CBX3	POLA1	MED21	XRCC6		KPNB1	STK3	CLTC	CLTC	TUBA1A	TAF6	HNRNPA2B1	RPIA
TP73	HNRNPA3	GAPDH	PRPF6	RPA1	SRSF2	BUB1B	ZNF593		RAC1	TCF3	PPP2CA	PPP2CA	ITGA7	FASN	MED29	MRE11A
DDX21	MCM6	PRPF3	TRA2B	LSM7	SAP30	RPS28	UTP18		RPLP0	KPNA2	HNRNPH3	HNRNPH3	CD81	TUBA1A	HSPA1A	SACM1L
PSMA5	CHAF1A	CCT4	ENO1	SUV39H2	MCM3	MED11	ESD		SF3B1	EEF1G	WHSC1	WHSC1	IL1A	E2F1	PAXIP1	MRPS14
SIRT2	DNMT3B	HNRNPAB	HECW2	MPG	POP1	INTS3	MSH3		SRRM1	RPL21	SF3A2	SF3A2	GNAQ	SFPQ	SF3B3	PHF5A
SRSF7	HNRNPH3	RPL4	PRMT5	RBBP7	ELK1	RPL8	NUDT21		TOP1	EEF2	NOP2	NOP2	TADA2A	FBL	CCT2	TMEM165
ATR	ACIN1	RPL27	RPS27	EHMT2	AKAP8L	KPNB1	PSMG2		TUFM	RPL14	ADRB2	ADRB2	IGF1R	GTF3C1	SRRM1	RAN
BCL6	CSDA	SNRPB	UBE2D3	CLIC1	MEF2D	TAF9	DDX54		PSMD2	CBX5	PSMC5	PSMC5	RPS6KB1	SLC25A3	MAPK1	GRWD1
FOS	GNL3	RPL10L	MYH9	NCOA3	ACTL6A	TP53BP1	GTF3C5		RPL37A	FBL	RBMX	RBMX	E2F1	PRKCI	MST4	SND1
SETDB1	RBL2	ALB	PSMA5	KPNB1	H2AFY	TAF6	HAT1		ITCH	DDX3X	SOX2	SOX2	TAB2	SAMHD1	SNRNP200	SNW1
EEF1G	DNMT3A	UBC	CHUK	PTGS2	PHB	COPS4	POLK		LIG4	NOP56	KDM1A	KDM1A	EZR	TERF2	RPS15	DPM1
HNRNPA0	MEN1	TADA2A	RAN	PIAS1	FAM60A	UPF1	TCF25		MST4	ITCH	IKBKG	IKBKG	HCFC1	GNB2L1	MED10	ATP6V1F
MYBBP1A	CHEK2	GTF3C1	NOP58	TXN	RAE1	PRPF3	DCAF7		GAG-POL	KHDRBS1	SRC	SRC	RBX1	PPARG	RPL35	RUVBL2
PSMA7	HNRPDL	PIAS4	GTF2I	MED31	ETV5	ATXN1	ABT1		NFKB1	SFPQ	ATF2	ATF2	CYB5A	SF3A2	NOP2	PFDN5
CDK8	KRT18	PAN2	RBBP7	SKIL	BCL3	TRRAP	DDX47		RPL14	LNX1	RPL29	RPL29	UBL4A	MAP2	DDX1	MAT2A
CHD4	NOP58	MATR3	SF3B4	CDC6	EHMT2	MSH2	RSL1D1		BAG6	SF3B3	PML	PML	BTRC	AEBP2	BTRC	PDHB
ITCH	TNFRSF1A	CTBP1	NAP1L1	MTA1	SKIL	PRPF6	MDN1		EEF2	NFKB1	RNPS1	RNPS1	UIMC1	RPL19	HDGF	EIF2B1
RBMX	CHEK1	MRPS9	PUF60	ATXN1L	DDX1	TRA2B	TRRAP		MDFI	HNRNPF	KPNA2	KPNA2	CTBP1	SYK	PSMD11	PES1
TLE1	KDM5B	SSRP1	PSMC2	ATP6V1B1	LYAR	PLK1	UCHL3		RPL21	APC	TUBA1A	TUBA1A	HERPUD1	MRPL49	YWHAH	GSS
DDX1	PPARGC1A	RRP1B	UPF1	ZBTB43	HIST2H2AC	RPL30	U2AF2		CHD3	RPL22	U2AF1	U2AF1	RUVBL1	PRKAA1	PSMB7	IMP3
HNRNPUL1	PRMT6	CCND1	PSMD11	PLCG1	TP53RK	SF3B4	TDP1		FBL	RPS18	PPP1CC	PPP1CC	HDAC7	RPS6	C1QBP	PSMB6
SART1	APBB1	CCT3	SON	EIF4A3	CDYL	YWHAE	IPO4		NOP56	NONO	PRPF19	PRPF19	ZSCAN1	TRAM1	NUB1	POLE2
YWHAQ	CTBP2	CCT8	CARM1	SRRM1	KRT18	TERF2IP	THOC1		PRMT1	CHD3	KAT5	KAT5	C3	CHEK2	HDAC4	CDIPT
FBXW7	GTF3C1	MSH6	DAXX	TRAF3	DNMT3B	PPARG	LTV1		PRMT5	PRMT1	HNRNPL	HNRNPL	SET	EIF4E2	RNPS1	GPN3
FZR1	SSB	TPR	ACIN1	ZFP64	SRSF7	ANAPC2	GTF2H5		DDX3X	RAC1	RBX1	RBX1	CDK6	HAUS6	ADRBK1	POLA1
ESR2	KPNA1	RBM4	CBX5	PHF1	POLR2B	HNRNPL	PRPF4B		PIK3R1	PRMT5	GNL3	GNL3	ARIH2	HDAC6	GNL3	PFDN2
PSMC6	CBX1	HDAC11	EPAS1	NR5A1	MYB	RPL13	COPS3		SF3B3	GAG-POL	SNRPD3	SNRPD3	PTK2	RPA1	HIST3H3	EIF5
RAF1	HIST1H1A	MRPL9	RXRA	HOXA9	MCRS1	HNRNPH3	REV3L		SFPQ	RPL12	PAXIP1	PAXIP1	LATS2	PWP1	PSMB4	KPNB1
ADRB2	RAD50	IRS4	RPA1	TNK2	IKBKAP	PPP2CA	PATL1		UBE2N	CCT2	CBL	CBL	HSPA9	TUBA1B	NOP58	ODC1
HCFC1	RFWD2	MRE11A	PSMD1	STX1A	MED20	ANAPC4	RRS1		HNRNPF	SNW1	YY1	YY1	BCL2	PSMA2	RXRA	TALDO1
SET	MSH6	SRSF9	HNRNPH2	FUBP3	BAG1	ANAPC5	MYBBP1A		NONO	RPA1	EIF4A1	EIF4A1	MGMT	MMS19	NOTCH1	COG6
SF3B2	PIAS2	CCT6A	HIST2H2AC	GORAB	HMGB1	DDX21	DNAJC8		RPA1	RPL13	PABPC4	PABPC4	NR4A1	HNRNPA2B1	PIK3R1	ALAD
SNRPA1	PRPF4	MRPL15	ATF2	EIF2AK2	MAFG	RPS17	RPP30		RPL22	YWHAH	GRK5	GRK5	TCEB1	SMYD3	NFKB1	VPS35
SNRPD3	AIRE	RPLP0	TRAF6	PKN1	CSDA	HDAC6	SAE1		RPS18	PIK3R1	CAMK1	CAMK1	SGTA	CDK5	ERBB2	MCM7
THRAP3	SUMO4	CBX3	SND1	CDKN2A	CPSF1	NCOA1	RECQL		SMARCAD1	SMARCAD1	SIN3A	SIN3A	STAT1	ALDOA	CDK4	PA2G4
CCND1	RBM8A	MRPL11	SNRPA	CBX1	TRRAP	MED6	WRNIP1		SNW1	BAG6	DYNC1H1	DYNC1H1	PICK1	RB1	SMN1	ERCC5
PIAS4	TOP2A	TUBA1A	SMC3	ILF2	HNRPDL	POLR2B	POP4		YWHAH	RPS9	PCBP1	PCBP1	EIF4A3	RPS6KA6	SMARCC1	RQCD1
TRRAP	TAF1	CCNE1	FLNA	E2F1	NCOA6	MTA1	RNGTT		CCT2	RPL17	NOP58	NOP58	PRKACB	PRRC1	MED12	RFC1
PTBP1	SND1	COPS2	PSMA4	STAT5A	RBM25	PRMT1	TAF2		RPL12	RPL8	RPS29	RPS29	PDIA3	SRPK2	GAPDH	MRPS16
USP15	MED10	TAF15	TOP2A	ISL1	BCL6	TAF10	XPA		AP2M1	CCDC85B	CSK	CSK	CD59	DNAJB6	U2AF1	SF3B5
UTP14A	MGMT	SMARCE1	FBXO25	LCK	NCOA1	RBL1	DMAP1		ATM	RPL15	BTRC	BTRC	CERS2	DDX18	PRPF19	CS
PSMC1	PA2G4	TCERG1	PSMC3	USF1	PRPF19	STAT1	BECN1		RPL13	YY1	SRPK2	SRPK2	TRIP6	ATXN3	CDC20	DPH1
NCOA1	GADD45A	DEK	PSMA7	MAX	NCOA2	TCF3	RAD17		RPL8	PKM2	PRPF40A	PRPF40A	RBBP4	MPG	SNRPD2	TYMS
PSMA4	RBBP5	MRPL32	TRA2A	HIST1H1C	HP1BP3	UBE2D3	ASCC3		CHUK	UBE2N	CDKN2A	CDKN2A	SRSF1	TRIM39	SUMO3	PUS1
RPA2	CPSF6	MRPL12	G3BP1	YBX1	UBR5	CDKN2A	TTC37		MLH1	RPS10	HNRPDL	HNRPDL	GOPC	SIN3A	FYN	DDX56
SMARCE1	ATF4	KHSRP	CREB1	GNB2	POLR2H	MRE11A	GLTSCR2		RPL17	CHUK	HNRNPUL1	HNRNPUL1	ERBB2	SRSF6	WDR5	GTF2H3
HDAC8	SART3	CSNK1E	TP73	FOS	BHLHE40	MED17	NUP54		RPS9	AP2M1	PRMT1	PRMT1	SFN	PRR14	EFTUD2	MRPL12
KHDRBS1	MED21	UTP14A	CCT4	POLR2J	MGEA5	NUB1	INO80		TADA2A	LIG4	PCBP2	PCBP2	DYRK1A	ERH	HNRNPC	TXNL1
NCOA6	THRB	RAD50	HDAC7	TNIK	TNFRSF1A	RANBP2	AATF		TP63	SNRNP200	EMD	EMD	LNX2	MDC1	SMARCB1	IPO7
SMAD7	MED17	SAFB	MMS19	PRKCD	GATA1	PPP2R1A	TMEM115		WDR5	CLTC	MCM7	MCM7	SH3GL2	EIF2S1	COPS3	SURF1
THRA	HNRNPH2	PPARG	TP63	NKX3-1	GTF2A1	MAPK8	RRP9		YY1	DHX15	THOC4	THOC4	CDC37	BYSL	NR3C1	NSA2
CCT2	MDFI	HCFC1	RAD23A	NONO	EXOSC10	FOS	PPID		CLTC	ATM	HIST4H4	HIST4H4	SRRM1	CDK7	RBM39	CSE1L
CCT5	TRA2A	MRPL23	CDK5	CBFA2T3	RCOR1	VDR	PPP3CA		EPS15	RARA	NOTCH1	NOTCH1	TSC22D1	UBB	HNRNPF	MDH2
POLR2E	PCBP2	FOS	TCF3	UIMC1	MED25	HIST2H2BE	XRCC5		PKM2	WDR5	UBE2D1	UBE2D1	CREB1	ARF6	UBQLN4	PSME4
PRDX1	NCOA2	EIF2AK2	RSL1D1	PSEN1	UBTF	CREB1	NSMCE1		RAF1	CCT3	IQCB1	IQCB1	MDC1	ATG7	MAP3K7	SMC2
SMC1A	TAF6	RPL9	PRKACA	NFKBIA	ARID1A	COPS2	POP5		RARA	IKBKB	STK3	STK3	HMGB1	CCT6A	MTA2	WDR36
SMC3	ERBB2	CCT7	PSMC4	WDR82	UTP14A	HNRNPUL1	MCM8		RPL15	TADA2A	PRKCD	ENO1	HDAC11	NAPG	YY1	MRPL2
SUPT16H	MED24	TRRAP	PRPF3	MYD88	RAVER1	MAPK3	PPP1R7		SETDB1	CCT5	ENO1	PRKCD	CAV1	DYRK1A	RPL29	EMG1
ZBTB16	MED14	CSNK1A1	HNRNPAB	PSMD4	SRSF10	SHFM1	WDR75		UBE3A	RAF1	PSMA6	PSMA6	ITSN2	NUSAP1	MED28	PGM3
MLL	MBD3	SMC1A	UBE2D2	SMARCA2	LMNB1	IKBKB	TAF13		ANXA7	RNPS1	UCHL5	UCHL5	JUP	ACIN1	HNRNPA0	STX5
PRPF3	E2F4	VDR	SNRPB	FANCM	MED21	NCOA6	CWC27		DHX15	RPL18A	RAN	RAN	ISG15	STAU1	ABL1	CCDC12
PSMC4	HUWE1	USP11	GTF3C1	SRSF1	HNRNPA3	KPNA2	DHX16		IKBKB	SLC25A5	FLNA	FLNA	TRIM32	CREB1	COPS4	DDX18
CCDC85B	APEX1	MTA1	RPS15	U2AF2	BRD4	COPS7A	UTP11L		RPS10	RPL3	G3BP1	G3BP1	PTK2B	G3BP2	IQCB1	EIF3H
PGR	PPP1CB	UBE3A	TADA2A	SLC3A2	RBBP5	MCM7	SYMPK		SMAD1	TP53BP1	SND1	SND1	FXR2	KAT2A	PSMA8	IMP4
PUF60	NRIP1	MRPL40	PIAS4	ZFP36	PRPF4B	THOC4	WRAP53		SNRNP200	TP63	PSMA5	PSMA5	CALR	NRIP1	SMARCA2	EIF3I
UBE2E1	SRF	GAB2	MATR3	EEF1D	BCCIP	INTS6	RNF10		ERBB2	PRKCD	HIF1A	HIF1A	ACD	MCM5	MED9	SRP68
AURKA	NFE2L2	SF1	CTBP1	GPS2	ZEB2	MBD3	NAA10		MAP3K7	UBE3A	SLC25A3	SLC25A3	HIST2H2BE	RPS2	PRKACB	SNRNP200
EHMT2	NR0B2	BAZ1B	SSRP1	SH3BP4	ATF7IP	RPS3A	CDC6		MAPK3	RBM39	EPRS	EPRS	ADRB2	MAD2L1	XPO1	ETFB
LIG4	PABPC4	CAMK1	RRP1B	YY1AP1	ETV6	MED22	SYVN1		PRKCD	ANXA7	ICT1	ICT1	NCOR1	SHMT2	PLK1	LIG1
UPF1	CDK7	ACTL6A	CCND1	KLF2	RSF1	PIAS1	DSCC1		RNPS1	SETDB1	NAP1L1	NAP1L1	FBXW7	BARD1	UBE2D3	ATP5O
WDR77	SNRPA	MRPL39	MCM3	SMAD7	BASP1	GNB2L1	MED31		TP53BP1	MAP3K7	CCT7	CCT7	COIL	SEC24C	GNB2L1	ZC3H15
CBX8	BANF1	ILF3	MSH6	MTA2	NR0B2	ATR	RANGRF		CCT3	RPLP1	PSMD11	PSMD11	GNAI1	NUDT16L1	LYN	POLR2D
CDC27	BRCA2	MED1	IKBKB	BBS1	RFC1	RUNX1	FAN1		CCT5	EFTUD2	IL7R	IL7R	VTN	PTMA	ATF2	DUS3L
HIST1H1C	BAZ1B	ZBTB16	TPR	SRA1	TCERG1	RBL2	NOC4L		HDAC7	EPS15	NR3C1	NR3C1	RRP1B	SUB1	DHX15	ATP5D
MYOD1	CDT1	HP1BP3	SPTBN1	LYAR	IRF2BP2	POLR2H	ACLY		ITSN1	ERBB2	TRAF6	TRAF6	APPBP2	CFL1	CDC27	FARS2
SF3B4	TSG101	BLM	MST4	VIM	STRN3	BLM	BLMH		DISC1	RPL9	HSPA1L	HSPA1L	PABPC1	LDHA	CCT3	EIF2S2
THOC4	RING1	HMGA1	RBM4	CD2BP2	HIPK2	SMC1A	MUTYH		IGBP1	SRSF3	SSB	SSB	XPO1	TMX3	CHUK	FECH
XIAP	MED29	ALK	ABL1	POU5F1	RANBP1	SON	MSH4		RPL18A	DYNC1H1	CCT6A	CCT6A	ATXN3	CISD2	CDK8	NOP10
CARM1	SAFB	NCBP1	HDAC11	UCHL5	CPSF2	MSH6	ARFGAP1		FUS	CEBPB	SMAD4	SMAD4	MAPK7	PHGDH	HTT	PRPF3
COPS2	SF3A3	CUL3	MRE11A	PRPF8	CDK7	PSMD5	UTP14A		RBM39	RPS27A	PSMA2	PSMA2	CTBP2	EIF1AX	SART1	SGPL1
H3F3A	ASH2L	HSPA8	SRSF9	GCH1	TRIM32	RING1	VPS72		RPL3	SMAD1	PIN1	PIN1	IMPACT	RPL37A	RPL38	RPS27
SF1	UBXN1	SUV39H1	DYNLL1	SMARCB1	BRD2	SMC3	XPC		SLC25A5	PSMA2	HIST1H3A	HIST1H3A	RPSA	JAK2	NCOR2	SNRPD2
UBE2L3	PHB	AP2A2	CBX3	GLP1R	SSRP1	ATF2	ASF1A		SMARCB1	MLH1	UBE2D3	UBE2D3	HAX1	TBCD	MED19	RRP12
CCNE1	COPS4	GSK3B	CCNE1	GNAI3	SP3	SNRPB	PRPF39		CAV1	SMARCB1	SUMO3	SUMO3	GPRASP1	MAPK1	SYK	UFD1L
HMGA1	NAP1L1	ITSN1	COPS2	EXOSC5	SON	SUPT16H	WIBG		RXRA	RPL27A	MAPK1	MAPK1	RPA2	SAFB	DDX3X	NDUFS2
NUDT21	SRSF9	TOP2B	NUDT21	DDX5	AEBP2	RPL32	SNRPC		CEBPB	PSMC2	SPTAN1	SPTAN1	TRAF1	USP7	RPA1	POLR2I
PCBP1	WDR48	HSF1	TAF15	MLH1	SF3B3	FUS	ATR		DYNC1H1	SNRPD1	CSDA	CSDA	NUP98	NAA25	MYBBP1A	NADSYN1
POLR2B	PHB2	KPNA1	SMARCE1	YWHAQ	UBA2	FANCA	HUWE1		EFTUD2	IGBP1	RANBP2	RANBP2	UBE2G2	SDF4	CDC42	ELP4
PSMD3	MED19	GRB10	TCERG1	HOXD4	RBBP8	SNRPE	TAF5		PSMA2	SPTAN1	UPF1	UPF1	HNRNPC	RAC1	EEF2K	KRR1
S100A9	KIAA0368	CIRBP	KHDRBS1	TFRC	ZC3H18	TFAP4	RRP15		RPLP1	RXRA	SNW1	SNW1	STK4	CDK16	STAT3	MEMO1
SIAH1	MECP2	SART3	DEK	DNAJA3	SIRT2	RSL1D1	TBCA		SPTAN1	HDAC7	HECW2	HECW2	TCF12	FRMD8	TRAF3	GINS4
TRIM27	MYB	CCNA2	AIFM1	HIPK3	ABCF1	COPS8	POLE3		SRSF3	MCM7	PSMA7	PSMA7	FGFR3	DNAJA3	PRPF40A	COG3
USP11	RRP1B	BCLAF1	KHSRP	RAD23B	SENP1	CSDA	ATE1		UBE2E1	MAPK3	PSMC2	PSMC2	RGS2	AIFM1	MCM7	YARS
MCM3	MAX	ERBB4	SET	RBX1	PBX1	TRA2A	UTP3		MCM7	PSMD11	SRSF5	SRSF5	PPP2R1A	MED28	CCT5	TRMT6
RAE1	RBM4	DNMT3B	UTP14A	IPO11	CREM	MED15	PARK7		PSMC2	U2AF1	WDR5	WDR5	MAP1LC3A	ELK1	CASP8	EFTUD1
RUNX1	CCNT1	MRPL38	RAD50	ABL1	NBN	RPL27A	MED10		RHOA	PSMA6	PRMT5	PRMT5	KPNB1	PPP1CB	SMARCC2	VPS52
SRSF2	HIPK2	POLR2E	PHB	ID3	C11ORF30	FBXW7	HDLBP		RPL9	RPS28	CDC37	CDC37	TNFRSF1A	RPL10	TUBB4B	RNMT
YAP1	RPS27L	POLR2B	SAFB	MYCBP	RCOR3	RRS1	RAD9A		SMAD9	ITSN1	ATP5B	ATP5B	UBR5	FIP1L1	SNRPA1	PWP1
PSMD13	UHRF2	FTSJ3	PPARG	SS18	MGST3	BCL6	MLH3		USP15	FUS	DYNLL1	DYNLL1	ACVR2A	RFWD2	UPF1	CPSF3
SMARCD1	USP4	MCM6	HCFC1	ZBTB9	MRE11A	RPS2	HIRA		DDX1	CAV1	PSMD1	PSMD1	NFKB1	SLC25A6	EPS15	NDUFS1
UBQLN4	IQGAP1	RUNX1	PSMC1	CEP350	COBRA1	NFKBIA	DNAJC2		FLNA	EMD	SH3KBP1	SH3KBP1	IGBP1	FMNL1	CHD3	EEF1G
AURKB	NUMA1	OS9	ADRB2	NPAS2	GNL3	PSMD10	RBM28		HIF1A	DDX1	SRSF7	SRSF7	DLG3	TK1	SFPQ	ETFA
BLM	FHL2	RPS27L	FOS	SSBP3	DDX24	PIN1	UBE3C		PSMA6	HIF1A	EIF3E	EIF3E	APOE	HSF1	TCEB1	PRPF19
CCNA2	UBE2E3	SRSF6	PPIA	HOXC9	SLU7	COPS7B	PAF1		PSMD11	RBBP7	LARP1	LARP1	CEBPA	CHEK1	HSPD1	UPF1
HNF4A	TAL1	SRSF4	PSMD3	ZNF446	NUP93	SRSF2	NGDN		RBBP7	TCP1	HSP90B1	HSP90B1	PSMA7	DSN1	ICAM1	CDC5L
MRE11A	LUC7L2	MBP	NSUN2	TRIB3	BLM	SNRPA	POLR3D		RPL27A	USP15	CRK	CRK	CDKN2A	PML	NOS2	SBDS
RBL1	RFC4	CD81	TRRAP	DGKQ	KRR1	ESR2	TRIP13		RPS27A	PSMA1	EIF6	EIF6	THBS1	WHSC1	KAT2B	NCAPD2
PRPF6	SREBF1	KIT	HTT	HDAC11	TCF12	CCNA2	ELOF1		SNRPD1	RPL10A	SMARCB1	SMARCB1	TAC1	TRMT2A	SFN	SUPT6H
PSMB5	TCEB1	ATR	S100A9	NR4A2	TAL1	RBBP5	NAF1		U2AF1	CSK	SF3B2	SF3B2	RANBP9	C22ORF13	TINF2	ATP6V1B2
RNF11	DDIT3	MLL	SMC1A	MAPK9	RXRB	FTSJ3	GPATCH1		CSK	SNRNP70	TUBA1B	TUBA1B	HLA-C	C7ORF41	TCEB2	SSU72
SHFM1	GATA1	H2AFY	VDR	ELF3	KIAA1267	MKI67IP	SRRT		EMD	PSMA7	PBK	PBK	TOP1	TBC1D20	CCT8	NOL10
TAF9	ATF3	DAB2	USP11	WDR77	BAZ1B	RBM4	WDR43		PRKCA	MYH9	SART1	SART1	CALCOCO2	TMEM180	SKP2	CNOT1
CENPA	TAF15	MYOC	MTA1	ATR	GRK5	POMP	ERCC6		PSMA1	UBE2E1	PSMD3	PSMD3	THRA	MDM4	POLR2C	RER1
EIF6	CSE1L	ILK	UBE3A	FGFR2	TRIM27	RFWD2	SAP18		PSMA7	PRDX1	STAT3	STAT3	GTF2I	PELP1	SNRNP70	RPL28
MDFI	COPS3	USP39	POLR2C	CALCOCO2	PGR	ASH2L	PNKP		RAN	DDX21	MCM3	MCM3	CFH	ETS1	EIF3A	ASNS
PTEN	FANCA	LUC7L3	SF1	SRY	ADAR	RPS18	SRP19		RPS28	FLNA	SMARCC1	SMARCC1	KAT2A	RPL14	SAP18	TNPO1
ACTN1	CCNA1	THRA	ITCH	HMOX1	SF1	PHKG2	RBBP4		E2F1	MDFI	HTT	HTT	NAF1	IPO9	MED18	UGP2
HSPA1B	ANAPC5	UBR5	BAZ1B	PHF5A	PUF60	MED23	DDX27		EIF6	DDX17	HNRNPAB	HNRNPAB	TEP1	SENP1	MED14	APRT
SMURF2	POU2F1	LYAR	CAMK1	RNF43	PRPF6	DAXX	DSTYK		TCP1	PSMB1	PLK1	PLK1	TNNT3	P4HB	IKBKB	GUF1
HSF1	TERT	CBX4	ACTL6A	CSTA	TPX2	ACIN1	UBE2I		TSG101	XIAP	EIF3A	EIF3A	CPT2	POT1	TSR1	EIF4A3
MLH1	MED31	TOPORS	PSMC6	HSF4	SKI	NBN	MED7		XIAP	DNAJA1	HNRNPH2	HNRNPH2	CHRNA1	PSMA4	CCT4	EIF2B2
PSMD7	UBB	STAT3	NUMA1	CCNDBP1	DNAJB6	YWHAG	SLC11A2		CDK6	PSMA5	PHB	PHB	RXFP3	RPS26	OXSR1	SLU7
SKIL	TOPORS	MET	PSMD12	DNMT3A	C20ORF11	MLL	PINX1		MYH9	RAN	HIST2H2BE	HIST2H2BE	HLA-E	PAK2	CHD4	DARS2
TRA2B	ING1	IGF2BP3	MED1	ITPR3	ASCC1	RAN	U2AF1		PRDX1	SET	MMS19	MMS19	YWHAH	PPP2R5C	SMAD1	GNL2
ACTL6A	HMGB1	EPOR	ZBTB16	NHLRC1	NF1	HNRNPH2	RBM25		PSMB1	EIF6	AIFM1	AIFM1	NR3C1	KIF3A	JAK2	ZMPSTE24
CAMK1	TOPBP1	SMAD1	HP1BP3	GTF3C1	ARNT	EHMT2	NUP205		RPA2	E2F1	PUF60	PUF60	NEK2	CUL4A	HGS	EFTUD2
SMAD9	RAD51	MRPL44	BLM	GABRB1	KDM4A	PIAS4	TSN		RPL10A	DISC1	HDAC4	HDAC4	SF3A1	MSH2	SNRPD3	NPLOC4
BCL2	CDC23	RALY	HMGA1	SMYD1	HDAC11	TAF1	WDR26		SET	PRKCA	AP2M1	AP2M1	NCL	RPL4	CDK5	PIK3R4
MCM2	COIL	CD44	NCBP1	SULT1E1	FANCA	ILK	RRN3		SNRNP70	SNRPD2	QARS	QARS	EPS8	MAPT	HNRPDL	ISY1
MED12	TRIM21	SNRPE	SUV39H1	NRL	YEATS4	CBX4	POLH		ZBTB16	RPA2	SNRPA1	SNRPA1	CLTC	HBS1L	CDC23	MLH1
SSRP1	GTF2H1	LUC7L2	UBB	MYOD1	HNRNPUL2	POLR2G	MUS81		DDX21	RPS21	RPL26	RPL26	LGR4	YTHDF2	PTBP1	PCID2
TAF10	KIAA1967	RBL1	IK	MSN	HSF2	HCFC1	PRUNE		DNAJA1	RPS17	NCOR1	NCOR1	HIPK2	PFN1	AP2M1	SEC63
UBR5	SIN3B	MGMT	PRKCD	CD59	MKNK2	CCND1	TATDN1		HIST2H2BE	SKP2	EEF1D	EEF1D	ATF4	IARS	CDC37	EIF3G
GTF2B	MAD2L1	NCOA1	TOP2B	NR1H2	ZNF148	PCBP1	POLR3E		PSMA5	EPAS1	SLC25A6	SLC25A6	JAK2	SIVA1	DDX21	ARPC2
MED28	MED23	PELP1	HSF1	TRIP13	PPP6R3	GPS1	LYAR		SKP2	AHCYL1	YWHAH	YWHAH	LCK	HSPA2	AHCYL1	CHTF18
PSMB2	CTDP1	PIK3CA	KPNA1	FLOT1	ESR2	SMARCD1	ZNF207		AHCYL1	KAT2A	FASN	FASN	DAXX	UBE2E2	FBXO25	VPS41
PSMD8	SMAD5	SUPT5H	IGF2BP1	SFPQ	SF3B4	BCAS2	SHQ1		DAXX	PSMD1	NFKB1	NFKB1	SAT1	NAPA	SF3B2	RPL26
RPS27	PARK7	MRPL3	CIRBP	SUPT5H	CBFB	THRAP3	FRA10AC1		DDX17	TSG101	SUPT16H	SUPT16H	SHBG	BUB3	RBMX	USP39
SNRPB	TRIM33	MEN1	SART3	SMURF2	SRSF6	RPS29	SIN3A		EPAS1	RHOA	SPTBN1	SPTBN1	FANCA	NUP50	WIBG	PDXK
TRIM24	H2AFZ	TFAP4	RAF1	IGF1R	NUP62	ATF3	NAA38		KAT2A	HIST2H2BE	NUDT21	NUDT21	SNW1	SLX4	SNW1	COPE
LATS2	MATR3	SUMO4	PSMA1	COPG	EXOC8	INTS5	DMC1		BCL6	CDK6	SMARCAD1	SMARCAD1	COPB1	DDX42	HIF1A	PPAN
MAP3K7	SRSF11	CTCF	CCNA2	TARDBP	FUBP1	PUF60	SF1		HCVGP1	DAXX	ABL1	ABL1	TFAP4	TGM2	CEBPB	ERCC4
HSPB1	CDC16	IQCB1	BCLAF1	MEOX2	MAPK6	DNMT3B	HIST2H4A		RPS21	ZBTB16	PSMC6	PSMC6	CAPN1	APC	MAPK6	DDX6
KDM5B	DDB2	CSF1R	DNMT3B	TCF4	NFYC	IGF2BP3	PIR		SIRT2	HCVGP1	LRRK2	LRRK2	CANX	SCAMP3	ATM	NLE1
MTA1	RFC1	PGR	POLR2E	MAGOH	INO80C	CDK6	TSFM		SNRPD2	NFKBIA	PSMC4	PSMC4	IRF7	FOS	HNRNPA3	DENR
NR4A1	RBM10	PIAS2	HSPB1	MCM6	HAUS6	CCNE1	TSNAX		USP11	USP11	MATR3	MATR3	PARK7	H2AFY	SMARCE1	ALDH18A1
PRMT6	PPIA	SNRPF	RFWD2	USP15	WDHD1	DDIT3	PAFAH1B1		MBP	RPS12	HIST3H3	HIST3H3	MCM7	EIF4A3	ADRB2	ACTR2
SON	CDC73	RRP12	CAD	UBE2L3	TCF7L2	TSR1	TOP3A		NFKBIA	RPL35	PSMC1	PSMC1	CHEK1	MEPCE	DDX17	ASS1
TPR	ATXN3	KIAA1967	POLR2B	UPF1	MLL2	POLR2D	SNIP1		PSMD1	PTK2	PHGDH	PHGDH	STAT5A	PRDX5	MKI67IP	SMC4
USP39	RANGAP1	MDM2	FTSJ3	MCM7	TH1L	SERBP1	POLR1E		PTK2	NCOR2	THRAP3	THRAP3	MMP14	SND1	ACTR2	THOC2
PHKG2	RCOR1	ADAR	APC	HDAC7	SMYD3	ACTR8	COPS6		RANBP2	USP9X	UBE2D2	UBE2D2	GNAI2	ORC4	FZR1	GAR1
CASP8	CBX6	NCOA6	AURKB	GNA12	TRERF1	ARID1A	IWS1		RPS17	RPL30	SRSF2	SRSF2	TUBA1B	PIKFYVE	SRSF3	LSM3
FLNA	TRIM55	ING1	CBL	SMARCD1	KEAP1	CDK7	FAM50A		HDAC9	PRPF19	NXF1	NXF1	YBX1	ANP32B	SRSF7	PDHA1
G3BP1	RCC1	COPS3	MCM6	CRK	TAF9	SART3	TELO2		HIST2H2AC	RANBP2	STAT1	STAT1	ANXA2	SMAD1	TUBA1A	POLR3C
GTF2I	SIAH2	MCM2	EIF6	FZR1	NR1D2	MED8	TIMELESS		NCOA3	HIST2H2AC	CHD3	CHD3	IMMT	NEDD4	SRSF5	METTL18
UPF2	SKI	RPS9	AURKA	RAD51	FANCD2	TP53RK	SYAP1		NCOR2	IL7R	RSL1D1	RSL1D1	PPARG	NDEL1	CCT6A	VPS54
CBX4	TOP2B	SREK1	CCNB1	NCOA1	UBR4	APC	SAMHD1		RPL30	SRSF5	CHUK	CHUK	XRCC5	RPS3A	ANAPC1	SART1
CDKN1B	MED16	ZNF326	RUNX1	DLG1	RBM15	PRPF4	ZNRD1		USP9X	NCOA3	LUC7L2	LUC7L2	PAX6	ACTN4	STAT1	ASL
IK	POLR2H	PPP1CB	RPS27L	LDOC1	RPP30	SND1	MED6		YAP1	YAP1	RAD23A	RAD23A	ITGB1	HNRNPUL1	HDAC7	RPS4X
NOP2	SRSF10	RRS1	SRSF6	CTNNA1	AGPAT5	MED27	OGFOD1		CDH1	PSMC3	PPIA	PPIA	REV	E2F6	PLCG1	LSM5
PRKCA	RSL1D1	H1FX	MAPK8	SYNCRIP	HIST2H3C	INTS1	MOCS2		PRPF19	CAMK1	SKP2	SKP2	DHX9	LIG3	GRK5	PLAA
PSMB3	ATXN7	CDT1	SRSF4	STAT3	RBM4B	BAG3	UBLCP1		PSMC3	SMAD9	MAPK13	MAPK13	DYRK1B	NGLY1	POLR2E	RPUSD2
PSMB4	RUNX2	SNRPC	MLL	PTK2B	RAD23A	INTS10	TXN2		RPL35	CDH1	RPL28	RPL28	MECP2	HNRNPD	ACTL6A	GTF2B
PSMD12	ARID1A	RBM25	RPL36	TRIM23	SND1	SSRP1	TAF11		RPS12	MAPK13	ACTG1	ACTG1	SUV39H2	KPNA4	SMARCAD1	PGM1
SERBP1	CDC34	RBM8A	ATR	TAL1	DNAJB11	TXNL1	RBM17		SMURF2	CCT4	POT1	POT1	JMJD6	DYNLT1	IRAK1	CTR9
SUPT5H	NCBP1	ATXN1	H2AFY	SAP18	CDK12	RPLP2	NFS1		SRSF5	TP73	IGF2BP1	IGF2BP1	TRIM63	MECP2	WHSC1	PPWD1
TCERG1	LMNB1	SETDB1	USP39	RPA2	TNPO2	TCERG1	UBA5		TP73	NUDT21	RPA1	RPA1	MAP3K7	MEF2D	ALB	AIMP1
UBL4A	MED9	PA2G4	WDR77	EPS15	CTCF	SRSF9	HTATIP2		TRAF3	RPL38	SAP18	SAP18	GABARAP	SCO2	CCT7	ALG2
ANXA7	MED6	TGFBR2	LUC7L3	SLC9A3R2	KLF11	SMAD7	WDR74		ATN1	CCT8	DLG4	DLG4	SLC9A3R1	URI1	RBM14	WDR46
MYH9	ANAPC7	CDK5	SMAD7	HIST2H2AC	ALKBH5	TCEB2	SUPT3H		CAMK1	SUMO4	UBB	UBB	UTP14A	ARRB1	CBX3	UGDH
RBL2	MAGEA11	MRPL42	THRA	TCEB2	BRCA2	TCEB1	WDR82		IL7R	SMARCA2	PSMB1	PSMB1	GFI1B	CFTR	HSPA9	CWC22
BIRC2	DEK	ABCF1	UBR5	ITGA7	PA2G4	INO80B	RRP8		MAP1LC3A	SMURF2	IQGAP1	IQGAP1	ATXN1L	CSE1L	KPNB1	VPS11
HNRNPL	QKI	NOLC1	LYAR	HNRNPC	TRA2B	RPL10	IK		SUMO4	UBE2L3	SMARCC2	SMARCC2	CRKL	ZC3HAV1	ANAPC7	ATG3
SREK1	AICDA	POLD1	CBX4	PPIA	BYSL	MYOD1	NOLC1		MAPK13	SIRT2	P4HB	P4HB	NCOA3	COPS6	MED4	VARS
CHAF1A	KHDRBS2	NR4A1	TOPORS	ID2	WDR33	MCM2	HOXA2		NUDT21	SMARCC1	SNRPB	SNRPB	CHUK	HIST1H4A	CDC16	MVD
CTBP2	IGF2BP3	TERF2IP	PRKACB	ECT2	TFAP2C	RALY	ARFGAP2		PTPN11	SMARCC2	CEBPB	CEBPB	YY1	DDX39B	CSK	PDCD5
DNMT3A	RRS1	CPSF6	ECT2	DAG1	SPOP	MCM3	TOP2A		SIRT3	RBMX	TSR1	TSR1	ITCH	PRDX1	KPNA2	MAK16
DNMT3B	GEMIN4	UBE2L3	IGF2BP3	ALB	RASSF1	RPLP1	METTL14		TCEB1	HDAC9	SMARCA5	SMARCA5	IRAK1	MYH10	PRMT1	TBCB
FAF1	CTCF	H3F3A	SMAD1	RBM14	PMS1	RRP1B	SMU1		TLE1	SAP18	SNRPA	SNRPA	HNRNPM	CBX5	EIF3E	NHP2
MCM6	MED4	SF3A3	RALY	BTF3	AKIRIN2	BAZ1B	SUB1		UBE2L3	QARS	ANXA2	ANXA2	MAGED1	ZWINT	COPS2	POLR2K
NBN	ATN1	MYOD1	SNRPE	PRKCZ	WRNIP1	RPA2	RNASEH2C		ACTA1	HNRNPUL1	PGAM5	PGAM5	BAI1	ATP5C1	E2F1	IARS2
APBB1	TCEB2	USP15	PSMB1	GATA1	NPAT	NR2C1	CUL3		CACNA1A	HNRNPA0	SET	SET	RARA	EIF4E	MED30	ATPAF1
GTF2F1	PIAS3	NBN	LUC7L2	TRIM33	RYBP	RPL23	PPIL1		CCT4	MAP1LC3A	CAD	CAD	CBX1	FKBPL	INTS3	DCAKD
GNL3	MCRS1	VAV2	RBL1	SIN3B	MED23	NUP98	DDX17		CEBPA	RPLP0P6	NSUN2	NSUN2	HIF1A	IGF1R	MED24	CCDC124
MEN1	VPRBP	MBD3	MGMT	KRT1	PRAME	INO80C	PAPOLA		PLCG1	TRAF3	IARS	IARS	EIF2C4	CDC7	STK3	HSPA5
ACIN1	WWP1	DAZAP1	NCOA1	GNAI1	PWP1	RPS3	ZNF830		PRMT6	PLCG1	PSMC3	PSMC3	SHFM1	SNX1	RARA	SF3A1
CBX1	PPM1G	SRSF11	PELP1	NUDT21	POLR1A	RFC4	DR1		PTN	PSMC6	SF3B4	SF3B4	CBX4	GTF2E2	MED25	SRP72
CHEK2	SREBF2	CDK6	SUPT5H	BCR	SAMHD1	ANAPC10	THYN1		SMARCA2	CEBPA	SRSF9	SRSF9	COPG	DNAJA1	ADRM1	NAE1
CSDA	NSUN2	RBL2	MEN1	NR0B2	RNF8	NAP1L1	SRCAP		CCT8	SF3B2	KHDRBS1	KHDRBS1	SERPINB3	PSMA1	TNFRSF1A	ERCC1
HNRNPA3	MORF4L2	UHRF2	TFAP4	ERBB3	IKZF2	WIBG	URB1		CDC20	CCT7	ATM	ATM	SREBF1	PIK3R2	QARS	COPS2
HNRNPH3	HNRNPAB	TRIM27	SUMO4	ALOX5	CHD1	RPL27	FRG1		HDAC8	RNF11	IRS4	IRS4	POR	NOS3	KAT2A	AP1G1
KRT18	PCBD1	MYC	CTCF	UBE2E1	ANAPC16	MCM6	SIGMAR1		NXF1	SNRPA1	NFKBIA	NFKBIA	PPP2R4	PI4K2A	ATP5A1	POLA2
TNFRSF1A	PRPF31	RBM10	EEF1D	STAT1	PHB2	TP73	NSMCE4A		RPL38	SF1	BAG2	BAG2	CRHR2	ALB	NONO	SNRPD1
RPS4X	ZHX1	SNCA	STK3	VDR	SNAP23	FANCG	H2AFZ		SAP18	VDR	PAK1	PAK1	CSK	EIF4B	MED13	LSM6
ATF4	TSR1	GTPBP4	PGR	HIST2H3C	DNAJB9	TAF5	COPS8		SMARCC1	RPL10	HSPB1	HSPB1	PPP2CB	CRKL	CCNB1	ATP6V1C1
CHEK1	MCM4	SRSF10	PIAS2	DAB2	BRCC3	C14ORF166	NUBP2		SMARCC2	PPARG	ATAD3A	ATAD3A	VDR	RBBP7	CTBP1	SF3B2
GTF3C1	RNF20	DDB2	PSMB5	PABPC1	CCNA2	PLRG1	PDCD2		SYK	HSPA1L	RAF1	RAF1	GABARAPL2	APEX1	HIST2H2AC	GOSR1
PPARGC1A	TCEA1	SMARCD1	PSMD8	COIL	ZFP161	HSP90AB1	CPSF3L		VDR	MCM3	MSH2	MSH2	EIF6	ORC6	NXF1	PPAT
CCT4	POLD1	SKIV2L2	SNRPF	SFN	GTF2B	SF1	MSH5		HNRNPUL1	RBM14	TRA2B	TRA2B	MME	EIF2AK2	TRAF1	URM1
HIST1H1A	MED15	MRPL45	RRP12	GTF2A1	FXR1	RYBP	POLD3		HSPA1L	MYBBP1A	PA2G4	PA2G4	RAE1	RPS4X	DDA1	TIMM10
HNRPDL	CALCOCO2	DDX18	KIAA1967	ZNF496	HES1	EIF6	CCNC		PPARG	ATP5A1	E2F1	E2F1	PSMD5	STIP1	IGF2BP3	SKP1
KPNA1	ANAPC1	TUFM	TXN	RPS6KA5	PER1	GTF3C1	CDC73		QARS	BCL6	SSBP1	SSBP1	PSEN1	PAK1	HNRNPL	TRMT112
MED10	MED25	CHEK2	APEX1	TDP2	BOP1	CARM1	DNAJC7		RBMX	TRIM27	TUBA4A	TUBA4A	PPP3CA	TAB2	MED16	ATG7
NOP58	BCL3	FZR1	ADAR	JUP	DIDO1	EMD	CIAPIN1		TINF2	PIAS1	PSMA4	PSMA4	TOMM20	ACTG1	SMARCA5	ISCU
PIAS2	NOLC1	TRIM24	NCOA6	POLR2E	ARID5B	LYN	TMF1		HNRNPA0	TCEB1	TP63	TP63	DVL2	CCT2	MAPK8	GFER
PRPF4	UBTF	MRPL41	ING1	LEF1	TRIM23	ACTR5	TCEA1		PAK1	UBXN1	ACACA	ACACA	NFKBIA	KIF4A	STRN3	YARS2
PSMD6	WBP4	KDM5B	COPS3	U2AF1	ELL	MCRS1	COPS7B		PSMC6	ACTG1	TP53BP1	TP53BP1	BCL10	RCOR3	COPS7A	SUPT4H1
RBM8A	ERCC6	BCAS2	ESR2	DNMT1	KIAA1967	CBX1	GTF2A1		RNF11	TLE1	GTF2I	GTF2I	EHMT2	COPB1	DYNC1H1	OAT
RFWD2	KEAP1	CSE1L	MCM2	PRPF19	RBM23	EBNA1BP2	TAF7		RPLP0P6	HIST4H4	KHSRP	KHSRP	IKBKB	UBE2K	RAF1	CPOX
RAD50	NR1H2	EBNA1BP2	SREK1	LRP2	GTF2H4	CDKN1B	CUL4B		SF1	MSH2	KAT2B	KAT2B	VPS4B	PSMC4	PRKCD	MRPL17
SSB	DDX20	RPN1	ZNF326	ATF3	PDCD5	USP39	HSPA4		SF3B2	EIF3A	PSMB5	PSMB5	SNCAIP	RPS8	ACD	ATP6V0A1
AIRE	NPLOC4	RIPK1	EIF2C2	DTNBP1	ATF4	MTA3	TAF8		TNFRSF1A	PAK1	CSE1L	TCF3	ACTN1	RBL2	EIF6	GINS3
GADD45A	USP2	EEF1A2	PPP1CB	RGS9	ATXN3	GTF2B	PRC1		TRIM27	SYK	TCF3	CSE1L	DNM1L	CDC20	MAP1LC3A	PISD
MGMT	CNBP	RFC1	RRS1	NCF1	TIMELESS	HIST1H1C	SHPRH		ACTG1	TNFRSF1A	STAU1	STAU1	EIF2B1	UBE4B	MCM2	GCLC
MSH6	DAZAP2	HUWE1	H1FX	NCSTN	COPS2	CBX8	APEH		CCT7	PSMC4	RBBP7	RBBP7	IKBIP	ZEB2	CAV1	SMC1A
PSMB6	IKBKAP	MECP2	CDT1	PCGF2	XPO7	INO80D	DDX41		CREB1	POLR2C	RPN1	RPN1	SGK1	HIF1A	MED11	GINS2
RBBP5	SRSF4	POT1	SFN	CBX6	NHP2L1	DMAP1	RBM34		CTBP1	ATN1	MTA2	MTA2	KRT1	GABARAPL2	EPAS1	TMEM30A
SUMO4	RBM25	MKI67IP	SNRPC	MEF2C	PMS2	FAU	ADK		MCM3	PTN	TRAF2	TRAF2	PFDN1	MED9	ANAPC5	GTF2E1
TAF1	H1FX	BMX	RBM25	GTF2B	DDX18	MORF4L2	C9ORF78		PIAS1	HSPA1B	GAG-POL	GAG-POL	SOCS3	TGFBR1	CDKN2A	CLPX
BUB1B	NAA38	RPA2	IQGAP1	APOH	DUSP11	PCBP2	TAF1		POLR2C	RPS27	SRP14	SRP14	PTN	RPL11	MRE11A	CHMP6
CASP3	SVIL	DDX24	CDKN1B	SF3B3	HIST1H1A	SNRPC	TRMT5		PPP2CB	PTBP1	PLEC	PLEC	ACTG1	BCLAF1	STRN	BUD31
CLNS1A	STAT6	XRN2	CHEK1	SERBP1	FIP1L1	GRK5	EIF1AD		SKIL	ACTA1	IKBKB	IKBKB	IL1RAP	RPSA	MTA1	DRG2
E2F4	POU5F1	HIST1H1A	RBM8A	BANF1	PRC1	TAF4	PREP		SNRPA1	SLC25A3	KRT1	KRT1	PRKAR1A	EEF2	PIK3R2	SLC25A3
MBD3	LYAR	POP1	ATXN1	ZHX1	PAPOLA	G3BP1	SHFM1		UBXN1	CDC20	CHD4	CHD4	VPS35	TERF1	ANAPC4	NOB1
MED21	POLR2G	PPARGC1A	SETDB1	RAP1A	RAD54B	RPS19	BUD13		UNC119	LUC7L2	EEF1B2	EEF1B2	SMARCA5	LYN	ISG15	NIP7
MED24	SNRPC	DNMT3A	PA2G4	FHL3	JUNB	RBM8A	SRPK2		ATP5A1	PBK	TOP2A	TOP2A	PRNP	DFFB	RAC1	DOHH
RANBP9	KHSRP	NCOA2	PSMD7	SUMO3	TAF7	RAD50	TSEN34		BCL2	RPLP2	SMC3	SMC3	PHAX	C1ORF35	TAF6	NOC3L
SRF	PELP1	EPHA2	ABCF1	RUNX1T1	HNRNPH3	POLR2J	PRPF40A		CASP8	MED1	DHX30	DHX30	UBE2L3	ILF2	UBXN7	SUPV3L1
TAF6	PMS2	ATF3	NOLC1	XBP1	KLF13	USP15	CRBN		CBX3	NXF1	USP11	USP11	DAZAP2	LRIF1	RIPK1	DRG1
TSG101	OGT	WRN	PSMB4	CTNND1	HNRNPAB	RPL23A	PAXIP1		CLN3	CTBP1	NDRG1	NDRG1	SOCS1	RAB1B	CEBPA	HMGCS1
UBE2N	PMS1	SKIL	KRT14	LDB1	PRDM4	RAD51	APEX2		EIF3A	PSMC1	UBE3A	UBE3A	CASK	TRAF2	NCOA3	MTOR
CPSF6	NUP153	DKC1	POLD1	RAD1	HMGN1	PAN2	RAD23A		EZR	MTA2	RBM4	RBM4	DLG1	CLU	MED21	SKIV2L
MED14	USF1	IL6ST	NR4A1	FANCA	CTBP2	ABCF1	THOC5		HIST2H3C	CREB1	RARA	RARA	PPP4C	AFG3L2	SF3B14	MOCS3
MED17	ACTN4	COPS7A	TERF2IP	WBSCR22	DAZAP2	DNMT3A	THOC3		HIST4H4	HIST2H3C	ACIN1	ACIN1	CCNA1	RPL23A	PRPF6	ELAC2
MED29	UIMC1	RPS10	CPSF6	SMARCC1	E2F4	ZBTB16	TNPO3		HSPB1	BIRC2	PSMA1	PSMA1	MMP2	DAZAP1	MCM3	PFAS
NCOA2	SRSF6	MRPL19	UBE2L3	BMPR1B	DDB2	SUPT3H	THOC7		JAK2	CBX3	USP9X	USP9X	NUDT3	DUS3L	HNRNPH3	BCAT1
PA2G4	MDM4	MYB	PHB2	CHD4	MGA	VPRBP	ALKBH1		MED1	JAK2	DARS	DARS	SNRPD3	SKP2	RANBP2	PPA1
PSMB7	FANCD2	UBTF	CDC20	CARM1	CHTF18	HSPA9	RPRD1B		MSH2	PSMD3	TPR	TPR	KAT2B	RPL6	TP53BP1	DDOST
SART3	FOXO3	SRRT	PSMD13	TGM2	UTP20	FANCM	WRB		MTA2	PIAS4	DNMT1	DNMT1	FLNC	UBE2D1	JUP	SMC3
SND1	CBX2	MCM4	H3F3A	PIAS2	LUC7L	SAFB	PPP6R3		MYBBP1A	PPP2CB	SUMO4	SUMO4	ZNF24	BTK	PSMB8	TTC4
THRB	CIRBP	CSNK2A1	SF3A3	MAFG	CDV3	SET	SNRNP70		PSMC4	PUF60	LGALS3BP	LGALS3BP	LRP2	STK24	PPARG	NCAPH
TOP2A	TINF2	ARID1A	MYOD1	RPSA	DDX42	PGR	PPIH		RBM14	ACTN1	KAT2A	KAT2A	AURKA	APRT	BIRC2	ORC5
APEX1	BCAS2	TAF9	FAF1	PSMC5	GTF2E1	NCOA2	SMG1		RPL10	ESR2	HP1BP3	HP1BP3	IL23A	PABPC4	SF3B4	COPZ1
ASH2L	RELB	XIAP	SIRT2	GNAQ	HLTF	NFRKB	EPS15L1		SLC25A3	HSPB1	MYH10	MYH10	KRT15	WAC	ITCH	EIF2D
BRCA2	HP1BP3	CDC34	EIF3E	TNFRSF14	STK38	ITCH	TSEN2		A2M	PTPN11	DCD	DCD	ADRBK1	ZFR	GAG-POL	ADRM1
HUWE1	RALY	HDAC9	CRK	TAF1	NLK	HIST4H4	LUC7L		ACTN1	CASP8	TUBB2A	TUBB2A	PCBD1	MRPL24	RRS1	G6PD
MAX	USP21	YAP1	USP15	MED1	KDM3A	ATF4	NKAP		BIRC2	SF3B4	HCVGP1	HCVGP1	GAG-POL	CLP1	FKBP8	SDAD1
PPP1CB	WRN	UHRF1	NBN	MCM4	C1ORF124	IK	ALG11		FBXW7	SNRPD3	TGFBR1	TGFBR1	SSSCA1	SH3BP5	XIAP	SMC6
SPTBN1	CPSF1	RFC4	MBD3	ELL	GLE1	CBL	XPO7		LUC7L2	G3BP1	NCOA3	NCOA3	TXNRD1	SMARCC2	PTPN11	UBA1
BANF1	NLK	CDK7	SRSF11	RIPK1	E2F6	AURKB	ATXN2L		RPS27	EZR	HGS	HGS	SMURF2	PSMD2	BCL6	POLR1D
CDK7	COPS7A	BCL6	DAZAP1	CCND1	MATR3	ERCC8	EED		SLC9A3R1	S100A9	PRPF6	PRPF6	GNB2	RAB14	COPS8	TRMT11
HNRNPH2	CFL1	CBX1	CDK6	MSH2	DPY30	PARK7	C1D		CASP10	UNC119	SF1	SF1	SMC3	FUS	DARS	IPO5
MAPK9	HIST2H4A	AKAP8L	RBL2	VAMP2	CFL1	SF3A3	RPF1		COPS2	COPS2	SMARCA2	SMARCA2	HUS1	TOLLIP	NEDD4L	POMP
MAPT	CD2BP2	HIPK2	UHRF2	USP39	PPP4C	FBXO5	HSF1		ESR2	HDAC8	NOLC1	NOLC1	NBR1	CTNND1	MED6	NDUFA9
MED19	PRNP	ATXN2L	TRIM27	KCND3	PHF1	PSMB10	SSB		HSPA1B	TUBB2A	KIAA1967	KIAA1967	RBPJ	QARS	EIF3L	PPME1
NFE2L2	FTSJ3	NUP93	PSMB3	MBIP	FHL2	RPS6	RAD54L		ITSN2	SART1	PIAS1	PIAS1	PAM16	PRKCA	TAF9	CRCP
NR0B2	DKC1	POU2F1	RPL10L	CDC25A	NOP58	MLH1	PPIE		JUP	IMMT	LDHA	LDHA	TP53BP1	ARHGDIA	TADA2A	TBCD
NRIP1	UBE4B	SPRY2	RBM10	JMJD6	NUSAP1	TLE1	TAF10		PBK	PIK3R2	RRP1B	RRP1B	DCC	DDB1	TRRAP	DBR1
PCBP2	SPI1	SAFB2	GTPBP4	RAB5A	CHD2	EEF2	NEDD8		PIAS4	FAF1	ITCH	ITCH	DYNC1H1	HNRNPR	THOC4	KIAA0020
PSMD14	ANAPC4	EHMT2	SRSF10	CNST	ZNF554	TP63	PPIL3		PSMC1	CLN3	SSRP1	SSRP1	BLM	SIAH1	PTK2	EXOSC1
PSME3	PPP2R4	SPTAN1	DDB2	OGT	DYRK1A	SRSF4	UPRT		PTBP1	UPF1	ECT2	ECT2	BCAN	EIF3F	CALU	MSRA
RING1	TBL1X	DPF2	SKIV2L2	PLAU	RPP14	UBE3A	DHX35		S100A9	BCL2	COPS2	COPS2	NONO	HTT	MSH2	UPF2
TRA2A	BCLAF1	BLNK	NFE2L2	MED26	NFX1	RAE1	UPF3A		UPF1	PCBP1	EIF3I	EIF3I	USP15	H2AFV	UBE2N	GNPNAT1
WDR48	ZWINT	NUP153	APBB1	APOB	SETD8	MED7	SMARCD1		AURKA	SMAD7	KARS	KARS	AKT2	SART1	FANCA	C6ORF211
RPS23	TADA3	TSR1	SMARCD1	AP2B1	LIG3	ICT1	NF1		CALU	SLC9A3R1	MCM2	MCM2	FAS	MAP1LC3A	BUB1B	SNRPD3
BAZ1B	ABCF1	MRPL37	DDX18	GOPC	SETD2	GATAD2A	RBM5		FAF1	AURKA	SNRPE	SNRPE	PLEKHA5	FHL2	POLR2B	CPSF1
ENO1	RFC2	RUNX2	FZR1	NRXN1	SNIP1	UTP14A	JMJD6		G3BP1	UTP14A	SON	SON	BCL2L1	PSMB4	MBD3	GMPPB
SAFB	C20ORF20	ERCC6	ACTN1	PPP2CB	DDX41	ING1	HADH		IMMT	SSSCA1	APC	APC	CDC27	EXOSC1	INTS6	EXOC5
CCNT1	ESRRA	COPS4	PTEN	KIT	BAZ1A	RCOR1	GPKOW		PIK3R2	FAU	KRT10	KRT10	TCEB2	FAU	IGBP1	BCCIP
CDT1	SRA1	PLCG2	CHEK2	ARF6	PPP6R1	KHDRBS1	UBXN6		PSMD3	RPS27L	MCM6	MCM6	RPL8	EIF3E	DNMT1	ATP6V1H
COPS4	CLK3	FAF2	TRIM24	TCEB1	C1ORF86	TOP2B	LIG4		PUF60	SKIL	G3BP2	ATXN2L	CBX6	MCM6	TCF3	IGBP1
DDIT3	RNF8	VPRBP	KDM5B	RAD9A	HMG20A	FBXO25	RAD18		RPLP2	CALU	ATXN2L	G3BP2	DAG1	COPS7B	CLTC	UQCRFS1
FBXW11	TMPO	SHFM1	BCAS2	SKP1	TSG101	OBFC1	SLC30A9		SF3B4	SERBP1	HIST2H2AC	HIST2H2AC	CEP350	RNF115	CAMK1	GTPBP3
KIAA0368	RYBP	CBX8	CSE1L	SNAP25	PTGS2	NOLC1	GTF2F1		SMAD7	TINF2	CARM1	CARM1	PRKAR2A	LIMK1	EIF3F	ETFDH
MECP2	AHR	MORF4L2	EBNA1BP2	TAB2	MAP2	PTTG1	ENY2		SNRPD3	PRMT6	S100A9	S100A9	MTA2	HNRNPA0	MCM6	DCPS
PABPC4	PLRG1	ATXN3	PSMB2	SORBS1	MDM4	PRMT5	NOP16		SSSCA1	FBXW7	HDAC7	HDAC7	RAD51	NSUN2	PCBP1	RPN1
SF3A3	TXNL1	MRPL55	MTOR	IKBKB	PPP1R10	KIAA0368	PAPD5		UBE2D4	CCNB1	ATXN1	ATXN1	PSMA1	CSNK2A2	ITSN1	UCHL5
SNRPA	BRCC3	BUB3	EEF1A2	FUS	MGMT	SNRPF	ING3		UTP14A	PSMB5	TXN	TXN	OTUD4	NCOA3	APC	CCNH
UBXN1	PLSCR1	NR0B2	RFC1	RLIM	SLC30A5	HIPK2	RNASEH2B		GAG	JUP	TRA2A	TRA2A	KEAP1	GPANK1	EEF1G	CLTC
ILK	COBRA1	HDAC8	MAPK3	CCNT1	SYMPK	AURKA	NFYB		NR4A1	AURKB	IGF2BP3	IGF2BP3	PBX1	STK3	MED17	ZNF622
BAG3	LSM2	UBE2J1	RAE1	CASP2	NAA38	EXOSC10	ATAD2		PCBP1	CACNA1A	ACTBL2	ACTBL2	DDX1	BTF3	PKM2	GLDC
HMGB1	DYRK1B	PIAS3	HUWE1	RFWD2	NUP153	IKZF1	SF3A2		SART1	UBE2D4	EIF2C2	EIF2C2	FOS	NAE1	PRPF3	EIF3K
MTOR	GTF2E1	CLK3	MECP2	POLR2D	HIST2H4A	PELP1	SMARCB1		TUBB2A	THRAP3	CD4	CD4	HOXB9	DNAJB1	SERBP1	VPS45
MYB	RPAP2	CDK8	POT1	NRIP1	USP21	SIN3B	WBP4		UPF2	SRSF7	EIF3C	EIF3C	GORAB	MBD3	MYH9	PPCS
PHB	MED8	GTF2F1	MKI67IP	EPB41L3	TAF2	THRA	IQGAP1		AURKB	A2M	TAF15	TAF15	TRIM23	APEX2	MAPK3	PC
PHB2	TSC22D1	TRIM33	RPA2	CEBPE	SMARCD3	XAB2	TIPIN		CCNB1	ATR	CBX5	CBX5	UBE2E1	CHMP3	EIF3D	NARS
TAL1	NUP62	HDAC6	DDX24	UBE2D2	SLTM	RFC2	WDR18		KIAA0368	HSP90B1	DNAJA2	DNAJA2	SPTAN1	PPAN	RPS10P5	CPSF2
FANCA	PCGF2	NAT10	XRN2	BMF	GMEB1	ERCC3	DDX42		PLSCR1	SIRT3	EPAS1	EPAS1	DRD4	U2AF1	KHDRBS1	MSH2
FHL2	TOLLIP	FGR	HIST1H1A	SIAH1	HNRNPH2	RUNX2	GNL3		SERBP1	CRMP1	RAC1	RAC1	MUC5B	IQCB1	BLM	GFM1
HIPK2	EBNA1BP2	HNRNPUL2	POP1	PPP6R3	U2AF1L4	CDC26	RECQL5		TSC22D1	THOC4	PIK3R2	PIK3R2	STX1A	GIGYF2	ANAPC2	TTC27
MAGEA11	CHFR	KHDRBS2	PPARGC1A	FLNB	MPG	PIAS2	STAG3		UBR5	SIAH1	PTK2	PTK2	MCM2	PTBP3	COPS7B	EDF1
NAP1L1	RCHY1	TRIM21	JUP	ZNF473	TAF1	HDAC11	EXO1		VKORC1	HIST1H1C	PHB2	PHB2	PCBP1	PRPF3	MCM4	PAN2
RBM4	POLR1C	ZMYM2	DNMT3A	CD80	SART3	NCBP1	STRN3		ATR	ATP5B	EIF3L	EIF3L	RNPS1	NOB1	CDH1	RNF113A
RRP1B	CLK2	HNF4A	NCOA2	RAPGEF4	WIZ	MCM4	GLE1		CRMP1	ITSN2	EPS15	EPS15	UBE2V2	GIT1	SPTAN1	NDUFS3
SRSF9	DPF2	TMPO	ATF3	ZAP70	RSL24D1	HP1BP3	CACYBP		FAU	GAG	CIRBP	CIRBP	TBK1	CAMK1	TK1	TRIT1
TCEB1	STIP1	BRCC3	WRN	HLA-E	L3MBTL1	RPL29	FAM188A		FOS	PSMA4	AURKB	AURKB	JAK1	PAIP2	FUS	CHMP5
UBE2E3	UHRF1	ADRBK1	SKIL	HIST4H4	PSPC1	RPS25	PCF11		FZR1	NR4A1	SDHA	SDHA	PIAS4	NOL7	NFKBIA	GDA
USP4	EXOSC10	SIN3B	DKC1	CHRNA1	FLYWCH1	TFPT	ABCF1		MED26	KIAA0368	IMMT	IMMT	CREB3L4	TRAP1	PSME2	COQ2
RPS16	ETS1	TCOF1	COPS7A	TACR1	C14ORF43	SREBF1	DET1		PSMB5	IQGAP1	PSMD12	PSMD12	PRKCD	TRUB1	TRA2B	DHX15
GATA1	MTA3	NRIP1	BCL2	FHL2	CPSF6	RPS13	UBR4		PTEN	MCM2	TCERG1	TCERG1	IRAK2	ISG15	MLH1	QTRT1
MED31	ARNT	VAV3	MYB	TFAP2B	ACD	PRDX1	TTC5		RPS27L	SMARCA5	ALDOA	ALDOA	MAP4K2	ARF4	SND1	PEPD
NUMA1	INTS3	UIMC1	UBTF	POLR2B	SLC25A10	TPR	EEFSEC		SIAH1	FOS	DAXX	DAXX	RBM22	EPB41L1	SNRPE	TIPRL
RAD51	POLR2J	FOXO3	SRRT	RANBP9	KPNA6	KDM5B	XPO4		SMARCA5	EIF3E	MGMT	MGMT	NDN	KRAS	EPRS	MPHOSPH10
SREBF1	JUNB	GNB2L1	MCM4	ZNF212	MIDN	ELL	BAZ1A		TFAP4	NDRG1	MKI67IP	MKI67IP	SF3B2	HECW2	C22ORF28	CDC23
ATF3	PSEN1	RCC1	ARID1A	PFN1	USP15	INO80E	LSM10		ATP5B	UBR5	SNRPF	SNRPF	PKM2	MCM4	MRPL12	ATP6V1E1
IQGAP1	CPSF2	BCL3	TAF9	HOXA5	USP10	LYAR	RTEL1		ATXN7	FZR1	EIF4G1	EIF4G1	MPP6	S100A8	IARS	UROD
LUC7L2	IPO5	ANAPC7	XIAP	NMI	SUMO4	DEK	WDR4		HIST1H1C	CCT6A	MCM5	MCM5	TEX11	NCOR1	PPP2CB	MSH6
PRKCZ	PHC2	USF1	HIST2H4A	DAXX	ANP32B	UBE2C	NFU1		HSP90B1	EPRS	RFWD2	RFWD2	MEP1A	USP11	RFWD2	RANBP1
RFC4	H2AFY	MKI67	PARK7	COG5	CDC7	MED20	GTPBP10		IRAK1	VCL	EIF2S1	EIF2S1	PSMC5	MRPL10	CBX4	COPS5
RPS27L	POLR2D	SMC4	CDC34	TRIP6	UBASH3B	NBR1	PCIF1		MCM2	UPF2	PIAS4	PIAS4	RAB27A	LAP3	MOB4	NCAPG
SNRPF	LUC7L3	LAT	HDAC9	EXOC7	IQGAP1	DDB2	STAP1		PSMA4	TSC22D1	UBA1	UBA1	RXRA	ACLY	TUBA1C	UTP20
UHRF2	ZNF326	GEMIN4	YAP1	CDC73	CEBPD	C20ORF20	NUPL2		SRSF7	SPTBN1	PCK1	PCK1	BTK	TP53BP2	NCOA6	NARFL
RPS8	SUPT3H	DDIT3	UHRF1	EGR1	FMR1	BRCA2	INTS9		THOC4	DNMT1	PSMB2	PSMB2	PTGIR	MAT2B	NAP1L1	MAEA
CFTR	UBE2W	ISG15	RFC4	SKP2	CLP1	DKC1	DONSON		THRAP3	MED26	TFG	TFG	SMC1A	QKI	HIST2H2BE	DTD1
AIFM1	ZMYM2	RPL3	CDK7	PSMC3	CPSF3L	CAMK1	CSTF1		VCL	TUBA1B	SRSF6	SRSF6	SF3A2	TPM1	C14ORF166	CAT
COPS3	NUP93	TDG	MAPT	ARNTL	HINT1	CDT1	MTG1		VPR	KRT18	SFN	SFN	TGFBR2	HMGB2	USP39	RBM19
CSE1L	MCM5	STK4	LRPPRC	DDX3X	ARL2BP	CTDP1	ACAD11		EIF3E	TFAP4	LDHB	LDHB	CEP55	ANKRD13D	EIF2C2	RBM22
H2AFZ	INTS6	SUB1	KRT18	MLX	CCNT1	ANAPC16	MEAF6		IQGAP1	IRAK1	TP73	TP73	CDK7	SNRNP200	G3BP1	EIF5B
MAD2L1	TAF4	YWHAG	BCL6	MED7	SKIV2L2	SSB	CDT1		NDRG1	RPL27	MARS	MARS	RNF111	MYH9	EIF3CL	ARPC3
POU2F1	BAG1	ZFR	CBX1	PRKCB	GTF2E2	CCNT1	ZCRB1		RAE1	PTEN	TBP	TBP	TFAP2C	UPF1	NCOA1	MTHFD1
SIN3B	CTNNBL1	CNBP	AKAP8L	RBM8A	CPNE1	PABPC4	NUFIP1		TAB1	ATXN7	SAFB	SAFB	E2F4	ITCH	RPA2	LCMT1
TOPBP1	RAD18	RBBP5	HIPK2	YAP1	NEIL2	WDR77	ASRGL1		ATP6V1B1	RPS29	ACTA2	ACTA2	PSMD11	RNF11	RBBP5	OGG1
ANAPC5	MKI67	NAP1L4	ATXN2L	HNRNPH1	COPS3	TAL1	BRIP1		CALR	RPS15	TIMM50	TIMM50	TAB1	CRYAB	FOS	PRMT5
CCNA1	RNF4	GTF2B	NUP93	RBL1	ING3	HTT	RAB3GAP1		CCT6A	VPR	KRT18	KRT18	POMC	ZNF638	EIF3H	DDX23
CDC23	MED18	NFKB2	POU2F1	KRAS	GLYR1	TOP2A	NUP188		DNMT1	UBE2K	SF3B14	SF3B14	RAB6A	TFG	USP15	POLR2J
COIL	GTF2F2	HDLBP	SAFB2	IPO13	FBXO25	MEN1	VPRBP		EPRS	CALR	GTF3C1	GTF3C1	SBF1	PARD6B	AMFR	MTO1
GTF2H1	JMJD6	BRCA1	EHMT2	POLR3D	PVR	TRIM27	MCM10		HHV8GK18_GP81	HSF1	LYAR	LYAR	MPG	GTF2E1	VPR	PRPF38A
TAF15	TCF4	GNB1	KARS	MED28	HUWE1	BRCC3	STK38L		KRT18	POLR2E	CEBPA	CEBPA	ZHX1	TRAPPC3	INPPL1	TOP1
TERT	FUBP1	TCEB1	DPF2	RAD54B	TAF15	ANAPC13	C11ORF54		PDIA3	CHD4	WIBG	WIBG	HSPD1	FLNA	YAP1	MOGS
YWHAG	CD2AP	ZHX1	NUP153	MYB	QKI	BCL3	WDR55		PFDN1	CSE1L	UBE2N	UBE2N	NR0B2	TRIM37	USP14	MIPEP
HSP90AB1	DMAP1	MDM4	TSR1	GSK3B	TMPO	UHRF1	LUC7L3		SPTBN1	TAB1	PRPF3	PRPF3	CENPA	PIM1	RBL1	NOL6
CDC73	CDC6	MRPS28	RUNX2	WHSC1	SNRPA	PTPN11	RPAP1		TCEB2	UBA1	RPA2	RPA2	TMEM30A	CIRH1A	DNAJA1	RAD50
SMAD5	WIBG	SMAD5	PSMB6	TUBB2A	IWS1	SREK1	RNF11		TUBA1B	SMC3	NCBP1	NCBP1	GRIP1	C16ORF53	ABCF1	CTNNBL1
TRIM33	CALR	NKRF	NDRG1	GTF2E1	FAM175A	ING2	SARNP		UBE2K	RAE1	CFL1	CFL1	CYFIP2	CDKN2A	RFC4	ALG1
CBX6	PNKP	SEL1L	ERCC6	ATP1A1	TMEM38B	WRN	CKS1B		AMFR	CCND1	ABCF1	ABCF1	UBL5	CCNB1	RAN	SNRPE
CDC16	UBA2	UBE2E1	COPS4	ERCC3	RSBN1	SIRT2	MED21		HSF1	CD4	EEF1A2	EEF1A2	PTPN12	PSMC5	CSDA	RPA2
CTDP1	GADD45G	TCEB2	VPRBP	RBFOX1	ZNF800	RNF20	KDM5A		POLR2E	SMC1A	HDAC11	HDAC11	CLN5	CIAO1	RBL2	SNRPF
ING1	MNAT1	PRPF4	SHFM1	HLA-C	CDC42SE2	S100A9	NMRAL1		SIRT5	HNRNPH3	LRPPRC	LRPPRC	TLE2	PSMD5	PAK1	SLX1B
KIAA1967	CCND3	XAB2	CBX8	TP63	LIN37	SNRPB2	CDK7		SMC1A	TUBA1C	COPS3	COPS3	SEC13	CBL	KRT1	VPS25
MED23	MKI67IP	TUBB	MORF4L2	RUNX1	ZBTB17	GATAD2B	CPSF4		SMC3	AMFR	TUBB3	TUBB3	AURKB	PRDX2	RSL1D1	ATP13A1
PARK7	MPG	PRKCQ	EIF3A	RBBP5	NUP50	MLF1IP	ZC3H14		UBA1	TCEB2	MRPL12	MRPL12	LSM7	RPL30	SMC1A	GET4
PCBD1	SMU1	MCM5	LYN	ARFIP2	ZNF217	SRSF6	RANBP3		CCND1	HNRNPL	ACTN1	ACTN1	NINL	CEP250	SMC3	BRF1
TOPORS	HIST1H1B	MRPL52	DDX20	CD44	ZC3HAV1	MAD2L1	COPS7A		CHD4	EIF4A1	MAPK8	MAPK8	HDGF	EIF5A	VDR	DDX10
TRIM21	TRIM32	RNF4	ATXN3	ING5	ERCC2	SETDB1	FAM192A		CSE1L	PFDN1	MAPK6	MAPK6	APBB1	RAB35	SUPT16H	PSMD9
UBB	GTF2A1	BANF1	BUB3	SNRPD3	SIVA1	GTF2F1	TRIP12		LCK	SUPT16H	CBX3	CBX3	KIAA1279	DECR2	FTSJ3	BCS1L
CBL	TIMM50	NUP98	NR0B2	STXBP1	ZNF76	HNF4A	RNF20		MTOR	EIF3I	TARS	TARS	ANKRD28	CCNE1	TSG101	SNRNP27
ATN1	RNF111	POLA1	HDAC8	BRCA2	MYCBP2	EEF1G	ETHE1		RPL27	MTOR	WDR77	WDR77	LUC7L2	TRIM32	MED22	NADK
BCL2L1	KRT8	TERT	PSME3	CPSF6	LEPRE1	KPNA1	ZC3HC1		RPS15	UBE2E3	TK1	TK1	FSHR	MAP3K11	GPS1	ACP1
PPIA	CEBPE	UBE2N	RANGAP1	APEX1	ARNTL	RFC1	CRY2		RPS29	TBK1	PDIA6	PDIA6	HIVEP1	MLX	SHFM1	UNG
RANGAP1	HSPH1	GADD45A	PIAS3	RFX2	GADD45A	SP3	SMARCA4		SNTA1	CTTN	NUMA1	NUMA1	S100A8	C12ORF5	PRPF4	YEATS4
SKI	XRN2	AIRE	CLK3	MCRS1	DMAP1	NUP107	NIPBL		TBK1	WDR77	SUPT5H	SUPT5H	LYAR	HNRNPL	TBK1	GLRX3
ATXN3	POLA1	RING1	CDK8	LATS2	UBE2T	RPS24	RNF14		UBE2E3	RPL29	LYN	LYN	AMFR	EPAS1	SMAD7	PHB
ATXN7	SUB1	FUBP1	LMNB1	PXN	GTF3C3	SKIL	CUTC		CBX1	PA2G4	MYL6	MYL6	ACTR8	APBB2	HSPA1L	DHX8
DDB2	LRPPRC	TAF6	C14ORF166	GEMIN4	NFYB	GTF2H1	MCM9		CBX8	ATP6V1B1	H1FX	H1FX	CCR5	PPP6C	EIF4A1	ELP2
EEF1D	ERCC3	ENO1	GTF2F1	JUNB	ZMYM3	GTF2I	NDOR1		CD4	CLNS1A	NCOR2	NCOR2	UBE2H	AP4S1	USP9X	EIF2B3
MATR3	ANP32A	TUBA1C	TRIM33	DLG3	UTP18	E2F4	UFM1		CTTN	PSMD13	EIF3B	EIF3B	CBX3	EIF4G1	MTOR	SEC31A
MED16	UBE2A	EXOSC10	ZC3HAV1	WDR48	SMC5	CENPA	TAF6		EIF3I	PLSCR1	DDX39B	DDX39B	AGR3	TOB1	ATR	CSTF3
MED9	STAT5A	PRPF4B	SIAH1	POLA2	PHF12	COBRA1	PPP1R8		KIAA1377	SNRPB	CCNE1	CCNE1	CIAPIN1	CENPI	TAF10	CARS
POLR2H	XPO5	HNRNPCL1	TFAP2A	SF1	CBX6	UHRF2	CAPN7		NIF3L1	LCK	EIF2C4	EIF2C4	GEM	TUBB3	DAXX	PPP5C
RBM10	MAPK10	BOP1	PSMB7	SKI	DDX56	POLR2F	NUP35		CALCOCO2	PDIA3	UBXN7	UBXN7	NRXN1	POP7	HNRNPUL1	VAC14
RCC1	BRD4	MLH1	NAT10	HDAC9	IK	FAF1	MYCBP		CLNS1A	PHB	POLR2B	POLR2B	RNF115	ASB6	LARP1	EIF2S3
RCOR1	BAP1	RPS6KA1	CCNA1	GRIP1	NF2	H3F3A	ATPAF2		EHMT2	POLR2B	USP15	USP15	ZNF423	STOML2	EZR	CEBPZ
RFC1	ATXN1L	RCOR1	BRCA2	PPP6R1	ZNF24	INO80	C4ORF27		EIF4A1	KIAA1377	HMGA1	HMGA1	PLCG1	DHRS7B	CCNA2	LSM1
SIAH2	TRIM25	MRPL14	HNRNPUL2	PAK1	NUB1	UBE2L3	IPO13		GADD45A	NIF3L1	USP39	USP39	SULT1E1	THRA	GABARAPL1	GTF3C3
SRSF11	MED7	SNRPG	KHDRBS2	MACF1	MED12	TINF2	DDX1		GFI1B	SMARCD1	RARS	RARS	ATXN7	ATAD3A	HCFC1	ORC2
TRIM55	COMMD1	SKI	TRIM21	POLR2C	SNRPA1	POLR2L	SMYD3		H3F3A	NCOA6	VCL	VCL	SPRY2	CFDP1	ESR2	PSAT1
UBE2C	TBL1XR1	PABPN1	ZMYM2	IQCB1	COIL	ACD	CCDC101		HCFC1	SUPT5H	RALY	RALY	GABRB1	BAG4	MORF4L1	PRPF18
RPS15A	GTF3C4	NUP214	HNF4A	IL1RAP	BRE	CCNA1	TAF7L		HNRNPH3	CBX8	CREB1	CREB1	NPTX1	NCSTN	MRPL23	DNAJC21
RPS26	SRRT	GPS1	BRCC3	SNAPC1	EIF3L	POLD1	TCERG1		HNRNPL	H3F3A	GCN1L1	GCN1L1	MC4R	NOP2	VCL	SYF2
RPL6	UCHL1	DDX56	SREBF2	TAP2	CHD8	ADAR	WDR61		MME	CBX1	UBE2M	UBE2M	ACIN1	KIFC1	USP11	YOD1
RPS11	ZNF259	MRPL2	TMPO	BAI1	FNBP4	FANCD2	RBBP5		NCOA6	MBP	RAD50	RAD50	RANBP2	HIST1H3A	EIF3C	THG1L
ARID1A	ZNF512B	MED12	SIN3B	SELL	MED9	USP11	NUB1		PSMD13	NCSTN	MRE11A	MRE11A	OGT	EPHA2	PIAS1	PMS2
AXIN1	BUB3	CPSF1	TCOF1	DAZAP2	EID2	ZWINT	APEX1		SMARCD1	CDK8	HSPH1	HSPH1	CR2	POLR2F	SNRPB	ZMAT2
LMNB1	SNRPB2	ALDOA	NRIP1	ASH2L	KDM3B	NFE2L2	DDX19A		SUPT16H	HNRNPA3	POLR2C	POLR2C	MYD88	LMNA	NCSTN	GBF1
QKI	ARIH2	SNRPB2	HMGB1	SF3B1	NRBP1	ENO1	UTP6		TUBA1C	PSMB2	UBR5	UBR5	CTDSPL	MTHFD1	LRRK2	TRMT61A
RUNX2	PRPF4B	PLRG1	RARS	SMAD5	MEF2C	TRIP4	RPP40		TUBB3	TUBB3	PDCD6IP	PDCD6IP	FOXJ1	POLI	SON	UGGT1
SRSF10	NFX1	RAD51	RCC1	PDGFRB	POLR1C	MBD2	WDFY3		WDR77	PCK1	JUP	JUP	MMP9	ASXL2	RUNX1	RAD1
TOP2B	PNN	RFC2	UIMC1	INTS3	ATF5	RNF11	RGS7		ATP4A	RPL32	UTP14A	UTP14A	KLRD1	ICT1	PUF60	PMPCB
AICDA	PAF1	COBRA1	FOXO3	NSF	PDE4DIP	SMAD5	DDX24		CDC27	INPPL1	PSMD13	PSMD13	TRDN	PLSCR1	VPRBP	EXOC3
ANAPC7	ZRANB2	CPSF2	BCL3	WHSC1L1	FBXO7	CHEK1	ADAM10		CDK8	UBXN7	MAP1LC3A	MAP1LC3A	MEP1B	RAB1A	VAV1	UBA2
CDC34	UBE2B	HSPA1A	ANAPC7	PSEN2	TIA1	HNRNPAB	FBXW7		FASLG	P4HB	LMNB1	LMNB1	DLL1	CSNK1G2	TUBA4A	TBP
GEMIN4	HDLBP	ZC3H18	RANBP9	GADD45A	PCGF3	SKI	CFL2		GTF2I	TSR1	IGBP1	IGBP1	LARS2	MAP2K7	SLC9A3R1	CAPZB
MCRS1	TRIP4	BRE	USF1	NHP2L1	NCOA5	HSF1	NSMCE2		INPPL1	GTF2I	FTSJ3	FTSJ3	NMU	ATXN2L	ORC2	LSM7
MED4	XPO7	GATA1	CALR	HIST1H1A	PPP2R5C	EEF2K	NAA35		KRTAP4-12	HHV8GK18_GP81	RRS1	RRS1	RLN3	TBC1D7	ARPC2	IKBKAP
MED6	CACNA1A	SP3	PTK2	H2AFZ	UNC45A	NUDT21	MED22		MAGEA11	EHMT2	DAZAP1	DAZAP1	AMIGO2	EEF1B2	SF1	XYLB
NCBP1	FKBP4	SMU1	MKI67	VAV1	MIER1	TRIM33	BLM		MGMT	SSBP1	AURKA	AURKA	GAGE5	ING3	MSH6	AQR
RNF20	RBBP6	FXR1	SMC4	MEN1	FIGNL1	FANCL	FANCI		NCSTN	SSRP1	KRT9	KRT9	SUMO3	COIL	SSRP1	IDH3A
RSL1D1	RBBP8	XRCC1	GEMIN4	RFX3	TAF5L	SAP30	WDR83		PA2G4	UBASH3B	CCND1	CCND1	FEZ1	PGAM5	PIN1	C9ORF114
TCEB2	WDR82	SKAP2	DDIT3	IRAK1	GTPBP4	SRSF11	PREB		PHB	MLL	VRK1	VRK1	ADK	NAP1L4	SSSCA1	SEC23A
RPL19	MED13	PWP1	PSMD14	SH3GL2	APBB1	SRSF10	WDR12		POLR2B	EEF1D	AIMP2	AIMP2	CCL2	SDHA	CREB1	MRPL4
RPS5	TAF7	SENP3	TDG	HEYL	LEF1	PRPF31	RAD54B		PSMB2	RPL10L	SMC1A	SMC1A	ILF2	ADI1	INTS1	PEX10
RPL31	SAP30	E2F4	SUB1	CPSF1	YTHDC1	RPL38	POLD4		RPL29	TRRAP	RPL13A	RPL13A	SSB	RPAP3	RBM4	PHB2
CTCF	NFYA	ING2	ZFR	RPS6KB1	ANXA1	CDC73	TRIP4		SNRPB	MED28	FAF1	FAF1	EMD	LRRC42	MED23	MRI1
DVL2	RUNX1T1	SLC25A3	CNBP	CSK	BCOR	SMURF2	POLR3K		SPP1	HCFC1	SART3	SART3	TUBB3	ZMYM3	EIF3B	VPS28
KEAP1	MED30	SELS	RBM28	CAV3	PCGF1	FLNA	C14ORF166		SUPT5H	CALCOCO2	LRIF1	LRIF1	CDK11A	NR1D1	PSMD10	DCTN5
NUP98	TRIM23	ETS1	RBBP5	SLC25A5	RBM4	APITD1	RBM39		UBXN7	CDC27	COPS4	KRT2	RTN4	ABL1	SET	HIBCH
PPM1G	SKIV2L2	AUP1	NAP1L4	MLL	CHFR	CRK	SETD1B		FXR2	COPS4	KRT2	COPS4	HNRNPR	NBPF3	ASH2L	TRMT1
SREBF2	TRIM63	AXL	GTF2B	ATP5A1	BNIP3	POLR2K	CRY1		GNB1	PSMD7	UBE2L3	UBE2L3	TRIM27	PPP1R12A	MSN	ESF1
VPRBP	HSPA2	PES1	HDLBP	DHX15	ATF6B	NAA38	FOXF2		MAP1LC3B	CASP3	MTOR	MTOR	LRP6	UBXN6	MED15	ALG12
CAD	RBPMS	PPM1G	PSMD6	CCNB1	PCGF2	ZBTB7A	ACTR8		MED28	MSN	HSPA2	HSPA2	PRKCB	DYNLRB2	CDK7	NOP14
CALCOCO2	TRIP6	MED17	NFKB2	AKT2	INTS6	ADRBK1	API5		MLL	USP39	ERH	ERH	BANF1	ZFYVE16	POLR2H	RRM2
CLU	GFI1B	MRPL24	ANXA7	PPARGC1B	N4BP1	KHDRBS2	NCAPH2		P4HB	EIF3C	CTPS	CTPS	KCNJ11	ZNF740	SNRPA	GTF2H2
DEK	C14ORF166	RPL35	SREBF1	ACD	RBBP6	RPL10L	PABPN1		PCK1	MGMT	ATP2A2	ATP2A2	S100A9	GNPTAB	TAB2	DIEXF
IGF2BP3	UBASH3B	MED21	TCEB1	ITGB2	TCOF1	USF1	FERMT2		PSEN1	HNRPDL	HCFC1	HCFC1	ATL1	CDKN2D	EMD	TPT1
KHDRBS2	FKBP3	AHR	KIAA0368	MAP3K7	WDR43	RBM10	EI24		SSBP1	NOP2	RXRA	RXRA	COL1A1	TERF2IP	BCL2	TRAPPC5
MORF4L2	DDX24	NR2C1	ZHX1	S100A16	NR5A1	PHB	G3BP1		TSR1	MAP1LC3B	KPNA1	KPNA1	RANGAP1	GFAP	UBE2C	MCCC2
NAA38	XRCC1	BRIX1	MDM4	TRRAP	USP22	CTCF	METTL3		VTN	VTN	CDKN1B	CDKN1B	MAGOH	TUBG1	ACIN1	BCAS2
PIAS3	ELL	FBLN1	SMAD5	YTHDC1	LRPPRC	ITGA4	ZRANB2		BCL2L1	PDCD6IP	HSF1	HSF1	IL10RB	SPTBN1	FAF1	SMC5
PRNP	XAB2	STAT6	NKRF	CAMK2A	INTS2	TOPBP1	SIRT2		CASP3	FXR2	CDH1	PRDX2	NEF	APBB1	MRPS9	SF3B4
PSMD10	RAD52	TAL1	IRAK1	E2F4	ZC3H14	GTF2H4	DDX52		COPS4	RANGAP1	PRDX2	CDH1	HSPA1L	RPS7	AURKB	GTF2H1
RRS1	SAP30BP	SH2B2	CDC27	NGFR	CDC73	KARS	POLR3G		DDA1	MCM6	DEK	DEK	WWP1	CASK	SMURF2	KRI1
SNRPE	XPC	TEC	UBE2E1	HIPK2	H3F3A	RNF40	HSBP1		EEF1D	PSEN1	IK	IK	C1QBP	CRMP1	UBASH3B	C9ORF41
WWP1	ERCC8	TAF1	TCEB2	SVIL	RING1	NUP214	PPIP5K1		HNRNPA3	CARM1	MTHFD1	MTHFD1	CPNE1	IRF3	COMMD1	PIK3C3
ZHX1	IKZF1	STRN	PRPF4	RCHY1	TRIM21	EXOSC4	RPS16		MSN	PSMD12	ESR2	ESR2	EEF1D	GAK	SMARCD1	SEC61G
RPL24	RECQL5	INSIG2	XAB2	YES1	MAFK	YAF2	ISOC2		RANGAP1	GADD45A	UBASH3B	UBASH3B	RPL14	DDX10	BAG6	GTF2F2
ITGA4	POLR1A	PSIP1	MCM5	RPS6KA6	NAA10	RPSA	NAP1L1		RPL32	USP4	NEDD4L	NEDD4L	IGFBP7	UNG	EBNA-LP	LEO1
RPL7A	PDS5A	MEF2D	CFL1	RAN	ALAS1	PHF5A	UBR2		SHFM1	DDA1	PSMB4	PSMB4	TUBB4B	PARP3	MORF4L2	COG8
CDC25A	RNF40	MAPK6	PRKCA	KCNA5	IPO5	HMGA1	PSME1		SSRP1	NOP58	SLC9A3R1	SLC9A3R1	RIOK2	KARS	HNRNPH2	RAD23B
CNBP	SP3	IKBKAP	TIMM50	HLA-A	IPO9	PHC2	MTMR2		TRRAP	TCERG1	VPR	VPR	VEGFA	KPNA1	RING1	USP14
MCM4	TFAP2A	PRKACB	RNF4	SMARCC2	CRY1	TAF13	TBC1D2		UBASH3B	ACIN1	SNRPC	SNRPC	MCM6	BLOC1S2	INTS5	CAND1
NUP214	THOC6	TUBG1	NEDD4L	PRKAR1A	ARID3A	LUC7L3	NUP210		USP39	SND1	ACTL6A	ACTL6A	ETV5	EIF6	ZAP70	BTAF1
POLD1	MSN	POLR2H	POLA1	HNRNPF	POLR2D	MATR3	THOC6		ACIN1	SMARCE1	DDX18	DDX18	NMI	CDC25A	CDK19	NUP93
POU5F1	DNAJB1	CENPA	NUP98	DNMT3B	MED18	JUNB	NCAPD3		CANX	HMGA1	MSH6	MSH6	XIAP	SF3A3	NOLC1	ECD
PRPF31	PPP6R3	WBP4	SMURF2	CYLD	FOXM1	PPARGC1A	SETD3		EIF3C	CCNE1	KRT5	KRT5	FBP1	PIN1	LRIF1	PGS1
TCEA1	EXOSC4	CTNNBL1	TERT	RYBP	RREB1	RPL9	RPAP2		FAF2	AIFM1	SETDB1	SETDB1	CYP2E1	RARA	S100A9	SNRPG
TINF2	RPS6KA5	NFX1	UBE2N	RBPMS	TXNL1	POLR1C	CHRAC1		KEAP1	PHB2	ZBTB16	ZBTB16	U2AF2	RFWD3	ARID1A	GTF2A2
ANAPC1	EEF1A2	PRPF31	BANF1	HSPB2	FKBP3	KHSRP	IPMK		MCM6	FAF2	ACTA1	ACTA1	GNB4	NARF	FAM40A	ANAPC10
DAZAP2	UBQLN2	COPS8	AXIN1	COTL1	LUC7L3	TFDP1	RPS27L		PDCD6IP	FKBP8	PSMD8	PSMD8	GRHPR	HIST4H4	SKIL	DPH2
EIF3E	PPP1R12A	SSBP1	TSG101	HNRNPUL1	CPS1	RBM25	FLII		PSMD7	MME	CLNS1A	CLNS1A	SUGT1	PRKACA	MLL	PMM2
HNRNPAB	NFYC	MRPL51	HSPA2	TP53BP1	SIRT6	ADRB2	RPP38		RPL10L	GFI1B	POLR2E	POLR2E	RIPK1	UBE2L3	STAU1	DHX38
MED15	RPA3	NUP107	GADD45A	ZZZ3	GATAD2B	PRPF4B	SURF6		TRIP13	SRSF2	PGK1	PGK1	RPA1	FAM127B	SRSF9	UTP15
MED25	DCAF7	CHAF1A	RING1	SF3B2	CKS1B	FOXO3	POLE4		USP4	CSDA	BCLAF1	BCLAF1	NUDT21	DAB2	AIMP1	FDPS
NR1H2	PSIP1	COMMD1	EIF2S1	USP26	MPHOSPH6	PCGF2	INO80C		APOA1	BCL2L1	C14ORF166	C14ORF166	MAPK8IP2	RAD50	UBXN1	DNAJC9
NSUN2	CLN3	PBRM1	FUBP1	DDX17	MSN	SNRPG	ZCCHC8		CARM1	MAP3K5	INPPL1	INPPL1	CLIC1	CDC34	TRA2A	DAK
PPP2CB	ERBB2IP	RBM17	TAF6	PSMB2	RCC1	ZNF326	RPL15		HMGA1	PRPF6	PIK3R1	PIK3R1	RAB5A	SPC24	NPLOC4	REV1
SVIL	BRE	MRPL10	AIRE	VASP	KDM5A	C11ORF51	RPS20		HNRPDL	TPR	PPARG	PPARG	LGALS3BP	CMAS	FANCM	CDC16
TSR1	INTS5	PDCD11	RPN2	PRKCG	ADNP	C1ORF86	PDC		LAMTOR3	PSMB3	CALR	FUBP1	RBL2	DCAF7	BCAR1	NAA20
EEF2K	PRKCB	IRF3	EXOSC10	PRMT7	SNAI1	PPP1CB	CSTF2		NOP2	ENO1	H2AFY	CALR	TTN	UBE3C	ERBB3	WDR48
RPL18	DAB2	SAMHD1	CLNS1A	ADORA1	HMGB2	KRT14	TMEM97		PSMD12	SHFM1	ANXA7	H2AFY	INSR	IK	ZC3H13	PEX5
RPS20	MEF2D	MRPL4	PRPF4B	PARD3	NCAPD3	MBD3L1	NUP50		SMARCE1	SAFB	FUBP1	ANXA7	PSMC3	RAE1	PAAF1	DNPEP
RPL21	NMI	MRPL50	HNRNPCL1	HTR1A	ZBTB33	LIN54	NCLN		SND1	PRPF3	SF3A3	SF3A3	SERBP1	PCMT1	FBXW7	MTG1
DDX20	TRIP13	COIL	HIST2H3C	POLD1	ZFP1	PHC3	PICALM		TCERG1	THRA	CTBP1	CTBP1	HCK	LMAN1	SRSF2	BECN1
IKBKAP	CCNH	AATF	BOP1	GTF2A1L	BTF3	STAG2	CSTF2T		THRA	USP2	NUP93	NUP93	EDF1	WWP1	SETDB1	DDX46
JAK1	FEN1	HIST1H2AB	EIF5A	ARAP1	RNF14	SREBF2	SERBP1		UBE2H	RBL1	PTMA	PTMA	EIF3H	EIF1	EEF1E1	SMARCA5
JUP	WWP2	VIM	CASP3	HNF4A	RPRD1A	TAF15	SMG5		AIFM1	SERPINH1	KRT14	KRT14	DIABLO	PARK7	TP63	ZNF593
BCL3	PHF8	ZNF638	MLH1	TAF9	KRT8	FBXW11	NUPL1		CCNE1	PSMB4	PSMB3	PSMB3	CASP8	FYN	SIRT2	HRSP12
CD2BP2	PPARA	RYBP	PAK1	RBM4B	SNAPC1	COMMD1	CEPT1		CD2AP	CANX	EIF4B	EIF4B	STAT6	FXR2	TCERG1	SPTLC2
ERCC6	UBE2S	KPNA4	SNRPG	STK24	PHC2	NFKB2	RRP1		CLU	MRE11A	PSMD7	PSMD7	DDX5	PIAS1	RHOA	GLUL
LYAR	RBPJ	RFC5	SKI	CD4	CAMK1	THOC2	MCRS1		CTBP2	RPL36	PSMB6	PSMB6	DNMT3A	CASP2	FLNA	PPOX
NOLC1	POP1	C20ORF20	RCOR1	FBL	PIM1	APBB1	SELENBP1		EIF2C2	TAF9	TRAP1	TRAP1	TRIM21	ZSCAN18	CTTNBP2	TOMM40
NPLOC4	NSFL1C	IRS2	PABPN1	SREBF1	MKI67	USP22	MAU2		EIF2C4	GNB1	AHCYL1	AHCYL1	GK	KIF1B	RBM8A	PRPF4
OGT	TNPO1	PDS5A	NUP214	NCK1	IPO11	PNO1	PUF60		FANCA	IARS	KIAA0368	KIAA0368	SND1	HSP90B1	TFAP4	ACO2
POLR2G	TAF5	UBE2E3	DNAJA3	PRKCI	CTNNBL1	PCGF3	EAPP		FKBP8	LAMTOR3	CANX	CANX	KNG1	RWDD2B	BMPR1B	TRAPPC3
STAT6	RPAP1	WDR18	JAK2	RAB11A	AES	CPSF2	MED18		FLOT1	NCOA1	LUC7L3	LUC7L3	RALA	NAP1L1	ATP5B	IPO9
UBTF	NEK6	TIAL1	GPS1	NFE2	ARL3	DPF2	TERT		LATS1	PRKCZ	RAE1	RAE1	STK24	CTNNA1	TUBG1	NOM1
UIMC1	LMO2	NDUFS1	DDX56	ANKRD28	DCAF6	CPSF6	TARDBP		MAP3K5	KEAP1	VDAC2	VDAC2	TGM2	IGBP1	RAD51	ARPC1A
USF1	NR2C1	IPO5	TOPBP1	HSPA1B	DDX46	SMARCD2	RPL18A		NOP58	FLOT1	EIF3F	EIF3F	TP73	UIMC1	SIKE1	PTGES3
USP2	ZC3H18	BAG1	MED12	CBLB	C16ORF53	CRYAB	TXNL4B		PHB2	PSMD8	GTPBP4	GTPBP4	DMBT1	MXI1	KARS	XPOT
WBP4	SNRNP40	DMAP1	AIMP2	SCAND1	CSTF1	PIAS3	BBS1		PSMB3	CCNA2	C22ORF28	C22ORF28	RC3H1	EIF3G	RPL26	TSR2
RPL13	PBRM1	DCTN1	CPSF1	PYCARD	RUNX3	NSUN2	FBXO11		RBL1	TOLLIP	CCNB1	CCNB1	ESRRA	RAD23A	PSME1	RTF1
CAV1	TRIM5	RBBP6	SNRPB2	VAV2	RBM12	BUB1	SLC4A1AP		RYK	GNL3	FOS	FOS	EIF2AK2	PDIA3	UBE3A	LSM2
RPL37A	COPS8	MED23	RNF11	TP73	RNGTT	LSM2	NPEPPS		TAB2	KRTAP4-12	TADA2A	TADA2A	YAP1	YTHDF1	CCND1	IDI1
RPL7	ING2	FKBP3	PRKCZ	SGK1	BCL11A	WBP4	GCK		TAF9	HUWE1	TUBB2B	TUBB2B	VCL	KHDRBS1	NSUN2	XRCC6
ACTN4	GPS1	PAG1	RFC2	MAGED1	ADRB2	MAPT	ALDH6A1		TOLLIP	CD2AP	PRDX3	PRDX3	SRSF3	SNRPD3	PRMT5	GBE1
AIMP2	ZSCAN1	ASH2L	PLRG1	TBXA2R	MED17	TADA3	INTS10		USP2	LATS1	HIST1H1D	HIST1H1D	GAG	MAPK13	SSBP1	RPTOR
ANAPC2	WWOX	EHMT1	PNN	SMARCE1	HSPA2	KIAA1967	PPT1		WDR48	UBE2H	TGM2	TGM2	NEK6	TPR	THRAP3	GTF2E2
CBX2	TRIM8	MEF2A	ANXA1	MAPK7	KLF4	NR4A1	CCNO		APBB1	TAB2	GFAP	GFAP	AICDA	PCGF6	MED8	RRS1
FANCD2	INTS1	COPS7B	PSMD10	GATA3	ASH1L	PAF1	IPPK		ATXN3	KIAA1967	ATP5C1	ATP5C1	PSEN2	CSDE1	PTMA	MNAT1
NLK	DYRK2	ERCC8	RAD51	ERBB4	MORC3	BOP1	DRAP1		CBX4	VAV1	IRAK1	IRAK1	ERH	RBM17	PLSCR1	HMBS
RELB	KPNA3	SHB	COBRA1	VAPA	MYCBP	CKS1B	NFX1		CCNA2	EIF2C4	RBM8A	RBM8A	RPS3	DYNC1LI2	ZBTB16	NDUFA12
TXN	TCOF1	CUL1	CPSF2	PPP1CB	ANP32A	IGF2BP1	KIAA1429		COIL	APBB1	HIST2H4A	HIST2H4A	MYCBP	TNFRSF1A	EIF3K	EXOSC5
BIRC3	SOD1	HIST1H1D	HIST1H4F	PRPF3	ZNF451	NFYB	INTS7		CSDA	ATXN3	ACTN4	ACTN4	PIK3R2	HAUS8	RPL28	ISYNA1
CPSF1	FASLG	PARK2	ZC3H18	MCM2	JDP2	PBRM1	SMARCAD1		ENO1	PSME3	CALU	CALU	CEBPB	RPL24	BIRC3	CNOT3
ESRRA	ACD	CHFR	BRE	ANK1	DDX27	RPL5	DYNLT3		HOXA1	WDR48	MAP3K7	MAP3K7	PSME3	USP28	NBN	VPS36
H1FX	UCHL3	PMS1	GATA1	CHD7	GPS2	CBX2	MYH7		MAPK9	MAPK9	LATS2	LATS2	SARS	ZCCHC7	SH3GL1	GANAB
KHSRP	ATXN2L	CCNT1	UBXN1	HSP90B1	TFAP2B	HIST2H3C	RPL10A		MRE11A	FASLG	PTGES3	PTGES3	ADRM1	PLEKHJ1	LATS1	PEX16
NUP153	TDG	ACTB	TBL1XR1	MSX1	TSPYL2	ARID1B	NRBP1		NCOA1	SIRT5	DDX56	DDX56	TRIM37	ETFB	JAK1	HEATR1
PELP1	LSM4	KCNA5	IARS	HRAS	TCF4	CHEK2	MED19		PRKCZ	CTBP2	APEX1	APEX1	MACF1	GOLGA4	HSF1	PPTC7
PLSCR1	LEF1	NUP205	SP3	ELK1	TIMM50	SF3B5	PTPN23		PRPF3	PHGDH	XIAP	XIAP	ACVR1B	PAICS	TAF1	IBA57
PMS1	ERG	PRKCB	XRCC1	NUP62	PABPN1	TRIM24	GLYR1		PRPF6	UBE2V1	CAV1	CAV1	KRAS	ARID3A	IL7R	STIP1
PMS2	REL	GATAD2B	FXR1	H3F3C	RPN2	SUPT5H	CLUAP1		PSMB4	CLU	RPL36A	RPL36A	LDB1	SYF2	PRDX1	LSM4
PPP5C	NR1H4	ADNP	PWP1	AUP1	MED24	GEMIN4	SMARCC2		SAFB	RUNX1	TERF2IP	TERF2IP	VPR	STK4	PCBP2	UBA52
RBM25	LARP7	ERG	SENP3	NCOA2	RERE	PDS5A	RCC1		SERPINH1	SLC25A6	SRSF4	SRSF4	SNAP23	PPHLN1	EIF2B2	PEX14
SNRPC	ANXA1	HERPUD1	SMU1	QKI	DRG1	QKI	TAF12		SRSF2	BTK	NCSTN	NCSTN	DNMT1	BASP1	PDCD10	ATG5
SRA1	ADRM1	DCAF7	E2F4	RAC2	CDCA2	CHAF1A	RPL30		TPR	ACACA	MCM4	EIF3D	SUMO4	APITD1	ATF3	MMS19
SRSF4	SAP130	MTA3	ING2	IRF6	POLR2J	TAF9B	PASK		XRN1	MAGEA11	EIF3D	MCM4	ZBED1	ZNF483	MARS	NOC2L
USP21	ZCCHC8	GTF3C4	ETS1	THOC4	RAD51	TAF8	PUS3		BTK	JAK1	CPSF6	CPSF6	CTTN	XPO5	PIAS4	DYNC1H1
ZWINT	DTL	WIBG	MAP3K7	S1PR1	ASH2L	H2AFY	SUZ12		CAPN1	FANCA	COPS7A	COPS7A	PDCD6IP	TPI1	EIF2B3	RAE1
ISG15	NFIA	UBA2	NPLOC4	HLA-B	GTF3C4	POU2F1	SMARCAL1		HUWE1	CBX4	ALB	ALB	CCT5	IKBKB	IQGAP1	D2HGDH
RPL14	USP22	PLG	PES1	RASA1	POM121	TGFBR1	TARBP1		IARS	MED31	YAP1	YAP1	RBBP6	NPLOC4	ACTR3	DAD1
RPL17	PRAME	RPS27	AKAP8	PHC2	TOPBP1	H2AFZ	PAK1IP1		JAK1	USP21	BLM	BLM	ATP5C1	PNMAL1	P4HB	TPRKB
ARNT	ASF1A	DDX42	PPM1G	NUP214	WDR4	HMGB1	RPS5		MED31	PABPC4	ADAR	ADAR	CASP1	NFKB1	MED27	PEX13
CFL1	FOXO1	TLE1	MED17	RELB	RNF111	LIN9	AGFG1		PRKAR1A	MYOD1	DDX6	DDX6	TSSK3	PLCG1	CCNE1	NAA10
MDM4	PPP4C	FANCD2	MED21	MCM10	UBE3C	BRE	RPL7A		PSMD8	RCC1	MOV10	MOV10	CLGN	SRR	RYBP	TIMM44
PTGES3	PPARD	UBE4B	ACLY	TFAP2A	CHRAC1	HSPA1B	RPL17		PSME3	PGR	MSN	MSN	NUB1	RPL3	TRIM63	CECR5
PTPN11	UFM1	PPP6R3	NR2C1	FAS	PTBP2	THOC6	DNAJB11		RANBP9	PRKAR1A	STIP1	STIP1	DPM1	DPYSL2	TXNL1	PPIL4
SPI1	ZNF24	DDX23	TNFRSF1A	SF3A1	FYTTD1	ERCC6	POLI		RPL36	PCBP2	HUWE1	HUWE1	CAMK2G	DNAJA2	ECSIT	STOML2
UBE4B	DNAJB11	CSNK2A2	BRIX1	LMNB1	PRIM2	MNAT1	RPL21		VAV1	TRA2B	UBXN1	UBXN1	SNRNP70	PRMT5	PDIA4	NDC80
WRN	CSTF2	PSMD4	STAT6	ACVR1	MLX	XRCC1	PRCC		BLM	NAP1L1	CHEK1	CHEK1	SLC9A3R2	TPRA1	PDIA3	CDC40
ANAPC4	RASSF1	GATAD2A	TAL1	MPDZ	PRPF39	PHC1	LRRC16A		ERBB2IP	COIL	TRRAP	TRRAP	CIRBP	SRSF5	EIF3I	THUMPD1
BCAS2	TTN	PHF5A	AHR	IL4R	HELZ	RPL11	ILF2		GNAI2	RANBP9	TUBB6	TUBB6	SMARCAD1	DNM2	EXOSC10	ATP6V0D1
C20ORF20	HIST1H3E	PKM2	FHL2	HIST2H2AA3	SATB1	BRMS1L	PBRM1		GNL3	ATP6V1B2	TCEB2	TCEB2	KLHL12	PCK1	SLC25A3	DDO
CIRBP	BACH1	SPRY1	TAF1	FAF1	MED7	RPL4	XPO6		KIAA1967	SPP1	FKBP8	FKBP8	RPL31	C16ORF70	FADD	PRKCSH
COPS7A	DYRK1A	ANAPC5	UCHL1	EPHA3	ETS2	RANGAP1	EPC1		MYOD1	CDKN1B	CDC42	CDC42	AIMP2	C10ORF88	SART3	NIT2
DKC1	TRAF4	MED28	ACTN4	PTPN6	CIB1	CIRBP	RAD52		RUNX1	IK	TCEB1	TCEB1	S100A13	SUMO3	SMAD9	GFPT2
EIF2C2	DDX42	NDUFS3	PSIP1	RPS6	NR2F1	UBTF	RPA3		SVIL	ACTR2	PELP1	PELP1	UBA1	SAP18	DMAP1	CHAF1B
FOXO3	GTF3C3	RELB	MEF2D	ISL2	SRRT	FANCB	RPS12		TRIP6	NPLOC4	PSME3	PSME3	NLK	CTBP2	RARS	NAA15
FTSJ3	IPO4	RPL28	MAPK6	ID1	NUFIP2	YWHAH	TLK1		UBE2V1	PRPF4	CCNA2	CCNA2	OS9	CEBPA	IRS1	PPP1R7
HIST2H4A	ANKRD28	GTF3C3	CTNNBL1	SLC16A1	HIST1H4F	NEDD4L	RPS8		UBE2W	FBXW11	AP2B1	AP2B1	ST13	MED24	PHB	TACO1
HP1BP3	USP28	BYSL	IKBKAP	RARG	SAP30BP	EXOSC3	TAF3		USP21	SNRPF	ANXA1	ANXA1	RGS9	DDRGK1	CBX1	C1ORF123
INTS3	FANCG	LAS1L	POLR2H	VPS4B	WDR62	MAPK9	RPL8		ACACA	CAPN1	MLH1	MLH1	PRDX2	MEF2A	SUGP1	POP1
NFKB2	MYBL2	RPL36	POU5F1	XIAP	ERBB2	TAF7	TOPBP1		ACTR2	UBE2W	RCC1	RCC1	RAP1A	ATP6V1G1	SDHA	UTP23
PPP2R4	TFDP1	MRPS26	PRPF31	RBMX	MCM5	MKI67	RPL12		ATF4	ACTL6A	CBX4	CBX4	PIAS3	CTPS	DDIT3	RABGGTB
RALY	YAF2	NDUFS8	NFX1	PPP2CA	TFCP2	GTF3C3	MGEA5		ATP6V1B2	HNF4A	PPP2R2A	PPP2R2A	GIT1	PUSL1	IK	CTU2
RCHY1	MLLT3	PPP2R2B	COPS8	RPS9	NFIC	PDS5B	RPS18		CENPA	TNFAIP3	RNF11	RNF11	GGA1	PSAP	RANGAP1	AARS
RFC2	ADAR	KRR1	CENPA	BAP1	TDP1	MLLT3	ABTB1		CRKL	AIMP2	BCL2	BCL2	DCPS	BCAT2	TRIM27	ICMT
RYBP	ASF1B	PMS2	WBP4	HNRNPA2B1	RYK	FANCC	DDX31		DSTN	SVIL	ATXN3	ATXN3	SDCBP	ARFGAP3	ISOC1	TMED10
SRSF6	SENP3	ESRRA	NUP107	KCNJ2	SF3A3	FHL2	INTS3		FBXW11	VKORC1	PCMT1	PCMT1	TOLLIP	EPS15	CSE1L	KIAA0368
TADA3	RAD9A	BRD4	CHAF1A	ZNRF3	RNF20	PTEN	POP7		NPLOC4	BIRC3	CNBP	CNBP	LMO2	BCL10	GM9174	RSL1D1
TBL1X	NAP1L4	JUND	HSPH1	A2M	IKZF1	UBE2N	INTS1		PEX5	BLM	SMAD7	SMAD7	LSM1	CARM1	CDKN1B	MYBBP1A
AHR	DDX23	NACA	RBM17	TYROBP	SPEN	IQGAP1	PQBP1		PGR	SON	RRP12	RRP12	CCL19	MGEA5	MRPL38	GALT
BCLAF1	KLF5	JUNB	TTN	DHX16	H2AFV	NR0B2	SIRT7		PHGDH	SNRPA	EBNA1BP2	EBNA1BP2	SLC31A2	HOXC6	CALR	PPIL2
CACNA1A	RPN2	HSP90B1	RPS6KB1	TAC1	FEN1	MAPK6	DSCR3		PRPF4	ATP4A	PRKCA	PRKCA	ACTN2	NARFL	UBE4B	NUP155
IGF2BP1	ID2	RNF111	PBRM1	KLRD1	FANCL	RPLP0	SMUG1		RCC1	EIF3F	DNMT3B	DNMT3B	UBE2K	SMAP1	PSMD5	SRM
INTS6	ZBTB7A	HIST1H4I	COMMD1	IL12RB2	RBM10	NUP153	UBE3A		SLC25A6	NSUN2	SMAD1	SMAD1	POU2F1	STAT1	SYVN1	AP3D1
JMJD6	SATB1	THRB	PDCD11	CXCL9	FTSJ3	MYB	RPS11		TAF10	TUBG1	DDX24	DDX24	BMP7	POLD1	PNO1	CWF19L1
NUP62	HIST1H4F	DHX38	IRF3	CD274	ANLN	CEBPG	BTF3		TNFAIP3	UBB	CDK7	CDK7	DNAJA3	SIAH2	LUC7L2	EEF1B2
PCGF2	EHMT1	HIST1H1E	SAMHD1	ABCC8	ZFP91	WDR48	TADA2A		TUBG1	TXN	BAG6	BAG6	EEF2K	DDX20	MCM5	EIF3F
PLRG1	DOT1L	MED24	CDC25A	GEM	GON4L	PHF8	NOL8		ACD	DSTN	MAPT	MAPT	SERPINA1	C6ORF130	ARPC4	HUS1
ABCF1	SNRPG	EPN1	AATF	HNRNPM	RPAP1	CDYL	CIR1		ACTL6A	UBE4B	COPA	COPA	EXT2	CCDC14	EHMT2	REXO2
ATXN1L	KPNA4	WIZ	COIL	SMARCA5	ZC3H15	UIMC1	BNIP1		AIMP2	TRIP6	SERPINH1	SERPINH1	ERBB3	SNRNP40	LEPRE1	BMS1
BRCC3	WDR33	FANCA	CASP8	NACC1	RRP9	TDG	INTS2		BIRC3	CRKL	SMARCE1	SMARCE1	STIP1	PDE4D	STRN4	DNA2
CLK2	RFC5	LBR	HIST1H2AB	ACTL6A	ZNF687	TFAP2A	ARIH2		CDKN1B	GTF2F1	IPO5	IPO5	CDC6	ZNF706	AMOT	FAF2
CLK3	PBX1	MED6	PPP4C	PEX19	NAT10	MCM5	BLOC1S2		EIF3F	ATF4	TSG101	TSG101	SMARCC2	WDR45	POLR2G	IPO11
COBRA1	LEO1	NFYA	ZNF638	CR2	HSPH1	CPSF1	RPL32		HAP1	NCK1	MTA1	MTA1	MED28	CNOT7	MYOD1	COPG2
DYRK1B	MBD2	CHD8	RYBP	MGRN1	RRP12	AXIN1	UBE2Z		HNF4A	SSB	APBB1	APBB1	EPAS1	HHV8GK18_GP81	RALY	PIGV
EXOSC10	HES1	EIF3L	KPNA4	CYTH2	GABPA	SMC2	UCKL1		IK	TAF10	BUB3	BUB3	CREM	EFTUD2	POLR2D	CSNK2B
GTF2E1	AATF	ITGB1	VRK1	PNN	BCAS2	SIAH1	FANCD2		NAP1L1	ANXA2	PPP1CB	PPP1CB	CTSB	CSNK1D	AURKA	WDHD1
IKBKE	E2F3	WDR48	RFC5	MED21	FBXO11	POLA1	QSOX2		NCK1	GNAI2	JAK2	JAK2	CD2AP	TIMM13	MRPL11	GALE
JUNB	STK38	TRIM25	C20ORF20	SREBF2	RRM2B	APEX1	MGST3		NEF	COPS3	ARHGDIA	ARHGDIA	FKBP4	MTA2	INTS10	PIN1
KARS	IPO7	ZCCHC8	PDS5A	SUB1	UBE2W	KEAP1	MRPS23		PABPC4	PXN	SUB1	SUB1	MBD1	RANBP3	DNMT3B	NUP62
LSM2	ZC3HAV1	CBX6	UBE2E3	SIRT6	PHF20	GADD45A	USP36		PCBP2	RFWD2	ACTR2	ACTR2	GABARAPL1	MEAF6	RRP1B	ORC3
MED8	MCM10	CANX	BAG4	HIC1	SNRNP40	NPLOC4	APPBP2		PXN	ZNF259	TUBB4A	TUBB4A	TDP2	KLF4	ERCC8	MTHFD2
POLR1C	TNK2	GSN	WDR18	PIK3CA	CDCA4	HSPB1	ACBD6		RIPK1	AI837181	FLNB	FLNB	HLA-B	MRPL11	RNF32	ICT1
POLR2J	SMC2	PRAME	DMAP1	THRAP3	RALY	CTBP2	ZSWIM7		SNRPF	PTMA	ATR	ATR	BCL2L11	PPID	TNFRSF10B	USP7
PSMB8	NUP107	ANAPC2	TIAL1	AURKB	ACP1	AICDA	RPS23		TJP1	RIPK1	RANGAP1	RANGAP1	ITPR3	HNRPDL	BCAS2	CD2BP2
RNF8	GIT2	UBASH3B	BAG1	RALA	KIFC1	GTF3C4	RCHY1		TRA2B	TRIP13	SUV39H1	SUV39H1	MLLT4	PDDC1	BAZ1B	SART3
RPAP2	POLR3D	GRWD1	KRT8	CHEK2	SBDS	POP1	RPL6		UBE2U	APEX1	EIF3H	EIF3H	ITGB2	CHAC2	CDK6	XPR1
TMPO	TJP1	PCBD1	IPO5	PSMC4	NR1D1	ETS1	RPL18		ANXA2	KIF5B	AHCY	AHCY	SNAP25	C4ORF21	MAST1	WDR1
TOLLIP	EXOSC6	FGA	UPF2	EXOSC10	RBM19	THOC1	SETD6		ATXN1L	SART3	RFC4	RFC4	PDIA2	C9ORF41	CARM1	TFIP11
TSC22D1	RRP12	IPO4	RBBP6	ESR2	ZMYM1	UBXN1	RPL19		BCAR1	CENPA	SIRT2	SIRT2	FHL2	DNAH14	ITGB1	ALG8
TXNL1	WDR18	SETD8	MED23	RBM39	PBRM1	CHTF18	NUDCD1		BMPR1B	HNRNPH2	POLD1	POLD1	RPL30	ORMDL1	RNF11	DDX54
RPL22	RHOXF2	PPP2CB	FKBP3	USP11	GPSM2	CCNC	NFYA		COPS3	ARHGDIA	XRN2	XRN2	RPS2	PUS7L	EIF3G	BTF3L4
NBR1	MYO1C	BHLHE40	EHMT1	SAP30	KATNA1	SMU1	SMG7		ERH	PSMB7	NR4A1	NR4A1	CAMK1	RETSAT	PSEN1	SLC33A1
RPL12	AKAP8L	CTBP2	MEF2A	MME	UBN2	PCGF6	KCTD10		GTF2F1	PPP5C	MAPK3	MAPK3	DSP	RSPH3	TUBA1B	LTV1
DNAJA3	SAMHD1	CTDP1	ASH2L	SH3KBP1	RFXANK	LEO1	ELL		KDM5B	BCAR1	PFN1	PFN1	CEACAM1	TOX2	CD2AP	CTDP1
ETS1	REST	AHNAK	IMPDH2	SF3B4	PPM1G	RUNX1T1	FEM1B		MAGED1	TUBA4A	HDAC8	HDAC8	DNM2	TPMT	FANCG	UAP1
TAF4	ACLY	MAPK9	ERCC8	DYRK1B	STIP1	RBM3	ATM		NSUN2	PPIA	VPRBP	VPRBP	MSN	UTP23	RAE1	ESD
TCF4	MARK2	KLF5	LATS2	SLC9A1	ZNF326	MED13L	TOE1		PTK2B	UBE2E2	TRIM27	TRIM27	DNAJB11	RASA1	PLRG1	PEX2
CD2AP	CHD1L	NDUFV1	FBXW11	RPL23	DTX3L	NFYA	RBPJ		RFWD2	HNRNPAB	UBQLN4	UBQLN4	MAST1	HIST1H4I	SRP14	AP1B1
CDC6	TP53BP2	STAT5A	COPS7B	TIRAP	RUNX1T1	GTF2F2	RPL13		RRP1B	MOB4	CTTN	CTTN	SMARCC1	UPF2	GTF2B	MAD2L1
CEBPE	RUNX3	STRBP	HIST1H1D	PSMD14	CTDP1	WDR82	UBE2S		SART3	ERH	ERBB2	ERBB2	STK25	TAF9	TP73	SMNDC1
CHFR	HADHA	SDHA	CHFR	PRKCE	THOC6	UBASH3B	MPG		SNRPA	MAGED1	MORF4L1	MORF4L1	SMAD7	CDC5L	SAFB	HCCS
CPSF2	PHF1	ANP32A	IKBKE	STK38	POLR2F	TOPORS	TMEM43		SOCS3	ERBB2IP	MED1	MED1	PSMA2	HCK	EIF4G1	UTP18
DPF2	SAFB2	SENP1	ATF4	CEBPG	CACYBP	UBR5	ATP6V1D		SON	TGM2	SYK	SYK	ALDOB	EEF2K	CRKL	MFAP1
EBNA1BP2	PPP6R1	TXNL1	PMS1	DDX56	SSX2IP	MDM4	LUC7L2		SSB	FUBP1	ZNF326	ZNF326	TUBG1	PFKL	DDX20	AGL
IPO5	CPSF7	P4HB	CCNT1	MORF4L2	TMF1	INTS2	IBTK		TRIM63	SOCS3	DNAJA3	DNAJA3	FAM46A	SRRT	NCBP1	GPS1
MED18	FANCC	POLR1A	NUP62	PSMD11	PHF6	LSM6	ERCC8		TXN	FHL2	MRPS27	MRPS27	SRSF5	EIF2C2	ATP6V1B2	RAD51
MPG	STRN3	SNRNP40	ERBB2	GNB5	ZNF331	HNRNPUL2	CFL1		UBB	GANAB	SRSF11	SRSF11	MED31	KAT7	POLR2J	ORC4
MTA3	WDR26	SMARCD2	NUP205	CCNA1	PHF8	SOCS1	TDP2		UBE4B	HAP1	SRSF10	SRSF10	RAB1A	TARS	TPR	MPST
PHC2	WDR61	CDK12	MYO1C	TEAD1	PER2	UBQLN4	RBBP6		ZNF259	CDK7	PTEN	PTEN	NUP214	EZR	KIAA0368	PRDX5
POLR2D	NR1H3	RNF7	GATAD2B	KPNA1	EEF1A2	CDC6	UBE4B		AI837181	KPNA1	POU5F1	POU5F1	TUBGCP4	RPN1	BCL2L1	U2AF2
RAD18	FKBP5	APC	ADNP	CLNS1A	KDM1B	AHR	SMEK2		APEX1	GTF2B	THRA	THRA	SH3BP4	VTA1	NMT1	XPO5
STIP1	IRF5	PNO1	ERG	MLLT3	PKMYT1	LUC7L2	DHX9		ARHGDIA	SEC23A	MDM4	MDM4	RBBP7	KEAP1	PEX5	GTF3C5
SUPT3H	KHDRBS3	ETV6	DCAF7	NFYA	SIRT7	TBL1XR1	TMBIM6		C14ORF1	ZYX	EZR	EZR	MBD3	PRPF8	TAF5	SDHC
UBE2W	STAG2	WDR33	MTA3	PPARGC1A	DR1	BCL11B	ZNF277		CDK7	C14ORF1	RBM10	RBM10	C14ORF1	AMOT	TPRKB	RWDD1
UHRF1	RXRB	NUP133	GTF3C4	PTEN	SMC6	PNN	IGHMBP2		DNM2	TTC1	CAPZA1	CAPZA1	TNF	SNRPD1	MRPL15	CNBP
RPL15	RANBP3	CDC73	WIBG	CCT3	BCL11B	CASP9	LSG1		ERBB3	TERT	TIAL1	TIAL1	MYPN	PDIA4	PBK	PARS2
RPS21	SMC4	PCK1	UBA2	BRD4	MTDH	GTF3C2	RPL31		FHL2	RRP1B	DDX20	DDX20	VAV2	LRRC1	NUP98	ASCC3
EEF2	NME1	H2AFZ	DDX42	KCNQ1	MAGEA11	WAPAL	KLHL20		GTF2B	EIF2C2	AKAP8L	AKAP8L	CALU	PSEN1	BCL7B	DLST
RPS17	ZYX	PDGFRA	FANCD2	PICK1	IPO4	NUMA1	TIAL1		KIF5B	HSPH1	FAF2	FAF2	PDLIM7	PRKAR1A	INO80D	TBL3
BAG1	SP100	HTATSF1	PPP6R3	USP4	RAI1	INTS8	RPL27A		MOB4	UBA2	BAZ1B	BAZ1B	POLR2G	PSEN2	ZNF259	COQ6
CALR	E2F6	RBM3	TUBG1	SLC31A2	AHNAK	RELB	RAD9B		PPP5C	PSMB6	PDIA3	PDIA3	PLEKHF2	RPL7	MTA3	USP5
DMAP1	MLL2	SMAD9	TLE1	CTLA4	ZMYND8	SMN2	EP400		PSMB7	BAG2	CDT1	CDT1	NFYC	NUAK2	HIST4H4	USO1
ERCC3	LPP	MRTO4	GATAD2A	RAD23A	NOLC1	HUWE1	COTL1		PTMA	DNM2	SKIV2L2	SKIV2L2	WASL	BCAR1	NIF3L1	MCAT
MNAT1	HIPK3	HIST1H1B	JAK1	PSMA2	COPS7B	PABPN1	FADS1		RCHY1	TRIM63	PRPF4	PRPF4	TNFRSF14	RBCK1	USP34	DDX39B
RNF4	PCGF6	ACTN4	UBE4B	AES	KLF1	NAP1L4	PCBP3		SDHA	PTGES3	TRIM21	TRIM21	SDC2	CHRAC1	HSPA1B	PAM16
STAT5A	NUBP2	RPL26	SRP68	CDC23	L3MBTL3	SRF	NCL		SGTA	KARS	FYN	FYN	HCVGP1	LARP4	POMP	TRRAP
BAP1	GPS2	DISC1	DDX23	GLI1	XRN2	NSMCE2	XRCC2		TERT	SRSF9	COPB1	COPB1	POLR2J	LAMC1	PTPN6	CAB39
CCND3	FHL1	COPB1	PHF5A	FANCL	ERCC8	LIN37	MAX		TGM2	TRAF3IP1	PRKAR1A	PRKAR1A	EXOSC10	TOMM20	ACTR5	ABT1
CTNNBL1	TAF12	RNF8	ANAPC5	RFXANK	KDM2A	KLF4	UNC45A		TRAF1	PSMD6	VDR	VDR	DICER1	HCVGP1	NR2C1	WIBG
FUBP1	MED27	RNF20	MED28	MYBBP1A	PPP1R7	GTF2H2	ECT2		UBE2E2	SDHA	CBX1	CBX1	RPS6KA1	SRPRB	GNAI3	AMD1
GADD45G	DR1	HEXIM1	GTF3C3	ZNF434	LIN54	ATXN7	RPL14		VPU	PTK2B	RBL1	RBL1	SIAH1	IKBKAP	KRT10	TCF25
GTF2A1	CASK	MED14	RELB	RPS2	MED6	SENP1	RBM10		CHAF1A	NEF	CDC20	CDC20	BAX	TUBA1C	GNAI2	MRPS2
GTF2F2	AKAP8	IQGAP1	BYSL	GTF2H1	PEG10	DTL	PDPK1		DAZAP2	CHAF1A	TOPORS	TOPORS	ANXA5	CDKN1B	C20ORF20	ANAPC2
H2AFY	USP49	PWP2	HIST1H4J	RRP1B	PTPN2	ARID4A	MRPS15		FMNL1	UBE2C	SRRT	SRRT	ATP2A2	GATAD2A	CDC26	DGCR14
LUC7L3	GTPBP4	PCGF2	HADHA	GP1BA	TTLL5	ZHX1	INTS5		FUBP1	MED12	ANP32B	ANP32B	PSMC4	PHLDA1	HIST1H1C	GCN1L1
MAPK10	MLLT1	ZNF24	LAS1L	SNRNP200	INTS7	GEMIN5	FIBP		GANAB	MTA1	H3F3A	H3F3A	RARG	IKBIP	TUBB2A	MSH3
MCM5	PKN1	MNAT1	H1F0	PSMD2	KCTD13	PA2G4	NXT1		HNRNPAB	FMNL1	PGR	PGR	PRDX1	RPL13	GABARAPL2	ASNSD1
MKI67	UBR4	UVRAG	ESRRA	TBL1X	SALL4	AFF4	SMARCC1		HNRNPH2	PIAS2	UBE2K	UBE2K	KRTAP4-12	IPO4	EIF2S1	HAT1
NUP93	ID3	THOC6	BRD4	USP17L2	HIRA	AFF1	PARP1		KARS	LMNB1	DSP	DSP	KARS	CBX1	DIMT1	THOC1
PNKP	MEF2C	INTS3	PMS2	DTX2	OIP5	KLF1	TADA3		KPNA1	LDHA	CHEK2	CHEK2	FANCG	PSME1	COBRA1	MON2
RBPMS	HOXA1	SPTBN1	KRR1	NUP205	LEO1	TCEA1	DFFB		MED12	AP2B1	MLL	MLL	SFPQ	SNAP23	LCK	ADI1
UBA2	HIST1H2AB	FOXO1	MTDH	CBX4	ARID4A	EIF2AK2	UBE2V2		MTA1	CPSF6	TERT	TERT	CAMK2A	HSPA1L	TUBB3	UBR7
WIBG	LSM3	TRAF3IP1	OGT	HNRNPR	ZNF711	RAD18	TADA2B		NAA38	RBM8A	ING1	ING1	POLD1	RPLP0	ENV	NUP98
ZMYM2	WIZ	ARIH2	NACA	PGR	NOB1	GTF2H3	EZH2		PIAS2	DNMT3B	ZC3HAV1	ZC3HAV1	RABAC1	SMC4	KEAP1	XPNPEP3
ZNF326	MAFG	TP53BP2	JUND	GK	ZNF639	SMAD9	SRPK1		PPIA	UBE2U	CDK6	CDK6	COPS2	RPS15A	IMMT	AHCY
RPS12	SETD7	CTNND1	JUNB	SS18L1	NKRF	THRB	MYO18B		PRNP	MAPT	SRPK3	SRPK3	ITPR1	C20ORF20	EEF1B2	CIRH1A
RPS18	MAP2	FEN1	PTGES3	AFF4	POLI	TAF12	RPL27		RBM8A	SF3B14	RCN2	RCN2	USF1	RUNX2	FAF2	RFK
RPS28	IRF1	PHF1	HIST1H4C	KCNH2	CDK11A	RRP12	NELF		SEC23A	ACTN4	PPP5C	PPP5C	BCAR1	GEMIN4	GATAD2A	CAD
BRD4	HTATSF1	KDM5A	RNF111	SRSF3	SCAND1	ZNF217	PHAX		TRAF3IP1	ERBB3	HIST2H3C	HIST2H3C	C2ORF18	MAPRE1	SNRPF	BRAP
COMMD1	BOP1	TFDP1	IPO7	RAD17	DDX23	PSME4	DHCR7		TTC1	MATR3	RPS6KB1	RPS6KB1	ACVR1	PPP2R5E	KDM5B	ACTR3
KRT8	TAF1B	FLNA	DHX38	ADAM10	HIST1H1B	DIS3	BRPF1		TUBA4A	ACD	CLK3	CLK3	SSBP1	PTGES3	EBNA1BP2	PITHD1
RNF111	RNF168	TUBA1B	PPP5C	HSF1	SHPRH	ERCC2	TDRD3		UBA2	PLEC	DKC1	DKC1	ARAF	PIK3R1	CTTNBP2NL	NUDT21
UBE2A	RTN4	DYRK1B	HIST1H1E	TLR4	HSPA4L	BHLHE40	CDC7		UBE2C	CHEK2	GEMIN4	GEMIN4	MAPK9	TFDP1	HSP90B1	RBM8A
ZNF259	DHX38	SATB1	THRB	CD82	PTPN23	RAD9A	RERE		ZYX	SNTA1	TPM3	TPM3	FBLN1	PRDX3	ACTG1	TKT
ANP32A	RNF7	ACACA	MED24	HUS1	SBF1	SAMHD1	LARP7		ACTN4	GCN1L1	NAT10	NAT10	HMGA1	ZBTB2	TRAF5	CDC27
ARIH2	CDK11A	ZRANB2	WIZ	NOXA1	GNL3L	STAT6	MPHOSPH6		AP2B1	KRT1	SSR1	SSR1	FLOT1	RIOK1	CNDP2	SNRNP40
GTF3C4	HLTF	XPO7	MAD2L1	HIVEP1	HOXA5	ARID2	REC8		BAG2	IKBKE	GAG	GAG	IFIT3	PCBD1	HNRNPAB	PEX19
HIST1H1B	PNO1	PIK3CB	CHD8	STX4	CIRH1A	POLR3A	DDB2		CHEK1	GTF3C1	DDB2	DDB2	RPL23A	STXBP1	ENO1	DIS3
HSPH1	BCOR	STAG2	CTNND1	FLOT2	ARGLU1	POLR2I	UBR5		CHEK2	MRPL12	DCAF7	DCAF7	MTOR	FEN1	RPTOR	MDN1
IRF3	POLA2	LSM2	FANCA	ING4	MARCKS	CHD7	RPS28		CPSF6	DAB2	RHOA	RHOA	SREBF2	CDT1	CAPZA1	VPS26B
LRPPRC	HEXIM1	HEATR1	MED6	GTF2F1	FKBPL	UBE4B	MND1		DNMT3B	VAMP2	ZFR	ZFR	UNC119	RANBP2	MRPL19	FIG4
MED7	CSNK1D	DIDO1	PFN1	ARFGAP1	PLAGL1	ATXN3	CDAN1		HMGB1	VPU	RBM25	RBM25	RAB11A	SMN1	TNFAIP3	TTI1
MKI67IP	IPO11	CDC23	BIRC2	CASP9	POLR2G	MECP2	DIP2C		HSPH1	TRIM21	PRKCZ	PRKCZ	SNX2	DDIT3	WDR48	RRAGA
POLA1	SETD8	AICDA	LBR	FN1	POLR3H	TXN	WTAP		ITGB1	SRP14	POP1	POP1	PIAS1	RPS24	FBXO5	MRPL43
PSMA8	MEF2A	TAF1B	EIF3L	SND1	HIST1H1E	EHMT1	RNF2		KRT1	PPP1CB	TNFRSF1A	TNFRSF1A	TRAPPC2L	MIER1	SNRPC	TXNDC9
RNF40	SMARCD2	FBXO3	HIST1H4B	GNAO1	INTS10	RPS27A	COASY		LDHA	RAD50	ACLY	ACLY	STAU1	EIF4A1	MRPL13	POLK
SMU1	NASP	XPO5	WDR48	TOP2A	RNF130	RAD1	NFXL1		LMNB1	BMPR1B	CTCF	CTCF	KCTD13	RHOA	ANAPC10	COG2
SUB1	GATAD2B	HSPB1	TRIM25	LSM2	PPAN	SNRNP40	CHD2		MAX	XRN1	UBA52	UBA52	HTR1A	FADD	UBE2L3	VTA1
SUGT1	PAX6	RPS6KA5	NFYA	SNRPD2	RPS19BP1	SMC4	GTF3C1		MRPL12	SRPK3	MAGED1	MAGED1	SYVN1	NOLC1	KRT2	CDC6
TIMM50	C1ORF124	BCOR	ZCCHC8	SNRPD1	FAM120B	SATB1	H1F0		PSMB6	MAX	PSMB7	PSMB7	ARHGDIA	ANXA7	SRSF11	GART
TRIM25	CTR9	DHX36	CBX6	MAP4	TERT	HIST1H1A	MED20		PSMD6	TRAF1	TOP2B	TOP2B	NFIC	ANAPC7	ATF4	PPP2R1A
TRIM32	NR1I2	NUFIP2	HIST1H4E	ATXN7	UBE2E3	BCOR	ANKRD28		PTGES3	SF3A3	KRT8	KRT8	CNBP	HDLBP	COPG	GOSR2
WDR82	DDX56	TGM2	HIST1H4I	SP3	NR1I2	CCNH	RPS26		RAB5A	TRA2A	CORO1C	CORO1C	DNAJA1	ARGLU1	LDHB	FBP1
XPO5	MED22	IKZF1	PRAME	BIRC2	ZFP28	DDX56	CHEK1		SAT1	MAP3K1	SENP3	SENP3	BMPR1A	FANCA	ING1	RBMX2
XRN2	HERC2	REST	UBASH3B	SNRNP70	PNN	FANCF	NAA16		SRSF9	DCTN1	SEC23A	SEC23A	NOS2	SSSCA1	PXN	DDB1
ZNF512B	MED11	GTF2H1	GRWD1	MYPN	MED14	NFYC	DARS		TRIM21	VAV2	TUBG1	TUBG1	RPL23	CHD4	SF3A3	SMEK1
ZSCAN1	RB1CC1	MAPT	PCBD1	OPTN	SACS	NUP62	GCC2		VAMP2	USP5	FZR1	CAPZB	XBP1	TP53RK	DCAF11	EXOSC4
ICT1	TCF12	DYRK2	DNAJB11	TAF7	HRSP12	SP100	FOXK1		VAV2	DDX39B	NFX1	FZR1	ERCC3	SUPT16H	RYK	DCAF7
RPL10A	LEPRE1	SAP30	ANAPC2	TUBA1A	TTC37	CTR9	TBPL1		DAB2	SGTA	RPL34	NFX1	GABBR1	SENP3	MRPL39	EXOC2
RPL27A	YEATS4	ANAPC1	IPO4	MBD6	ASXL2	YEATS2	PPIG		DCTN1	CHEK1	KIF5B	RPL34	RPAP3	TOPORS	G6PD	XRCC5
BUB3	DHX16	QARS	KEAP1	CEP70	PPM1D	ZEB2	MED14		DVL2	UBQLN2	CAPZB	KIF5B	ZAP70	CAPZA2	DDB2	SAE1
ELL	THOC1	SMC2	CTDP1	SLC2A4	ACTR8	INTS7	RPS21		GCN1L1	TIMM50	SSR4	SSR4	PLOD3	STRN3	TLE1	HDDC2
FKBP4	H1F0	CLTC	SETD8	CDCA8	XPC	EP400	PMS1		GTF3C1	DAZAP2	UBE2E1	UBE2E1	GNAI3	ZNF281	AIMP2	SORD
GFI1B	HIST1H1E	GLYR1	SIAH2	TRIM24	CIZ1	BAG4	RBM42		IKBKE	TRIM24	SAMHD1	SAMHD1	HNRNPUL1	ATG16L1	ACTA1	TARS
NFYA	ARID1B	ARNT	BHLHE40	INTS6	MEX3B	ECT2	INTS12		MAPT	DARS	VPS35	VPS35	CEACAM6	TCF3	CANX	AATF
PDPK1	GATA4	TIA1	CTBP2	APBA1	SNX6	SPTBN1	BTBD10		MATR3	DVL2	MRPS22	MRPS22	SIAH2	GRK5	UBE2V1	UCHL3
PNN	LBR	H2AFV	HIST1H4K	SOX9	EZH1	PCGF1	BRD3		PARK7	TJP1	DIMT1	DIMT1	NDC80	FZR1	GTF2F1	POP4
RBBP6	PHF5A	PDCD4	HIST1H4H	MEF2A	APEX2	POLR3H	FBXO22		PLEC	HMGB1	TAB2	IMPDH2	RANBP10	DDX21	CASP3	EXOSC10
RBBP8	RAD17	PLEC	HIST1H4L	PPP1R12A	RNF168	USP4	SPTBN1		PPP1CB	METTL21B	EIF2S2	TAB2	ENO1	PHF8	GPN1	MLST8
RUNX1T1	PPP1R8	MRPL16	HIST1H4D	UBR5	THOC3	ATRIP	SYCP3		PTPN6	MORF4L1	MEN1	EIF2S2	RAB8A	PDCD4	INO80C	GTF2H5
SOCS1	ARID4A	ARID1B	MAPK9	XRCC1	BACH1	PPM1G	RPLP1		SF3B14	SREK1	TUBB1	MEN1	CD2	CCT4	LRR1	SEC24C
SRRT	PIM1	ZEB2	KLF5	CHAF1A	RNF11	MAFG	ATF7IP		SRPK3	RFC4	NUP214	TUBB1	FEM1B	ATF4	PHGDH	REV3L
TRIP13	PTPN14	BAZ1A	STAT5A	DDX21	MNAT1	TCF4	SCAPER		TRIM24	OTUB1	IMPDH2	NUP214	HNRNPA2B1	WRN	USP22	CHAC2
XRCC1	THOC2	CFL1	STRBP	TSC22D1	PES1	ERBB4	RPLP2		USP5	RBBP5	AMFR	AMFR	PRPF8	TUFM	MOV10	IPO4
EXOSC4	NFYB	TRIP12	AHNAK	MAP1S	PIN4	CTNNBL1	TROVE2		AMOT	PARK7	SMURF2	SMURF2	NCOA6	VPRBP	LYAR	PEX3
HDLBP	CBX7	BLK	UBQLN4	ELL2	BTAF1	CSNK1E	HERC4		BUB1B	IRS1	AIMP1	AIMP1	GP1BA	HSPB1	ANXA2	MRPL46
INTS5	BRD7	SNIP1	BUB1B	FMR1	APLP2	POLR1A	STK17B		DDX39B	BUB1B	RPL26L1	RPL26L1	MLC1	HCFC1	UBA2	TAF2
MED13	UBE2V2	DTL	ANP32A	RBBP8	TRIP4	SUMO4	SUGP1		E2F4	IRS4	HIST1H1A	HIST1H1A	ABCA1	GORASP2	RPAP3	COPS4
MED30	CHD8	PLK1	SENP1	VAMP3	NR1H3	DDX18	DGCR8		FLNC	MAD2L1	CAPN1	CAPN1	SNRNP200	RTF1	NCOA2	EXOC4
NFX1	THOC5	LGALS1	SNRNP40	SDCBP	EPS15L1	RPS6KA1	RPL24		GABARAPL1	MYH10	HIST1H4I	HIST1H4I	PRKCI	RBM8A	EEF1D	NDUFS4
NFYC	BPTF	CYC1	TXNL1	EFTUD2	LPP	TRIM63	WBP11		GABARAPL2	NCOA2	MAP3K1	MAP3K1	STK39	HSD17B10	CDT1	RNGTT
PAF1	ING3	HLTF	DRG1	ADPRHL2	DUSP22	CSE1L	GCAT		GNAI3	SAT1	UBAP2L	UBAP2L	MAGI3	RSL1D1	SEC23A	DDX47
PFDN5	MIS12	C1ORF124	POLR1A	TFAP2C	SNRPC	DAZAP1	FARSB		MAD2L1	POU5F1	PTCD3	PTCD3	TRIM29	SRSF8	SUPT5H	RICTOR
PRPF4B	MARCKS	VPS11	HIST2H4B	TBPL1	RIF1	ARNTL	CCNB1IP1		MAP3K1	MCM4	PLOD1	PLOD1	CCK	EIF2C1	BRCC3	WRNIP1
SAP30	ELK1	BMPR1B	PTGS2	FANCG	RBM28	GTF2E1	TRIP11		METTL21B	RYK	NAP1L4	NAP1L4	GNAO1	RNF41	GANAB	STT3B
SNRPB2	HNF1A	FLNC	CDK12	NFKB2	SMNDC1	GPS2	XRCC1		MORF4L1	LDHB	BYSL	BYSL	FGF2	USP2	PARK7	PIKFYVE
TAF7	BCCIP	USP25	SMARCD2	DYRK1A	RGS20	ZMYM2	ADD1		POU5F1	PSMD14	HADHA	HADHA	IRF9	PLEKHF2	SUPT3H	GLTSCR2
TBL1XR1	SPEN	USP28	RNF7	HEATR1	SP100	MSH3	CLSPN		RAD50	TPM1	RUNX1	RUNX1	STAMBP	MCM3	TAF4	OTUD6B
TRIM23	RARG	NFYC	IRS1	GJA1	PKN2	PTGS2	CPS1		RBBP5	PRKCI	EIF2S3	EIF2S3	HIST4H4	RANBP1	INSIG2	NUP107
TRIM63	CXXC1	EEF1A1	PNO1	RYR2	SOX6	RFC5	PRKDC		RBL2	RAB5A	NPLOC4	NPLOC4	FANCM	BMPR1B	CTTN	MRPS11
TRIP4	RXRG	THOC2	ETV6	RPL5	WAC	CRNKL1	DDX21		SF3A3	PDIA6	HMGB1	HMGB1	CHERP	BAG1	PTK2B	DMAP1
TRIP6	AFF1	RBM15	WDR33	RBBP6	ZNF740	SNAI1	NDNL2		SH3GL2	ATXN1L	CDC34	CDC34	EXOC8	OSBPL11	OGFOD1	TMEM115
UBE2B	USP1	CHD1	NUP133	CHUK	TXNDC9	BUB3	WAC		SRP14	ITGB1	PPP2CB	PPP2CB	DTNBP1	SH3GLB1	RAD50	PINX1
UCHL1	SNAI1	SVIP	CDC73	GATAD2B	TADA2B	DSN1	COQ7		STAT6	RBCK1	CKB	CKB	LRP4	KRT10	PSME3	RAD17
XPO7	ADNP	RIF1	RBM3	ATP6V1E1	NARF	IKZF3	FARSA		TRA2A	PRDX2	CAPRIN1	CAPRIN1	AMOT	SAR1A	PA2G4	PRPF4B
ZRANB2	CHD7	USP4	H2AFZ	CDC25C	HIST2H2AA3	FLII	RPP21		UBQLN2	PAFAH1B1	YTHDF2	YTHDF2	ZAK	TDP2	XPO7	NDUFAB1
RPL30	HMGA2	GEMIN5	UBR4	YWHAG	HIC1	TERT	MIB1		VPS35	GEMIN4	UPF2	UPF2	ZP3	SOS1	KRT14	ZDHHC17
RPL8	JUND	ATP5C1	IGF2BP2	TAF10	LAP3	LSM4	NFRKB		ZNF512B	IGF2BP3	CDC25A	CDC25A	PRRC2A	USP21	MCRS1	MON1A
TGFBR1	NACA	SAP130	SMAD9	BSG	BRMS1	MGMT	WDR5		ACVR1	LARP1	TMPO	TMPO	MLL	NR1H3	GTF3C1	FIS1
IKZF1	EIF5A	ANAPC4	CLU	MED4	ELP2	RANBP3	INTS8		DARS	KDM5B	GANAB	GANAB	DSTN	MAPK6	SAMHD1	STX6
LMO2	ZNF638	MEF2C	DVL2	MAPKAPK2	NOL7	BCLAF1	LIG3		FAS	FLNC	POU2F1	POU2F1	KCNC1	SOCS1	HIST1H2AD	CCDC47
PDS5A	MUC1	DDX52	MRTO4	TTBK2	MLH1	PLAGL1	RMI1		GEMIN4	VPS35	CASP3	CASP3	CCNA2	PRPF4	TRAF3IP3	INO80
PPP1R12A	CTNND1	NAA38	HIST1H1B	RAE1	NUP205	NRIP1	DPY30		HRAS	STAT6	PWP1	PWP1	UGGT1	DSTN	HP1BP3	XPA
SP3	TIAL1	RPL36A	STRAP	APC	NFIB	GRWD1	FAM129A		IRS1	RBL2	ATP6V1B2	ATP6V1B2	ACTN4	RING1	RAB5A	RFT1
STRAP	COPS7B	KDM5C	HTATSF1	GNAZ	C17ORF81	NUP37	HECTD2		MCM4	GPN1	TCOF1	TCOF1	H3F3A	STK38	INO80B	TDP1
TFAP2A	EIF3L	ARID4A	RNF8	UBE2C	TNKS2	CAD	EEF2		NCOA2	GNAI3	HNRNPUL2	HNRNPUL2	EXOC5	ATXN1	NUDT21	GCH1
XAB2	ZFR	MED25	FBXW7	SAP30BP	HIST1H2AB	FKBP3	MED17		OSGEP	E2F4	RPN2	RPN2	POU5F1	ARAF	MAP1LC3B	MRPS12
C14ORF166	SS18L1	SNAI1	RNF20	GFI1B	COPS7A	C17ORF70	PAFAH1B2		OTUB1	AMOT	RANBP9	RANBP9	GLRX	CCND1	ASNS	RPP30
CASP7	TPX2	DNAJB6	HEXIM1	SRF	APBB2	PHB2	MED8		PAFAH1B1	ZNF512B	SHFM1	SHFM1	OCRL	AP2A2	SRSF10	POP5
CLN3	SMARCD3	WWOX	MED14	TRIM41	IGF2R	PMS2	HECTD1		PRDX2	HOXA1	COPS7B	COPS7B	BMP4	PRKAR2A	DNMT3A	TTC37
DDX24	TRIB3	PURA	SAP30BP	SUGT1	LBR	EXOSC6	MLF2		PRKCI	FAS	MRPL11	MAP3K5	SKIV2L	POGK	SRSF4	DDI2
DNAJB1	GTF2E2	POLR1C	PWP2	RPA3	SETD7	E2F6	MED4		PSMD14	HIST1H1A	NUP205	METTL21B	GLI1	NDFIP2	ANAPC13	EEF1A1
ERCC8	CLSPN	BPTF	PCGF2	RPS19	PARP12	ING3	MOB2		RAD51	HRAS	MAP3K5	MRPL11	FGFR2	BRMS1	RBCK1	PPP4C
FAS	LUC7L	ARNTL	ZNF24	SAFB2	SUFU	ACTN1	HSF2		RBCK1	MEN1	METTL21B	NUP205	PHKG2	EFHD2	UBA1	NUP54
FKBP3	SAP25	NUP88	MNAT1	RNF7	GTF2H1	CHD1L	DYRK2		RFC4	MSH6	PIAS2	PIAS2	ANAPC11	RPL22	MED20	BUB3
HRAS	HIST1H2BB	NLK	THOC6	CDV3	CREB3L2	HDAC8	BRD4		SREK1	CFL1	HHV8GK18_GP81	HHV8GK18_GP81	RPS6KA5	CELF1	PIAS2	TCEB1
HSPA2	HINFP	DDX50	INTS3	IL6ST	GCM1	PPIA	WDR11		TIMM50	EIF4G1	EIF5A	EIF5A	GPHN	TPT1	COPB1	PAN3
NEK6	DST	FOXM1	ARIH2	AP2A1	RFC4	ASF1B	CA9		TPM1	VPS26A	NFE2L2	NFE2L2	MAX	AHSA1	ORC6	SYS1
NMI	ZMYND11	PCGF6	RHOA	ZBTB25	AKAP17A	CLK3	DBF4		ANKRD28	SRPRB	PARK7	PARK7	ATP1B1	LLGL1	TBCB	PPID
POLR1A	NFATC1	ANP32B	FOXO1	ZCCHC7	HIST1H1D	REST	STK19		BANF1	OSGEP	MRPS9	MRPS9	SSTR5	VPS4B	H3F3A	TECR
PPARA	GMNN	MSN	TP53BP2	SDC2	PARP3	UBE2E1	CDK9		CCNT1	CCNT1	RBL2	RBL2	CD28	TCEB2	SSB	RECQL
PPP6R3	LDOC1	NOC2L	FEN1	CAMK2D	CPSF7	MDFI	ZNF503		DYRK1B	STIP1	GPS1	GPS1	MAGI1	PSMC3	CCNT1	TAF13
RAD52	FOSL1	KPNA3	PHF1	UBE2N	RRN3	HNRNPCL1	EME1		GPN1	RCHY1	CRMP1	CRMP1	GLI3	H1F0	THRA	PFDN1
RECQL5	MCC	TCF7L2	KDM5A	B2M	PPP4R2	H1FX	H2AFV		HIST1H1A	UBE2B	COPS8	COPS8	EIF3E	TRIB3	VAMP2	CFDP1
RPA3	IRF8	RANBP3	TFDP1	DVL1	ARID1B	KLF5	RFWD3		IGF2BP3	THRB	UBR4	UBR4	PSMA5	MTA1	PPP2R1B	HMGCR
RPS6KA5	UBA5	NDUFS2	DYRK1B	KCNC1	ASCC3	TAF1B	RRP36		IRS4	PGAM5	BCAS2	BCAS2	EIF3I	EIF2C4	FGFR1OP2	OGFOD1
SAP30BP	ZNF408	RPS15	SATB1	APITD1	CHMP1A	CDC34	UNC50		LDHB	PSME1	SMC4	SMC4	SOX9	SAFB2	CBX8	SHMT1
SKIV2L2	CDC7	XPC	ZRANB2	CAPNS1	USP37	TRIM55	FAM32A		MEN1	GABARAPL2	HIST1H4F	HIST1H4F	TAF9	SPATA2	H2AFZ	WDR75
THOC6	BRMS1	PPIA	NSFL1C	LUC7L	LMNB2	SPC24	XRCC6BP1		MYH10	NR0B2	SIAH1	SIAH1	GRIN2A	SOCS3	RIPK2	SUGT1
UBASH3B	PFN1	PLAT	XPO7	TEAD3	ZNF74	TAF5L	SSNA1		NR0B2	LRPPRC	RFC1	RFC1	PAK1	IRF2	SIN3B	UTP11L
UBQLN2	POLR1B	PPP2R4	TAF1B	PRPF4B	SRA1	STRN3	NVL		PCBD1	NFE2L2	PAICS	PAICS	HIST1H1C	KIF5B	ERCC3	GLO1
UFD1L	FANCI	DYRK1A	CDC6	RGS16	GABPB1	HUS1	USP48		PDIA6	RPN1	MBD3	FANCA	BAZ1B	DPF2	RPRD1B	SYMPK
XPC	HIC1	MCRS1	CDC16	HNRNPAB	TSEN54	BAZ1A	DIP2B		PRKCB	PPP2R2A	PFKP	MBD3	SMARCD1	PINK1	VPS26A	PGLS
RPL18A	ARNTL	MPG	STAG2	MYOC	KLHL7	LAS1L	SNAPIN		RPS6KB1	TOP2A	FANCA	PFKP	FGFR1	SGTA	RCOR1	TUBGCP2
BCL10	EXOSC2	NFYB	AICDA	ZBTB3	ATN1	WDR18	INTS4		SAV1	VDAC1	SSSCA1	SSSCA1	DHX15	CDK3	ANAPC16	EIF2AK4
ERBB4	NUP133	RBBP8	LSM2	USP22	TNK2	HAT1	HELLS		SRPRB	GABARAPL1	XPO5	XPO5	USP39	GSN	GEMIN4	PATL1
FEN1	NR5A1	FANCI	HEATR1	TAF6	COPS4	RNF4	DDX5		STIP1	NOLC1	FXR2	FXR2	CHAF1A	ACSL4	CRYAB	RRP9
INTS1	ATRX	RPP30	STIP1	C1ORF86	BRD7	HDAC9	RBM45		THRB	VRK1	S100A8	S100A8	UBE2D4	TBP	EIF3M	ACOT13
PSIP1	ATRIP	MED7	DIDO1	TEAD4	RPP38	GTF2A1	MED23		UIMC1	SH3GL2	MAPK7	MAPK7	EXOSC6	CNNM3	PARD3	WRAP53
RBPJ	RLIM	MRPL1	CDC23	SDC1	RRP1	CASC5	NUP153		VPS26A	WWP1	TAB1	TAB1	BGN	BCL2L11	ORC1	NPRL2
TTN	SNX6	PDCD6IP	FBXO3	DNAJB11	TBPL1	KRT18	TSEN54		WWP1	MCM5	TFAP4	TFAP4	ZFP36	LYAR	OBFC1	TAZ
ACD	PAWR	PHF8	XPO5	SNCA	IPO7	FOXO1	RACGAP1		ARIH2	PPP2R1B	PPP4C	PPP4C	TAF10	BMX	FANCL	COPS3
BAX	EGLN3	WDR82	PLCG1	RPS13	PPHLN1	NUP133	PPP6R1		CAPZA1	GFAP	VIF	VIF	UCHL1	TXNDC5	DKC1	MAF1
BRE	BYSL	CPSF7	COPG	RDX	UBQLN2	CBX6	CCNDBP1		CDC73	PRNP	EIF3K	EIF3K	RPS6KA6	DYRK1B	SRSF6	CWC27
CCNH	MLF1IP	PNKP	RPS6KA5	CSE1L	CELF1	RCHY1	SPAST		CFL1	BANF1	TPI1	TPI1	GEMIN4	NOC2L	RPL26L1	FDFT1
DCAF7	IRF7	BIRC3	BCOR	NUMB	EP400	CLOCK	SETMAR		COPB1	APOA1	KHDRBS2	KHDRBS2	KCNQ1	TBPL1	XRN1	LONP1
EEF1A2	CDCA8	DARS	PSME1	TK1	PPIL3	UBA2	SWAP70		DNAJB11	NAA38	PNO1	PNO1	CDH1	USP9X	TOP2B	MCM8
FANCG	TCEA2	UBE2C	DHX36	THOC3	NDNL2	PPIH	MAPK15		EIF3H	SRSF11	NCOA6	NCOA6	CDK5RAP3	EXOC8	ARPC1A	HDLBP
MEF2D	MBD1	RCHY1	MAP2K1	EPHA4	SHFM1	QARS	SACS		EIF4G1	CAPZA1	GPN1	GPN1	PHB	ARPP19	PGR	CMBL
NDC80	CDK20	PHC2	NUFIP2	GNA13	MED15	CPSF3	BRD8		LARP1	CAD	PLCG1	PLCG1	ZBTB17	UBE2G1	NFRKB	SPCS3
NSFL1C	EXOSC5	CDCA8	MSN	LIN7A	H1FX	MAFK	ARID2		LRPPRC	PRKCB	HDLBP	HDLBP	MAP1LC3B	TRIM63	MAD2L1	SUOX
PHF8	NKX3-1	CEBPZ	EZR	PVRL3	RFWD3	XPO7	FBXO18		MED14	IPO5	UBTF	UBTF	MORF4L1	SRSF4	USP28	ASF1A
POP1	POLR3A	BCCIP	IKZF1	HOMER3	SRSF8	USP37	BARD1		MSH6	PPM1G	UHRF2	UHRF2	ZNF512B	PDCD7	PABPC4	SEC22B
PPP3CA	DAP3	TFAP2C	ANAPC1	PRPF4	CCNF	NUF2	ZGPAT		NFE2L2	ACTA2	DYRK2	DYRK2	EPHA3	CRIPT	WDR77	NDUFA2
RPAP1	GATAD2A	HIST1H2AE	SOCS1	KNG1	FOXC1	SRRT	MUL1		PEX14	CDC73	UBE2E2	UBE2E2	DBNL	YAP1	XAB2	PIGN
TAF5	MBIP	YWHAH	REST	PSMB1	ACAT2	IKBKAP	DNMT1		PPP2R1B	SMAD5	RICTOR	RICTOR	PFKM	TOP2A	IKZF1	NAA40
TNPO1	BRIX1	TSC22D1	GTF2H1	NOS1	CEBPG	THOC3	ING5		PPP2R2A	DNAJB11	NCOA1	NCOA1	FADD	SRSF11	DERL1	GSK3B
UBE2S	SNIP1	NUP155	DYRK2	PLRG1	HELLS	MLL2	PNN		PSME1	EIF3H	PSMD6	PSMD6	IPO11	PTEN	ARPC1B	LDHD
WWP2	ETV6	CEBPD	SAP30	SF3A3	UNG	ZC3H18	ATXN3		RPN1	MED24	DDA1	DDA1	MYOC	P4HA1	SH3GLB1	PI4KA
TAT	DIS3	POLR2G	SMC2	H3F3A	UBXN6	RTF1	YBX1		SMAD5	EIF3B	KRT16	KRT16	CCND1	ZBTB16	ELL	THOP1
ASF1A	CEBPD	CTTN	GLYR1	PPP1R9B	BPTF	KDM5A	MINA		UBE2B	BRCA2	SNRPG	SNRPG	RNF181	RPL7A	RPS17L	C11ORF73
COPS8	SUGP1	TLN1	ARNT	ATRIP	RNF10	GATA1	FBXO32		VDAC1	UHRF2	TBK1	TBK1	CBFA2T3	RPL13A	PPP2R2A	RANGRF
FBXO5	CDC25B	UQCRC1	FKBP4	PTBP1	NOC2L	SKIV2L2	ATAD5		ACTA2	FADD	TPM1	TPM1	FIS1	MED4	TJP1	ATP5F1
KRT14	SUV39H2	UBE2W	TIA1	CDK20	SPIN1	ETS2	TPI1		BRCA2	RAD51	PSMD14	PSMD14	SRSF9	BRD3	ECT2	MED31
LEF1	TOX4	TCF4	H2AFV	WWP1	RAD54L2	TFDP2	IFT74		DDIT3	EIF4B	SMARCD1	SMARCD1	CDV3	CAPRIN1	PSMB10	DHX16
LSM4	PPID	DDX46	PDCD4	NIP7	ZMAT2	SMAD6	DLC1		DNMT3A	MED14	NUP153	NUP153	FOXA2	TSPYL1	TOP2A	VPS39
MLLT3	KPNA6	KLF4	ARID1B	NUB1	DHX38	HTATSF1	HLTF		FADD	SNRPC	CTNNA1	EIF3CL	CRCP	ANAPC2	UHRF1	DPP3
PBRM1	UPF3B	GMNN	ZEB2	GRB10	TRIP12	UBB	MED29		FEZ1	NBN	BAG4	CTNNA1	SDCBP2	DUSP3	TPD52L2	TATDN1
PBX1	PAPOLA	QKI	BAZ1A	PACSIN1	MXI1	RBM28	SNX6		GFAP	UCHL3	EIF3CL	BAG4	RAB1B	ACD	SREBF1	NCBP1
TCOF1	DNAJC7	FBXO11	TRIP12	LSM3	CYHR1	TAF1A	HNRNPUL1		GNB2	RPS6KB1	SEC24C	SEC24C	NRP1	RAB8A	UTP14A	RRAGC
USP8	CCNC	UBE2A	SNIP1	TOPORS	HNRNPCL1	SMG1	NBN		IPO5	SIAH2	SKIL	SKIL	DDX3X	PRSS23	SNAP23	DSCC1
WWOX	NUP188	IRF1	TRIM32	HNRNPA0	DCAF17	HEXIM1	LARS		KAT7	UFD1L	MRPL23	MRPL23	KDR	CEP57	DISC1	DNAJC3
ZNF24	NFATC2	FIP1L1	DTL	DRD4	XAB2	ZCCHC11	WDYHV1		KRT15	DBN1	TIA1	TIA1	TCEA2	LARP1B	PELP1	DBI
ANKRD28	HAT1	CDYL	HLTF	GABARAP	CLN3	RPS9	BAZ1B		MAPK7	KAT7	FLNC	FLNC	TFRC	CTTN	CLN3	RNF10
CRYAB	TRIP12	FGFR1	WWP1	ZNF273	CREBZF	BIRC5	TRNAU1AP		MBD3	PTPN6	PRKCI	PRKCI	SUFU	COBRA1	DHX30	CHORDC1
DYRK2	LAS1L	GTF2A1	C1ORF124	ZNF519	ATXN2	ZNF24	DCLRE1C		MCM5	MBD3	TAF9	TAF9	HRAS	NEDD4L	RPN1	ABCB1
GPS1	MED20	UFD1L	PRKCI	CNTN1	POP7	FAM175A	SRSF1		MED24	NUMA1	BTK	BTK	BCR	MAPK10	RUNX2	ALDH4A1
ING2	RTF1	RNF168	USP25	SSB	DCAF7	PPIE	RCBTB1		MYD88	XPO5	CSDE1	CSDE1	MAP3K10	IFIT5	CAPN1	RPL7
KPNA3	FOXM1	HIPK3	USP28	BMX	API5	HSPH1	ASH2L		NOLC1	DYRK1B	IKBKE	IKBKE	ERBB4	RRP1B	KPNA1	SPTLC1
NR2C1	SAE1	ZNF687	NFYC	UPF3A	LAS1L	RANBP9	TEX10		OGT	BCR	MCCC2	MCCC2	POLR2E	BSG	PRKCA	RBKS
PTTG1	WRNIP1	MBD1	THOC2	SIAH2	CCHCR1	LIG3	DYRK1A		PGAM5	AXIN1	IRS1	IRS1	RHOXF2	LARP1	PAFAH1B1	HACL1
RARS	FIP1L1	YAF2	FYN	NUP153	HIST3H2BB	FOSL1	HARS		PPM1G	SOCS1	HIST2H4B	IGF1R	IL4R	ELF2	SMAD5	EIF1B
REL	LDB1	MED16	ATXN2	DEDD	FASLG	RFC3	EPN1		SHBG	FASN	SAFB2	HIST2H4B	USP8	NDUFS2	MYD88	DNAJC19
SGK1	HIST1H3B	EPRS	RBM15	PPARA	ERBB2IP	UCHL1	WDTC1		SIAH2	UIMC1	MYOD1	SAFB2	TLR4	SERPINH1	UPF2	MAGOH
SNRNP40	XBP1	NF1	CHD1	CWC22	PRPF4	HSPA2	C16ORF57		SOCS1	SAV1	CLU	MYOD1	MED25	UBA2	INO80E	EXOC7
SOD1	POLR2L	HBA1	RIF1	MAST2	NXT1	RPP38	NMNAT1		SREBF2	ANKRD28	DSTN	CLU	USP6NL	PPARGC1A	AARSD1	KYNU
TRIM5	PTRF	TAF10	USP4	BLM	DNTTIP1	USP21	POLN		SRSF11	COPB1	BIRC2	DSTN	FUBP3	ERCC6	KIAA1967	NOSIP
TRIM8	WDR83	HIC1	GEMIN5	SPTBN4	POLR3F	CCDC101	CLK2		TOP2A	PEX14	DNAJC10	BIRC2	PEX19	RAB2B	DDX39B	PRDX6
UCHL3	DAZAP1	SMNDC1	SAP130	RCC1	HTATSF1	CWC15	DNTT		UCHL3	PCBD1	IGF1R	DNAJC10	ARNT	PARVA	RFC2	APIP
USP22	RPS6KA6	YARS	MEF2C	LPL	SYF2	RNF7	ACTR5		UFD1L	SNRPE	DNAJB11	DNAJB11	DDX17	RPRD2	PRPF31	MUTYH
ZC3H18	CPSF3	DDX47	NAA38	OTX2	PURB	NSFL1C	PABPC4		VRK1	DCD	PDCD6	PDCD6	NCOR2	GTF2F1	MAP3K14	TUBG1
RPLP1	NIPBL	TUBB2A	KDM5C	PSMA4	TBCA	TMPO	FBXO3		AICDA	VPRBP	JAK1	JAK1	SH3GL3	EHMT1	LDHA	PPIP5K2
YWHAH	FANCM	RSF1	ARID4A	LIN37	PKD1	GTPBP4	C11ORF49		AXIN1	SREBF2	CASP8	CASP8	ELSPBP1	FBXO21	PRKCI	ACLY
ADRBK1	YLPM1	WDR26	TSC2	HLA-G	DLD	NR1H4	FBXO7		BCR	ACVR1	CLN3	CLN3	ZBTB43	CSDA	ATXN3	GMDS
ADRM1	XPA	UBQLN1	ANAPC4	RLF	UFM1	ELL2	ACAT2		CAD	DNMT3A	IKBKAP	IKBKAP	ZFP64	MAGED2	ACTR8	MSH4
BIRC5	OBFC1	LARP7	DDX52	RXRB	POLR3B	REL	FAT1		CBX6	DCTN2	LARS	LARS	CCNK	AKAP8L	ZRANB2	PSMG2
DOT1L	L3MBTL1	PDE4D	MED25	ATXN3	CEBPZ	ISG15	OFD1		DBN1	RBM4	MRPL49	MRPL49	KAT7	PPP1R8	MED7	PSMD5
DTL	DHX8	SETD7	SNAI1	IRF2	ZNF559	HDLBP	STX16		DCTN2	RPTOR	MORF4L2	MORF4L2	PSMD2	CDK17	BRAF	PDCL3
DYRK1A	GTF3C5	LEO1	DNAJB6	TERT	CDCA7L	ARID4B	DUSP12		DYRK1A	USP14	KEAP1	KEAP1	TRAM1	SH3GL2	FANCC	VPS4B
ERG	RFC3	ARRB1	WWOX	CD40	ZFHX3	CPSF3L	UBQLN1		EIF3B	TRIM55	U2SURP	U2SURP	BECN1	EXOSC6	MDM4	GPHN
FOXO1	MIB1	DNAJB1	PURA	AXIN1	ZNF483	EIF5A	FKBP4		EIF4B	OGT	SEC16A	SEC16A	FHL1	PDCD6	TUBGCP3	EIF5A
HOXA1	TWIST1	IRF5	PPP1R12A	CREM	ING4	POLR3C	TARBP2		GIT1	PAK2	SREK1	SREK1	MED15	RAVER1	NSFL1C	PDS5B
ID2	XRCC4	NR1I2	SRP72	DPF2	ELF2	ADNP	EIF3B		NBN	NCBP1	HIST1H4E	HIST1H4E	CXADR	NUAK1	GNAI1	TAF5
MYBL2	MCL1	CASP2	POLR1C	GLI2	TNPO3	TTN	TUBD1		NR1H2	RPL26	EXOSC10	EXOSC10	CBX8	NFKBIA	HDAC11	SEC13
NFIA	NR2E3	ZMYM3	BPTF	RNF4	NACAD	BRD4	ALKBH7		NUMA1	MED17	BOP1	BOP1	PRKCZ	TGFBR2	LARS	DNAJC8
PAX6	SARNP	LUC7L	ARNTL	CDK8	ZNF324B	SAP130	RPL38		PPP2R4	RING1	GTF2F1	GTF2F1	PRKAB2	LATS1	G3BP2	LTN1
PPARD	CDK12	VPS16	NUP88	HLA-DRB1	ADAM10	STAG1	RETSAT		RPTOR	PFDN5	GADD45A	GADD45A	TUBGCP2	UBE2V1	SAP30	TRAPPC1
PPP4C	TAF13	TCEA1	FBXO5	RAB8B	ZSCAN18	BRD7	SRFBP1		SNRPC	CORO1C	ERG	ERG	ZNF273	SAE1	MAP2K1	UTP14A
RAD9A	MAD2L2	SKAP1	FOXM1	IKBKAP	RNF40	IKZF2	TADA1		SRF	WAS	TTN	TTN	RBFOX2	ZADH2	MRPL40	NUDT5
TCF12	TH1L	PSPC1	PCGF6	CDC20	SNAP29	INTS9	ALKBH3		UHRF2	TAF15	ATF3	ATF3	CSE1L	MGST3	MRPL9	NIF3L1
TDG	STAMBP	NHP2	NLK	MED12	DNA2	FBXO22	ZC3H18		VPRBP	MYD88	HIST1H1B	HIST1H1B	UBE2U	PPP1R3C	HMGA1	ATOX1
TFDP1	DDX18	IGSF8	ANP32B	RGS4	CTDSP1	SRCAP	INO80B		XPO5	MAPK7	PINK1	PINK1	PPM1F	KAT2B	DEK	NAA50
TRAF4	HIST1H1D	VPS18	NOC2L	CALM3	DIP2B	NUP188	CPSF6		ATP5C1	SRF	EIF3G	EIF3G	KCND3	SYVN1	GTF2I	GPATCH1
ANXA1	INO80	CKS1B	KPNA3	IKBKE	RCHY1	NUP88	RB1CC1		CORO1C	GIT1	FMNL1	FMNL1	UNC13B	MAFG	PTTG1	ATG9A
ASF1B	HIVEP1	EP400	STK38	DCN	TMEM43	XRN2	HNF4G		DCD	FLNB	NBN	NBN	FAF1	PRPF40A	SRPK3	HYOU1
ATXN2L	LMO4	MED10	TCF7L2	MCM3	ATRX	USP28	GNPTAB		FASN	AIRE	OTUB1	OTUB1	SPTBN1	THRAP3	CDH2	QPRT
BACH1	HNRNPUL2	FGFR3	DDX50	FADD	RFC5	DDX24	MOCS1		FLNB	ATP5C1	UBA2	UBA2	GNA12	GNAZ	HSPBP1	ATR
CDK11A	NFRKB	ESR1	RANBP3	RFC1	POLE4	RBM17	RPRD1A		H2AFZ	MRPL23	DPF2	DPF2	DYNLL2	ACTR1A	PRKCZ	OXA1L
CSTF2	CEP70	GNA12	XPC	RANBP17	TRO	AQR	PURA		MAPK8IP2	PPARGC1A	UCHL1	UCHL1	NIF3L1	SETD3	SOCS1	HSD17B4
DDX42	EGR1	MED4	EIF3G	C20ORF20	RTCD1	CDK12	EIF3D		MED10	VDAC2	HIST1H4D	HIST1H4D	ENO2	RNF4	ALAD	OXCT1
DNAJB11	RBM17	CFLAR	PPP2R4	RPL23A	VRK3	HES1	VPS37A		MED17	FEZ1	HIST1H4H	HIST1H4H	TRIM69	BAIAP2	CAPNS1	XPC
GTF3C3	EP400	YY1AP1	DYRK1A	MAGI2	WDR48	TRIM21	SHOC2		MPG	ALDOA	USP14	USP14	RAB5C	DYRK2	PPP1CB	NDUFA8
HIST1H3E	KDM5A	WDHD1	MCRS1	PTRF	HEATR1	HIST2H4A	ITPA		MRPL23	ARIH2	ERCC6	ERCC6	NFKBIB	RPS28	ZWINT	NSMCE1
IPO4	DGCR8	RECQL5	NFYB	HIRA	CHAF1B	DHX38	UBN1		NCBP1	NRIP1	PRDX4	PRDX4	RICTOR	UBE2D2	BAG2	RINT1
LARP7	TCF7L2	ERCC3	CSNK1D	SLC25A10	DDX47	NLK	CCDC19		PAK2	PPP2R4	DBN1	DBN1	PPP5C	PPP2R4	DCTN2	PDCD11
MAPKAPK2	BHLHE40	TOE1	MPG	MEIS1	SATB2	DDX23	ZFR		PFDN5	STAM	DRG1	DRG1	FBF1	NDUFA5	PPP6R3	TIMM13
NR1H4	XPOT	HAT1	RBBP8	HDAC6	TSC22D1	OGT	EPC2		PPP4C	COPS7A	RBM28	RBM28	CEP76	SF3B14	MAP3K5	MIOS
PHF1	SMNDC1	RAD18	FANCI	FBLN1	RAD18	POLR3B	PHIP		RBM4	GNB2	PAK2	PAK2	PPIA	NAV1	CLNS1A	WDR26
POLR3D	NUP88	ZBTB7A	RPP30	RRAGC	SMARCD2	RCC1	ATXN2		RGS2	WWP2	ENV	ENV	HSPBP1	HIST1H1C	PROSC	CDC123
PRAME	ATF7IP	BRD7	PTPN11	MAFF	RGS17	KIT	TWISTNB		RING1	NR1H2	COBRA1	COBRA1	LIFR	CDK5R1	PAK2	PRPF39
RASSF1	HMGB2	KIAA0020	MED7	KDM6A	BRD8	C1ORF124	BRCC3		SNRPE	AICDA	HIST1H4J	HIST1H4J	MYH9	PRC1	GTF2H1	NAT9
RHOXF2	INTS10	HIST1H2BL	PHF8	SETD8	HIST1H4B	POU5F1	DENND4A		SREBF1	CDC34	RBM3	RBM3	LRSAM1	SDCCAG3	DPF2	PARK7
SAP130	PURA	FUBP3	WDR82	SRSF2	NUP35	FEM1B	RUFY2		STAM	XPO7	H2AFV	H2AFV	FMNL1	MAGED1	GART	NDUFA6
STAM2	SRCAP	GTF2E1	CPSF7	LIG4	ZCCHC11	DARS	AICDA		STAT5A	MED21	ARID1A	ARID1A	MTA1	PSMC2	SRPRB	OGT
TNK2	PDE4DIP	SP100	PNKP	RING1	ZNF434	RREB1	ZMYND8		SUGT1	KRT15	UIMC1	UIMC1	BCCIP	UBA1	PPP5C	UTP3
UBA52	CKS1B	UTP20	BIRC3	LRPAP1	DDX11	TOR1AIP2	YTHDC1		TRIM23	IKBKAP	UBE4B	UBE4B	U2AF1	PNKP	VPS35	FAN1
UFM1	WBP11	CD22	UBE2C	APAF1	SESN1	FANCE	MLX		TRIM55	MED10	VARS	VARS	MAP3K11	SRSF10	RELB	FBXO9
USP28	MAFF	KPNA6	RCHY1	TAF13	TSEN34	STK24	ASB8		USP14	ZRANB2	COIL	COIL	MELK	WAPAL	USP2	VAMP7
YAF2	FLII	CDK11A	UBA52	TUBG1	TOR1AIP1	EEF1A2	FBXL4		USP19	DNAJB1	DNM2	DNM2	CAMK2D	SMURF2	NAA38	DCTN4
ZCCHC8	ATXN2	ELK1	PHC2	CEACAM6	ZC3H3	IRF5	EIF3C		WAS	PDIA4	HSD17B10	HSD17B10	HNRNPH1	PHB	BCL3	WDR16
RPL38	RAG1	FMR1	RASSF1	ADCY5	BRSK1	SAFB2	PPP1R10		WWP2	H2AFZ	GIGYF2	GIGYF2	GNB5	RBMX	GATAD2B	U2SURP
AATF	SLU7	GSTP1	BCCIP	MYOG	MED16	BYSL	RPL13A		ZHX1	TRIM23	TIMM13	TIMM13	PSMB3	TBCB	DAZAP2	TPR
ADAR	RBM28	MRPS27	TFAP2C	HINFP	WEE1	NAT10	AKIRIN2		AIRE	TAF6	UBE2E3	UBE2E3	CPAMD8	UBA52	COPA	NUTF2
CASK	DPY30	AQR	HIST1H2AE	CACNA1A	ZBTB7B	POLD3	HDAC10		ALDOA	CDT1	RPAP3	RPAP3	PBRM1	RPL18	SP3	NMT2
E2F3	TAF11	HSF2	TSC22D1	CITED2	FAM192A	MBIP	MKX		ASH2L	USP19	NRIP1	NRIP1	UBE2E3	ZAP70	MARK2	NDUFA13
EHMT1	MRTO4	XPOT	NUP155	PUF60	ERCC3	TAF1L	DEK		BABAM1	DDIT3	PTPN11	PTPN11	KRT20	ESRRA	POLR2F	TBCE
HES1	PES1	EXOSC9	CEBPD	CNNM3	CRTC1	BRMS1	QKI		CDC16	ZHX1	MAP1B	MAP1B	RALGDS	ARMC1	PCGF3	AHSA1
KLF5	TAF5L	EIF2C4	POLR2G	PA2G4	SRCAP	CENPP	CECR2		CDC34	RASA1	PRPF4B	PRPF4B	TWF2	NUDT21	CKS1B	HEXB
MARK2	ETS2	LMNB2	CDCA8	NME1	ARID4B	TBPL1	WWOX		CDK19	GADD45G	PABPN1	PABPN1	TRADD	ATP5B	HIPK2	MVK
MCM10	TNIP1	MAFG	CEBPZ	RHEB	CCDC86	CHFR	MED28		COPS7A	CDC16	CCNA1	CCNA1	RPN1	MRPL12	MME	LACTB2
NME1	USP10	BACH1	ADRM1	PTP4A1	PHLDA1	CNBP	MED27		DNAJB1	ING1	PPARGC1A	PPARGC1A	DVL3	ORMDL3	WRN	TUBGCP3
NME2	SPOP	ASCC3	UBE2W	NFE2L2	TAOK2	HIC1	CEP164		GADD45G	DYRK1A	PSME1	PSME1	BCAP31	SIN3B	APOE	ATP2C1
SATB1	TRADD	BCL11A	TCF4	FHL1	LRWD1	EXOSC7	GRK5		HIPK2	TARS	ANAPC7	ANAPC7	YAE1D1	DDX39A	PSEN2	HIRA
ZBTB7A	LGALS1	ZCCHC11	DDX46	SMAD3	TSPYL5	CASP2	KDM6A		IKBKAP	MCRS1	WRN	WRN	KCND2	ODF2	PEX14	HUWE1
CHD1L	PCGF1	UBXN1	KLF4	VPRBP	CCND3	PCBD1	RPS29		INSR	CBX6	ACAT1	ACAT1	MED14	DIMT1	CASP7	UQCRH
DDX23	RIF1	SLTM	GMNN	SNAPC4	C10ORF137	ZCCHC8	CDK8		LZTR1	MARK2	DDX42	DDX42	TIMELESS	ERC1	PDCD6IP	ATG12
EXOSC6	SEC13	KRT10	QKI	THBS1	GPS1	RCOR3	ZRANB1		MARK2	GARS	UBE2V1	UBE2V1	OSGEP	TP73	TFPT	AP1M1
FANCC	WDR12	ZBTB2	FBXO11	P2RX7	POGZ	BCL11A	CTDSP1		MCRS1	NUP214	ATP1A1	ATP1A1	SH2D1A	AATF	ASF1B	WDR59
GIT2	RORA	INSIG1	UBE2A	SUDS3	TCF25	RPL3	ANP32B		MED19	ASH2L	TRIM24	TRIM24	ARR3	C7ORF50	CTDP1	GPT2
GPS2	UBE3C	SPOP	FIP1L1	BACH1	ZNF667	ZFR	ASF1B		MED21	DDX20	BCL6	BCL6	NHP2L1	HRAS	PFDN1	RAD9A
HIPK3	GTF2H4	MAFK	MAPK7	IRF4	SVIL	RNF111	SIRT6		NRIP1	MAPK8IP2	HIST1H4C	HIST1H4C	CHGB	CELF2	CHEK1	CDC14A
HIST1H4F	LSM6	HES1	MAPK10	IL16	SPRED1	ASF1A	LYRM4		NUP214	SUGT1	NACA	NACA	FZR1	MORF4L2	ANAPC11	SYVN1
ID3	MAF	E2F6	CDYL	CSTB	HIST1H4C	SMNDC1	DCAF17		NUP98	SREBF1	PDIA4	PDIA4	QKI	PLOD3	EIF5	SAP18
IPO7	ZMYND8	TFCP2	GTF2A1	SELS	PPP2R3B	BAG1	KANK1		PDIA4	SH3GL1	LSM12	LSM12	NR5A1	XIAP	PPME1	EXOC8
KPNA4	ING5	EIF4A1	UFD1L	TEAD2	GABRB1	HIST1H3E	ABCC1		PPARGC1A	USP8	USF1	USF1	RPL37	CCND3	NDUFA7	DNAJC2
LEO1	KDM6A	ZNF281	RNF168	CRX	THOC2	EXOSC9	ANAPC13		RASA1	TAF1	NCOA2	NCOA2	GNB3	TRIM41	GNB1	TBCA
LSM1	ERCC2	MAX	HIPK3	ANP32A	SRFBP1	MAPK10	CCDC110		RPL26	MED19	RPS6KA5	RPS6KA5	ATG2A	TCEAL8	FAM40B	ME1
MBD2	TAF3	WWP2	ZNF687	IMPA1	DSCR3	PHF10	RPAIN		SH3GL1	EIF3L	HIST1H2AB	HIST1H2AB	KAT8	TRA2A	ERH	MINOS1
NAP1L4	CDYL	WRNIP1	IRF1	FBXO38	TUBD1	CENPI	ADH5		TAF15	VASP	MAPRE1	MAPRE1	TESK1	HDAC7	MNAT1	MED10
NUP107	BECN1	ING3	MBD1	RANBP2	KDM2B	DNAJA3	DDX3X		TAF6	RSL1D1	IGF2BP2	IGF2BP2	SORT1	BCL2	LPP	GTPBP1
PKN1	PPP2R5D	PPP1R8	HIC1	BRCC3	BRIX1	STIP1	SPR		USP8	ACTR3	COPG	COPG	RNF7	RPS15	NDRG1	ANAPC1
PPP6R1	UTRN	PAF1	YAF2	PLK1	CDK13	TCF12	FIGNL1		VDAC2	MYB	TRAF3	TRAF3	WRN	BCL11A	DDX56	SNRPC
RFC5	FANCL	ARID5B	MED16	CD8A	GNPTAB	PPP2R4	ING4		XPO7	TUBB6	HNRNPCL1	HNRNPCL1	CCT8	LRRK2	TOLLIP	GMPPA
RPN2	CNOT3	DFFB	NF1	LUC7L2	NDUFV3	DR1	SFPQ		ZRANB2	CDK19	RCN1	RCN1	USP2	USP5	SULT1A1	POLE3
SENP3	LSM7	TDP2	DDX47	IK	ZNF473	WDR33	CDK12		ACTR3	PPP4C	FBXW11	FBXW11	USP20	UBR4	TGM2	PAICS
SMC2	NR2C2	VCL	PPID	POU3F2	ERI1	LMNB1	LRRC59		CCNA1	CDC25A	EHMT2	EHMT2	NOS1	LONP1	FBXW11	MRPS7
SNRPG	CNOT1	CDKN2AIP	PTRF	PVR	MSH5	ANXA7	ROCK2		CDC23	LGALS3BP	ARHGEF2	ARHGEF2	DAZ1	FANCI	CTNNA1	NGDN
STK38	FHL3	PAFAH1B1	SMNDC1	ZNF397	HIST1H4J	MLLT1	ANKRD17		CDC25A	PPP6R3	PPID	PPID	ASCC2	ZYG11B	KRT5	ELOF1
VBP1	ING4	IL2RB	RSF1	SLC4A1	IP6K2	RASSF1	TRAF4		CDT1	QKI	MECP2	MECP2	ABCD1	CSTF2	ADAR	HDHD3
WDR33	POLR1D	RUNX3	TAF10	PRKG1	ZNF14	FOXM1	GLRX5		COPA	COPA	DNAJB1	DNAJB1	TUBGCP3	DDX47	SNRPB2	RARS
ZC3HAV1	ZEB2	ETS2	APPL1	CTSB	TRNAU1AP	DDX42	SPOP		CRYAB	MPG	PPP6R3	PPP6R3	INTS3	MKNK2	PEPD	TRIP13
ACLY	IRF2	SUPT6H	WDR26	RPL4	GTPBP10	MEF2A	PPM1G		DDX20	PEX5	FOXO3	FOXO3	ACTR2	FAM114A2	SPTBN1	SEC61B
BUB1	ANP32B	INTS1	TOLLIP	RPP14	XPO4	LPP	FLCN		GARS	WIBG	TRIM32	TRIM32	UGP2	CDK18	DCTN1	TSN
EIF2S1	SLC9A3R2	LACRT	BCL10	ETS2	HIST1H4I	APPL1	PGRMC1		GTF2H1	NDUFA7	KDM5B	KDM5B	SELL	TDG	FASLG	RRP7A
HADHA	KLF4	WAPAL	LARP7	TRPC4	TNIP1	AIFM1	TLK2		ING1	ANXA1	ZYX	ZYX	WDR82	PI4K2B	KIF5B	STX18
LPP	NAT10	F2	SETD7	CDC7	FAM82A2	PPP6R3	CTSA		JMJD6	GTF2H1	HIST1H4B	HIST1H4B	SUPT5H	STK11	TTLL12	ABCB7
MAFG	EXOSC8	IPO11	LEO1	TUFM	DTL	BATF3	CHD4		LGALS3BP	HIPK2	RBBP5	RBBP5	NUDCD2	EPRS	UBE2B	PPP3CA
MEF2C	PABPN1	LIG4	DNAJB1	PAWR	XRCC2	LARP7	MED30		LYAR	OPTN	BRIX1	BRIX1	RIPK2	KDM5B	BRCA2	ECHS1
MLLT1	WEE1	POLR2J	IRF5	CBX8	TSPYL1	ARIH2	AHNAK2		MED29	CAPNS1	PPM1G	PPM1G	PTPLAD1	ZFP36	FASN	VPS72
REST	RNF10	NUP188	CASP2	MAGI3	HOXC6	SETD1A	HNRNPU		MNAT1	VIF	TSC22D1	TSC22D1	NRD1	LMNB1	STAT6	OGDH
RTN4	BAZ1A	HIST1H2BB	ZMYM3	ACVR1B	DIP2A	SPC25	ARGLU1		MYB	ATF3	PCBD1	PCBD1	BSCL2	RUNX1	IFIT3	UBXN7
RUNX3	TAF2	CCAR1	PFDN5	KCNH1	DACH1	EIF3CL	SLC25A22		NDUFA7	MNAT1	EIF2C3	EIF2C3	MEIS1	SLC7A1	CBLB	SUCLA2
RXRB	PSMD9	SPEN	NR1I2	MEF2D	EIF6	SAE1	RECQL4		OPTN	INSR	SDHB	SDHB	ZNHIT3	AHCYL1	HSPB1	METAP1
SMAD6	PPIL1	NOP14	CDC25B	AHR	MBIP	CHD8	CEP97		PPP6R3	IGF2BP1	SHMT2	SHMT2	SLC25A3	PAK4	DNM1L	NOC4L
TP53BP2	MYCBP2	HIST1H2AJ	LUC7L	HSPA9	MDN1	NFIA	TAF9B		QKI	CDC23	NFKB2	NFKB2	SF3B1	ST13	MYH10	PAF1
AKAP8L	HIST1H2BC	MGA	TCEA1	IRF3	HIST1H4E	CDC45	KAT2A		SPRY2	PPP1R12A	AXIN1	AXIN1	MYOD1	FUBP1	KHDRBS2	ATE1
CAMK2A	CIITA	MRPS10	PSPC1	SRSF9	NAA16	UFD1L	MED1		TAF1	ATAD3A	STOM	STOM	KIAA1549	ABHD10	USP21	NAPEPLD
CPSF7	TOE1	NASP	NHP2	MRE11A	FANCI	PCGF5	MCM3AP		TARS	TXNL1	DDIT3	DDIT3	A1BG	PBRM1	SREK1	WDR43
DHX16	SMARCA1	MDN1	BIRC5	WIPI2	GTF3C2	LBR	TAF4B		TOM1L1	ANAPC5	HSPA6	HSPA6	HIST2H3C	SEH1L	MRPL44	CLN3
DR1	WDHD1	PEX5	CKS1B	CTR9	SERTAD2	SMARCA1	RPP25		VASP	MED29	MME	MME	PSMA4	HERPUD1	UBFD1	LIPT1
E2F6	TELO2	CCND3	EP400	CCNE1	BRF1	SETD7	APLF		ANAPC5	BABAM1	MYB	MYB	PRKCE	DEK	YAF2	MLH3
EDC4	SRP68	FBXO7	MED10	TRIM27	UBXN1	BANF1	SH3GLB2		ANXA1	KHDRBS2	CTNND1	CTNND1	LAMTOR3	TOMM34	CBX2	TTC1
FHL1	MGA	EIF3CL	MED4	GTF3C5	SIT1	POLR3D	HNRNPK		ATF3	LYAR	DNMT3A	DNMT3A	LEF1	DNAJB11	LNX1	RBBP4
FKBP5	FEM1B	SRA1	YY1AP1	NFRKB	DONSON	EXOSC2	PARP16		BAZ1B	EEF1B2	NUP98	NUP98	TPM1	RPS17	KLC1	SURF4
IPO11	TFPT	HBA2	WDHD1	TRIM25	POP4	BRIX1	USP22		CAPNS1	SRSF10	H1F0	H1F0	MTAP	HEATR3	OS9	NAF1
IRF5	AQR	EXOSC6	RECQL5	TRA2B	RFC2	EIF3L	MEF2D		CKB	STAT5A	CAPNS1	CAPNS1	P4HB	FUBP3	POLR2K	SRP14
KHDRBS3	RNF146	MBD4	ERCC3	CD40LG	NIPBL	INTS12	ZRSR2		COMMD1	CKB	ENO2	ENO2	CHEK2	SF3B3	GARS	RBM28
LSM3	FAM40A	CHD1L	TOE1	SIGMAR1	PPP1R8	IRF3	GTF3A		EIF2C3	HP1BP3	ZHX1	ZHX1	SF3B3	RPS6KA1	PINK1	YRDC
MED27	DIDO1	KDM2B	HAT1	TRPC6	NASP	KDM6A	RPL37A		EIF3L	PGK1	HIST1H4K	HIST1H4K	CD2BP2	WDR44	UBE2M	ACOT8
MLL2	HIRIP3	FOXO4	KIAA0020	RAB3A	CENPB	TIAL1	CTSB		IFIT3	RPS6KA5	HIST1H4L	HIST1H4L	RUNX1T1	PPA1	ING2	NIT1
MYO1C	TGFB1I1	NDUFA2	ZBTB7A	KPNA3	CUTC	RPL36	MAK		KHDRBS2	SPRY2	STRAP	STRAP	GSK3A	RPL34	KRT9	IMPACT
NR1H3	CHAF1B	TRIM5	BRD7	TRIM63	ZFAND2A	CDCA8	GTF3C2		LRP1	TOMM40	NR0B2	NR0B2	CCL5	SCD	CPSF6	PBLD
NUBP2	CBLC	UBE2B	HIST1H2BL	DCTN1	HIST1H4K	MEF2D	NCAPG2		MECP2	DDB2	SREBF2	SREBF2	COX17	ERBB2	A2M	COX5A
PCGF6	TNPO3	GPS2	FUBP3	TCOF1	HIST1H4H	EXOSC5	KIF23		PIAS3	IFIT3	IPO4	IPO4	UPF1	ETV4	ARPC5	PPP2R5D
POLA2	PCGF3	EPS8	GTF2E1	PFKM	HIST1H4L	CDKN1C	LTA4H		PPP1R12A	EIF2C3	PLRG1	PLRG1	SOS1	RPL17	ITSN2	C9ORF64
RANBP3	GZMB	FLT3	SEC24C	GPHN	HIST1H4D	IPO5	WHSC1		RBPMS	KRT10	TLN1	TLN1	ANK1	GAPVD1	ATP4A	NXF1
RRP12	USP25	FYTTD1	RAD18	GRIN2B	ZFP14	BIRC7	ALAS1		RPS6KA5	PAICS	BRCC3	BRCC3	VCPIP1	CDK6	HCVGP1	REEP5
SAFB2	GATA2	PRPF39	SP100	ETV5	THAP5	NUDT1	USP10		RSL1D1	TOM1L1	NEFH	NEFH	PPHLN1	DKC1	SOS1	MUS81
SAMHD1	ZBTB7B	HIST2H2AA3	UTP20	GTF3C3	PPRC1	MYBL2	ATP6V1F		SYVN1	BAZ1B	NKRF	NKRF	LBP	HNRNPA3	NFKB2	UBE3C
SMC4	PTBP2	SAE1	KPNA6	ABCC1	LMO2	GTF2E2	TMEM57		TOMM40	TTLL12	FXR1	FXR1	ING5	VAMP2	PPP2R2D	RBM25
SP100	KIT	LEF1	CDK11A	PLXNB1	DYRK2	TROVE2	TLE4		TRIM32	PSMD10	FHL2	FHL2	CKAP4	HIST3H3	MEN1	RIOK1
STAG2	ZBTB3	LIG3	ELK1	ZMYM2	COMMD1	HIST1H2AM	MCC		TUBB6	POU2F1	MAD2L1	MAD2L1	HSF1	DVL2	MBD2	MND1
STRN3	NCAPG	HIST1H2AG	FMR1	TCIRG1	CHTF8	CDC7	PHF12		TXNL1	NUP98	UHRF1	UHRF1	CAV3	PDHB	PPT2	DCAF11
TAF12	POLD3	BRMS1	PSMA8	POLR2H	EPN3	ZC3H15	CCNB2		USP20	AHCY	COMMD1	COMMD1	S100P	FBXO25	METTL21B	KIAA1432
USP49	SLC25A10	ATF7IP	PSMB8	SPOP	TPT1	NR1I2	SNRNP25		VIF	DNAJA2	PRDX6	PRDX6	NKX3-1	CANX	TAL1	COG5
WDR18	RYK	CAPNS1	LMNB2	MTA3	TARBP1	CXXC1	SPG11		WIBG	PFAS	CPSF1	CPSF1	USP21	POP1	SUMO4	NCBP2
WDR26	PHC1	PDIA3	GSTP1	GRB7	SAMD4B	GTF3C5	DHPS		ZWINT	STAU1	SRP68	SRP68	CASP3	MAP3K14	PLEC	AMPD2
WDR61	MITF	GABARAPL2	DAP3	VWF	ZNF146	STAT5A	GMPS		AHCY	ATP6V1A	HIST1H1E	HIST1H1E	USP18	PSAT1	ATP6V1C1	LYAR
ZYX	ESRRG	XRCC4	AQR	XRN2	RAD9A	DNAJB1	ETF1		ANAPC7	CCNA1	SRPRB	SRPRB	NEU1	PPM1F	CDC73	NSFL1C
RPL10	MSH3	WDR12	HSF2	ACIN1	ELF3	FBXO11	NF2		ATAD3A	MECP2	PDHB	PDHB	CNST	CENPB	RASA1	HBS1L
RPLP2	AKT2	RUNX1T1	IRF7	IL2RG	ETV4	DACH1	SUFU		ATP13A2	TOPORS	RPS10P5	RPS10P5	SNRPD2	ASS1	RPS6KB1	U2AF1
RPS29	TIMELESS	NECAP2	XPOT	MLL2	CABIN1	TAF2	SMCR8		ATP6V1A	ZWINT	ATP6V1A	ATP6V1A	BPGM	RSF1	PIAS3	SRRT
RPL29	YEATS2	EIF3K	EXOSC9	NCKIPSD	TMEM109	ATF7IP	RBM12		BMPR2	LEPRE1	GSTP1	GSTP1	GRIA1	PDPK1	GTF2H4	COG7
FAU	PDGFRB	SMCHD1	TPX2	FANCC	ZNF175	TAF3	CABIN1		CASK	TRIM32	KRT19	KRT19	NEO1	XRCC1	PDGFRB	COG1
BCOR	YTHDC1	LATS2	MAFG	PTPRS	CBFA2T3	YEATS4	TPX2		CD2BP2	STRN3	SMU1	SMU1	YY1AP1	MMGT1	UFD1L	SF1
CSNK1D	PQBP1	SLU7	BACH1	EPN1	DAG1	KPNA4	PLCG1		CNBP	TNK2	TFAP2A	TFAP2A	JUND	FAM60A	PPP4C	HSPA8
GATA4	KDR	TSC22D3	TADA3	LIMK1	WWP2	HIST1H4F	RGN		DDB2	ABCF1	MAP4	MAP4	C16ORF48	UBASH3B	HIST2H3C	MED7
HERC2	INO80C	POLR2D	BTK	PIAS3	BAZ2B	PPP1R12A	SOX30		DNM1	PIAS3	SNRPB2	SNRPB2	ATP5B	EBP	EXOSC4	CNDP2
HEXIM1	CAPN2	ZNF451	ASCC3	RAPSN	RPS27L	RUNX3	SETD1A		EEF1B2	ANAPC7	VTN	VTN	CD82	FKBP5	ACTA2	UBE2I
MEF2A	SYVN1	TH1L	TRIM63	GCKR	MDFI	SENP3	MYCBP2		EXOSC10	TAL1	KPNA4	KPNA4	ADA	C22ORF28	NUP214	EXOSC9
NASP	NKRF	RCOR3	BCL11A	INSR	HIPK3	FUBP1	SLC25A26		HP1BP3	NSFL1C	CTBP2	CTBP2	CBS	ZCCHC8	ZBTB7A	PIPOX
PHF5A	MECOM	POGZ	ZCCHC11	INO80C	HIST1H2BB	NUP160	USP4		IGF2BP1	MAVS	IPO7	IPO7	UBE2W	NUP93	ZFYVE19	SCYL2
RAD17	TSC22D4	FHL1	HRAS	POP1	ZIC2	CHRAC1	SRSF6		KRT10	EIF2S1	PRPF31	PRPF31	AP3B1	TXLNA	PHF5A	NAA25
RB1CC1	INO80E	TRIP4	STRN3	FANCD2	ACAD9	NUP43	RPL22		LEPRE1	POLR1C	HIST1H2AD	HIST1H2AD	NRIP1	NXT2	OGT	POLR3D
SETD7	NDN	MAGEA11	SLTM	ANAPC2	HIST2H4B	AEBP2	SNRPA		MAVS	SHBG	RFC5	RFC5	DNAJB1	ARPC5	APITD1	ERO1LB
SETD8	RBM23	CRNKL1	MAP2	PSMC1	PTTG1IP	MECOM	DIDO1		MORF4L2	TUBB2B	SMAD5	SMAD5	SH2B1	C8ORF33	E2F4	LSS
THOC1	PWP1	A2M	ZBTB2	HSPA5	TMBIM6	LEF1	LIN9		NDC80	MDM4	HIPK2	HIPK2	PIAS2	EPS8	POLR1C	KIAA1715
THOC5	AHNAK	CHD7	FAS	NFX1	TRAF4	ENY2	EIF2B4		NLK	RGS2	DAB2	DAB2	LATS1	YY1AP1	LSM2	CNOT7
UBR4	NF1	UPF3B	SPOP	STK39	POLD3	PSIP1	CCAR1		NSFL1C	UBA5	NSFL1C	NSFL1C	KLF2	GOLGA2	TRIM33	ERCC6
AKAP8	CHCHD3	DHX8	MAFK	RDBP	HMGA2	SETD8	TRA2A		PAICS	PARD3	NUP62	NUP62	FBXL12	SLC3A2	ACVR1	ARPC4
ANAPC11	APPL1	NDUFB9	SVIL	MMP2	ZNF91	TCF7L2	SNAP29		PARD3	PIK3CA	PIAS3	PIAS3	HIST2H3A	MAP1LC3B	USP4	POLR3E
BOP1	NHP2	UBQLN2	BAX	FMNL1	DHX33	HIST1H2AI	NEIL1		PFAS	DNM1	AARS	AARS	RAD54B	TFAP2A	TAF15	DDX27
C1ORF124	NOC2L	TXNRD1	HES1	RHOD	PPPDE2	HIST1H2AK	ICK		PGK1	BAG1	BCR	BCR	NGFR	RNF38	HSPH1	NDUFAF3
CASP2	CCND2	SRF	LGALS1	THRB	KLF9	PMS1	NASP		PIK3CA	UFM1	RING1	RING1	PTCD3	HEXIM1	TRIP4	WRAP73
CTR9	MYCN	ZNF148	E2F6	TAF4	URGCP	RECQL5	TBL1XR1		PMS1	CNBP	BAG1	BAG1	PKN1	CAMKK2	MRPL3	DERA
DDX56	ANAPC16	SYMPK	TFCP2	OIP5	ING5	RPS10	GTF3C6		POLR1C	TWF2	ZC3H18	ZC3H18	TOM1L1	MED20	ORC4	ATP5H
DHX38	CUX1	CD3E	ZNF281	NLK	TRIM5	LSM7	SMARCD3		POU2F1	MORF4L2	MRPS23	MRPS23	BEGAIN	KLC1	RBM10	DNAJC11
GATAD2B	FOXP3	TRIM55	TKT	TRAF5	NHP2	WDR26	RPL37		PSMD10	YES1	TRIM33	TRIM33	TAP2	C9ORF72	RICTOR	KLHDC4
GEMIN5	STAT5B	MED26	MAX	RRAGA	PIGH	RNF8	FBXO25		RBBP6	RCN1	TJP1	TJP1	PHB2	ZHX1	TERT	RRP15
GTPBP4	NR3C2	RAD9A	WWP2	ACVR2A	ESCO2	ZC3HAV1	BRD2		SNAP23	PMS1	STRN3	STRN3	TNNT1	HDGF	MRPL41	SENP8
HIST1H2AB	PINX1	MRPL17	WRNIP1	PTPRC	EI24	ACTN4	EHD3		SRSF10	PNKP	TTLL12	TTLL12	FLT4	IRF2BP2	CAD	IDE
HLTF	TAF1A	MEAF6	ING3	RRAS	HYLS1	HIST1H2AJ	RBMS1		STAU1	MRPS9	NARS	NARS	OBFC1	MBD4	UBE2E1	IDH2
HTATSF1	PTGS2	WDR36	PPP1R8	JAG1	RDM1	CEBPD	CINP		STRN3	DNAJA3	ITGB1	ITGB1	ALOX5	CYB5B	MLF1IP	GOT2
IRF1	CPNE1	CDK13	AIMP1	RAD50	WDR13	FBXO3	MED24		TAL1	PINK1	RFC2	RFC2	ULBP1	SCAMP1	KRT18	SNIP1
LEPRE1	UBXN6	DIS3	PAF1	TRAIP	ZNF12	TSC22D3	MAN1A2		TNK2	ARPC2	SMAD9	SMAD9	HIST1H1B	ATG5	HNF4A	RPE
MAP2	KDM5C	NIPBL	ARID5B	BCL2L1	IPMK	INTS4	CUEDC2		TRAF4	STRAP	PSMD10	PSMD10	ELF3	COPG	SKI	PNP
MED11	NKAP	PPP5C	DFFB	CCS	ANKRD37	WWOX	RAD54L2		TTLL12	SYVN1	MKI67	MKI67	GCH1	CBX3	MOB1A	CCDC132
MED22	PAX3	FADD	TDP2	GABRR1	CMAS	RPS7	PTBP1		TWF2	USP20	NUFIP2	NUFIP2	GTF2B	VDAC3	RFC1	AP2M1
MIS12	RAI1	ZWINT	CDKN2AIP	RECQL5	ESRP2	PRAME	CAMK1D		UBA5	RRS1	RUNX2	RUNX2	VAV1	RPS29	PACRG	TSFM
MLF1IP	CPSF3L	HMGA2	RUNX3	TP53RK	FSD1	WWP1	MED15		ABCF1	UBA52	PPIB	PPIB	GTF3C1	RPLP2	KHSRP	PRUNE
NKX3-1	TAF9B	ACD	SUGT1	MUSK	FSTL3	RBBP8	NADSYN1		ALK	TOPBP1	MAGED2	MAGED2	ICAM1	TPM3	SIRT5	IST1
NR1I2	DNAJB6	STK3	CPS1	G3BP1	GEN1	BATF	PFDN6		APOE	TRAF4	BSG	BSG	RBM8A	RPL21	QKI	PIN4
PNO1	IKZF3	DDX41	ETS2	STAMBP	LEMD2	SNIP1	RPL35A		ARPC2	STRN4	FKBP4	FKBP4	HIST2H2AC	MED1	WDR82	RAD21
POMP	HAX1	PTBP2	SUPT6H	LIG3	MSRA	CCAR1	ZCCHC11		BAG1	RFC1	IRF3	IRF3	PAK6	KRT18	H2AFY	RMND5A
PSMD5	APEH	TCF12	INTS1	KHSRP	NEIL3	IKZF4	POLL		DNAJA2	TRIM8	CBX8	CBX8	POLR2M	FOXO3	ATIC	ABHD4
RARG	TRIM41	WEE1	WAPAL	LDB2	PREB	ESRRA	STK36		DNAJA3	COMMD1	FUBP3	FUBP3	MUSK	ISOC1	POLD1	PXMP4
RNF168	USP36	NEDD4	IPO11	ALCAM	PURG	SUPT6H	PHF10		EIF2S1	CD2BP2	PPP2R4	PPP2R4	PXN	MCRS1	CCNA1	PNKP
RNF7	ITGB3BP	NOL6	LIG4	EHD1	RETSAT	CLP1	APTX		FKBP4	MED4	BRE	BRE	TCERG1	GLOD4	PCGF2	UBE2A
SMARCD2	MAP2K7	STAG1	POLR2J	RIMS1	REXO2	HIST1H2AD	CHFR		GNAI1	HDLBP	HSP90AA2	HSP90AA2	UBE2M	POLH	PPP2R2B	RRN3
SUV39H2	SYNE1	KDM4A	NUP188	RXRG	SMAP2	RAD17	MED11		IGF1R	RBBP6	BRCA2	BRCA2	SKA1	MACF1	PLOD2	SHQ1
TAF1B	WDR4	PAPOLA	HIST1H2BB	DDX24	SNRNP25	DAZAP2	TOX4		MDM4	STRN	MYO1C	MYO1C	MTMR9	CPSF1	FUBP1	UBL5
THOC2	IRF9	YLPM1	CCAR1	RAB5C	TMEM115	APEH	SCAMP2		MED4	TRIM5	TPM4	TPM4	RASA1	KHSRP	ACTN1	SRP19
WIZ	GATA3	ICAM1	SGK1	S100A9	TOX2	LRPPRC	MGMT		MRPS9	POLD1	VDAC1	VDAC1	PLAT	ARL8B	PBRM1	HIBADH
YEATS4	AES	RPAP1	SPEN	SLC12A4	UTP23	CBFA2T3	RNF146		NEK6	RBM48	PSIP1	PSIP1	GFAP	POLR2H	JUNB	DSTYK
SNTA1	ID1	HELZ	NOP14	KCND2	WRB	COIL	L3MBTL1		PINK1	JMJD6	MEF2D	MEF2D	CDC25A	CLUAP1	LAT	NUP205
QARS	HUS1	LPP	HIST1H2AJ	BFAR	ZNF248	MCM10	GEMIN8		PNKP	GTF2E1	ZMYM2	ZMYM2	RNF5	RPL27A	PSMB9	FAM50A
RPL32	CHRAC1	ATRIP	MGA	AGTR2	ZNF28	POLH	RRM2B		POLD1	H1FX	ST13	ST13	PCGF2	HIST2H2AB	GGA1	IAH1
AFF1	TXNRD1	TRIP13	CASP7	CD36	ZNF287	ATXN7L3	TAF9		PRKAA2	DHX30	GABARAPL2	GABARAPL2	CBX7	UBQLN4	GTF2E1	MAD1L1
BPTF	CEBPG	MED9	NASP	AZIN1	ZNF445	CSTF2	PPP1R12B		RBM48	RNF7	AHNAK	AHNAK	COMMD1	ADRB2	CASP10	GOLT1B
CHD7	PHLPP1	HIST3H2BB	MDN1	SCTR	ZNF449	ACLY	PGK1		RCN1	FKBP4	MRPS7	MRPS7	KCTD17	PSMA6	PDS5A	SIN3A
CHD8	ACTR5	CSTF2	CHCHD3	FOXP4	ZNF471	MAGEA11	RNASEH1		RNF111	MED23	PES1	PES1	ANK3	MAP2K3	IKBKE	ACACA
CXXC1	COPG	PTK6	CCND3	PBXIP1	ZNF484	MBD4	MEF2A		RNF7	EXOSC10	TXNL1	TXNL1	STAM	DCAF12	RBM25	NAPA
HINFP	HIRA	DDX27	FBXO7	USP36	ZNF518B	LEPRE1	KDM1A		RPAP3	RPAP3	RBM17	RBM17	CENPB	IPO11	MRPS27	ARFGAP1
HNF1A	NF2	RBMXL2	HMGB2	GATA4	ZNF540	HMGB2	CCNF		STRAP	G3BP2	VAV1	VAV1	SMAD5	LIMA1	UCHL3	C16ORF70
LBR	MSX2	NDUFB5	SRA1	VCAM1	ZNF546	DVL2	BRWD1		STRN4	LZTR1	RBBP6	RBBP6	PDGFRA	CNOT4	PRPF4B	DMC1
MARCKS	MTDH	L3MBTL1	PPP2CB	GRID2	ZNF551	PNKP	NFIA		TOPBP1	RALY	CPSF7	CPSF7	PRKCG	SRSF2	KRT75	AIFM2
NR5A1	IRF4	RREB1	EXOSC6	GZMB	ZNF571	ARNT	HMG20A		TOPORS	KHSRP	GART	GART	WNT4	PHYH	RPL7AP27	CCBL2
PPP1R8	HNRNPCL1	CLSPN	MBD4	PWP1	ZNF610	CCND3	TDGF1		TRIM8	RNF185	ANXA5	ANXA5	CNTN1	TP53BP1	QPCT	WDR89
SNAI1	HIST2H2AA3	RB1CC1	CHD1L	ARHGAP32	ZNF611	TOLLIP	FUBP1		TUBB2B	NDC80	PRAME	PRAME	PSMB2	CBFB	CAPN2	YIF1B
SPEN	DRG1	NPAT	KDM2B	PEX14	ZNF624	KRT8	DGKZ		UFM1	NLK	MAP1LC3B	MAP1LC3B	CPNE4	DMD	PRKAA2	SCYL1
UBA5	GABPA	WDR61	LEPRE1	AGTR1	ZNF674	CDK2	BRD7		YES1	RBPMS	FLOT1	FLOT1	BLNK	PTP4A1	UBE2K	ADCK2
USP1	IPO13	RNMT	FOXO4	RORA	ZNF699	XPA	WDR13		BAX	RNF111	ACD	ACD	PDIA6	TAGLN2	STAG2	PIGP
ARID1B	GRWD1	CHTF18	DNAJC7	NCF2	ZNF701	BAZ2A	DDX4		CDH2	PRPF31	RPTOR	RPTOR	USP9X	DAXX	KIT	DYNC1I2
ARID4A	IGF2BP2	CENPB	TRIM5	KRT5	ZNF736	CFL1	BRF2		CTNNA1	GTF2A1	NUDT16L1	NUDT16L1	DNAJB9	BCCIP	IGF2BP1	GYS1
BCCIP	FUBP3	RXRB	UBE2B	AKAP10	ZNF761	SS18	RP9		G3BP2	C14ORF166	RNF4	RNF4	CRMP1	INO80C	BAG4	NUBP1
BRD7	BCL11B	EXOSC2	GPS2	CSPG4	ZNF765	L3MBTL1	TNPO2		GTF2A1	TRIM37	POLR1C	POLR1C	EIF3F	FGFR1OP2	UHRF2	HIST2H4A
CBX7	ZNF451	RAB8B	FYTTD1	CACNG2	ZNF766	TRIP13	EYA1		GTF2E1	RBM10	NUP107	NUP107	CPB2	TCERG1	MAPK13	ALDH5A1
CDC25C	SS18	GTF2F2	PRPF39	NUBP1	ZNF782	JMJD6	UBE2B		HDLBP	RPAP2	C20ORF20	C20ORF20	PRKAA2	IQGAP1	PTEN	RABAC1
ELK1	RBM5	CD5	PTPN14	IPO5	ZNF84	LGALS1	PHF8		HTRA2	RNF20	POLA1	POLA1	PVR	HIST1H2BB	SMU1	NOLC1
EXOSC5	KLF1	PHB	HIST2H2AA3	PDZD3	ZNF845	THOC5	CLCC1		LRSAM1	CASK	PMS1	PMS1	ALCAM	NUP62CL	ZNF326	ZNF207
FANCM	FYTTD1	ANXA1	SAE1	SRSF5	PAX3	ARID5B	PHLPP2		MED23	CTNNA1	NDUFS1	NDUFS1	HJURP	ATP2A2	CDC6	PDCD6IP
H1F0	SRP72	CPNE1	LEF1	PKD1	LGALS1	C14ORF43	ZRANB3		MPV17	LRP1	BANF1	BANF1	IFT172	CDH1	INO80	VMP1
HIST1H1E	THOC7	AURKB	LIG3	SIRT3	ZBTB46	GLYR1	GPSM2		PRKCE	TFG	CDC27	CDC27	MVP	BCAP31	NUP107	IMPA1
ING3	PHF10	SCRIB	RYK	CEP290	BRD3	TIA1	EIF2B2		PSEN2	PRKCE	MOB4	MOB4	HIST1H1A	PIP4K2C	MAPK9	TSTA3
IRF7	RNF14	CLOCK	HIST1H2AG	AFF1	CHD7	NKRF	LANCL1		RAB1A	SNAP23	BCAR1	BCAR1	IGFBP3	ACTA1	NUP153	PIR
LDOC1	CENPB	MAPK13	BRMS1	TNFRSF25	CHCHD3	HIST1H4C	TOR1AIP2		RFC1	S100A8	RNF7	RNF7	POLB	EXOSC10	MAP3K1	MRPS9
NFYB	UNC45A	DDX28	ATF7IP	PSMF1	ZNF426	EXO1	HNRNPM		RNF20	TRAP1	GNB1	GNB1	H1F0	NCOR2	ORC5	PCMT1
PIM1	CEBPZ	CAPN1	USP10	CD46	YAF2	TADA1	NLK		RPAP2	KRT8	VAPA	VAPA	MASP1	PTCD3	POLR2L	STX16
PTPN14	GHR	CHD2	PSMD5	AMFR	NMI	RRAGA	ZNF536		RRS1	GATA1	SVIL	SVIL	MAP4K4	PRPF19	USF1	TUSC3
RPS6KA3	DGKZ	SARNP	XRCC4	DDX1	H2AFZ	TRIM32	CTDSP2		RTN4	HTRA2	SREBF1	SREBF1	PPP3CC	HEYL	MVD	ABHD11
RXRG	RBM15	SRP14	WDR12	TIAM1	PNKP	FEN1	JAZF1		S100A8	POLR2H	LGALS1	LGALS1	POLR2C	AKIRIN2	ARID1B	DHFR
SS18L1	NUP50	ELL	RUNX1T1	CDK14	GTF2F2	SIAH2	DDX51		STRN	ZAP70	XAB2	XAB2	HSPB3	LRRC59	FAS	ENOPH1
TRIB3	OLA1	RBM23	EIF3K	CNOT1	ZCCHC8	PIK3R2	RPS6KA5		TRIM37	ALK	ZNF638	ZNF638	HIST1H4I	SETDB1	ATG7	TAT
UBE2V2	POLR2I	GCM1	SMCHD1	GPI	WDR18	XRCC4	EVI5		TRIM5	RPL28	WDR26	WDR26	CLK3	NUP62	LMNB1	POLH
ZNF408	PRPF38A	TRIM23	SLU7	NOD1	WDR55	MAP2	PKN2		UBA52	UBE2M	RBFOX2	RBFOX2	BBS1	GFPT1	CIRBP	RNASET2
ADNP	KDM2B	C14ORF43	PIM1	FGR	TRIM63	PPARD	AKAP17A		UBE2V2	COBRA1	BCL3	BCL3	PSMC2	UBAC1	TOM1L1	HEATR5B
ATRX	TFCP2	KLF1	USP2	SUPT16H	GFI1	UBQLN2	ZBTB11		ZAP70	IGF1R	MCCC1	MCCC1	SKP2	POLA1	PHC2	POLRMT
BYSL	FXR1	FKBP5	KIF4A	IPCEF1	BRMS1L	THOC7	KLHDC2		ABCC2	DEK	HADHB	HADHB	PPIB	LPCAT1	RNF7	ORC1
CASP9	PKN2	MLL2	TSC22D3	PSMC2	CXADR	ZRANB2	INF2		ATIC	PDCD10	HBA1	HBA1	TNKS2	HNRNPH2	NFE2L2	PQLC1
CDC7	HERC5	CDK20	POLR2D	ASAP2	NACA	MAF	ARL2BP		C14ORF166	LSM2	STK38	STK38	APTX	GABPA	ACTR1A	WDR6
CDCA8	NCAPD2	NUP50	ZNF451	EGLN3	RLIM	XPC	PON2		COBRA1	MPV17	AICDA	AICDA	ECSIT	ARPC2	RAP1GDS1	TIMM17B
DST	SF3B5	GTF2H4	BCL2L1	CNTN2	ATRIP	CDC42	CHD1		DHX30	MED16	ETS1	ETS1	CCS	C6ORF106	MAPT	WDR82
FOSL1	HK1	MED29	RCC2	NCKAP1	KIAA0368	HLTF	RPA4		DLG1	MARS	VASP	VASP	MEN1	HIST2H2BE	ORC3	GDI1
GMNN	FBXO7	PDXK	FLII	SRSF7	ARIH2	PHF1	GEN1		DSP	RARS	MRTO4	MRTO4	CCL7	CTSB	C11ORF51	SQLE
HIC1	IPO9	MRPS14	TH1L	ATP6V1A	MYCN	TFCP2	STK39		ECSIT	NUP93	XRCC1	XRCC1	FLNB	PQBP1	EHD1	EIF4A2
IMPDH2	GLI1	UTP18	RCOR3	GTF3C4	FAM175B	IPO4	PRUNE2		EPS8	NUBP2	XPO7	XPO7	NOXA1	HSD17B4	CTBP2	CHMP4B
LDB1	L3MBTL2	GTF3C5	POGZ	CLIP3	DHX36	TFAP2C	SS18		GATA1	UCHL1	SIRT3	SIRT3	GSTO1	EIF3L	HDAC8	GTF2A1
NACA	OAS3	BMS1	FHL1	RRAGD	CASP8AP2	H2AFV	H3F3B		H1FX	SEC24C	TAF6	TAF6	NUMBL	SLC38A2	VTN	TIMELESS
NFATC1	CDC45	IRF2	TRIP4	CD7	INTS1	HIST1H1B	ING2		IPO11	BAX	TKT	TKT	RAP2A	CPNE1	STIP1	MRM1
NGFR	NTRK1	NDUFA9	MAGEA11	ZNF490	PAF1	BPTF	SNAPC3		KHSRP	SOS1	UBXN6	UBXN6	POLR1E	ERG	UBR5	SLC11A2
NUP133	MCM3AP	RAI1	CRNKL1	GNG2	NARG2	UBE2E3	CAMK1		KRT8	NUP153	FBXW4	FBXW4	ANKMY2	HIST2H2AA3	SREBF2	AASDHPPT
PFN1	KDM4A	CDC7	CHD7	APLP2	FBXO3	DCAF7	RIF1		LSM2	NEK6	LONP1	LONP1	CCDC64B	IRF2BPL	GAG	ARIH1
POLR1B	PPP2R5C	ACTBL2	UPF3B	PTP4A2	H1F0	MCL1	TP53BP1		MED15	CAPZB	STAT6	STAT6	RPL5	TNPO2	GTF3C4	XDH
RLIM	RPRD1B	BRD8	MARCKS	CD28	NOP14	DDX46	CDK20		MED16	ATIC	STOML2	STOML2	YTHDC1	RCBTB1	TFDP1	RBM17
TIAL1	WDR36	ANP32E	PSMD9	EFNB3	USP2	ZNF687	SAP30L		MED9	NUP62	FARSA	FARSA	APEX1	AIMP1	THOC2	NUP85
XBP1	PSMF1	RPRD2	DHX8	FURIN	PPP2R4	SUB1	STRBP		MLLT4	CRYAB	FEN1	FEN1	SMNDC1	SMAD7	MDFI	UGCG
ZFR	CRY1	NACC1	UBQLN2	ANAPC5	TTC5	DTX3L	EDNRB		MRPL44	SUGP1	PNN	PNN	SMARCA2	DCAF8	OSGEP	MED6
ANAPC10	CACYBP	GNL2	TXNRD1	MED24	FOXP3	ANXA1	PTHLH		NFKB2	NFKB2	ARAF	ARAF	EDEM1	CLASP1	LUC7L3	NFS1
ARNTL	WAPAL	OXA1L	SRF	PCBP2	TLK2	CDK2AP1	RYK		NUBP2	SEC24A	NPEPPS	NPEPPS	POMP	ADRM1	MBD3L1	COQ5
ATRIP	RRN3	PCGF3	ZNF148	SRSF11	USP25	SRA1	MED25		NUP153	MYL6	HSPA7	HSPA7	PPP1R16A	KLF8	LIN54	MOCS2
BRMS1	LIG3	FN1	MYCBP2	TRIP4	PRSS23	PES1	TRA2B		NUP62	LRSAM1	HEATR1	HEATR1	AP1M1	DNAJB9	PPP6R1	FZR1
CDK20	FMR1	PBX1	SYMPK	ZNRF2	PCNP	CPS1	GON4L		PDCD10	TPM3	DVL2	DVL2	SLC22A2	ATAD3B	TATDN1	ASPSCR1
CLSPN	SHMT1	MYH9	TRIM55	AMIGO2	CHD1L	MBNL1	FBXO8		PDPK1	RAB1A	ACTR1A	ACTR1A	MED1	KDM5C	PRDX2	TWF1
COPS7B	TTF2	WDR43	MED26	ITGB7	CLSPN	TOP3A	MVP		POLR2H	EIF3K	CRKL	CRKL	SIVA1	TRIM23	SIRT3	NDUFA5
DIS3	LIMK1	THOC1	SEC13	KISS1	GOLGA3	USP25	WARS		PRPF31	WBP4	PDCD11	PDCD11	MBD2	RASSF1	FANCD2	EIF3J
EGLN3	ELP2	SDHB	PRKCB	LY86	C14ORF166	MEF2C	ADAP1		RAB11A	UBE2V2	TRIM25	TRIM25	GLTPD1	BRD2	TUBA4B	WDR70
EIF3L	NUP205	HBP1	RAD9A	HCST	ATAD2	ERBB3	ANLN		RALY	PDPK1	CPSF2	CPSF2	ABHD5	BAG6	SIAH1	DCTN2
EIF5A	NR5A2	USP21	MEAF6	TNFRSF8	RRS1	BACH1	KLF6		RBM10	RTN4	YES1	YES1	IGF2	RBBP8	USP5	FAH
EXOSC2	TDP2	SMYD3	PAK2	EDAR	MKI67IP	ZNF259	TGS1		RNF185	MTHFD1	STRN	STRN	N6AMT1	RNF185	ERBB4	PCYOX1
FANCI	NOL3	DAZAP2	TJP1	EBI3	SUPT6H	DIDO1	NRF1		SEC24A	HADHA	RNF111	RNF111	FGR	KIF2C	CHEK2	TAF11
GTF2E2	SBDS	SMAD3	WDR36	JAM2	KLF2	NR2C2	NCOA5		SEC24C	VPS29	MED28	MED28	MRPL12	WDR45L	FHL2	AVL9
HIST1H2BB	CREM	ATAD2	CDK13	CHRNA4	NACC1	CPSF7	HHEX		SIN3B	UBTF	CDK3	CDK3	TRAP1	OTUD6B	BCL10	MRPL20
HMGA2	NEK9	GAR1	DIS3	PRMT8	MKL1	C16ORF53	SSBP3		SOS1	MED9	WNK1	WNK1	DDX54	GGA1	TRADD	PAFAH1B1
IRF8	POLR3C	ZBTB7B	MRPS23	ANXA3	DDX52	HIST1H3B	ADARB1		SUGP1	FBXW4	AKAP8	AKAP8	LDHA	STX7	CKB	NPC1
JUND	SORBS3	YEATS4	CAMK2A	LY6D	BAZ2A	JUND	CLSTN1		TFG	RCOR1	PPP1R12A	PPP1R12A	NTRK2	NUMB	MATR3	AP2A2
LUC7L	AFF4	AGL	NIPBL	C8A	DAB2	PWP1	LRWD1		TRAP1	MOV10	ASNS	ASNS	FRA10AC1	CD47	HSPA2	HTATIP2
MBD1	FBXO3	TOMM40	SOD1	CDHR1	DNAJB1	POLE3	CPE		UBE2M	IPO11	AATF	AATF	SOD1	GNB1	BOP1	PPP2R2D
MBIP	FOXO4	SHMT1	ZWINT	SLC7A8	RTF1	PPP6R1	ZNF302		UCHL1	CBLB	TLE1	TLE1	GSTA1	CLASP2	LAMTOR3	UBXN1
MCC	GNAI1	FLT4	HMGA2	UNC13A	SAE1	MRPS23	SERTAD3		VPS29	MRPL44	PPP2R1B	PPP2R1B	PRSS23	CKS1B	INPP5D	PI4KB
MUC1	POLR3H	HIF1AN	PRC1	IL4	SETD1A	SPI1	HTATSF1		ANAPC1	SIN3B	PPP6C	PPP6C	EIF4EBP1	ACTN1	GEMIN2	PREP
NUDC	TSC22D3	MRPS7	ACD	BACE1	KIAA0020	CHAF1B	HMGB3		ANAPC2	PFN1	MDH2	MDH2	NPY	MAPK8IP2	TAB1	FRA10AC1
PAWR	SENP1	PPP6R1	DDX41	PMP22	PRPF31	TP53BP2	DDX11		BCL10	PRKAA2	EIF2C1	EIF2C1	USP48	NUDCD2	ZYX	SAMHD1
POLR3A	CLP1	PPP1R10	PTBP2	HTR1D	HADHA	BCCIP	ZNF570		CAPZB	CDH2	PBRM1	PBRM1	CDCA5	PFDN1	GEMIN5	ERN1
RPS6KA6	ZZZ3	HIST1H2AM	TCF12	IL12RB1	USP4	AKAP8L	DNAJB4		CBLB	TRIM25	TFAM	TFAM	THOC4	EPHB4	APBB1	SYAP1
SAP25	CHD1	GNB2	WEE1	CXCR3	GTF3C5	MIER1	LPP		CIRBP	CTDP1	HDAC9	HDAC9	HUWE1	PNPO	BTK	GAA
SMARCD3	CDCA5	PELO	NOL6	PDCD1	SARNP	HIST1H2AL	KDM1B		CLK3	CLK3	POLR2H	POLR2H	PTBP1	AICDA	VPU	NAA38
SNX6	BCL11A	CBX2	STAG1	KCNJ11	STAU2	CBX7	RPL34		CTDP1	TCEA1	TOLLIP	TOLLIP	PARD6G	SMAD5	APEX1	CNOT6L
SUGP1	ELF3	NR1H3	KDM4A	IPO4	PHF5A	AATF	USP37		DEK	HSPA2	DYRK1A	DYRK1A	SS18	HNRNPUL2	TGFBR2	DEGS1
TCEA2	SENP2	CPSF3	PAPOLA	DRD1	POLR3D	USP2	FXR1		EIF3K	ATXN2L	SOCS1	SOCS1	DDX46	WDHD1	GIT1	SUPT3H
TPX2	CUL7	VHL	YLPM1	PRDM4	KHDRBS2	EIF3H	FAM103A1		ERBB4	MED15	IPO11	IPO11	CAST	C5ORF15	DYNC1I2	AGPAT1
ZMYND11	SEH1L	BCL11B	RPAP1	CCT2	ERG	EIF3D	TAF15		FBXW4	ANAPC2	PLOD3	PLOD3	ASF1A	TM2D1	UBB	DICER1
ZNF638	BRD8	PURB	HELZ	CXADR	DNAJC8	RPA3	TCEA2		GTF3C4	GTF3C4	SIN3B	SIN3B	SPSB2	TMEM97	BAX	BLVRB
MAPK13	PELO	PCGF1	UBXN6	RNF20	ADNP2	LMNB2	SDCBP		HADHA	ABCC2	SIRT5	SIRT5	HOXD4	UBL3	RANBP3	IK
GNB1	PPP1R10	ARID3A	LPP	GMNN	SALL1	PDXK	AKT3		MARS	DSP	ATF4	ATF4	EXOSC5	GNA12	FOXO3	TSNAX
LRRK2	PPARGC1B	TNPO1	ATRIP	EXOSC6	SMCHD1	MRTO4	HNRNPL		MOV10	TOP2B	OGT	OGT	APOBEC3G	TMX1	TAF13	MRRF
ATP4A	ZEB1	FEM1B	TRIP13	MED17	MAK16	NR1H2	BRAF		MTHFD1	UBR1	DCTN2	DCTN2	HMOX1	BRWD1	HHV8GK18_GP81	POLG
RPL27	CREB3	RANBP1	MED9	BRSK1	UHMK1	SUGP1	DCAF6		MYL6	TPD52L2	GTF2B	GTF2B	SNUPN	KLHL22	SF3B5	POLR1E
CNOT3	EXO1	MED20	HIST3H2BB	SUPT3H	RNF7	MARK2	CDC25A		NDUFA2	CIRBP	ADRM1	ADRM1	TRIP12	C20ORF11	FBXW8	RRP8
DAP3	GLI3	RPA3	ERBB2IP	SNTB2	PLRG1	WEE1	EIF3I		NINL	RAB11A	SLC3A2	SLC3A2	DTX1	MAST1	SMG1	ZNRD1
DAZAP1	HABP4	SMARCD3	CLN3	KIAA1967	NXT2	KDM2B	ACTL6B		NUP93	PELP1	TFRC	TFRC	CXCR3	NOP56	FBXO17	TXN2
ETV6	ZMYM3	PPIL1	RNF40	DUSP6	ZRANB2	MYO1C	PRKD3		PFN1	APOE	PRRC2A	PRRC2A	ZBTB32	SMC3	ALL1	ADCK3
FANCL	DHX36	UCHL3	CSTF2	DOT1L	DNAJC7	KRR1	SRSF11		PMS2	EIF3D	RRBP1	RRBP1	SNX22	SPRY2	MRPL53	ABCB6
FOXM1	ARID2	FAM175A	NPEPPS	RPL30	TIAL1	MUC1	SRSF2		POLR2G	RBFOX2	WDR18	WDR18	TNRC6B	TPD52L2	BRE	PGM2
LMO4	PWP2	ZMYND8	DDX27	TAF5L	CDKN2AIP	PRKCB	UTRN		PPIB	PSEN2	FAM98A	FAM98A	STC2	CTNNBIP1	PPARGC1A	NUDC
MIB1	GAR1	XBP1	RBMXL2	HUWE1	CALCOCO2	NHP2	TIA1		PPP2R2B	USP28	TINF2	TINF2	ASGR2	ARPC1A	SAE1	PM20D2
NIPBL	NR2F1	ACTR2	L3MBTL1	TH1L	KDM6A	PER1	SREK1		PPP6R1	ANAPC1	ZRANB2	ZRANB2	NSF	PRKAB1	SMAD6	GCDH
STAMBP	BUD31	TAF5L	RREB1	DRD3	UBE2B	PURB	NOL11		PRDX4	TMPO	LRRC59	LRRC59	USP11	RXRA	UBTF	AK2
TWIST1	STAG1	HIST1H4F	ERBB4	SKIV2L	SETD3	EAF1	BPTF		RARS	TPM4	RAD51	RAD51	SRA1	MAP2K4	PPM1G	MRPL1
WDR83	TGIF1	MYEF2	CLSPN	ARPC3	YEATS2	NCBP2	LIN52		RBFOX2	PPIB	TAGLN2	TAGLN2	PFDN6	ADH5	NR4A1	ARFGAP2
XPA	ANP32E	CSF3R	PRKCE	NTHL1	PHF10	WDR61	KDM2B		RCOR1	BCAS2	USP5	USP5	MPZL2	RPP14	WAS	SUB1
XRCC4	DUSP1	RNF146	RB1CC1	RCOR1	TRIOBP	PRKAA1	RPL26		RELB	PMS2	ING2	ING2	ADCK3	MTCH2	APC2	ZNF598
BRIX1	STAT2	MRPS5	CRYAB	GIT2	LDB1	SGOL1	TAF4		RICTOR	ECSIT	ITSN1	ITSN1	ATG16L1	ADRBK1	MRPS26	SCD
CCNC	ZNF281	BAP1	NPAT	CDH2	NUP155	WIZ	H2AFX		RPL28	SDHB	STRN4	STRN4	POLA2	C14ORF1	ARPC5L	PAPOLA
CDC25B	CENPE	HELLS	WDR61	CHD1L	MT1X	IPO11	ENSA		SDHB	ARID1A	KAT7	KAT7	USP22	HMGA1	RBMS1	MRPL24
CDK12	PSPC1	AMOT	RNMT	CELF2	ADH5	ERBB2IP	FANCL		SGK1	MLLT4	HSPE1	HSPE1	MRTO4	CSRP1	ATN1	CHMP2A
CEBPD	PEX14	ETV5	CHTF18	ANAPC7	FBXO8	ZMYM3	EIF3H		TCEA1	XRN2	PSEN1	PSEN1	RPS16	CAPZA1	CENPA	PSPH
CEP70	MAP3K2	GNAI3	CENPB	NBN	PPIL1	TRIM23	LEPRE1		TNNT1	NDUFA2	AP2A1	AP2A1	MST4	MCM10	SMARCD2	FAM96B
CPSF3	PRC1	HIST1H2BC	CALCOCO2	MPP3	MYEF2	HIST1H2AB	COX4I1		TPD52L2	BID	CDK11B	CDK11B	ZNRF3	TNIP2	AP2A1	DAP3
DHX8	DEAF1	C11ORF30	RXRB	CSNK2B	TRIB1	YWHAB	SPEN		TPM3	CTCF	PTPLAD1	PTPLAD1	FAM3A	ACTR1B	CEBPG	DCTN6
DNAJC7	POLR2F	TAF7	EXOSC2	ATP5B	NIP7	ZBTB2	MED16		TRIM25	TRIM33	ERLIN2	ERLIN2	NFKBIL1	ING1	VPS29	TOP2A
EGR1	POLH	RTF1	RPS6KA3	WBP4	RORA	SSX2	EEF1A2		UBR1	RELB	STAT5A	STAT5A	BMP2	PLRG1	EXOSC3	METTL14
EIF3G	GSTP1	SMARCA1	GTF2F2	PSMB3	MED10	PURA	BHLHB9		UBTF	VDAC3	RBCK1	RBCK1	TYROBP	HELLS	NFYB	IDH3B
FIP1L1	CBFA2T3	KCTD5	CPNE1	NUDT3	HDAC10	SVIL	ASCC1		USP28	AP2A1	PFDN1	PFDN1	RBM14	TFAP4	MTHFD1	EXOSC7
GATAD2A	HMG20B	EXOSC5	CLOCK	ARL3	ZBTB9	SHC1	CEP290		WBP4	BRCC3	PXN	PXN	RPH3AL	GGA2	TRIP13	UBA5
GTF3C5	CENPF	POLD3	MED15	CPSF2	FANCE	UTP20	TXNRD1		XRN2	ERBB4	DHX36	DHX36	S100A1	LEPRE1	SH3GL2	TIMM50
HAT1	ANAPC13	VPS33A	CHD2	RABAC1	NUAK1	ELP2	NXF2		AP2A1	SRSF6	PDCD4	PDCD4	NR4A2	KIAA1267	TROVE2	RPRD1B
HIST1H3B	PPP2R5A	TAF2	SARNP	PNRC2	C9ORF72	SRP68	MYEF2		APLP1	SH3GLB1	GTF3C4	GTF3C4	IFNAR2	HK1	CTCF	ERGIC2
HIVEP1	TROVE2	PHAX	ELL	KCNA4	WDR82	DYRK1A	HINFP		ARAF	EEF1A2	ACTR3	ACTR3	HSF4	WDR1	APOA1	IWS1
ING5	MEAF6	VPS33B	RBM23	RAD18	PPID	NUP93	TFDP1		ARID1A	CASP7	ARF4	ARF4	SGTB	CKS2	PRKAR1A	APEH
INO80	PHC3	GTF2E2	GCM1	SHFM1	EBNA1BP2	CDK11A	INO80D		ATP6V1C1	IRF3	PRKCB	PRKCB	HSP90B1	SLC25A10	FANCB	STXBP1
INTS10	PTMS	SEC24C	TRIM23	PSMD1	APOBEC3C	NUP205	KCNH2		ATXN2L	SKI	TSC2	TSC2	FAM82A2	TTLL12	MAP2K7	PLD1
KPNA6	TAF8	NR5A1	C14ORF43	MAG	PRDM16	HIST1H2AG	SORT1		BCAS2	DDX56	MYL12A	MYL12A	NR1I3	RPL10A	ERCC6	CKAP5
L3MBTL1	HIF1AN	RAP1B	KLF1	MED10	BMS1	GABPA	PGD		BECN1	RICTOR	GARS	GARS	SMYD1	ALKBH5	AARS	TYW1
LAS1L	CA9	ATXN7	PSEN1	PSMA6	CEPT1	NMI	SMARCE1		BID	DDX24	DAP3	DAP3	MKLN1	TIA1	AP2B1	PIGO
LSM7	RAD54B	IRF8	DAB2	SSRP1	FLII	GMNN	CREG1		BRCC3	GNAI1	ZCCHC8	ZCCHC8	AKAP4	TANK	TAF8	WDR74
MAD2L2	DRAP1	RAD54B	FKBP5	MED16	TOR1A	KDR	CRYM		CASP7	PPP6R1	PSAP	PSAP	RPS24	ILVBL	PAF1	TBC1D22B
MAFF	MYOG	HIST2H2AB	MLL2	IRAK2	SLC4A1AP	TNPO1	CTDSPL		CDC6	APLP1	USP4	USP4	GOLGB1	EIF5	FH	CDK5RAP1
MCL1	DTNBP1	ZC3H14	CDK20	TRAK2	CTR9	FXR1	ZSCAN1		COPG	PRDX6	OPA1	OPA1	ZNF420	FBXW5	KAT6A	ENO1
MED20	ZBTB9	UFM1	NUP50	LATS1	DHX8	RXRB	BRE		CTCF	PLIN3	WWP1	WWP1	TRAPPC6A	RB1CC1	FKBP3	SSR2
NFATC2	E2F2	AEBP2	HIST1H3E	CBX2	COTL1	ANP32A	GTF3C4		DDX24	CASP10	SNRNP40	SNRNP40	GMCL1	MOB1A	PFDN5	BLMH
NFRKB	CLOCK	NUDT1	NME2	ALOX5AP	HUS1	HIST2H4B	ALAD		DDX56	MAP4	MAP2K1	MAP2K1	NHLH1	SF3B4	PTGES3	GLA
NR2E3	NSL1	PTPRJ	GTF2H4	TRPC1	CDK20	HIST1H2AE	TFAP2B		EIF3D	RUNX2	TDG	TDG	SERPINA4	ARPC1B	DNM2	QPCT
NUP188	EGLN1	ATRX	MED29	ZNF259	SPATA2	BRIP1	KPNA6		GIT2	ATP6V1C1	GNAI2	GNAI2	HOXC9	ITGB3BP	NFYC	AP3B2
OBFC1	KIAA0101	NOTCH1	PDXK	EPHB2	HNRPLL	EPRS	DEAF1		HCK	POLR2G	CCNT1	CCNT1	PNMA1	SUV39H1	PPIA	UVRAG
PAPOLA	TFE3	EDC4	UTP18	MSL3	COPS8	C19ORF40	SH3BGRL		HSPA2	PPP2R2B	MTDH	MTDH	CCNDBP1	PRPF4B	BCL11B	DPH5
POLR2L	POLE	BAZ2A	GTF3C5	TRIM21	WDR36	SEC13	RSRC1		IRF3	TSC2	MED12	MED12	RTKN	MAPKAPK3	BCR	PGGT1B
PPID	RARB	DPY30	BMS1	PDS5A	WDR12	EIF3F	YEATS2		KBTBD7	ASNS	LCK	LCK	PLEKHA1	RAP1B	LIN9	PYCRL
PTRF	TBPL1	KCTD10	IRF2	EIF3E	SNRPB2	XPO5	GNL3L		LSM4	SHMT2	MPG	MPG	UBB	PSMD1	DLG1	SQRDL
RFC3	CHTF18	POLE	RAI1	BMPR2	DNTTIP2	SUDS3	PIK3C2A		MOB1A	EBNA1BP2	HIST1H2BL	HIST1H2BL	PUM2	STX12	MKRN3	TOP3A
RTF1	VPS4B	PSEN1	CDC7	BAG4	PWP2	PGRMC1	TBRG1		NMI	TNNT1	NUP188	NUP188	CSN1S1	NEDD9	CDK3	SCP2
SAE1	TNIK	NTRK3	INTS6	ZWINT	ASPM	MAFF	TAX1BP3		OS9	MED6	HMGB2	HMGB2	AGAP2	CDV3	TTC1	DR1
SARNP	ACTR8	ERLIN2	BRD8	ESRRG	RPS6KA4	ESCO2	POLDIP3		PCGF2	FTSJ3	PFKL	PFKL	ZBTB48	XPO7	MRPL32	FXN
SEC24C	BATF3	MRPS18B	ANP32E	CDKN1B	POGK	PHF21A	NXT2		PELP1	UBE2A	DYRK1B	DYRK1B	ASL	IGF2BP1	AXIN1	LYRM4
SNIP1	NSMCE2	PHF10	RPRD2	POLD2	ATAD5	DFFB	BRMS1L		PLIN3	DYRK2	MRPS28	MRPS28	UCN	TXN	SMC2	GSTZ1
TAF13	INO80D	FOSL1	NACC1	DAZ1	MCM10	RPS6KA5	RBM14		PRDX6	ZC3H13	TMOD3	TMOD3	IL18	PLEC	GTF2A1	APOA1BP
TH1L	NACC1	DCTN2	GNL2	INPPL1	TRIM41	KDM4A	RPS4X		SH3GLB1	GIT2	WBP4	WBP4	NDUFS3	UQCRC1	NDC80	AMACR
TOX4	TCEAL1	ZBTB33	PCGF3	MED9	RBM47	UBE2B	PTGS2		SKI	DMAP1	SGTA	SGTA	NHLRC1	SRP68	SVIL	CDO1
TRIP12	HOXD4	SRCAP	PBX1	DCK	SESN3	IGF2BP2	SUMO1		TMPO	PCGF2	DMAP1	DMAP1	RBCK1	UBAP2L	LSM4	TIMM23
UPF3B	LIN54	TNFRSF10B	WDR43	SAFB	TEAD2	ID2	RPL28		TOP2B	ARAF	ERCC8	ERCC8	WHSC1	TWF2	CPSF2	XPNPEP1
WRNIP1	PDCD11	TSC1	THOC1	CYTH1	NTRK1	RBBP6	ANP32E		TPM4	LSM4	FBXO3	FBXO3	AKAP3	PRKCG	ARHGDIA	SMU1
YLPM1	SRY	HIST2H4A	PSME2	HMG20A	ERCC5	TWIST1	SUDS3		TRIM33	MKI67IP	ARIH2	ARIH2	RBL1	DENND5A	PDS5B	MCMBP
CD81	LIN37	CASP9	HBP1	PLAT	TXNL4B	SAP30BP	HIST2H2AB		VDAC3	FOXO3	LAMP2	LAMP2	THG1L	CARS	ANXA7	TSG101
JAK2	CBFA2T2	BUB1	CDC25C	YEATS4	PTMS	TCOF1	THAP1		ARF1	MOB1A	UBQLN2	UBQLN2	PPP6R3	PLK2	THOC6	NAPRT1
CDC37	BATF	MLF1IP	SMAD6	HIST2H4A	WTAP	MKL1	PRKRIP1		ASNS	DLG1	BRAF	BRAF	GUSB	CAMKV	GABARAP	DDX17
ATXN2	EPN1	TRERF1	MRPS15	NOS2	ETV1	TBL1X	FKBP3		ATG7	DCAF7	MAP2	MAP2	LTA	NR2C1	MED13L	CDS1
BECN1	NUFIP2	CD40	USP21	IRF1	ZNF264	IRF1	MIF4GD		CBX2	HCK	TP53BP2	TP53BP2	LRRFIP1	NXF1	POU2F1	SRCAP
DGCR8	CDK13	JMJD6	SMYD3	CDK1	CCAR1	CHD1	YBX2		CEBPE	BCL10	RNF185	RNF185	WDFY1	PIAS3	DNAJC10	SHMT2
EP400	DDX46	MYH10	DAZAP2	VKORC1	ARPP19	MGA	DNAJB6		DBNL	ATG7	SLC25A13	SLC25A13	CCR1	SUPT5H	IRS2	ERAL1
ERCC2	USP37	CUL7	ATAD2	TCEAL1	MYNN	HIST1H4K	ATRIP		DMAP1	SGK1	LEPRE1	LEPRE1	NCAPH	ZC3H18	DTL	CNOT2
ETS2	GTF2A1L	ZCCHC7	HERC2	TRMT6	XBP1	HIST1H4H	MBIP		DYRK2	BCL3	DNAJB6	DNAJB6	TNRC6A	LAPTM4A	CHAF1A	IER3IP1
FLII	PKP2	MAP1B	GAR1	SHBG	THOC1	HIST1H4L	ZBED1		EBNA1BP2	HBA1	BIRC3	BIRC3	HNRNPF	SF3A1	SOCS3	ZNF830
KDM5A	NFE2	KHDRBS3	ZBTB7B	EXOSC4	IKZF3	HIST1H4D	MXD4		EEF1A2	CDC6	RYK	RYK	MYST1	TXNL1	TOPBP1	LSM12
MAF	STRBP	RAD54L2	YEATS4	CIRBP	TSR1	CASP8AP2	YLPM1		FTSJ3	KIT	TOPBP1	TOPBP1	ANXA6	RPL35	POLA1	THYN1
NDEL1	ZNF687	UBE3C	AGL	TIMELESS	CSTF2	UBOX5	CENPI		GLP1R	PDGFRB	TRIP13	TRIP13	GZMA	DHX30	FLNB	ATP6V0C
NR2C2	KRR1	PDS5B	SHMT1	UBE2E3	TAF1A	RCBTB1	ARL3		GORASP2	METTL18	NUP155	NUP155	ITGAL	GSR	MRPL37	SLC20A1
PES1	HINT1	RUVBL1	HIF1AN	SYT1	EAPP	CRCP	C9ORF72		IRF7	MAP2K1	PDS5A	PDS5A	COL8A1	SLC30A5	MRPL24	NPRL3
[truncated: 979 more rows]

## Sheet: Top 20%
The true essential proteins in the top 20% of proteins ranked by LSED-XC methods and XC methods in Homo sapiens.
[truncated: 3,253 more rows]

[truncated: 1 more sheets: Top 25%]
