# Supplementary material for: Rechecking the Centrality-Lethality Rule in the Scope of Protein Subcellular Localization Interaction Networks
Source: PLoS One. 2015 Jun 26;10(6):e0130743. doi: 10.1371/journal.pone.0130743 (PMC4482623; doi:10.1371/journal.pone.0130743)
Supplement: S4 Table — (XLS) [file pone.0130743.s008.xls]

## Sheet: Top 1%
The true essential proteins in the top 1% of proteins ranked by LSED-XC methods and XC methods in Mus musculus.
The proteins are ranked in the descending order based on their Localization-specific Centrality Scores and centrality scores computed by LSED-XC methods and XC methods.
Each column lists the top 1% percentage of proteins ranked by each method.
Highlighted proteins are ture essential proteins
LSED_DC	LSED_IC	LSED_EC	LSED_SC	LSED_BC	LSED_CC	LSED_NC	LSED_ION		DC	IC	EC	SC	BC	CC	NC	ION
EED	EED	EED	EED	EED	EED	EED	SNRNP200		EED	EED	EED	EED	EED	EED	EED	PSMD14
FOXP3	UBC	NANOG	NANOG	UBC	NANOG	NANOG	PRPF8		FOXP3	UBC	SQSTM1	SQSTM1	UBC	UBC	UBC	VPS45
UBC	POU5F1	POU5F1	POU5F1	FOXP3	UBC	UBC	SNW1		UBC	FOXP3	UBQLN1	UBQLN1	DLG4	NANOG	NANOG	PRPF8
POU5F1	FOXP3	FOXP3	FOXP3	POU5F1	HDAC1	POU5F1	CWC15		DLG4	POU5F1	DSK2	DSK2	FOXP3	HSPA8	POU5F1	CWC15
NANOG	NANOG	GRIN1	UBC	NANOG	SMARCA4	RNF2	CRNKL1		POU5F1	NANOG	NBR1	NBR1	YWHAE	YWHAZ	YWHAZ	SNRNP200
SQSTM1	SQSTM1	GRIN2B	RNF2	HDAC1	POU5F1	ESRRB	CDC5L		NANOG	SQSTM1	VPS9	VPS9	POU5F1	CTNNB1	RNF2	CDC5L
RNF2	RNF2	UBC	HDAC1	RNF2	FOXP3	HDAC1	RUVBL1		YWHAE	UBQLN1	RAD23B	RAD23B	NANOG	VCP	CALM1	COPB1
PLCB1	HDAC1	RNF2	SQSTM1	TCF3	RNF2	SMARCA4	PLRG1		SQSTM1	DSK2	PSMD4	PSMD4	NPHP4	SMARCA4	SQSTM1	PLRG1
UBQLN1	UBQLN1	HDAC1	UBQLN1	SMARCA4	SALL4	SALL4	XAB2		NPHP4	NBR1	NUB1	NUB1	CALM1	NEDD4	RAD23B	XAB2
ESRRB	PLCB1	DLG4	SALL4	ESRRB	PARP1	PRPF8	EFTUD2		UBQLN1	VPS9	NANOG	NANOG	SNCA	CALM1	ESRRB	VPS35
HDAC1	TCF3	NPHP4	SMARCA4	CTNNB1	POLR2A	BUB1B	PRPF19		SNCA	RAD23B	UBC	UBC	YWHAZ	RNF2	TFCP2L1	RUVBL1
TCF3	ESRRB	IQCB1	L3MBTL2	YWHAZ	NEDD4	HDAC2	PRPF6		DSK2	PSMD4	POU5F1	POU5F1	HTT	OGT	HDAC1	VPS29
RAD23B	RAD23B	SALL4	ESRRB	SMURF1	L3MBTL2	L3MBTL2	SYF2		CALM1	PLCB1	FOXP3	FOXP3	SQSTM1	DLG4	SMARCA4	SNW1
NUB1	NUB1	SMARCA4	NUB1	SQSTM1	DNMT1	FOXP3	SNRPD2		YWHAZ	DLG4	YBX1	YBX1	CDK1	POU5F1	IQCB1	ATG3
SMARCA4	SMARCA4	L3MBTL2	RAD23B	PLCB1	STAT3	RAD23B	DHX15		NBR1	NUB1	PLCB1	PLCB1	FBXO32	CDK1	GRIN1	PRPF6
FBXO32	SIN3A	ESRRB	PLCB1	NFE2	HSPA8	SIN3A	BCAS2		VPS9	SNCA	NPM1	NPM1	IQCB1	HDAC1	SALL4	PRPF19
SIN3A	RARA	NUB1	HDAC2	EP300	GATA4	UBQLN1	PPP5C		RAD23B	YWHAZ	HSPA8	HSPA8	TGFBR1	PPP1CC	YWHAE	PSMA1
NFE2	HDAC2	RAD23B	MTA2	FBXO32	MYBBP1A	YBX1	SNRPD1		PLCB1	NPHP4	HSPA5	HSPA5	CTNNB1	DNMT1	GRIN2B	CRNKL1
RARA	SALL4	HDAC2	RBBP7	TRIM28	RYBP	CDC5L	RPA1		IQCB1	FBXO32	PARP1	PARP1	DYNLL1	HSP90AA1	PRPF8	ARCN1
SMURF1	NFE2	NBR1	MYBBP1A	DYNLL1	NONO	SNW1	SF3B3		PSMD4	IQCB1	DDX5	DDX5	TCF3	HSP90AB1	YBX1	CCT2
SALL4	FBXO32	INVS	MTA1	EWSR1	TARDBP	CDC16	EIF3A		FBXO32	CALM1	HNRNPU	HNRNPU	RNF2	SQSTM1	SNCA	COPA
HDAC2	EP300	MTA2	CHD4	PRPF8	RBBP7	CTNNB1	CTR9		HTT	YWHAE	MYBBP1A	MYBBP1A	NDN	FOXP3	UBQLN1	SYF2
EWSR1	CREBBP	RBBP7	YBX1	HTT	WHSC1	CDC23	PSMA2		NUB1	HTT	VIM	VIM	TRP53	AP2B1	NBR1	PSMD7
HTT	L3MBTL2	MYBBP1A	PARP1	SIN3A	TRIM28	CBL	SNRNP40		RNF2	RNF2	PABPC1	PABPC1	PLCB1	TRIM28	TGFBR1	EIF3A
EP300	EWSR1	NPHP1	RBBP4	OGT	PPP1CA	MTA2	RPL23		TGFBR1	CDK1	PKM2	PKM2	HDAC1	ACTG1	FOXP3	COPB2
CTNNB1	CTNNB1	CHD4	POLR2A	PPP1CA	RAD21	SMAD3	PHF5A		CDK1	TCF3	VCP	VCP	HOXA1	HSPD1	BUB1B	RPL23
PRPF8	JUN	PIK3R1	NPM1	TRAF6	EP300	SMARCA2	AQR		TCF3	HDAC1	DNMT1	DNMT1	SMURF1	ACTB	NPHP4	VPS18
CREBBP	HTT	YBX1	TRIM28	POLR2A	MTA2	TCF3	RUVBL2		INVS	TFCP2L1	TRIM28	TRIM28	TRIM28	HSPA5	L3MBTL2	CCT3
YBX1	SMURF1	PARP1	CUL3	HOXA1	RUNX1	ANAPC1	TFIP11		TFCP2L1	TGFBR1	YWHAZ	YWHAZ	SMARCA4	PPP1CA	PSMD4	VPS16
JUN	RUNX1	RBBP4	EZH2	TLX3	DDX41	SSBP2	PSMB4		HDAC1	MAPK13	PLEC	PLEC	TRAF6	BAX	NPM1	PSMB4
TRAF6	YWHAZ	POLR2A	RAD21	CREBBP	HDAC2	NPM1	UFD1L		ESRRB	INVS	SYNCRIP	SYNCRIP	NFE2	CHD4	HDAC2	BCAS2
L3MBTL2	SMAD4	TRIM28	RYBP	RARA	CTCF	DDB1	IGHMBP2		SMURF1	GRIN1	HNRNPF	HNRNPF	INVS	CTNND1	CDC23	SF3B3
SMAD4	SMAD2	CUL3	RUNX1	CHD4	RBBP4	VCP	EIF3E		GRIN1	RARA	TUBA1B	TUBA1B	GRIN1	RYBP	CTNNB1	PSMC2
RUNX1	SMAD3	SRC	HSPA8	NDN	EZH2	SQSTM1	SART1		MAPK13	SMARCA4	NCL	NCL	ESRRB	CBLB	TRAF6	CCT5
SMAD2	RB1	GRIN2A	WHSC1	HDAC2	SMARCC1	BUB1	PRPF31		DYNLL1	ESRRB	NSUN2	NSUN2	NEDD4	PARP1	CDK1	CCDC12
RB1	TRAF6	EZH2	HNRNPU	APC	UBE2N	JARID2	CDC23		TRAF6	TRAF6	TUBB5	TUBB5	HSPA5	SNCA	INVS	EIF3C
SMAD3	YBX1	RAD21	DNMT1	JUN	TCF3	CASC5	SF3A1		SMARCA4	TRP53	RPL4	RPL4	SH3KBP1	DYNC1H1	SIN3A	EFTUD2
LMNA	NPM1	RYBP	VCP	TBP	STUB1	ANAPC5	SNRPD3		RARA	SMURF1	RPS3	RPS3	HSPA8	VIM	CBL	CTR9
TLX3	TRIM28	RUNX1	CTNNB1	RUNX1	HNRNPU	NDC80	COPS5		TRP53	GRIN2B	GTPBP4	GTPBP4	RARA	GSK3B	CDC16	PSMA2
TRIM28	NCOA3	WHSC1	NONO	SMAD4	SOX2	MIS12	PRMT5		NDN	NFE2	IQCB1	IQCB1	EWSR1	PPP2CB	ANAPC1	PHF5A
NCOA3	SUMO1	HNRNPU	DNMT3A	ALX4	PML	EZH2	EIF3G		NFE2	SMAD4	RNF2	RNF2	YBX1	YWHAG	DLG4	TTC27
MDM2	MYOD1	DNMT1	TCF3	LMNA	DDB1	MTA1	EIF3L		GRIN2B	SIN3A	RPLP2	RPLP2	UBQLN1	STAT3	NPHP1	VPS11
ALX4	SMARCA2	NONO	GTPBP4	LDB1	DNMT3A	SMAD2	RPS9		SMAD4	AI837181	FBXO32	FBXO32	SMAD4	GATA4	GM9174	RUVBL2
DYNLL1	MDM2	AHI1	DHX9	UBQLN1	RANBP2	RBBP7	DDX18		YBX1	CTNNB1	RPL6	RPL6	HSP90AB1	PLEC	CDC20	CCT4
NPM1	SIRT1	DNMT3A	PABPC1	CSNK1E	NCL	RAD21	POLR2A		CTNNB1	SMAD2	EPRS	EPRS	PPP1CA	NONO	SMARCA2	MTOR
CSNK1E	HSPA8	TCF3	PHC1	GSK3B	MSH6	CUL3	ANAPC10		CFTR	YBX1	RPLP0	RPLP0	EP300	PRKDC	SMAD3	EIF3B
CUL3	SNCA	CBL	NCL	NCOA3	UBE4B	SMC1A	CDC16		AI837181	SALL4	HNRNPH2	HNRNPH2	CCNB1IP1	TCP1	DDB1	AQR
NDN	PPP1CA	CDH2	DDX5	RELA	ARID1A	NUP107	XPO1		HOXA1	CFTR	RPL27	RPL27	OGT	SALL4	SNW1	EIF3D
SUMO1	RELA	GTPBP4	OGT	STAT3	CTNND1	NUP98	POLR1B		SIN3A	HDAC2	RPL7	RPL7	DDB1	NPM1	BMPR1B	SBDS
PPP1CA	EZH2	DHX9	SIN3A	SF3A1	RELA	SMAD4	SNRPF		LMNA	NPHP1	ATP5A1	ATP5A1	GRIN2B	YWHAB	SMAD4	CCT7
SMARCA2	CUL3	PABPC1	ARID1A	RB1	GTPBP4	EP300	GTPBP4		SH3KBP1	DYNLL1	SLC25A5	SLC25A5	VCP	L3MBTL2	DYNLL1	VPS41
APC	ALX4	PHC1	RPS3	SMAD2	HCFC1	IKBKG	DKC1		SMAD2	SMAD3	RPL14	RPL14	CFTR	POLR2A	SMAD2	ATP5C1
SF3A1	LASS2	NCL	TRRAP	LASS2	NFKB2	ANAPC13	CDC27		EWSR1	CBL	RPL22	RPL22	MBP	MAPK1	NHP2L1	TFIP11
TBP	VCP	DDX5	YWHAZ	DNMT1	PBRM1	MAD2L1	RPL3		SALL4	EWSR1	ENO1	ENO1	GSK3B	RPS3	IKBKG	UFD1L
SET	POLR2A	MKS1	PBRM1	SALL4	PHC1	MBD3	PPIL1		TRIM28	NPM1	HIST2H2AC	HIST2H2AC	SIN3A	YBX1	ANAPC5	VCP
LASS2	LMNA	OGT	RANBP2	NFE2L2	ESRRB	BMI1	RRN3		PRPF8	HSPA8	RPL5	RPL5	CBL	CUL3	CDC5L	EIF6
SIRT1	CSNK1E	SIN3A	MBD3	VCP	SFPQ	TRAF6	ANAPC2		CBL	SH3KBP1	HNRNPM	HNRNPM	PRPF8	NCL	VCP	SNRPD1
RELA	RRP1B	ARID1A	NSUN2	HSPA8	DDX5	NACC1	COPS4		SMAD3	EP300	COPA	COPA	SET	PSMD2	LMNA	RER1
MYOD1	SET	TRRAP	HNRNPH2	SMAD3	MYOD1	CDC27	NOP58		NPHP1	CREBBP	RPLP1	RPLP1	RAD23B	PPP2R1A	MTA2	RPS9
VCP	CBL	PBRM1	GNL3	DDB1	PRKDC	CRY1	APRT		VCP	LMNA	RPL3	RPL3	LMNA	UBE2N	DYNC1H1	SF3A1
POLR2A	PPARG	RANBP2	RRP1B	PAX3	PPP1CB	KDM2B	MCM5		EP300	VCP	RPL18A	RPL18A	PRNP	HTT	YAP1	SART1
EZH2	PRPF8	PLCB1	HCFC1	PRKAA1	CBLB	ANAPC4	EIF2S1		CREBBP	L3MBTL2	RPL32	RPL32	PRKAA1	VDAC3	WWTR1	EIF3M
BUB1B	TLX3	MBD3	MSH6	YBX1	RPS3	LDB1	PNO1		SET	HSPA5	ANP32B	ANP32B	SMAD3	DDB1	TUBG1	ATG7
SMAD1	HDAC3	NSUN2	SMC1A	RAD23B	SMAD3	ALX4	POLR2B		HDAC2	ACTB	RPL10	RPL10	PPP1CC	PDCD6IP	CUL1	DHX15
HSPA8	SMAD1	LRP1	ILF3	IKBKG	RPL6	ANAPC2	EIF6		SMURF2	TRIM28	SSB	SSB	PLK1	CTTN	MZT2	TCP1

## Sheet: Top 5%
The true essential proteins in the top 5% of proteins ranked by LSED-XC methods and XC methods in Mus musculus.
The proteins are ranked in the descending order based on their Localization-specific Centrality Scores and centrality scores computed by LSED-XC methods and XC methods.
Each column lists the top 5% percentage of proteins ranked by each method.
Highlighted proteins are ture essential proteins
LSED_DC	LSED_IC	LSED_EC	LSED_SC	LSED_BC	LSED_CC	LSED_NC	LSED_ION		DC	IC	EC	SC	BC	CC	NC	ION
EED	EED	EED	EED	EED	EED	EED	SNRNP200		EED	EED	EED	EED	EED	EED	EED	PSMD14
FOXP3	UBC	NANOG	NANOG	UBC	NANOG	NANOG	PRPF8		FOXP3	UBC	SQSTM1	SQSTM1	UBC	UBC	UBC	VPS45
UBC	POU5F1	POU5F1	POU5F1	FOXP3	UBC	UBC	SNW1		UBC	FOXP3	UBQLN1	UBQLN1	DLG4	NANOG	NANOG	PRPF8
POU5F1	FOXP3	FOXP3	FOXP3	POU5F1	HDAC1	POU5F1	CWC15		DLG4	POU5F1	DSK2	DSK2	FOXP3	HSPA8	POU5F1	CWC15
NANOG	NANOG	GRIN1	UBC	NANOG	SMARCA4	RNF2	CRNKL1		POU5F1	NANOG	NBR1	NBR1	YWHAE	YWHAZ	YWHAZ	SNRNP200
SQSTM1	SQSTM1	GRIN2B	RNF2	HDAC1	POU5F1	ESRRB	CDC5L		NANOG	SQSTM1	VPS9	VPS9	POU5F1	CTNNB1	RNF2	CDC5L
RNF2	RNF2	UBC	HDAC1	RNF2	FOXP3	HDAC1	RUVBL1		YWHAE	UBQLN1	RAD23B	RAD23B	NANOG	VCP	CALM1	COPB1
PLCB1	HDAC1	RNF2	SQSTM1	TCF3	RNF2	SMARCA4	PLRG1		SQSTM1	DSK2	PSMD4	PSMD4	NPHP4	SMARCA4	SQSTM1	PLRG1
UBQLN1	UBQLN1	HDAC1	UBQLN1	SMARCA4	SALL4	SALL4	XAB2		NPHP4	NBR1	NUB1	NUB1	CALM1	NEDD4	RAD23B	XAB2
ESRRB	PLCB1	DLG4	SALL4	ESRRB	PARP1	PRPF8	EFTUD2		UBQLN1	VPS9	NANOG	NANOG	SNCA	CALM1	ESRRB	VPS35
HDAC1	TCF3	NPHP4	SMARCA4	CTNNB1	POLR2A	BUB1B	PRPF19		SNCA	RAD23B	UBC	UBC	YWHAZ	RNF2	TFCP2L1	RUVBL1
TCF3	ESRRB	IQCB1	L3MBTL2	YWHAZ	NEDD4	HDAC2	PRPF6		DSK2	PSMD4	POU5F1	POU5F1	HTT	OGT	HDAC1	VPS29
RAD23B	RAD23B	SALL4	ESRRB	SMURF1	L3MBTL2	L3MBTL2	SYF2		CALM1	PLCB1	FOXP3	FOXP3	SQSTM1	DLG4	SMARCA4	SNW1
NUB1	NUB1	SMARCA4	NUB1	SQSTM1	DNMT1	FOXP3	SNRPD2		YWHAZ	DLG4	YBX1	YBX1	CDK1	POU5F1	IQCB1	ATG3
SMARCA4	SMARCA4	L3MBTL2	RAD23B	PLCB1	STAT3	RAD23B	DHX15		NBR1	NUB1	PLCB1	PLCB1	FBXO32	CDK1	GRIN1	PRPF6
FBXO32	SIN3A	ESRRB	PLCB1	NFE2	HSPA8	SIN3A	BCAS2		VPS9	SNCA	NPM1	NPM1	IQCB1	HDAC1	SALL4	PRPF19
SIN3A	RARA	NUB1	HDAC2	EP300	GATA4	UBQLN1	PPP5C		RAD23B	YWHAZ	HSPA8	HSPA8	TGFBR1	PPP1CC	YWHAE	PSMA1
NFE2	HDAC2	RAD23B	MTA2	FBXO32	MYBBP1A	YBX1	SNRPD1		PLCB1	NPHP4	HSPA5	HSPA5	CTNNB1	DNMT1	GRIN2B	CRNKL1
RARA	SALL4	HDAC2	RBBP7	TRIM28	RYBP	CDC5L	RPA1		IQCB1	FBXO32	PARP1	PARP1	DYNLL1	HSP90AA1	PRPF8	ARCN1
SMURF1	NFE2	NBR1	MYBBP1A	DYNLL1	NONO	SNW1	SF3B3		PSMD4	IQCB1	DDX5	DDX5	TCF3	HSP90AB1	YBX1	CCT2
SALL4	FBXO32	INVS	MTA1	EWSR1	TARDBP	CDC16	EIF3A		FBXO32	CALM1	HNRNPU	HNRNPU	RNF2	SQSTM1	SNCA	COPA
HDAC2	EP300	MTA2	CHD4	PRPF8	RBBP7	CTNNB1	CTR9		HTT	YWHAE	MYBBP1A	MYBBP1A	NDN	FOXP3	UBQLN1	SYF2
EWSR1	CREBBP	RBBP7	YBX1	HTT	WHSC1	CDC23	PSMA2		NUB1	HTT	VIM	VIM	TRP53	AP2B1	NBR1	PSMD7
HTT	L3MBTL2	MYBBP1A	PARP1	SIN3A	TRIM28	CBL	SNRNP40		RNF2	RNF2	PABPC1	PABPC1	PLCB1	TRIM28	TGFBR1	EIF3A
EP300	EWSR1	NPHP1	RBBP4	OGT	PPP1CA	MTA2	RPL23		TGFBR1	CDK1	PKM2	PKM2	HDAC1	ACTG1	FOXP3	COPB2
CTNNB1	CTNNB1	CHD4	POLR2A	PPP1CA	RAD21	SMAD3	PHF5A		CDK1	TCF3	VCP	VCP	HOXA1	HSPD1	BUB1B	RPL23
PRPF8	JUN	PIK3R1	NPM1	TRAF6	EP300	SMARCA2	AQR		TCF3	HDAC1	DNMT1	DNMT1	SMURF1	ACTB	NPHP4	VPS18
CREBBP	HTT	YBX1	TRIM28	POLR2A	MTA2	TCF3	RUVBL2		INVS	TFCP2L1	TRIM28	TRIM28	TRIM28	HSPA5	L3MBTL2	CCT3
YBX1	SMURF1	PARP1	CUL3	HOXA1	RUNX1	ANAPC1	TFIP11		TFCP2L1	TGFBR1	YWHAZ	YWHAZ	SMARCA4	PPP1CA	PSMD4	VPS16
JUN	RUNX1	RBBP4	EZH2	TLX3	DDX41	SSBP2	PSMB4		HDAC1	MAPK13	PLEC	PLEC	TRAF6	BAX	NPM1	PSMB4
TRAF6	YWHAZ	POLR2A	RAD21	CREBBP	HDAC2	NPM1	UFD1L		ESRRB	INVS	SYNCRIP	SYNCRIP	NFE2	CHD4	HDAC2	BCAS2
L3MBTL2	SMAD4	TRIM28	RYBP	RARA	CTCF	DDB1	IGHMBP2		SMURF1	GRIN1	HNRNPF	HNRNPF	INVS	CTNND1	CDC23	SF3B3
SMAD4	SMAD2	CUL3	RUNX1	CHD4	RBBP4	VCP	EIF3E		GRIN1	RARA	TUBA1B	TUBA1B	GRIN1	RYBP	CTNNB1	PSMC2
RUNX1	SMAD3	SRC	HSPA8	NDN	EZH2	SQSTM1	SART1		MAPK13	SMARCA4	NCL	NCL	ESRRB	CBLB	TRAF6	CCT5
SMAD2	RB1	GRIN2A	WHSC1	HDAC2	SMARCC1	BUB1	PRPF31		DYNLL1	ESRRB	NSUN2	NSUN2	NEDD4	PARP1	CDK1	CCDC12
RB1	TRAF6	EZH2	HNRNPU	APC	UBE2N	JARID2	CDC23		TRAF6	TRAF6	TUBB5	TUBB5	HSPA5	SNCA	INVS	EIF3C
SMAD3	YBX1	RAD21	DNMT1	JUN	TCF3	CASC5	SF3A1		SMARCA4	TRP53	RPL4	RPL4	SH3KBP1	DYNC1H1	SIN3A	EFTUD2
LMNA	NPM1	RYBP	VCP	TBP	STUB1	ANAPC5	SNRPD3		RARA	SMURF1	RPS3	RPS3	HSPA8	VIM	CBL	CTR9
TLX3	TRIM28	RUNX1	CTNNB1	RUNX1	HNRNPU	NDC80	COPS5		TRP53	GRIN2B	GTPBP4	GTPBP4	RARA	GSK3B	CDC16	PSMA2
TRIM28	NCOA3	WHSC1	NONO	SMAD4	SOX2	MIS12	PRMT5		NDN	NFE2	IQCB1	IQCB1	EWSR1	PPP2CB	ANAPC1	PHF5A
NCOA3	SUMO1	HNRNPU	DNMT3A	ALX4	PML	EZH2	EIF3G		NFE2	SMAD4	RNF2	RNF2	YBX1	YWHAG	DLG4	TTC27
MDM2	MYOD1	DNMT1	TCF3	LMNA	DDB1	MTA1	EIF3L		GRIN2B	SIN3A	RPLP2	RPLP2	UBQLN1	STAT3	NPHP1	VPS11
ALX4	SMARCA2	NONO	GTPBP4	LDB1	DNMT3A	SMAD2	RPS9		SMAD4	AI837181	FBXO32	FBXO32	SMAD4	GATA4	GM9174	RUVBL2
DYNLL1	MDM2	AHI1	DHX9	UBQLN1	RANBP2	RBBP7	DDX18		YBX1	CTNNB1	RPL6	RPL6	HSP90AB1	PLEC	CDC20	CCT4
NPM1	SIRT1	DNMT3A	PABPC1	CSNK1E	NCL	RAD21	POLR2A		CTNNB1	SMAD2	EPRS	EPRS	PPP1CA	NONO	SMARCA2	MTOR
CSNK1E	HSPA8	TCF3	PHC1	GSK3B	MSH6	CUL3	ANAPC10		CFTR	YBX1	RPLP0	RPLP0	EP300	PRKDC	SMAD3	EIF3B
CUL3	SNCA	CBL	NCL	NCOA3	UBE4B	SMC1A	CDC16		AI837181	SALL4	HNRNPH2	HNRNPH2	CCNB1IP1	TCP1	DDB1	AQR
NDN	PPP1CA	CDH2	DDX5	RELA	ARID1A	NUP107	XPO1		HOXA1	CFTR	RPL27	RPL27	OGT	SALL4	SNW1	EIF3D
SUMO1	RELA	GTPBP4	OGT	STAT3	CTNND1	NUP98	POLR1B		SIN3A	HDAC2	RPL7	RPL7	DDB1	NPM1	BMPR1B	SBDS
PPP1CA	EZH2	DHX9	SIN3A	SF3A1	RELA	SMAD4	SNRPF		LMNA	NPHP1	ATP5A1	ATP5A1	GRIN2B	YWHAB	SMAD4	CCT7
SMARCA2	CUL3	PABPC1	ARID1A	RB1	GTPBP4	EP300	GTPBP4		SH3KBP1	DYNLL1	SLC25A5	SLC25A5	VCP	L3MBTL2	DYNLL1	VPS41
APC	ALX4	PHC1	RPS3	SMAD2	HCFC1	IKBKG	DKC1		SMAD2	SMAD3	RPL14	RPL14	CFTR	POLR2A	SMAD2	ATP5C1
SF3A1	LASS2	NCL	TRRAP	LASS2	NFKB2	ANAPC13	CDC27		EWSR1	CBL	RPL22	RPL22	MBP	MAPK1	NHP2L1	TFIP11
TBP	VCP	DDX5	YWHAZ	DNMT1	PBRM1	MAD2L1	RPL3		SALL4	EWSR1	ENO1	ENO1	GSK3B	RPS3	IKBKG	UFD1L
SET	POLR2A	MKS1	PBRM1	SALL4	PHC1	MBD3	PPIL1		TRIM28	NPM1	HIST2H2AC	HIST2H2AC	SIN3A	YBX1	ANAPC5	VCP
LASS2	LMNA	OGT	RANBP2	NFE2L2	ESRRB	BMI1	RRN3		PRPF8	HSPA8	RPL5	RPL5	CBL	CUL3	CDC5L	EIF6
SIRT1	CSNK1E	SIN3A	MBD3	VCP	SFPQ	TRAF6	ANAPC2		CBL	SH3KBP1	HNRNPM	HNRNPM	PRPF8	NCL	VCP	SNRPD1
RELA	RRP1B	ARID1A	NSUN2	HSPA8	DDX5	NACC1	COPS4		SMAD3	EP300	COPA	COPA	SET	PSMD2	LMNA	RER1
MYOD1	SET	TRRAP	HNRNPH2	SMAD3	MYOD1	CDC27	NOP58		NPHP1	CREBBP	RPLP1	RPLP1	RAD23B	PPP2R1A	MTA2	RPS9
VCP	CBL	PBRM1	GNL3	DDB1	PRKDC	CRY1	APRT		VCP	LMNA	RPL3	RPL3	LMNA	UBE2N	DYNC1H1	SF3A1
POLR2A	PPARG	RANBP2	RRP1B	PAX3	PPP1CB	KDM2B	MCM5		EP300	VCP	RPL18A	RPL18A	PRNP	HTT	YAP1	SART1
EZH2	PRPF8	PLCB1	HCFC1	PRKAA1	CBLB	ANAPC4	EIF2S1		CREBBP	L3MBTL2	RPL32	RPL32	PRKAA1	VDAC3	WWTR1	EIF3M
BUB1B	TLX3	MBD3	MSH6	YBX1	RPS3	LDB1	PNO1		SET	HSPA5	ANP32B	ANP32B	SMAD3	DDB1	TUBG1	ATG7
SMAD1	HDAC3	NSUN2	SMC1A	RAD23B	SMAD3	ALX4	POLR2B		HDAC2	ACTB	RPL10	RPL10	PPP1CC	PDCD6IP	CUL1	DHX15
HSPA8	SMAD1	LRP1	ILF3	IKBKG	RPL6	ANAPC2	EIF6		SMURF2	TRIM28	SSB	SSB	PLK1	CTTN	MZT2	TCP1
RRP1B	CHD4	HNRNPH2	SMARCC1	MAD2L1	FANCD2	GPS1	EIF3K		BMPR1B	BMPR1B	RPL11	RPL11	APC	CLTC	HTT	CCT6A
UBE2I	GATA1	GNL3	SYNCRIP	PPP1CC	SMARCD1	TBP	FZR1		NHP2L1	JUN	LIMS1	LIMS1	SMAD2	SPNA2	MAP3K7	NPLOC4
LDB1	UBE2I	HCFC1	RPL4	MDM2	CCAR1	IQCB1	RPLP0		CSNK1E	CSNK1E	RPL18	RPL18	ACTB	DYNLL1	ANAPC13	PRMT5
IKBKG	ACTB	MSH6	HSPA5	SP1	AHCTF1	ZWINT	RPL5		NPM1	NDN	DDX17	DDX17	NBR1	TPM1	MAD2L1	GTPBP4
PBX1	MYBBP1A	SMC1A	PPP1CA	SSBP3	PRKAA1	RBBP4	SF3B1		APC	PPP1CC	RPL23	RPL23	CREBBP	TUBB5	AHI1	RPL37A
PPARG	PML	ILF3	HIST2H2AC	PML	ASH2L	SALL1	GPS1		HSPA5	SMURF2	RPL10A	RPL10A	HDAC2	RAC1	PPP2R1A	ABCE1
SNW1	DNMT1	SMARCC1	DNMT3L	MYOD1	TRRAP	LDB2	SNRPC		RRP1B	SET	RPL7A	RPL7A	COL1A1	TRP53	SMURF1	PRPF31
HDAC3	HSPA1B	SYNCRIP	NACC1	CACYBP	NOP14	MDM2	COPS3		HSPA8	RUNX1	RPL27A	RPL27A	DNMT1	EZH2	TCF3	COPZ1
PML	PPP1CC	PPP1CA	SRP68	PLK1	LAS1L	JUN	LEO1		RPGRIP1L	PPP1CA	SLC25A3	SLC25A3	DYNC1H1	TARDBP	ANAPC2	DDX18
GSK3B	SP1	HIST2H2AC	RUVBL2	CUL3	ZFP326	ARNTL	CSNK2B		ACVR1	NHP2L1	NPHP4	NPHP4	RPGRIP1L	DDX5	CDC26	RPTOR
SP1	SMARCC1	DNMT3L	ACTB	SIRT1	1110037F02RIK	ANAPC7	PSMC1		NEDD4	MDM2	RPL12	RPL12	TUBA1A	STUB1	ACTR1A	RPL19
HOXA1	IKBKG	NACC1	KDM2B	CNOT3	SIN3A	NUF2	MRE11A		DDB1	SRC	SRP68	SRP68	MAPK1	ENO1	CDC27	SNRPD2
DDB1	MTA1	SRP68	PRPF8	PCNA	HIST1H1C	DSN1	DDB1		ACTB	HSP90AB1	TRIM25	TRIM25	SF3A1	PKM2	BUB1	WDR1
HSPA1B	APC	RUVBL2	SOX2	PBX1	LIG3	SPC24	RPL6		L3MBTL2	RB1	RPS9	RPS9	POLR2A	KRT8	CASC5	EIF3E
NCOR1	PER1	KDM2B	HELLS	UBE2I	HNRNPL	RYBP	GTF2B		MBP	NCOA3	RPL37A	RPL37A	RRP1B	YWHAE	EIF3A	RPL3
GATA1	NFE2L2	PRPF8	PKM2	HSPA5	SMCHD1	MTF2	KPNB1		JUN	RRP1B	RPL19	RPL19	CHD4	HNRNPU	ANAPC16	HSPD1
ESR1	SOX2	HELLS	SMARCA2	HDAC3	DDX1	RUNX1	NOP2		PRNP	MBP	SGPL1	SGPL1	CSNK1E	HSPA9	TCEB1	POLR1B
NFE2L2	NCOR1	SOX2	SMC3	CTBP2	PABPC1	SF3A1	PSMC4		MDM2	APC	RPL24	RPL24	PSMD4	HYOU1	JARID2	SGPL1
CHD4	GSK3B	PKM2	EHMT2	NUB1	SND1	SMARCC1	GNB2L1		SRC	IKBKG	RPL21	RPL21	TFCP2L1	GRIN1	SSBP2	RPL18
ACTB	MTA2	SMARCA2	DDX1	STUB1	SMAD2	RB1	SMC3		RUNX1	SUMO1	HSD17B12	HSD17B12	ACTG1	SFPQ	EZH2	SNRPF
DNMT1	ESR1	SMC3	PCGF6	GTF3C1	SMARCE1	STAG2	TPT1		NCOA3	ACVR1	RPS6	RPS6	TUBB5	VDAC1	GPS1	RPLP2
BRCA1	TBP	EHMT2	NEDD4	SET	YBX1	SUFU	MARS		RB1	STUB1	GNL3	GNL3	DSK2	CCAR1	RBBP7	POLR2A
PPP1CC	RBBP7	DDX1	RPL6	TARDBP	JUN	PER3	COPS2		PPP1CC	TUBA1A	RPS5	RPS5	SMURF2	UBE4B	MZT1	SNRPE
NDC80	DDX5	PCGF6	BMI1	NPM1	SRP68	EP400	RPA2		CBX1	HSPA1B	IQGAP1	IQGAP1	BMPR1B	PRKAA1	TRP53	EIF3H
PER1	HSPA5	BMI1	TUBB5	HNRNPU	ILF3	CRY2	SMC1A		PPP1CA	PIK3R1	RPS23	RPS23	CEP290	LMNA	TUBGCP3	STX6
HSPA5	RBBP4	RANGAP1	RANGAP1	GATA4	NUP214	IKBKB	POLR2H		GSK3B	RPGRIP1L	RPS24	RPS24	AI837181	MYBBP1A	ANAPC4	TRAPPC5
NPHP4	PAX3	NFKB2	NFKB2	L3MBTL2	EHMT2	HTT	NUP98		CUL3	DNMT1	RPS14	RPS14	STUB1	ATP5A1	MIS12	RPL14
SMARCC1	DYNLL1	MCM5	MCM5	INVS	POLR2B	SMC3	SEC13		HSP90AB1	PRPF8	SNCA	SNCA	SALL4	DDX41	BMI1	COPS5
SSBP3	BRCA1	PPP1CC	PPP1CC	NEDD4	MEN1	RING1	MCM3		MAPK1	SMARCA2	RPS26	RPS26	MDM2	IGHM	MTA1	RRN3
PAX3	PBX1	HIST1H1C	HIST1H1C	SMC3	PKM2	POLR2A	NUP155		IKBKG	CBX1	CDK1	CDK1	CDH2	HNRNPK	DCTN1	MCM5
MAD2L1	E2F1	IQGAP1	IQGAP1	UBE2E1	SMURF1	PER1	ANAPC1		TRAF2	CUL3	CALM1	CALM1	MAPK13	CTCF	DCTN2	VPS26B
MYBBP1A	NDN	DNMT3B	GSK3B	ACTB	MCM5	EZH1	NUP93		SF3A1	MKS1	HTT	HTT	TGFB1	DDX39B	ANAPC7	DKC1
SOX2	H3F3A	RPL5	DNMT3B	MAP3K7	KDM2B	COPS6	UBA2		SUMO1	MAPK1	RPS25	RPS25	AP2B1	RPL6	MBD3	EIF3G
MTA1	STUB1	HNRNPF	RPL5	PER1	SUZ12	GATA1	NOL6		MKS1	NEDD4	RPS11	RPS11	TUBB4B	LIMS1	NDC80	EIF3L
CTBP2	HNRNPU	DDB1	HNRNPF	SUMO1	DNMT3L	PHC1	EBNA1BP2		CCNB1IP1	MYOD1	RPS27L	RPS27L	LDB1	SMARCC1	IRAK1	RPS3
H3F3A	AXIN1	SSRP1	DDB1	PPARG	YWHAB	SUMO1	RRP12		TRIM69	GSK3B	RPL8	RPL8	SRC	EEF1A1	SMURF2	XPO1
STUB1	SNW1	RARA	SSRP1	HSPA1B	NUB1	NSL1	NUP107		SMAD1	TRAF2	RPS2	RPS2	TRAF2	KDM1A	CUL3	RPL4
E2F1	INVS	RPS27	RARA	PAX6	RRP9	ANAPC10	SSRP1		TLX3	AXIN1	HDAC1	HDAC1	PPP2R1A	UBQLN1	MDM2	APRT
CDK4	BMI1	SND1	RPS27	NDC80	MATR3	SIN3B	HSPA9		CEP290	AHI1	MAPK13	MAPK13	EZH2	NBR1	ACVR1	METAP2
PCNA	KDM2B	MSH2	SND1	BUB1B	HELLS	CBX2	RAN		STUB1	SIRT1	HSPA9	HSPA9	PAX3	FLNB	SUFU	DARS
PLK1	CDK4	RFC5	MSH2	CEBPA	PCNA	NCOA3	RFC5		SMARCA2	DDB1	SRSF3	SRSF3	CAPZA1	MAP2K1	SRC	POLR2B
MTA2	DDB1	RFC4	RFC5	ESR1	SSRP1	CDK4	REV1		MAP3K7	EZH2	MYO1E	MYO1E	TLX3	MTA1	TRAF2	RPL5
AXIN1	SF3A1	ILF2	RFC4	MYST1	RUVBL2	ITPR1	ERCC3		PLK1	SMAD1	ABCF2	ABCF2	TCEB1	TCF3	DCTN3	NOP58
GATA4	STAT3	SUPT16H	ILF2	SOX2	MSH2	DNMT3A	DDX47		PIK3R1	TUBB5	DARS	DARS	TBP	KDM2B	RAD21	COPS4
SOCS1	GATA4	RBM14	SUPT16H	BRCA1	RFC5	PDS5A	RAE1		TUBA1A	LASS2	HNRNPA0	HNRNPA0	BMPR2	FLNA	SMC1A	EIF3K
FOS	PARP1	JARID2	RBM14	NKX2-1	RFC4	ARID1A	RFC4		HSPA1B	RELA	SMARCA4	SMARCA4	CNOT3	RPLP0	EP300	PPIL1
STAT3	WDR5	GRIN2C	JARID2	GMNN	ILF2	GATA4	GSK3B		MAD2L1	HSP90AA1	L3MBTL2	L3MBTL2	HSPA1B	HDAC2	SKP1A	PNO1
SOX10	ARID1A	PLCG1	LMNA	MAPK1	SUPT16H	NPHP4	COPS6		EZH2	MAD2L1	YWHAE	YWHAE	STAT3	CAPZA1	HAUS4	TRAPPC3
RBBP4	SSBP3	ANP32B	ANP32B	NAP1L2	RBM14	DNMT3L	IPO9		DNMT1	MAP3K7	RARS	RARS	CUL3	PHB2	VPS18	NSUN2
JARID2	NACC1	HNRNPA0	RPL3	ARIH2	SMC3	NUP188	NOP14		ALX4	GRB2	ABCE1	ABCE1	WWTR1	WHSC1	ANAPC10	TUFM
DDX5	NR0B1	MBP	RPL10	JDP2	WDR18	WDR5	PSMC3		CDKN2A	PKM2	GNB2L1	GNB2L1	POLR2B	RPS27A	LDB1	SNRNP40
KDM2B	DMRT2	MAD1L1	RPLP0	PARP1	SMC1A	GATAD2B	NDC80		SNW1	CDKN2A	TUBB2B	TUBB2B	JUN	RBBP7	NUP107	SNRPD3
RBBP7	BUB1B	WDR18	HNRNPA0	MYBBP1A	KPNB1	SMAD9	PAF1		NDC80	DDX5	SALL4	SALL4	IKBKG	IQGAP1	NUP98	PSMD4
BMI1	MAD2L1	MATR3	HTT	SMARCE1	RRP1B	RRP1B	BECN1		LASS2	TRIM69	ATAD3A	ATAD3A	RUNX1	PABPC1	PER2	CDC23
NACC1	NONO	SMARCD1	MAD1L1	EZH2	BCLAF1	CDCA5	PRUNE		BUB1B	MYD88	NOP56	NOP56	ATP1A1	HNRNPH2	STUB1	RPL38
PARP1	SUMO2	SSB	WDR18	GTF2E1	XAB2	PDS5B	XRN2		AXIN1	MYBBP1A	HSP90AB1	HSP90AB1	HSP90AA1	EP300	CRY1	SYVN1
MAPK1	RXRA	TUBA1B	MATR3	CTCF	HADHA	ISL2	PHB2		ITSN1	HDAC3	PABPC4	PABPC4	GTF3C1	MYH10	BCL7B	RPL6
RXRA	PLK1	ARC	SSB	GATA6	PER1	NUP214	CSNK2A1		RELA	SMARCC1	MARS	MARS	SIRT2	CAPZB	TBP	EIF2S1
MAP3K7	NCOA1	RING1	SMARCD1	AR	GNL3	SMURF1	POLH		GRB2	PLK1	AP3D1	AP3D1	ALX4	PSMD4	ARNTL	SF3B1
JAK2	SRC	STAT3	RING1	CCNB1	BMI1	SMAD1	PIN1		PRKAA1	SKP1A	TUBB3	TUBB3	PRKACA	GTPBP4	ITPR1	RANBP1
CDKN1B	SMARCE1	AHCTF1	STAT3	CEBPB	SUPT6H	PBRM1	SNRPB		TUBB4B	PPARG	EEF1D	EEF1D	NDC80	DSK2	KDM2B	RPL8
NR0B1	PKM2	PRKACA	AHCTF1	ASH2L	ELAVL1	PCGF6	XPC		MYD88	CHD4	EIF2S2	EIF2S2	RYK	FANCD2	SH3KBP1	RPS11
PBX3	PDS5A	BAX	CCT4	YWHAB	APEX1	RIF1	RAD23B		AHI1	SMAD7	SRRM1	SRRM1	CBX1	SIRT2	PRNP	LEO1
DMRT2	CTBP2	CCT4	BAX	SOCS1	SYNCRIP	EGFR	TNPO1		TUBB5	ALX4	MRPS7	MRPS7	MAD2L1	TUBA1B	CPNE1	TPI1
CDC5L	FOS	NOP14	RPL23	DNMT3A	MARK2	IKZF1	FBL		POLR2A	YWHAB	CUL3	ARHGEF2	HTRA1	CAPZA2	SALL1	RPA1
CDC16	LDB1	LAS1L	NOP14	RHOA	RPS27	TET1	ANAPC5		SIRT1	PRNP	ARHGEF2	CUL3	ITSN1	MYH9	PER3	RPLP0
PRKAA1	OGT	ZFP326	LAS1L	NCOR1	UBA2	MORF4L1	COPS7B		MYOD1	LRRK2	D1PAS1	D1PAS1	SOCS1	RPL11	CPNE4	EEF2
CTCF	SOCS1	1110037F02RIK	ZFP326	MTA1	JARID2	CLOCK	NUP85		WWTR1	TLX3	RPS27	RPS27	MYD88	RARA	CAPZA1	PSMC1
HNRNPU	RAD21	GATA4	1110037F02RIK	SOD1	RPL4	LMNA	COPS8		PIAS1	HNRNPU	RRP1B	RRP1B	BAX	TUBB4B	ACTB	CCT8
WDR5	JARID2	CDC5L	GATA4	MIS12	MLLT4	EHMT2	TIMELESS		SOCS1	DYNC1H1	HSPA2	HSPA2	DMD	MAD2L1	PER1	HSPA9
CBX1	MBD3	HNRNPM	HNRNPM	E2F1	GTF3C1	RANBP2	PDS5B		SKP1A	E130012A19RIK	CSDA	CSDA	YWHAB	POLR2B	MTF2	MRPL11
MIS12	ZFP42	KIF4	KIF4	JAK2	EWSR1	CREBBP	GTF2E2		PPP2R1A	SNW1	INVS	INVS	YAP1	MTA2	ALX4	SNRPC
PDS5A	CTCF	KRT10	CDC5L	MAPK14	SF3A1	GSK3B	TCEB1		TBP	UBE2I	RARA	RARA	DVL1	FUS	LDB2	SKP1A
SSBP2	CDKN1B	KRT5	DPF2	SMARCC1	NKRF	PLCB1	PPIE		HDAC3	CUL1	MCM5	MCM5	NCOA3	ATP1A1	RBBP4	PDCL3
IQCB1	CCND1	KRT16	POLR2B	CLP1	CDC5L	DLX1	NUP160		DYNC1H1	POLR2A	SRSF1	SRSF1	AXIN1	TUBA1A	NACC1	RPS5
PIAS1	RANBP2	DPF2	TCP1	RRP1B	HIST2H2AC	SSBP3	NF1		UBE2I	HOXA1	HIST1H2BC	HIST1H2BC	NPM1	GSN	SMARCC1	CSNK2B
PAX6	DNMT3A	KRT1	KPNB1	NR0B1	PRPF8	TRRAP	SEH1L		CUL1	CRK	RRBP1	RRBP1	CUL1	NUMB	DMD	ATP5A1
EGFR	SOX10	POLR2B	SALL1	UBE2N	SP1	GATAD2A	OLA1		LIPC	NFE2L2	DGKZ	DGKZ	RAC1	AP2A1	DVL2	EIF3I
NCOA1	ZBTB16	TCP1	PDS5A	BAX	GATAD2A	PCGF1	POLK		JAK2	SP1	EIF2C2	EIF2C2	GNB1	TBK1	HAUS1	PSMD6
DNMT3A	COPS2	KPNB1	DDX17	WWTR1	NUP88	WAPAL	TIPIN		YAP1	CEP290	YBX2	YBX2	RELA	RAD21	RUNX1	EIF3F
CDC23	MBP	KRT14	LIG3	FOS	CPSF6	MGA	MSH2		SSBP3	ESR1	NARS	NARS	EP400	HNRNPF	JUN	HSPA5
SMC3	SFPI1	RAF1	HNRNPL	HDAC5	CREBBP	ZFPM1	RSL1D1		PPARG	BUB1B	DAP3	DAP3	ACVR1	NUB1	SMAD1	MLST8
OGT	CBX1	SALL1	SMCHD1	CXXC1	NUMB	SPC25	TRRAP		LDB1	SSBP3	MRPL41	MRPL41	NUB1	EEF2	NUF2	PSMD1
RAD21	SMARCB1	PDS5A	GATAD2A	GLI2	IKBKG	SHC1	MSH6		ERH	DMRT2	EIF2S3Y	EIF2S3Y	NHP2L1	RBBP4	DSN1	RPS13
ZBTB16	PIAS1	DDX17	SFPQ	MAX	TRIM35	NPLOC4	ANAPC4		HSP90AA1	WWTR1	OASL1	OASL1	RPS27A	AP2M1	SPC24	ANAPC10
MKI67	MKI67	MAPK1	RAI14	DDX5	RUVBL1	HSPA8	GTF2E1		LRRK2	NCOR1	OAS3	OAS3	SKP1A	SMAD3	RYBP	CDC16
ARID1A	CRY1	LIG3	TRIM25	WDR5	NACC1	SOX2	USP7		E130012A19RIK	PPP2CA	PABPC6	PABPC6	LASS2	EIF4A1	HSPA5	RPL18A
LDB2	ARNTL	HNRNPL	RPS9	OTX2	RING1	WHSC1	TBP		TRIM63	GATA1	PABPC2	PABPC2	MYST1	PFKL	GRIN2A	SAMM50
SUMO2	LEF1	SMCHD1	NUP214	ARID1A	ERCC3	NPHP1	CUL4B		SMAD7	PPP2R1A	ZBTB11	ZBTB11	CLTC	NSUN2	HSPA8	RPS20
SOX8	PAX6	GATAD2A	RPS24	SOX10	GTF2E1	TCF12	EIF5A		PTPN11	MTA1	RPL36AL	RPL36AL	TRIM69	RAI14	WDR5	SLC25A3
CEBPA	MAPK1	SFPQ	SF3B1	PHC1	PCGF6	STUB1	SF3B2		NFE2L2	BMI1	RPL36A	RPL36A	PBX1	TRAF6	IKBKB	RAN
COPS5	PIK3R1	RAI14	ASH2L	MED16	XPO4	DPF2	PTGES3		CRK	PML	RPL34-PS1	RPL34-PS1	SHARPIN	GTF3C1	RIPK1	MRE11A
COPS2	NR0B2	TRIM25	PSMC1	ZWINT	CSNK1E	NUB1	RAD51		SP1	CDK4	RPL34	RPL34	SUMO1	ARID1A	PLCB1	RPS6
SOD1	IKZF1	NUP214	SUZ12	UBE4B	THOC4	PCGF2	EEF1A1		ESR1	SOCS1	LOC100504863	LOC100504863	PIAS1	TRIM71	RB1	RPL10A
GMNN	NCOA2	SF3B1	CTCF	TCEB1	PPARG	YAP1	MUS81		DMRT2	NONO	LOC100044627	LOC100044627	CDKN2A	ACTR1A	TCEB2	PSMC4
HIF1A	RUNX2	ASH2L	RRP12	PPP2CB	STAG1	USP2	ADRM1		HAUS1	PTPN11	HIST1H2BG	HIST1H2BG	EEF1A1	SMAD2	TAX1BP1	NOP2
RUNX2	WHSC1	PSMC1	ZFP42	SMAD1	PAX3	UFD1L	HSPA8		INPP5D	VIM	HIST1H2BE	HIST1H2BE	GRB2	SYNJ1	SF3A1	MARS
LEF1	PCNA	SUZ12	CPSF6	CBX1	PLCB1	COPS5	TOP1		YWHAB	PARP1	GM4705	GM4705	LRRK2	MARK2	NEDD4	PSMD12
MAPK14	SFPQ	CTCF	CCT2	KPNB1	XPO1	ZFP42	YEATS4		PPP2CA	PABPC1	EIF4A1	EIF4A1	LIMS1	SMURF1	GRB2	SMC3
EMX1	CEBPA	DLG3	RUVBL1	ZBTB16	RARA	DNMT3B	PRDX5		SMARCC1	CDK2	SRP72	SRP72	TRPV5	SLC25A5	SGCB	TPT1
SFPI1	EMX1	RRP12	NR0B1	KAT5	SUMO1	STK38	COPS7A		NCOR1	YAP1	RRP12	RRP12	JAK2	NPHP4	SMAD9	RPS23
SMC1A	SMC1A	ZFP42	MAD2L1	CD2AP	NUP93	MAD1L1	RBBP4		PBX1	LIPC	DLG4	DLG4	NPHP1	CCT4	MKS1	RPL13A
NUP98	HOXA9	CPSF6	TARDBP	H3F3A	NUP188	RUVBL2	NXF1		CAPZA1	INPP5D	LUC7L	LUC7L	SMARCC1	ZFR	ITSN2	RPS17
BUB1	TUBB5	RUVBL1	SUPT6H	KIT	NPM3	WWTR1	DDX17		DDX5	EGFR	MKI67IP	MKI67IP	PTPN11	HSPA1B	MYD88	RPS14
CRY1	NEDD4	NR0B1	SF3A1	SMARCD1	DNMT3B	WDR18	NUDC		CHD4	PIAS1	RPS17	RPS17	NONO	PPP1CB	EP400	NIP7
RANBP2	JAK2	MAD2L1	MKI67IP	FYN	MBD3	SCMH1	DDX42		RNF41	PER1	LMNA	LMNA	TLE6	DHX9	MAPK1	EIF2S2
SMARCE1	SMAD7	TARDBP	RPS25	CEP290	AR	PARP1	DDX27		PML	ERH	ACTB	ACTB	MYOD1	CCT7	DVL1	GTF2B
SIN3B	SOX8	SUPT6H	GNB2L1	HIF1A	POGZ	PRKAA1	NUP133		HAUS4	ABL1	IARS	IARS	HNRNPK	SLC25A3	ZWINT	ATG12
NONO	EGFR	SF3A1	HSPA9	CDC5L	PSMC1	CSNK1E	DAP3		PKM2	ITSN1	NHP2L1	NHP2L1	PAX6	RNPS1	RANBP2	SMC1A
ARNTL	COPS5	MKI67IP	FLNA	MTF2	ZFR	NR0B1	ASNA1		BMPR2	MTA2	RPL38	RPL38	HSPA2	GFAP	TLR4	NOP56
ZWINT	KAT2B	INADL	NUP88	UBTF	IGF2BP1	UBE2N	FEN1		EGFR	HSPA9	TFCP2L1	TFCP2L1	IFT88	IQCB1	DAG1	AP3D1
PKM2	TCF12	KRT73	RIF1	NCOR2	SF3B1	NCOR1	XRCC5		GATA1	HAUS4	LUC7L2	LUC7L2	ERH	KRT1	E130012A19RIK	RPS24
ZFP42	PHC1	KRT2	PHB2	DDX41	PSMC4	CHD4	PARK7		CDK2	CDKN1B	SRSF6	SRSF6	ASAP1	SSB	ARID1A	RPL28
CCND1	PABPC1	GNB2L1	APEX1	CDK4	HNRNPK	PBX1	IARS		CDC23	PER2	GM5506	GM5506	KL	SKP1A	JAK2	COPS2
WWTR1	CLOCK	NUP88	ZFR	NFKB2	MTF2	SUZ12	RARS		CDC16	TUBB4B	CHD4	CHD4	RB1	DNMT3A	RRP1B	NUP98
MYST1	HIF1A	RIF1	IGF2BP1	CFL1	PCBP1	HELLS	NGLY1		MYBBP1A	TRIM63	PSMD2	PSMD2	CD247	SPNB2	CBX2	POLR2H
SMARCB1	NDC80	GRM1	DYNLL1	NXF1	PCGF5	EFTUD2	ANAPC7		BCL2	YWHAG	LUC7L3	LUC7L3	YWHAG	RUNX1	SHC1	SEC13
FBXW7	STAT1	APEX1	CCT5	DNAJB6	BPTF	AQR	ELP3		BMI1	JAK2	RPL35	RPL35	SMAD7	SLC25A12	DCTN4	VPS39
SUFU	YY1	ZFR	MTF2	CUL5	PRPF6	ACTL6A	TOP2A		SHARPIN	SOX2	TCF3	TCF3	CBLB	MATR3	TUBGCP2	NAA15
NCOA2	CDC5L	IGF2BP1	MEN1	EGFR	TFIP11	AEBP2	AMFR		CDC42	STAT3	MRPS9	MRPS9	PDCD6IP	SMARCA5	SUMO1	CDC27
TCF12	PPP2CA	MTF2	FBXO32	HCFC1	EEF1A1	PROP1	POLD1		BRCA1	GNB1	MRPL23	MRPL23	HSPA9	SYNCRIP	GATAD2B	GPS1
SMAD5	AURKB	MEN1	PCGF2	CDKN1B	FIZ1	SHH	RFC2		SHC1	NDC80	MRPS27	MRPS27	CCDC64B	MYOD1	POLR2A	GNB2L1
MBD3	REST	FBXO32	STAG1	NR3C1	NUP155	GRIN1	TCEB3		ABL1	PAX3	RNH1	RNH1	SSBP3	PFN1	NCOA3	PSMD11
POU2F1	ASH2L	CCT5	ELAVL1	CBL	YY1	PHC2	NAT10		FOS	RBBP4	CTNNB1	CTNNB1	BCL2	CBX3	CDK2	DCTN5
HOXA9	RYBP	PCGF2	UBA2	PKM2	IK	IRAK1	OGT		PAX3	KDM2B	EEF1G	EEF1G	GIT2	RRP1B	UBE2N	DDB1
PPP2CA	PRMT5	STAG1	PPP1CB	EEF1A1	CRY1	COPS4	SF1		CDKN1B	TUBA1B	ATP5C1	ATP5C1	CTBP2	ATP5C1	CRY2	IPO5
PRMT5	GTF2E1	ELAVL1	DDX41	AKT1	PCBP2	REV1	PSMC2		CDK4	COPS2	HSP90AA1	HSP90AA1	CEP55	RANBP2	ACTR10	ANAPC2
PCBD1	RING1	KRT6A	XPO4	RASSF1	TNPO1	MLL2	RFC3		TCEB1	ENO1	MRPL11	MRPL11	VAV1	ORC1	EZH1	MCM3
PPARA	PBX3	UBA2	RPS14	RBBP4	SMARCC2	FOS	VPRBP		CDC20	CLTC	LOC677113	LOC677113	HNRNPU	SRP68	DCTN6	PSMD2
CLOCK	SOD1	PPP1CB	PCNA	PRKACB	RIF1	NUP88	STUB1		RANBP2	TBP	GM13654	GM13654	RNF41	ATP5B	NSL1	MRPL15
SMAD7	SMARCD1	DDX41	MARS	TRPS1	NR0B1	REST	DIMT1		HNRNPU	IRAK1	MRPS21	MRPS21	TBK1	ATAD3A	RBBP5	NUP155
CBX5	RANGAP1	MAPK3	RARS	NONO	CUL4B	CDKN1B	PELO		MTA1	RBBP7	ANP32E	ANP32E	PIK3R1	DDX1	SMC3	RPA2
IKZF1	ZFP292	XPO4	XAB2	SIAH1A	ZFP42	ILF3	HIRA		ZWINT	BRCA1	ZC3HAV1	ZC3HAV1	TCF4	RPS6	HAUS2	ATP6V1A
NCOR2	CSNK2A1	CTNND1	PCBP2	GSTP1	FOS	ZFP281	PSMC5		GNB1	FOS	DDX1	DDX1	RHOA	DARS	TNFAIP3	NUP93
NR0B2	HIST2H2AC	PCNA	HNRNPK	HIST1H1C	POLR2H	NGFR	PSMC6		POC1B	TLE6	MRPL49	MRPL49	TTN	PLK1	SNAP25	UBA2
TUBB5	POU2F1	MARS	EWSR1	ZFP768	SIRT1	PYGO1	MYBBP1A		IRAK1	H3F3A	EZH2	EZH2	PML	PRPF8	PIK3R1	CNOT1
HOXB8	PKNOX1	RARS	RELA	PHB2	MDM2	NONO	DMAP1		COPS2	ACTG1	RBBP7	RBBP7	SIRT1	E130012A19RIK	GATAD2A	NOL6
JDP2	RPL4	XAB2	PPP2CB	GATA1	BAZ1A	MYOD1	PPP3CA		TUBG1	DOK1	ESRRB	ESRRB	DNMT3A	TTN	CLOCK	NUP107
AURKB	EHMT2	PCBP2	PSMC4	RAI14	UBE2I	RXRA	CUL3		ATM	ARID1A	MTA2	MTA2	FCER1G	EPRS	COPS5	EBNA1BP2
ATM	SGOL2	HNRNPK	BCLAF1	PCBD1	SMARCB1	NFKB2	NUP43		PARP1	CDC16	FARSA	FARSA	CEBPA	GAPDH	PHC1	CLTC
BTRC	MAP3K7	EWSR1	NUP93	SMC5	TRAF6	SP3	RPS14		PRKACB	PBX1	HUWE1	HUWE1	MAPK14	GRIN2B	DNMT3L	KPNB1
AR	BTRC	RELA	FXR1	CCND1	POLD1	INVS	KRR1		STAT3	CDC20	DHX9	DHX9	ESR1	EEF1B2	ACTR1B	MAD2L1
PHC1	WWTR1	PPP2CB	POGZ	NACC1	PCGF2	RELA	EMG1		EIF3A	CUL4A	MRPL47	MRPL47	RANBP2	KPNA2	CD40	SSRP1
HDAC5	SRY	PSMC4	EP300	ITPR1	UFD1L	DHX9	PPP2R4		PCNA	SHC1	MTA1	MTA1	UBE2I	GNB2L1	CTNND1	NSF
STAT1	AR	BCLAF1	PML	NPHP4	FXR1	STAG1	UBE2I		NEDD4L	SMARCE1	SLC25A31	SLC25A31	SMARCE1	EEF1G	MORF4L1	NARS
KIT	MED16	NUP93	MCM3	PRMT5	CHD7	SETX	WDR61		PER1	NCL	RYBP	RYBP	PKM2	RPLP1	RING1	RFC5
GATA6	MECP2	FXR1	FIZ1	YAP1	DIDO1	ARID3B	MAK16		PER2	POC1B	POLR2A	POLR2A	SUMO2	SND1	TRIM28	NOP10
MAX	NCOR2	POGZ	WDR5	RUNX2	EIF6	DUSP1	RQCD1		CUL4A	SF3A1	RBBP4	RBBP4	PARK7	KIF4	PCGF6	COPS3
NKX2-1	HOXB8	EP300	NUP188	RAD21	NOL6	ZFP462	MAD2L2		CDH2	WDR5	PTCD3	PTCD3	CTCF	TRRAP	BCL10	RPL24
GTF2E1	DHX9	PML	DDX47	RANBP2	DDX27	SALL3	RPS24		RUNX2	CDC23	AP3B1	AP3B1	TARDBP	CSNK1E	CDH2	SRP68
WHSC1	NCL	MCM3	POLR2H	SIX1	NVL	ZBTB2	MCM2		MAPK14	CDH2	NONO	NONO	GNB2	FBXO32	DYNC1I2	SMC6
GTF2A1	SIN3B	FIZ1	CUL4B	PPP1CB	TEX10	MBTD1	SKIV2L2		DOK1	RUNX2	RAC2	RAC2	PPP2CA	TUFM	CYLD	RAE1
CTBP1	PPARA	WDR5	THOC4	ATF4	INTS1	EID1	PSMB1		DNMT3A	NR0B2	MRPL43	MRPL43	CD2AP	MDM2	SPRY4	RRP12
SFPQ	GATA6	NUP188	HADHA	YWHAE	RPL23	CDK9	SAE1		MAPK8	CBX3	ACTG1	ACTG1	TRIM63	CUL4A	RIF1	REV1
BCL2	ERCC8	KRT76	UBE2N	TGFBR1	CEBPB	IRF5	MECR		HSPA9	BCL2	CSDE1	CSDE1	NFE2L2	PML	TRRAP	RFC4
KAT2B	CREB1	DDX47	CHD7	XPO1	TOP1	MNT	FCF1		CLTC	HAUS1	AI837181	AI837181	CTNND1	RPS26	STAG2	RPLP1
RING1	NFKB2	EPS8	DIDO1	PBX3	MITF	PHF12	DLD		PABPC1	OGT	EEF1A2	EEF1A2	L3MBTL2	SRSF1	ISL2	RFC1
MED16	JDP2	POLR2H	EIF6	EPS15L1	2610301G19RIK	CCNT1	EED		KDM2B	RANBP2	PCNA	PCNA	DDX5	SUZ12	PDS5B	PPP5C
YWHAB	YWHAB	CUL4B	NOL6	ATM	CSE1L	COPS7B	DTL		SOX2	CD40	DIMT1	DIMT1	HOMER2	CNOT1	MGA	CAND1
IRAK1	SMC3	THOC4	DDX27	UHRF1	MAK16	SNRNP200	PSMB2		SMARCE1	ATM	SND1	SND1	IGHMBP2	CDKN2A	SPRY1	DDX47
SRY	TARDBP	HADHA	NVL	PIK3R1	PWP2	CWC15	SIN3A		NONO	PLEC	DYNC1H1	DYNC1H1	INPP5D	CCT5	SPRY3	RPL21
CITED4	FBXW7	CHD7	TEX10	NUP107	NOL10	RMI1	TOP3A		MIS12	RPS3	SMARCA5	SMARCA5	HDAC3	GNB2	IFT88	NOP14
ZFP292	SERBP1	UBE2N	INTS1	GTF2A1	BOP1	NFKBIB	EPS15L1		PARK2	LDB1	PPP1CC	PPP1CC	SP1	CEP290	YWHAB	ERCC3
TGFBR1	NFKBIA	DIDO1	MLLT4	JARID2	WDR3	MBIP	POLD2		CTBP2	E2F1	NPHP1	NPHP1	HAUS4	MCM5	CUL5	COPS6
NUP214	GRB2	EIF6	NPM3	SSBP2	IMP4	TAF1A	PES1		VIM	PCNA	SERBP1	SERBP1	HSPB1	MSH6	NUP188	FZR1
ITPR1	PHB2	NOL6	STAG2	MBP	FTSJ3	TAF1C	BYSL		ASAP1	HNRNPF	E130012A19RIK	E130012A19RIK	VPS18	DBT	DNMT1	PI4KA
MECP2	SSBP2	DDX27	MAP2K1	CITED4	CEBPZ	TOP3A	POLR1E		MTA2	TCEB1	GSK3B	GSK3B	DAB1	OBSCN	GATA1	SMC2
REST	SUFU	NVL	HNRNPA1	SHPRH	RBM19	NDN	CFL1		CPNE4	PARK2	HSPD1	HSPD1	HAUS1	RPL4	CSNK1E	USP14
YY1	NUP214	TEX10	MAPK1	ESRRA	TBL3	ASH2L	NUF2		NR0B2	IKBKB	PSMC1	PSMC1	VPS9	DIDO1	CDK4	SUGT1
CREB1	NRIP1	INTS1	DDX21	FMN1	DDX56	JAK2	IK		TLR4	EIF3A	MRPL15	MRPL15	ZWINT	PTK2B	PSEN1	NDC80
ATF4	BCL2	MLLT4	IK	IRS1	NOC4L	OGT	PWP2		TLE6	SFPQ	DOCK2	DOCK2	DCTN1	SOX2	GRIA1	PAF1
EHMT2	CTBP1	NPM3	TUBGCP2	CRY1	RBM28	ZFP110	POLR3F		H3F3A	SIRT2	MYO1F	MYO1F	NKX2-1	NUP214	NDEL1	CCNH
CBX2	CBX2	DLG2	PCGF1	IQCB1	PAPD4	HSPA1B	NEK2		SUFU	RNF41	MRPL28	MRPL28	TLN1	IGF2BP1	SMARCA5	GLUD1
NFKBIA	CDC16	SFRP2	CTNND1	RBM39	DDX19A	UBE2I	DNAJB11		IKBKB	COPS5	PPP1CA	PPP1CA	PCNA	CDC5L	IKZF1	SRP72
YAP1	IRAK1	STAG2	UBE4B	CSNK2A1	RBM5	HIST2H2AC	SMARCD1		KIT	KPNA2	TRAF6	TRAF6	WNT3A	PTGES3	NUP214	HYOU1
NFKB1	MYST1	SFRP1	SNCA	MCM6	INTS3	LEO1	NUP37		RAC1	MAPK8	KDM1A	KDM1A	GATA4	GNL3	STAT5A	PSMC3
NRIP1	HOXA1	WNT3A	NUP155	SMC6	SLTM	TRIM35	NOL10		COPA	CBLB	RAD21	RAD21	SMAD1	DAB2	HSP90AA1	PPP2R1A
PURA	NUP188	DKK1	MARK2	CFTR	ISG20L2	CBX8	IMP3		RBBP4	BCL7B	MTDH	MTDH	RAI14	SRSF3	DSK2	RPL11
PKNOX1	MIS12	HNRNPA1	EZH1	CBLB	DDX51	SUDS3	HSPA4		RBX1	CEBPA	PRPF8	PRPF8	TSG101	RUVBL2	DNMT3A	PIN1
MEIS1	CBX5	DDX21	CBX8	SIN3B	DHX36	CTNND1	CSE1L		CTCF	STAT1	WHSC1	WHSC1	PLEC	ABCF2	ACTL6A	TBCD
ANAPC1	SMAD5	IK	PRKAA1	PKNOX1	KIF20B	EHMT1	MCM6		TCEB2	PRKAA1	SPNA2	SPNA2	SMC3	CBL	SGCA	DYNC1H1
CSNK2A1	MTF2	TUBGCP2	TRIM35	HOXA9	CLK3	EIF2C2	MRTO4		CD2AP	C1QBP	PABPC5	PABPC5	PRSS1	PIK3C2A	NR0B1	CAPZB
ANAPC5	ATM	KRT17	HUWE1	SFPI1	RBM8A	LMX1B	PSMA6		YWHAG	KDM1A	OGT	OGT	AR	HCFC1	GATA4	SMARCA5
SMARCD1	ZFPM1	PCGF1	IARS	ATF2	HNRPLL	DNMT1	GTF2H2		MYST1	SSBP4	RUVBL2	RUVBL2	CKAP5	NFE2	ITSN1	RAD23B
RANGAP1	RPS3	UBE4B	PRPF6	CBX5	DDX47	TCF4	PSMA1		COPS5	CDC42	HNRNPK	HNRNPK	NEDD8	HNRNPM	SPRY2	NHP2
NUP188	SYNCRIP	NUP155	TFIP11	ZFP292	DMAP1	MYBBP1A	DRG1		PAFAH1B1	MAPK14	EIF3C	EIF3C	CTTN	RPS14	PCGF2	XRN2
CNOT3	PCBD1	MARK2	UPF1	TRIM69	NFATC1	PRNP	RSRC1		PAX6	FYN	YWHAG	YWHAG	FLNA	SOD1	MLL2	EEF1G
PABPC1	MEIS1	TUBB5	XRCC1	RAN	UPF1	CTBP1	ZW10		PXN	UBE2N	NEDD4	NEDD4	CHRDL2	RPL12	USP2	XPC
ASH2L	PURA	EZH1	CPSF2	FANCD2	XRCC1	AHI1	MCM4		E2F1	TUBG1	RFC1	RFC1	ITGB1	KPNB1	GRIN2C	POLH
MTF2	ARID1B	CBX8	CPSF1	HOXB8	CPSF2	PIAS1	GNL2		DVL1	RAC1	DDB1	DDB1	FGFR2	DCTN1	COPS6	MRPL12
RYBP	CITED4	PRKAA1	SYMPK	HNRNPC	CPSF1	TCEB1	POLR2E		DMD	PDS5A	CBX3	CBX3	AF251705	HADHA	DPF2	IPO9
NFKB2	DNMT3B	TRIM35	FRG1	EYA1	SYMPK	SSRP1	POLR2C		DVL2	GATA4	DYNLL1	DYNLL1	IFT57	RPLP2	RMI1	PRUNE
SGOL2	SALL1	HUWE1	RPN2	GTF3C6	FRG1	COPS3	CLPX		CDC5L	SUMO2	MRPL12	MRPL12	VIM	RELA	HAUS6	BECN1
RXRG	DPF2	IARS	PSPC1	ERCC3	RPN2	MBD2	POLE		ANAPC1	NSUN2	EIF3L	EIF3L	PARP1	HIST2H2AC	ASH2L	NAA50
HIST2H2AC	YAP1	CEP290	GTF3C1	CSRP2BP	PSPC1	NKX3-2	ALG2		OGT	MED16	TUBB4B	TUBB4B	SPNA2	EIF2S1	ITCH	RPS25
GMEB2	USP2	UPF1	RAN	SOX8	RBM39	PPIE	ANAPC11		CEP76	AP2B1	MRPS26	MRPS26	TLR4	HIST1H1C	TET1	UBA1
RPL4	CDC23	XRCC1	EIF2S1	STAT1	RPSA	POLR1E	BOP1		C1QBP	RBX1	LPXN	LPXN	UBE2N	RPL7	TOP3A	TNPO1
PHB2	MORF4L1	CPSF2	YWHAB	CREB1	RPL5	ASCL3	D19BWG1357E		ATXN3	HDAC4	MAPK1	MAPK1	HSPD1	XPO5	PDS5A	CSNK2A1
PIN1	ATF2	CPSF1	TET1	NEK9	RPS25	MORC3	SMARCA4		CUL5	BTRC	EEF2	EEF2	CDC42	PBRM1	CDCA5	GSK3B
TIMELESS	THRB	SYMPK	TNPO1	SMARCA2	RRP12	STAT3	SMC4		WDR5	SERBP1	KPNA2	KPNA2	HRAS1	PLCB1	RUVBL2	ATG5
MYC	HDAC5	FRG1	STUB1	NFKBIA	NCOA3	SP1	LIG1		ACTG1	CAPZA1	PSMD3	PSMD3	ITPR1	ILF3	SIN3B	NAA20
DHX9	HNRNPF	RPN2	GATAD2B	SUMO2	PCGF1	TNFAIP3	POLR2G		JARID2	NR0B1	EEF1A1	EEF1A1	CRK	RPS27L	PCGF1	ANAPC1
SIX1	RAI14	PSPC1	LMNB1	RUNX1T1	RPLP0	SFPQ	KAT5		BCL7B	PAX6	PPP2R1A	PPP2R1A	PLXNA1	RRAS2	DCTN5	RPL22
ATF2	SHC1	PRPF6	XPO1	XRCC5	HNRNPF	AURKB	WDR3		ARID1A	PRKACB	DNMT3A	DNMT3A	KIT	RPL22	NPLOC4	NUP85
BAX	BUB1	TFIP11	EP400	MEN1	EIF3G	NCL	IMP4		GM9174	RXRA	ILF3	ILF3	CACYBP	RPL14	WAPAL	NUDT5
THRB	RXRG	GTF3C1	SNRPD1	TET1	RAN	LEF1	SF3A3		MED16	TLR4	KRT1	KRT1	MTA1	ELAVL1	KIFAP3	DCTN4
IKBKB	DLX5	RAN	NKRF	HSPA9	SSB	SIRT1	MCM7		PDS5A	DNM1	AP2B1	AP2B1	PPARG	SMARCD1	KIF3B	ALG2
TCF4	RBM39	EIF2S1	PRKDC	RHEB	ANP32B	UHRF1	RAD21		RBBP7	DNMT3A	RANBP2	RANBP2	ENO1	MAD1L1	LMB1	PDS5B
DNMT3B	PPARGC1A	YWHAB	DNM2	LIN54	RPL3	DTL	SMC2		CPNE1	EEF1A1	HDAC2	HDAC2	UBB	MYO1E	ERCC6L	PPP2R5D
PPARD	TLE1	TET1	PTGES3	CPNE1	RPL10	CCND1	POLA1		TUBA1B	ITCH	PHC1	PHC1	DPYSL2	RAD23B	MZT2B	TUBGCP2
ZFPM1	PIN1	TNPO1	BAZ1A	AURKA	PDS5A	CTBP2	SHPRH		ENO1	NACC1	CEP290	CEP290	SYP	NFKB2	TUBGCP4	FBL
DLX1	SMARCC2	STUB1	DIMT1	ATXN3	WDR33	GRIN2B	TMF1		CD40	CUL5	MTA3	MTA3	SHC1	DDX17	TUBGCP5	ORC5
ERCC8	MAX	KRT9	RRP9	POU2F1	ZCCHC8	EPC1	CHMP5		CEBPA	MKI67	KDM2B	KDM2B	IRF7	PHC1	TUBGCP6	PTGES3
AKT1	KIT	GATAD2B	SP1	SMARCB1	CCNE1	KIT	ZC3H15		RHOA	HIST2H2AC	CLTC	CLTC	MYH9	RANGAP1	SPC25	RPS27A
MAPK8	HSPA9	LMNB1	ERCC3	GRB2	IKZF1	SMARCB1	LUC7L		CBX3	RUVBL2	PHB2	PHB2	BUB1B	ESRRB	SGCD	TUBGCP3
NOTCH1	TET1	XPO1	RBM39	IRAK1	MAX	CTCF	SRP68		SSBP4	RPL4	YWHAB	YWHAB	CEP170	JARID2	PIAS1	GTF2E2
ABL1	MAPK14	EP400	TOP1	LGALS3	RPS24	DDX5	FTSJ3		FBXW7	ANAPC7	HIST1H1C	HIST1H1C	CEP350	ACTN4	EHMT2	MRPL43
XPO1	ZWINT	SNRPD1	KRT8	PAFAH1B1	CDK4	NFATC1	PPAN		ITPR1	ATP5A1	KPNB1	KPNB1	LIN7C	RPS27	YWHAG	RPL32
CDC27	HCFC1	NKRF	PLK1	RBBP7	HNRNPA0	COPS8	PRKDC		SOD1	SMARCB1	TRRAP	TRRAP	SFPQ	PAX3	PRKAA1	PRKCSH
GPS1	CEBPB	KRT42	CSNK2A1	RAG1	E2F1	PRPF19	POLR1A		BTRC	RIPK1	TCP1	TCP1	FOS	NSF	LEO1	ADRM1
ANAPC7	NACA	KRT15	PCGF5	LPXN	FUS	CRNKL1	NUP62		HDAC4	ZBTB16	BAX	BAX	FCHO2	EWSR1	HSP90AB1	NUP160
KAT5	GMNN	TUBA1A	PFN1	NUP88	RAD50	DUSP3	CEBPZ		PRKACA	ZFP42	MSH6	MSH6	PPP2CB	ACTN1	PSEN2	SNRPB
RBM39	TAL1	PRKDC	SET	EDC4	SF3B3	GBP2	RFC1		RXRA	SYNCRIP	FLNA	FLNA	TPM1	XAB2	DLX1	SEH1L
NUP88	NFKB1	DNM2	POLD1	PRKACA	WWP2	E2F6	DUT		GATA4	RAI14	SFPQ	SFPQ	LIPC	CCT8	HSPA1B	COPS7B
TARDBP	RUVBL2	PTGES3	2610301G19RIK	EMX1	NSD1	PABPC4	FBXO5		BAX	HNRNPH2	SKP1A	SKP1A	CEP72	RRP12	INPP5D	OLA1
STAG2	TNFAIP3	BAZ1A	CSE1L	BCL2	MKI67IP	BTBD10	PPIG		STAT1	PXN	MATR3	MATR3	ATXN3	BMI1	NCOR1	VPS26A
CRY2	EP400	DIMT1	MAK16	JUNB	GSC	TAF1B	TSG101		FYN	KIT	BMI1	BMI1	PRKACB	USP21	YWHAH	ORC2
UHRF1	XPO1	RRP9	PWP2	TNFAIP3	TCEB1	TLE4	PPP2CB		AKT1	RPS27A	EIF3A	EIF3A	ZW10	PCNA	PBRM1	SEC22B
UBTF	ITCH	SP1	NOL10	HESX1	SALL1	CCT5	IPO5		NR0B1	AURKB	PTGES3	PTGES3	TTC21B	COPA	LIN7C	RPS16
NCL	ITPR1	ERCC3	BOP1	TRIM35	TET1	RANGAP1	TSR1		SOX10	DCTN1	SMC1A	SMC1A	CEBPB	MTA3	CHUK	GCK
MORF4L1	CDKN1A	RBM39	WDR3	TSG101	HNRNPM	NFE2	RPS10		ANAPC5	EP400	ICT1	ICT1	MAP3K7	NDN	DVL3	PPIE
ARID1B	MYC	TOP1	IMP4	ITSN1	RAD23B	WWP2	RRM2		DCTN1	CEP76	MRPL22	MRPL22	SNW1	SIN3A	SOX2	PHB2
SHOC2	PPARD	PLK1	FTSJ3	NFKBIZ	EIF3L	PPP2CB	SLU7		SIRT2	DVL2	CCT2	CCT2	PRKCSH	CCT6A	FBXO32	SOD2
GLI2	PRKCZ	PRKCB	CEBPZ	ABL1	DDX17	SMARCD1	RANGAP1		ANAPC7	MBD3	EIF2S1	EIF2S1	UBTF	MMS19	COPA	IGHMBP2
USP2	CCNE1	KRT77	RBM19	ERBB2	STAT1	EYA1	CCNC		CNOT3	HNRNPK	CCT7	CCT7	FYN	USP9X	HOMER1	KARS
PPARGC1A	SHOC2	PCGF5	TBL3	ZBTB3	RUNX2	DYNC1H1	BAZ1A		FCHO2	ANAPC5	MYH9	MYH9	PHB2	MAP2K3	UHRF1	POLK
TLE1	UBTF	CSNK2A1	DDX56	LIMK1	CBX8	UBE4B	NUP188		NCL	AKT1	MAD2L1	MAD2L1	COPS2	RPL27	SMARCE1	RRP9
TET1	CRY2	NSF	NOC4L	FANCC	WDR5	XAB2	RAD50		PCBD1	TCEB2	HCFC1	HCFC1	BRCA1	HNRNPA0	COPS8	XPNPEP3
SERBP1	NOTCH1	PRKAR2B	RBM28	NEDD8	CSNK2A1	SNRPD1	MDH2		ZBTB16	IQGAP1	PBRM1	PBRM1	RYBP	SMAD4	PARP1	RRM1
DLX5	NUP88	DSG1A	PAPD4	ZFP473	HNRNPC	CBX7	LUC7L3		MKI67	JARID2	CNOT1	CNOT1	EGFR	PCBP1	UFD1L	TRRAP
SERTAD1	HNRNPH2	POLD1	DDX19A	UBE2E3	TRIM25	ZFP446	PFDN5		CBLB	NCOA1	CAPZA2	CAPZA2	MKS1	MEN1	NTRK1	TBP
ATF7IP	NUP98	2610301G19RIK	RBM5	COTL1	RPS9	HDAC6	BUB1		PLEC	CTNND1	TARDBP	TARDBP	MYH10	CUL1	CREBBP	RSL1D1
TRIM69	GTF2A1	CSE1L	INTS3	RERE	HNRNPA2B1	PPARG	RBM39		LDB2	NEDD4L	CCT4	CCT4	FLNB	NUP188	HDAC3	TCEB1
CPNE1	NSUN2	MAK16	SLTM	UBE2W	MARS	EIF3A	NCAPD2		ITCH	SPNA2	RPS27A	RPS27A	TUBB3	ERH	TRAF3	EIF5A
ANAPC2	ZMYM2	PWP2	ISG20L2	NFATC3	RARS	STAT5A	CLP1		NACC1	MAP3K1	PPP2CB	PPP2CB	IKBIP	CCT3	DLG3	AP2M1
GLI3	NR3C1	NOL10	DDX51	GMEB2	REST	RUVBL1	HMBS		KPNA2	FBXW7	HNRNPA1	HNRNPA1	CATSPER1	DNM1L	PPP2CA	USP7
EYA1	FYN	BOP1	DHX36	FAM175B	DIMT1	SF3B1	RBM19		SSBP2	SSB	VDAC3	VDAC3	FGF2	EIF3A	TCF12	MSH2
CCNE1	SF1	WDR3	KIF20B	FBXW7	ZMYM2	RPL5	UPF1		GSK3A	CCND1	SPNB2	SPNB2	SERPINA1A	TJP1	RAF1	DDX39B
MYB	RIF1	IMP4	CLK3	PIAS1	NCAPD2	SIX1	PSMD9		PSEN1	ZWINT	TRP53	CDC5L	RGS9	VDAC2	CDKN1B	GTF2E1
SRF	SERTAD1	FTSJ3	RBM8A	CARM1	PAK2	ERBB2	CPSF3		CRKL	CTBP2	CDC5L	TRP53	SOD1	RPS5	APC	GAR1
TNFAIP3	KAT5	CEBPZ	HNRPLL	DHX9	SNRPD1	TFDP1	CDC40		MYC	SMARCA5	HELLS	HELLS	KIF23	RPL7A	MTA3	TAZ
ID3	DMAP1	RBM19	DMAP1	MYOCD	HSPH1	SMAD5	KIN		NOTCH1	CTCF	SRP19	SRP19	MPRIP	RPL27A	PSMA2	CUL4B
TAL1	SP3	TBL3	PCBP1	SERTAD1	CTBP2	ZBTB16	SRP72		AR	MIS12	CAPZB	CAPZB	AKT1	RPL18	DTL	MSH6
FYN	TRIM35	DDX56	SNRPD3	ARNTL	RPS14	YWHAB	SSB		DLG1	ANAPC1	STAT3	STAT3	SHH	COPB1	NDN	EIF4G1
CEBPB	UBE2N	NOC4L	STK38	TBX21	IARS	PSMA2	NUP214		RIPK1	BAX	PFN1	PFN1	MYBBP1A	CDK4	PPP3CA	TUBG1
SALL1	ATF4	RBM28	EIF3L	MECP2	STAT5A	POU2F1	PSMA5		EMX1	DNAJA1	PRKDC	PRKDC	MAP2K1	MPRIP	GRIA2	SF3B2
PHC2	GMEB2	PAPD4	CCAR1	CAND2	SMARCA1	ATF4	EIF2B5		CHUK	CRY1	CAPZA1	CAPZA1	PCDH15	ITPR1	ACTG1	ORC3
NKX2-5	MYB	DDX19A	CBLB	KDM2B	HNRNPD	SYNCRIP	NIPBL		PBX3	CDC27	PCGF6	PCGF6	MIS12	CNN3	DNMT3B	ICT1
MSX1	MIXL1	RBM5	EIF3G	NUP214	HUWE1	SMARCC2	IPO7		RPS3	EMX1	RANGAP1	RANGAP1	SMC5	TPI1	MARK3	BRAP
OTX2	PRMT1	INTS3	FANCD2	IQGAP1	RPS3A	NGLY1	SF3B5		NUP98	TRAF3	DNMT3L	DNMT3L	COPA	PDS5A	ZFPM1	MAD1L1
PRMT1	KAT2A	SLTM	SMARCB1	RAD18	CARM1	BRCA1	POLR2J		CDC27	GM9174	TPM1	TPM1	CANX	RPL5	SCMH1	GCN1L1
CCNB1	SMARCD3	ISG20L2	FUS	MAPK8	SUPT5H	YWHAE	PSMB3		EEF1A1	SUFU	RUVBL1	RUVBL1	NCL	AHCTF1	MLST8	RAD51
NR3C1	STAG2	DDX51	KPNA4	NFKB1	CBL	PCNA	SND1		MAD2L2	CLOCK	ORC1	ORC1	ASH2L	SF3A1	WHSC1	YEATS4
CDKN1A	LDB2	DHX36	SUMO1	GTF2B	EIF2S1	SET	NOP10		BUB1	ARHGEF7	GAPDH	GAPDH	CUL4A	PSMD11	VPS16	GPI1

## Sheet: Top 10%
The true essential proteins in the top 10% of proteins ranked by LSED-XC methods and XC methods in Mus musculus.
The proteins are ranked in the descending order based on their Localization-specific Centrality Scores and centrality scores computed by LSED-XC methods and XC methods.
Each column lists the top 10% percentage of proteins ranked by each method.
Highlighted proteins are ture essential proteins
LSED_DC	LSED_IC	LSED_EC	LSED_SC	LSED_BC	LSED_CC	LSED_NC	LSED_ION		DC	IC	EC	SC	BC	CC	NC	ION
EED	EED	EED	EED	EED	EED	EED	SNRNP200		EED	EED	EED	EED	EED	EED	EED	PSMD14
FOXP3	UBC	NANOG	NANOG	UBC	NANOG	NANOG	PRPF8		FOXP3	UBC	SQSTM1	SQSTM1	UBC	UBC	UBC	VPS45
UBC	POU5F1	POU5F1	POU5F1	FOXP3	UBC	UBC	SNW1		UBC	FOXP3	UBQLN1	UBQLN1	DLG4	NANOG	NANOG	PRPF8
POU5F1	FOXP3	FOXP3	FOXP3	POU5F1	HDAC1	POU5F1	CWC15		DLG4	POU5F1	DSK2	DSK2	FOXP3	HSPA8	POU5F1	CWC15
NANOG	NANOG	GRIN1	UBC	NANOG	SMARCA4	RNF2	CRNKL1		POU5F1	NANOG	NBR1	NBR1	YWHAE	YWHAZ	YWHAZ	SNRNP200
SQSTM1	SQSTM1	GRIN2B	RNF2	HDAC1	POU5F1	ESRRB	CDC5L		NANOG	SQSTM1	VPS9	VPS9	POU5F1	CTNNB1	RNF2	CDC5L
RNF2	RNF2	UBC	HDAC1	RNF2	FOXP3	HDAC1	RUVBL1		YWHAE	UBQLN1	RAD23B	RAD23B	NANOG	VCP	CALM1	COPB1
PLCB1	HDAC1	RNF2	SQSTM1	TCF3	RNF2	SMARCA4	PLRG1		SQSTM1	DSK2	PSMD4	PSMD4	NPHP4	SMARCA4	SQSTM1	PLRG1
UBQLN1	UBQLN1	HDAC1	UBQLN1	SMARCA4	SALL4	SALL4	XAB2		NPHP4	NBR1	NUB1	NUB1	CALM1	NEDD4	RAD23B	XAB2
ESRRB	PLCB1	DLG4	SALL4	ESRRB	PARP1	PRPF8	EFTUD2		UBQLN1	VPS9	NANOG	NANOG	SNCA	CALM1	ESRRB	VPS35
HDAC1	TCF3	NPHP4	SMARCA4	CTNNB1	POLR2A	BUB1B	PRPF19		SNCA	RAD23B	UBC	UBC	YWHAZ	RNF2	TFCP2L1	RUVBL1
TCF3	ESRRB	IQCB1	L3MBTL2	YWHAZ	NEDD4	HDAC2	PRPF6		DSK2	PSMD4	POU5F1	POU5F1	HTT	OGT	HDAC1	VPS29
RAD23B	RAD23B	SALL4	ESRRB	SMURF1	L3MBTL2	L3MBTL2	SYF2		CALM1	PLCB1	FOXP3	FOXP3	SQSTM1	DLG4	SMARCA4	SNW1
NUB1	NUB1	SMARCA4	NUB1	SQSTM1	DNMT1	FOXP3	SNRPD2		YWHAZ	DLG4	YBX1	YBX1	CDK1	POU5F1	IQCB1	ATG3
SMARCA4	SMARCA4	L3MBTL2	RAD23B	PLCB1	STAT3	RAD23B	DHX15		NBR1	NUB1	PLCB1	PLCB1	FBXO32	CDK1	GRIN1	PRPF6
FBXO32	SIN3A	ESRRB	PLCB1	NFE2	HSPA8	SIN3A	BCAS2		VPS9	SNCA	NPM1	NPM1	IQCB1	HDAC1	SALL4	PRPF19
SIN3A	RARA	NUB1	HDAC2	EP300	GATA4	UBQLN1	PPP5C		RAD23B	YWHAZ	HSPA8	HSPA8	TGFBR1	PPP1CC	YWHAE	PSMA1
NFE2	HDAC2	RAD23B	MTA2	FBXO32	MYBBP1A	YBX1	SNRPD1		PLCB1	NPHP4	HSPA5	HSPA5	CTNNB1	DNMT1	GRIN2B	CRNKL1
RARA	SALL4	HDAC2	RBBP7	TRIM28	RYBP	CDC5L	RPA1		IQCB1	FBXO32	PARP1	PARP1	DYNLL1	HSP90AA1	PRPF8	ARCN1
SMURF1	NFE2	NBR1	MYBBP1A	DYNLL1	NONO	SNW1	SF3B3		PSMD4	IQCB1	DDX5	DDX5	TCF3	HSP90AB1	YBX1	CCT2
SALL4	FBXO32	INVS	MTA1	EWSR1	TARDBP	CDC16	EIF3A		FBXO32	CALM1	HNRNPU	HNRNPU	RNF2	SQSTM1	SNCA	COPA
HDAC2	EP300	MTA2	CHD4	PRPF8	RBBP7	CTNNB1	CTR9		HTT	YWHAE	MYBBP1A	MYBBP1A	NDN	FOXP3	UBQLN1	SYF2
EWSR1	CREBBP	RBBP7	YBX1	HTT	WHSC1	CDC23	PSMA2		NUB1	HTT	VIM	VIM	TRP53	AP2B1	NBR1	PSMD7
HTT	L3MBTL2	MYBBP1A	PARP1	SIN3A	TRIM28	CBL	SNRNP40		RNF2	RNF2	PABPC1	PABPC1	PLCB1	TRIM28	TGFBR1	EIF3A
EP300	EWSR1	NPHP1	RBBP4	OGT	PPP1CA	MTA2	RPL23		TGFBR1	CDK1	PKM2	PKM2	HDAC1	ACTG1	FOXP3	COPB2
CTNNB1	CTNNB1	CHD4	POLR2A	PPP1CA	RAD21	SMAD3	PHF5A		CDK1	TCF3	VCP	VCP	HOXA1	HSPD1	BUB1B	RPL23
PRPF8	JUN	PIK3R1	NPM1	TRAF6	EP300	SMARCA2	AQR		TCF3	HDAC1	DNMT1	DNMT1	SMURF1	ACTB	NPHP4	VPS18
CREBBP	HTT	YBX1	TRIM28	POLR2A	MTA2	TCF3	RUVBL2		INVS	TFCP2L1	TRIM28	TRIM28	TRIM28	HSPA5	L3MBTL2	CCT3
YBX1	SMURF1	PARP1	CUL3	HOXA1	RUNX1	ANAPC1	TFIP11		TFCP2L1	TGFBR1	YWHAZ	YWHAZ	SMARCA4	PPP1CA	PSMD4	VPS16
JUN	RUNX1	RBBP4	EZH2	TLX3	DDX41	SSBP2	PSMB4		HDAC1	MAPK13	PLEC	PLEC	TRAF6	BAX	NPM1	PSMB4
TRAF6	YWHAZ	POLR2A	RAD21	CREBBP	HDAC2	NPM1	UFD1L		ESRRB	INVS	SYNCRIP	SYNCRIP	NFE2	CHD4	HDAC2	BCAS2
L3MBTL2	SMAD4	TRIM28	RYBP	RARA	CTCF	DDB1	IGHMBP2		SMURF1	GRIN1	HNRNPF	HNRNPF	INVS	CTNND1	CDC23	SF3B3
SMAD4	SMAD2	CUL3	RUNX1	CHD4	RBBP4	VCP	EIF3E		GRIN1	RARA	TUBA1B	TUBA1B	GRIN1	RYBP	CTNNB1	PSMC2
RUNX1	SMAD3	SRC	HSPA8	NDN	EZH2	SQSTM1	SART1		MAPK13	SMARCA4	NCL	NCL	ESRRB	CBLB	TRAF6	CCT5
SMAD2	RB1	GRIN2A	WHSC1	HDAC2	SMARCC1	BUB1	PRPF31		DYNLL1	ESRRB	NSUN2	NSUN2	NEDD4	PARP1	CDK1	CCDC12
RB1	TRAF6	EZH2	HNRNPU	APC	UBE2N	JARID2	CDC23		TRAF6	TRAF6	TUBB5	TUBB5	HSPA5	SNCA	INVS	EIF3C
SMAD3	YBX1	RAD21	DNMT1	JUN	TCF3	CASC5	SF3A1		SMARCA4	TRP53	RPL4	RPL4	SH3KBP1	DYNC1H1	SIN3A	EFTUD2
LMNA	NPM1	RYBP	VCP	TBP	STUB1	ANAPC5	SNRPD3		RARA	SMURF1	RPS3	RPS3	HSPA8	VIM	CBL	CTR9
TLX3	TRIM28	RUNX1	CTNNB1	RUNX1	HNRNPU	NDC80	COPS5		TRP53	GRIN2B	GTPBP4	GTPBP4	RARA	GSK3B	CDC16	PSMA2
TRIM28	NCOA3	WHSC1	NONO	SMAD4	SOX2	MIS12	PRMT5		NDN	NFE2	IQCB1	IQCB1	EWSR1	PPP2CB	ANAPC1	PHF5A
NCOA3	SUMO1	HNRNPU	DNMT3A	ALX4	PML	EZH2	EIF3G		NFE2	SMAD4	RNF2	RNF2	YBX1	YWHAG	DLG4	TTC27
MDM2	MYOD1	DNMT1	TCF3	LMNA	DDB1	MTA1	EIF3L		GRIN2B	SIN3A	RPLP2	RPLP2	UBQLN1	STAT3	NPHP1	VPS11
ALX4	SMARCA2	NONO	GTPBP4	LDB1	DNMT3A	SMAD2	RPS9		SMAD4	AI837181	FBXO32	FBXO32	SMAD4	GATA4	GM9174	RUVBL2
DYNLL1	MDM2	AHI1	DHX9	UBQLN1	RANBP2	RBBP7	DDX18		YBX1	CTNNB1	RPL6	RPL6	HSP90AB1	PLEC	CDC20	CCT4
NPM1	SIRT1	DNMT3A	PABPC1	CSNK1E	NCL	RAD21	POLR2A		CTNNB1	SMAD2	EPRS	EPRS	PPP1CA	NONO	SMARCA2	MTOR
CSNK1E	HSPA8	TCF3	PHC1	GSK3B	MSH6	CUL3	ANAPC10		CFTR	YBX1	RPLP0	RPLP0	EP300	PRKDC	SMAD3	EIF3B
CUL3	SNCA	CBL	NCL	NCOA3	UBE4B	SMC1A	CDC16		AI837181	SALL4	HNRNPH2	HNRNPH2	CCNB1IP1	TCP1	DDB1	AQR
NDN	PPP1CA	CDH2	DDX5	RELA	ARID1A	NUP107	XPO1		HOXA1	CFTR	RPL27	RPL27	OGT	SALL4	SNW1	EIF3D
SUMO1	RELA	GTPBP4	OGT	STAT3	CTNND1	NUP98	POLR1B		SIN3A	HDAC2	RPL7	RPL7	DDB1	NPM1	BMPR1B	SBDS
PPP1CA	EZH2	DHX9	SIN3A	SF3A1	RELA	SMAD4	SNRPF		LMNA	NPHP1	ATP5A1	ATP5A1	GRIN2B	YWHAB	SMAD4	CCT7
SMARCA2	CUL3	PABPC1	ARID1A	RB1	GTPBP4	EP300	GTPBP4		SH3KBP1	DYNLL1	SLC25A5	SLC25A5	VCP	L3MBTL2	DYNLL1	VPS41
APC	ALX4	PHC1	RPS3	SMAD2	HCFC1	IKBKG	DKC1		SMAD2	SMAD3	RPL14	RPL14	CFTR	POLR2A	SMAD2	ATP5C1
SF3A1	LASS2	NCL	TRRAP	LASS2	NFKB2	ANAPC13	CDC27		EWSR1	CBL	RPL22	RPL22	MBP	MAPK1	NHP2L1	TFIP11
TBP	VCP	DDX5	YWHAZ	DNMT1	PBRM1	MAD2L1	RPL3		SALL4	EWSR1	ENO1	ENO1	GSK3B	RPS3	IKBKG	UFD1L
SET	POLR2A	MKS1	PBRM1	SALL4	PHC1	MBD3	PPIL1		TRIM28	NPM1	HIST2H2AC	HIST2H2AC	SIN3A	YBX1	ANAPC5	VCP
LASS2	LMNA	OGT	RANBP2	NFE2L2	ESRRB	BMI1	RRN3		PRPF8	HSPA8	RPL5	RPL5	CBL	CUL3	CDC5L	EIF6
SIRT1	CSNK1E	SIN3A	MBD3	VCP	SFPQ	TRAF6	ANAPC2		CBL	SH3KBP1	HNRNPM	HNRNPM	PRPF8	NCL	VCP	SNRPD1
RELA	RRP1B	ARID1A	NSUN2	HSPA8	DDX5	NACC1	COPS4		SMAD3	EP300	COPA	COPA	SET	PSMD2	LMNA	RER1
MYOD1	SET	TRRAP	HNRNPH2	SMAD3	MYOD1	CDC27	NOP58		NPHP1	CREBBP	RPLP1	RPLP1	RAD23B	PPP2R1A	MTA2	RPS9
VCP	CBL	PBRM1	GNL3	DDB1	PRKDC	CRY1	APRT		VCP	LMNA	RPL3	RPL3	LMNA	UBE2N	DYNC1H1	SF3A1
POLR2A	PPARG	RANBP2	RRP1B	PAX3	PPP1CB	KDM2B	MCM5		EP300	VCP	RPL18A	RPL18A	PRNP	HTT	YAP1	SART1
EZH2	PRPF8	PLCB1	HCFC1	PRKAA1	CBLB	ANAPC4	EIF2S1		CREBBP	L3MBTL2	RPL32	RPL32	PRKAA1	VDAC3	WWTR1	EIF3M
BUB1B	TLX3	MBD3	MSH6	YBX1	RPS3	LDB1	PNO1		SET	HSPA5	ANP32B	ANP32B	SMAD3	DDB1	TUBG1	ATG7
SMAD1	HDAC3	NSUN2	SMC1A	RAD23B	SMAD3	ALX4	POLR2B		HDAC2	ACTB	RPL10	RPL10	PPP1CC	PDCD6IP	CUL1	DHX15
HSPA8	SMAD1	LRP1	ILF3	IKBKG	RPL6	ANAPC2	EIF6		SMURF2	TRIM28	SSB	SSB	PLK1	CTTN	MZT2	TCP1
RRP1B	CHD4	HNRNPH2	SMARCC1	MAD2L1	FANCD2	GPS1	EIF3K		BMPR1B	BMPR1B	RPL11	RPL11	APC	CLTC	HTT	CCT6A
UBE2I	GATA1	GNL3	SYNCRIP	PPP1CC	SMARCD1	TBP	FZR1		NHP2L1	JUN	LIMS1	LIMS1	SMAD2	SPNA2	MAP3K7	NPLOC4
LDB1	UBE2I	HCFC1	RPL4	MDM2	CCAR1	IQCB1	RPLP0		CSNK1E	CSNK1E	RPL18	RPL18	ACTB	DYNLL1	ANAPC13	PRMT5
IKBKG	ACTB	MSH6	HSPA5	SP1	AHCTF1	ZWINT	RPL5		NPM1	NDN	DDX17	DDX17	NBR1	TPM1	MAD2L1	GTPBP4
PBX1	MYBBP1A	SMC1A	PPP1CA	SSBP3	PRKAA1	RBBP4	SF3B1		APC	PPP1CC	RPL23	RPL23	CREBBP	TUBB5	AHI1	RPL37A
PPARG	PML	ILF3	HIST2H2AC	PML	ASH2L	SALL1	GPS1		HSPA5	SMURF2	RPL10A	RPL10A	HDAC2	RAC1	PPP2R1A	ABCE1
SNW1	DNMT1	SMARCC1	DNMT3L	MYOD1	TRRAP	LDB2	SNRPC		RRP1B	SET	RPL7A	RPL7A	COL1A1	TRP53	SMURF1	PRPF31
HDAC3	HSPA1B	SYNCRIP	NACC1	CACYBP	NOP14	MDM2	COPS3		HSPA8	RUNX1	RPL27A	RPL27A	DNMT1	EZH2	TCF3	COPZ1
PML	PPP1CC	PPP1CA	SRP68	PLK1	LAS1L	JUN	LEO1		RPGRIP1L	PPP1CA	SLC25A3	SLC25A3	DYNC1H1	TARDBP	ANAPC2	DDX18
GSK3B	SP1	HIST2H2AC	RUVBL2	CUL3	ZFP326	ARNTL	CSNK2B		ACVR1	NHP2L1	NPHP4	NPHP4	RPGRIP1L	DDX5	CDC26	RPTOR
SP1	SMARCC1	DNMT3L	ACTB	SIRT1	1110037F02RIK	ANAPC7	PSMC1		NEDD4	MDM2	RPL12	RPL12	TUBA1A	STUB1	ACTR1A	RPL19
HOXA1	IKBKG	NACC1	KDM2B	CNOT3	SIN3A	NUF2	MRE11A		DDB1	SRC	SRP68	SRP68	MAPK1	ENO1	CDC27	SNRPD2
DDB1	MTA1	SRP68	PRPF8	PCNA	HIST1H1C	DSN1	DDB1		ACTB	HSP90AB1	TRIM25	TRIM25	SF3A1	PKM2	BUB1	WDR1
HSPA1B	APC	RUVBL2	SOX2	PBX1	LIG3	SPC24	RPL6		L3MBTL2	RB1	RPS9	RPS9	POLR2A	KRT8	CASC5	EIF3E
NCOR1	PER1	KDM2B	HELLS	UBE2I	HNRNPL	RYBP	GTF2B		MBP	NCOA3	RPL37A	RPL37A	RRP1B	YWHAE	EIF3A	RPL3
GATA1	NFE2L2	PRPF8	PKM2	HSPA5	SMCHD1	MTF2	KPNB1		JUN	RRP1B	RPL19	RPL19	CHD4	HNRNPU	ANAPC16	HSPD1
ESR1	SOX2	HELLS	SMARCA2	HDAC3	DDX1	RUNX1	NOP2		PRNP	MBP	SGPL1	SGPL1	CSNK1E	HSPA9	TCEB1	POLR1B
NFE2L2	NCOR1	SOX2	SMC3	CTBP2	PABPC1	SF3A1	PSMC4		MDM2	APC	RPL24	RPL24	PSMD4	HYOU1	JARID2	SGPL1
CHD4	GSK3B	PKM2	EHMT2	NUB1	SND1	SMARCC1	GNB2L1		SRC	IKBKG	RPL21	RPL21	TFCP2L1	GRIN1	SSBP2	RPL18
ACTB	MTA2	SMARCA2	DDX1	STUB1	SMAD2	RB1	SMC3		RUNX1	SUMO1	HSD17B12	HSD17B12	ACTG1	SFPQ	EZH2	SNRPF
DNMT1	ESR1	SMC3	PCGF6	GTF3C1	SMARCE1	STAG2	TPT1		NCOA3	ACVR1	RPS6	RPS6	TUBB5	VDAC1	GPS1	RPLP2
BRCA1	TBP	EHMT2	NEDD4	SET	YBX1	SUFU	MARS		RB1	STUB1	GNL3	GNL3	DSK2	CCAR1	RBBP7	POLR2A
PPP1CC	RBBP7	DDX1	RPL6	TARDBP	JUN	PER3	COPS2		PPP1CC	TUBA1A	RPS5	RPS5	SMURF2	UBE4B	MZT1	SNRPE
NDC80	DDX5	PCGF6	BMI1	NPM1	SRP68	EP400	RPA2		CBX1	HSPA1B	IQGAP1	IQGAP1	BMPR1B	PRKAA1	TRP53	EIF3H
PER1	HSPA5	BMI1	TUBB5	HNRNPU	ILF3	CRY2	SMC1A		PPP1CA	PIK3R1	RPS23	RPS23	CEP290	LMNA	TUBGCP3	STX6
HSPA5	RBBP4	RANGAP1	RANGAP1	GATA4	NUP214	IKBKB	POLR2H		GSK3B	RPGRIP1L	RPS24	RPS24	AI837181	MYBBP1A	ANAPC4	TRAPPC5
NPHP4	PAX3	NFKB2	NFKB2	L3MBTL2	EHMT2	HTT	NUP98		CUL3	DNMT1	RPS14	RPS14	STUB1	ATP5A1	MIS12	RPL14
SMARCC1	DYNLL1	MCM5	MCM5	INVS	POLR2B	SMC3	SEC13		HSP90AB1	PRPF8	SNCA	SNCA	SALL4	DDX41	BMI1	COPS5
SSBP3	BRCA1	PPP1CC	PPP1CC	NEDD4	MEN1	RING1	MCM3		MAPK1	SMARCA2	RPS26	RPS26	MDM2	IGHM	MTA1	RRN3
PAX3	PBX1	HIST1H1C	HIST1H1C	SMC3	PKM2	POLR2A	NUP155		IKBKG	CBX1	CDK1	CDK1	CDH2	HNRNPK	DCTN1	MCM5
MAD2L1	E2F1	IQGAP1	IQGAP1	UBE2E1	SMURF1	PER1	ANAPC1		TRAF2	CUL3	CALM1	CALM1	MAPK13	CTCF	DCTN2	VPS26B
MYBBP1A	NDN	DNMT3B	GSK3B	ACTB	MCM5	EZH1	NUP93		SF3A1	MKS1	HTT	HTT	TGFB1	DDX39B	ANAPC7	DKC1
SOX2	H3F3A	RPL5	DNMT3B	MAP3K7	KDM2B	COPS6	UBA2		SUMO1	MAPK1	RPS25	RPS25	AP2B1	RPL6	MBD3	EIF3G
MTA1	STUB1	HNRNPF	RPL5	PER1	SUZ12	GATA1	NOL6		MKS1	NEDD4	RPS11	RPS11	TUBB4B	LIMS1	NDC80	EIF3L
CTBP2	HNRNPU	DDB1	HNRNPF	SUMO1	DNMT3L	PHC1	EBNA1BP2		CCNB1IP1	MYOD1	RPS27L	RPS27L	LDB1	SMARCC1	IRAK1	RPS3
H3F3A	AXIN1	SSRP1	DDB1	PPARG	YWHAB	SUMO1	RRP12		TRIM69	GSK3B	RPL8	RPL8	SRC	EEF1A1	SMURF2	XPO1
STUB1	SNW1	RARA	SSRP1	HSPA1B	NUB1	NSL1	NUP107		SMAD1	TRAF2	RPS2	RPS2	TRAF2	KDM1A	CUL3	RPL4
E2F1	INVS	RPS27	RARA	PAX6	RRP9	ANAPC10	SSRP1		TLX3	AXIN1	HDAC1	HDAC1	PPP2R1A	UBQLN1	MDM2	APRT
CDK4	BMI1	SND1	RPS27	NDC80	MATR3	SIN3B	HSPA9		CEP290	AHI1	MAPK13	MAPK13	EZH2	NBR1	ACVR1	METAP2
PCNA	KDM2B	MSH2	SND1	BUB1B	HELLS	CBX2	RAN		STUB1	SIRT1	HSPA9	HSPA9	PAX3	FLNB	SUFU	DARS
PLK1	CDK4	RFC5	MSH2	CEBPA	PCNA	NCOA3	RFC5		SMARCA2	DDB1	SRSF3	SRSF3	CAPZA1	MAP2K1	SRC	POLR2B
MTA2	DDB1	RFC4	RFC5	ESR1	SSRP1	CDK4	REV1		MAP3K7	EZH2	MYO1E	MYO1E	TLX3	MTA1	TRAF2	RPL5
AXIN1	SF3A1	ILF2	RFC4	MYST1	RUVBL2	ITPR1	ERCC3		PLK1	SMAD1	ABCF2	ABCF2	TCEB1	TCF3	DCTN3	NOP58
GATA4	STAT3	SUPT16H	ILF2	SOX2	MSH2	DNMT3A	DDX47		PIK3R1	TUBB5	DARS	DARS	TBP	KDM2B	RAD21	COPS4
SOCS1	GATA4	RBM14	SUPT16H	BRCA1	RFC5	PDS5A	RAE1		TUBA1A	LASS2	HNRNPA0	HNRNPA0	BMPR2	FLNA	SMC1A	EIF3K
FOS	PARP1	JARID2	RBM14	NKX2-1	RFC4	ARID1A	RFC4		HSPA1B	RELA	SMARCA4	SMARCA4	CNOT3	RPLP0	EP300	PPIL1
STAT3	WDR5	GRIN2C	JARID2	GMNN	ILF2	GATA4	GSK3B		MAD2L1	HSP90AA1	L3MBTL2	L3MBTL2	HSPA1B	HDAC2	SKP1A	PNO1
SOX10	ARID1A	PLCG1	LMNA	MAPK1	SUPT16H	NPHP4	COPS6		EZH2	MAD2L1	YWHAE	YWHAE	STAT3	CAPZA1	HAUS4	TRAPPC3
RBBP4	SSBP3	ANP32B	ANP32B	NAP1L2	RBM14	DNMT3L	IPO9		DNMT1	MAP3K7	RARS	RARS	CUL3	PHB2	VPS18	NSUN2
JARID2	NACC1	HNRNPA0	RPL3	ARIH2	SMC3	NUP188	NOP14		ALX4	GRB2	ABCE1	ABCE1	WWTR1	WHSC1	ANAPC10	TUFM
DDX5	NR0B1	MBP	RPL10	JDP2	WDR18	WDR5	PSMC3		CDKN2A	PKM2	GNB2L1	GNB2L1	POLR2B	RPS27A	LDB1	SNRNP40
KDM2B	DMRT2	MAD1L1	RPLP0	PARP1	SMC1A	GATAD2B	NDC80		SNW1	CDKN2A	TUBB2B	TUBB2B	JUN	RBBP7	NUP107	SNRPD3
RBBP7	BUB1B	WDR18	HNRNPA0	MYBBP1A	KPNB1	SMAD9	PAF1		NDC80	DDX5	SALL4	SALL4	IKBKG	IQGAP1	NUP98	PSMD4
BMI1	MAD2L1	MATR3	HTT	SMARCE1	RRP1B	RRP1B	BECN1		LASS2	TRIM69	ATAD3A	ATAD3A	RUNX1	PABPC1	PER2	CDC23
NACC1	NONO	SMARCD1	MAD1L1	EZH2	BCLAF1	CDCA5	PRUNE		BUB1B	MYD88	NOP56	NOP56	ATP1A1	HNRNPH2	STUB1	RPL38
PARP1	SUMO2	SSB	WDR18	GTF2E1	XAB2	PDS5B	XRN2		AXIN1	MYBBP1A	HSP90AB1	HSP90AB1	HSP90AA1	EP300	CRY1	SYVN1
MAPK1	RXRA	TUBA1B	MATR3	CTCF	HADHA	ISL2	PHB2		ITSN1	HDAC3	PABPC4	PABPC4	GTF3C1	MYH10	BCL7B	RPL6
RXRA	PLK1	ARC	SSB	GATA6	PER1	NUP214	CSNK2A1		RELA	SMARCC1	MARS	MARS	SIRT2	CAPZB	TBP	EIF2S1
MAP3K7	NCOA1	RING1	SMARCD1	AR	GNL3	SMURF1	POLH		GRB2	PLK1	AP3D1	AP3D1	ALX4	PSMD4	ARNTL	SF3B1
JAK2	SRC	STAT3	RING1	CCNB1	BMI1	SMAD1	PIN1		PRKAA1	SKP1A	TUBB3	TUBB3	PRKACA	GTPBP4	ITPR1	RANBP1
CDKN1B	SMARCE1	AHCTF1	STAT3	CEBPB	SUPT6H	PBRM1	SNRPB		TUBB4B	PPARG	EEF1D	EEF1D	NDC80	DSK2	KDM2B	RPL8
NR0B1	PKM2	PRKACA	AHCTF1	ASH2L	ELAVL1	PCGF6	XPC		MYD88	CHD4	EIF2S2	EIF2S2	RYK	FANCD2	SH3KBP1	RPS11
PBX3	PDS5A	BAX	CCT4	YWHAB	APEX1	RIF1	RAD23B		AHI1	SMAD7	SRRM1	SRRM1	CBX1	SIRT2	PRNP	LEO1
DMRT2	CTBP2	CCT4	BAX	SOCS1	SYNCRIP	EGFR	TNPO1		TUBB5	ALX4	MRPS7	MRPS7	MAD2L1	TUBA1B	CPNE1	TPI1
CDC5L	FOS	NOP14	RPL23	DNMT3A	MARK2	IKZF1	FBL		POLR2A	YWHAB	CUL3	ARHGEF2	HTRA1	CAPZA2	SALL1	RPA1
CDC16	LDB1	LAS1L	NOP14	RHOA	RPS27	TET1	ANAPC5		SIRT1	PRNP	ARHGEF2	CUL3	ITSN1	MYH9	PER3	RPLP0
PRKAA1	OGT	ZFP326	LAS1L	NCOR1	UBA2	MORF4L1	COPS7B		MYOD1	LRRK2	D1PAS1	D1PAS1	SOCS1	RPL11	CPNE4	EEF2
CTCF	SOCS1	1110037F02RIK	ZFP326	MTA1	JARID2	CLOCK	NUP85		WWTR1	TLX3	RPS27	RPS27	MYD88	RARA	CAPZA1	PSMC1
HNRNPU	RAD21	GATA4	1110037F02RIK	SOD1	RPL4	LMNA	COPS8		PIAS1	HNRNPU	RRP1B	RRP1B	BAX	TUBB4B	ACTB	CCT8
WDR5	JARID2	CDC5L	GATA4	MIS12	MLLT4	EHMT2	TIMELESS		SOCS1	DYNC1H1	HSPA2	HSPA2	DMD	MAD2L1	PER1	HSPA9
CBX1	MBD3	HNRNPM	HNRNPM	E2F1	GTF3C1	RANBP2	PDS5B		SKP1A	E130012A19RIK	CSDA	CSDA	YWHAB	POLR2B	MTF2	MRPL11
MIS12	ZFP42	KIF4	KIF4	JAK2	EWSR1	CREBBP	GTF2E2		PPP2R1A	SNW1	INVS	INVS	YAP1	MTA2	ALX4	SNRPC
PDS5A	CTCF	KRT10	CDC5L	MAPK14	SF3A1	GSK3B	TCEB1		TBP	UBE2I	RARA	RARA	DVL1	FUS	LDB2	SKP1A
SSBP2	CDKN1B	KRT5	DPF2	SMARCC1	NKRF	PLCB1	PPIE		HDAC3	CUL1	MCM5	MCM5	NCOA3	ATP1A1	RBBP4	PDCL3
IQCB1	CCND1	KRT16	POLR2B	CLP1	CDC5L	DLX1	NUP160		DYNC1H1	POLR2A	SRSF1	SRSF1	AXIN1	TUBA1A	NACC1	RPS5
PIAS1	RANBP2	DPF2	TCP1	RRP1B	HIST2H2AC	SSBP3	NF1		UBE2I	HOXA1	HIST1H2BC	HIST1H2BC	NPM1	GSN	SMARCC1	CSNK2B
PAX6	DNMT3A	KRT1	KPNB1	NR0B1	PRPF8	TRRAP	SEH1L		CUL1	CRK	RRBP1	RRBP1	CUL1	NUMB	DMD	ATP5A1
EGFR	SOX10	POLR2B	SALL1	UBE2N	SP1	GATAD2A	OLA1		LIPC	NFE2L2	DGKZ	DGKZ	RAC1	AP2A1	DVL2	EIF3I
NCOA1	ZBTB16	TCP1	PDS5A	BAX	GATAD2A	PCGF1	POLK		JAK2	SP1	EIF2C2	EIF2C2	GNB1	TBK1	HAUS1	PSMD6
DNMT3A	COPS2	KPNB1	DDX17	WWTR1	NUP88	WAPAL	TIPIN		YAP1	CEP290	YBX2	YBX2	RELA	RAD21	RUNX1	EIF3F
CDC23	MBP	KRT14	LIG3	FOS	CPSF6	MGA	MSH2		SSBP3	ESR1	NARS	NARS	EP400	HNRNPF	JUN	HSPA5
SMC3	SFPI1	RAF1	HNRNPL	HDAC5	CREBBP	ZFPM1	RSL1D1		PPARG	BUB1B	DAP3	DAP3	ACVR1	NUB1	SMAD1	MLST8
OGT	CBX1	SALL1	SMCHD1	CXXC1	NUMB	SPC25	TRRAP		LDB1	SSBP3	MRPL41	MRPL41	NUB1	EEF2	NUF2	PSMD1
RAD21	SMARCB1	PDS5A	GATAD2A	GLI2	IKBKG	SHC1	MSH6		ERH	DMRT2	EIF2S3Y	EIF2S3Y	NHP2L1	RBBP4	DSN1	RPS13
ZBTB16	PIAS1	DDX17	SFPQ	MAX	TRIM35	NPLOC4	ANAPC4		HSP90AA1	WWTR1	OASL1	OASL1	RPS27A	AP2M1	SPC24	ANAPC10
MKI67	MKI67	MAPK1	RAI14	DDX5	RUVBL1	HSPA8	GTF2E1		LRRK2	NCOR1	OAS3	OAS3	SKP1A	SMAD3	RYBP	CDC16
ARID1A	CRY1	LIG3	TRIM25	WDR5	NACC1	SOX2	USP7		E130012A19RIK	PPP2CA	PABPC6	PABPC6	LASS2	EIF4A1	HSPA5	RPL18A
LDB2	ARNTL	HNRNPL	RPS9	OTX2	RING1	WHSC1	TBP		TRIM63	GATA1	PABPC2	PABPC2	MYST1	PFKL	GRIN2A	SAMM50
SUMO2	LEF1	SMCHD1	NUP214	ARID1A	ERCC3	NPHP1	CUL4B		SMAD7	PPP2R1A	ZBTB11	ZBTB11	CLTC	NSUN2	HSPA8	RPS20
SOX8	PAX6	GATAD2A	RPS24	SOX10	GTF2E1	TCF12	EIF5A		PTPN11	MTA1	RPL36AL	RPL36AL	TRIM69	RAI14	WDR5	SLC25A3
CEBPA	MAPK1	SFPQ	SF3B1	PHC1	PCGF6	STUB1	SF3B2		NFE2L2	BMI1	RPL36A	RPL36A	PBX1	TRAF6	IKBKB	RAN
COPS5	PIK3R1	RAI14	ASH2L	MED16	XPO4	DPF2	PTGES3		CRK	PML	RPL34-PS1	RPL34-PS1	SHARPIN	GTF3C1	RIPK1	MRE11A
COPS2	NR0B2	TRIM25	PSMC1	ZWINT	CSNK1E	NUB1	RAD51		SP1	CDK4	RPL34	RPL34	SUMO1	ARID1A	PLCB1	RPS6
SOD1	IKZF1	NUP214	SUZ12	UBE4B	THOC4	PCGF2	EEF1A1		ESR1	SOCS1	LOC100504863	LOC100504863	PIAS1	TRIM71	RB1	RPL10A
GMNN	NCOA2	SF3B1	CTCF	TCEB1	PPARG	YAP1	MUS81		DMRT2	NONO	LOC100044627	LOC100044627	CDKN2A	ACTR1A	TCEB2	PSMC4
HIF1A	RUNX2	ASH2L	RRP12	PPP2CB	STAG1	USP2	ADRM1		HAUS1	PTPN11	HIST1H2BG	HIST1H2BG	EEF1A1	SMAD2	TAX1BP1	NOP2
RUNX2	WHSC1	PSMC1	ZFP42	SMAD1	PAX3	UFD1L	HSPA8		INPP5D	VIM	HIST1H2BE	HIST1H2BE	GRB2	SYNJ1	SF3A1	MARS
LEF1	PCNA	SUZ12	CPSF6	CBX1	PLCB1	COPS5	TOP1		YWHAB	PARP1	GM4705	GM4705	LRRK2	MARK2	NEDD4	PSMD12
MAPK14	SFPQ	CTCF	CCT2	KPNB1	XPO1	ZFP42	YEATS4		PPP2CA	PABPC1	EIF4A1	EIF4A1	LIMS1	SMURF1	GRB2	SMC3
EMX1	CEBPA	DLG3	RUVBL1	ZBTB16	RARA	DNMT3B	PRDX5		SMARCC1	CDK2	SRP72	SRP72	TRPV5	SLC25A5	SGCB	TPT1
SFPI1	EMX1	RRP12	NR0B1	KAT5	SUMO1	STK38	COPS7A		NCOR1	YAP1	RRP12	RRP12	JAK2	NPHP4	SMAD9	RPS23
SMC1A	SMC1A	ZFP42	MAD2L1	CD2AP	NUP93	MAD1L1	RBBP4		PBX1	LIPC	DLG4	DLG4	NPHP1	CCT4	MKS1	RPL13A
NUP98	HOXA9	CPSF6	TARDBP	H3F3A	NUP188	RUVBL2	NXF1		CAPZA1	INPP5D	LUC7L	LUC7L	SMARCC1	ZFR	ITSN2	RPS17
BUB1	TUBB5	RUVBL1	SUPT6H	KIT	NPM3	WWTR1	DDX17		DDX5	EGFR	MKI67IP	MKI67IP	PTPN11	HSPA1B	MYD88	RPS14
CRY1	NEDD4	NR0B1	SF3A1	SMARCD1	DNMT3B	WDR18	NUDC		CHD4	PIAS1	RPS17	RPS17	NONO	PPP1CB	EP400	NIP7
RANBP2	JAK2	MAD2L1	MKI67IP	FYN	MBD3	SCMH1	DDX42		RNF41	PER1	LMNA	LMNA	TLE6	DHX9	MAPK1	EIF2S2
SMARCE1	SMAD7	TARDBP	RPS25	CEP290	AR	PARP1	DDX27		PML	ERH	ACTB	ACTB	MYOD1	CCT7	DVL1	GTF2B
SIN3B	SOX8	SUPT6H	GNB2L1	HIF1A	POGZ	PRKAA1	NUP133		HAUS4	ABL1	IARS	IARS	HNRNPK	SLC25A3	ZWINT	ATG12
NONO	EGFR	SF3A1	HSPA9	CDC5L	PSMC1	CSNK1E	DAP3		PKM2	ITSN1	NHP2L1	NHP2L1	PAX6	RNPS1	RANBP2	SMC1A
ARNTL	COPS5	MKI67IP	FLNA	MTF2	ZFR	NR0B1	ASNA1		BMPR2	MTA2	RPL38	RPL38	HSPA2	GFAP	TLR4	NOP56
ZWINT	KAT2B	INADL	NUP88	UBTF	IGF2BP1	UBE2N	FEN1		EGFR	HSPA9	TFCP2L1	TFCP2L1	IFT88	IQCB1	DAG1	AP3D1
PKM2	TCF12	KRT73	RIF1	NCOR2	SF3B1	NCOR1	XRCC5		GATA1	HAUS4	LUC7L2	LUC7L2	ERH	KRT1	E130012A19RIK	RPS24
ZFP42	PHC1	KRT2	PHB2	DDX41	PSMC4	CHD4	PARK7		CDK2	CDKN1B	SRSF6	SRSF6	ASAP1	SSB	ARID1A	RPL28
CCND1	PABPC1	GNB2L1	APEX1	CDK4	HNRNPK	PBX1	IARS		CDC23	PER2	GM5506	GM5506	KL	SKP1A	JAK2	COPS2
WWTR1	CLOCK	NUP88	ZFR	NFKB2	MTF2	SUZ12	RARS		CDC16	TUBB4B	CHD4	CHD4	RB1	DNMT3A	RRP1B	NUP98
MYST1	HIF1A	RIF1	IGF2BP1	CFL1	PCBP1	HELLS	NGLY1		MYBBP1A	TRIM63	PSMD2	PSMD2	CD247	SPNB2	CBX2	POLR2H
SMARCB1	NDC80	GRM1	DYNLL1	NXF1	PCGF5	EFTUD2	ANAPC7		BCL2	YWHAG	LUC7L3	LUC7L3	YWHAG	RUNX1	SHC1	SEC13
FBXW7	STAT1	APEX1	CCT5	DNAJB6	BPTF	AQR	ELP3		BMI1	JAK2	RPL35	RPL35	SMAD7	SLC25A12	DCTN4	VPS39
SUFU	YY1	ZFR	MTF2	CUL5	PRPF6	ACTL6A	TOP2A		SHARPIN	SOX2	TCF3	TCF3	CBLB	MATR3	TUBGCP2	NAA15
NCOA2	CDC5L	IGF2BP1	MEN1	EGFR	TFIP11	AEBP2	AMFR		CDC42	STAT3	MRPS9	MRPS9	PDCD6IP	SMARCA5	SUMO1	CDC27
TCF12	PPP2CA	MTF2	FBXO32	HCFC1	EEF1A1	PROP1	POLD1		BRCA1	GNB1	MRPL23	MRPL23	HSPA9	SYNCRIP	GATAD2B	GPS1
SMAD5	AURKB	MEN1	PCGF2	CDKN1B	FIZ1	SHH	RFC2		SHC1	NDC80	MRPS27	MRPS27	CCDC64B	MYOD1	POLR2A	GNB2L1
MBD3	REST	FBXO32	STAG1	NR3C1	NUP155	GRIN1	TCEB3		ABL1	PAX3	RNH1	RNH1	SSBP3	PFN1	NCOA3	PSMD11
POU2F1	ASH2L	CCT5	ELAVL1	CBL	YY1	PHC2	NAT10		FOS	RBBP4	CTNNB1	CTNNB1	BCL2	CBX3	CDK2	DCTN5
HOXA9	RYBP	PCGF2	UBA2	PKM2	IK	IRAK1	OGT		PAX3	KDM2B	EEF1G	EEF1G	GIT2	RRP1B	UBE2N	DDB1
PPP2CA	PRMT5	STAG1	PPP1CB	EEF1A1	CRY1	COPS4	SF1		CDKN1B	TUBA1B	ATP5C1	ATP5C1	CTBP2	ATP5C1	CRY2	IPO5
PRMT5	GTF2E1	ELAVL1	DDX41	AKT1	PCBP2	REV1	PSMC2		CDK4	COPS2	HSP90AA1	HSP90AA1	CEP55	RANBP2	ACTR10	ANAPC2
PCBD1	RING1	KRT6A	XPO4	RASSF1	TNPO1	MLL2	RFC3		TCEB1	ENO1	MRPL11	MRPL11	VAV1	ORC1	EZH1	MCM3
PPARA	PBX3	UBA2	RPS14	RBBP4	SMARCC2	FOS	VPRBP		CDC20	CLTC	LOC677113	LOC677113	HNRNPU	SRP68	DCTN6	PSMD2
CLOCK	SOD1	PPP1CB	PCNA	PRKACB	RIF1	NUP88	STUB1		RANBP2	TBP	GM13654	GM13654	RNF41	ATP5B	NSL1	MRPL15
SMAD7	SMARCD1	DDX41	MARS	TRPS1	NR0B1	REST	DIMT1		HNRNPU	IRAK1	MRPS21	MRPS21	TBK1	ATAD3A	RBBP5	NUP155
CBX5	RANGAP1	MAPK3	RARS	NONO	CUL4B	CDKN1B	PELO		MTA1	RBBP7	ANP32E	ANP32E	PIK3R1	DDX1	SMC3	RPA2
IKZF1	ZFP292	XPO4	XAB2	SIAH1A	ZFP42	ILF3	HIRA		ZWINT	BRCA1	ZC3HAV1	ZC3HAV1	TCF4	RPS6	HAUS2	ATP6V1A
NCOR2	CSNK2A1	CTNND1	PCBP2	GSTP1	FOS	ZFP281	PSMC5		GNB1	FOS	DDX1	DDX1	RHOA	DARS	TNFAIP3	NUP93
NR0B2	HIST2H2AC	PCNA	HNRNPK	HIST1H1C	POLR2H	NGFR	PSMC6		POC1B	TLE6	MRPL49	MRPL49	TTN	PLK1	SNAP25	UBA2
TUBB5	POU2F1	MARS	EWSR1	ZFP768	SIRT1	PYGO1	MYBBP1A		IRAK1	H3F3A	EZH2	EZH2	PML	PRPF8	PIK3R1	CNOT1
HOXB8	PKNOX1	RARS	RELA	PHB2	MDM2	NONO	DMAP1		COPS2	ACTG1	RBBP7	RBBP7	SIRT1	E130012A19RIK	GATAD2A	NOL6
JDP2	RPL4	XAB2	PPP2CB	GATA1	BAZ1A	MYOD1	PPP3CA		TUBG1	DOK1	ESRRB	ESRRB	DNMT3A	TTN	CLOCK	NUP107
AURKB	EHMT2	PCBP2	PSMC4	RAI14	UBE2I	RXRA	CUL3		ATM	ARID1A	MTA2	MTA2	FCER1G	EPRS	COPS5	EBNA1BP2
ATM	SGOL2	HNRNPK	BCLAF1	PCBD1	SMARCB1	NFKB2	NUP43		PARP1	CDC16	FARSA	FARSA	CEBPA	GAPDH	PHC1	CLTC
BTRC	MAP3K7	EWSR1	NUP93	SMC5	TRAF6	SP3	RPS14		PRKACB	PBX1	HUWE1	HUWE1	MAPK14	GRIN2B	DNMT3L	KPNB1
AR	BTRC	RELA	FXR1	CCND1	POLD1	INVS	KRR1		STAT3	CDC20	DHX9	DHX9	ESR1	EEF1B2	ACTR1B	MAD2L1
PHC1	WWTR1	PPP2CB	POGZ	NACC1	PCGF2	RELA	EMG1		EIF3A	CUL4A	MRPL47	MRPL47	RANBP2	KPNA2	CD40	SSRP1
HDAC5	SRY	PSMC4	EP300	ITPR1	UFD1L	DHX9	PPP2R4		PCNA	SHC1	MTA1	MTA1	UBE2I	GNB2L1	CTNND1	NSF
STAT1	AR	BCLAF1	PML	NPHP4	FXR1	STAG1	UBE2I		NEDD4L	SMARCE1	SLC25A31	SLC25A31	SMARCE1	EEF1G	MORF4L1	NARS
KIT	MED16	NUP93	MCM3	PRMT5	CHD7	SETX	WDR61		PER1	NCL	RYBP	RYBP	PKM2	RPLP1	RING1	RFC5
GATA6	MECP2	FXR1	FIZ1	YAP1	DIDO1	ARID3B	MAK16		PER2	POC1B	POLR2A	POLR2A	SUMO2	SND1	TRIM28	NOP10
MAX	NCOR2	POGZ	WDR5	RUNX2	EIF6	DUSP1	RQCD1		CUL4A	SF3A1	RBBP4	RBBP4	PARK7	KIF4	PCGF6	COPS3
NKX2-1	HOXB8	EP300	NUP188	RAD21	NOL6	ZFP462	MAD2L2		CDH2	WDR5	PTCD3	PTCD3	CTCF	TRRAP	BCL10	RPL24
GTF2E1	DHX9	PML	DDX47	RANBP2	DDX27	SALL3	RPS24		RUNX2	CDC23	AP3B1	AP3B1	TARDBP	CSNK1E	CDH2	SRP68
WHSC1	NCL	MCM3	POLR2H	SIX1	NVL	ZBTB2	MCM2		MAPK14	CDH2	NONO	NONO	GNB2	FBXO32	DYNC1I2	SMC6
GTF2A1	SIN3B	FIZ1	CUL4B	PPP1CB	TEX10	MBTD1	SKIV2L2		DOK1	RUNX2	RAC2	RAC2	PPP2CA	TUFM	CYLD	RAE1
CTBP1	PPARA	WDR5	THOC4	ATF4	INTS1	EID1	PSMB1		DNMT3A	NR0B2	MRPL43	MRPL43	CD2AP	MDM2	SPRY4	RRP12
SFPQ	GATA6	NUP188	HADHA	YWHAE	RPL23	CDK9	SAE1		MAPK8	CBX3	ACTG1	ACTG1	TRIM63	CUL4A	RIF1	REV1
BCL2	ERCC8	KRT76	UBE2N	TGFBR1	CEBPB	IRF5	MECR		HSPA9	BCL2	CSDE1	CSDE1	NFE2L2	PML	TRRAP	RFC4
KAT2B	CREB1	DDX47	CHD7	XPO1	TOP1	MNT	FCF1		CLTC	HAUS1	AI837181	AI837181	CTNND1	RPS26	STAG2	RPLP1
RING1	NFKB2	EPS8	DIDO1	PBX3	MITF	PHF12	DLD		PABPC1	OGT	EEF1A2	EEF1A2	L3MBTL2	SRSF1	ISL2	RFC1
MED16	JDP2	POLR2H	EIF6	EPS15L1	2610301G19RIK	CCNT1	EED		KDM2B	RANBP2	PCNA	PCNA	DDX5	SUZ12	PDS5B	PPP5C
YWHAB	YWHAB	CUL4B	NOL6	ATM	CSE1L	COPS7B	DTL		SOX2	CD40	DIMT1	DIMT1	HOMER2	CNOT1	MGA	CAND1
IRAK1	SMC3	THOC4	DDX27	UHRF1	MAK16	SNRNP200	PSMB2		SMARCE1	ATM	SND1	SND1	IGHMBP2	CDKN2A	SPRY1	DDX47
SRY	TARDBP	HADHA	NVL	PIK3R1	PWP2	CWC15	SIN3A		NONO	PLEC	DYNC1H1	DYNC1H1	INPP5D	CCT5	SPRY3	RPL21
CITED4	FBXW7	CHD7	TEX10	NUP107	NOL10	RMI1	TOP3A		MIS12	RPS3	SMARCA5	SMARCA5	HDAC3	GNB2	IFT88	NOP14
ZFP292	SERBP1	UBE2N	INTS1	GTF2A1	BOP1	NFKBIB	EPS15L1		PARK2	LDB1	PPP1CC	PPP1CC	SP1	CEP290	YWHAB	ERCC3
TGFBR1	NFKBIA	DIDO1	MLLT4	JARID2	WDR3	MBIP	POLD2		CTBP2	E2F1	NPHP1	NPHP1	HAUS4	MCM5	CUL5	COPS6
NUP214	GRB2	EIF6	NPM3	SSBP2	IMP4	TAF1A	PES1		VIM	PCNA	SERBP1	SERBP1	HSPB1	MSH6	NUP188	FZR1
ITPR1	PHB2	NOL6	STAG2	MBP	FTSJ3	TAF1C	BYSL		ASAP1	HNRNPF	E130012A19RIK	E130012A19RIK	VPS18	DBT	DNMT1	PI4KA
MECP2	SSBP2	DDX27	MAP2K1	CITED4	CEBPZ	TOP3A	POLR1E		MTA2	TCEB1	GSK3B	GSK3B	DAB1	OBSCN	GATA1	SMC2
REST	SUFU	NVL	HNRNPA1	SHPRH	RBM19	NDN	CFL1		CPNE4	PARK2	HSPD1	HSPD1	HAUS1	RPL4	CSNK1E	USP14
YY1	NUP214	TEX10	MAPK1	ESRRA	TBL3	ASH2L	NUF2		NR0B2	IKBKB	PSMC1	PSMC1	VPS9	DIDO1	CDK4	SUGT1
CREB1	NRIP1	INTS1	DDX21	FMN1	DDX56	JAK2	IK		TLR4	EIF3A	MRPL15	MRPL15	ZWINT	PTK2B	PSEN1	NDC80
ATF4	BCL2	MLLT4	IK	IRS1	NOC4L	OGT	PWP2		TLE6	SFPQ	DOCK2	DOCK2	DCTN1	SOX2	GRIA1	PAF1
EHMT2	CTBP1	NPM3	TUBGCP2	CRY1	RBM28	ZFP110	POLR3F		H3F3A	SIRT2	MYO1F	MYO1F	NKX2-1	NUP214	NDEL1	CCNH
CBX2	CBX2	DLG2	PCGF1	IQCB1	PAPD4	HSPA1B	NEK2		SUFU	RNF41	MRPL28	MRPL28	TLN1	IGF2BP1	SMARCA5	GLUD1
NFKBIA	CDC16	SFRP2	CTNND1	RBM39	DDX19A	UBE2I	DNAJB11		IKBKB	COPS5	PPP1CA	PPP1CA	PCNA	CDC5L	IKZF1	SRP72
YAP1	IRAK1	STAG2	UBE4B	CSNK2A1	RBM5	HIST2H2AC	SMARCD1		KIT	KPNA2	TRAF6	TRAF6	WNT3A	PTGES3	NUP214	HYOU1
NFKB1	MYST1	SFRP1	SNCA	MCM6	INTS3	LEO1	NUP37		RAC1	MAPK8	KDM1A	KDM1A	GATA4	GNL3	STAT5A	PSMC3
NRIP1	HOXA1	WNT3A	NUP155	SMC6	SLTM	TRIM35	NOL10		COPA	CBLB	RAD21	RAD21	SMAD1	DAB2	HSP90AA1	PPP2R1A
PURA	NUP188	DKK1	MARK2	CFTR	ISG20L2	CBX8	IMP3		RBBP4	BCL7B	MTDH	MTDH	RAI14	SRSF3	DSK2	RPL11
PKNOX1	MIS12	HNRNPA1	EZH1	CBLB	DDX51	SUDS3	HSPA4		RBX1	CEBPA	PRPF8	PRPF8	TSG101	RUVBL2	DNMT3A	PIN1
MEIS1	CBX5	DDX21	CBX8	SIN3B	DHX36	CTNND1	CSE1L		CTCF	STAT1	WHSC1	WHSC1	PLEC	ABCF2	ACTL6A	TBCD
ANAPC1	SMAD5	IK	PRKAA1	PKNOX1	KIF20B	EHMT1	MCM6		TCEB2	PRKAA1	SPNA2	SPNA2	SMC3	CBL	SGCA	DYNC1H1
CSNK2A1	MTF2	TUBGCP2	TRIM35	HOXA9	CLK3	EIF2C2	MRTO4		CD2AP	C1QBP	PABPC5	PABPC5	PRSS1	PIK3C2A	NR0B1	CAPZB
ANAPC5	ATM	KRT17	HUWE1	SFPI1	RBM8A	LMX1B	PSMA6		YWHAG	KDM1A	OGT	OGT	AR	HCFC1	GATA4	SMARCA5
SMARCD1	ZFPM1	PCGF1	IARS	ATF2	HNRPLL	DNMT1	GTF2H2		MYST1	SSBP4	RUVBL2	RUVBL2	CKAP5	NFE2	ITSN1	RAD23B
RANGAP1	RPS3	UBE4B	PRPF6	CBX5	DDX47	TCF4	PSMA1		COPS5	CDC42	HNRNPK	HNRNPK	NEDD8	HNRNPM	SPRY2	NHP2
NUP188	SYNCRIP	NUP155	TFIP11	ZFP292	DMAP1	MYBBP1A	DRG1		PAFAH1B1	MAPK14	EIF3C	EIF3C	CTTN	RPS14	PCGF2	XRN2
CNOT3	PCBD1	MARK2	UPF1	TRIM69	NFATC1	PRNP	RSRC1		PAX6	FYN	YWHAG	YWHAG	FLNA	SOD1	MLL2	EEF1G
PABPC1	MEIS1	TUBB5	XRCC1	RAN	UPF1	CTBP1	ZW10		PXN	UBE2N	NEDD4	NEDD4	CHRDL2	RPL12	USP2	XPC
ASH2L	PURA	EZH1	CPSF2	FANCD2	XRCC1	AHI1	MCM4		E2F1	TUBG1	RFC1	RFC1	ITGB1	KPNB1	GRIN2C	POLH
MTF2	ARID1B	CBX8	CPSF1	HOXB8	CPSF2	PIAS1	GNL2		DVL1	RAC1	DDB1	DDB1	FGFR2	DCTN1	COPS6	MRPL12
RYBP	CITED4	PRKAA1	SYMPK	HNRNPC	CPSF1	TCEB1	POLR2E		DMD	PDS5A	CBX3	CBX3	AF251705	HADHA	DPF2	IPO9
NFKB2	DNMT3B	TRIM35	FRG1	EYA1	SYMPK	SSRP1	POLR2C		DVL2	GATA4	DYNLL1	DYNLL1	IFT57	RPLP2	RMI1	PRUNE
SGOL2	SALL1	HUWE1	RPN2	GTF3C6	FRG1	COPS3	CLPX		CDC5L	SUMO2	MRPL12	MRPL12	VIM	RELA	HAUS6	BECN1
RXRG	DPF2	IARS	PSPC1	ERCC3	RPN2	MBD2	POLE		ANAPC1	NSUN2	EIF3L	EIF3L	PARP1	HIST2H2AC	ASH2L	NAA50
HIST2H2AC	YAP1	CEP290	GTF3C1	CSRP2BP	PSPC1	NKX3-2	ALG2		OGT	MED16	TUBB4B	TUBB4B	SPNA2	EIF2S1	ITCH	RPS25
GMEB2	USP2	UPF1	RAN	SOX8	RBM39	PPIE	ANAPC11		CEP76	AP2B1	MRPS26	MRPS26	TLR4	HIST1H1C	TET1	UBA1
RPL4	CDC23	XRCC1	EIF2S1	STAT1	RPSA	POLR1E	BOP1		C1QBP	RBX1	LPXN	LPXN	UBE2N	RPL7	TOP3A	TNPO1
PHB2	MORF4L1	CPSF2	YWHAB	CREB1	RPL5	ASCL3	D19BWG1357E		ATXN3	HDAC4	MAPK1	MAPK1	HSPD1	XPO5	PDS5A	CSNK2A1
PIN1	ATF2	CPSF1	TET1	NEK9	RPS25	MORC3	SMARCA4		CUL5	BTRC	EEF2	EEF2	CDC42	PBRM1	CDCA5	GSK3B
TIMELESS	THRB	SYMPK	TNPO1	SMARCA2	RRP12	STAT3	SMC4		WDR5	SERBP1	KPNA2	KPNA2	HRAS1	PLCB1	RUVBL2	ATG5
MYC	HDAC5	FRG1	STUB1	NFKBIA	NCOA3	SP1	LIG1		ACTG1	CAPZA1	PSMD3	PSMD3	ITPR1	ILF3	SIN3B	NAA20
DHX9	HNRNPF	RPN2	GATAD2B	SUMO2	PCGF1	TNFAIP3	POLR2G		JARID2	NR0B1	EEF1A1	EEF1A1	CRK	RPS27L	PCGF1	ANAPC1
SIX1	RAI14	PSPC1	LMNB1	RUNX1T1	RPLP0	SFPQ	KAT5		BCL7B	PAX6	PPP2R1A	PPP2R1A	PLXNA1	RRAS2	DCTN5	RPL22
ATF2	SHC1	PRPF6	XPO1	XRCC5	HNRNPF	AURKB	WDR3		ARID1A	PRKACB	DNMT3A	DNMT3A	KIT	RPL22	NPLOC4	NUP85
BAX	BUB1	TFIP11	EP400	MEN1	EIF3G	NCL	IMP4		GM9174	RXRA	ILF3	ILF3	CACYBP	RPL14	WAPAL	NUDT5
THRB	RXRG	GTF3C1	SNRPD1	TET1	RAN	LEF1	SF3A3		MED16	TLR4	KRT1	KRT1	MTA1	ELAVL1	KIFAP3	DCTN4
IKBKB	DLX5	RAN	NKRF	HSPA9	SSB	SIRT1	MCM7		PDS5A	DNM1	AP2B1	AP2B1	PPARG	SMARCD1	KIF3B	ALG2
TCF4	RBM39	EIF2S1	PRKDC	RHEB	ANP32B	UHRF1	RAD21		RBBP7	DNMT3A	RANBP2	RANBP2	ENO1	MAD1L1	LMB1	PDS5B
DNMT3B	PPARGC1A	YWHAB	DNM2	LIN54	RPL3	DTL	SMC2		CPNE1	EEF1A1	HDAC2	HDAC2	UBB	MYO1E	ERCC6L	PPP2R5D
PPARD	TLE1	TET1	PTGES3	CPNE1	RPL10	CCND1	POLA1		TUBA1B	ITCH	PHC1	PHC1	DPYSL2	RAD23B	MZT2B	TUBGCP2
ZFPM1	PIN1	TNPO1	BAZ1A	AURKA	PDS5A	CTBP2	SHPRH		ENO1	NACC1	CEP290	CEP290	SYP	NFKB2	TUBGCP4	FBL
DLX1	SMARCC2	STUB1	DIMT1	ATXN3	WDR33	GRIN2B	TMF1		CD40	CUL5	MTA3	MTA3	SHC1	DDX17	TUBGCP5	ORC5
ERCC8	MAX	KRT9	RRP9	POU2F1	ZCCHC8	EPC1	CHMP5		CEBPA	MKI67	KDM2B	KDM2B	IRF7	PHC1	TUBGCP6	PTGES3
AKT1	KIT	GATAD2B	SP1	SMARCB1	CCNE1	KIT	ZC3H15		RHOA	HIST2H2AC	CLTC	CLTC	MYH9	RANGAP1	SPC25	RPS27A
MAPK8	HSPA9	LMNB1	ERCC3	GRB2	IKZF1	SMARCB1	LUC7L		CBX3	RUVBL2	PHB2	PHB2	BUB1B	ESRRB	SGCD	TUBGCP3
NOTCH1	TET1	XPO1	RBM39	IRAK1	MAX	CTCF	SRP68		SSBP4	RPL4	YWHAB	YWHAB	CEP170	JARID2	PIAS1	GTF2E2
ABL1	MAPK14	EP400	TOP1	LGALS3	RPS24	DDX5	FTSJ3		FBXW7	ANAPC7	HIST1H1C	HIST1H1C	CEP350	ACTN4	EHMT2	MRPL43
XPO1	ZWINT	SNRPD1	KRT8	PAFAH1B1	CDK4	NFATC1	PPAN		ITPR1	ATP5A1	KPNB1	KPNB1	LIN7C	RPS27	YWHAG	RPL32
CDC27	HCFC1	NKRF	PLK1	RBBP7	HNRNPA0	COPS8	PRKDC		SOD1	SMARCB1	TRRAP	TRRAP	SFPQ	PAX3	PRKAA1	PRKCSH
GPS1	CEBPB	KRT42	CSNK2A1	RAG1	E2F1	PRPF19	POLR1A		BTRC	RIPK1	TCP1	TCP1	FOS	NSF	LEO1	ADRM1
ANAPC7	NACA	KRT15	PCGF5	LPXN	FUS	CRNKL1	NUP62		HDAC4	ZBTB16	BAX	BAX	FCHO2	EWSR1	HSP90AB1	NUP160
KAT5	GMNN	TUBA1A	PFN1	NUP88	RAD50	DUSP3	CEBPZ		PRKACA	ZFP42	MSH6	MSH6	PPP2CB	ACTN1	PSEN2	SNRPB
RBM39	TAL1	PRKDC	SET	EDC4	SF3B3	GBP2	RFC1		RXRA	SYNCRIP	FLNA	FLNA	TPM1	XAB2	DLX1	SEH1L
NUP88	NFKB1	DNM2	POLD1	PRKACA	WWP2	E2F6	DUT		GATA4	RAI14	SFPQ	SFPQ	LIPC	CCT8	HSPA1B	COPS7B
TARDBP	RUVBL2	PTGES3	2610301G19RIK	EMX1	NSD1	PABPC4	FBXO5		BAX	HNRNPH2	SKP1A	SKP1A	CEP72	RRP12	INPP5D	OLA1
STAG2	TNFAIP3	BAZ1A	CSE1L	BCL2	MKI67IP	BTBD10	PPIG		STAT1	PXN	MATR3	MATR3	ATXN3	BMI1	NCOR1	VPS26A
CRY2	EP400	DIMT1	MAK16	JUNB	GSC	TAF1B	TSG101		FYN	KIT	BMI1	BMI1	PRKACB	USP21	YWHAH	ORC2
UHRF1	XPO1	RRP9	PWP2	TNFAIP3	TCEB1	TLE4	PPP2CB		AKT1	RPS27A	EIF3A	EIF3A	ZW10	PCNA	PBRM1	SEC22B
UBTF	ITCH	SP1	NOL10	HESX1	SALL1	CCT5	IPO5		NR0B1	AURKB	PTGES3	PTGES3	TTC21B	COPA	LIN7C	RPS16
NCL	ITPR1	ERCC3	BOP1	TRIM35	TET1	RANGAP1	TSR1		SOX10	DCTN1	SMC1A	SMC1A	CEBPB	MTA3	CHUK	GCK
MORF4L1	CDKN1A	RBM39	WDR3	TSG101	HNRNPM	NFE2	RPS10		ANAPC5	EP400	ICT1	ICT1	MAP3K7	NDN	DVL3	PPIE
ARID1B	MYC	TOP1	IMP4	ITSN1	RAD23B	WWP2	RRM2		DCTN1	CEP76	MRPL22	MRPL22	SNW1	SIN3A	SOX2	PHB2
SHOC2	PPARD	PLK1	FTSJ3	NFKBIZ	EIF3L	PPP2CB	SLU7		SIRT2	DVL2	CCT2	CCT2	PRKCSH	CCT6A	FBXO32	SOD2
GLI2	PRKCZ	PRKCB	CEBPZ	ABL1	DDX17	SMARCD1	RANGAP1		ANAPC7	MBD3	EIF2S1	EIF2S1	UBTF	MMS19	COPA	IGHMBP2
USP2	CCNE1	KRT77	RBM19	ERBB2	STAT1	EYA1	CCNC		CNOT3	HNRNPK	CCT7	CCT7	FYN	USP9X	HOMER1	KARS
PPARGC1A	SHOC2	PCGF5	TBL3	ZBTB3	RUNX2	DYNC1H1	BAZ1A		FCHO2	ANAPC5	MYH9	MYH9	PHB2	MAP2K3	UHRF1	POLK
TLE1	UBTF	CSNK2A1	DDX56	LIMK1	CBX8	UBE4B	NUP188		NCL	AKT1	MAD2L1	MAD2L1	COPS2	RPL27	SMARCE1	RRP9
TET1	CRY2	NSF	NOC4L	FANCC	WDR5	XAB2	RAD50		PCBD1	TCEB2	HCFC1	HCFC1	BRCA1	HNRNPA0	COPS8	XPNPEP3
SERBP1	NOTCH1	PRKAR2B	RBM28	NEDD8	CSNK2A1	SNRPD1	MDH2		ZBTB16	IQGAP1	PBRM1	PBRM1	RYBP	SMAD4	PARP1	RRM1
DLX5	NUP88	DSG1A	PAPD4	ZFP473	HNRNPC	CBX7	LUC7L3		MKI67	JARID2	CNOT1	CNOT1	EGFR	PCBP1	UFD1L	TRRAP
SERTAD1	HNRNPH2	POLD1	DDX19A	UBE2E3	TRIM25	ZFP446	PFDN5		CBLB	NCOA1	CAPZA2	CAPZA2	MKS1	MEN1	NTRK1	TBP
ATF7IP	NUP98	2610301G19RIK	RBM5	COTL1	RPS9	HDAC6	BUB1		PLEC	CTNND1	TARDBP	TARDBP	MYH10	CUL1	CREBBP	RSL1D1
TRIM69	GTF2A1	CSE1L	INTS3	RERE	HNRNPA2B1	PPARG	RBM39		LDB2	NEDD4L	CCT4	CCT4	FLNB	NUP188	HDAC3	TCEB1
CPNE1	NSUN2	MAK16	SLTM	UBE2W	MARS	EIF3A	NCAPD2		ITCH	SPNA2	RPS27A	RPS27A	TUBB3	ERH	TRAF3	EIF5A
ANAPC2	ZMYM2	PWP2	ISG20L2	NFATC3	RARS	STAT5A	CLP1		NACC1	MAP3K1	PPP2CB	PPP2CB	IKBIP	CCT3	DLG3	AP2M1
GLI3	NR3C1	NOL10	DDX51	GMEB2	REST	RUVBL1	HMBS		KPNA2	FBXW7	HNRNPA1	HNRNPA1	CATSPER1	DNM1L	PPP2CA	USP7
EYA1	FYN	BOP1	DHX36	FAM175B	DIMT1	SF3B1	RBM19		SSBP2	SSB	VDAC3	VDAC3	FGF2	EIF3A	TCF12	MSH2
CCNE1	SF1	WDR3	KIF20B	FBXW7	ZMYM2	RPL5	UPF1		GSK3A	CCND1	SPNB2	SPNB2	SERPINA1A	TJP1	RAF1	DDX39B
MYB	RIF1	IMP4	CLK3	PIAS1	NCAPD2	SIX1	PSMD9		PSEN1	ZWINT	TRP53	CDC5L	RGS9	VDAC2	CDKN1B	GTF2E1
SRF	SERTAD1	FTSJ3	RBM8A	CARM1	PAK2	ERBB2	CPSF3		CRKL	CTBP2	CDC5L	TRP53	SOD1	RPS5	APC	GAR1
TNFAIP3	KAT5	CEBPZ	HNRPLL	DHX9	SNRPD1	TFDP1	CDC40		MYC	SMARCA5	HELLS	HELLS	KIF23	RPL7A	MTA3	TAZ
ID3	DMAP1	RBM19	DMAP1	MYOCD	HSPH1	SMAD5	KIN		NOTCH1	CTCF	SRP19	SRP19	MPRIP	RPL27A	PSMA2	CUL4B
TAL1	SP3	TBL3	PCBP1	SERTAD1	CTBP2	ZBTB16	SRP72		AR	MIS12	CAPZB	CAPZB	AKT1	RPL18	DTL	MSH6
FYN	TRIM35	DDX56	SNRPD3	ARNTL	RPS14	YWHAB	SSB		DLG1	ANAPC1	STAT3	STAT3	SHH	COPB1	NDN	EIF4G1
CEBPB	UBE2N	NOC4L	STK38	TBX21	IARS	PSMA2	NUP214		RIPK1	BAX	PFN1	PFN1	MYBBP1A	CDK4	PPP3CA	TUBG1
SALL1	ATF4	RBM28	EIF3L	MECP2	STAT5A	POU2F1	PSMA5		EMX1	DNAJA1	PRKDC	PRKDC	MAP2K1	MPRIP	GRIA2	SF3B2
PHC2	GMEB2	PAPD4	CCAR1	CAND2	SMARCA1	ATF4	EIF2B5		CHUK	CRY1	CAPZA1	CAPZA1	PCDH15	ITPR1	ACTG1	ORC3
NKX2-5	MYB	DDX19A	CBLB	KDM2B	HNRNPD	SYNCRIP	NIPBL		PBX3	CDC27	PCGF6	PCGF6	MIS12	CNN3	DNMT3B	ICT1
MSX1	MIXL1	RBM5	EIF3G	NUP214	HUWE1	SMARCC2	IPO7		RPS3	EMX1	RANGAP1	RANGAP1	SMC5	TPI1	MARK3	BRAP
OTX2	PRMT1	INTS3	FANCD2	IQGAP1	RPS3A	NGLY1	SF3B5		NUP98	TRAF3	DNMT3L	DNMT3L	COPA	PDS5A	ZFPM1	MAD1L1
PRMT1	KAT2A	SLTM	SMARCB1	RAD18	CARM1	BRCA1	POLR2J		CDC27	GM9174	TPM1	TPM1	CANX	RPL5	SCMH1	GCN1L1
CCNB1	SMARCD3	ISG20L2	FUS	MAPK8	SUPT5H	YWHAE	PSMB3		EEF1A1	SUFU	RUVBL1	RUVBL1	NCL	AHCTF1	MLST8	RAD51
NR3C1	STAG2	DDX51	KPNA4	NFKB1	CBL	PCNA	SND1		MAD2L2	CLOCK	ORC1	ORC1	ASH2L	SF3A1	WHSC1	YEATS4
CDKN1A	LDB2	DHX36	SUMO1	GTF2B	EIF2S1	SET	NOP10		BUB1	ARHGEF7	GAPDH	GAPDH	CUL4A	PSMD11	VPS16	GPI1
RUVBL2	ID3	KIF20B	PDS5B	CCDC101	UBTF	PPP1R10	NOC3L		ACTR1A	ATXN3	SUZ12	SUZ12	CASP3	EP400	HAUS7	DCAF7
FZR1	MITF	CLK3	EIF3A	ERCC8	CAND2	AES	PWP1		UBE2N	MYC	CTNND1	CTNND1	PRKDC	NOP14	SUZ12	HSPA8
LEO1	WWP2	RBM8A	NOP2	YY1	COPS8	COPS2	USP39		KDM1A	CRKL	CPSF6	CPSF6	IRS1	1110037F02RIK	MAPK13	TOP1
NUP107	ANAPC5	HNRPLL	CFL1	SHC1	GATA6	AXIN1	PRPF3		EPS15	SMARCD1	PSMC2	PSMC2	PARK2	LAS1L	CEP290	FARSB
HSPA9	MAPK8	DMAP1	NXF1	ZSCAN2	EIF5A	ACTR1A	CHAF1B		SFPQ	EPS15	HYOU1	HYOU1	EPS15L1	ZFP326	WNT1	TIPIN
COPS6	ABL1	PCBP1	EEF1A1	IRF7	TOP2A	HSPA5	STAG1		DNM1	ACTR1A	GATA4	GATA4	DVL2	MYEF2	HELLS	RPS6KB1
TCEB1	NKX2-1	SNRPD3	EIF5A	TCF4	RHEB	YY1	PCNA		CCDC64B	RAD21	CTCF	CTCF	UBA1	NHP2L1	EFTUD2	PAFAH1B1
SF1	GLI2	STK38	MORC3	CDH2	GLI2	TGFBR1	MPHOSPH10		CLOCK	UBB	DDX21	DDX21	ARRB1	CCT2	BIRC3	XRCC6
ATXN3	BAX	RAP1A	TUBG1	RXRG	STAG2	CDKN1A	COTL1		HNRNPF	DLG1	SMC3	SMC3	CSNK2A1	RPL23	RNF11	DAP3
SMARCC2	MLL2	PRKCC	CEP290	NR0B2	PAX6	MDM4	POLI		SUMO2	CD2AP	JARID2	JARID2	SOX2	CTNNA1	COPS3	NXF1
C1QBP	PPP1CB	DLGAP1	TPT1	MMS19	GATA3	ASCL1	DDX54		TRAF3	RPLP0	CCT3	CCT3	SMARCB1	DNM2	MYOD1	EEF1B2
POLR2I	C1QBP	SHANK2	AEBP2	WHSC1	EP400	TRIM28	ABT1		ZFP42	PAFAH1B1	RPGRIP1L	RPGRIP1L	CBX3	RPL3	CHD4	GMPS
EP400	ANAPC7	EIF3L	NUMB	FGFR1OP	KPNA4	BCL2	ATXN3		AURKB	CDC5L	CTTN	CTTN	BMP4	RPL18A	9830001H06RIK	CACYBP
KAT2A	TCF4	CCAR1	HNRNPA2B1	SFPQ	LBR	POLR1B	SRRM1		CEP170	RPL11	EHMT2	EHMT2	TUBG1	RPL32	FOS	MUS81
SYNCRIP	IKBKB	CBLB	SMARCE1	SMC1A	MSX2	PAX3	ITPR1		SMARCA5	ARNTL	CCT5	CCT5	HCFC1	ANP32B	ZAP70	DCTN2
DPF2	TRIM24	NOS1	HNRNPC	NRIP1	DDX21	GLI3	SMARCB1		SMARCB1	CPNE4	MOV10	MOV10	NCOR1	RPL10	MAP3K1	RBBP4
HNRNPF	TOP2A	NPM1	GATA1	RMI1	PSMC2	LASS2	GAR1		GMNN	LEF1	PPIA	PPIA	CCAR1	HSPH1	NGFR	ANAPC5
ITCH	HOXA2	EIF3G	ANXA5	SP2	EZH1	SOD1	RPS25		PFN1	SOD1	MAD1L1	MAD1L1	RAN	HUWE1	PHC2	DCTN6
HCFC1	SETDB1	PTK2B	RAD50	SUFU	EIF3A	ITCH	GTF3C3		CTNND1	LIMS1	MRPS22	MRPS22	SMC6	TRIM35	TUBB4B	AP1B1
CASC5	DDX21	FANCD2	MYH9	NACA	SF1	PLK1	SET		RAF1	NUMB	MSH2	MSH2	GLI2	ACTR3	NUB1	COPS8
PRKCZ	CCNB1	RPGRIP1L	RPS10	UBP1	CDKN1A	PML	TOP2B		HIF1A	PSEN1	SUPT16H	SUPT16H	TRIM71	PPIA	RXRA	HIRA
NACA	GLI1	SMARCB1	EIF3K	ANAPC7	NXF1	PRKDC	NUP88		NCOA1	PFN1	RBM14	RBM14	NR5A1	RRP9	CUL4A	WARS
MIXL1	PHC2	FUS	NEK9	RPL4	TBP	MATR3	ATP6V0A1		LEF1	CSNK2A1	CBLB	CBLB	ACTN1	LIG3	ILF3	PRDX5
TP53	CIITA	KPNA4	MYOD1	STAT5A	PDS5B	MSH2	UTP20		VPS18	COPA	UBE2N	UBE2N	ARID1A	KIFC1	EIF2C2	NGLY1
RAI14	CDK6	SUMO1	RPS3A	COPS2	THRAP3	RFC5	GCH1		RUVBL2	ITPR1	PDS5A	PDS5A	NR0B2	INVS	AQR	DDX42
RPS3	PCGF2	PPP2CA	HNRNPD	MLLT10	PRPF19	RFC4	TARDBP		RPL4	ASH2L	ERH	ERH	GAPDH	RHEBL1	AEBP2	TMEM115
PPP1CB	BCLAF1	PDS5B	CRNKL1	NR5A1	SOCS1	ILF2	CPSF2		NSUN2	HSPA2	COPB1	COPB1	RUVBL2	RPSA	SGTA	MRPS9
VEZF1	UHRF1	EIF3A	NUP107	HIST2H2AC	WIZ	SUPT16H	XRCC6		SMC3	CHUK	IGF2BP1	IGF2BP1	TRP53BP1	APEX1	VPS29	DDX27
SETDB1	TCEB1	NOP2	SETX	RYBP	TSR1	RBM14	SMC6		GPS1	NOTCH1	VDAC1	VDAC1	MAPK8	RPS23	2210018M11RIK	GARS
SP3	GPS1	CFL1	PRPF19	BCLAF1	NOP2	SUPT6H	NCAPH		CSNK2A1	TNFAIP3	FLNB	FLNB	IFT46	RPS24	ZFP462	NUP133
MAPKAPK2	MEIS2	NXF1	SUPT5H	PBX4	STK38	NUP93	FBXW7		DCTN2	KSR1	GRIN1	GRIN1	RPS3	HNRNPA2B1	L1TD1	MRPL49
PCGF2	NR1I3	EEF1A1	PRDX1	SUDS3	RPS10	ZFR	IKBKAP		RAD21	AR	AP2M1	AP2M1	STAT1	HSPB1	CHORDC1	DCTN1
HNF1A	PPP2CB	EIF5A	MGA	STAG2	SMC4	IGF2BP1	HEATR1		STAG2	CSF1R	MARK2	MARK2	PPP1CB	MYD88	PROP1	SEC61A1
MITF	MSX1	MORC3	EFTUD2	FLNA	MRE11A	PCGF5	STIP1		EP400	MAP2K1	RAC1	RAC1	GNAI3	COPB2	PTMA	TIMELESS
GLI1	GTF2E2	TUBG1	AQR	ZMYM2	MCM6	NUP155	UBE2N		CRY1	SGOL2	DNMT3B	DNMT3B	LIN54	CDKN1A	FBXW8	CTPS
CCNA2	CCND3	TPT1	ACTL6A	SUPT5H	ZFP219	CUL4B	ANAPC13		SIN3B	SOX10	MYH10	MYH10	PER1	GNAI2	NFE2	ETF1
CHUK	ANAPC1	AEBP2	RPS7	EHMT2	TNFAIP3	CHD7	SMC5		UHRF1	SHARPIN	RING1	RING1	GMNN	RPS7	DOK1	ASNA1
CDK6	GTPBP4	HNRNPA2B1	TCEB1	RANGAP1	TPT1	DIDO1	ESD		AP2B1	RYBP	ZFR	ZFR	GTF2E1	CASP3	PBX1	FEN1
TNFRSF1A	NKX2-5	HNRNPC	LBR	AHR	PRUNE	EIF6	GTF2H3		RAI14	DVL1	SF3A1	SF3A1	RNPS1	HSP90B1	SRSF3	COPS7A
CCND3	GATAD2A	SMARCE1	RPSA	BMI1	KPNA1	NOL6	GINS1		SGOL2	PURA	CUL1	CUL1	SUPT5H	HNRNPL	KEAP1	VPS33B
STAT5A	RPL6	TUBA4A	DHX15	CCAR1	SNRPD3	DDX27	SMARCC2		ARNTL	GZMB	TUFM	TUFM	KDM1A	RPS25	PXN	PDCD6IP
MLL2	HIST1H1A	ANXA5	HNRNPUL2	PDS5A	CACYBP	NVL	BAZ1B		CBX5	PHB2	EEF1B2	EEF1B2	CLP1	HK2	CD2AP	DERL1
HOXA2	GLI3	GATA1	SF3B3	TUBA1A	MORF4L1	TEX10	SPC25		MAP3K1	CPNE1	FUS	FUS	MAP2K3	KIF11	PLK1	IARS
MYOCD	MAPT	MAP2K2	TRAF6	TIMELESS	SSBP3	INTS1	TBL3		NPHP3	ASAP1	AP2A1	AP2A1	PDS5A	LRRC40	CAPZA2	DTYMK
CREB3L4	TP53	RAD50	SPNB2	DLX5	TSG101	DMAP1	AATF		SOX8	ARID1B	RAN	RAN	JDP2	SMCHD1	CUL7	CHORDC1
NR5A1	HOXC12	EIF3K	THRAP3	ATF7IP	SLC2A1	HNRNPA0	CSTF3		MAPK3	MYH9	SF3B1	SF3B1	SLC34A1	NUP93	VPS35	EIF4E
PRKACB	RPLP0	NEK9	MCM7	AP2B1	PRMT5	SUPT5H	GINS4		CCND1	PCBD1	KRT10	KRT10	NUMB	NFE2L2	COPS4	ATP5B
CTR9	CDC27	MYOD1	KPNA1	RFPL4	DDX24	LBR	ATRX		SERBP1	SFPI1	POLR2B	POLR2B	SIN3B	VAT1	LRP1	ELP3
RAN	GNL3	HNRNPD	OLA1	SNW1	PATZ1	ZFP219	UTP18		CEP55	EPRS	SMARCD1	SMARCD1	NAP1L2	AR	RNF31	ANAPC4
GTF2E2	RPL5	CRNKL1	HDLBP	LEF1	PIK3C2A	PRUNE	ASCC3		HIST2H2AC	RPLP2	IGHM	IGHM	NUP88	PAICS	REST	PHGDH
EEF1A1	OTX2	NUP107	RPL9	TP53	CEBPA	DDX18	TAF10		CITED4	YY1	ACTR1A	ACTR1A	AHNAK	SUPT5H	GSK3B	AP2A2
TOP2A	FZR1	SETX	SNRPG	HNF1A	GATA1	BAZ1B	MDN1		TSG101	SLC25A3	TUBG1	TUBG1	IGFBP7	KIF5B	PARD6A	EEF1A1
DMAP1	CPNE1	HOMER2	KPNA6	CTBP1	CRNKL1	IPO9	POLR2D		SSB	PHC1	PCBP1	PCBP1	CDC5L	PCGF2	NFKB2	DDX17
MAD2L2	HNRNPM	PRPF19	REST	BTRC	ARNTL	APRT	RNF10		NDEL1	ZFP292	PDCD6IP	PDCD6IP	ATM	BCLAF1	PPP1CC	AMFR
NUP62	HNRNPK	EFTUD2	IKZF1	MAP2K1	KIT	XRN2	CCNH		APH1A	STAG2	CNN3	CNN3	SMARCD1	NOL10	SP3	POLD1
PPP2CB	ACTL6A	AQR	CHCHD3	GNAI2	EFTUD2	PRKAG1	NVL		MAP2K1	SLC25A5	CCT6A	CCT6A	RGS7BP	MTF2	NUP88	NSA2
UBE2N	TIMELESS	SUPT5H	WAPAL	SOX15	AQR	DHX15	APEX1		DNAJA1	YWHAQ	LIG3	LIG3	GNAQ	PTBP1	VPS9	RFC2
ANAPC13	RPL23	JUP	SMAD3	HIRA	ATF2	VPRBP	NHP2		LIMS1	HNRNPM	FAR1	FAR1	GRIK1	RHEB	RPTOR	MYBBP1A
DDX21	POLR2I	MGA	NDUFA13	PURA	NACA	SNRPG	CNOT3		NUMB	RPL7	KRT8	KRT8	WNT11	CSE1L	ATM	LARS
MAPT	COPS6	TCEB1	HIST1H1E	GLI3	SF3A3	CHD5	TAF6		INSR	EIF4A1	EIF3I	EIF3I	MYO5A	ACTC1	DHX9	RPS8
BCLAF1	CCNA2	LBR	IPO9	PHC2	GATAD2B	CAPN2	PPIL2		MYH9	KAT2B	GSN	GSN	CDK4	TFCP2L1	EEF1A2	NAT10
EPC1	TRRAP	ACTL6A	NSD1	ZFP110	CFL1	SART1	DDX46		LIN7C	PRMT5	HSP90B1	HSP90B1	MYB	SH3KBP1	EPS15	IQGAP1
SMARCD3	HNRNPA0	DHX15	FBL	AURKB	EBNA1BP2	FBL	CTNNBL1		HSPA2	RHOA	THOC4	THOC4	KPNB1	AKT1	IL6ST	XRCC5
VHL	PRKAA1	RPSA	DKC1	RXRA	BRAF	DKC1	CPSF1		CBX2	CRY2	SSRP1	SSRP1	MED16	SLC25A13	RBX1	SF1
MEF2C	AKT1	HNRNPUL2	NOP58	RPS3A	DDX18	NOP58	ZFP593		TNFAIP3	CBX2	AHCTF1	AHCTF1	CTNNA1	BCR	ZFP42	TCEB3
TET2	LEO1	SF3B3	BPTF	DNM2	BAZ1B	PHF5A	PUS1		PURA	MAPK3	TUBGCP3	TUBGCP3	ZBTB16	CCNE1	CBLB	RPL30
WWP2	ZFP219	MYH9	SMARCA1	NOTCH1	IPO9	SNRPF	DDX56		MBD3	FCHO2	NFKB2	NFKB2	RASSF1	SRC	ABL1	RFC3
RIF1	MKI67IP	THRAP3	EIF3E	CDX2	FBXO32	DDX42	CAND1		CSF1R	NCOA2	ILF2	ILF2	GNAI2	DBN1	OGT	ACTR3
TRIM35	SF3B1	KPNA1	DDX18	MAP2K7	MCM2	PNO1	XPOT		SMAD5	KRT1	RAI14	RAI14	POC1B	PPP1R9B	TLE1	NCSTN
HNRNPH2	MAPK3	OLA1	BAZ1B	CDX1	SEC13	NIPBL	NOM1		SFPI1	NFKBIA	KIF4	KIF4	STK38	RING1	SMARCB1	TOP2A
SMAD9	PBX2	HDLBP	COPS8	SH3KBP1	EPS15L1	NUP85	FANCI		PRMT1	DHX9	RFC5	RFC5	CNOT1	THOC4	SFRP1	DIMT1
DAXX	MEN1	SNRPG	MMS19	CLOCK	ATP6V0A1	NUP160	SF3B4		MYOCD	PRMT1	RFC4	RFC4	NID1	RPL10A	DLG1	RPF2
ZMYM2	LUC7L	CDH1	RHEB	MITF	ADD1	NUP133	SUGT1		PRMT5	CUL2	NOP14	NOP14	MTAP1B	DERL2	SFPQ	PELO
TRIM24	DVL2	KPNA6	NCAPD2	SSB	NRIP1	SAP130	CNOT7		XPO1	BUB1	1110037F02RIK	1110037F02RIK	MSX1	SNX8	YY1	CKAP5
BACH1	HIST1H1C	REST	PAK2	HNRNPH1	RPA1	KLF5	KNTC1		ATP5A1	RCN1	LAS1L	LAS1L	AP2A2	FMNL3	MAD1L1	OGT
MEIS2	MAPKAPK2	IKZF1	CAND2	NAP1L1	SGOL2	BRMS1	SMC1B		SMC1A	INSR	ZFP326	ZFP326	ATF4	CORO1C	KIF5B	PARK7
PBX2	PIAS3	WAPAL	MRE11A	RARG	PRPF4B	POLK	FANCD2		RPS27A	WHSC1	MYEF2	MYEF2	MCL1	PHGDH	STAG1	FARSA
PIAS3	SRF	SMAD3	BRAF	TRIM27	WDR12	RNF111	UBC		TUBGCP3	GNB2L1	PRKAA1	PRKAA1	ACTR1A	TRIM25	DUSP1	PSMC5
HIST1H1A	STAT5A	HIST1H1E	NIPBL	PIN1	EGFR	POLI	STAG2		IQGAP1	DCTN2	NUP214	NUP214	CFL1	TMOD3	EIF3H	PSMC6
GTF2A1L	CREB3L4	IPO9	COPS3	MAP3K2	CCND1	SMARCD3	CDC6		SMARCD1	IKZF1	VDAC2	VDAC2	STAG2	RUVBL1	CAMK2B	DHODH
PBX4	SSB	VCP	PPP1R9B	BPTF	DDX3X	FOXO3	TMEM115		UBB	HSPD1	DBT	DBT	AHI1	MKI67IP	ARID3B	ABCF2
CIITA	PRNP	NSD1	HNRNPH1	LHX9	C130039O16RIK	FANCI	PRKAG1		CRY2	SMC1A	DCTN1	DCTN1	CPNE4	NKRF	SALL3	STX7
HOXC12	VEZF1	FBL	DNAJB11	ID2	DPY30	BRD8	UCHL5		ASH2L	TARDBP	DDX41	DDX41	RUNX2	MYL12B	ZBTB2	WDR43
TRIM63	IQGAP1	DKC1	COTL1	IGHMBP2	SENP3	PLRG1	UTP15		STX1A	CDH1	RALY	RALY	TCP1	RPS9	MBTD1	MRPS7
DMRTC2	SIX1	NOP58	SART1	MYB	APRT	NR3C2	C1QBP		CTBP1	HIF1A	HADHA	HADHA	E2F1	RPL37A	EHMT1	LUC7L3
HOXD12	MEF2C	BPTF	YY1	CASP3	XRN2	MYSM1	WDR18		ARID1B	TMOD3	BCLAF1	BCLAF1	CDKN1B	RPL19	ZFP143	ATP6V0C
NAP1L2	SUZ12	SMARCA1	WDR33	MYC	PRKAG1	FLT1	PPP1R7		HNRNPK	KHDRBS1	WDR18	WDR18	TMSB4X	SGPL1	KATNB1	DCAKD
NSUN2	EPC1	EIF3E	ZCCHC8	NR4A1	KPNA3	YEATS4	POLR2I		MZT2	RAF1	UBE4B	UBE4B	CAV3	RPL24	ARC	MRPL3
NR1I3	HNRNPD	DDX18	ARL2	PAK1	HIST1H1E	TAF9	IPO4		SYNCRIP	APH1A	DDX39B	DDX39B	PCBD1	RPL21	GON4L	NUDC
MAPK3	WAPAL	BAZ1B	PRUNE	SKIL	COPS3	GRHL2	UTP3		PPARA	BIRC3	PPP1CB	PPP1CB	XPO1	HSD17B12	KDM5B	NUP43
GRIN1	DAXX	COPS8	TTN	PSME3	PPP1R7	CXXC5	NOSIP		KSR1	GPS1	MTF2	MTF2	COL4A1	ARHGDIA	ARID2	VPRBP
SF3B1	GADD45B	RHEB	VPRBP	COPS5	WAPAL	PPIG	PTEN		SUPT5H	HOXA9	DSP	DSP	UHRF1	MLLT4	GRM1	DMAP1
KPNB1	ATXN3	NCAPD2	EPS15L1	PFN1	PRDX1	RELB	KIF4		ARHGEF7	SOX8	ALB	ALB	ENAH	EHMT2	KATNA1	HSP90B1
TRRAP	HOXD12	PAK2	EBNA1BP2	ID3	DHX15	CAMK1	BLM		DAB1	NACA	HNRNPL	HNRNPL	MLLT4	PSMC2	EPS8	TIMM50
TSG101	TRIM63	CAND2	DDX3X	PLEKHO1	NGLY1	GHR	DDX1		KAT2B	CDKN1A	HK2	HK2	PTK2B	USMG5	TFCP2	SCFD1
SSB	BACH1	MRE11A	PSMC2	HNRNPF	VPRBP	ZFP143	RCL1		HNRNPH2	SSBP2	KIF11	KIF11	SPAG5	RPL8	CWC15	KRR1
SUZ12	ATF7IP	BRAF	NFE2	PPARA	NUP107	BECN1	WRNIP1		NCOR2	GSK3A	LRRC40	LRRC40	APP	RPS11	CCDC12	EMG1
TFDP1	EYA1	NIPBL	NUP85	POLR2B	MECP2	NUSAP1	DLST		HOXB8	KPNB1	SMCHD1	SMCHD1	PFN1	RPS2	ACAA2	PPP2R4
HIPK2	HNF1A	COPS3	NUP160	GRIN1	MED16	PDGFRB	KPNA6		GZMB	CBX5	TUBGCP2	TUBGCP2	FLOT1	FAR1	COPS7B	STUB1
MEN1	TET2	PPP1R9B	NUP133	RUVBL1	SNRPG	PSMB4	NOC4L		SPNA2	NPHP3	ATP5B	ATP5B	MIB1	MOV10	SHC3	MAK16
PFN1	THRA	KRT78	ACTN4	RUVBL2	ACTL6A	IIGP1	DNAJC2		ZFP292	GRIN2A	PGK1	PGK1	SHCBP1	PCGF6	DLG2	RPL31
HSPA2	FOXH1	MYH10	SMARCAD1	HMGA2	IRAK1	CHD1	UCHL3		ANAPC2	CTBP1	NUP188	NUP188	EYA1	PAX6	BIRC2	WDR46
NEUROD1	CTR9	COTL1	TOP2A	THRAP3	GLI1	KLF13	VPS25		PHB2	NDEL1	ELAVL1	ELAVL1	UBE2L3	PSMD1	PLCB4	BRIX1
THRA	HSPA4	SART1	PHF5A	ZIC2	SMARCAD1	TBX5	EXOSC10		SNAP25	CYLD	MAP2K1	MAP2K1	CDC20	RALY	LRP5	RPS19
UBP1	ANAPC2	CSF1R	SNRPF	HADHA	HIRA	ZBTB43	CD2BP2		IFT88	STX1A	PAICS	PAICS	ZFP513	PER1	MPP5	RQCD1
RASSF1	RAN	YY1	DDX42	MTA2	SUMO2	SNAI1	LTV1		MAX	ARHGEF2	TLN1	TLN1	SNAP25	CRNKL1	LMX1B	MECR
ERBB2	KPNB1	WDR33	IMPDH2	PIAS2	EIF3E	MUC1	PPID		TBK1	TCF12	NUP88	NUP88	SSB	JUN	FBXO5	UBE2I
ID2	DLX1	ZCCHC8	CAND1	SMARCC2	AEBP2	SS18L1	PRKAA1		YY1	GTPBP4	ITSN2	ITSN2	CUL5	EIF3L	NFKBIB	DICER1
HHEX	NR1H3	EPS15L1	DUSP3	HSPB1	SETX	SRRM2	DUSP1		PHC1	RPL6	NUP93	NUP93	DNAJA1	RPS3A	TEAD2	PSMD3
LHX9	RUVBL1	ARL2	PCM1	RNF14	EIF3K	ACTL6B	EME1		HDAC5	PPIA	SNRPD1	SNRPD1	RHEBL1	DNMT3L	MZT2A	MCM2
HAND1	GTF2A1L	PRUNE	HSPH1	XIAP	ANXA5	MED24	VPS36		NCOA2	RPL14	HNRNPA3	HNRNPA3	NXF1	LRRK2	VANGL1	SKIV2L2
AES	UBP1	VPRBP	CARM1	PHF17	CHD5	CCNC	PSMB6		TRP53BP1	CCNE1	TPI1	TPI1	NR3C1	CHCHD3	PELI2	PSMB1
FOXH1	PBX4	EBNA1BP2	SGOL2	IKZF1	TRIM63	MED4	PBRM1		ATF4	RPL22	RUNX1	RUNX1	FBXW7	IKBKG	MBIP	NMD3
ISL2	HHEX	DDX3X	GNAI2	IRF9	HIST3H2A	MED23	PABPC1		NFKBIA	RPL27	GM9846	GM9846	ATP5A1	TUBG1	VPS26B	TUBGCP4
HIST1H1C	RNF14	PSMC2	CAPN2	ETV6	DAB2	IKZF3	U2AF2		TCF12	RPLP1	TMOD3	TMOD3	ABL1	CUL2	VPS26A	SAE1
DBP	VHL	NUP85	SLC25A22	DLX1	NAP1L1	JMJD1C	MAGOH		NFKB1	RANGAP1	CCAR1	CCAR1	KRT1	ALB	TAF1A	CUL3
HOXD13	HOXD13	NUP160	ATP6V0A1	DGKZ	IMPDH2	SYN1	CAD		CASP3	NR3C1	PHGDH	PHGDH	CITED4	RARS	TAF1C	MZT1
ZFP110	TFDP1	NUP133	MGST3	DMAP1	CAND1	PRPF31	GTF3C5		TCF4	RPS6	PCBP2	PCBP2	MARK2	HELLS	BLM	FCF1
HOXA11	HIPK2	NFE2	APRT	NCOA1	MYST1	FOSB	GLTSCR2		CDH1	EEF1D	PFKL	PFKL	RBX1	NID2	RMI2	DLD
RUVBL1	BARX2	SMARCAD1	XRN2	PDX1	ARID3B	CTNNBIP1	MED31		POU2F1	RPL5	FASN	FASN	NEDD4L	MSH2	ITGA6	HSP90AB1
RPL23	GTF3C1	TOP2A	PRKAG1	HSP90AB1	MCM7	PAF1	DHX38		TNFRSF1A	TUBB2B	PSMD11	PSMD11	GDF5	SUPT16H	PTPRC	MRPL38
IGHMBP2	SMAD9	PHF5A	UBE2I	GNB2L1	TIMM50	MLL1	TXNL1		HOXA9	RPL23	ACTR3	ACTR3	AP2M1	RBM14	BLOC1S3	PSMB2
GTPBP4	MAD2L2	SNRPF	SMAD4	TOX3	OLA1	CSNK2B	PDCD11		HOXA2	DDX17	SLC25A13	SLC25A13	IQGAP1	RAD50	CNO	ETFB
RPLP0	NR5A1	DDX42	SMARCC2	TCF12	HDLBP	TOX4	PEX19		NKX2-1	HDAC5	NPM3	NPM3	USP21	FASN	COPS2	PSMD13
RPL5	SRP68	IMPDH2	HDAC3	GATA3	RPL9	PARP2	UBR5		RPLP0	CASP3	TRIM71	TRIM71	MAX	EIF3C	RPGRIP1L	NAPA
RPL6	EEF1A1	CAND1	RB1	SRY	LUC7L	YAF2	INO80		RPL11	CEBPB	CSE1L	CSE1L	UBE2E3	NDUFA13	RUVBL1	EED
ANAPC4	PBRM1	DUSP3	PNO1	UIMC1	DUSP3	ASXL1	MMS19		AP2A2	CSDA	PCGF2	PCGF2	MAD2L2	WDR18	EGFR	RPL35A
NXF1	CASC5	PCM1	ACTN1	CD40	KAT5	HAND2	POP1		PARK7	HOXA2	CUL4A	CUL4A	THRAP3	TUBA1C	ORC1	PDHB
HSPA4	DDX1	HSPH1	PTK2B	REST	ERCC8	EIF4ENIF1	PRPF4		CUL2	UBE2D3	POGZ	POGZ	HIF1A	SUPT6H	MBP	ADSL
LUC7L	RPL3	CARM1	SLC2A1	TLE1	CAPN2	ZFP128	ACLY		ATF7IP	ANAPC2	SUPT6H	SUPT6H	LRP5	ABCE1	DDX5	POLD2
CLP1	ANP32B	SGOL2	ZW10	PRNP	SMAD1	FBXO3	SOD1		WHSC1	CITED4	XAB2	XAB2	ZFP292	SMC3	SSBP3	PCID2
GTF3C1	RPL10	GNAI2	KNTC1	XAB2	HNRNPUL2	WEE1	DNMT1		GTF2A1	DPF2	APEX1	APEX1	GSTP1	ILF2	STAT3	SIN3A
NEK9	EIF2C2	APRT	JUN	TCP1	SART1	CCND2	XPO4		MTF2	TLE1	CORO1C	CORO1C	IKBKB	MARS	SMARCD1	ORC1
GNL3	RPS6KB1	CAPN2	CACYBP	NUP62	FBL	TAF10	CRY2		APH1B	HIST1H1C	SNRPD3	SNRPD3	TRAF3IP2	AP3D1	CSF1R	ZFAND2A
HNRNPM	EZH1	XRN2	ZFP219	REL	DKC1	TAF6	SYVN1		RYBP	NCOR2	PDIA6	PDIA6	TRAF4	SSRP1	RARA	HSPA4
CDCA5	NUP62	PRKAG1	CSRP1	KAT2A	NOP58	COPS7A	CTCF		IKZF1	USP2	LMNB1	LMNB1	ACVR1B	RFC5	CCND1	PES1
HNRNPK	RRP12	UBE2I	MCM6	APEX1	VEZF1	RGS3	RRP9		TLE1	APH1B	CCT8	CCT8	GLI3	RFC4	NONO	DCAF13
WAPAL	GATAD2B	SMAD4	SMC4	RRP9	TRIM24	RAE1	ATR		EIF2C2	MTA3	COPB2	COPB2	ARHGDIA	RPL38	CBX3	CDIPT
SUDS3	CEP290	SMARCC2	MCM2	EPC1	MGA	SMC1B	LSM2		KHDRBS1	GNAI2	SLC25A12	SLC25A12	GNAS	ESR1	PTPN6	BYSL
EZH1	TNFRSF1A	HDAC3	DDX24	DYNC1H1	DUSP1	BCAS2	TAF13		DAXX	SRSF1	RPS7	RPS7	NR0B1	AP3B1	SPATA24	CAD
SUPT5H	DMRTC2	RB1	MRTO4	CRYAB	NCOA1	SNAPC5	EZH2		LCK	ERCC8	ACTBL2	ACTBL2	NFKB2	AP2A2	TRIM35	RARS
CSRP2BP	TUBG1	PNO1	NAP1L1	MED21	KPNA6	PITX1	VDR		GRIN2A	CREB1	GTF3C1	GTF3C1	DNM2	ACTBL2	NEK9	DNAJB11
RNF14	EEF1D	HSPA5	PPP1R7	TCERG1	PHF5A	SYF2	TCEB2		YWHAQ	MAD2L2	MLLT4	MLLT4	MSL1	TCEB1	ZFP110	PAICS
CDCA8	ILF3	SLC2A1	PIK3C2A	PTGES3	SNRPF	SNRNP40	HUWE1		BIRC3	HNRNPA0	RPS3A	RPS3A	RNF123	SMC1A	IL1R1	POLR1E
PPP1R10	CDCA8	ZW10	ADNP	SOX6	DDX42	MRFAP1	EXOSC5		HRAS1	MTF2	DIDO1	DIDO1	PHC1	NDUFS1	UBE2I	PWP2
HNRNPA0	HNRNPA1	NUMB	WDR12	CHEK2	AKAP8	USP16	TRIP13		SPAG5	RING1	ARF3	ARF3	ORC1	NDUFA8	PPP2CB	WDR36
GATAD2A	TBX21	JUN	MYCBP2	IRF8	TRIM27	MALT1	MED7		JDP2	TUBB3	ATXN10	ATXN10	E130012A19RIK	IMMT	WDR18	POLR3F
ACTL6A	HSPA2	CACYBP	TIMM50	POU6F1	BUB3	VRK3	ECD		KIF1C	XPO1	STAG2	STAG2	LASP1	SLC25A11	CBX8	PRIM2
TLE4	CDCA5	ZFP219	SVIL	GPBP1	USP8	SENP6	GTF3C1		KPNB1	SRSF3	MEN1	MEN1	IRAK1	UQCRC2	REV1	CDC20
CACYBP	TRIM69	CSRP1	LGALS1	MEF2C	ZBTB33	GRAP2	XPO5		NCSTN	PAK1	HSPH1	HSPH1	NRP1	COX6C	MRPS26	NUP37
GATAD2B	ZFP110	MCM6	SMC2	RPA3	NCOA5	HOXB13	SRRT		DHX9	REST	PSMD1	PSMD1	PDLIM7	COX2	SPAG5	ATAD3A
BARX2	HOXA11	SMC4	MYO6	SF1	ZBTB16	FBXL3	SNRNP27		DAB2	PPARA	ACTN1	ACTN1	AURKA	PGK1	TRAF3IP2	NOL10
MKI67IP	DDX17	MCM2	PTBP1	TNFRSF1A	PTEN	PRDX5	AIMP1		CYLD	BCR	EIF3G	EIF3G	NACA	DIMT1	HAUS3	YKT6
CBLB	HNRNPA2B1	DDX24	TSEN15	GTF2E2	ADNP	ZEB1	CHD1		MYB	EEF1A2	UBA1	UBA1	MTF2	PSMD6	NCSTN	IMP3
ESRRA	PFN1	MRTO4	RAB3GAP1	PTBP1	TAL1	XPC	TEX10		NR3C1	TNFRSF1A	ATP1A1	ATP1A1	PAFAH1B1	MBP	CDKN1A	NUF2
GADD45B	HNRNPAB	SPNA2	DAB2	PPP1R10	TMF1	AKT2	SUZ12		CREB1	CCNB1	NID2	NID2	PER2	BCL2	CCNA2	CSE1L
NR1H3	CHUK	NAP1L1	MCM4	FHL2	ZFP462	TEAD3	CETN2		CCNB1	GTF2E1	CFL1	CFL1	HNRNPF	IARS	MDC1	DDX6
ZFP219	LMNB1	PPP1R7	HERC2	OLIG1	NOTCH1	TEAD2	PPP1CB		CCNE1	SMARCC2	ARCN1	ARCN1	NOTCH1	PRDX1	CRKL	MCM6
RPS6KB1	LHX9	ADNP	NCOA5	SP7	IRS1	FOXQ1	GTF2H1		CDKN1A	HOXB8	IK	IK	WWP2	FARSA	LEF1	MRTO4
SUMO3	PRDM16	WDR12	MORF4L1	D2ERTD750E	UHRF1	MEIS3	NXT1		GATA6	MORF4L1	NUMB	NUMB	SSBP1	LAMB1	HIST2H2AC	PSMA6
TRIM27	PCGF6	MYCBP2	RNF10	DAXX	ALX4	SEH1L	NBN		APP	MYST1	STAG1	STAG1	LRP6	SMARCA2	SP1	GTF2H2
PIAS2	XAB2	TIMM50	STK4	MDC1	CCNB1	NUP43	NEK9		NRIP1	GNB2	NOL10	NOL10	TRPS1	PDE4D	SET	DRG1
IRF9	RNF111	SVIL	SMAD2	NR1H3	ESRRA	NUP37	NUB1		CEBPB	CEP55	RRP9	RRP9	GRN	SET	MAP2K1	IK
TBX21	KHDRBS1	LGALS1	BUB3	CCNE1	COPS2	APBB1	ANP32B		PPIA	CEP170	SUPT5H	SUPT5H	KPNA2	SEC61A1	AKT1	CDC73
HNRNPD	DNMT3L	SMC2	LRPPRC	MAPKAPK2	PTBP1	MECR	EGR1		GNAI2	DAB1	PSMD6	PSMD6	ATP5B	PARK2	VAMP2	BAZ1A
IRS1	KEAP1	PTBP1	SMC5	DDX4	RNF10	FOXA1	FBXO32		JUP	PPP1CB	PSMC4	PSMC4	VEGFA	CPSF6	TUBB5	MCM4
IQGAP1	SF3B2	TSEN15	GSTP1	JAK1	STK4	PCBD2	BRD8		MSX1	SKP2	MPRIP	MPRIP	RPS6KA5	ATXN10	STX1A	ATP5O
CFTR	BPTF	RAB3GAP1	PES1	EMX2	RAB3GAP1	MUS81	LBR		STAT5A	DAXX	GNB2	GNB2	CCT3	XPO1	VAT1	CTU1
NPHP1	HIST3H2A	MCM4	MSH3	NCL	H3F3A	EME1	HDLBP		MTAP1B	SASS6	HNRNPA2B1	HNRNPA2B1	HNRNPA0	NUP88	SSRP1	SARS
AHI1	ZFP281	HERC2	HIP1	CDK6	MLLT10	LMO4	BUB3		HSPD1	PBX3	ARF4	ARF4	DLG1	ACTR10	SNRPD1	GNL2
ITSN1	HAND1	NCOA5	EZR	ESRRG	RCOR2	LMO1	UMPS		RPLP2	TPM1	BAZ1A	BAZ1A	NEK9	TLN1	MORC3	CLPX
XAB2	NR1H4	MORF4L1	NAT10	ANAPC5	SMC2	AKT3	PEX1		SLC25A3	ACTN1	UBA2	UBA2	SOCS2	MAPT	SETX	POLR2E
APEX1	FOXP1	RNF10	KRR1	BRCA2	HDAC5	ZFP369	1110037F02RIK		RAN	RUVBL1	TRIM35	TRIM35	MYO7A	POGZ	SCNN1B	POLE
FANCD2	EHMT1	STK4	EMG1	RPA1	PNO1	HOPX	DDX21		GNB2L1	EIF2C2	FXR1	FXR1	DDX39B	CAND2	ZFP281	POLR2C
PBRM1	SNRPD1	SMAD2	SKIV2L2	RING1	EIF4EBP1	LHX4	PARP1		FZR1	JUP	PRDX1	PRDX1	DDX41	BMPR1B	MTAP6	SIRT2
VDR	VDR	BUB3	IMP3	GTF2H2	LASS2	SNAP23	MYC		GTF2E1	NRIP1	EIF6	EIF6	NSD1	ATXN3	NLRX1	LUC7L
NBN	NUMB	LRPPRC	LIG1	HOXC4	LRPPRC	NOTCH2	ATM		EPS15L1	PKNOX1	RNPS1	RNPS1	MYOCD	SNAP25	PKLR	CFL1
EGR1	ID2	SMC5	IPO5	ZFP467	SMC5	NOTCH3	UHRF1		ITSN2	TUBGCP3	CUBN	CUBN	APOE	SIRT1	NKX3-2	DTL
MAP2K1	SKIL	GSTP1	CPSF3	TMF1	CDX2	AICDA	SMARCA2		SLC25A5	HOMER1	XPO4	XPO4	WNT4	VPS9	MRPL43	CUL1
LMNB1	NEUROD1	PES1	PSMA5	MSX2	SVIL	ISL1	USP8		RPL7	FUS	CAND2	CAND2	RGS18	NPHP1	MRPL47	BOP1
KEAP1	HUWE1	MSH3	IPO7	RPL6	LGALS1	BLM	PCBD2		RANGAP1	UBTF	BAG2	BAG2	MLXIPL	NOP56	DNAJC5	D19BWG1357E
PTK2	HDAC6	HIP1	NOP10	SYCP2	NIPBL	RMI2	BRD7		EPRS	BMPR2	DDX47	DDX47	UCHL1	UBA2	BCL7A	EIF2A
RNF111	CBX8	EZR	NOC3L	UCHL1	MYCBP2	PPP1R9B	ARL2		EDC4	EHMT2	LAMA1	LAMA1	SOX10	CDKN1B	PPIE	PSMA3
MED1	HOXC4	NAT10	UTP20	ATP6V1A	PSMA2	KNTC1	DGKZ		TARDBP	SRP68	EIF3B	EIF3B	IL6ST	PER2	DYNC1LI2	PRIM1
ILF3	ANAPC13	KRR1	IKBKAP	NKX2-2	NUP85	KIFAP3	CRY1		EIF4A1	RPS26	MCM3	MCM3	FANCC	ERCC3	DYNLRB1	GFM1
EGR2	SUMO3	EMG1	UTP18	FIZ1	NUP160	CBY1	LUC7L2		HDAC6	RNH1	NUP155	NUP155	GZMB	MAPK13	SNRNP200	UBA3
UBE4B	GSC	SKIV2L2	NHP2	BAP1	NUP133	PPP2R3C	PSMA7		UBTF	RPL18	LAMC1	LAMC1	SUFU	NEK9	PYGO1	TTC7B
RAG1	AXIN2	IMP3	XPOT	BCL6	TSEN15	ARL2	GTF2F2		ACTN1	RPL7A	TPT1	TPT1	MAEL	MCM3	DCD	KAT5
PRDM16	HNF4G	LIG1	NOM1	HOXA11	MRTO4	MAD2L1BP	WHSC1		MORF4L1	RPL27A	XRCC1	XRCC1	ABI1	TGFBR1	POLR1E	SMARCD1
SKIL	NR1I2	IPO5	IPO4	INCENP	GSTP1	TUBGCP2	INTS1		RNF123	RPL3	TNPO1	TNPO1	GATA6	NPM3	MPH1	NAA10
SKP2	POLR1A	CPSF3	RCL1	MED17	COIL	CDK5R1	PLK1		HNRNPM	RPL18A	ACTN4	ACTN4	HYOU1	MGST3	KRT73	CLIP1
CASP3	TRIM27	PSMA5	VPS25	IRF4	MCM4	PSMD10	RPS7		TMOD3	RPL32	ARPC1B	ARPC1B	MAP1LC3A	NFATC1	KRT2	RAD21
EHMT1	RSL1D1	IPO7	EXOSC10	KIF4	EPN1	NUMA1	EEF1A2		NEK9	ANP32B	TPM3	TPM3	RRAS2	BAZ1A	ASCL3	SMC4
BCL10	APEX1	NOP10	U2AF2	SRF	PES1	KEAP1	MED6		CCDC15	RPL10	DNM2	DNM2	GORASP1	KRT10	MALT1	LIG1
FOXP1	MAP2K1	NOC3L	MAGOH	NR6A1	MSH3	NUDC	SNRPA1		TUBB3	POU2F1	FIZ1	FIZ1	IGBP1	PSMC1	IRAK4	ATIC
HAND2	MED1	UTP20	TXNL1	DLG4	HIP1	ZW10	TAF5		ARHGEF2	RPS5	TBK1	TBK1	GNB2L1	CREBBP	ITGB1	POLR2G
LHX2	ERCC3	IKBKAP	PDCD11	RPS6KA3	NAT10	AMFR	FLNA		PAK1	RPS14	VAT1	VAT1	YKT6	RAN	CDH17	PPA1
MAFK	MYOCD	UTP18	XPO5	ZFP446	KRR1	NHLRC1	PLCB4		GLI2	RPL12	DAB2	DAB2	CETN2	USP8	CCT5	DYNC1I2
GADD45A	SIAH2	NHP2	SRRT	RARB	EMG1	DNAJB11	GPBP1		TUBB2B	APP	THRAP3	THRAP3	GM15144	DSP	SOD1	STXBP1
LMX1B	CBLB	XPOT	UMPS	GPS2	SKIV2L2	PIN1	BRAF		HNRNPA0	RPL10A	LAMB1	LAMB1	FGFBP1	IK	SMARCC2	WDR3
NGFR	TLE4	NOM1	PEX1	ESPL1	IMP3	GTF2E1	TFDP1		HOMER1	TRP53BP1	MYL12B	MYL12B	ARF6	HDAC6	PPP1R10	IMP4
CDX2	GTF2B	IPO4	EXOSC4	PLCG1	LIG1	ESR1	BUB1B		RING1	GNL3	ACTC1	ACTC1	SYCP1	TUBGCP2	RPL5	MCM7
DNMT3L	AES	RCL1	RRS1	PCDH15	IPO5	SOCS1	CUL5		CEP72	PPP2CB	EZH1	EZH1	AGTR1A	TNPO1	RPL28	SF3A3
SIAH2	PTGES3	VPS25	UBE3C	TBX1	CPSF3	PPARA	NSMCE1		USP2	SRY	CUL4B	CUL4B	GRIK2	PSMC4	PRKACB	PSMA4
SP7	RGS7BP	EXOSC10	WDR43	BRD7	PSMA5	DCTN2	TPR		HOMER2	ZFPM1	ANXA5	ANXA5	TYROBP	STX1A	RANGAP1	YARS2
OLIG2	SIP1	U2AF2	RRP15	POLD3	IPO7	ACVR1	YBX1		RCN1	SIN3B	HNRNPC	HNRNPC	GMFB	ARPC1B	EPS15L1	PPP3CA
SIP1	RNF11	MAGOH	SMU1	GATAD2B	NOP10	CDK6	EP400		CISH	PABPC4	INTS3	INTS3	DRG2	TUBGCP3	PTPN11	SMARCA4
PHF17	HDAC7	TXNL1	DIS3	CDH1	NOC3L	CSNK2A1	IFRD1		SASS6	CCDC15	RPS10	RPS10	MAP1B	ILK	RASD2	TOP3A
JAK1	EGR2	PDCD11	U2AF1	SAP30	UTP20	NUP62	MAP2K1		PFN2	UHRF1	TOMM22	TOMM22	RSPO2	CEBPA	SIRT1	EIF5B
HOXA10	CBX7	XPO5	IMPA1	SPOP	IKBKAP	NEDD4	GMNN		NACA	TAL1	HIST1H1E	HIST1H1E	PLCB3	UFD1L	SMAD5	FECH
PTPN11	HOXA10	SRRT	PSMG2	DPF2	UTP18	PKNOX1	LSM4		BACH1	PFN2	RPS20	RPS20	ANXA2	ARCN1	NCL	PLAA
RAF1	MAD1L1	UMPS	ENY2	HHEX	NHP2	KAT2A	LMNB1		PPARGC1A	NCSTN	PRPF6	PRPF6	UBE2K	NUP155	MYBBP1A	POLA1
SNRPD1	NEK9	PEX1	XPO7	STAT6	XPOT	HNF1A	MAPT		SERTAD1	SMAD5	TFIP11	TFIP11	USP8	MCM4	SUDS3	TUBGCP5
EIF3A	SKP2	EXOSC4	URB1	MED30	NOM1	SF1	CEP290		KRT1	MECP2	XPO1	XPO1	SIAH1A	THRAP3	SIAH2	VPS53
PSMA2	PTPN11	RRS1	TNPO3	CETN2	IPO4	LHX9	TOPBP1		SRY	LDB2	SYNJ1	SYNJ1	CSNK1A1	TRIM63	NEURL2	CHMP5
POLR1B	CARM1	UBE3C	GOLPH3	TCEB3	RCL1	KAT2B	CPSF6		UBE2D3	DAB2	USP9X	USP9X	CTBP1	NSD1	STX7	ZC3H15
RPL3	PPP1R10	WDR43	UTP6	TRIP13	VPS25	SMARCE1	UTP14A		GMEB2	LUC7L	CHCHD3	CHCHD3	SMARCA5	PCGF1	TCP1	NUP62
COPS4	PER3	RRP15	PICALM	EPM2A	EXOSC10	EWSR1	CHD7		AP2M1	MRPS7	UBA52	UBA52	BCR	ASH2L	SIRT2	HUWE1
GTF2B	PTK2	SMU1	NCAPD3	EPB4.1L2	U2AF2	PIK3R1	UBTF		TIMELESS	CCNB1IP1	POLR2H	POLR2H	CRKL	CDH1	NFATC1	FTSJ3
GNB2L1	GRAP2	DIS3	PUF60	ALOX5	MAGOH	TET2	SMARCC1		NUP214	LCK	CHD7	CHD7	PXN	CUL4B	KRT10	ALDH18A1
RPA2	PHF17	U2AF1	INTS7	CTCFL	TXNL1	DCTN1	ADD1		PPP1CB	SALL1	PGAM1	PGAM1	LCK	PPARG	HIST3H3	AP1G1
RRP12	FLNA	IMPA1	UBE2Z	SH2B1	PDCD11	UBTF	SYMPK		MIB1	TRIM25	TJP1	TJP1	DOK1	KEAP1	PRPF19	COX15
REV1	HAND2	PSMG2	UBR4	ATXN1	XPO5	TCEB2	PATL1		SKP2	ATF2	TTN	TTN	XIAP	RAB5A	DUSP3	PPAN
ERCC3	CDX2	ENY2	DDX52	TRIM11	SRRT	CTR9	LIN54		MECP2	MPRIP	NOP2	NOP2	ZFP473	UBB	SNRPE	YARS
TIPIN	CBX4	XPO7	FLII	NET1	UMPS	TNFRSF1A	GNL3		MCL1	HOMER2	EIF4G1	EIF4G1	MMS19	BRAF	DMAP1	ZW10
RSL1D1	CTNND1	URB1	WTAP	BIRC2	PEX1	HNRNPH2	ZFR		PLCG1	RAN	PSMD12	PSMD12	PURA	STAG1	DYNC1LI1	TMF1
SF3B2	THRAP3	TNPO3	FBXO11	ATN1	EXOSC4	TUBB5	IGF2BP1		ATF2	CISH	NIP7	NIP7	CDC27	EGFR	GBP2	FASN
PTGES3	ANAPC4	GOLPH3	UNC45A	RNF4	RRS1	GTF2B	EXOSC4		BCR	FZR1	NOL6	NOL6	KAT5	NXF1	PRKAR2B	SHPRH
DDX17	SUDS3	UTP6	NXN	PAFAH1B2	UBE3C	AKT1	VPS72		REST	GATA6	DDX27	DDX27	RHEB	OTUB1	MYL12A	HGS
HIRA	MAFK	PICALM	FERMT2	POLR3E	WDR43	PPP1CC	SUB1		TPM1	SYK	NVL	NVL	SMARCA2	SF3B1	NEFL	RSRC1
PSMC5	STK38	NCAPD3	SLC25A10	FANCL	RRP15	HAUS1	SUMO1		EYA1	NFKB2	TEX10	TEX10	EIF2S1	PSMA2	EPHB2	MAD2L2
EPS15L1	TSG101	PUF60	SNX6	AFF2	SMU1	HAUS4	EP300		CANX	PPARGC1A	INTS1	INTS1	PCBP1	RPS10	BRD8	POLR1A
NUF2	OLIG2	INTS7	FAF1	PRPF40A	DIS3	SSB	KPNA4		SRF	ATF4	D10WSU52E	D10WSU52E	RTN4	TOMM22	DYNLL2	NDUFV1
MCM6	PKNOX2	UBE2Z	CHMP1A	DAG1	U2AF1	CSRP2BP	RRS1		RYK	HSPA4	SEC61A1	SEC61A1	SFRP2	EFTUD2	BTBD10	WDR61
SRP68	SND1	UBR4	MAN1A2	NFATC4	IMPA1	RARA	PCBD1		EHMT2	RBBP5	STUB1	STUB1	RIN1	RPS16	TICAM1	DNAJA3
POLR1A	HOXA6	DDX52	INTS8	UBE2L3	PSMG2	HNRNPU	FUS		RAG1	MAX	RPS13	RPS13	MELK	RPS4X	MLL1	CEBPZ
DDX1	KPNA1	FLII	MVP	PSEN2	ENY2	SOX10	AXIN1		PCGF2	NEK9	GNAI2	GNAI2	PTBP1	ARHGAP1	GABRA1	GLDC
TCEB2	MCM5	WTAP	NOL11	ZFPM1	XPO7	CUL5	PITX1		SYK	SMC3	DNM1L	DNM1L	NCOR2	FIZ1	KRT17	NDUFV2
HUWE1	PIAS2	FBXO11	PNN	CDKN1A	URB1	PABPC1	HNRNPU		TAL1	JDP2	CUL2	CUL2	CARM1	PSMD3	TAF1B	DUT
ANP32B	POLR2B	UNC45A	NRM	CAV3	TNPO3	APEX1	MTAP		BCL10	AP2M1	NXF1	NXF1	JARID2	SUMO1	IL17RA	EFR3B
FLNA	MATR3	NXN	DDX39	MSX1	GOLPH3	RRP12	FXR1		PPARD	NUP214	DHX15	DHX15	ABHD5	TIMM50	IFT27	PPIG
CUL5	RPS24	FERMT2	CBR1	SUZ12	UTP6	GSC	AHCTF1		ZFPM1	PCGF2	FANCD2	FANCD2	EMX1	XPO4	CTBP1	ASNS
RNF11	NBN	SLC25A10	YLPM1	PRMT1	PICALM	CBX4	BTRC		SPRY2	EPS15L1	FBL	FBL	DDX4	NFKBIA	KSR1	GCLC
THRAP3	TCEB2	SNX6	IGF2BP2	VEZF1	NCAPD3	MAP3K2	RANBP2		PKNOX1	SKIL	DKC1	DKC1	STX1A	PRPF6	SUPT5H	EPS15L1
DDX41	COPS4	FAF1	GEMIN7	MIXL1	PUF60	SIAH2	DHX9		HIST1H1C	AP2A2	NOP58	NOP58	CD244	TFIP11	KIT	RPS10
KPNA1	RPS25	CHMP1A	DHX33	KAT2B	INTS7	SF3B2	SMARCA1		ERCC8	WWP2	SIRT2	SIRT2	CISH	COTL1	SOS1	PHB
CARM1	SRP72	MAN1A2	PPP2R5C	AKAP8	UBE2Z	LHX2	RNF11		MEIS1	STAT5A	PPP1R9B	PPP1R9B	RPLP0	EIF3I	SOCS2	DDOST
STK38	GNB2L1	INTS8	STON2	MORF4L1	UBR4	PKNOX2	THRAP3		RUVBL1	TCP1	PCGF1	PCGF1	FASN	UBA1	CUL2	TSR1
MAP3K2	CCT2	MVP	PDLIM1	NEDD4L	DDX52	HNRNPA1	SMARCE1		RPL23	HCFC1	DBN1	DBN1	AGRN	SOCS1	CBX7	RRM2
EEF1D	RAC2	NOL11	PTPN14	HIST1H1E	WTAP	DDX21	SNRPG		MTOR	ANAPC4	SERPINH1	SERPINH1	ID3	RBM39	EPC1	SLU7
BPTF	TSC22D3	PNN	PPHLN1	PSEN1	FBXO11	E2F1	WDR5		GTPBP4	NFKB1	EIF5A	EIF5A	GFAP	RHPN2	ARID1B	STX5A
AURKA	SRRM1	NRM	FTO	AGAP2	UNC45A	CBLB	XPA		RPL14	NUP188	KIF5B	KIF5B	PSEN1	MRE11A	PABPC4	RBM39
HMGA2	TRIM25	DDX39	SH3BP4	PABPC1	NXN	MAPKAPK2	PRC1		RPL5	SERTAD1	KPNA4	KPNA4	RIMS2	HNRNPC	MRPS7	ANAPC7
XIAP	RPS9	CBR1	CLIC1	RPL23	FERMT2	BAX	ACTL6B		RPL6	KIF1C	GDI2	GDI2	NDEL1	EIF4G1	PARK2	PCMT1
CBX8	PSMA2	YLPM1	SON	TSC22D3	SLC25A10	NCOA2	MCL1		LEO1	PARK7	CBX8	CBX8	ROR2	DNMT3B	CISH	TSG101
DSN1	HSPB1	IGF2BP2	DDX50	PARK7	SNX6	PCBD1	MED4		RPS6	SHOC2	NKRF	NKRF	FANCD2	CBR1	KPNA2	CCNC
SPC24	IRF9	GEMIN7	ZFP91	CCT2	FAF1	GLI1	SIN3B		RPLP1	PBRM1	TUBA1C	TUBA1C	OBSCN	FYN	ARHGEF7	RAD50
NR1H4	DBP	DHX33	KIF18B	MAFK	CHMP1A	TIMELESS	RBM28		PPP5C	DDX21	KIFC1	KIFC1	GCN1L1	TLR4	AXIN1	MDH2
RPL10	NUP107	PPP2R5C	USP21	MAD1L1	MAN1A2	STAT1	NCL		RPL22	CDK6	RAD50	RAD50	HIST2H2BB	PCGF5	NFE2L2	CLYBL
PKNOX2	PCBP1	STON2	PIP4K2C	ZFP219	INTS8	HCFC1	ANP32E		ANAPC4	GMNN	IPO9	IPO9	HDAC5	HSPA2	RELA	ITSN2
HNRNPA1	PABPC4	PDLIM1	CSRP2	FOXP1	MVP	CCAR1	HNRNPM		DDX17	BACH1	NEK9	NEK9	FMN1	PHB	LCK	KATNB1
LGALS3	LUC7L2	PTPN14	RPS6KA4	TRIP12	NOL11	HNRNPF	UBQLN1		MZT1	GLI2	MYO1C	MYO1C	CALR	PCBP2	USP8	CDC37
EDC4	NGFR	PPHLN1	KRT18	LEO1	PNN	SNRPD3	MED14		KAT5	PRKCA	CFTR	CFTR	WDR5	PDIA6	VIM	TPR
HSPB1	BCL10	FTO	PEG3	HNRNPD	NRM	ADD1	GTF2A1		PPP2CB	TAX1BP1	STK38	STK38	FERMT2	MYO18A	SOCS1	DRG2
PCGF6	LUC7L3	SH3BP4	GPX4	CTNND1	DDX39	USP8	PRPF4B		NUP188	DLX5	NDUFA4	NDUFA4	SPNB2	STK38	TCF4	CYC1
PER3	ISL2	CLIC1	RHOC	HUWE1	CBR1	TAL1	UBE3C		SMARCC2	NR1I3	TCEB1	TCEB1	OTX2	UBE2M	ZBTB16	GLUL
HNRNPAB	EIF3A	SON	HIST1H2BM	MZF1	YLPM1	BCOR	WDR82		ANAPC13	HIST1H1A	UBE2M	UBE2M	C1QBP	HNRNPA1	XAB2	PFDN5
GSC	NUMA1	DDX50	TMEM48	LUC7L	IGF2BP2	ETS2	WDR33		SRSF1	PTK2B	ERCC3	ERCC3	VANGL2	SNRPD1	RPL27	VBP1
CBX4	POLR1B	ZFP91	RPL23A	DVL1	GEMIN7	PARD6A	CTBP1		EEF1D	PPARD	EFTUD2	EFTUD2	ADCY5	YAP1	CRNKL1	EIF2B1
ZFP281	WDR18	KIF18B	COPG	CSNK1A1	DHX33	SERTAD2	RACGAP1		CEP350	BCLAF1	NSF	NSF	SIX1	POLD1	ILK	PA2G4
GRAP2	CEP152	USP21	TJP2	FOXH1	PPP2R5C	SENP2	JARID2		KAT2A	HDAC6	ACTR10	ACTR10	TOX3	FKBP1A	CCNG1	PPP2CB
TSC22D3	EEF1A2	PIP4K2C	RPS6KA1	MAPK3	STON2	GFI1B	SFPQ		FUS	TCF4	TOP1	TOP1	DLX1	INTS3	KRT9	URB1
HDAC7	LMX1B	CSRP2	ANXA7	CAV1	PDLIM1	ATRX	PHF12		SHCBP1	PRKCZ	MMS19	MMS19	PPP1R10	TOP1	CDC73	NUP188
EIF2C2	CSNK1A1	RPS6KA4	USP48	MEIS2	PTPN14	APLP2	RMI1		SHOC2	VHL	AP2A2	AP2A2	HDAC6	IPO9	MBD2	FBXW7
PYGO1	TRPS1	KRT18	CUL7	PTRF	PPHLN1	TDG	CDK9		SRSF3	MAPT	KIF20B	KIF20B	RBBP4	CUBN	MRPL12	NCAPD2
NR1I2	TOX3	PEG3	ASNA1	MLLT4	FTO	GADD45A	MECP2		VHL	SNAP25	USMG5	USMG5	GATA1	SMARCE1	KRT6A	DDX10
HOXA6	MYH9	GPX4	ACLY	NXT1	SH3BP4	CETN2	CDCA5		EEF1A2	MTAP1B	HNRNPUL2	HNRNPUL2	KIF5B	USO1	E2F6	CLP1
HOXC4	SNRPD3	RHOC	FCF1	ACVR1	CLIC1	CEP350	MORF4L1		DPF2	THRAP3	COPS8	COPS8	RUNX1T1	KIF20B	CTBP2	KRI1
CBX7	ETS2	HIST1H2BM	D19BWG1357E	ZFP42	SON	FGFR1OP	HNRNPK		WWP2	KEAP1	EIF3E	EIF3E	EIF2C2	ACSL4	CTCF	UQCRFS1
HIST3H2A	UBE4B	TMEM48	DDX54	TRIM24	DDX50	CDK5	ILF2		CSDA	MYOCD	EIF3M	EIF3M	FUS	GMPS	SFRP2	NDUFS7
ZFP446	FUS	RPL23A	ASCC3	PTK2B	ZFP91	HOXA9	NUMB		CAV1	SUPT5H	EIF3K	EIF3K	MYC	CTPS	PHB2	PFDN6
RUNX1T1	ESRRA	COPG	ABCF1	RNF10	KIF18B	DYNC1I2	ARID1B		NFKB2	HRAS1	PSPC1	PSPC1	ADRBK1	MAK16	WWP2	COQ4
TOX3	UBA2	TJP2	ATAD2	STK4	USP21	MKS1	MED17		MPRIP	SRP72	UPF1	UPF1	CPNE1	PWP2	TRP53BP1	HMBS
RORB	TCP1	RPS6KA1	ANLN	MYCN	PIP4K2C	MEIS1	WAPAL		SYP	RPS23	HSPG2	HSPG2	PAWR	BOP1	CRK	SLC25A5
TRPS1	SENP2	ANXA7	BMP2K	NFATC1	CSRP2	EGR1	VEZF1		MTA3	RPS24	WARS	WARS	DAXX	WDR3	RBCK1	BUB1
GTF3C6	IGHMBP2	USP48	AGPAT5	CNOT8	RPS6KA4	ZMYM2	DDX5		HSPB1	EEF2	ETF1	ETF1	RUVBL1	IMP4	PPARG	ANAPC11
HNRNPA2B1	KPNA4	CUL7	EIF4A3	NKX2-5	KRT18	SETDB1	BCLAF1		DLG3	TPR	RPN1	RPN1	INHBA	FTSJ3	EYA1	RPL7
HNF4G	LYN	DSP	EPN1	DVL2	PEG3	PBX4	SQSTM1		PTK2B	RPS25	CPSF2	CPSF2	CAND2	CEBPZ	HSPA9	RANGAP1
MAD1L1	NOP2	ASNA1	MYO1C	UBE2C	GPX4	CAPZA1	DIDO1		GNB2	RPS17	CPSF1	CPSF1	ESRRA	RBM19	MARK2	RBM19
HDAC6	NSD1	ACLY	KIF2C	RPS3	RHOC	DYNLL1	MED23		PRKCA	RPS9	SYMPK	SYMPK	CAPZB	NOC2L	TTN	NOC2L
AXIN2	EIF4ENIF1	FCF1	BRCA1	LRPPRC	HIST1H2BM	TLR4	PCM1		RPL27	RPL37A	FRG1	FRG1	CACNB4	TBL3	KPNB1	UPF1
CEP152	SUPT5H	D19BWG1357E	CTBP2	GNB1	TMEM48	THRA	MTDH		RXRG	RPL19	RPN2	RPN2	MATR3	DDX56	CCT6A	VAC14
MKS1	PYGO1	DDX54	LUC7L	TCF21	RPL23A	LRP1	RNF2		RPS2	SGPL1	P4HA1	P4HA1	SHPRH	NOC4L	SF3B1	PSMD9
ACVR1	CCT5	ASCC3	SMURF1	DBP	COPG	MSH6	SUFU		DLX5	RPL24	POLD1	POLD1	KIF4	RRP8	EIF3I	RPN1
SH3KBP1	HIST2H2AB	ABCF1	ZMYM2	GTPBP4	TJP2	RPL6	DDX41		ZFP275	RPL21	NDUFA13	NDUFA13	INADL	RBM28	SYN1	RPL13
DYNC1H1	LHX2	ATAD2	DMRT2	PSMC4	USP48	CPSF6	MSH3		PIN1	HSD17B12	RPS15A	RPS15A	LPXN	PAPD4	PTPRQ	CPSF3
GRIN2B	NFATC1	ANLN	HSPA1B	LRRK2	CUL7	XPO4	SS18L1		PBRM1	EIF2S2	USO1	USO1	CUL2	DDX19A	TRIM24	CDC40
RPA1	PLRG1	BMP2K	SALL3	TRIM63	ASNA1	HNRNPK	KAT2A		SUZ12	SRRM1	ACSL4	ACSL4	NUP107	RBM5	XIAP	ATP5D
RRN3	ZFP128	AGPAT5	ZBTB2	NUP188	FCF1	IK	KIF23		PSEN2	RPS27L	GMPS	GMPS	ACTN4	SLTM	SYNCRIP	NDUFS8
PSMC4	SERTAD2	EIF4A3	TBL1XR1	MARK2	D19BWG1357E	WIZ	EPC1		ACTN4	PRKCB	CTPS	CTPS	RAF1	ISG20L2	CAV1	PFDN2
PSMC3	CCAR1	EPN1	EHMT1	PLRG1	DDX54	MRE11A	KPNA1		TRIM25	D1PAS1	MAK16	MAK16	TNFAIP3	DDX51	MTAP2	KIN
XRCC5	BAG1	BRCA1	MAX	MCM10	ASCC3	PTEN	WDR43		KEAP1	MEIS1	PWP2	PWP2	MEN1	SIPA1L1	KRT16	PSMA5
TOP3A	REV1	CTBP2	ZFP462	BCL10	ABCF1	KLF4	STAM2		CREB3L4	RPS11	BOP1	BOP1	NAA15	GAS2L3	KRT14	PSAT1
CFL1	TRIM33	LUC7L	WIZ	XPO4	ATAD2	BRD7	HELLS		SIX1	LUC7L2	WDR3	WDR3	NFKBIA	DHX36	PURA	ATP6V1C1
ATRX	PCGF1	SMURF1	CBX1	SETDB1	ANLN	CCNG1	SIRT1		GLI3	ITSN2	IMP4	IMP4	PTPN6	FYTTD1	SAP18	EIF2B5
NCOA6	HIST1H1E	ZMYM2	SRRM1	NCOA2	BMP2K	ARID1B	SETX		SOCS3	DYNC1I1	FTSJ3	FTSJ3	ARHGEF7	CLK3	INADL	SRRM1
TRIM25	NXF1	DMRT2	CSNK1E	HNRNPK	AGPAT5	KLF10	ASH2L		MAPKAPK2	SRSF6	CEBPZ	CEBPZ	TSNAX	RBM8A	CDK9	SSB
BRCA2	EGR1	MAP2K1	EIF2C2	WWP2	EIF4A3	WDR61	TIMM50		THRB	FLOT1	RBM19	RBM19	BCL2L11	HNRPLL	LIMS1	CAPZA1
IRF8	HDAC9	FLNC	PRMT5	HOMER2	SALL3	NEUROG2	RRP15		SKIL	PSMA2	NOC2L	NOC2L	PRKCD	2610301G19RIK	PABPC1	STX8
RBL2	RPA1	SALL3	UBTF	RAD50	ZBTB2	HHEX	NSFL1C		ID3	CCNA2	TBL3	TBL3	PKNOX1	STAT1	DAB2	NUP214
H2AFX	NUF2	ZBTB2	ARID3B	APLP2	YAP1	DBP	HIST2H2AB		SHH	GAB2	DDX56	DDX56	CROCC	DDX21	PAX3	IPO7
USF1	DSN1	TBL1XR1	NCOR1	SF3A3	NFKBIA	MXI1	HDAC1		BCL2L11	PARD6A	NOC4L	NOC4L	MZT2	EIF6	AURKB	SF3B5
INCENP	SPC24	EHMT1	SAP130	TAL1	CDKN1B	SOCS7	CARM1		CCNA2	RRBP1	RRP8	RRP8	NDE1	AI837181	ADRBK1	POLR2J
MLLT3	RBMX	MAX	GTF2E1	SFN	RYK	LMX1A	TSEN34		SALL1	TRIM24	RBM28	RBM28	ANAPC7	DDX6	KRT5	MRPL23
MDM4	DGKZ	ZFP462	MYST1	HNRNPA2B1	HNRNPAB	DLX2	KEAP1		RASSF1	HIST1H2BC	PAPD4	PAPD4	HOXB8	APC	KAT2A	DNAJC10
E2F6	ADD1	WIZ	SRP72	FMR1	SAP130	SPNB2	SUDS3		PHC2	RPL8	DDX19A	DDX19A	MAGED1	COPS8	KIF5A	MGST3
NCK1	ERBB2	CBX1	ZFP281	RAF1	KLF4	PFN1	SRP19		DNMT3B	SMAD6	RBM5	RBM5	EDC4	NAPA	PCNA	VARS
ETS2	HNF1B	SRRM1	HIRA	HDAC7	NR1H4	TBL1XR1	HIPK2		SMAD6	NOP56	SLTM	SLTM	GTF2A1	EIF3B	ERH	PSMB3
DNAJB6	GATA3	LCK	RCOR2	TET2	KLF5	TARDBP	NFATC2IP		CDK6	ANAPC13	ISG20L2	ISG20L2	DAB2	ACLY	HAUS8	SND1
MED21	ID1	CSNK1E	SERBP1	TOP2A	PSMB5	HIF1A	MYSM1		CCND3	DNMT3B	DDX51	DDX51	RIPK1	LARS	CCT7	NOC3L
JUNB	BCOR	CAMK2A	INVS	SRP72	PIN1	NCOA1	SOCS7		SIAH2	PRKACA	SIPA1L1	SIPA1L1	RBM39	EPS15L1	SIX1	PWP1
HNF1B	MCM6	EIF2C2	SOD1	TERF2	CHEK2	JDP2	NCOA6		DLX1	ACTN4	GAS2L3	GAS2L3	PBX3	VAPA	CCT2	EXOSC1
GFI1B	PSMC3	AXIN1	ZFPM1	POLR2H	HSPA4	CBX5	BAP1		ATP1A1	HNRNPAB	DHX36	DHX36	NUP98	RPS6KA1	PPARA	USP39
HES1	HELT	SNCA	CHD5	RYK	TCF12	MECP2	SMU1		NR5A1	PPP5C	FYTTD1	FYTTD1	RAD21	POLR2H	RPL22	CDC45
NR5A2	CRX	SHC1	AKAP8	AES	FOXP1	HIST3H2A	DIS3		JAK1	GTF2A1	CLK3	CLK3	RFX2	MYO1C	SYK	PRPF3
STAT5B	EBF4	RPL4	MDM2	PCBP1	JUNB	NFE2L2	WDR75		CCT3	RPS2	RBM8A	RBM8A	EEF1B2	RPS13	MDM4	CHAF1B
BCL6	IRS1	PRMT5	NUMA1	FRS2	MED15	PBX3	BTBD10		PSMA2	DGKZ	HNRPLL	HNRPLL	CEP76	SAMM50	ZFP219	STAG1
BAG1	PARD6A	ANXA2	TBP	RYR2	CBX4	MYST1	SMARCD3		CCT7	THRB	2610301G19RIK	2610301G19RIK	SPRY2	DNAJA1	TLE4	NIPBL
HDAC9	SCMH1	CRK	PHC2	EGR2	PIK3R1	NDEL1	MTF2		TCP1	SPNB2	NDUFS1	NDUFS1	AP2A1	LMNB1	TFDP1	PRKDC

## Sheet: Top 15%
The true essential proteins in the top 15% of proteins ranked by LSED-XC methods and XC methods in Mus musculus.
The proteins are ranked in the descending order based on their Localization-specific Centrality Scores and centrality scores computed by LSED-XC methods and XC methods.
Each column lists the top 15% percentage of proteins ranked by each method.
Highlighted proteins are ture essential proteins
LSED_DC	LSED_IC	LSED_EC	LSED_SC	LSED_BC	LSED_CC	LSED_NC	LSED_ION		DC	IC	EC	SC	BC	CC	NC	ION
EED	EED	EED	EED	EED	EED	EED	SNRNP200		EED	EED	EED	EED	EED	EED	EED	PSMD14
FOXP3	UBC	NANOG	NANOG	UBC	NANOG	NANOG	PRPF8		FOXP3	UBC	SQSTM1	SQSTM1	UBC	UBC	UBC	VPS45
UBC	POU5F1	POU5F1	POU5F1	FOXP3	UBC	UBC	SNW1		UBC	FOXP3	UBQLN1	UBQLN1	DLG4	NANOG	NANOG	PRPF8
POU5F1	FOXP3	FOXP3	FOXP3	POU5F1	HDAC1	POU5F1	CWC15		DLG4	POU5F1	DSK2	DSK2	FOXP3	HSPA8	POU5F1	CWC15
NANOG	NANOG	GRIN1	UBC	NANOG	SMARCA4	RNF2	CRNKL1		POU5F1	NANOG	NBR1	NBR1	YWHAE	YWHAZ	YWHAZ	SNRNP200
SQSTM1	SQSTM1	GRIN2B	RNF2	HDAC1	POU5F1	ESRRB	CDC5L		NANOG	SQSTM1	VPS9	VPS9	POU5F1	CTNNB1	RNF2	CDC5L
RNF2	RNF2	UBC	HDAC1	RNF2	FOXP3	HDAC1	RUVBL1		YWHAE	UBQLN1	RAD23B	RAD23B	NANOG	VCP	CALM1	COPB1
PLCB1	HDAC1	RNF2	SQSTM1	TCF3	RNF2	SMARCA4	PLRG1		SQSTM1	DSK2	PSMD4	PSMD4	NPHP4	SMARCA4	SQSTM1	PLRG1
UBQLN1	UBQLN1	HDAC1	UBQLN1	SMARCA4	SALL4	SALL4	XAB2		NPHP4	NBR1	NUB1	NUB1	CALM1	NEDD4	RAD23B	XAB2
ESRRB	PLCB1	DLG4	SALL4	ESRRB	PARP1	PRPF8	EFTUD2		UBQLN1	VPS9	NANOG	NANOG	SNCA	CALM1	ESRRB	VPS35
HDAC1	TCF3	NPHP4	SMARCA4	CTNNB1	POLR2A	BUB1B	PRPF19		SNCA	RAD23B	UBC	UBC	YWHAZ	RNF2	TFCP2L1	RUVBL1
TCF3	ESRRB	IQCB1	L3MBTL2	YWHAZ	NEDD4	HDAC2	PRPF6		DSK2	PSMD4	POU5F1	POU5F1	HTT	OGT	HDAC1	VPS29
RAD23B	RAD23B	SALL4	ESRRB	SMURF1	L3MBTL2	L3MBTL2	SYF2		CALM1	PLCB1	FOXP3	FOXP3	SQSTM1	DLG4	SMARCA4	SNW1
NUB1	NUB1	SMARCA4	NUB1	SQSTM1	DNMT1	FOXP3	SNRPD2		YWHAZ	DLG4	YBX1	YBX1	CDK1	POU5F1	IQCB1	ATG3
SMARCA4	SMARCA4	L3MBTL2	RAD23B	PLCB1	STAT3	RAD23B	DHX15		NBR1	NUB1	PLCB1	PLCB1	FBXO32	CDK1	GRIN1	PRPF6
FBXO32	SIN3A	ESRRB	PLCB1	NFE2	HSPA8	SIN3A	BCAS2		VPS9	SNCA	NPM1	NPM1	IQCB1	HDAC1	SALL4	PRPF19
SIN3A	RARA	NUB1	HDAC2	EP300	GATA4	UBQLN1	PPP5C		RAD23B	YWHAZ	HSPA8	HSPA8	TGFBR1	PPP1CC	YWHAE	PSMA1
NFE2	HDAC2	RAD23B	MTA2	FBXO32	MYBBP1A	YBX1	SNRPD1		PLCB1	NPHP4	HSPA5	HSPA5	CTNNB1	DNMT1	GRIN2B	CRNKL1
RARA	SALL4	HDAC2	RBBP7	TRIM28	RYBP	CDC5L	RPA1		IQCB1	FBXO32	PARP1	PARP1	DYNLL1	HSP90AA1	PRPF8	ARCN1
SMURF1	NFE2	NBR1	MYBBP1A	DYNLL1	NONO	SNW1	SF3B3		PSMD4	IQCB1	DDX5	DDX5	TCF3	HSP90AB1	YBX1	CCT2
SALL4	FBXO32	INVS	MTA1	EWSR1	TARDBP	CDC16	EIF3A		FBXO32	CALM1	HNRNPU	HNRNPU	RNF2	SQSTM1	SNCA	COPA
HDAC2	EP300	MTA2	CHD4	PRPF8	RBBP7	CTNNB1	CTR9		HTT	YWHAE	MYBBP1A	MYBBP1A	NDN	FOXP3	UBQLN1	SYF2
EWSR1	CREBBP	RBBP7	YBX1	HTT	WHSC1	CDC23	PSMA2		NUB1	HTT	VIM	VIM	TRP53	AP2B1	NBR1	PSMD7
HTT	L3MBTL2	MYBBP1A	PARP1	SIN3A	TRIM28	CBL	SNRNP40		RNF2	RNF2	PABPC1	PABPC1	PLCB1	TRIM28	TGFBR1	EIF3A
EP300	EWSR1	NPHP1	RBBP4	OGT	PPP1CA	MTA2	RPL23		TGFBR1	CDK1	PKM2	PKM2	HDAC1	ACTG1	FOXP3	COPB2
CTNNB1	CTNNB1	CHD4	POLR2A	PPP1CA	RAD21	SMAD3	PHF5A		CDK1	TCF3	VCP	VCP	HOXA1	HSPD1	BUB1B	RPL23
PRPF8	JUN	PIK3R1	NPM1	TRAF6	EP300	SMARCA2	AQR		TCF3	HDAC1	DNMT1	DNMT1	SMURF1	ACTB	NPHP4	VPS18
CREBBP	HTT	YBX1	TRIM28	POLR2A	MTA2	TCF3	RUVBL2		INVS	TFCP2L1	TRIM28	TRIM28	TRIM28	HSPA5	L3MBTL2	CCT3
YBX1	SMURF1	PARP1	CUL3	HOXA1	RUNX1	ANAPC1	TFIP11		TFCP2L1	TGFBR1	YWHAZ	YWHAZ	SMARCA4	PPP1CA	PSMD4	VPS16
JUN	RUNX1	RBBP4	EZH2	TLX3	DDX41	SSBP2	PSMB4		HDAC1	MAPK13	PLEC	PLEC	TRAF6	BAX	NPM1	PSMB4
TRAF6	YWHAZ	POLR2A	RAD21	CREBBP	HDAC2	NPM1	UFD1L		ESRRB	INVS	SYNCRIP	SYNCRIP	NFE2	CHD4	HDAC2	BCAS2
L3MBTL2	SMAD4	TRIM28	RYBP	RARA	CTCF	DDB1	IGHMBP2		SMURF1	GRIN1	HNRNPF	HNRNPF	INVS	CTNND1	CDC23	SF3B3
SMAD4	SMAD2	CUL3	RUNX1	CHD4	RBBP4	VCP	EIF3E		GRIN1	RARA	TUBA1B	TUBA1B	GRIN1	RYBP	CTNNB1	PSMC2
RUNX1	SMAD3	SRC	HSPA8	NDN	EZH2	SQSTM1	SART1		MAPK13	SMARCA4	NCL	NCL	ESRRB	CBLB	TRAF6	CCT5
SMAD2	RB1	GRIN2A	WHSC1	HDAC2	SMARCC1	BUB1	PRPF31		DYNLL1	ESRRB	NSUN2	NSUN2	NEDD4	PARP1	CDK1	CCDC12
RB1	TRAF6	EZH2	HNRNPU	APC	UBE2N	JARID2	CDC23		TRAF6	TRAF6	TUBB5	TUBB5	HSPA5	SNCA	INVS	EIF3C
SMAD3	YBX1	RAD21	DNMT1	JUN	TCF3	CASC5	SF3A1		SMARCA4	TRP53	RPL4	RPL4	SH3KBP1	DYNC1H1	SIN3A	EFTUD2
LMNA	NPM1	RYBP	VCP	TBP	STUB1	ANAPC5	SNRPD3		RARA	SMURF1	RPS3	RPS3	HSPA8	VIM	CBL	CTR9
TLX3	TRIM28	RUNX1	CTNNB1	RUNX1	HNRNPU	NDC80	COPS5		TRP53	GRIN2B	GTPBP4	GTPBP4	RARA	GSK3B	CDC16	PSMA2
TRIM28	NCOA3	WHSC1	NONO	SMAD4	SOX2	MIS12	PRMT5		NDN	NFE2	IQCB1	IQCB1	EWSR1	PPP2CB	ANAPC1	PHF5A
NCOA3	SUMO1	HNRNPU	DNMT3A	ALX4	PML	EZH2	EIF3G		NFE2	SMAD4	RNF2	RNF2	YBX1	YWHAG	DLG4	TTC27
MDM2	MYOD1	DNMT1	TCF3	LMNA	DDB1	MTA1	EIF3L		GRIN2B	SIN3A	RPLP2	RPLP2	UBQLN1	STAT3	NPHP1	VPS11
ALX4	SMARCA2	NONO	GTPBP4	LDB1	DNMT3A	SMAD2	RPS9		SMAD4	AI837181	FBXO32	FBXO32	SMAD4	GATA4	GM9174	RUVBL2
DYNLL1	MDM2	AHI1	DHX9	UBQLN1	RANBP2	RBBP7	DDX18		YBX1	CTNNB1	RPL6	RPL6	HSP90AB1	PLEC	CDC20	CCT4
NPM1	SIRT1	DNMT3A	PABPC1	CSNK1E	NCL	RAD21	POLR2A		CTNNB1	SMAD2	EPRS	EPRS	PPP1CA	NONO	SMARCA2	MTOR
CSNK1E	HSPA8	TCF3	PHC1	GSK3B	MSH6	CUL3	ANAPC10		CFTR	YBX1	RPLP0	RPLP0	EP300	PRKDC	SMAD3	EIF3B
CUL3	SNCA	CBL	NCL	NCOA3	UBE4B	SMC1A	CDC16		AI837181	SALL4	HNRNPH2	HNRNPH2	CCNB1IP1	TCP1	DDB1	AQR
NDN	PPP1CA	CDH2	DDX5	RELA	ARID1A	NUP107	XPO1		HOXA1	CFTR	RPL27	RPL27	OGT	SALL4	SNW1	EIF3D
SUMO1	RELA	GTPBP4	OGT	STAT3	CTNND1	NUP98	POLR1B		SIN3A	HDAC2	RPL7	RPL7	DDB1	NPM1	BMPR1B	SBDS
PPP1CA	EZH2	DHX9	SIN3A	SF3A1	RELA	SMAD4	SNRPF		LMNA	NPHP1	ATP5A1	ATP5A1	GRIN2B	YWHAB	SMAD4	CCT7
SMARCA2	CUL3	PABPC1	ARID1A	RB1	GTPBP4	EP300	GTPBP4		SH3KBP1	DYNLL1	SLC25A5	SLC25A5	VCP	L3MBTL2	DYNLL1	VPS41
APC	ALX4	PHC1	RPS3	SMAD2	HCFC1	IKBKG	DKC1		SMAD2	SMAD3	RPL14	RPL14	CFTR	POLR2A	SMAD2	ATP5C1
SF3A1	LASS2	NCL	TRRAP	LASS2	NFKB2	ANAPC13	CDC27		EWSR1	CBL	RPL22	RPL22	MBP	MAPK1	NHP2L1	TFIP11
TBP	VCP	DDX5	YWHAZ	DNMT1	PBRM1	MAD2L1	RPL3		SALL4	EWSR1	ENO1	ENO1	GSK3B	RPS3	IKBKG	UFD1L
SET	POLR2A	MKS1	PBRM1	SALL4	PHC1	MBD3	PPIL1		TRIM28	NPM1	HIST2H2AC	HIST2H2AC	SIN3A	YBX1	ANAPC5	VCP
LASS2	LMNA	OGT	RANBP2	NFE2L2	ESRRB	BMI1	RRN3		PRPF8	HSPA8	RPL5	RPL5	CBL	CUL3	CDC5L	EIF6
SIRT1	CSNK1E	SIN3A	MBD3	VCP	SFPQ	TRAF6	ANAPC2		CBL	SH3KBP1	HNRNPM	HNRNPM	PRPF8	NCL	VCP	SNRPD1
RELA	RRP1B	ARID1A	NSUN2	HSPA8	DDX5	NACC1	COPS4		SMAD3	EP300	COPA	COPA	SET	PSMD2	LMNA	RER1
MYOD1	SET	TRRAP	HNRNPH2	SMAD3	MYOD1	CDC27	NOP58		NPHP1	CREBBP	RPLP1	RPLP1	RAD23B	PPP2R1A	MTA2	RPS9
VCP	CBL	PBRM1	GNL3	DDB1	PRKDC	CRY1	APRT		VCP	LMNA	RPL3	RPL3	LMNA	UBE2N	DYNC1H1	SF3A1
POLR2A	PPARG	RANBP2	RRP1B	PAX3	PPP1CB	KDM2B	MCM5		EP300	VCP	RPL18A	RPL18A	PRNP	HTT	YAP1	SART1
EZH2	PRPF8	PLCB1	HCFC1	PRKAA1	CBLB	ANAPC4	EIF2S1		CREBBP	L3MBTL2	RPL32	RPL32	PRKAA1	VDAC3	WWTR1	EIF3M
BUB1B	TLX3	MBD3	MSH6	YBX1	RPS3	LDB1	PNO1		SET	HSPA5	ANP32B	ANP32B	SMAD3	DDB1	TUBG1	ATG7
SMAD1	HDAC3	NSUN2	SMC1A	RAD23B	SMAD3	ALX4	POLR2B		HDAC2	ACTB	RPL10	RPL10	PPP1CC	PDCD6IP	CUL1	DHX15
HSPA8	SMAD1	LRP1	ILF3	IKBKG	RPL6	ANAPC2	EIF6		SMURF2	TRIM28	SSB	SSB	PLK1	CTTN	MZT2	TCP1
RRP1B	CHD4	HNRNPH2	SMARCC1	MAD2L1	FANCD2	GPS1	EIF3K		BMPR1B	BMPR1B	RPL11	RPL11	APC	CLTC	HTT	CCT6A
UBE2I	GATA1	GNL3	SYNCRIP	PPP1CC	SMARCD1	TBP	FZR1		NHP2L1	JUN	LIMS1	LIMS1	SMAD2	SPNA2	MAP3K7	NPLOC4
LDB1	UBE2I	HCFC1	RPL4	MDM2	CCAR1	IQCB1	RPLP0		CSNK1E	CSNK1E	RPL18	RPL18	ACTB	DYNLL1	ANAPC13	PRMT5
IKBKG	ACTB	MSH6	HSPA5	SP1	AHCTF1	ZWINT	RPL5		NPM1	NDN	DDX17	DDX17	NBR1	TPM1	MAD2L1	GTPBP4
PBX1	MYBBP1A	SMC1A	PPP1CA	SSBP3	PRKAA1	RBBP4	SF3B1		APC	PPP1CC	RPL23	RPL23	CREBBP	TUBB5	AHI1	RPL37A
PPARG	PML	ILF3	HIST2H2AC	PML	ASH2L	SALL1	GPS1		HSPA5	SMURF2	RPL10A	RPL10A	HDAC2	RAC1	PPP2R1A	ABCE1
SNW1	DNMT1	SMARCC1	DNMT3L	MYOD1	TRRAP	LDB2	SNRPC		RRP1B	SET	RPL7A	RPL7A	COL1A1	TRP53	SMURF1	PRPF31
HDAC3	HSPA1B	SYNCRIP	NACC1	CACYBP	NOP14	MDM2	COPS3		HSPA8	RUNX1	RPL27A	RPL27A	DNMT1	EZH2	TCF3	COPZ1
PML	PPP1CC	PPP1CA	SRP68	PLK1	LAS1L	JUN	LEO1		RPGRIP1L	PPP1CA	SLC25A3	SLC25A3	DYNC1H1	TARDBP	ANAPC2	DDX18
GSK3B	SP1	HIST2H2AC	RUVBL2	CUL3	ZFP326	ARNTL	CSNK2B		ACVR1	NHP2L1	NPHP4	NPHP4	RPGRIP1L	DDX5	CDC26	RPTOR
SP1	SMARCC1	DNMT3L	ACTB	SIRT1	1110037F02RIK	ANAPC7	PSMC1		NEDD4	MDM2	RPL12	RPL12	TUBA1A	STUB1	ACTR1A	RPL19
HOXA1	IKBKG	NACC1	KDM2B	CNOT3	SIN3A	NUF2	MRE11A		DDB1	SRC	SRP68	SRP68	MAPK1	ENO1	CDC27	SNRPD2
DDB1	MTA1	SRP68	PRPF8	PCNA	HIST1H1C	DSN1	DDB1		ACTB	HSP90AB1	TRIM25	TRIM25	SF3A1	PKM2	BUB1	WDR1
HSPA1B	APC	RUVBL2	SOX2	PBX1	LIG3	SPC24	RPL6		L3MBTL2	RB1	RPS9	RPS9	POLR2A	KRT8	CASC5	EIF3E
NCOR1	PER1	KDM2B	HELLS	UBE2I	HNRNPL	RYBP	GTF2B		MBP	NCOA3	RPL37A	RPL37A	RRP1B	YWHAE	EIF3A	RPL3
GATA1	NFE2L2	PRPF8	PKM2	HSPA5	SMCHD1	MTF2	KPNB1		JUN	RRP1B	RPL19	RPL19	CHD4	HNRNPU	ANAPC16	HSPD1
ESR1	SOX2	HELLS	SMARCA2	HDAC3	DDX1	RUNX1	NOP2		PRNP	MBP	SGPL1	SGPL1	CSNK1E	HSPA9	TCEB1	POLR1B
NFE2L2	NCOR1	SOX2	SMC3	CTBP2	PABPC1	SF3A1	PSMC4		MDM2	APC	RPL24	RPL24	PSMD4	HYOU1	JARID2	SGPL1
CHD4	GSK3B	PKM2	EHMT2	NUB1	SND1	SMARCC1	GNB2L1		SRC	IKBKG	RPL21	RPL21	TFCP2L1	GRIN1	SSBP2	RPL18
ACTB	MTA2	SMARCA2	DDX1	STUB1	SMAD2	RB1	SMC3		RUNX1	SUMO1	HSD17B12	HSD17B12	ACTG1	SFPQ	EZH2	SNRPF
DNMT1	ESR1	SMC3	PCGF6	GTF3C1	SMARCE1	STAG2	TPT1		NCOA3	ACVR1	RPS6	RPS6	TUBB5	VDAC1	GPS1	RPLP2
BRCA1	TBP	EHMT2	NEDD4	SET	YBX1	SUFU	MARS		RB1	STUB1	GNL3	GNL3	DSK2	CCAR1	RBBP7	POLR2A
PPP1CC	RBBP7	DDX1	RPL6	TARDBP	JUN	PER3	COPS2		PPP1CC	TUBA1A	RPS5	RPS5	SMURF2	UBE4B	MZT1	SNRPE
NDC80	DDX5	PCGF6	BMI1	NPM1	SRP68	EP400	RPA2		CBX1	HSPA1B	IQGAP1	IQGAP1	BMPR1B	PRKAA1	TRP53	EIF3H
PER1	HSPA5	BMI1	TUBB5	HNRNPU	ILF3	CRY2	SMC1A		PPP1CA	PIK3R1	RPS23	RPS23	CEP290	LMNA	TUBGCP3	STX6
HSPA5	RBBP4	RANGAP1	RANGAP1	GATA4	NUP214	IKBKB	POLR2H		GSK3B	RPGRIP1L	RPS24	RPS24	AI837181	MYBBP1A	ANAPC4	TRAPPC5
NPHP4	PAX3	NFKB2	NFKB2	L3MBTL2	EHMT2	HTT	NUP98		CUL3	DNMT1	RPS14	RPS14	STUB1	ATP5A1	MIS12	RPL14
SMARCC1	DYNLL1	MCM5	MCM5	INVS	POLR2B	SMC3	SEC13		HSP90AB1	PRPF8	SNCA	SNCA	SALL4	DDX41	BMI1	COPS5
SSBP3	BRCA1	PPP1CC	PPP1CC	NEDD4	MEN1	RING1	MCM3		MAPK1	SMARCA2	RPS26	RPS26	MDM2	IGHM	MTA1	RRN3
PAX3	PBX1	HIST1H1C	HIST1H1C	SMC3	PKM2	POLR2A	NUP155		IKBKG	CBX1	CDK1	CDK1	CDH2	HNRNPK	DCTN1	MCM5
MAD2L1	E2F1	IQGAP1	IQGAP1	UBE2E1	SMURF1	PER1	ANAPC1		TRAF2	CUL3	CALM1	CALM1	MAPK13	CTCF	DCTN2	VPS26B
MYBBP1A	NDN	DNMT3B	GSK3B	ACTB	MCM5	EZH1	NUP93		SF3A1	MKS1	HTT	HTT	TGFB1	DDX39B	ANAPC7	DKC1
SOX2	H3F3A	RPL5	DNMT3B	MAP3K7	KDM2B	COPS6	UBA2		SUMO1	MAPK1	RPS25	RPS25	AP2B1	RPL6	MBD3	EIF3G
MTA1	STUB1	HNRNPF	RPL5	PER1	SUZ12	GATA1	NOL6		MKS1	NEDD4	RPS11	RPS11	TUBB4B	LIMS1	NDC80	EIF3L
CTBP2	HNRNPU	DDB1	HNRNPF	SUMO1	DNMT3L	PHC1	EBNA1BP2		CCNB1IP1	MYOD1	RPS27L	RPS27L	LDB1	SMARCC1	IRAK1	RPS3
H3F3A	AXIN1	SSRP1	DDB1	PPARG	YWHAB	SUMO1	RRP12		TRIM69	GSK3B	RPL8	RPL8	SRC	EEF1A1	SMURF2	XPO1
STUB1	SNW1	RARA	SSRP1	HSPA1B	NUB1	NSL1	NUP107		SMAD1	TRAF2	RPS2	RPS2	TRAF2	KDM1A	CUL3	RPL4
E2F1	INVS	RPS27	RARA	PAX6	RRP9	ANAPC10	SSRP1		TLX3	AXIN1	HDAC1	HDAC1	PPP2R1A	UBQLN1	MDM2	APRT
CDK4	BMI1	SND1	RPS27	NDC80	MATR3	SIN3B	HSPA9		CEP290	AHI1	MAPK13	MAPK13	EZH2	NBR1	ACVR1	METAP2
PCNA	KDM2B	MSH2	SND1	BUB1B	HELLS	CBX2	RAN		STUB1	SIRT1	HSPA9	HSPA9	PAX3	FLNB	SUFU	DARS
PLK1	CDK4	RFC5	MSH2	CEBPA	PCNA	NCOA3	RFC5		SMARCA2	DDB1	SRSF3	SRSF3	CAPZA1	MAP2K1	SRC	POLR2B
MTA2	DDB1	RFC4	RFC5	ESR1	SSRP1	CDK4	REV1		MAP3K7	EZH2	MYO1E	MYO1E	TLX3	MTA1	TRAF2	RPL5
AXIN1	SF3A1	ILF2	RFC4	MYST1	RUVBL2	ITPR1	ERCC3		PLK1	SMAD1	ABCF2	ABCF2	TCEB1	TCF3	DCTN3	NOP58
GATA4	STAT3	SUPT16H	ILF2	SOX2	MSH2	DNMT3A	DDX47		PIK3R1	TUBB5	DARS	DARS	TBP	KDM2B	RAD21	COPS4
SOCS1	GATA4	RBM14	SUPT16H	BRCA1	RFC5	PDS5A	RAE1		TUBA1A	LASS2	HNRNPA0	HNRNPA0	BMPR2	FLNA	SMC1A	EIF3K
FOS	PARP1	JARID2	RBM14	NKX2-1	RFC4	ARID1A	RFC4		HSPA1B	RELA	SMARCA4	SMARCA4	CNOT3	RPLP0	EP300	PPIL1
STAT3	WDR5	GRIN2C	JARID2	GMNN	ILF2	GATA4	GSK3B		MAD2L1	HSP90AA1	L3MBTL2	L3MBTL2	HSPA1B	HDAC2	SKP1A	PNO1
SOX10	ARID1A	PLCG1	LMNA	MAPK1	SUPT16H	NPHP4	COPS6		EZH2	MAD2L1	YWHAE	YWHAE	STAT3	CAPZA1	HAUS4	TRAPPC3
RBBP4	SSBP3	ANP32B	ANP32B	NAP1L2	RBM14	DNMT3L	IPO9		DNMT1	MAP3K7	RARS	RARS	CUL3	PHB2	VPS18	NSUN2
JARID2	NACC1	HNRNPA0	RPL3	ARIH2	SMC3	NUP188	NOP14		ALX4	GRB2	ABCE1	ABCE1	WWTR1	WHSC1	ANAPC10	TUFM
DDX5	NR0B1	MBP	RPL10	JDP2	WDR18	WDR5	PSMC3		CDKN2A	PKM2	GNB2L1	GNB2L1	POLR2B	RPS27A	LDB1	SNRNP40
KDM2B	DMRT2	MAD1L1	RPLP0	PARP1	SMC1A	GATAD2B	NDC80		SNW1	CDKN2A	TUBB2B	TUBB2B	JUN	RBBP7	NUP107	SNRPD3
RBBP7	BUB1B	WDR18	HNRNPA0	MYBBP1A	KPNB1	SMAD9	PAF1		NDC80	DDX5	SALL4	SALL4	IKBKG	IQGAP1	NUP98	PSMD4
BMI1	MAD2L1	MATR3	HTT	SMARCE1	RRP1B	RRP1B	BECN1		LASS2	TRIM69	ATAD3A	ATAD3A	RUNX1	PABPC1	PER2	CDC23
NACC1	NONO	SMARCD1	MAD1L1	EZH2	BCLAF1	CDCA5	PRUNE		BUB1B	MYD88	NOP56	NOP56	ATP1A1	HNRNPH2	STUB1	RPL38
PARP1	SUMO2	SSB	WDR18	GTF2E1	XAB2	PDS5B	XRN2		AXIN1	MYBBP1A	HSP90AB1	HSP90AB1	HSP90AA1	EP300	CRY1	SYVN1
MAPK1	RXRA	TUBA1B	MATR3	CTCF	HADHA	ISL2	PHB2		ITSN1	HDAC3	PABPC4	PABPC4	GTF3C1	MYH10	BCL7B	RPL6
RXRA	PLK1	ARC	SSB	GATA6	PER1	NUP214	CSNK2A1		RELA	SMARCC1	MARS	MARS	SIRT2	CAPZB	TBP	EIF2S1
MAP3K7	NCOA1	RING1	SMARCD1	AR	GNL3	SMURF1	POLH		GRB2	PLK1	AP3D1	AP3D1	ALX4	PSMD4	ARNTL	SF3B1
JAK2	SRC	STAT3	RING1	CCNB1	BMI1	SMAD1	PIN1		PRKAA1	SKP1A	TUBB3	TUBB3	PRKACA	GTPBP4	ITPR1	RANBP1
CDKN1B	SMARCE1	AHCTF1	STAT3	CEBPB	SUPT6H	PBRM1	SNRPB		TUBB4B	PPARG	EEF1D	EEF1D	NDC80	DSK2	KDM2B	RPL8
NR0B1	PKM2	PRKACA	AHCTF1	ASH2L	ELAVL1	PCGF6	XPC		MYD88	CHD4	EIF2S2	EIF2S2	RYK	FANCD2	SH3KBP1	RPS11
PBX3	PDS5A	BAX	CCT4	YWHAB	APEX1	RIF1	RAD23B		AHI1	SMAD7	SRRM1	SRRM1	CBX1	SIRT2	PRNP	LEO1
DMRT2	CTBP2	CCT4	BAX	SOCS1	SYNCRIP	EGFR	TNPO1		TUBB5	ALX4	MRPS7	MRPS7	MAD2L1	TUBA1B	CPNE1	TPI1
CDC5L	FOS	NOP14	RPL23	DNMT3A	MARK2	IKZF1	FBL		POLR2A	YWHAB	CUL3	ARHGEF2	HTRA1	CAPZA2	SALL1	RPA1
CDC16	LDB1	LAS1L	NOP14	RHOA	RPS27	TET1	ANAPC5		SIRT1	PRNP	ARHGEF2	CUL3	ITSN1	MYH9	PER3	RPLP0
PRKAA1	OGT	ZFP326	LAS1L	NCOR1	UBA2	MORF4L1	COPS7B		MYOD1	LRRK2	D1PAS1	D1PAS1	SOCS1	RPL11	CPNE4	EEF2
CTCF	SOCS1	1110037F02RIK	ZFP326	MTA1	JARID2	CLOCK	NUP85		WWTR1	TLX3	RPS27	RPS27	MYD88	RARA	CAPZA1	PSMC1
HNRNPU	RAD21	GATA4	1110037F02RIK	SOD1	RPL4	LMNA	COPS8		PIAS1	HNRNPU	RRP1B	RRP1B	BAX	TUBB4B	ACTB	CCT8
WDR5	JARID2	CDC5L	GATA4	MIS12	MLLT4	EHMT2	TIMELESS		SOCS1	DYNC1H1	HSPA2	HSPA2	DMD	MAD2L1	PER1	HSPA9
CBX1	MBD3	HNRNPM	HNRNPM	E2F1	GTF3C1	RANBP2	PDS5B		SKP1A	E130012A19RIK	CSDA	CSDA	YWHAB	POLR2B	MTF2	MRPL11
MIS12	ZFP42	KIF4	KIF4	JAK2	EWSR1	CREBBP	GTF2E2		PPP2R1A	SNW1	INVS	INVS	YAP1	MTA2	ALX4	SNRPC
PDS5A	CTCF	KRT10	CDC5L	MAPK14	SF3A1	GSK3B	TCEB1		TBP	UBE2I	RARA	RARA	DVL1	FUS	LDB2	SKP1A
SSBP2	CDKN1B	KRT5	DPF2	SMARCC1	NKRF	PLCB1	PPIE		HDAC3	CUL1	MCM5	MCM5	NCOA3	ATP1A1	RBBP4	PDCL3
IQCB1	CCND1	KRT16	POLR2B	CLP1	CDC5L	DLX1	NUP160		DYNC1H1	POLR2A	SRSF1	SRSF1	AXIN1	TUBA1A	NACC1	RPS5
PIAS1	RANBP2	DPF2	TCP1	RRP1B	HIST2H2AC	SSBP3	NF1		UBE2I	HOXA1	HIST1H2BC	HIST1H2BC	NPM1	GSN	SMARCC1	CSNK2B
PAX6	DNMT3A	KRT1	KPNB1	NR0B1	PRPF8	TRRAP	SEH1L		CUL1	CRK	RRBP1	RRBP1	CUL1	NUMB	DMD	ATP5A1
EGFR	SOX10	POLR2B	SALL1	UBE2N	SP1	GATAD2A	OLA1		LIPC	NFE2L2	DGKZ	DGKZ	RAC1	AP2A1	DVL2	EIF3I
NCOA1	ZBTB16	TCP1	PDS5A	BAX	GATAD2A	PCGF1	POLK		JAK2	SP1	EIF2C2	EIF2C2	GNB1	TBK1	HAUS1	PSMD6
DNMT3A	COPS2	KPNB1	DDX17	WWTR1	NUP88	WAPAL	TIPIN		YAP1	CEP290	YBX2	YBX2	RELA	RAD21	RUNX1	EIF3F
CDC23	MBP	KRT14	LIG3	FOS	CPSF6	MGA	MSH2		SSBP3	ESR1	NARS	NARS	EP400	HNRNPF	JUN	HSPA5
SMC3	SFPI1	RAF1	HNRNPL	HDAC5	CREBBP	ZFPM1	RSL1D1		PPARG	BUB1B	DAP3	DAP3	ACVR1	NUB1	SMAD1	MLST8
OGT	CBX1	SALL1	SMCHD1	CXXC1	NUMB	SPC25	TRRAP		LDB1	SSBP3	MRPL41	MRPL41	NUB1	EEF2	NUF2	PSMD1
RAD21	SMARCB1	PDS5A	GATAD2A	GLI2	IKBKG	SHC1	MSH6		ERH	DMRT2	EIF2S3Y	EIF2S3Y	NHP2L1	RBBP4	DSN1	RPS13
ZBTB16	PIAS1	DDX17	SFPQ	MAX	TRIM35	NPLOC4	ANAPC4		HSP90AA1	WWTR1	OASL1	OASL1	RPS27A	AP2M1	SPC24	ANAPC10
MKI67	MKI67	MAPK1	RAI14	DDX5	RUVBL1	HSPA8	GTF2E1		LRRK2	NCOR1	OAS3	OAS3	SKP1A	SMAD3	RYBP	CDC16
ARID1A	CRY1	LIG3	TRIM25	WDR5	NACC1	SOX2	USP7		E130012A19RIK	PPP2CA	PABPC6	PABPC6	LASS2	EIF4A1	HSPA5	RPL18A
LDB2	ARNTL	HNRNPL	RPS9	OTX2	RING1	WHSC1	TBP		TRIM63	GATA1	PABPC2	PABPC2	MYST1	PFKL	GRIN2A	SAMM50
SUMO2	LEF1	SMCHD1	NUP214	ARID1A	ERCC3	NPHP1	CUL4B		SMAD7	PPP2R1A	ZBTB11	ZBTB11	CLTC	NSUN2	HSPA8	RPS20
SOX8	PAX6	GATAD2A	RPS24	SOX10	GTF2E1	TCF12	EIF5A		PTPN11	MTA1	RPL36AL	RPL36AL	TRIM69	RAI14	WDR5	SLC25A3
CEBPA	MAPK1	SFPQ	SF3B1	PHC1	PCGF6	STUB1	SF3B2		NFE2L2	BMI1	RPL36A	RPL36A	PBX1	TRAF6	IKBKB	RAN
COPS5	PIK3R1	RAI14	ASH2L	MED16	XPO4	DPF2	PTGES3		CRK	PML	RPL34-PS1	RPL34-PS1	SHARPIN	GTF3C1	RIPK1	MRE11A
COPS2	NR0B2	TRIM25	PSMC1	ZWINT	CSNK1E	NUB1	RAD51		SP1	CDK4	RPL34	RPL34	SUMO1	ARID1A	PLCB1	RPS6
SOD1	IKZF1	NUP214	SUZ12	UBE4B	THOC4	PCGF2	EEF1A1		ESR1	SOCS1	LOC100504863	LOC100504863	PIAS1	TRIM71	RB1	RPL10A
GMNN	NCOA2	SF3B1	CTCF	TCEB1	PPARG	YAP1	MUS81		DMRT2	NONO	LOC100044627	LOC100044627	CDKN2A	ACTR1A	TCEB2	PSMC4
HIF1A	RUNX2	ASH2L	RRP12	PPP2CB	STAG1	USP2	ADRM1		HAUS1	PTPN11	HIST1H2BG	HIST1H2BG	EEF1A1	SMAD2	TAX1BP1	NOP2
RUNX2	WHSC1	PSMC1	ZFP42	SMAD1	PAX3	UFD1L	HSPA8		INPP5D	VIM	HIST1H2BE	HIST1H2BE	GRB2	SYNJ1	SF3A1	MARS
LEF1	PCNA	SUZ12	CPSF6	CBX1	PLCB1	COPS5	TOP1		YWHAB	PARP1	GM4705	GM4705	LRRK2	MARK2	NEDD4	PSMD12
MAPK14	SFPQ	CTCF	CCT2	KPNB1	XPO1	ZFP42	YEATS4		PPP2CA	PABPC1	EIF4A1	EIF4A1	LIMS1	SMURF1	GRB2	SMC3
EMX1	CEBPA	DLG3	RUVBL1	ZBTB16	RARA	DNMT3B	PRDX5		SMARCC1	CDK2	SRP72	SRP72	TRPV5	SLC25A5	SGCB	TPT1
SFPI1	EMX1	RRP12	NR0B1	KAT5	SUMO1	STK38	COPS7A		NCOR1	YAP1	RRP12	RRP12	JAK2	NPHP4	SMAD9	RPS23
SMC1A	SMC1A	ZFP42	MAD2L1	CD2AP	NUP93	MAD1L1	RBBP4		PBX1	LIPC	DLG4	DLG4	NPHP1	CCT4	MKS1	RPL13A
NUP98	HOXA9	CPSF6	TARDBP	H3F3A	NUP188	RUVBL2	NXF1		CAPZA1	INPP5D	LUC7L	LUC7L	SMARCC1	ZFR	ITSN2	RPS17
BUB1	TUBB5	RUVBL1	SUPT6H	KIT	NPM3	WWTR1	DDX17		DDX5	EGFR	MKI67IP	MKI67IP	PTPN11	HSPA1B	MYD88	RPS14
CRY1	NEDD4	NR0B1	SF3A1	SMARCD1	DNMT3B	WDR18	NUDC		CHD4	PIAS1	RPS17	RPS17	NONO	PPP1CB	EP400	NIP7
RANBP2	JAK2	MAD2L1	MKI67IP	FYN	MBD3	SCMH1	DDX42		RNF41	PER1	LMNA	LMNA	TLE6	DHX9	MAPK1	EIF2S2
SMARCE1	SMAD7	TARDBP	RPS25	CEP290	AR	PARP1	DDX27		PML	ERH	ACTB	ACTB	MYOD1	CCT7	DVL1	GTF2B
SIN3B	SOX8	SUPT6H	GNB2L1	HIF1A	POGZ	PRKAA1	NUP133		HAUS4	ABL1	IARS	IARS	HNRNPK	SLC25A3	ZWINT	ATG12
NONO	EGFR	SF3A1	HSPA9	CDC5L	PSMC1	CSNK1E	DAP3		PKM2	ITSN1	NHP2L1	NHP2L1	PAX6	RNPS1	RANBP2	SMC1A
ARNTL	COPS5	MKI67IP	FLNA	MTF2	ZFR	NR0B1	ASNA1		BMPR2	MTA2	RPL38	RPL38	HSPA2	GFAP	TLR4	NOP56
ZWINT	KAT2B	INADL	NUP88	UBTF	IGF2BP1	UBE2N	FEN1		EGFR	HSPA9	TFCP2L1	TFCP2L1	IFT88	IQCB1	DAG1	AP3D1
PKM2	TCF12	KRT73	RIF1	NCOR2	SF3B1	NCOR1	XRCC5		GATA1	HAUS4	LUC7L2	LUC7L2	ERH	KRT1	E130012A19RIK	RPS24
ZFP42	PHC1	KRT2	PHB2	DDX41	PSMC4	CHD4	PARK7		CDK2	CDKN1B	SRSF6	SRSF6	ASAP1	SSB	ARID1A	RPL28
CCND1	PABPC1	GNB2L1	APEX1	CDK4	HNRNPK	PBX1	IARS		CDC23	PER2	GM5506	GM5506	KL	SKP1A	JAK2	COPS2
WWTR1	CLOCK	NUP88	ZFR	NFKB2	MTF2	SUZ12	RARS		CDC16	TUBB4B	CHD4	CHD4	RB1	DNMT3A	RRP1B	NUP98
MYST1	HIF1A	RIF1	IGF2BP1	CFL1	PCBP1	HELLS	NGLY1		MYBBP1A	TRIM63	PSMD2	PSMD2	CD247	SPNB2	CBX2	POLR2H
SMARCB1	NDC80	GRM1	DYNLL1	NXF1	PCGF5	EFTUD2	ANAPC7		BCL2	YWHAG	LUC7L3	LUC7L3	YWHAG	RUNX1	SHC1	SEC13
FBXW7	STAT1	APEX1	CCT5	DNAJB6	BPTF	AQR	ELP3		BMI1	JAK2	RPL35	RPL35	SMAD7	SLC25A12	DCTN4	VPS39
SUFU	YY1	ZFR	MTF2	CUL5	PRPF6	ACTL6A	TOP2A		SHARPIN	SOX2	TCF3	TCF3	CBLB	MATR3	TUBGCP2	NAA15
NCOA2	CDC5L	IGF2BP1	MEN1	EGFR	TFIP11	AEBP2	AMFR		CDC42	STAT3	MRPS9	MRPS9	PDCD6IP	SMARCA5	SUMO1	CDC27
TCF12	PPP2CA	MTF2	FBXO32	HCFC1	EEF1A1	PROP1	POLD1		BRCA1	GNB1	MRPL23	MRPL23	HSPA9	SYNCRIP	GATAD2B	GPS1
SMAD5	AURKB	MEN1	PCGF2	CDKN1B	FIZ1	SHH	RFC2		SHC1	NDC80	MRPS27	MRPS27	CCDC64B	MYOD1	POLR2A	GNB2L1
MBD3	REST	FBXO32	STAG1	NR3C1	NUP155	GRIN1	TCEB3		ABL1	PAX3	RNH1	RNH1	SSBP3	PFN1	NCOA3	PSMD11
POU2F1	ASH2L	CCT5	ELAVL1	CBL	YY1	PHC2	NAT10		FOS	RBBP4	CTNNB1	CTNNB1	BCL2	CBX3	CDK2	DCTN5
HOXA9	RYBP	PCGF2	UBA2	PKM2	IK	IRAK1	OGT		PAX3	KDM2B	EEF1G	EEF1G	GIT2	RRP1B	UBE2N	DDB1
PPP2CA	PRMT5	STAG1	PPP1CB	EEF1A1	CRY1	COPS4	SF1		CDKN1B	TUBA1B	ATP5C1	ATP5C1	CTBP2	ATP5C1	CRY2	IPO5
PRMT5	GTF2E1	ELAVL1	DDX41	AKT1	PCBP2	REV1	PSMC2		CDK4	COPS2	HSP90AA1	HSP90AA1	CEP55	RANBP2	ACTR10	ANAPC2
PCBD1	RING1	KRT6A	XPO4	RASSF1	TNPO1	MLL2	RFC3		TCEB1	ENO1	MRPL11	MRPL11	VAV1	ORC1	EZH1	MCM3
PPARA	PBX3	UBA2	RPS14	RBBP4	SMARCC2	FOS	VPRBP		CDC20	CLTC	LOC677113	LOC677113	HNRNPU	SRP68	DCTN6	PSMD2
CLOCK	SOD1	PPP1CB	PCNA	PRKACB	RIF1	NUP88	STUB1		RANBP2	TBP	GM13654	GM13654	RNF41	ATP5B	NSL1	MRPL15
SMAD7	SMARCD1	DDX41	MARS	TRPS1	NR0B1	REST	DIMT1		HNRNPU	IRAK1	MRPS21	MRPS21	TBK1	ATAD3A	RBBP5	NUP155
CBX5	RANGAP1	MAPK3	RARS	NONO	CUL4B	CDKN1B	PELO		MTA1	RBBP7	ANP32E	ANP32E	PIK3R1	DDX1	SMC3	RPA2
IKZF1	ZFP292	XPO4	XAB2	SIAH1A	ZFP42	ILF3	HIRA		ZWINT	BRCA1	ZC3HAV1	ZC3HAV1	TCF4	RPS6	HAUS2	ATP6V1A
NCOR2	CSNK2A1	CTNND1	PCBP2	GSTP1	FOS	ZFP281	PSMC5		GNB1	FOS	DDX1	DDX1	RHOA	DARS	TNFAIP3	NUP93
NR0B2	HIST2H2AC	PCNA	HNRNPK	HIST1H1C	POLR2H	NGFR	PSMC6		POC1B	TLE6	MRPL49	MRPL49	TTN	PLK1	SNAP25	UBA2
TUBB5	POU2F1	MARS	EWSR1	ZFP768	SIRT1	PYGO1	MYBBP1A		IRAK1	H3F3A	EZH2	EZH2	PML	PRPF8	PIK3R1	CNOT1
HOXB8	PKNOX1	RARS	RELA	PHB2	MDM2	NONO	DMAP1		COPS2	ACTG1	RBBP7	RBBP7	SIRT1	E130012A19RIK	GATAD2A	NOL6
JDP2	RPL4	XAB2	PPP2CB	GATA1	BAZ1A	MYOD1	PPP3CA		TUBG1	DOK1	ESRRB	ESRRB	DNMT3A	TTN	CLOCK	NUP107
AURKB	EHMT2	PCBP2	PSMC4	RAI14	UBE2I	RXRA	CUL3		ATM	ARID1A	MTA2	MTA2	FCER1G	EPRS	COPS5	EBNA1BP2
ATM	SGOL2	HNRNPK	BCLAF1	PCBD1	SMARCB1	NFKB2	NUP43		PARP1	CDC16	FARSA	FARSA	CEBPA	GAPDH	PHC1	CLTC
BTRC	MAP3K7	EWSR1	NUP93	SMC5	TRAF6	SP3	RPS14		PRKACB	PBX1	HUWE1	HUWE1	MAPK14	GRIN2B	DNMT3L	KPNB1
AR	BTRC	RELA	FXR1	CCND1	POLD1	INVS	KRR1		STAT3	CDC20	DHX9	DHX9	ESR1	EEF1B2	ACTR1B	MAD2L1
PHC1	WWTR1	PPP2CB	POGZ	NACC1	PCGF2	RELA	EMG1		EIF3A	CUL4A	MRPL47	MRPL47	RANBP2	KPNA2	CD40	SSRP1
HDAC5	SRY	PSMC4	EP300	ITPR1	UFD1L	DHX9	PPP2R4		PCNA	SHC1	MTA1	MTA1	UBE2I	GNB2L1	CTNND1	NSF
STAT1	AR	BCLAF1	PML	NPHP4	FXR1	STAG1	UBE2I		NEDD4L	SMARCE1	SLC25A31	SLC25A31	SMARCE1	EEF1G	MORF4L1	NARS
KIT	MED16	NUP93	MCM3	PRMT5	CHD7	SETX	WDR61		PER1	NCL	RYBP	RYBP	PKM2	RPLP1	RING1	RFC5
GATA6	MECP2	FXR1	FIZ1	YAP1	DIDO1	ARID3B	MAK16		PER2	POC1B	POLR2A	POLR2A	SUMO2	SND1	TRIM28	NOP10
MAX	NCOR2	POGZ	WDR5	RUNX2	EIF6	DUSP1	RQCD1		CUL4A	SF3A1	RBBP4	RBBP4	PARK7	KIF4	PCGF6	COPS3
NKX2-1	HOXB8	EP300	NUP188	RAD21	NOL6	ZFP462	MAD2L2		CDH2	WDR5	PTCD3	PTCD3	CTCF	TRRAP	BCL10	RPL24
GTF2E1	DHX9	PML	DDX47	RANBP2	DDX27	SALL3	RPS24		RUNX2	CDC23	AP3B1	AP3B1	TARDBP	CSNK1E	CDH2	SRP68
WHSC1	NCL	MCM3	POLR2H	SIX1	NVL	ZBTB2	MCM2		MAPK14	CDH2	NONO	NONO	GNB2	FBXO32	DYNC1I2	SMC6
GTF2A1	SIN3B	FIZ1	CUL4B	PPP1CB	TEX10	MBTD1	SKIV2L2		DOK1	RUNX2	RAC2	RAC2	PPP2CA	TUFM	CYLD	RAE1
CTBP1	PPARA	WDR5	THOC4	ATF4	INTS1	EID1	PSMB1		DNMT3A	NR0B2	MRPL43	MRPL43	CD2AP	MDM2	SPRY4	RRP12
SFPQ	GATA6	NUP188	HADHA	YWHAE	RPL23	CDK9	SAE1		MAPK8	CBX3	ACTG1	ACTG1	TRIM63	CUL4A	RIF1	REV1
BCL2	ERCC8	KRT76	UBE2N	TGFBR1	CEBPB	IRF5	MECR		HSPA9	BCL2	CSDE1	CSDE1	NFE2L2	PML	TRRAP	RFC4
KAT2B	CREB1	DDX47	CHD7	XPO1	TOP1	MNT	FCF1		CLTC	HAUS1	AI837181	AI837181	CTNND1	RPS26	STAG2	RPLP1
RING1	NFKB2	EPS8	DIDO1	PBX3	MITF	PHF12	DLD		PABPC1	OGT	EEF1A2	EEF1A2	L3MBTL2	SRSF1	ISL2	RFC1
MED16	JDP2	POLR2H	EIF6	EPS15L1	2610301G19RIK	CCNT1	EED		KDM2B	RANBP2	PCNA	PCNA	DDX5	SUZ12	PDS5B	PPP5C
YWHAB	YWHAB	CUL4B	NOL6	ATM	CSE1L	COPS7B	DTL		SOX2	CD40	DIMT1	DIMT1	HOMER2	CNOT1	MGA	CAND1
IRAK1	SMC3	THOC4	DDX27	UHRF1	MAK16	SNRNP200	PSMB2		SMARCE1	ATM	SND1	SND1	IGHMBP2	CDKN2A	SPRY1	DDX47
SRY	TARDBP	HADHA	NVL	PIK3R1	PWP2	CWC15	SIN3A		NONO	PLEC	DYNC1H1	DYNC1H1	INPP5D	CCT5	SPRY3	RPL21
CITED4	FBXW7	CHD7	TEX10	NUP107	NOL10	RMI1	TOP3A		MIS12	RPS3	SMARCA5	SMARCA5	HDAC3	GNB2	IFT88	NOP14
ZFP292	SERBP1	UBE2N	INTS1	GTF2A1	BOP1	NFKBIB	EPS15L1		PARK2	LDB1	PPP1CC	PPP1CC	SP1	CEP290	YWHAB	ERCC3
TGFBR1	NFKBIA	DIDO1	MLLT4	JARID2	WDR3	MBIP	POLD2		CTBP2	E2F1	NPHP1	NPHP1	HAUS4	MCM5	CUL5	COPS6
NUP214	GRB2	EIF6	NPM3	SSBP2	IMP4	TAF1A	PES1		VIM	PCNA	SERBP1	SERBP1	HSPB1	MSH6	NUP188	FZR1
ITPR1	PHB2	NOL6	STAG2	MBP	FTSJ3	TAF1C	BYSL		ASAP1	HNRNPF	E130012A19RIK	E130012A19RIK	VPS18	DBT	DNMT1	PI4KA
MECP2	SSBP2	DDX27	MAP2K1	CITED4	CEBPZ	TOP3A	POLR1E		MTA2	TCEB1	GSK3B	GSK3B	DAB1	OBSCN	GATA1	SMC2
REST	SUFU	NVL	HNRNPA1	SHPRH	RBM19	NDN	CFL1		CPNE4	PARK2	HSPD1	HSPD1	HAUS1	RPL4	CSNK1E	USP14
YY1	NUP214	TEX10	MAPK1	ESRRA	TBL3	ASH2L	NUF2		NR0B2	IKBKB	PSMC1	PSMC1	VPS9	DIDO1	CDK4	SUGT1
CREB1	NRIP1	INTS1	DDX21	FMN1	DDX56	JAK2	IK		TLR4	EIF3A	MRPL15	MRPL15	ZWINT	PTK2B	PSEN1	NDC80
ATF4	BCL2	MLLT4	IK	IRS1	NOC4L	OGT	PWP2		TLE6	SFPQ	DOCK2	DOCK2	DCTN1	SOX2	GRIA1	PAF1
EHMT2	CTBP1	NPM3	TUBGCP2	CRY1	RBM28	ZFP110	POLR3F		H3F3A	SIRT2	MYO1F	MYO1F	NKX2-1	NUP214	NDEL1	CCNH
CBX2	CBX2	DLG2	PCGF1	IQCB1	PAPD4	HSPA1B	NEK2		SUFU	RNF41	MRPL28	MRPL28	TLN1	IGF2BP1	SMARCA5	GLUD1
NFKBIA	CDC16	SFRP2	CTNND1	RBM39	DDX19A	UBE2I	DNAJB11		IKBKB	COPS5	PPP1CA	PPP1CA	PCNA	CDC5L	IKZF1	SRP72
YAP1	IRAK1	STAG2	UBE4B	CSNK2A1	RBM5	HIST2H2AC	SMARCD1		KIT	KPNA2	TRAF6	TRAF6	WNT3A	PTGES3	NUP214	HYOU1
NFKB1	MYST1	SFRP1	SNCA	MCM6	INTS3	LEO1	NUP37		RAC1	MAPK8	KDM1A	KDM1A	GATA4	GNL3	STAT5A	PSMC3
NRIP1	HOXA1	WNT3A	NUP155	SMC6	SLTM	TRIM35	NOL10		COPA	CBLB	RAD21	RAD21	SMAD1	DAB2	HSP90AA1	PPP2R1A
PURA	NUP188	DKK1	MARK2	CFTR	ISG20L2	CBX8	IMP3		RBBP4	BCL7B	MTDH	MTDH	RAI14	SRSF3	DSK2	RPL11
PKNOX1	MIS12	HNRNPA1	EZH1	CBLB	DDX51	SUDS3	HSPA4		RBX1	CEBPA	PRPF8	PRPF8	TSG101	RUVBL2	DNMT3A	PIN1
MEIS1	CBX5	DDX21	CBX8	SIN3B	DHX36	CTNND1	CSE1L		CTCF	STAT1	WHSC1	WHSC1	PLEC	ABCF2	ACTL6A	TBCD
ANAPC1	SMAD5	IK	PRKAA1	PKNOX1	KIF20B	EHMT1	MCM6		TCEB2	PRKAA1	SPNA2	SPNA2	SMC3	CBL	SGCA	DYNC1H1
CSNK2A1	MTF2	TUBGCP2	TRIM35	HOXA9	CLK3	EIF2C2	MRTO4		CD2AP	C1QBP	PABPC5	PABPC5	PRSS1	PIK3C2A	NR0B1	CAPZB
ANAPC5	ATM	KRT17	HUWE1	SFPI1	RBM8A	LMX1B	PSMA6		YWHAG	KDM1A	OGT	OGT	AR	HCFC1	GATA4	SMARCA5
SMARCD1	ZFPM1	PCGF1	IARS	ATF2	HNRPLL	DNMT1	GTF2H2		MYST1	SSBP4	RUVBL2	RUVBL2	CKAP5	NFE2	ITSN1	RAD23B
RANGAP1	RPS3	UBE4B	PRPF6	CBX5	DDX47	TCF4	PSMA1		COPS5	CDC42	HNRNPK	HNRNPK	NEDD8	HNRNPM	SPRY2	NHP2
NUP188	SYNCRIP	NUP155	TFIP11	ZFP292	DMAP1	MYBBP1A	DRG1		PAFAH1B1	MAPK14	EIF3C	EIF3C	CTTN	RPS14	PCGF2	XRN2
CNOT3	PCBD1	MARK2	UPF1	TRIM69	NFATC1	PRNP	RSRC1		PAX6	FYN	YWHAG	YWHAG	FLNA	SOD1	MLL2	EEF1G
PABPC1	MEIS1	TUBB5	XRCC1	RAN	UPF1	CTBP1	ZW10		PXN	UBE2N	NEDD4	NEDD4	CHRDL2	RPL12	USP2	XPC
ASH2L	PURA	EZH1	CPSF2	FANCD2	XRCC1	AHI1	MCM4		E2F1	TUBG1	RFC1	RFC1	ITGB1	KPNB1	GRIN2C	POLH
MTF2	ARID1B	CBX8	CPSF1	HOXB8	CPSF2	PIAS1	GNL2		DVL1	RAC1	DDB1	DDB1	FGFR2	DCTN1	COPS6	MRPL12
RYBP	CITED4	PRKAA1	SYMPK	HNRNPC	CPSF1	TCEB1	POLR2E		DMD	PDS5A	CBX3	CBX3	AF251705	HADHA	DPF2	IPO9
NFKB2	DNMT3B	TRIM35	FRG1	EYA1	SYMPK	SSRP1	POLR2C		DVL2	GATA4	DYNLL1	DYNLL1	IFT57	RPLP2	RMI1	PRUNE
SGOL2	SALL1	HUWE1	RPN2	GTF3C6	FRG1	COPS3	CLPX		CDC5L	SUMO2	MRPL12	MRPL12	VIM	RELA	HAUS6	BECN1
RXRG	DPF2	IARS	PSPC1	ERCC3	RPN2	MBD2	POLE		ANAPC1	NSUN2	EIF3L	EIF3L	PARP1	HIST2H2AC	ASH2L	NAA50
HIST2H2AC	YAP1	CEP290	GTF3C1	CSRP2BP	PSPC1	NKX3-2	ALG2		OGT	MED16	TUBB4B	TUBB4B	SPNA2	EIF2S1	ITCH	RPS25
GMEB2	USP2	UPF1	RAN	SOX8	RBM39	PPIE	ANAPC11		CEP76	AP2B1	MRPS26	MRPS26	TLR4	HIST1H1C	TET1	UBA1
RPL4	CDC23	XRCC1	EIF2S1	STAT1	RPSA	POLR1E	BOP1		C1QBP	RBX1	LPXN	LPXN	UBE2N	RPL7	TOP3A	TNPO1
PHB2	MORF4L1	CPSF2	YWHAB	CREB1	RPL5	ASCL3	D19BWG1357E		ATXN3	HDAC4	MAPK1	MAPK1	HSPD1	XPO5	PDS5A	CSNK2A1
PIN1	ATF2	CPSF1	TET1	NEK9	RPS25	MORC3	SMARCA4		CUL5	BTRC	EEF2	EEF2	CDC42	PBRM1	CDCA5	GSK3B
TIMELESS	THRB	SYMPK	TNPO1	SMARCA2	RRP12	STAT3	SMC4		WDR5	SERBP1	KPNA2	KPNA2	HRAS1	PLCB1	RUVBL2	ATG5
MYC	HDAC5	FRG1	STUB1	NFKBIA	NCOA3	SP1	LIG1		ACTG1	CAPZA1	PSMD3	PSMD3	ITPR1	ILF3	SIN3B	NAA20
DHX9	HNRNPF	RPN2	GATAD2B	SUMO2	PCGF1	TNFAIP3	POLR2G		JARID2	NR0B1	EEF1A1	EEF1A1	CRK	RPS27L	PCGF1	ANAPC1
SIX1	RAI14	PSPC1	LMNB1	RUNX1T1	RPLP0	SFPQ	KAT5		BCL7B	PAX6	PPP2R1A	PPP2R1A	PLXNA1	RRAS2	DCTN5	RPL22
ATF2	SHC1	PRPF6	XPO1	XRCC5	HNRNPF	AURKB	WDR3		ARID1A	PRKACB	DNMT3A	DNMT3A	KIT	RPL22	NPLOC4	NUP85
BAX	BUB1	TFIP11	EP400	MEN1	EIF3G	NCL	IMP4		GM9174	RXRA	ILF3	ILF3	CACYBP	RPL14	WAPAL	NUDT5
THRB	RXRG	GTF3C1	SNRPD1	TET1	RAN	LEF1	SF3A3		MED16	TLR4	KRT1	KRT1	MTA1	ELAVL1	KIFAP3	DCTN4
IKBKB	DLX5	RAN	NKRF	HSPA9	SSB	SIRT1	MCM7		PDS5A	DNM1	AP2B1	AP2B1	PPARG	SMARCD1	KIF3B	ALG2
TCF4	RBM39	EIF2S1	PRKDC	RHEB	ANP32B	UHRF1	RAD21		RBBP7	DNMT3A	RANBP2	RANBP2	ENO1	MAD1L1	LMB1	PDS5B
DNMT3B	PPARGC1A	YWHAB	DNM2	LIN54	RPL3	DTL	SMC2		CPNE1	EEF1A1	HDAC2	HDAC2	UBB	MYO1E	ERCC6L	PPP2R5D
PPARD	TLE1	TET1	PTGES3	CPNE1	RPL10	CCND1	POLA1		TUBA1B	ITCH	PHC1	PHC1	DPYSL2	RAD23B	MZT2B	TUBGCP2
ZFPM1	PIN1	TNPO1	BAZ1A	AURKA	PDS5A	CTBP2	SHPRH		ENO1	NACC1	CEP290	CEP290	SYP	NFKB2	TUBGCP4	FBL
DLX1	SMARCC2	STUB1	DIMT1	ATXN3	WDR33	GRIN2B	TMF1		CD40	CUL5	MTA3	MTA3	SHC1	DDX17	TUBGCP5	ORC5
ERCC8	MAX	KRT9	RRP9	POU2F1	ZCCHC8	EPC1	CHMP5		CEBPA	MKI67	KDM2B	KDM2B	IRF7	PHC1	TUBGCP6	PTGES3
AKT1	KIT	GATAD2B	SP1	SMARCB1	CCNE1	KIT	ZC3H15		RHOA	HIST2H2AC	CLTC	CLTC	MYH9	RANGAP1	SPC25	RPS27A
MAPK8	HSPA9	LMNB1	ERCC3	GRB2	IKZF1	SMARCB1	LUC7L		CBX3	RUVBL2	PHB2	PHB2	BUB1B	ESRRB	SGCD	TUBGCP3
NOTCH1	TET1	XPO1	RBM39	IRAK1	MAX	CTCF	SRP68		SSBP4	RPL4	YWHAB	YWHAB	CEP170	JARID2	PIAS1	GTF2E2
ABL1	MAPK14	EP400	TOP1	LGALS3	RPS24	DDX5	FTSJ3		FBXW7	ANAPC7	HIST1H1C	HIST1H1C	CEP350	ACTN4	EHMT2	MRPL43
XPO1	ZWINT	SNRPD1	KRT8	PAFAH1B1	CDK4	NFATC1	PPAN		ITPR1	ATP5A1	KPNB1	KPNB1	LIN7C	RPS27	YWHAG	RPL32
CDC27	HCFC1	NKRF	PLK1	RBBP7	HNRNPA0	COPS8	PRKDC		SOD1	SMARCB1	TRRAP	TRRAP	SFPQ	PAX3	PRKAA1	PRKCSH
GPS1	CEBPB	KRT42	CSNK2A1	RAG1	E2F1	PRPF19	POLR1A		BTRC	RIPK1	TCP1	TCP1	FOS	NSF	LEO1	ADRM1
ANAPC7	NACA	KRT15	PCGF5	LPXN	FUS	CRNKL1	NUP62		HDAC4	ZBTB16	BAX	BAX	FCHO2	EWSR1	HSP90AB1	NUP160
KAT5	GMNN	TUBA1A	PFN1	NUP88	RAD50	DUSP3	CEBPZ		PRKACA	ZFP42	MSH6	MSH6	PPP2CB	ACTN1	PSEN2	SNRPB
RBM39	TAL1	PRKDC	SET	EDC4	SF3B3	GBP2	RFC1		RXRA	SYNCRIP	FLNA	FLNA	TPM1	XAB2	DLX1	SEH1L
NUP88	NFKB1	DNM2	POLD1	PRKACA	WWP2	E2F6	DUT		GATA4	RAI14	SFPQ	SFPQ	LIPC	CCT8	HSPA1B	COPS7B
TARDBP	RUVBL2	PTGES3	2610301G19RIK	EMX1	NSD1	PABPC4	FBXO5		BAX	HNRNPH2	SKP1A	SKP1A	CEP72	RRP12	INPP5D	OLA1
STAG2	TNFAIP3	BAZ1A	CSE1L	BCL2	MKI67IP	BTBD10	PPIG		STAT1	PXN	MATR3	MATR3	ATXN3	BMI1	NCOR1	VPS26A
CRY2	EP400	DIMT1	MAK16	JUNB	GSC	TAF1B	TSG101		FYN	KIT	BMI1	BMI1	PRKACB	USP21	YWHAH	ORC2
UHRF1	XPO1	RRP9	PWP2	TNFAIP3	TCEB1	TLE4	PPP2CB		AKT1	RPS27A	EIF3A	EIF3A	ZW10	PCNA	PBRM1	SEC22B
UBTF	ITCH	SP1	NOL10	HESX1	SALL1	CCT5	IPO5		NR0B1	AURKB	PTGES3	PTGES3	TTC21B	COPA	LIN7C	RPS16
NCL	ITPR1	ERCC3	BOP1	TRIM35	TET1	RANGAP1	TSR1		SOX10	DCTN1	SMC1A	SMC1A	CEBPB	MTA3	CHUK	GCK
MORF4L1	CDKN1A	RBM39	WDR3	TSG101	HNRNPM	NFE2	RPS10		ANAPC5	EP400	ICT1	ICT1	MAP3K7	NDN	DVL3	PPIE
ARID1B	MYC	TOP1	IMP4	ITSN1	RAD23B	WWP2	RRM2		DCTN1	CEP76	MRPL22	MRPL22	SNW1	SIN3A	SOX2	PHB2
SHOC2	PPARD	PLK1	FTSJ3	NFKBIZ	EIF3L	PPP2CB	SLU7		SIRT2	DVL2	CCT2	CCT2	PRKCSH	CCT6A	FBXO32	SOD2
GLI2	PRKCZ	PRKCB	CEBPZ	ABL1	DDX17	SMARCD1	RANGAP1		ANAPC7	MBD3	EIF2S1	EIF2S1	UBTF	MMS19	COPA	IGHMBP2
USP2	CCNE1	KRT77	RBM19	ERBB2	STAT1	EYA1	CCNC		CNOT3	HNRNPK	CCT7	CCT7	FYN	USP9X	HOMER1	KARS
PPARGC1A	SHOC2	PCGF5	TBL3	ZBTB3	RUNX2	DYNC1H1	BAZ1A		FCHO2	ANAPC5	MYH9	MYH9	PHB2	MAP2K3	UHRF1	POLK
TLE1	UBTF	CSNK2A1	DDX56	LIMK1	CBX8	UBE4B	NUP188		NCL	AKT1	MAD2L1	MAD2L1	COPS2	RPL27	SMARCE1	RRP9
TET1	CRY2	NSF	NOC4L	FANCC	WDR5	XAB2	RAD50		PCBD1	TCEB2	HCFC1	HCFC1	BRCA1	HNRNPA0	COPS8	XPNPEP3
SERBP1	NOTCH1	PRKAR2B	RBM28	NEDD8	CSNK2A1	SNRPD1	MDH2		ZBTB16	IQGAP1	PBRM1	PBRM1	RYBP	SMAD4	PARP1	RRM1
DLX5	NUP88	DSG1A	PAPD4	ZFP473	HNRNPC	CBX7	LUC7L3		MKI67	JARID2	CNOT1	CNOT1	EGFR	PCBP1	UFD1L	TRRAP
SERTAD1	HNRNPH2	POLD1	DDX19A	UBE2E3	TRIM25	ZFP446	PFDN5		CBLB	NCOA1	CAPZA2	CAPZA2	MKS1	MEN1	NTRK1	TBP
ATF7IP	NUP98	2610301G19RIK	RBM5	COTL1	RPS9	HDAC6	BUB1		PLEC	CTNND1	TARDBP	TARDBP	MYH10	CUL1	CREBBP	RSL1D1
TRIM69	GTF2A1	CSE1L	INTS3	RERE	HNRNPA2B1	PPARG	RBM39		LDB2	NEDD4L	CCT4	CCT4	FLNB	NUP188	HDAC3	TCEB1
CPNE1	NSUN2	MAK16	SLTM	UBE2W	MARS	EIF3A	NCAPD2		ITCH	SPNA2	RPS27A	RPS27A	TUBB3	ERH	TRAF3	EIF5A
ANAPC2	ZMYM2	PWP2	ISG20L2	NFATC3	RARS	STAT5A	CLP1		NACC1	MAP3K1	PPP2CB	PPP2CB	IKBIP	CCT3	DLG3	AP2M1
GLI3	NR3C1	NOL10	DDX51	GMEB2	REST	RUVBL1	HMBS		KPNA2	FBXW7	HNRNPA1	HNRNPA1	CATSPER1	DNM1L	PPP2CA	USP7
EYA1	FYN	BOP1	DHX36	FAM175B	DIMT1	SF3B1	RBM19		SSBP2	SSB	VDAC3	VDAC3	FGF2	EIF3A	TCF12	MSH2
CCNE1	SF1	WDR3	KIF20B	FBXW7	ZMYM2	RPL5	UPF1		GSK3A	CCND1	SPNB2	SPNB2	SERPINA1A	TJP1	RAF1	DDX39B
MYB	RIF1	IMP4	CLK3	PIAS1	NCAPD2	SIX1	PSMD9		PSEN1	ZWINT	TRP53	CDC5L	RGS9	VDAC2	CDKN1B	GTF2E1
SRF	SERTAD1	FTSJ3	RBM8A	CARM1	PAK2	ERBB2	CPSF3		CRKL	CTBP2	CDC5L	TRP53	SOD1	RPS5	APC	GAR1
TNFAIP3	KAT5	CEBPZ	HNRPLL	DHX9	SNRPD1	TFDP1	CDC40		MYC	SMARCA5	HELLS	HELLS	KIF23	RPL7A	MTA3	TAZ
ID3	DMAP1	RBM19	DMAP1	MYOCD	HSPH1	SMAD5	KIN		NOTCH1	CTCF	SRP19	SRP19	MPRIP	RPL27A	PSMA2	CUL4B
TAL1	SP3	TBL3	PCBP1	SERTAD1	CTBP2	ZBTB16	SRP72		AR	MIS12	CAPZB	CAPZB	AKT1	RPL18	DTL	MSH6
FYN	TRIM35	DDX56	SNRPD3	ARNTL	RPS14	YWHAB	SSB		DLG1	ANAPC1	STAT3	STAT3	SHH	COPB1	NDN	EIF4G1
CEBPB	UBE2N	NOC4L	STK38	TBX21	IARS	PSMA2	NUP214		RIPK1	BAX	PFN1	PFN1	MYBBP1A	CDK4	PPP3CA	TUBG1
SALL1	ATF4	RBM28	EIF3L	MECP2	STAT5A	POU2F1	PSMA5		EMX1	DNAJA1	PRKDC	PRKDC	MAP2K1	MPRIP	GRIA2	SF3B2
PHC2	GMEB2	PAPD4	CCAR1	CAND2	SMARCA1	ATF4	EIF2B5		CHUK	CRY1	CAPZA1	CAPZA1	PCDH15	ITPR1	ACTG1	ORC3
NKX2-5	MYB	DDX19A	CBLB	KDM2B	HNRNPD	SYNCRIP	NIPBL		PBX3	CDC27	PCGF6	PCGF6	MIS12	CNN3	DNMT3B	ICT1
MSX1	MIXL1	RBM5	EIF3G	NUP214	HUWE1	SMARCC2	IPO7		RPS3	EMX1	RANGAP1	RANGAP1	SMC5	TPI1	MARK3	BRAP
OTX2	PRMT1	INTS3	FANCD2	IQGAP1	RPS3A	NGLY1	SF3B5		NUP98	TRAF3	DNMT3L	DNMT3L	COPA	PDS5A	ZFPM1	MAD1L1
PRMT1	KAT2A	SLTM	SMARCB1	RAD18	CARM1	BRCA1	POLR2J		CDC27	GM9174	TPM1	TPM1	CANX	RPL5	SCMH1	GCN1L1
CCNB1	SMARCD3	ISG20L2	FUS	MAPK8	SUPT5H	YWHAE	PSMB3		EEF1A1	SUFU	RUVBL1	RUVBL1	NCL	AHCTF1	MLST8	RAD51
NR3C1	STAG2	DDX51	KPNA4	NFKB1	CBL	PCNA	SND1		MAD2L2	CLOCK	ORC1	ORC1	ASH2L	SF3A1	WHSC1	YEATS4
CDKN1A	LDB2	DHX36	SUMO1	GTF2B	EIF2S1	SET	NOP10		BUB1	ARHGEF7	GAPDH	GAPDH	CUL4A	PSMD11	VPS16	GPI1
RUVBL2	ID3	KIF20B	PDS5B	CCDC101	UBTF	PPP1R10	NOC3L		ACTR1A	ATXN3	SUZ12	SUZ12	CASP3	EP400	HAUS7	DCAF7
FZR1	MITF	CLK3	EIF3A	ERCC8	CAND2	AES	PWP1		UBE2N	MYC	CTNND1	CTNND1	PRKDC	NOP14	SUZ12	HSPA8
LEO1	WWP2	RBM8A	NOP2	YY1	COPS8	COPS2	USP39		KDM1A	CRKL	CPSF6	CPSF6	IRS1	1110037F02RIK	MAPK13	TOP1
NUP107	ANAPC5	HNRPLL	CFL1	SHC1	GATA6	AXIN1	PRPF3		EPS15	SMARCD1	PSMC2	PSMC2	PARK2	LAS1L	CEP290	FARSB
HSPA9	MAPK8	DMAP1	NXF1	ZSCAN2	EIF5A	ACTR1A	CHAF1B		SFPQ	EPS15	HYOU1	HYOU1	EPS15L1	ZFP326	WNT1	TIPIN
COPS6	ABL1	PCBP1	EEF1A1	IRF7	TOP2A	HSPA5	STAG1		DNM1	ACTR1A	GATA4	GATA4	DVL2	MYEF2	HELLS	RPS6KB1
TCEB1	NKX2-1	SNRPD3	EIF5A	TCF4	RHEB	YY1	PCNA		CCDC64B	RAD21	CTCF	CTCF	UBA1	NHP2L1	EFTUD2	PAFAH1B1
SF1	GLI2	STK38	MORC3	CDH2	GLI2	TGFBR1	MPHOSPH10		CLOCK	UBB	DDX21	DDX21	ARRB1	CCT2	BIRC3	XRCC6
ATXN3	BAX	RAP1A	TUBG1	RXRG	STAG2	CDKN1A	COTL1		HNRNPF	DLG1	SMC3	SMC3	CSNK2A1	RPL23	RNF11	DAP3
SMARCC2	MLL2	PRKCC	CEP290	NR0B2	PAX6	MDM4	POLI		SUMO2	CD2AP	JARID2	JARID2	SOX2	CTNNA1	COPS3	NXF1
C1QBP	PPP1CB	DLGAP1	TPT1	MMS19	GATA3	ASCL1	DDX54		TRAF3	RPLP0	CCT3	CCT3	SMARCB1	DNM2	MYOD1	EEF1B2
POLR2I	C1QBP	SHANK2	AEBP2	WHSC1	EP400	TRIM28	ABT1		ZFP42	PAFAH1B1	RPGRIP1L	RPGRIP1L	CBX3	RPL3	CHD4	GMPS
EP400	ANAPC7	EIF3L	NUMB	FGFR1OP	KPNA4	BCL2	ATXN3		AURKB	CDC5L	CTTN	CTTN	BMP4	RPL18A	9830001H06RIK	CACYBP
KAT2A	TCF4	CCAR1	HNRNPA2B1	SFPQ	LBR	POLR1B	SRRM1		CEP170	RPL11	EHMT2	EHMT2	TUBG1	RPL32	FOS	MUS81
SYNCRIP	IKBKB	CBLB	SMARCE1	SMC1A	MSX2	PAX3	ITPR1		SMARCA5	ARNTL	CCT5	CCT5	HCFC1	ANP32B	ZAP70	DCTN2
DPF2	TRIM24	NOS1	HNRNPC	NRIP1	DDX21	GLI3	SMARCB1		SMARCB1	CPNE4	MOV10	MOV10	NCOR1	RPL10	MAP3K1	RBBP4
HNRNPF	TOP2A	NPM1	GATA1	RMI1	PSMC2	LASS2	GAR1		GMNN	LEF1	PPIA	PPIA	CCAR1	HSPH1	NGFR	ANAPC5
ITCH	HOXA2	EIF3G	ANXA5	SP2	EZH1	SOD1	RPS25		PFN1	SOD1	MAD1L1	MAD1L1	RAN	HUWE1	PHC2	DCTN6
HCFC1	SETDB1	PTK2B	RAD50	SUFU	EIF3A	ITCH	GTF3C3		CTNND1	LIMS1	MRPS22	MRPS22	SMC6	TRIM35	TUBB4B	AP1B1
CASC5	DDX21	FANCD2	MYH9	NACA	SF1	PLK1	SET		RAF1	NUMB	MSH2	MSH2	GLI2	ACTR3	NUB1	COPS8
PRKCZ	CCNB1	RPGRIP1L	RPS10	UBP1	CDKN1A	PML	TOP2B		HIF1A	PSEN1	SUPT16H	SUPT16H	TRIM71	PPIA	RXRA	HIRA
NACA	GLI1	SMARCB1	EIF3K	ANAPC7	NXF1	PRKDC	NUP88		NCOA1	PFN1	RBM14	RBM14	NR5A1	RRP9	CUL4A	WARS
MIXL1	PHC2	FUS	NEK9	RPL4	TBP	MATR3	ATP6V0A1		LEF1	CSNK2A1	CBLB	CBLB	ACTN1	LIG3	ILF3	PRDX5
TP53	CIITA	KPNA4	MYOD1	STAT5A	PDS5B	MSH2	UTP20		VPS18	COPA	UBE2N	UBE2N	ARID1A	KIFC1	EIF2C2	NGLY1
RAI14	CDK6	SUMO1	RPS3A	COPS2	THRAP3	RFC5	GCH1		RUVBL2	ITPR1	PDS5A	PDS5A	NR0B2	INVS	AQR	DDX42
RPS3	PCGF2	PPP2CA	HNRNPD	MLLT10	PRPF19	RFC4	TARDBP		RPL4	ASH2L	ERH	ERH	GAPDH	RHEBL1	AEBP2	TMEM115
PPP1CB	BCLAF1	PDS5B	CRNKL1	NR5A1	SOCS1	ILF2	CPSF2		NSUN2	HSPA2	COPB1	COPB1	RUVBL2	RPSA	SGTA	MRPS9
VEZF1	UHRF1	EIF3A	NUP107	HIST2H2AC	WIZ	SUPT16H	XRCC6		SMC3	CHUK	IGF2BP1	IGF2BP1	TRP53BP1	APEX1	VPS29	DDX27
SETDB1	TCEB1	NOP2	SETX	RYBP	TSR1	RBM14	SMC6		GPS1	NOTCH1	VDAC1	VDAC1	MAPK8	RPS23	2210018M11RIK	GARS
SP3	GPS1	CFL1	PRPF19	BCLAF1	NOP2	SUPT6H	NCAPH		CSNK2A1	TNFAIP3	FLNB	FLNB	IFT46	RPS24	ZFP462	NUP133
MAPKAPK2	MEIS2	NXF1	SUPT5H	PBX4	STK38	NUP93	FBXW7		DCTN2	KSR1	GRIN1	GRIN1	RPS3	HNRNPA2B1	L1TD1	MRPL49
PCGF2	NR1I3	EEF1A1	PRDX1	SUDS3	RPS10	ZFR	IKBKAP		RAD21	AR	AP2M1	AP2M1	STAT1	HSPB1	CHORDC1	DCTN1
HNF1A	PPP2CB	EIF5A	MGA	STAG2	SMC4	IGF2BP1	HEATR1		STAG2	CSF1R	MARK2	MARK2	PPP1CB	MYD88	PROP1	SEC61A1
MITF	MSX1	MORC3	EFTUD2	FLNA	MRE11A	PCGF5	STIP1		EP400	MAP2K1	RAC1	RAC1	GNAI3	COPB2	PTMA	TIMELESS
GLI1	GTF2E2	TUBG1	AQR	ZMYM2	MCM6	NUP155	UBE2N		CRY1	SGOL2	DNMT3B	DNMT3B	LIN54	CDKN1A	FBXW8	CTPS
CCNA2	CCND3	TPT1	ACTL6A	SUPT5H	ZFP219	CUL4B	ANAPC13		SIN3B	SOX10	MYH10	MYH10	PER1	GNAI2	NFE2	ETF1
CHUK	ANAPC1	AEBP2	RPS7	EHMT2	TNFAIP3	CHD7	SMC5		UHRF1	SHARPIN	RING1	RING1	GMNN	RPS7	DOK1	ASNA1
CDK6	GTPBP4	HNRNPA2B1	TCEB1	RANGAP1	TPT1	DIDO1	ESD		AP2B1	RYBP	ZFR	ZFR	GTF2E1	CASP3	PBX1	FEN1
TNFRSF1A	NKX2-5	HNRNPC	LBR	AHR	PRUNE	EIF6	GTF2H3		RAI14	DVL1	SF3A1	SF3A1	RNPS1	HSP90B1	SRSF3	COPS7A
CCND3	GATAD2A	SMARCE1	RPSA	BMI1	KPNA1	NOL6	GINS1		SGOL2	PURA	CUL1	CUL1	SUPT5H	HNRNPL	KEAP1	VPS33B
STAT5A	RPL6	TUBA4A	DHX15	CCAR1	SNRPD3	DDX27	SMARCC2		ARNTL	GZMB	TUFM	TUFM	KDM1A	RPS25	PXN	PDCD6IP
MLL2	HIST1H1A	ANXA5	HNRNPUL2	PDS5A	CACYBP	NVL	BAZ1B		CBX5	PHB2	EEF1B2	EEF1B2	CLP1	HK2	CD2AP	DERL1
HOXA2	GLI3	GATA1	SF3B3	TUBA1A	MORF4L1	TEX10	SPC25		MAP3K1	CPNE1	FUS	FUS	MAP2K3	KIF11	PLK1	IARS
MYOCD	MAPT	MAP2K2	TRAF6	TIMELESS	SSBP3	INTS1	TBL3		NPHP3	ASAP1	AP2A1	AP2A1	PDS5A	LRRC40	CAPZA2	DTYMK
CREB3L4	TP53	RAD50	SPNB2	DLX5	TSG101	DMAP1	AATF		SOX8	ARID1B	RAN	RAN	JDP2	SMCHD1	CUL7	CHORDC1
NR5A1	HOXC12	EIF3K	THRAP3	ATF7IP	SLC2A1	HNRNPA0	CSTF3		MAPK3	MYH9	SF3B1	SF3B1	SLC34A1	NUP93	VPS35	EIF4E
PRKACB	RPLP0	NEK9	MCM7	AP2B1	PRMT5	SUPT5H	GINS4		CCND1	PCBD1	KRT10	KRT10	NUMB	NFE2L2	COPS4	ATP5B
CTR9	CDC27	MYOD1	KPNA1	RFPL4	DDX24	LBR	ATRX		SERBP1	SFPI1	POLR2B	POLR2B	SIN3B	VAT1	LRP1	ELP3
RAN	GNL3	HNRNPD	OLA1	SNW1	PATZ1	ZFP219	UTP18		CEP55	EPRS	SMARCD1	SMARCD1	NAP1L2	AR	RNF31	ANAPC4
GTF2E2	RPL5	CRNKL1	HDLBP	LEF1	PIK3C2A	PRUNE	ASCC3		HIST2H2AC	RPLP2	IGHM	IGHM	NUP88	PAICS	REST	PHGDH
EEF1A1	OTX2	NUP107	RPL9	TP53	CEBPA	DDX18	TAF10		CITED4	YY1	ACTR1A	ACTR1A	AHNAK	SUPT5H	GSK3B	AP2A2
TOP2A	FZR1	SETX	SNRPG	HNF1A	GATA1	BAZ1B	MDN1		TSG101	SLC25A3	TUBG1	TUBG1	IGFBP7	KIF5B	PARD6A	EEF1A1
DMAP1	CPNE1	HOMER2	KPNA6	CTBP1	CRNKL1	IPO9	POLR2D		SSB	PHC1	PCBP1	PCBP1	CDC5L	PCGF2	NFKB2	DDX17
MAD2L2	HNRNPM	PRPF19	REST	BTRC	ARNTL	APRT	RNF10		NDEL1	ZFP292	PDCD6IP	PDCD6IP	ATM	BCLAF1	PPP1CC	AMFR
NUP62	HNRNPK	EFTUD2	IKZF1	MAP2K1	KIT	XRN2	CCNH		APH1A	STAG2	CNN3	CNN3	SMARCD1	NOL10	SP3	POLD1
PPP2CB	ACTL6A	AQR	CHCHD3	GNAI2	EFTUD2	PRKAG1	NVL		MAP2K1	SLC25A5	CCT6A	CCT6A	RGS7BP	MTF2	NUP88	NSA2
UBE2N	TIMELESS	SUPT5H	WAPAL	SOX15	AQR	DHX15	APEX1		DNAJA1	YWHAQ	LIG3	LIG3	GNAQ	PTBP1	VPS9	RFC2
ANAPC13	RPL23	JUP	SMAD3	HIRA	ATF2	VPRBP	NHP2		LIMS1	HNRNPM	FAR1	FAR1	GRIK1	RHEB	RPTOR	MYBBP1A
DDX21	POLR2I	MGA	NDUFA13	PURA	NACA	SNRPG	CNOT3		NUMB	RPL7	KRT8	KRT8	WNT11	CSE1L	ATM	LARS
MAPT	COPS6	TCEB1	HIST1H1E	GLI3	SF3A3	CHD5	TAF6		INSR	EIF4A1	EIF3I	EIF3I	MYO5A	ACTC1	DHX9	RPS8
BCLAF1	CCNA2	LBR	IPO9	PHC2	GATAD2B	CAPN2	PPIL2		MYH9	KAT2B	GSN	GSN	CDK4	TFCP2L1	EEF1A2	NAT10
EPC1	TRRAP	ACTL6A	NSD1	ZFP110	CFL1	SART1	DDX46		LIN7C	PRMT5	HSP90B1	HSP90B1	MYB	SH3KBP1	EPS15	IQGAP1
SMARCD3	HNRNPA0	DHX15	FBL	AURKB	EBNA1BP2	FBL	CTNNBL1		HSPA2	RHOA	THOC4	THOC4	KPNB1	AKT1	IL6ST	XRCC5
VHL	PRKAA1	RPSA	DKC1	RXRA	BRAF	DKC1	CPSF1		CBX2	CRY2	SSRP1	SSRP1	MED16	SLC25A13	RBX1	SF1
MEF2C	AKT1	HNRNPUL2	NOP58	RPS3A	DDX18	NOP58	ZFP593		TNFAIP3	CBX2	AHCTF1	AHCTF1	CTNNA1	BCR	ZFP42	TCEB3
TET2	LEO1	SF3B3	BPTF	DNM2	BAZ1B	PHF5A	PUS1		PURA	MAPK3	TUBGCP3	TUBGCP3	ZBTB16	CCNE1	CBLB	RPL30
WWP2	ZFP219	MYH9	SMARCA1	NOTCH1	IPO9	SNRPF	DDX56		MBD3	FCHO2	NFKB2	NFKB2	RASSF1	SRC	ABL1	RFC3
RIF1	MKI67IP	THRAP3	EIF3E	CDX2	FBXO32	DDX42	CAND1		CSF1R	NCOA2	ILF2	ILF2	GNAI2	DBN1	OGT	ACTR3
TRIM35	SF3B1	KPNA1	DDX18	MAP2K7	MCM2	PNO1	XPOT		SMAD5	KRT1	RAI14	RAI14	POC1B	PPP1R9B	TLE1	NCSTN
HNRNPH2	MAPK3	OLA1	BAZ1B	CDX1	SEC13	NIPBL	NOM1		SFPI1	NFKBIA	KIF4	KIF4	STK38	RING1	SMARCB1	TOP2A
SMAD9	PBX2	HDLBP	COPS8	SH3KBP1	EPS15L1	NUP85	FANCI		PRMT1	DHX9	RFC5	RFC5	CNOT1	THOC4	SFRP1	DIMT1
DAXX	MEN1	SNRPG	MMS19	CLOCK	ATP6V0A1	NUP160	SF3B4		MYOCD	PRMT1	RFC4	RFC4	NID1	RPL10A	DLG1	RPF2
ZMYM2	LUC7L	CDH1	RHEB	MITF	ADD1	NUP133	SUGT1		PRMT5	CUL2	NOP14	NOP14	MTAP1B	DERL2	SFPQ	PELO
TRIM24	DVL2	KPNA6	NCAPD2	SSB	NRIP1	SAP130	CNOT7		XPO1	BUB1	1110037F02RIK	1110037F02RIK	MSX1	SNX8	YY1	CKAP5
BACH1	HIST1H1C	REST	PAK2	HNRNPH1	RPA1	KLF5	KNTC1		ATP5A1	RCN1	LAS1L	LAS1L	AP2A2	FMNL3	MAD1L1	OGT
MEIS2	MAPKAPK2	IKZF1	CAND2	NAP1L1	SGOL2	BRMS1	SMC1B		SMC1A	INSR	ZFP326	ZFP326	ATF4	CORO1C	KIF5B	PARK7
PBX2	PIAS3	WAPAL	MRE11A	RARG	PRPF4B	POLK	FANCD2		RPS27A	WHSC1	MYEF2	MYEF2	MCL1	PHGDH	STAG1	FARSA
PIAS3	SRF	SMAD3	BRAF	TRIM27	WDR12	RNF111	UBC		TUBGCP3	GNB2L1	PRKAA1	PRKAA1	ACTR1A	TRIM25	DUSP1	PSMC5
HIST1H1A	STAT5A	HIST1H1E	NIPBL	PIN1	EGFR	POLI	STAG2		IQGAP1	DCTN2	NUP214	NUP214	CFL1	TMOD3	EIF3H	PSMC6
GTF2A1L	CREB3L4	IPO9	COPS3	MAP3K2	CCND1	SMARCD3	CDC6		SMARCD1	IKZF1	VDAC2	VDAC2	STAG2	RUVBL1	CAMK2B	DHODH
PBX4	SSB	VCP	PPP1R9B	BPTF	DDX3X	FOXO3	TMEM115		UBB	HSPD1	DBT	DBT	AHI1	MKI67IP	ARID3B	ABCF2
CIITA	PRNP	NSD1	HNRNPH1	LHX9	C130039O16RIK	FANCI	PRKAG1		CRY2	SMC1A	DCTN1	DCTN1	CPNE4	NKRF	SALL3	STX7
HOXC12	VEZF1	FBL	DNAJB11	ID2	DPY30	BRD8	UCHL5		ASH2L	TARDBP	DDX41	DDX41	RUNX2	MYL12B	ZBTB2	WDR43
TRIM63	IQGAP1	DKC1	COTL1	IGHMBP2	SENP3	PLRG1	UTP15		STX1A	CDH1	RALY	RALY	TCP1	RPS9	MBTD1	MRPS7
DMRTC2	SIX1	NOP58	SART1	MYB	APRT	NR3C2	C1QBP		CTBP1	HIF1A	HADHA	HADHA	E2F1	RPL37A	EHMT1	LUC7L3
HOXD12	MEF2C	BPTF	YY1	CASP3	XRN2	MYSM1	WDR18		ARID1B	TMOD3	BCLAF1	BCLAF1	CDKN1B	RPL19	ZFP143	ATP6V0C
NAP1L2	SUZ12	SMARCA1	WDR33	MYC	PRKAG1	FLT1	PPP1R7		HNRNPK	KHDRBS1	WDR18	WDR18	TMSB4X	SGPL1	KATNB1	DCAKD
NSUN2	EPC1	EIF3E	ZCCHC8	NR4A1	KPNA3	YEATS4	POLR2I		MZT2	RAF1	UBE4B	UBE4B	CAV3	RPL24	ARC	MRPL3
NR1I3	HNRNPD	DDX18	ARL2	PAK1	HIST1H1E	TAF9	IPO4		SYNCRIP	APH1A	DDX39B	DDX39B	PCBD1	RPL21	GON4L	NUDC
MAPK3	WAPAL	BAZ1B	PRUNE	SKIL	COPS3	GRHL2	UTP3		PPARA	BIRC3	PPP1CB	PPP1CB	XPO1	HSD17B12	KDM5B	NUP43
GRIN1	DAXX	COPS8	TTN	PSME3	PPP1R7	CXXC5	NOSIP		KSR1	GPS1	MTF2	MTF2	COL4A1	ARHGDIA	ARID2	VPRBP
SF3B1	GADD45B	RHEB	VPRBP	COPS5	WAPAL	PPIG	PTEN		SUPT5H	HOXA9	DSP	DSP	UHRF1	MLLT4	GRM1	DMAP1
KPNB1	ATXN3	NCAPD2	EPS15L1	PFN1	PRDX1	RELB	KIF4		ARHGEF7	SOX8	ALB	ALB	ENAH	EHMT2	KATNA1	HSP90B1
TRRAP	HOXD12	PAK2	EBNA1BP2	ID3	DHX15	CAMK1	BLM		DAB1	NACA	HNRNPL	HNRNPL	MLLT4	PSMC2	EPS8	TIMM50
TSG101	TRIM63	CAND2	DDX3X	PLEKHO1	NGLY1	GHR	DDX1		KAT2B	CDKN1A	HK2	HK2	PTK2B	USMG5	TFCP2	SCFD1
SSB	BACH1	MRE11A	PSMC2	HNRNPF	VPRBP	ZFP143	RCL1		HNRNPH2	SSBP2	KIF11	KIF11	SPAG5	RPL8	CWC15	KRR1
SUZ12	ATF7IP	BRAF	NFE2	PPARA	NUP107	BECN1	WRNIP1		NCOR2	GSK3A	LRRC40	LRRC40	APP	RPS11	CCDC12	EMG1
TFDP1	EYA1	NIPBL	NUP85	POLR2B	MECP2	NUSAP1	DLST		HOXB8	KPNB1	SMCHD1	SMCHD1	PFN1	RPS2	ACAA2	PPP2R4
HIPK2	HNF1A	COPS3	NUP160	GRIN1	MED16	PDGFRB	KPNA6		GZMB	CBX5	TUBGCP2	TUBGCP2	FLOT1	FAR1	COPS7B	STUB1
MEN1	TET2	PPP1R9B	NUP133	RUVBL1	SNRPG	PSMB4	NOC4L		SPNA2	NPHP3	ATP5B	ATP5B	MIB1	MOV10	SHC3	MAK16
PFN1	THRA	KRT78	ACTN4	RUVBL2	ACTL6A	IIGP1	DNAJC2		ZFP292	GRIN2A	PGK1	PGK1	SHCBP1	PCGF6	DLG2	RPL31
HSPA2	FOXH1	MYH10	SMARCAD1	HMGA2	IRAK1	CHD1	UCHL3		ANAPC2	CTBP1	NUP188	NUP188	EYA1	PAX6	BIRC2	WDR46
NEUROD1	CTR9	COTL1	TOP2A	THRAP3	GLI1	KLF13	VPS25		PHB2	NDEL1	ELAVL1	ELAVL1	UBE2L3	PSMD1	PLCB4	BRIX1
THRA	HSPA4	SART1	PHF5A	ZIC2	SMARCAD1	TBX5	EXOSC10		SNAP25	CYLD	MAP2K1	MAP2K1	CDC20	RALY	LRP5	RPS19
UBP1	ANAPC2	CSF1R	SNRPF	HADHA	HIRA	ZBTB43	CD2BP2		IFT88	STX1A	PAICS	PAICS	ZFP513	PER1	MPP5	RQCD1
RASSF1	RAN	YY1	DDX42	MTA2	SUMO2	SNAI1	LTV1		MAX	ARHGEF2	TLN1	TLN1	SNAP25	CRNKL1	LMX1B	MECR
ERBB2	KPNB1	WDR33	IMPDH2	PIAS2	EIF3E	MUC1	PPID		TBK1	TCF12	NUP88	NUP88	SSB	JUN	FBXO5	UBE2I
ID2	DLX1	ZCCHC8	CAND1	SMARCC2	AEBP2	SS18L1	PRKAA1		YY1	GTPBP4	ITSN2	ITSN2	CUL5	EIF3L	NFKBIB	DICER1
HHEX	NR1H3	EPS15L1	DUSP3	HSPB1	SETX	SRRM2	DUSP1		PHC1	RPL6	NUP93	NUP93	DNAJA1	RPS3A	TEAD2	PSMD3
LHX9	RUVBL1	ARL2	PCM1	RNF14	EIF3K	ACTL6B	EME1		HDAC5	PPIA	SNRPD1	SNRPD1	RHEBL1	DNMT3L	MZT2A	MCM2
HAND1	GTF2A1L	PRUNE	HSPH1	XIAP	ANXA5	MED24	VPS36		NCOA2	RPL14	HNRNPA3	HNRNPA3	NXF1	LRRK2	VANGL1	SKIV2L2
AES	UBP1	VPRBP	CARM1	PHF17	CHD5	CCNC	PSMB6		TRP53BP1	CCNE1	TPI1	TPI1	NR3C1	CHCHD3	PELI2	PSMB1
FOXH1	PBX4	EBNA1BP2	SGOL2	IKZF1	TRIM63	MED4	PBRM1		ATF4	RPL22	RUNX1	RUNX1	FBXW7	IKBKG	MBIP	NMD3
ISL2	HHEX	DDX3X	GNAI2	IRF9	HIST3H2A	MED23	PABPC1		NFKBIA	RPL27	GM9846	GM9846	ATP5A1	TUBG1	VPS26B	TUBGCP4
HIST1H1C	RNF14	PSMC2	CAPN2	ETV6	DAB2	IKZF3	U2AF2		TCF12	RPLP1	TMOD3	TMOD3	ABL1	CUL2	VPS26A	SAE1
DBP	VHL	NUP85	SLC25A22	DLX1	NAP1L1	JMJD1C	MAGOH		NFKB1	RANGAP1	CCAR1	CCAR1	KRT1	ALB	TAF1A	CUL3
HOXD13	HOXD13	NUP160	ATP6V0A1	DGKZ	IMPDH2	SYN1	CAD		CASP3	NR3C1	PHGDH	PHGDH	CITED4	RARS	TAF1C	MZT1
ZFP110	TFDP1	NUP133	MGST3	DMAP1	CAND1	PRPF31	GTF3C5		TCF4	RPS6	PCBP2	PCBP2	MARK2	HELLS	BLM	FCF1
HOXA11	HIPK2	NFE2	APRT	NCOA1	MYST1	FOSB	GLTSCR2		CDH1	EEF1D	PFKL	PFKL	RBX1	NID2	RMI2	DLD
RUVBL1	BARX2	SMARCAD1	XRN2	PDX1	ARID3B	CTNNBIP1	MED31		POU2F1	RPL5	FASN	FASN	NEDD4L	MSH2	ITGA6	HSP90AB1
RPL23	GTF3C1	TOP2A	PRKAG1	HSP90AB1	MCM7	PAF1	DHX38		TNFRSF1A	TUBB2B	PSMD11	PSMD11	GDF5	SUPT16H	PTPRC	MRPL38
IGHMBP2	SMAD9	PHF5A	UBE2I	GNB2L1	TIMM50	MLL1	TXNL1		HOXA9	RPL23	ACTR3	ACTR3	AP2M1	RBM14	BLOC1S3	PSMB2
GTPBP4	MAD2L2	SNRPF	SMAD4	TOX3	OLA1	CSNK2B	PDCD11		HOXA2	DDX17	SLC25A13	SLC25A13	IQGAP1	RAD50	CNO	ETFB
RPLP0	NR5A1	DDX42	SMARCC2	TCF12	HDLBP	TOX4	PEX19		NKX2-1	HDAC5	NPM3	NPM3	USP21	FASN	COPS2	PSMD13
RPL5	SRP68	IMPDH2	HDAC3	GATA3	RPL9	PARP2	UBR5		RPLP0	CASP3	TRIM71	TRIM71	MAX	EIF3C	RPGRIP1L	NAPA
RPL6	EEF1A1	CAND1	RB1	SRY	LUC7L	YAF2	INO80		RPL11	CEBPB	CSE1L	CSE1L	UBE2E3	NDUFA13	RUVBL1	EED
ANAPC4	PBRM1	DUSP3	PNO1	UIMC1	DUSP3	ASXL1	MMS19		AP2A2	CSDA	PCGF2	PCGF2	MAD2L2	WDR18	EGFR	RPL35A
NXF1	CASC5	PCM1	ACTN1	CD40	KAT5	HAND2	POP1		PARK7	HOXA2	CUL4A	CUL4A	THRAP3	TUBA1C	ORC1	PDHB
HSPA4	DDX1	HSPH1	PTK2B	REST	ERCC8	EIF4ENIF1	PRPF4		CUL2	UBE2D3	POGZ	POGZ	HIF1A	SUPT6H	MBP	ADSL
LUC7L	RPL3	CARM1	SLC2A1	TLE1	CAPN2	ZFP128	ACLY		ATF7IP	ANAPC2	SUPT6H	SUPT6H	LRP5	ABCE1	DDX5	POLD2
CLP1	ANP32B	SGOL2	ZW10	PRNP	SMAD1	FBXO3	SOD1		WHSC1	CITED4	XAB2	XAB2	ZFP292	SMC3	SSBP3	PCID2
GTF3C1	RPL10	GNAI2	KNTC1	XAB2	HNRNPUL2	WEE1	DNMT1		GTF2A1	DPF2	APEX1	APEX1	GSTP1	ILF2	STAT3	SIN3A
NEK9	EIF2C2	APRT	JUN	TCP1	SART1	CCND2	XPO4		MTF2	TLE1	CORO1C	CORO1C	IKBKB	MARS	SMARCD1	ORC1
GNL3	RPS6KB1	CAPN2	CACYBP	NUP62	FBL	TAF10	CRY2		APH1B	HIST1H1C	SNRPD3	SNRPD3	TRAF3IP2	AP3D1	CSF1R	ZFAND2A
HNRNPM	EZH1	XRN2	ZFP219	REL	DKC1	TAF6	SYVN1		RYBP	NCOR2	PDIA6	PDIA6	TRAF4	SSRP1	RARA	HSPA4
CDCA5	NUP62	PRKAG1	CSRP1	KAT2A	NOP58	COPS7A	CTCF		IKZF1	USP2	LMNB1	LMNB1	ACVR1B	RFC5	CCND1	PES1
HNRNPK	RRP12	UBE2I	MCM6	APEX1	VEZF1	RGS3	RRP9		TLE1	APH1B	CCT8	CCT8	GLI3	RFC4	NONO	DCAF13
WAPAL	GATAD2B	SMAD4	SMC4	RRP9	TRIM24	RAE1	ATR		EIF2C2	MTA3	COPB2	COPB2	ARHGDIA	RPL38	CBX3	CDIPT
SUDS3	CEP290	SMARCC2	MCM2	EPC1	MGA	SMC1B	LSM2		KHDRBS1	GNAI2	SLC25A12	SLC25A12	GNAS	ESR1	PTPN6	BYSL
EZH1	TNFRSF1A	HDAC3	DDX24	DYNC1H1	DUSP1	BCAS2	TAF13		DAXX	SRSF1	RPS7	RPS7	NR0B1	AP3B1	SPATA24	CAD
SUPT5H	DMRTC2	RB1	MRTO4	CRYAB	NCOA1	SNAPC5	EZH2		LCK	ERCC8	ACTBL2	ACTBL2	NFKB2	AP2A2	TRIM35	RARS
CSRP2BP	TUBG1	PNO1	NAP1L1	MED21	KPNA6	PITX1	VDR		GRIN2A	CREB1	GTF3C1	GTF3C1	DNM2	ACTBL2	NEK9	DNAJB11
RNF14	EEF1D	HSPA5	PPP1R7	TCERG1	PHF5A	SYF2	TCEB2		YWHAQ	MAD2L2	MLLT4	MLLT4	MSL1	TCEB1	ZFP110	PAICS
CDCA8	ILF3	SLC2A1	PIK3C2A	PTGES3	SNRPF	SNRNP40	HUWE1		BIRC3	HNRNPA0	RPS3A	RPS3A	RNF123	SMC1A	IL1R1	POLR1E
PPP1R10	CDCA8	ZW10	ADNP	SOX6	DDX42	MRFAP1	EXOSC5		HRAS1	MTF2	DIDO1	DIDO1	PHC1	NDUFS1	UBE2I	PWP2
HNRNPA0	HNRNPA1	NUMB	WDR12	CHEK2	AKAP8	USP16	TRIP13		SPAG5	RING1	ARF3	ARF3	ORC1	NDUFA8	PPP2CB	WDR36
GATAD2A	TBX21	JUN	MYCBP2	IRF8	TRIM27	MALT1	MED7		JDP2	TUBB3	ATXN10	ATXN10	E130012A19RIK	IMMT	WDR18	POLR3F
ACTL6A	HSPA2	CACYBP	TIMM50	POU6F1	BUB3	VRK3	ECD		KIF1C	XPO1	STAG2	STAG2	LASP1	SLC25A11	CBX8	PRIM2
TLE4	CDCA5	ZFP219	SVIL	GPBP1	USP8	SENP6	GTF3C1		KPNB1	SRSF3	MEN1	MEN1	IRAK1	UQCRC2	REV1	CDC20
CACYBP	TRIM69	CSRP1	LGALS1	MEF2C	ZBTB33	GRAP2	XPO5		NCSTN	PAK1	HSPH1	HSPH1	NRP1	COX6C	MRPS26	NUP37
GATAD2B	ZFP110	MCM6	SMC2	RPA3	NCOA5	HOXB13	SRRT		DHX9	REST	PSMD1	PSMD1	PDLIM7	COX2	SPAG5	ATAD3A
BARX2	HOXA11	SMC4	MYO6	SF1	ZBTB16	FBXL3	SNRNP27		DAB2	PPARA	ACTN1	ACTN1	AURKA	PGK1	TRAF3IP2	NOL10
MKI67IP	DDX17	MCM2	PTBP1	TNFRSF1A	PTEN	PRDX5	AIMP1		CYLD	BCR	EIF3G	EIF3G	NACA	DIMT1	HAUS3	YKT6
CBLB	HNRNPA2B1	DDX24	TSEN15	GTF2E2	ADNP	ZEB1	CHD1		MYB	EEF1A2	UBA1	UBA1	MTF2	PSMD6	NCSTN	IMP3
ESRRA	PFN1	MRTO4	RAB3GAP1	PTBP1	TAL1	XPC	TEX10		NR3C1	TNFRSF1A	ATP1A1	ATP1A1	PAFAH1B1	MBP	CDKN1A	NUF2
GADD45B	HNRNPAB	SPNA2	DAB2	PPP1R10	TMF1	AKT2	SUZ12		CREB1	CCNB1	NID2	NID2	PER2	BCL2	CCNA2	CSE1L
NR1H3	CHUK	NAP1L1	MCM4	FHL2	ZFP462	TEAD3	CETN2		CCNB1	GTF2E1	CFL1	CFL1	HNRNPF	IARS	MDC1	DDX6
ZFP219	LMNB1	PPP1R7	HERC2	OLIG1	NOTCH1	TEAD2	PPP1CB		CCNE1	SMARCC2	ARCN1	ARCN1	NOTCH1	PRDX1	CRKL	MCM6
RPS6KB1	LHX9	ADNP	NCOA5	SP7	IRS1	FOXQ1	GTF2H1		CDKN1A	HOXB8	IK	IK	WWP2	FARSA	LEF1	MRTO4
SUMO3	PRDM16	WDR12	MORF4L1	D2ERTD750E	UHRF1	MEIS3	NXT1		GATA6	MORF4L1	NUMB	NUMB	SSBP1	LAMB1	HIST2H2AC	PSMA6
TRIM27	PCGF6	MYCBP2	RNF10	DAXX	ALX4	SEH1L	NBN		APP	MYST1	STAG1	STAG1	LRP6	SMARCA2	SP1	GTF2H2
PIAS2	XAB2	TIMM50	STK4	MDC1	CCNB1	NUP43	NEK9		NRIP1	GNB2	NOL10	NOL10	TRPS1	PDE4D	SET	DRG1
IRF9	RNF111	SVIL	SMAD2	NR1H3	ESRRA	NUP37	NUB1		CEBPB	CEP55	RRP9	RRP9	GRN	SET	MAP2K1	IK
TBX21	KHDRBS1	LGALS1	BUB3	CCNE1	COPS2	APBB1	ANP32B		PPIA	CEP170	SUPT5H	SUPT5H	KPNA2	SEC61A1	AKT1	CDC73
HNRNPD	DNMT3L	SMC2	LRPPRC	MAPKAPK2	PTBP1	MECR	EGR1		GNAI2	DAB1	PSMD6	PSMD6	ATP5B	PARK2	VAMP2	BAZ1A
IRS1	KEAP1	PTBP1	SMC5	DDX4	RNF10	FOXA1	FBXO32		JUP	PPP1CB	PSMC4	PSMC4	VEGFA	CPSF6	TUBB5	MCM4
IQGAP1	SF3B2	TSEN15	GSTP1	JAK1	STK4	PCBD2	BRD8		MSX1	SKP2	MPRIP	MPRIP	RPS6KA5	ATXN10	STX1A	ATP5O
CFTR	BPTF	RAB3GAP1	PES1	EMX2	RAB3GAP1	MUS81	LBR		STAT5A	DAXX	GNB2	GNB2	CCT3	XPO1	VAT1	CTU1
NPHP1	HIST3H2A	MCM4	MSH3	NCL	H3F3A	EME1	HDLBP		MTAP1B	SASS6	HNRNPA2B1	HNRNPA2B1	HNRNPA0	NUP88	SSRP1	SARS
AHI1	ZFP281	HERC2	HIP1	CDK6	MLLT10	LMO4	BUB3		HSPD1	PBX3	ARF4	ARF4	DLG1	ACTR10	SNRPD1	GNL2
ITSN1	HAND1	NCOA5	EZR	ESRRG	RCOR2	LMO1	UMPS		RPLP2	TPM1	BAZ1A	BAZ1A	NEK9	TLN1	MORC3	CLPX
XAB2	NR1H4	MORF4L1	NAT10	ANAPC5	SMC2	AKT3	PEX1		SLC25A3	ACTN1	UBA2	UBA2	SOCS2	MAPT	SETX	POLR2E
APEX1	FOXP1	RNF10	KRR1	BRCA2	HDAC5	ZFP369	1110037F02RIK		RAN	RUVBL1	TRIM35	TRIM35	MYO7A	POGZ	SCNN1B	POLE
FANCD2	EHMT1	STK4	EMG1	RPA1	PNO1	HOPX	DDX21		GNB2L1	EIF2C2	FXR1	FXR1	DDX39B	CAND2	ZFP281	POLR2C
PBRM1	SNRPD1	SMAD2	SKIV2L2	RING1	EIF4EBP1	LHX4	PARP1		FZR1	JUP	PRDX1	PRDX1	DDX41	BMPR1B	MTAP6	SIRT2
VDR	VDR	BUB3	IMP3	GTF2H2	LASS2	SNAP23	MYC		GTF2E1	NRIP1	EIF6	EIF6	NSD1	ATXN3	NLRX1	LUC7L
NBN	NUMB	LRPPRC	LIG1	HOXC4	LRPPRC	NOTCH2	ATM		EPS15L1	PKNOX1	RNPS1	RNPS1	MYOCD	SNAP25	PKLR	CFL1
EGR1	ID2	SMC5	IPO5	ZFP467	SMC5	NOTCH3	UHRF1		ITSN2	TUBGCP3	CUBN	CUBN	APOE	SIRT1	NKX3-2	DTL
MAP2K1	SKIL	GSTP1	CPSF3	TMF1	CDX2	AICDA	SMARCA2		SLC25A5	HOMER1	XPO4	XPO4	WNT4	VPS9	MRPL43	CUL1
LMNB1	NEUROD1	PES1	PSMA5	MSX2	SVIL	ISL1	USP8		RPL7	FUS	CAND2	CAND2	RGS18	NPHP1	MRPL47	BOP1
KEAP1	HUWE1	MSH3	IPO7	RPL6	LGALS1	BLM	PCBD2		RANGAP1	UBTF	BAG2	BAG2	MLXIPL	NOP56	DNAJC5	D19BWG1357E
PTK2	HDAC6	HIP1	NOP10	SYCP2	NIPBL	RMI2	BRD7		EPRS	BMPR2	DDX47	DDX47	UCHL1	UBA2	BCL7A	EIF2A
RNF111	CBX8	EZR	NOC3L	UCHL1	MYCBP2	PPP1R9B	ARL2		EDC4	EHMT2	LAMA1	LAMA1	SOX10	CDKN1B	PPIE	PSMA3
MED1	HOXC4	NAT10	UTP20	ATP6V1A	PSMA2	KNTC1	DGKZ		TARDBP	SRP68	EIF3B	EIF3B	IL6ST	PER2	DYNC1LI2	PRIM1
ILF3	ANAPC13	KRR1	IKBKAP	NKX2-2	NUP85	KIFAP3	CRY1		EIF4A1	RPS26	MCM3	MCM3	FANCC	ERCC3	DYNLRB1	GFM1
EGR2	SUMO3	EMG1	UTP18	FIZ1	NUP160	CBY1	LUC7L2		HDAC6	RNH1	NUP155	NUP155	GZMB	MAPK13	SNRNP200	UBA3
UBE4B	GSC	SKIV2L2	NHP2	BAP1	NUP133	PPP2R3C	PSMA7		UBTF	RPL18	LAMC1	LAMC1	SUFU	NEK9	PYGO1	TTC7B
RAG1	AXIN2	IMP3	XPOT	BCL6	TSEN15	ARL2	GTF2F2		ACTN1	RPL7A	TPT1	TPT1	MAEL	MCM3	DCD	KAT5
PRDM16	HNF4G	LIG1	NOM1	HOXA11	MRTO4	MAD2L1BP	WHSC1		MORF4L1	RPL27A	XRCC1	XRCC1	ABI1	TGFBR1	POLR1E	SMARCD1
SKIL	NR1I2	IPO5	IPO4	INCENP	GSTP1	TUBGCP2	INTS1		RNF123	RPL3	TNPO1	TNPO1	GATA6	NPM3	MPH1	NAA10
SKP2	POLR1A	CPSF3	RCL1	MED17	COIL	CDK5R1	PLK1		HNRNPM	RPL18A	ACTN4	ACTN4	HYOU1	MGST3	KRT73	CLIP1
CASP3	TRIM27	PSMA5	VPS25	IRF4	MCM4	PSMD10	RPS7		TMOD3	RPL32	ARPC1B	ARPC1B	MAP1LC3A	NFATC1	KRT2	RAD21
EHMT1	RSL1D1	IPO7	EXOSC10	KIF4	EPN1	NUMA1	EEF1A2		NEK9	ANP32B	TPM3	TPM3	RRAS2	BAZ1A	ASCL3	SMC4
BCL10	APEX1	NOP10	U2AF2	SRF	PES1	KEAP1	MED6		CCDC15	RPL10	DNM2	DNM2	GORASP1	KRT10	MALT1	LIG1
FOXP1	MAP2K1	NOC3L	MAGOH	NR6A1	MSH3	NUDC	SNRPA1		TUBB3	POU2F1	FIZ1	FIZ1	IGBP1	PSMC1	IRAK4	ATIC
HAND2	MED1	UTP20	TXNL1	DLG4	HIP1	ZW10	TAF5		ARHGEF2	RPS5	TBK1	TBK1	GNB2L1	CREBBP	ITGB1	POLR2G
LHX2	ERCC3	IKBKAP	PDCD11	RPS6KA3	NAT10	AMFR	FLNA		PAK1	RPS14	VAT1	VAT1	YKT6	RAN	CDH17	PPA1
MAFK	MYOCD	UTP18	XPO5	ZFP446	KRR1	NHLRC1	PLCB4		GLI2	RPL12	DAB2	DAB2	CETN2	USP8	CCT5	DYNC1I2
GADD45A	SIAH2	NHP2	SRRT	RARB	EMG1	DNAJB11	GPBP1		TUBB2B	APP	THRAP3	THRAP3	GM15144	DSP	SOD1	STXBP1
LMX1B	CBLB	XPOT	UMPS	GPS2	SKIV2L2	PIN1	BRAF		HNRNPA0	RPL10A	LAMB1	LAMB1	FGFBP1	IK	SMARCC2	WDR3
NGFR	TLE4	NOM1	PEX1	ESPL1	IMP3	GTF2E1	TFDP1		HOMER1	TRP53BP1	MYL12B	MYL12B	ARF6	HDAC6	PPP1R10	IMP4
CDX2	GTF2B	IPO4	EXOSC4	PLCG1	LIG1	ESR1	BUB1B		RING1	GNL3	ACTC1	ACTC1	SYCP1	TUBGCP2	RPL5	MCM7
DNMT3L	AES	RCL1	RRS1	PCDH15	IPO5	SOCS1	CUL5		CEP72	PPP2CB	EZH1	EZH1	AGTR1A	TNPO1	RPL28	SF3A3
SIAH2	PTGES3	VPS25	UBE3C	TBX1	CPSF3	PPARA	NSMCE1		USP2	SRY	CUL4B	CUL4B	GRIK2	PSMC4	PRKACB	PSMA4
SP7	RGS7BP	EXOSC10	WDR43	BRD7	PSMA5	DCTN2	TPR		HOMER2	ZFPM1	ANXA5	ANXA5	TYROBP	STX1A	RANGAP1	YARS2
OLIG2	SIP1	U2AF2	RRP15	POLD3	IPO7	ACVR1	YBX1		RCN1	SIN3B	HNRNPC	HNRNPC	GMFB	ARPC1B	EPS15L1	PPP3CA
SIP1	RNF11	MAGOH	SMU1	GATAD2B	NOP10	CDK6	EP400		CISH	PABPC4	INTS3	INTS3	DRG2	TUBGCP3	PTPN11	SMARCA4
PHF17	HDAC7	TXNL1	DIS3	CDH1	NOC3L	CSNK2A1	IFRD1		SASS6	CCDC15	RPS10	RPS10	MAP1B	ILK	RASD2	TOP3A
JAK1	EGR2	PDCD11	U2AF1	SAP30	UTP20	NUP62	MAP2K1		PFN2	UHRF1	TOMM22	TOMM22	RSPO2	CEBPA	SIRT1	EIF5B
HOXA10	CBX7	XPO5	IMPA1	SPOP	IKBKAP	NEDD4	GMNN		NACA	TAL1	HIST1H1E	HIST1H1E	PLCB3	UFD1L	SMAD5	FECH
PTPN11	HOXA10	SRRT	PSMG2	DPF2	UTP18	PKNOX1	LSM4		BACH1	PFN2	RPS20	RPS20	ANXA2	ARCN1	NCL	PLAA
RAF1	MAD1L1	UMPS	ENY2	HHEX	NHP2	KAT2A	LMNB1		PPARGC1A	NCSTN	PRPF6	PRPF6	UBE2K	NUP155	MYBBP1A	POLA1
SNRPD1	NEK9	PEX1	XPO7	STAT6	XPOT	HNF1A	MAPT		SERTAD1	SMAD5	TFIP11	TFIP11	USP8	MCM4	SUDS3	TUBGCP5
EIF3A	SKP2	EXOSC4	URB1	MED30	NOM1	SF1	CEP290		KRT1	MECP2	XPO1	XPO1	SIAH1A	THRAP3	SIAH2	VPS53
PSMA2	PTPN11	RRS1	TNPO3	CETN2	IPO4	LHX9	TOPBP1		SRY	LDB2	SYNJ1	SYNJ1	CSNK1A1	TRIM63	NEURL2	CHMP5
POLR1B	CARM1	UBE3C	GOLPH3	TCEB3	RCL1	KAT2B	CPSF6		UBE2D3	DAB2	USP9X	USP9X	CTBP1	NSD1	STX7	ZC3H15
RPL3	PPP1R10	WDR43	UTP6	TRIP13	VPS25	SMARCE1	UTP14A		GMEB2	LUC7L	CHCHD3	CHCHD3	SMARCA5	PCGF1	TCP1	NUP62
COPS4	PER3	RRP15	PICALM	EPM2A	EXOSC10	EWSR1	CHD7		AP2M1	MRPS7	UBA52	UBA52	BCR	ASH2L	SIRT2	HUWE1
GTF2B	PTK2	SMU1	NCAPD3	EPB4.1L2	U2AF2	PIK3R1	UBTF		TIMELESS	CCNB1IP1	POLR2H	POLR2H	CRKL	CDH1	NFATC1	FTSJ3
GNB2L1	GRAP2	DIS3	PUF60	ALOX5	MAGOH	TET2	SMARCC1		NUP214	LCK	CHD7	CHD7	PXN	CUL4B	KRT10	ALDH18A1
RPA2	PHF17	U2AF1	INTS7	CTCFL	TXNL1	DCTN1	ADD1		PPP1CB	SALL1	PGAM1	PGAM1	LCK	PPARG	HIST3H3	AP1G1
RRP12	FLNA	IMPA1	UBE2Z	SH2B1	PDCD11	UBTF	SYMPK		MIB1	TRIM25	TJP1	TJP1	DOK1	KEAP1	PRPF19	COX15
REV1	HAND2	PSMG2	UBR4	ATXN1	XPO5	TCEB2	PATL1		SKP2	ATF2	TTN	TTN	XIAP	RAB5A	DUSP3	PPAN
ERCC3	CDX2	ENY2	DDX52	TRIM11	SRRT	CTR9	LIN54		MECP2	MPRIP	NOP2	NOP2	ZFP473	UBB	SNRPE	YARS
TIPIN	CBX4	XPO7	FLII	NET1	UMPS	TNFRSF1A	GNL3		MCL1	HOMER2	EIF4G1	EIF4G1	MMS19	BRAF	DMAP1	ZW10
RSL1D1	CTNND1	URB1	WTAP	BIRC2	PEX1	HNRNPH2	ZFR		PLCG1	RAN	PSMD12	PSMD12	PURA	STAG1	DYNC1LI1	TMF1
SF3B2	THRAP3	TNPO3	FBXO11	ATN1	EXOSC4	TUBB5	IGF2BP1		ATF2	CISH	NIP7	NIP7	CDC27	EGFR	GBP2	FASN
PTGES3	ANAPC4	GOLPH3	UNC45A	RNF4	RRS1	GTF2B	EXOSC4		BCR	FZR1	NOL6	NOL6	KAT5	NXF1	PRKAR2B	SHPRH
DDX17	SUDS3	UTP6	NXN	PAFAH1B2	UBE3C	AKT1	VPS72		REST	GATA6	DDX27	DDX27	RHEB	OTUB1	MYL12A	HGS
HIRA	MAFK	PICALM	FERMT2	POLR3E	WDR43	PPP1CC	SUB1		TPM1	SYK	NVL	NVL	SMARCA2	SF3B1	NEFL	RSRC1
PSMC5	STK38	NCAPD3	SLC25A10	FANCL	RRP15	HAUS1	SUMO1		EYA1	NFKB2	TEX10	TEX10	EIF2S1	PSMA2	EPHB2	MAD2L2
EPS15L1	TSG101	PUF60	SNX6	AFF2	SMU1	HAUS4	EP300		CANX	PPARGC1A	INTS1	INTS1	PCBP1	RPS10	BRD8	POLR1A
NUF2	OLIG2	INTS7	FAF1	PRPF40A	DIS3	SSB	KPNA4		SRF	ATF4	D10WSU52E	D10WSU52E	RTN4	TOMM22	DYNLL2	NDUFV1
MCM6	PKNOX2	UBE2Z	CHMP1A	DAG1	U2AF1	CSRP2BP	RRS1		RYK	HSPA4	SEC61A1	SEC61A1	SFRP2	EFTUD2	BTBD10	WDR61
SRP68	SND1	UBR4	MAN1A2	NFATC4	IMPA1	RARA	PCBD1		EHMT2	RBBP5	STUB1	STUB1	RIN1	RPS16	TICAM1	DNAJA3
POLR1A	HOXA6	DDX52	INTS8	UBE2L3	PSMG2	HNRNPU	FUS		RAG1	MAX	RPS13	RPS13	MELK	RPS4X	MLL1	CEBPZ
DDX1	KPNA1	FLII	MVP	PSEN2	ENY2	SOX10	AXIN1		PCGF2	NEK9	GNAI2	GNAI2	PTBP1	ARHGAP1	GABRA1	GLDC
TCEB2	MCM5	WTAP	NOL11	ZFPM1	XPO7	CUL5	PITX1		SYK	SMC3	DNM1L	DNM1L	NCOR2	FIZ1	KRT17	NDUFV2
HUWE1	PIAS2	FBXO11	PNN	CDKN1A	URB1	PABPC1	HNRNPU		TAL1	JDP2	CUL2	CUL2	CARM1	PSMD3	TAF1B	DUT
ANP32B	POLR2B	UNC45A	NRM	CAV3	TNPO3	APEX1	MTAP		BCL10	AP2M1	NXF1	NXF1	JARID2	SUMO1	IL17RA	EFR3B
FLNA	MATR3	NXN	DDX39	MSX1	GOLPH3	RRP12	FXR1		PPARD	NUP214	DHX15	DHX15	ABHD5	TIMM50	IFT27	PPIG
CUL5	RPS24	FERMT2	CBR1	SUZ12	UTP6	GSC	AHCTF1		ZFPM1	PCGF2	FANCD2	FANCD2	EMX1	XPO4	CTBP1	ASNS
RNF11	NBN	SLC25A10	YLPM1	PRMT1	PICALM	CBX4	BTRC		SPRY2	EPS15L1	FBL	FBL	DDX4	NFKBIA	KSR1	GCLC
THRAP3	TCEB2	SNX6	IGF2BP2	VEZF1	NCAPD3	MAP3K2	RANBP2		PKNOX1	SKIL	DKC1	DKC1	STX1A	PRPF6	SUPT5H	EPS15L1
DDX41	COPS4	FAF1	GEMIN7	MIXL1	PUF60	SIAH2	DHX9		HIST1H1C	AP2A2	NOP58	NOP58	CD244	TFIP11	KIT	RPS10
KPNA1	RPS25	CHMP1A	DHX33	KAT2B	INTS7	SF3B2	SMARCA1		ERCC8	WWP2	SIRT2	SIRT2	CISH	COTL1	SOS1	PHB
CARM1	SRP72	MAN1A2	PPP2R5C	AKAP8	UBE2Z	LHX2	RNF11		MEIS1	STAT5A	PPP1R9B	PPP1R9B	RPLP0	EIF3I	SOCS2	DDOST
STK38	GNB2L1	INTS8	STON2	MORF4L1	UBR4	PKNOX2	THRAP3		RUVBL1	TCP1	PCGF1	PCGF1	FASN	UBA1	CUL2	TSR1
MAP3K2	CCT2	MVP	PDLIM1	NEDD4L	DDX52	HNRNPA1	SMARCE1		RPL23	HCFC1	DBN1	DBN1	AGRN	SOCS1	CBX7	RRM2
EEF1D	RAC2	NOL11	PTPN14	HIST1H1E	WTAP	DDX21	SNRPG		MTOR	ANAPC4	SERPINH1	SERPINH1	ID3	RBM39	EPC1	SLU7
BPTF	TSC22D3	PNN	PPHLN1	PSEN1	FBXO11	E2F1	WDR5		GTPBP4	NFKB1	EIF5A	EIF5A	GFAP	RHPN2	ARID1B	STX5A
AURKA	SRRM1	NRM	FTO	AGAP2	UNC45A	CBLB	XPA		RPL14	NUP188	KIF5B	KIF5B	PSEN1	MRE11A	PABPC4	RBM39
HMGA2	TRIM25	DDX39	SH3BP4	PABPC1	NXN	MAPKAPK2	PRC1		RPL5	SERTAD1	KPNA4	KPNA4	RIMS2	HNRNPC	MRPS7	ANAPC7
XIAP	RPS9	CBR1	CLIC1	RPL23	FERMT2	BAX	ACTL6B		RPL6	KIF1C	GDI2	GDI2	NDEL1	EIF4G1	PARK2	PCMT1
CBX8	PSMA2	YLPM1	SON	TSC22D3	SLC25A10	NCOA2	MCL1		LEO1	PARK7	CBX8	CBX8	ROR2	DNMT3B	CISH	TSG101
DSN1	HSPB1	IGF2BP2	DDX50	PARK7	SNX6	PCBD1	MED4		RPS6	SHOC2	NKRF	NKRF	FANCD2	CBR1	KPNA2	CCNC
SPC24	IRF9	GEMIN7	ZFP91	CCT2	FAF1	GLI1	SIN3B		RPLP1	PBRM1	TUBA1C	TUBA1C	OBSCN	FYN	ARHGEF7	RAD50
NR1H4	DBP	DHX33	KIF18B	MAFK	CHMP1A	TIMELESS	RBM28		PPP5C	DDX21	KIFC1	KIFC1	GCN1L1	TLR4	AXIN1	MDH2
RPL10	NUP107	PPP2R5C	USP21	MAD1L1	MAN1A2	STAT1	NCL		RPL22	CDK6	RAD50	RAD50	HIST2H2BB	PCGF5	NFE2L2	CLYBL
PKNOX2	PCBP1	STON2	PIP4K2C	ZFP219	INTS8	HCFC1	ANP32E		ANAPC4	GMNN	IPO9	IPO9	HDAC5	HSPA2	RELA	ITSN2
HNRNPA1	PABPC4	PDLIM1	CSRP2	FOXP1	MVP	CCAR1	HNRNPM		DDX17	BACH1	NEK9	NEK9	FMN1	PHB	LCK	KATNB1
LGALS3	LUC7L2	PTPN14	RPS6KA4	TRIP12	NOL11	HNRNPF	UBQLN1		MZT1	GLI2	MYO1C	MYO1C	CALR	PCBP2	USP8	CDC37
EDC4	NGFR	PPHLN1	KRT18	LEO1	PNN	SNRPD3	MED14		KAT5	PRKCA	CFTR	CFTR	WDR5	PDIA6	VIM	TPR
HSPB1	BCL10	FTO	PEG3	HNRNPD	NRM	ADD1	GTF2A1		PPP2CB	TAX1BP1	STK38	STK38	FERMT2	MYO18A	SOCS1	DRG2
PCGF6	LUC7L3	SH3BP4	GPX4	CTNND1	DDX39	USP8	PRPF4B		NUP188	DLX5	NDUFA4	NDUFA4	SPNB2	STK38	TCF4	CYC1
PER3	ISL2	CLIC1	RHOC	HUWE1	CBR1	TAL1	UBE3C		SMARCC2	NR1I3	TCEB1	TCEB1	OTX2	UBE2M	ZBTB16	GLUL
HNRNPAB	EIF3A	SON	HIST1H2BM	MZF1	YLPM1	BCOR	WDR82		ANAPC13	HIST1H1A	UBE2M	UBE2M	C1QBP	HNRNPA1	XAB2	PFDN5
GSC	NUMA1	DDX50	TMEM48	LUC7L	IGF2BP2	ETS2	WDR33		SRSF1	PTK2B	ERCC3	ERCC3	VANGL2	SNRPD1	RPL27	VBP1
CBX4	POLR1B	ZFP91	RPL23A	DVL1	GEMIN7	PARD6A	CTBP1		EEF1D	PPARD	EFTUD2	EFTUD2	ADCY5	YAP1	CRNKL1	EIF2B1
ZFP281	WDR18	KIF18B	COPG	CSNK1A1	DHX33	SERTAD2	RACGAP1		CEP350	BCLAF1	NSF	NSF	SIX1	POLD1	ILK	PA2G4
GRAP2	CEP152	USP21	TJP2	FOXH1	PPP2R5C	SENP2	JARID2		KAT2A	HDAC6	ACTR10	ACTR10	TOX3	FKBP1A	CCNG1	PPP2CB
TSC22D3	EEF1A2	PIP4K2C	RPS6KA1	MAPK3	STON2	GFI1B	SFPQ		FUS	TCF4	TOP1	TOP1	DLX1	INTS3	KRT9	URB1
HDAC7	LMX1B	CSRP2	ANXA7	CAV1	PDLIM1	ATRX	PHF12		SHCBP1	PRKCZ	MMS19	MMS19	PPP1R10	TOP1	CDC73	NUP188
EIF2C2	CSNK1A1	RPS6KA4	USP48	MEIS2	PTPN14	APLP2	RMI1		SHOC2	VHL	AP2A2	AP2A2	HDAC6	IPO9	MBD2	FBXW7
PYGO1	TRPS1	KRT18	CUL7	PTRF	PPHLN1	TDG	CDK9		SRSF3	MAPT	KIF20B	KIF20B	RBBP4	CUBN	MRPL12	NCAPD2
NR1I2	TOX3	PEG3	ASNA1	MLLT4	FTO	GADD45A	MECP2		VHL	SNAP25	USMG5	USMG5	GATA1	SMARCE1	KRT6A	DDX10
HOXA6	MYH9	GPX4	ACLY	NXT1	SH3BP4	CETN2	CDCA5		EEF1A2	MTAP1B	HNRNPUL2	HNRNPUL2	KIF5B	USO1	E2F6	CLP1
HOXC4	SNRPD3	RHOC	FCF1	ACVR1	CLIC1	CEP350	MORF4L1		DPF2	THRAP3	COPS8	COPS8	RUNX1T1	KIF20B	CTBP2	KRI1
CBX7	ETS2	HIST1H2BM	D19BWG1357E	ZFP42	SON	FGFR1OP	HNRNPK		WWP2	KEAP1	EIF3E	EIF3E	EIF2C2	ACSL4	CTCF	UQCRFS1
HIST3H2A	UBE4B	TMEM48	DDX54	TRIM24	DDX50	CDK5	ILF2		CSDA	MYOCD	EIF3M	EIF3M	FUS	GMPS	SFRP2	NDUFS7
ZFP446	FUS	RPL23A	ASCC3	PTK2B	ZFP91	HOXA9	NUMB		CAV1	SUPT5H	EIF3K	EIF3K	MYC	CTPS	PHB2	PFDN6
RUNX1T1	ESRRA	COPG	ABCF1	RNF10	KIF18B	DYNC1I2	ARID1B		NFKB2	HRAS1	PSPC1	PSPC1	ADRBK1	MAK16	WWP2	COQ4
TOX3	UBA2	TJP2	ATAD2	STK4	USP21	MKS1	MED17		MPRIP	SRP72	UPF1	UPF1	CPNE1	PWP2	TRP53BP1	HMBS
RORB	TCP1	RPS6KA1	ANLN	MYCN	PIP4K2C	MEIS1	WAPAL		SYP	RPS23	HSPG2	HSPG2	PAWR	BOP1	CRK	SLC25A5
TRPS1	SENP2	ANXA7	BMP2K	NFATC1	CSRP2	EGR1	VEZF1		MTA3	RPS24	WARS	WARS	DAXX	WDR3	RBCK1	BUB1
GTF3C6	IGHMBP2	USP48	AGPAT5	CNOT8	RPS6KA4	ZMYM2	DDX5		HSPB1	EEF2	ETF1	ETF1	RUVBL1	IMP4	PPARG	ANAPC11
HNRNPA2B1	KPNA4	CUL7	EIF4A3	NKX2-5	KRT18	SETDB1	BCLAF1		DLG3	TPR	RPN1	RPN1	INHBA	FTSJ3	EYA1	RPL7
HNF4G	LYN	DSP	EPN1	DVL2	PEG3	PBX4	SQSTM1		PTK2B	RPS25	CPSF2	CPSF2	CAND2	CEBPZ	HSPA9	RANGAP1
MAD1L1	NOP2	ASNA1	MYO1C	UBE2C	GPX4	CAPZA1	DIDO1		GNB2	RPS17	CPSF1	CPSF1	ESRRA	RBM19	MARK2	RBM19
HDAC6	NSD1	ACLY	KIF2C	RPS3	RHOC	DYNLL1	MED23		PRKCA	RPS9	SYMPK	SYMPK	CAPZB	NOC2L	TTN	NOC2L
AXIN2	EIF4ENIF1	FCF1	BRCA1	LRPPRC	HIST1H2BM	TLR4	PCM1		RPL27	RPL37A	FRG1	FRG1	CACNB4	TBL3	KPNB1	UPF1
CEP152	SUPT5H	D19BWG1357E	CTBP2	GNB1	TMEM48	THRA	MTDH		RXRG	RPL19	RPN2	RPN2	MATR3	DDX56	CCT6A	VAC14
MKS1	PYGO1	DDX54	LUC7L	TCF21	RPL23A	LRP1	RNF2		RPS2	SGPL1	P4HA1	P4HA1	SHPRH	NOC4L	SF3B1	PSMD9
ACVR1	CCT5	ASCC3	SMURF1	DBP	COPG	MSH6	SUFU		DLX5	RPL24	POLD1	POLD1	KIF4	RRP8	EIF3I	RPN1
SH3KBP1	HIST2H2AB	ABCF1	ZMYM2	GTPBP4	TJP2	RPL6	DDX41		ZFP275	RPL21	NDUFA13	NDUFA13	INADL	RBM28	SYN1	RPL13
DYNC1H1	LHX2	ATAD2	DMRT2	PSMC4	USP48	CPSF6	MSH3		PIN1	HSD17B12	RPS15A	RPS15A	LPXN	PAPD4	PTPRQ	CPSF3
GRIN2B	NFATC1	ANLN	HSPA1B	LRRK2	CUL7	XPO4	SS18L1		PBRM1	EIF2S2	USO1	USO1	CUL2	DDX19A	TRIM24	CDC40
RPA1	PLRG1	BMP2K	SALL3	TRIM63	ASNA1	HNRNPK	KAT2A		SUZ12	SRRM1	ACSL4	ACSL4	NUP107	RBM5	XIAP	ATP5D
RRN3	ZFP128	AGPAT5	ZBTB2	NUP188	FCF1	IK	KIF23		PSEN2	RPS27L	GMPS	GMPS	ACTN4	SLTM	SYNCRIP	NDUFS8
PSMC4	SERTAD2	EIF4A3	TBL1XR1	MARK2	D19BWG1357E	WIZ	EPC1		ACTN4	PRKCB	CTPS	CTPS	RAF1	ISG20L2	CAV1	PFDN2
PSMC3	CCAR1	EPN1	EHMT1	PLRG1	DDX54	MRE11A	KPNA1		TRIM25	D1PAS1	MAK16	MAK16	TNFAIP3	DDX51	MTAP2	KIN
XRCC5	BAG1	BRCA1	MAX	MCM10	ASCC3	PTEN	WDR43		KEAP1	MEIS1	PWP2	PWP2	MEN1	SIPA1L1	KRT16	PSMA5
TOP3A	REV1	CTBP2	ZFP462	BCL10	ABCF1	KLF4	STAM2		CREB3L4	RPS11	BOP1	BOP1	NAA15	GAS2L3	KRT14	PSAT1
CFL1	TRIM33	LUC7L	WIZ	XPO4	ATAD2	BRD7	HELLS		SIX1	LUC7L2	WDR3	WDR3	NFKBIA	DHX36	PURA	ATP6V1C1
ATRX	PCGF1	SMURF1	CBX1	SETDB1	ANLN	CCNG1	SIRT1		GLI3	ITSN2	IMP4	IMP4	PTPN6	FYTTD1	SAP18	EIF2B5
NCOA6	HIST1H1E	ZMYM2	SRRM1	NCOA2	BMP2K	ARID1B	SETX		SOCS3	DYNC1I1	FTSJ3	FTSJ3	ARHGEF7	CLK3	INADL	SRRM1
TRIM25	NXF1	DMRT2	CSNK1E	HNRNPK	AGPAT5	KLF10	ASH2L		MAPKAPK2	SRSF6	CEBPZ	CEBPZ	TSNAX	RBM8A	CDK9	SSB
BRCA2	EGR1	MAP2K1	EIF2C2	WWP2	EIF4A3	WDR61	TIMM50		THRB	FLOT1	RBM19	RBM19	BCL2L11	HNRPLL	LIMS1	CAPZA1
IRF8	HDAC9	FLNC	PRMT5	HOMER2	SALL3	NEUROG2	RRP15		SKIL	PSMA2	NOC2L	NOC2L	PRKCD	2610301G19RIK	PABPC1	STX8
RBL2	RPA1	SALL3	UBTF	RAD50	ZBTB2	HHEX	NSFL1C		ID3	CCNA2	TBL3	TBL3	PKNOX1	STAT1	DAB2	NUP214
H2AFX	NUF2	ZBTB2	ARID3B	APLP2	YAP1	DBP	HIST2H2AB		SHH	GAB2	DDX56	DDX56	CROCC	DDX21	PAX3	IPO7
USF1	DSN1	TBL1XR1	NCOR1	SF3A3	NFKBIA	MXI1	HDAC1		BCL2L11	PARD6A	NOC4L	NOC4L	MZT2	EIF6	AURKB	SF3B5
INCENP	SPC24	EHMT1	SAP130	TAL1	CDKN1B	SOCS7	CARM1		CCNA2	RRBP1	RRP8	RRP8	NDE1	AI837181	ADRBK1	POLR2J
MLLT3	RBMX	MAX	GTF2E1	SFN	RYK	LMX1A	TSEN34		SALL1	TRIM24	RBM28	RBM28	ANAPC7	DDX6	KRT5	MRPL23
MDM4	DGKZ	ZFP462	MYST1	HNRNPA2B1	HNRNPAB	DLX2	KEAP1		RASSF1	HIST1H2BC	PAPD4	PAPD4	HOXB8	APC	KAT2A	DNAJC10
E2F6	ADD1	WIZ	SRP72	FMR1	SAP130	SPNB2	SUDS3		PHC2	RPL8	DDX19A	DDX19A	MAGED1	COPS8	KIF5A	MGST3
NCK1	ERBB2	CBX1	ZFP281	RAF1	KLF4	PFN1	SRP19		DNMT3B	SMAD6	RBM5	RBM5	EDC4	NAPA	PCNA	VARS
ETS2	HNF1B	SRRM1	HIRA	HDAC7	NR1H4	TBL1XR1	HIPK2		SMAD6	NOP56	SLTM	SLTM	GTF2A1	EIF3B	ERH	PSMB3
DNAJB6	GATA3	LCK	RCOR2	TET2	KLF5	TARDBP	NFATC2IP		CDK6	ANAPC13	ISG20L2	ISG20L2	DAB2	ACLY	HAUS8	SND1
MED21	ID1	CSNK1E	SERBP1	TOP2A	PSMB5	HIF1A	MYSM1		CCND3	DNMT3B	DDX51	DDX51	RIPK1	LARS	CCT7	NOC3L
JUNB	BCOR	CAMK2A	INVS	SRP72	PIN1	NCOA1	SOCS7		SIAH2	PRKACA	SIPA1L1	SIPA1L1	RBM39	EPS15L1	SIX1	PWP1
HNF1B	MCM6	EIF2C2	SOD1	TERF2	CHEK2	JDP2	NCOA6		DLX1	ACTN4	GAS2L3	GAS2L3	PBX3	VAPA	CCT2	EXOSC1
GFI1B	PSMC3	AXIN1	ZFPM1	POLR2H	HSPA4	CBX5	BAP1		ATP1A1	HNRNPAB	DHX36	DHX36	NUP98	RPS6KA1	PPARA	USP39
HES1	HELT	SNCA	CHD5	RYK	TCF12	MECP2	SMU1		NR5A1	PPP5C	FYTTD1	FYTTD1	RAD21	POLR2H	RPL22	CDC45
NR5A2	CRX	SHC1	AKAP8	AES	FOXP1	HIST3H2A	DIS3		JAK1	GTF2A1	CLK3	CLK3	RFX2	MYO1C	SYK	PRPF3
STAT5B	EBF4	RPL4	MDM2	PCBP1	JUNB	NFE2L2	WDR75		CCT3	RPS2	RBM8A	RBM8A	EEF1B2	RPS13	MDM4	CHAF1B
BCL6	IRS1	PRMT5	NUMA1	FRS2	MED15	PBX3	BTBD10		PSMA2	DGKZ	HNRPLL	HNRPLL	CEP76	SAMM50	ZFP219	STAG1
BAG1	PARD6A	ANXA2	TBP	RYR2	CBX4	MYST1	SMARCD3		CCT7	THRB	2610301G19RIK	2610301G19RIK	SPRY2	DNAJA1	TLE4	NIPBL
HDAC9	SCMH1	CRK	PHC2	EGR2	PIK3R1	NDEL1	MTF2		TCP1	SPNB2	NDUFS1	NDUFS1	AP2A1	LMNB1	TFDP1	PRKDC
NFKBIZ	CASP3	UBTF	BRD8	PPARD	SETDB1	PAX6	CBX1		RPL3	RBM39	NDUFA8	NDUFA8	AURKB	FXR1	HNRNPU	ARPC2
ASCL1	RCOR2	APP	RAC2	GADD45A	MLL2	CEBPB	EZH1		RPL18	KAT5	IMMT	IMMT	TUBA1B	ATP6V0A1	BAZ1A	MPHOSPH10
NR6A1	CNOT3	NCOR1	KLF5	DNMT3B	ZFP281	KPNA3	PTK2		RPS5	TSG101	SLC25A11	SLC25A11	MTA3	EIF3G	STK38	PYGM
ID1	TIPIN	ARID3B	SEC13	RSBN1	JDP2	TRIM24	DDX20		RPL18A	CCT7	UQCRC2	UQCRC2	TCEB2	MDM4	GTF2B	DDX54
RBL1	E2F6	SAP130	E2F1	STAT2	CTBP1	KPNA6	TRIM25		RPL10A	ACTL6A	COX6C	COX6C	CHUK	HNRNPD	C15ORF23	NDUFA9
MAP2K4	PRKACB	GTF2E1	PPARG	MYOG	REV1	BAP1	DNAJC7		RPS14	DLG3	COX2	COX2	MYO6	CHD7	RPL4	ACP1
MAP2K7	KPNA3	MYST1	CRY1	KRT8	RXRA	ID3	CNOT2		NUP107	HUWE1	RRAS2	RRAS2	HUWE1	ATP6V0D1	CDK5	ABT1
GATA3	ATRX	RPS23	NFE2L2	ACTN4	BRMS1	STAT5B	DR1		SRP68	MKI67IP	TUBA1A	TUBA1A	PI4KA	NDUFA6	SPNA2	MRPL28
E2F4	PRPF19	RPS17	KPNA3	POGZ	SFPI1	KRT8	IRF1		RPL32	DMAP1	RBM39	RBM39	NACC1	UQCR10	PHF20	DYNC1LI2
SOX9	UFD1L	RPLP2	MBD2	STRAP	POLK	BRCA2	RMI2		IGHMBP2	ATAD3A	HNRNPH1	HNRNPH1	PTGES3	UQCRQ	POU2F1	IFT57
ETV6	ATF3	RPL14	WWP2	NKRF	BCL3	ATXN3	SUPT5H		RPS6KB1	CSDE1	MAP2K3	MZT2	SUZ12	MTCH2	MTOR	NDUFS1
SOX6	HES1	RPL18A	PABPC4	MKI67	SKIL	PPP1CA	HDAC3		COPS8	RPS6KB1	MZT2	MAP2K3	IFT20	SLC25A22	LHX9	PPME1
EPAS1	RPS3A	RPLP1	ZBTB16	NSD1	LEO1	CEBPA	PLCG1		EIF4E	PIN1	VPS35	VPS35	PORCN	MORC3	MYO5A	OGG1
MYCN	JAK1	RPL32	TSR1	HOXC12	STRAP	NFKBIA	AKT3		CKAP5	KRT10	XPO5	XPO5	ITCH	CACYBP	TUBA1A	BAZ1B
HOXD10	RAF1	ZFP281	PATZ1	MCM2	PHC2	TLE1	PPP1CA		MRPS7	KRT5	MZT1	MZT1	ERCC3	PSMD12	BACH1	POLI
VAX2	MYCN	TUBB6	RPA1	GLI1	RNF111	TOP2A	CHD4		HSPA4	RXRG	CRNKL1	CRNKL1	PABPC1	NIP7	41884	COTL1
MAPK9	MDM4	HIRA	GNL3L	PCM1	POLI	MIXL1	U2AF1		LUC7L	ID3	COPS3	COPS3	STAT5A	NOL6	ITGB1BP2	ARPC3
OLIG1	COPS8	RCOR2	PER1	CIITA	SMARCD3	TUBA1A	IMPA1		RBM39	AP2A1	RPL9	RPL9	PAK1	DDX27	HYOU1	GTF3C3
GNAI2	EIF3L	SERBP1	BCOR	BUB3	FOXO3	FANCD2	ARFGAP2		TPR	RIF1	RPSA	RPSA	CAPZA2	NVL	DDX21	ACTR1A
CRNKL1	MAP3K2	ZFPM1	EEF1D	PITX2	BTRC	DDX1	ZBTB16		NUP88	COPS8	DMRT2	DMRT2	WHSC1	TEX10	PAFAH1B1	TOP2B
PLRG1	CDK9	CHD5	RFC1	EYA3	BRD7	CARM1	YBX2		FLOT1	FLNA	CBR1	CBR1	BUD13	INTS1	CASP8	ATP6V0A1
PRPF19	KRT8	AKAP8	PRPF4B	RORB	SMN1	NRIP1	TBL1XR1		RBBP5	ENAH	SSR4	SSR4	TRIM32	D10WSU52E	POLR1B	ATP6V0D1
UFD1L	PSMC4	NUMA1	HNRNPAB	FZR1	APPL1	NR1H4	STK38		DCTN3	LEO1	SNRPE	SNRPE	PLEKHO1	CFTR	DOK2	UTP20
SNRPD3	HOXD10	TBP	C130039O16RIK	NEUROD1	ATR	RNF11	GRM1		GNL3	AHNAK	SMAD3	SMAD3	PPL	JAK2	STAT5B	GET4
EIF3L	SATB2	PHC2	DPY30	TRRAP	FANCI	MAFK	PSMG2		ANP32B	BCL10	OBSCN	OBSCN	DDX58	FOS	CTNNA1	GCH1
RPS9	TGIF1	PRNP	SENP3	HOXD12	NCOA2	EEF1D	PSMB5		CDC26	MIXL1	KPNA1	KPNA1	SRSF1	HRAS1	WDR1	SMARCB1
ANAPC10	HIST1H1B	BRD8	LUC7L3	TAF1B	FLT3	SIP1	MXD1		DDX21	RNF123	HIST3H3	HIST3H3	RAB3A	NOP2	SGOL2	EPRS
MCM5	SFN	PXN	CTBP1	SMAD5	MYCN	LGALS3	CSNK1A1		MAPT	RNF111	CACYBP	CACYBP	TET1	LZTS2	DLL1	UBB
POLR2B	KIF4	CTTN	PAX3	CLTC	EHMT1	HOXA6	NR3C2		THRAP3	NKX2-1	RRM1	RRM1	RAG1	LAMA1	HSPD1	NSMCE2
NOP2	AURKA	RAC2	HSPB1	DMRTC2	PPP1R10	LMNB1	HP1BP3		KIF23	MZT2	RAB5A	RAB5A	PPP3CA	TUBA4A	UBE4B	NUP88
UBA2	PDS5B	LIN7C	NACA	APP	TCF7L2	PTK2	RBM17		DYNC1I1	CAV1	CKB	CKB	HOMER1	XRCC1	IGHM	CPSF2
SNRPB	RAG1	SQSTM1	SF3A3	SERBP1	TLE1	HOXB8	SHOC2		BCLAF1	PTGES3	DDX3X	DDX3X	SKIL	CRKL	TRIM71	ACTR2
COPS8	EPS15L1	KLF5	NDN	SGOL2	EIF2C2	TSG101	MNT		FLNA	TBK1	SET	SET	NOS1	CYLD	SYNJ1	NDUFS2
PDS5B	USF1	FYN	EEF1A2	TLE4	GLI3	SUMO3	MED24		MEF2C	KAT2A	ARL2	ARL2	FHL2	DERL1	KRT1	NCAPH
POLK	HIRA	SEC13	SIRT1	NUP98	PRMT1	KIF4	BCL2		PABPC4	NUP98	TRA2B	TRA2B	XPO5	LBR	SPNB2	GOSR1
NGLY1	DDX20	E2F1	MBTD1	MEOX2	TAF15	DCTN4	SYNCRIP		STK38	ATF7IP	TBCD	TBCD	RPS2	HIST3H3	IGF2BP1	VPS28
RPS24	NR5A2	CRY1	ATM	CAMK2D	MAP3K2	HAND1	CSRP2BP		PPP1R10	SMARCD3	KPNA6	KPNA6	RBPJ	PPP2CA	RPL7	CDK7
DTL	KPNA6	KPNA3	CDK4	PSMC3	ITCH	MITF	SETDB1		RNH1	TET1	PTK2B	PTK2B	SSBP4	CAPN2	USP9X	SGTA
SHPRH	TFDP2	MBD2	HSPA4	SHOC2	FMR1	RAN	BRCA2		RPL12	MEF2C	SETX	SETX	CHEK2	NCSTN	RPS5	FLOT1
LUC7L3	MAFB	PRKACB	MLLT10	PPP2R5A	CCNG1	MEIS2	HNRNPUL2		RPL7A	SIAH2	MCM7	MCM7	TADA3	KIT	MOV10	EFNA1
SRP72	NCOA6	WWP2	CREBBP	POLD1	ZFP110	SRF	H2AFZ		RPL27A	CCND3	EIF3F	HNRNPUL1	YWHAQ	DNAJB11	MSH2	RPL15
SND1	PSMC5	PABPC4	MITF	PDZK1	SP3	RUNX2	IRF8		RPL10	MTOR	HNRNPUL1	EIF3F	BARX1	DNAJC10	SUPT16H	MOGS
SRRM1	CD2AP	KRT6B	MKI67	RTN4	PHF17	KPNA1	MBIP		HCFC1	MAU2	TTC27	TTC27	HTRA2	SERPINH1	RBM14	IKBKAP
RPS25	ASCL1	ZBTB16	UHRF1	THRB	SIN3B	PRMT5	MAP3K2		GAB2	HSP90B1	MORC3	MORC3	LRRFIP2	DDX47	RFC5	ATP6V1H
SMC6	SORBS1	TSR1	IKBKG	TDG	ID2	NXT1	PABPC4		TAX1BP1	GMEB2	ARHGDIA	ARHGDIA	CCNB1	DLG3	RFC4	ARPC4
WDR18	MLLT3	PATZ1	HELZ	NEO1	BRD8	RIPK1	ASF1A		PRKCB	MLL2	NEXN	NEXN	VAPB	PCM1	NUP155	HEATR1
KIF4	INSR	RPA1	ADD1	CAPN2	PHF20	HAUS2	TELO2		NR1I3	RNF11	PHB	PHB	HIRA	FLOT1	CUL4B	STIP1
KPNA6	GFI1B	GNL3L	HSPA2	CACNA1C	LDB1	FBXO32	TSC2		CASC5	CCT2	GPI1	GPI1	SLC25A5	LAMC1	PCGF5	TTC4
NXT1	CRNKL1	HTT	MED15	TRAF2	NFKB1	SGOL2	RBL2		MAU2	RBCK1	OLA1	OLA1	LAMC1	ATP5O	IPO9	EXOC5
DGKZ	RFXANK	KRT13	KLF4	MATR3	COPS5	NBN	CDK5		RBCK1	PPP1R12A	RPL30	RPL30	SLC9A3R1	PDLIM7	EIF6	PIK3C3
LUC7L2	IRF7	PER1	CAD	MKI67IP	SAE1	TUBGCP3	VHL		TET1	CDC26	RPL31	RPL31	ZMYM2	PTEN	EIF3B	ERH
EEF1A2	UBE2C	BCOR	ACIN1	TSR1	ARID1B	ACTR1B	AEBP2		ENAH	CIITA	RPL15	RPL15	BTRC	RPS20	PSMD12	TOMM20
GPBP1	SOX9	PRKCA	FEN1	MYO6	SERBP1	DCTN6	SP3		SMAD9	EYA1	RPL17	RPL17	WNT5A	TPT1	NIP7	EPN1
ADD1	GADD45A	RFC1	FOXP4	CBX4	SF3A2	SGCB	UIMC1		PRKCZ	MITF	AHSA1	AHSA1	DBNL	PIK3R1	NOL6	PPP2R2A
LIN54	EPAS1	EEF1D	TAF1	LHX2	IRF8	BTRC	HDAC2		ZAP70	SUZ12	HDLBP	HDLBP	PRMT5	PRPF19	DDX27	RPS4X
KPNA4	NCK1	HNRNPAB	LUC7L2	CDC23	HELZ	CSF1R	H2AFX		IRS1	SPRY2	PRDX2	PRDX2	CDK2	NGLY1	NVL	SMC5
FUS	VAX2	PRPF4B	DGKZ	MBD3	CAD	DLG2	PCGF5		XIAP	RAG1	PRDX4	PRDX4	MAPK3	RNF123	TEX10	ESD
RMI1	POLK	C130039O16RIK	VEZF1	LCK	ACIN1	LRP5	TBL1X		IRF7	TP53	CAND1	CAND1	RCN1	PSPC1	INTS1	CLPP
CDK9	H2AFX	CD40	YBX2	HES6	FEN1	PTPRC	SIX1		PARD6A	YWHAH	PCGF5	PCGF5	KRT8	BAG2	D10WSU52E	COPE
HIST2H2AB	NGLY1	DPY30	DAP3	UFD1L	FOXP4	CDH17	ZC3HAV1		RPS26	PHC2	RPL13A	RPL13A	CRYAB	CRK	LAMA1	GTF2H3
BAP1	RPA2	SENP3	ZC3HAV1	TSEN15	TAF1	ITGA6	OASL1		TRIM24	GTF2E2	RHEB	RHEB	EEF2	ARF4	DERL1	GINS1
BTBD10	SP7	LUC7L3	OASL1	DMD	PLRG1	ITGB1	NONO		TRAF3IP2	AIFM1	HNRNPD	HNRNPD	HIST1H1E	SMARCA1	LBR	PCNA
DDX20	E2F4	CTBP1	OAS3	FLT1	NCOR2	GATA6	CSNK1E		PIAS2	JAK1	MGST3	MGST3	PLCG1	UPF1	CAPN2	ATRX
CSNK1A1	PPP2R5A	PAX3	ZBTB11	SRP68	GNL3L	DMD	ENY2		MIXL1	CTNNA1	PSMA5	PSMA5	MCM6	HSPG2	DNAJB11	TBL3
PABPC4	RBL2	SPNB2	HIST1H2BE	POLR1A	RAC2	GRB2	RNF14		TP53	ACTN2	CTNNA1	CTNNA1	VPS35	WARS	DNAJC10	MRPL2
UIMC1	IRF8	RPS6	ANP32E	PSMB5	THRA	NOP14	MUTYH		HIST1H1A	CREB3L4	PDS5B	PDS5B	RAB8A	ETF1	BAG2	AATF
NSL1	DTL	NACA	MTDH	PAWR	LEF1	LAS1L	ABTB1		CPNE2	SRF	SMAD2	SMAD2	PHF20	RPN1	SNRPD3	CSTF3
TAF1B	LRP1	WNT1	SETDB1	MAP2K4	PELP1	ZFP326	EEF1D		UBE2D1	UBE2D1	KNTC1	KNTC1	LAMB1	CPSF2	TBCD	GINS4
NUMA1	HAUS2	SFRP5	SNW1	TIAL1	BCL10	1110037F02RIK	LAS1L		PPP3CA	HSPH1	PDLIM7	PDLIM7	GTF3C6	CPSF1	DHX15	FBXW4
KRT8	SPAG16	RPS5	GLI2	ELAVL1	TBX21	POLR2B	SOX2		PPP1R12A	LIN7C	AEBP2	AEBP2	YY1	SYMPK	NR3C2	GCFC1
RHEB	FANCA	RPL22	NCOA3	RIF1	HOXA1	KPNB1	NSL1		LDB3	PCBP1	SMARCC1	SMARCC1	HIST1H3F	FRG1	ARPC5L	UTP18
MAFB	NR1D1	SF3A3	BRMS1	KPNA1	REL	GNL3	MED15		VEZF1	EDC4	LBR	LBR	FAM175B	RPN2	MTHFD1L	RPS18
CCAR1	FANCG	AP2B1	UFD1L	HNF4G	HDAC7	UBA2	KDM2B		WAS	SPAG5	SAMM50	SAMM50	CDH1	P4HA1	BAZ1B	ASCC3
MATR3	DRG1	GRIN2D	LPXN	HOXA10	BCOR	PSMC4	MEF2C		PTK2	NUP88	SMURF1	SMURF1	CACNA1C	SNRPD3	FBL	PSMB7
UBE2C	ZC3H15	EEF1A2	TPR	BTBD10	TBX6	PRPF6	MKI67		RNF111	RNF7	LIMA1	LIMA1	SSBP2	FCHO2	DKC1	CFTR
RAD18	GINS1	SIRT1	ESR1	NPM3	UIMC1	TFIP11	TAF1B		ADRBK1	TIMELESS	ARID1A	ARID1A	HIST1H1C	BIRC6	NOP58	IFT46
EIF4ENIF1	GINS4	JAK2	UBP1	BUB1	SHOC2	TNPO1	CCNT1		MITF	DARS	DNAJB11	DNAJB11	H3F3A	NDUFA4	TRA2B	SPC25
KPNA3	TCEA1	MBTD1	LEO1	UBQLN2	MED1	POLR2H	POLD3		CTNNA1	CCT3	DNAJC10	DNAJC10	CDX1	HNRNPA3	TOMM20	MDN1
TRIM33	POLE3	ATM	CBX4	TAF15	NKX2-1	BAZ1A	AP3B2		MAP2K7	ABCF2	BAZ1B	BAZ1B	KDM2B	RNF111	CAND1	CS
PCGF1	CHRAC1	HSPA4	ZBTB33	NBR1	PKNOX1	FXR1	TSEN2		SOS1	MYO1E	USP10	USP10	DHX9	PLS3	ZFP687	POLR2D
PPP2R5A	EAF2	MLLT10	SP3	TPX2	GTF2E2	TOP1	ATF2		NCK2	PTK2	COTL1	COTL1	MZF1	SMARCB1	PZP	EXOC3
PCBP1	MEIG1	SLMAP	CBX2	CEP152	MBD2	DDX47	BAX		NKX2-5	RAC2	VPS18	VPS18	PFKM	ITSN2	RPL13A	SMARCC2
SENP2	NR1D2	NOTCH4	CEBPB	POLR2I	NR3C2	WDR33	RNF111		NGFR	RNF14	WDR1	WDR1	FLNC	PRNP	PIGR	IFT81
SCMH1	PID1	CREBBP	GRHL2	IKBKB	MYSM1	ZCCHC8	MAPK1		OTX2	CTTN	PIK3C2A	PIK3C2A	ZFR	TSG101	DDX18	TAF10
BCOR	TXNIP	MITF	CXXC5	MED31	CITED4	FUS	ECSIT		RBPJ	GM5506	SMAD4	SMAD4	RBBP7	UCHL1	KIF20A	NVL
LYN	OMP	MKI67	MLL2	PTGIR	MCM10	SF3B3	REST		TNF	GATAD2A	NAP1L1	NAP1L1	BMI1	RPS15A	APRT	RNF10
ATF3	BEX1	UHRF1	AR	CACNB3	ETS2	SMARCA1	TAF1A		SFRP2	YBX2	BRAF	BRAF	ZFP275	GJA1	XRN2	PIKFYVE
NFATC1	D0H4S114	ADD1	MLL3	CDON	H2AFX	NOP2	ATXN2		SFRP1	NARS	MYO18A	MYO18A	HNRNPAB	LRRFIP2	PRKAG1	FIS1
SATB2	TXN	HELZ	SUMO2	FGFR1	NR5A1	TPT1	FOXO3		WNT1	DAP3	PLS3	PLS3	ROBO1	CRY1	SRSF10	CUL2
IRF7	HAUS7	MED15	PIN1	TLN1	TCF4	PATZ1	GLI3		MLL2	MRPL41	NUP107	NUP107	ARHGEF6	EIF2C2	EPN2	SCYL1
RCOR2	TGFB1	KIT	TRIM27	GJA1	EGR2	EBNA1BP2	TAF1		SPNB2	EIF2S3Y	DERL1	DERL1	MAPKAPK2	METAP2	CAMK2D	MTHFD1
TGIF1	GNAQ	KLF4	CCND1	PRDM16	MBTD1	BRAF	USF1		WNT3A	OASL1	ATP2A2	ATP2A2	ABT1	AGRN	PPP2R2A	CNOT3
SERTAD2	PLCB3	CAD	KEAP1	GTF2A1L	ZFPM1	HIST1H1E	MTA1		HMGA1	OAS3	PRPF19	PRPF19	TRP63	GNB1	PPP2R5C	PCX
PARD6A	FGFR2	ACIN1	MECP2	LRP5	PRKCZ	EIF3E	PARP2		CCT2	PABPC6	SOD1	RPL28	CBX5	LIMA1	NDFIP1	EXOC6B
RBMX	FGF2	FEN1	SOCS1	GSC	PIAS1	EIF3K	MED1		VPS16	PABPC2	RPL28	SOD1	RPL28	TTC27	SNRPG	TRAPPC1
SFN	XIAP	FOXP4	PPP1R10	AHCTF1	TCF21	ANXA5	NUMA1		CTR9	ZBTB11	RPS16	RPS16	RANGAP1	SF3B3	SUN2	HSP90AA1
RPS3A	RORB	TAF1	YEATS4	NGFR	FLT1	HNRNPUL2	FOXP3		RPS9	RPL36AL	RPS4X	RPS4X	HSP90B1	STAG2	SEC22B	APEX1
RAC2	FANCD2	FLNB	TAF9	CCT4	HIST2H2AB	PSMB5	MEN1		RPL37A	RPL36A	RHEBL1	RHEBL1	HESX1	DDX24	GLT25D1	SSBP1
HES6	MSH6	DGKZ	CSNK1A1	SMN1	GTF2B	HSPA4	SMAD4		RPL19	RPL34-PS1	EPS15L1	EPS15L1	VAMP2	NEXN	COPZ1	CBWD1
PSME3	STAT5B	KRT79	FOS	MSH6	RFC1	MED15	RBM34		SGPL1	RPL34	SVIL	SVIL	PDLIM5	VPS18	COPG	PPIL2
HIST1H1E	RPS27	LUC7L2	NFATC1	SND1	RAG1	TBX6	SRRM2		RPL8	LOC100504863	AQR	AQR	CLU	NF1	SART1	NCAPG
FEM1B	HELLS	VEZF1	CCNE1	CHCHD3	SERTAD1	HIST2H2AB	EYA1		RPS11	LOC100044627	IPO7	IPO7	SREBF2	COPS3	PHF5A	DNAJC9
ZFP128	MGA	DVL2	TET2	THOC4	EPC1	HNF1B	OAS3		EEF2	HIST1H2BG	ZFP687	ZFP687	EIF4A1	DPF2	SNRPF	CTNNBL1
SOX15	CPSF6	YBX2	XRCC5	KDR	HNF1B	MLL3	KRT8		RPS23	HIST1H2BE	PZP	PZP	BAP1	MYO6	DDX42	STOML2
CDX1	ELAVL1	DAP3	TRIM24	MCM5	MLL3	PSMC3	SMYD1		RPS17	GM4705	LZTS2	LZTS2	HIST2H2AC	RUNX2	CGN	DDX46
HIST1H1B	CHD5	ZC3HAV1	CBL	SLC9A3R1	PARD6A	ADRM1	ASXL1		EIF2S2	BCL2L11	IMPDH2	IMPDH2	SERTAD1	EZR	EIF3D	DCAF6
CCT5	CCT4	OASL1	AURKB	GATAD2A	WWTR1	BCL11B	FRG1		NOP56	LPXN	THOP1	THOP1	EIF3A	CEBPB	FABP3	TAF6
RFXANK	SNRPB	OAS3	SHOC2	NDUFA13	GBP2	SKI	TRIP12		RPS24	LUC7L3	MYL6	MYL6	LRRC41	AXIN1	IGKC	LIN28A
FHL2	MARS	ZBTB11	NRIP1	ARID1B	PSMC3	MED14	TCEA1		RPA2	MCL1	GNL3L	GNL3L	WAS	CSNK2A1	USP48	CPSF1
RAVER1	RARS	HIST1H2BE	APC	MAPT	PCBD1	HDAC9	MORC3		RPL24	PLCG1	NAPA	NAPA	PCM1	ATM	NOP10	SEC31A
TFDP2	RPS14	RPS24	PELP1	BACH1	CLOCK	CHD8	YAF2		RPL21	IRF7	CLIP1	CLIP1	NSUN2	HSPA4	NHP2	LSM5
NSD1	THOC4	SETDB1	CDX2	LIN7C	YEATS4	STAM2	RXRA		COPS6	ZFP275	SIN3A	SIN3A	POU2F1	EIF5A	WDR43	TOMM40
NR4A1	TBL1XR1	ANP32E	CREB1	TOP3A	TAF9	GPBP1	CCNE1		SRP72	TRRAP	RAB5C	RAB5C	RAB27A	ARL2	URB1	GANAB
FMN1	CUL5	SNW1	ITPR1	RIN1	IRF7	EEF1A2	PIAS1		RPS25	RPL35	USP21	USP21	APH1A	CFL1	VPS39	ZFP593
PAWR	NSL1	GLI2	MAPT	PRKDC	NR1H3	HMGB2	ELL		PTGES3	ZMYM2	COPZ1	COPZ1	NFKBIZ	TBCD	VPS41	PUS1
HNRNPH1	EIF2S1	NTRK2	ZFP143	PRPF19	XRCC5	NUPR1	KLF4		GTF2E2	CBX7	COPG	COPG	DDX60	DHX15	NUP85	ARHGAP1
CCT2	MAPK9	NCOA3	ARID1B	SNRPC	IKBKB	GADD45B	PFN1		NXF1	ALDOA	SF3B3	SF3B3	SH2D1B1	RPL28	NUP160	UBE2N
TCP1	SUPT6H	ABR	SMAD1	VIM	SIAH2	DNAJB6	XPO7		CACYBP	PSMD2	FLOT1	FLOT1	TEK	RBBP5	NUP133	MAD2L1BP
INVS	YBX2	BRMS1	BRD7	POLR2C	TLX3	TOP2B	HSF1		SF1	MAP2K3	VPS13C	VPS13C	STAU1	NR3C2	RPL23A	SNAP25
NBR1	DAP3	RPL3	TRIM63	ATP1A1	MYOG	1600027N09RIK	LIG4		STX7	NF1	ZC3H11A	ZC3H11A	NGFR	HNRNPH1	PNO1	RBBP5
TRAF2	ANP32E	RPL10	SUDS3	PRKCZ	PIAS3	MLLT3	INVS		DMAP1	KRT16	KIF2C	KIF2C	LOX	VPS16	SFTPC	FBXW2
TUBA1A	MTDH	NCSTN	ATF2	CDCA8	MDM4	RORC	CDCA8		HSP90B1	RRAS2	EIF4A3	EIF4A3	ARL2	CSF1R	NTRK2	VDAC1
DLG4	ZC3HAV1	HCLS1	GATA3	RAC2	SRRM1	ATXN2	BPTF		ATAD3A	CPNE2	BIRC6	BIRC6	USH1C	WWP2	INA	DDX56
CDH2	OASL1	UFD1L	BRCA2	EIF3L	NGFR	LUC7L2	BRCA1		NUP62	KRT14	NCKAP1	NCKAP1	VPS16	PCYT1A	FANCI	RPL17
EIF2S1	OAS3	LPXN	JMJD1C	SEC13	RBL2	STAT2	ARID1A		HUWE1	PTPRQ	CYFIP1	CYFIP1	VPS11	VPS11	PSMB4	XPOT
COPS3	ZBTB11	TPR	TMPO	MEOX1	ADRM1	CHD3	DLG1		SRRM1	MYB	NSD1	NSD1	NUP214	ARHGEF6	CAMK2A	NOM1
MRE11A	HIST1H2BE	UBP1	SAE1	CREB3L4	MYB	MLXIPL	MYH9		RNF14	POLR2B	CUL7	CUL7	FAM134A	AQR	RPS6KA3	LONP1
SSRP1	RAD50	PLCB2	H3F3A	BRAF	SMAD7	PGR	MAP3K7		CSDE1	RASD2	EZR	EZR	COTL1	BCL2L11	MNT	ATP6V1B2
RAE1	RBL1	LEO1	CCNB1	ZFP354A	HP1BP3	RNF7	AR		POLR2I	CASC5	ATP6V0A1	ATP6V0A1	SERPINB1A	NAP1L1	CNP	WDR48
MSH6	SNAI1	RALA	RELB	PIAS3	SATB2	DDX20	PPARA		DGKZ	VEZF1	VAPA	VAPA	OBFC1	TPM3	FOXO3	ARPC1A
PRKDC	WIZ	ERBB2	FOXP1	MLL2	SIX1	MAFB	PAXIP1		LUC7L2	MYH10	AHI1	AHI1	OOEP	NCAPD2	ULK1	TUBGCP6
RAD50	RRN3	KRT33B	NCOR2	SYNCRIP	SRY	TCEB3	LONP2		TRIM71	SF1	ATP6V0D1	ATP6V0D1	ZNRF3	PAK2	ERBB2	IFT88
PTEN	AHCTF1	VIM	COIL	SOX9	RXRB	BARX2	HNF4A		SRSF6	EIF4E	NDUFA6	NDUFA6	BMP7	NCKAP1	CBFB	IFT20
PITX1	PSME3	CBX4	TAL1	PHF20	PAX7	UHMK1	PIK3R1		RRBP1	TRIM35	UQCR10	UQCR10	ANXA6	CYFIP1	NOS1	SMC1B
AHCTF1	LPXN	ZBTB33	TPX2	FOXO1	GRHL2	MXD1	MBTD1		ANAPC16	CCT5	UQCRQ	UQCRQ	ABCD3	NR0B1	EID1	ACACA
MCL1	EIF5A	NRCAM	NGLY1	TMPO	CXXC5	ECSIT	BIN1		HSD17B12	BIRC2	MTCH2	MTCH2	CPNE6	ACACA	PLRG1	UQCRB
HELLS	DDX41	SP3	HIST3H2A	CCNA2	EID1	PPIL1	RHEB		USP8	PIAS2	SLC25A22	SLC25A22	SGCE	NAA15	RASGRF1	EIF2AK4
SOCS7	MARK2	CBX2	ATXN3	TCEB2	BCL11B	ELL	TDG		AP2A1	SPATA24	ARPC5L	ARPC5L	2310021P13RIK	ZFP42	IRF5	SF3B4
YBX2	KLF4	GFAP	GSC	SNRNP70	ANAPC7	PTPN6	CLOCK		AIFM1	SP3	MTHFD1L	MTHFD1L	FXYD3	RPL9	NUMA1	CIRH1A
NR3C2	XPO4	CEBPB	EMD	RPLP0	CSNK2A2	MEOX1	TBX5		RNF11	COPS6	ATP5O	ATP5O	RWDD1	DDX3X	KLF5	CNOT7
FOXO3	MBD2	GRHL2	PLRG1	SF3A2	PPIG	MAPK6	COG5		ACTN2	HSPB1	SNRPG	SNRPG	41703	WWTR1	TDH	RNF14
SMYD1	TPR	CXXC5	PHF17	LIG3	CDK6	HOXD3	GLI2		SMARCD3	VAV1	DCTN5	DCTN5	CDH17	DCTN5	0610010K14RIK	NF1
KLF4	HMGA2	AR	BCL2	HNRNPL	GRB2	EGLN3	NCOR1		CSRP2BP	SAP18	EIF5B	EIF5B	GH	ARPC5L	MYST2	FBXL20
HNF4A	HP1BP3	MLL2	SIN3B	SMCHD1	HIF1A	PAX5	ZBTB43		NDE1	FOXP1	IGF2BP2	IGF2BP2	UBE2F	MTHFD1L	GHR	VAMP8
BIN1	CSNK2A2	ANXA1	CDK6	MEIS1	TET2	SH2B1	YY1		HSPH1	ANAPC16	CAPN2	CAPN2	DPYSL5	CKAP5	KLHL17	EDC4
MARK2	ANAPC10	MLL3	STAT1	IK	DNAJA2	SNRPC	GATA4		D1PAS1	MTAP2	EFHD2	EFHD2	LTF	EFHD2	NEURL1A	NEDD1
TCF7L2	FOXO3	SUMO2	E2F6	RPA2	RELB	ANKRD32	MAFB		RPS27L	LYN	PCM1	PCM1	TMOD3	GRN	CPEB3	CEP76
CSNK2A2	TAF15	PIN1	USP2	VANGL2	EYA1	TEAD1	INCENP		BUD13	XIAP	OTUB1	OTUB1	RAB2A	VPS13C	IIGP1	ACTB
SNAI1	EMD	TRIM27	KAT5	GTF3C5	RBM17	ANAPC11	MLLT3		MELK	MZT1	DDX6	DDX6	AP1B1	ZC3H11A	ARHGEF15	FANCI
MSX2	MORC3	CCND1	MYC	GTF3C2	XRCC6	CDX4	MIS12		RIF1	CTR9	TIMM50	TIMM50	TFAP2A	KIF2C	SMARCD3	DDA1
HADHA	HES6	MECP2	HP1BP3	CATSPER1	NKX3-2	SIX3	SNRNP70		HIST1H2BC	ZFP219	ACLY	ACLY	DBN1	CBX8	WDR37	HERPUD1
NFYA	AKAP8	TNFRSF11A	ZFP110	KL	CDK9	NOTCH4	EXOSC7		SPATA24	HNRNPD	LARS	LARS	MC4R	UBE2I	PACS1	UGGT1
CCND2	LBR	SOCS1	TBL1X	SHH	WDR82	UBR5	TAF7		RNF7	MEN1	EIF3H	EIF3H	NFKB1	PSMA5	MRPS22	USP5
NKX3-2	SMYD1	GSK3B	CDKN1A	ITGB1	ETS1	NEUROG1	AURKA		ACTL6A	PRKDC	PPIB	PPIB	CLOCK	LIN28A	PTCD3	D2WSU81E
FLT1	SPNB2	PPP1R10	MAPKAPK2	RGS9	IGF2BP3	MZF1	DPF2		TOX3	ZDHHC6	SUN1	SUN1	ATXN2	VPRBP	BRMS1	CDC6
MBD2	POGZ	YEATS4	ARNTL	OCLN	TRIP12	TTN	NEDD4		PCBP1	GLI3	ADNP	ADNP	RBCK1	SUMO2	ORC5	SET
SMN1	EIF3G	TAF9	SFPI1	STK38	RTN4	PCM1	CASP8		MAP3K5	TOP2A	ARHGAP1	ARHGAP1	CCNE1	DUSP3	YEATS4	FANCD2
SMAD6	DHX15	CSNK1A1	STAT5A	KEAP1	IRF5	COTL1	PPP1R9B		DPYSL2	SETDB1	PTBP1	PTBP1	RIC8B	CCNG1	EPB4.1L3	KNTC1
CITED2	DLG1	FOS	RUNX2	TPR	SMYD1	RAI14	JAK2		PORCN	C19ORF21	DDX18	DDX18	TUBA4A	GSC	BCAS1	STAG2
RECQL4	PSMC1	NFATC1	SF1	CUL4B	ERG	NEK2	CCAR1		HNRNPAB	UBP1	METAP2	METAP2	PSMD1	RB1	TAF9	TARDBP
PLK4	CITED2	ITSN1	THOC5	REV1	MAPKAPK2	RPS7	RPL9		MKI67IP	GLI1	RAB7	RAB7	LYN	CARM1	GRHL2	C1QBP
PROP1	IK	CCNE1	REL	VAX2	HNF1A	TOPBP1	MATR3		AHNAK	SMAD9	IGKC	IGKC	SOX8	MCM6	DOCK7	EID3
MLLT4	SNRPD2	TET2	NUP98	IRAK3	MED17	TBL1X	FAM175B		SH2B2	DCTN3	CSRP1	CSRP1	MTAP4	SNRPE	CCDC88A	USO1
DLX2	NUP93	SOS1	MED16	OLIG2	UBE2C	MCM3	MAPKAPK2		YWHAH	MDM4	RPS12	RPS12	FOXP1	BAZ1B	TANC2	AHSA1
SPNB2	ZFP446	STX6	TFDP1	RCOR1	CAMK1	HSPA9	FBXO3		TMSB4X	GNAI3	IPO5	IPO5	HDAC4	KPNA4	INPP5E	UCHL5
NEUROG2	ZBTB33	XRCC5	GATA6	PRDX1	SKI	PPP3CA	PHC1		HAUS8	CNOT3	STOM	STOM	SPATA24	FBL	ERC1	RTF1
HOXB13	SAE1	TRIM24	WDR82	HIST3H2A	SHPRH	HSPA2	HDAC5		VAV1	KDM4C	NID1	NID1	RING1	DKC1	RIMS3	UTP15
RPS6KA3	ERG	AURKB	MED19	PIK3C2A	MC4R	NEK9	ZEB1		GRAP2	SOS1	SUN2	SUN2	RPS3A	NOP58	MYSM1	TBC1D22B
FOXO1	UIMC1	SHOC2	PPIE	LMO2	MED14	RAD51	UBE2C		HAUS6	HOMER3	NIPBL	NIPBL	DLG3	RPS12	ORC3	DDX23
CCNA1	IRF1	NRIP1	HDAC6	KPNA4	ERBB2	CAMK2D	SKI		GRIA1	ZAP70	PRUNE	PRUNE	PIK3C2A	EZH1	PPIG	CHMP4B
PIAS4	TCF21	YWHAZ	TRIM33	ANAPC2	DFFB	NCK1	CDK5R1		CEP152	MAPKAPK2	MRE11A	MRE11A	ZAP70	SETX	SCAF11	CSDE1
PRDX1	HADHA	PELP1	SSBP3	VHL	PPARGC1A	PURA	URB1		INADL	IRS1	GJA1	GJA1	PLEKHB1	PRUNE	CXXC5	DCAF8
CHEK2	LGALS3	HSPB1	RTN4	HOXD13	NR0B2	SHOC2	ATXN2L		BIRC2	SH2B2	DERL2	LIN28A	HNRNPC	DLG1	NUDT5	MRPL22
MLL1	PRKDC	RPL10A	GLI1	HNRNPA1	GHR	NKX2-5	RAD18		PTPRQ	ANXA2	SNX8	DERL2	VDAC1	U2AF1	ZFP609	NRBP1
PITX2	SAP130	CDX2	PARK7	SPNB2	KLF10	DLX5	CNOT6L		LYN	SOCS3	FMNL3	SNX8	TBX21	HNRNPUL2	NUSAP1	WDR18
MYBL2	EFTUD2	CREB1	RXRA	SF3B1	ATXN2L	PAFAH1B1	PRPF40A		KRT10	NCK1	LIN28A	FMNL3	KAT2B	STXBP2	RELB	DDX1
MAFG	AQR	MAPT	PAX6	GNB2	BNC2	CDH2	PPP1R10		KRT5	9830001H06RIK	RAB2A	RAB2A	ITK	AEBP2	SBF1	PPP1R7
GATA5	PITX2	ZFP143	CBX7	CSNK2A2	ARID5B	HDAC3	BCL11B		TRAF1	STXBP1	RPS6KA1	RPS6KA1	UBE4B	HNRNPAB	ROGDI	THOC2
ACTN4	PHF20	ARID1B	SMARCD3	SSRP1	PSIP1	ATM	MDM4		CTTN	HOXD12	SEC22B	SEC22B	TLE4	UBTF	CAMKV	POLR2I
LMO2	PPIE	SMAD1	DFFB	EPAS1	TBX3	PPARGC1A	HNRNPA0		GNAI3	ATXN2	GLT25D1	GLT25D1	JUP	IRS1	MTMR1	ASF1A
MEOX2	TCF7L2	BRD7	TRIP12	RBL2	ZIC3	KATNB1	IBTK		CBX7	RPA2	SLC25A4	SLC25A4	GSK3A	GAK	PDE1B	PRKAG1
NKX2-2	USP7	TRIM63	DNAJA2	RRP12	RFC2	CASP3	UBE2A		SAP18	GTF3C1	NOP10	NOP10	CCT7	NACC1	PDE1A	CWC22
ZBTB33	ASCL3	SUDS3	ATXN2L	CDC37	BYSL	VEZF1	POGZ		PRKCD	RHEBL1	NHP2	NHP2	HOXA11	GDI2	PPP3CB	IPO4
TCF21	PLK4	GATA3	BNC2	EIF3G	PPAN	CBX1	SMURF1		9830001H06RIK	SORBS2	WDR43	WDR43	CRY1	SVIL	MARK1	UTP3
HESX1	DNAJB6	ATF2	ARID5B	PPARGC1A	MDN1	DAB2	FBXL3		PBX4	PRKCE	URB1	URB1	DGKZ	TRA2B	SHANK1	NOSIP
EMX2	GPBP1	BRCA2	PSIP1	CRK	UCHL5	MSX1	E2F6		TRIM32	USP8	VPRBP	VPRBP	KAT2A	TOMM20	CHD1	ITPR1
MYOG	FHL2	PDE4D	TBX3	SF3B3	VPS72	DAG1	USP2		CIITA	BCOR	NCAPD2	NCAPD2	JUNB	WDR1	PI4KA	TDH
SIAH1A	CDC40	NEFM	ZIC3	PBRM1	EXOSC6	ZAP70	ANXA5		HOXD12	PCP2	PAK2	PAK2	BCL10	ZW10	MUC1	AP1M1
REL	EYA3	TUBB2A	RFC2	DCTN2	INTS4	ACTR10	CAPN2		PAWR	GRAP2	VPS16	VPS16	CLIP1	PRKACB	TFG	RCL1
CASP9	CUL4B	GSN	BYSL	HNRNPA0	RCC2	RPA2	LMNA		UBE2L3	SHCBP1	SMARCA1	SMARCA1	PRKCA	GAPVD1	ATP2B2	WRNIP1
MAML1	TPX2	RTKN2	PPAN	HNRNPM	DNTTIP1	GNB1	MARK2		COPS3	MAP2K7	MYO6	MYO6	MYO1C	KNTC1	KRT76	DLST
ESRRG	AEBP2	JMJD1C	MDN1	TCF7L1	TRERF1	XPO1	THOC3		HYOU1	KIF23	RPL23A	RPL23A	ARNTL	RRM1	1600027N09RIK	VPS4B
HNRNPC	KIF23	ADCY3	UCHL5	HNRNPAB	ZBTB34	CDC20	CNBP		TRRAP	MARCKS	SART1	SART1	AKAP8	ATP2A2	SS18	SPTLC1
RARG	NKX3-2	TMPO	VPS72	KPNA3	NUFIP2	DAXX	RUNX1		STXBP1	PPP3CA	DUSP3	DUSP3	VDAC3	MITF	ATG16L1	EPN2
TBX1	HOXA13	SAE1	EXOSC6	XRCC6	DNTTIP2	NSUN2	TET2		TOP3A	MSX1	ZW10	ZW10	CREB1	HAUS4	NOD1	PBRM1
HOXA13	SPAG5	H3F3A	INTS4	DFFB	ZSCAN10	MYB	ZFP326		PRKDC	MEIS2	RHPN2	RHPN2	POF1B	TRAF2	ZFP932	PPP2R5C
MARCKS	E2F2	APC	RCC2	SIAH2	RBMXL2	TUBG1	TAF1C		NF1	GRIA1	ALDH18A1	ALDH18A1	KDR	MCM2	RTKN2	NOC4L
FAS	HNRNPH1	CCNB1	DNTTIP1	H2AFX	WBP7	HAUS8	CREB1		MYH10	SOCS6	PIGR	PIGR	RXRG	IPO7	PDIA2	VTA1
NDUFA13	NR3C2	CTNNA1	TRERF1	RFX4	REX2	BCLAF1	MDM2		YBX2	CAPZB	USP14	USP14	SFRP1	SUN1	PSMD10	DNAJC2
EFTUD2	SCAND1	RELB	ZBTB34	DDX24	CPNE1	GTF2E2	GATAD2A		HIPK2	HIPK2	GRN	GRN	FYB	SH3GL2	SMARCD2	UCHL3
SNRPD2	NR6A1	PCDH15	NUFIP2	EPS15	RPS6KA3	CCND3	NCK1		ATXN2	COPS3	PPP2R2A	PPP2R2A	CDK6	RAB7	CTNNBIP1	UBC
DHX15	NFATC2IP	FOXP1	DNTTIP2	CISH	HDAC9	HIST1H1A	HMGA2		SETDB1	CDC37	PPP2R5C	PPP2R5C	BAG6	PSMB5	CBY1	NEK2
PPP5C	CFL1	ACTC1	ZSCAN10	RAC1	CHD8	HDAC7	STRAP		SP3	PBX4	MCM4	MCM4	SLC25A12	PDS5B	SNRNP40	DCTN3
AQR	NFYA	NCOR2	RBMXL2	COPS8	PDC	TIPIN	LYAR		MEN1	NKX2-5	EBNA1BP2	EBNA1BP2	DIDO1	DVL1	C20ORF4	VPS25
EIF3G	OLIG1	HYOU1	WBP7	SMC4	CALR	WNT7B	WWP2		VAMP2	NR1H3	EPN2	EPN2	TUBGCP3	HIST1H1E	TBX5	EXOSC10
PSMC1	CHCHD3	COIL	REX2	FCHO2	XIAP	CCNE1	EIF4ENIF1		MDM4	TRAF3IP2	FKBP1A	FKBP1A	PDE4D	CAND1	KLF13	CD2BP2
MARS	BCL6	ZAP70	HDAC7	CEP170	UCHL1	HOMER1	SOCS1		GNAO1	CKAP5	EIF3D	EIF3D	SF3B2	RAP2A	BRSK1	PPID
SEC13	TUBGCP2	MYL12B	XRCC6	AHI1	USP7	ZFP768	CTBP2		MAP2K4	TOX3	KIF20A	KIF20A	SRGAP3	ERLIN2	SRCIN1	PSME4
NUP93	CCNG1	TAL1	SF3A2	TNPO1	AHR	ZFP473	KPNA3		NCK1	DMD	MBD3	MBD3	HMGA1	FLII	PARP2	LTV1
POLH	BRD8	ACTN1	SRC	PSMC5	PPIE	EPS15	ILF3		HNF1A	EEF1G	EPN1	EPN1	HSPH1	ARL1	CCNC	FBXO15
PPIE	CCND2	CCT7	NUDC	RIPK1	TRIM33	INADL	MYB		MED21	KRT8	LRRFIP2	LRRFIP2	MAP3K5	NEURL2	MED23	NDUFA6
USP7	SOX15	TPX2	CHD1	IGF2BP3	ZFP143	GRM1	XIAP		GLI1	OTX2	TOMM20	TOMM20	PARD6A	CLIP1	CCNT1	VPS36
CUL4B	RSRC1	NGLY1	MSX2	ZFP592	SERTAD2	RBM39	TNPO3		UBP1	DDX1	PHF5A	PHF5A	PSMD2	HS1BP3	HERPUD1	PSMB6
EIF5A	MCL1	MAPK14	PSMA2	SRRM1	RCOR1	PHB2	CBX8		GRIP1	HOXC12	SNRPF	SNRPF	CAV1	EIF3E	BRAP	ATM
DAP3	HDAC10	GAB2	CAMK2D	PRPF6	GRLF1	ERCC3	ZCCHC8		LRP6	RARS	DDX42	DDX42	USP14	TNFAIP3	ZBTB43	MRPS21
PARK7	PSMD10	UBQLN1	TOP2B	TFIP11	BIRC3	THRAP3	PAX6		ERBB2	ABCE1	SRSF10	SRSF10	NPHP3	ZFP687	RAB38	ATXN3
RARS	HNRNPC	HIST3H2A	CDCA5	ANKRD32	PSME3	CDX2	PER1		GRIA2	SLC25A31	FLOT2	FLOT2	SGOL2	PZP	SS18L1	KIF4
RPS14	PTEN	ACTR1A	TCF7L2	GADD45B	POLR1A	HNRNPAB	MALT1		FOXP1	RRP12	NUP85	NUP85	HNRNPH1	STAT5A	ACTL6B	NDUFA8
WDR61	PRDX1	ATXN3	RBM17	ATXN2	BECN1	PRDM16	DSN1		RECQL4	MATR3	NUP160	NUP160	RPL11	ATXN2	BRD9	U2AF2
MCM2	NDUFA13	CRYAB	MED17	BCR	UBP1	RSL1D1	SHC1		LHX9	MRPS9	NUP133	NUP133	HOXA9	ZFP91	GLTSCR1	MAGOH
SAE1	SEC13	KCND2	PPP2CA	ILF3	NUSAP1	GNB2L1	PAK1IP1		COL1A1	MRPL23	APRT	APRT	MTA2	PCNT	N4BP3	GTF3C5
POLR1E	WDR61	GSC	AXIN1	CBX8	PDGFRB	MAD2L2	SNRPB2		ISL2	MRPS27	XRN2	XRN2	STXBP2	SMC4	PIK3AP1	GLTSCR2
IK	KLF10	RPS11	CHD3	DDX1	CBX5	PKM2	THOC5		HTRA2	TUBA4A	PRKAG1	PRKAG1	GRIA2	KPNA1	PHF12	MED31
RSRC1	SYN1	RPL8	JAK2	NKX2-3	STAM2	THRB	MGST3		RAB3A	MRPL11	VPS29	VPS29	ZFP110	NID1	PCLO	DHX38
TMF1	PIAS4	RPL37A	CBX5	PHF10	SENP2	FCHO2	NCOA2		DKK1	LOC677113	PLOD1	PLOD1	NF1	ARF3	FOSB	VAMP7
CDC40	MAFG	RPL19	ESRRA	HIPK2	CD2BP2	CAPZA2	EGR2		MARCKS	GM13654	PNO1	PNO1	ARHGEF2	TJP2	IKZF3	KIF20A
SPC25	MLLT10	RPL18	JDP2	MSL1	RPS6KA5	KRT9	TCF7L2		MTAP2	MRPS21	VPS39	VPS39	TRAF3	EIF3F	JMJD1C	GNL3
MMS19	MED17	RPL24	CDKN1B	CDC40	NFYA	FLNC	SPC24		SLC34A1	ANP32E	FABP3	FABP3	SMC1A	NR3C1	RPH3A	NCKAP1
XPO4	GATA5	RPL21	BCL11B	TBL1XR1	FAM175B	DYNC1LI2	UBE4B		HOXA11	ZC3HAV1	CGN	CGN	ERBB2	SEC23A	ZNF10	ATF7IP
BRD8	NPLOC4	RPL36A	GBP2	CCT5	TNK2	DYNC1LI1	CCNG1		CCT5	MRPL49	CAPNS1	CAPNS1	NCK2	USP14	TRIM55	TXNL1
LBR	TAF1B	RPL35	NFKBIA	BARX2	GPBP1	DYNLRB1	GOLPH3		VPS11	MRPL47	SHROOM3	SHROOM3	TXN1	RPL13A	TPD52L2	PDCD11
USP8	COPS3	RPL27A	MDC1	LIPC	SAP30BP	DCTN5	NFYC		DARS	MRPL43	FXR2	FXR2	GSN	ADD1	YAF2	NDUFS3
BRD7	SREBF1	MYO1C	SAP30BP	STX1A	PPP2R5A	HAUS7	NKAP		POLR2B	PTCD3	PPP1R7	PPP1R7	TPR	MACF1	ASF1A	PEX19
TPR	NEUROG2	DBN1	TCERG1	POLR1B	ANKRD37	KATNA1	RIF1		PSMD2	ATP5B	VPS41	VPS41	DNM1	RPGRIP1L	CABIN1	SART3
IFRD1	SHH	EMD	IGF2BP3	BMPR2	EEF1A2	RAF1	NCOA3		NARS	LHX9	COL4A1	COL4A1	PPP5C	MCM7	CALM2	DUSP1
CPSF6	HNF4A	PLRG1	CASP8	MCM7	PSMB4	EPS8	SHH		SMC6	HNRNPA1	VPS11	VPS11	SAP18	PIGR	DCAF6	DYNC1LI1
ANP32E	SHPRH	CDH23	GFI1B	LRP6	HES1	HOMER2	CSNK2A2		CAPZB	DLX1	USP48	USP48	APH1B	CAMK1	DCAF8	MMS19
MED17	MRE11A	GRB2	PKNOX1	NXT2	IIGP1	NXF1	SUPT6H		UBA1	CDCA8	DDX24	DDX24	NID2	NACA	ASXL1	LTN1
MTDH	CSRP2BP	PHF17	ATR	HSPH1	CACNA1C	CFL1	KLF13		TUBGCP2	WSB1	GAPVD1	GAPVD1	KIF1C	AP1B1	PAF1	INO80
NFATC2IP	SSRP1	GABBR2	HDGF	NDEL1	AQP1	TRIM27	HNRNPF		DAP3	CEP152	ZFP91	ZFP91	TNF	ADNP	TOX4	MGLL
IRF1	ETV6	RGS9	EGFR	NDNL2	TERT	SNRPB	RYBP		HIRA	ILF3	CARM1	CARM1	TRIM35	NUP107	PPP2R3A	PTEN
TBL1XR1	SMAD6	TYRO3	EIF4EBP1	RPSA	PDGFRA	FZR1	RANBP9		TOP2A	VPS18	MYL3	MYL3	AIFM1	TFAP2A	GRIA3	PABPC1
HP1BP3	MLLT4	FRAS1	CEBPA	KLF4	CXADR	NR5A2	WASL		PSMC5	NUP62	UGGT1	UGGT1	CDC23	CUL7	KRT42	NUB1
AEBP2	CDX1	SIN3B	GTF2B	TLR4	KLF2	AXIN2	ETS2		ABCF2	PHGDH	NAA15	NAA15	STK11	CKB	KRT15	ANP32E
ZC3HAV1	USP8	CDK6	PAF1	VDR	PSMB2	VHL	CREBBP		LUC7L3	GATAD2B	FLII	FLII	IGF1R	TXN1	DYX1C1	MRPL47
OASL1	MAP2K4	TUBB3	PPIG	CASK	PSMA6	GNG2	ACTL6A		ORC1	PDIA6	ARL1	ARL1	TBX1	DDX18	MOG	C14ORF133
OAS3	BTBD10	TIE1	COPS2	LMX1B	PSMB3	FADD	TRIM33		DTL	TFAP2A	SMARCAD1	SMARCAD1	PIAS2	ANXA2	TRP73	ACLY
MORC3	RAE1	B4GALT1	HDAC9	SUMO3	GCH1	GRIN2A	TBX6		ZW10	PSEN2	CSNK1E	CSNK1E	COPB2	ADRBK1	AF366264	TARS
FAM175B	HOXB13	CDKL5	ZBTB43	KLF10	WRNIP1	GRIN2C	ITCH		CDC37	CCT4	AGRN	AGRN	RHPN2	IMPDH2	PARVA	PRPF4
POGZ	MYOG	ABCG5	KIT	IVNS1ABP	VPS36	KRT73	RAG1		CLP1	ALB	MYCBP2	MYCBP2	PPIA	THOP1	CCND2	POP1
CCNG1	MXI1	CNTN3	MED14	SPNA2	PSMA7	KRT2	MDC1		SSBP1	LDB3	IGKV1-117	IGKV1-117	BCLAF1	MYL6	ASCL1	PPP1CB
SUPT6H	GMEB1	FOLH1	OTX2	SNRPD1	PELI1	SYK	KAT2B		RHEB	PGK1	ERLIN2	ERLIN2	CSF1R	KIF20A	PPP2R5E	RBX1
MDC1	RAVER1	NOXA1	PSME3	FLNB	DIAP2	OTX2	L3MBTL2		CCDC64	ACTC1	U2AF1	U2AF1	NAP1L1	DMAP1	RNF170	RAB7
SAP130	MLL1	AJAP1	STRAP	DAB1	SNCAIP	CD40	TLE4		MYO5A	WAS	LGALS1	LGALS1	ERCC8	CLINT1	FAM82A2	CUL4A
ZBTB11	MCM10	CLCNKB	MCM10	LDB2	NEIL2	SGCA	RING1		MRPL41	POLR2I	STXBP2	STXBP2	FKBP1A	GTF2E1	COL3A1	SAR1B
HIST1H2BE	PAWR	DOC2B	SMYD1	RPGRIP1L	CHD1	SUMO2	SRF		MYO1E	PPP1R10	CDC42BPB	CDC42BPB	REST	PARD6A	PEX6	SEC24C
CCDC101	PPP5C	CHRM1	SCMH1	MYO7A	DMRT2	FOXH1	UTP6		EIF2S3Y	MARK2	SMC4	SMC4	TUBB2B	WDR12	EIF4ENIF1	SLC25A4
PDX1	MMS19	ROBO2	ANAPC7	GRIK1	CREB3L4	KRT10	PRDM16		LIN54	MAP3K5	MCM6	MCM6	RPL4	IGKV1-117	DYNLT3	XPO4
CHD5	BIRC3	CNGB1	1600027N09RIK	AMOTL1	HMGB2	KRT5	PCGF2		CDCA5	THOC4	SLC2A1	SLC2A1	CCND1	PPP1R7	DDA1	RFWD2
PHF2	GNAI2	ENPP2	LASS2	RGS7BP	GFI1B	KRT16	HNF1A		EPC1	SF3B2	PCNT	PCNT	RNF128	APRT	ZFP128	CTCF
TCERG1	RPS6KA3	RAPGEF2	FYN	WAS	KDM6A	DYNLL2	TNFAIP3		CARM1	SYN1	DAPK1	DAPK1	CUBN	XRN2	RSAD2	ANAPC13
MXI1	POU4F2	TTYH2	TLE1	DUSP3	NUPR1	KIF5B	NUSAP1		GTF3C1	RECQL4	MCM2	MCM2	TSC1	PRKAG1	COPS7A	UBR5
NXF2	FIZ1	CELSR1	TOX4	GRIN2A	HOXA2	KRT1	MITF		KDM4C	MELK	MRTO4	MRTO4	TP53	EBNA1BP2	FAM83D	STK11
PHF20	CCDC101	PIK3AP1	IRAK1	SLC34A1	MBP	KRT14	DNAJB6		TFAP2A	ARHGEF6	GARS	GARS	GLI1	GARS	RTKN	SEC23A
THOC4	PAK1	PRKAR1B	KDM6A	SNRPB	MNT	MEF2C	ARNTL		DLL1	SORBS1	TJP2	TJP2	RAD18	SLC2A1	VRK3	DNAJC8
TCF7L1	TCF7L1	RALGPS1	SOX15	ANKRD37	KLF13	NBR1	CACYBP		OASL1	PCGF6	ACACA	ACACA	SAFB	SRSF10	KIAA0889	RINT1
FIZ1	ZFP592	ITM2C	SIX1	DLG1	MKI67	FBXW7	DNAJA2		OAS3	KRT73	BAG6	BAG6	PYGO1	USP2	DOK3	PEX6
MCM10	FLT1	RASGRP1	AKT1	USP8	GADD45B	SGCD	MED21		WSB1	KRT2	RBMXL1	RBMXL1	ARHGAP1	SP1	HAND2	41703
BIRC3	ACTN4	GPR63	GTF2I	MAFB	E2F4	FAS	RCHY1		RAC2	RBMX	SEC23A	SEC23A	ARF3	DAPK1	SHC2	AP3B1
KLF10	EDC4	ENPP1	EYA1	IFRD1	PDX1	HCLS1	CCS		KRT8	TRIM32	GAK	GAK	RAB33B	MZT2	NAGLU	PRKAA1
AIFM1	MAML1	SYTL3	ITCH	MLLT1	MED19	BIRC2	ATF4		LRRC41	PDCD6IP	NFE2	NFE2	CXXC1	MZT1	KRT13	EIF4A1
ZFP592	PRKCD	LRRTM4	ESRRG	HELZ	PPIL2	EDNRA	SKIL		AURKA	BPTF	SMC2	SMC2	BMP1	CCND1	2410089E03RIK	NAA40
UBE3A	NR4A1	CDH4	APLP2	RBL1	DNAJB6	HOMER3	EHMT2		CDCA8	SF3B1	CLINT1	CLINT1	LDB3	EIF2S3X	SYF2	ATR
PSMD10	IFRD1	KCNA4	NFKB1	MAD2L2	TOP2B	GRM5	SKP2		SOCS2	KRT77	HERC2	HERC2	ATF2	MBD3	GCFC1	GPHN
E2F2	IVNS1ABP	STAP2	H2AFX	UBA2	CCND3	SH2B2	POLR3E		SOCS6	PSMC5	PICALM	PICALM	GMEB2	MYL3	SHANK2	LSM2
LMX1A	HIST2H2BE	SEMA4F	YAP1	PDGFRB	CNOT3	GAB2	MED16		PABPC6	CCT6A	TXN1	TXN1	MARK4	EPN1	DLGAP1	TAF13
MGA	PHF2	KLHL17	PPP2R5A	TRIM33	TSC22D3	RAP1A	SMAD1		GATAD2A	DDX39B	WDR12	WDR12	ATAD3A	ANXA5	LI	AGFG1
ASCL3	PTK2B	MYRIP	NUSAP1	THY1	SFN	PRKCC	GLI1		TET2	HAUS6	PNN	PNN	PSMA1	EPN2	SYNE2	UBE2V1
RPS27	PTRF	SHANK1	TNFAIP3	EIF5A	OTX2	S1PR1	HCFC1		PABPC2	MAP2K4	MACF1	MACF1	ZFP446	PNN	AGFG1	EME1
WIZ	REL	FGD5	PRMT1	TUBG1	TFDP1	GNAO1	GRB2		GM5506	SNRPD1	EIF2S3X	EIF2S3X	PBX4	USP10	AGFG2	ANP32B
AKAP8	BRCA2	SH2B2	PTK2	STAM2	PPARA	SLA2	RNF7		ZBTB11	EHMT1	SNX6	SNX6	HNRNPH2	CSRP1	DICER1	PSENEN
SIX6	DLX2	STAT1	RPA3	POLK	NKX2-5	VAMP2	RAB3GAP1		RPL36AL	DPYSL2	CROCC	CROCC	POGZ	NCOR1	CDC53	RHEB
ZFP467	SPC25	E2F6	EPC1	PWP1	POLR1B	SLC6A3	ABCF1		RPL36A	MRPL28	ASNA1	ASNA1	SFPI1	PTK2	NEK10	FBXO2
TMPO	CCNA1	USP2	AIMP2	ACTR1A	TRPS1	DNAJC5	SMYD3		RPL34-PS1	PBX2	YLPM1	YLPM1	MYH3	LUC7L	HDGFRP3	NDUFA2
SREBF1	TLX1	EXOC4	AIMP1	PBX2	1600027N09RIK	SCNN1B	UXT		RPL34	ZFP281	TSEN15	TSEN15	TNFRSF1A	HDAC3	FBXW4	DNAJC3
POU4F2	PARK7	KAT5	NR3C1	TIMM50	CIITA	STOML3	MED22		LOC100504863	CCDC64B	SAFB	SAFB	CEBPD	CSNK1A1	FBXW2	NXT1
TPX2	POLH	MYC	TOPBP1	HAND1	SOX10	RHOJ	TRIP4		LOC100044627	HIST1H1E	TTLL12	TTLL12	AHR	HERC2	FBXO15	MYO6
HDAC10	TMPO	CLTC	SKIL	CRY2	NBN	RAB3B	PCGF1		HIST1H2BG	SIX1	GNL1	GNL1	LEF1	SLC25A4	RAE1	PPP2R3C
MLLT10	PLAGL2	HP1BP3	DDX4	NOS1	CCNA2	PLEK	ZWINT		HIST1H2BE	PIAS3	NCOA5	NCOA5	KLF4	IPO5	STX6	BLM
CDC7	AIFM1	ZFP110	MED24	HIST2H2BE	MLLT3	RHOD	GATAD2B		GM4705	PHF20	CWC22	CWC22	MED21	MAX	KRT33B	PFKL
SYN1	FAS	TBL1X	CCNC	CPSF6	MAP3K7	CACNG2	CASP3		TLE4	GAPDH	RAB11B	RAB11B	CALU	PGAM1	IRS2	KPNA6
CCT4	DNM2	KHDRBS1	MED4	MRE11A	TBX5	FZD1	RELA		PRKCE	SPECC1	HS1BP3	HS1BP3	AMOTL2	KLF4	FBXW5	EIF2S3X
CHCHD3	FEM1B	MAPKAPK2	MED23	GRIN2B	RORC	FZD10	WEE1		MATR3	ARHGAP32	ATP6V0C	ATP6V0C	STX7	MSX2	MKNK2	AARS
GMEB1	PITX1	ARNTL	ZIC2	DLL1	KLF6	GRIK2	ISL1		GATAD2B	NGFR	RNF10	RNF10	NRIP1	CAMK2D	FBXO34	EXOC4
IVNS1ABP	TCERG1	STAT5A	TAF15	GNL3	TIAL1	GRIK4	SMAD7		RRAS2	DTL	STK4	STK4	KCNAB2	TRP53BP1	MPDZ	HGD
EYA3	CASP9	SFPI1	ASF1A	CRNKL1	IRF1	GRIK3	CBX2		TRIM35	TUBGCP2	MYO5B	MYO5B	CFLAR	EIF3M	USP16	TRIP13
ERG	INCENP	RUNX2	BRD3	TERF1	SNW1	NTRK1	POLE3		BCOR	PTEN	PLOD2	PLOD2	MTOR	EIF3K	RIT1	EXOSC5
SP2	MCM2	SF1	CABIN1	SMARCA1	PIAS2	PARVA	THRB		NEURL2	FHL2	P4HA2	P4HA2	EHMT2	STOM	ARAP1	RWDD1
IRF4	MAP2K7	THOC5	ANKRD17	HOMER1	IFRD1	ILK	DUSP3		CAV3	MAD1L1	RAB3GAP1	RAB3GAP1	EEF1G	SSR4	ING3	RICTOR
ZFP768	XRCC5	REL	BRWD1	NOTCH4	CBX2	LIMS1	PPP2R5A		LPXN	EPC1	BUB3	BUB3	SYK	GLI2	MS4A2	PARP1
TAF15	ESRRG	NUP98	SIRT6	APPL1	ATF3	IL1R1	SNAI1		PHF20	UHMK1	UBE2K	UBE2K	FZR1	PICALM	TAF10	MRPS26
PLEKHO1	SIX6	MED16	BRD4	TSC1	THRB	TRAF2	SAP130		ZMYM2	RYK	YKT6	YKT6	KEAP1	GATA6	TAF6	ARL2
EMD	POLR1E	TFDP1	TCOF1	SNRPD3	TCF7L1	TUBA1B	BARX2		ZDHHC6	RSL1D1	FERMT2	FERMT2	HSPA4	PSMA1	PRLR	DGKZ
PTRF	SP2	HCK	PSMB6	NOS2	ATXN2	GTPBP4	EHMT1		NR1H3	HAUS8	CACNB4	CACNB4	RC3H1	GATAD2A	CAPN3	ACTR10
ELAVL1	LMO2	GATA6	INO80	USF1	CSNK1D	AHCTF1	LDB2		RPL35	WAPAL	GMFB	GMFB	EPM2A	PKD2	ANKRD1	CCDC64
PPARGC1B	BIN1	WDR82	NFYC	NR1H4	MEF2C	HIST1H1C	NFKBIA		MAP2K3	UBA1	ARF6	ARF6	CELA1	SNX6	SOCS4	ECD
PLAGL2	BAP1	MED19	IDH3G	HIST1H1A	CASP9	MEN1	PCBP1		ANXA2	TBX21	EXOSC4	EXOSC4	ELANE	INPP5D	MYO15	MED7
DNM2	SMN1	INA	NFRKB	DAZAP2	PHF12	MARK2	ID3		RASD2	THRA	LRPPRC	LRPPRC	LGALS3	IRAK1	SH3BP1	CUBN
LPXN	PPARGC1B	PPIE	PTBP2	KHDRBS1	TMPO	RPS27	NR1H4		SORBS1	GADD45B	PKP4	PKP4	KSR1	MYO5B	SLA2	VDR
CRYAB	PLCG1	MYO15	TTF2	USP2	HDGF	THOC4	ZBTB11		SORBS2	NDE1	ANXA7	ANXA7	PKD1	PPP2R2A	KCNC1	CETN2
TLX1	PRKACA	TRIM33	CMAS	CNOT7	TCERG1	POGZ	HIST1H2BE		HOMER3	TET2	USP5	USP5	DMRT2	PPP2R5C	S1PR1	NDEL1
POU6F1	RASSF1	SSBP3	ZCCHC11	ZBTB33	LUC7L2	PSMC1	RPL10		MEIS2	RBPJ	GSTP1	GSTP1	HOMER3	VPS35	LRRK1	CHD1
AGAP2	UBE3A	RTN4	VRK1	WIZ	RNF11	FIZ1	MKI67IP		RHEBL1	HNF1A	CHMP2A	CHMP2A	CEP152	PURA	XPC	TEX10
SAP30	LMX1A	GLI1	ZFHX3	HIST2H2AB	RNF14	RPLP0	JUNB		MAP1LC3A	PCM1	SMC5	SMC5	NCSTN	GPI1	BC018507	XPO5
ZBTB3	RECQL4	PARK7	UBN2	SF3B2	TIMELESS	EIF3G	NANOG		PCP2	EIF3L	TTC21B	TTC21B	PPFIA2	OLA1	AKT2	SRRT
SCAND1	LIG3	RXRA	FUBP3	NOP14	NAB2	MARS	MSX2		ZFP219	NDFIP1	DRG2	DRG2	PRPF40A	RPL30	BBS4	POLG
ZFP473	HNRNPL	EML3	TOX2	LAS1L	TOX3	RARS	HSPA2		TRAF4	STK38	ABCD3	ABCD3	EXOSC4	RPL31	SMC1B	AIMP1
TUBGCP2	SMCHD1	PAX6	ZFP217	ZFP326	ZBTB43	EIF2S1	SENP2		CFLAR	NCK2	CPNE6	CPNE6	ASNA1	RPL15	PLEK	SNRNP27
HIST2H2BE	NOP14	PRC1	ZBTB10	1110037F02RIK	SUDS3	EIF5A	PKNOX2		PTPN6	NXF1	SCYL1	SCYL1	PDX1	RPL17	IL1RAP	PPP1R2
FGFR1OP	1110037F02RIK	VPS45	THRA	KPNA6	HOXC4	MSX2	HADHA		PBX2	CANX	EHD1	EHD1	MAP2K7	AHSA1	SNAPC5	SOD1
NPLOC4	LAS1L	CBX7	CD2BP2	HOXA2	RERE	SEC13	CCDC101		LASP1	NR5A1	CAPN1	CAPN1	SLC25A3	HDLBP	IFNGR1	INTS3
HOMER2	ZFP326	NDEL1	CSNK2A2	PRPF4B	STAT2	AKAP8	ING3		HIST4H4	EIF3I	PES1	PES1	DLX5	PRDX2	AES	ARID2
GNB1	MSH2	SMARCD3	CHD8	NGLY1	BUB1B	TMF1	HNRNPA1		IRF9	TRAF1	AP1G1	AP1G1	CCT2	PRDX4	LATS1	USP48
TLR4	RFC5	DFFB	RNF111	ROR2	ZFP292	ESRRA	SCMH1		TBX21	TAZ	AP1M1	AP1M1	ZFP42	NDFIP1	AMOT	CRY2
CD40	RFC4	RPS3	IRS1	CYLD	SF3B2	TCF7L2	CBX5		KRT14	NEURL2	HSD17B4	HSD17B4	SEC61A1	SNRPG	MPP7	GTF2H1
LCK	ILF2	TRIP12	NCOA1	FUS	CCNT1	ID2	HMGB2		KRT16	FOXH1	MSH3	MSH3	MITF	CDH2	TEAD3	GCDH
DCTN2	SUPT16H	ATXN2L	NF1	RAD51	ATRX	PHF20	IKBKG		PIAS3	GTF2A1L	SRD5A3	SRD5A3	RNF14	APP	PYGM	DHX16
DCTN1	RBM14	BNC2	SATB2	CAPZA1	HOXA9	SAE1	FOS		GTF2A1L	WDR61	HIP1	HIP1	HOXA2	SMARCAD1	PITX1	OTUB1
ACTR1A	WDR33	ARID5B	DUSP1	RXRB	SOX15	HP1BP3	NFKB2		ADCY5	VAMP2	SNX2	SNX2	TCERG1	RAB5C	SENP6	LIPC
HAUS1	ZCCHC8	PSIP1	NOTCH1	LBR	SNAI1	CSNK2A2	NEUROD1		FHL2	COL1A1	MYH11	MYH11	ILK	SGTA	GUS	EZH2

## Sheet: Top 20%
The true essential proteins in the top 20% of proteins ranked by LSED-XC methods and XC methods in Mus musculus.
The proteins are ranked in the descending order based on their Localization-specific Centrality Scores and centrality scores computed by LSED-XC methods and XC methods.
Each column lists the top 20% percentage of proteins ranked by each method.
Highlighted proteins are ture essential proteins
LSED_DC	LSED_IC	LSED_EC	LSED_SC	LSED_BC	LSED_CC	LSED_NC	LSED_ION		DC	IC	EC	SC	BC	CC	NC	ION
EED	EED	EED	EED	EED	EED	EED	SNRNP200		EED	EED	EED	EED	EED	EED	EED	PSMD14
FOXP3	UBC	NANOG	NANOG	UBC	NANOG	NANOG	PRPF8		FOXP3	UBC	SQSTM1	SQSTM1	UBC	UBC	UBC	VPS45
UBC	POU5F1	POU5F1	POU5F1	FOXP3	UBC	UBC	SNW1		UBC	FOXP3	UBQLN1	UBQLN1	DLG4	NANOG	NANOG	PRPF8
POU5F1	FOXP3	FOXP3	FOXP3	POU5F1	HDAC1	POU5F1	CWC15		DLG4	POU5F1	DSK2	DSK2	FOXP3	HSPA8	POU5F1	CWC15
NANOG	NANOG	GRIN1	UBC	NANOG	SMARCA4	RNF2	CRNKL1		POU5F1	NANOG	NBR1	NBR1	YWHAE	YWHAZ	YWHAZ	SNRNP200
SQSTM1	SQSTM1	GRIN2B	RNF2	HDAC1	POU5F1	ESRRB	CDC5L		NANOG	SQSTM1	VPS9	VPS9	POU5F1	CTNNB1	RNF2	CDC5L
RNF2	RNF2	UBC	HDAC1	RNF2	FOXP3	HDAC1	RUVBL1		YWHAE	UBQLN1	RAD23B	RAD23B	NANOG	VCP	CALM1	COPB1
PLCB1	HDAC1	RNF2	SQSTM1	TCF3	RNF2	SMARCA4	PLRG1		SQSTM1	DSK2	PSMD4	PSMD4	NPHP4	SMARCA4	SQSTM1	PLRG1
UBQLN1	UBQLN1	HDAC1	UBQLN1	SMARCA4	SALL4	SALL4	XAB2		NPHP4	NBR1	NUB1	NUB1	CALM1	NEDD4	RAD23B	XAB2
ESRRB	PLCB1	DLG4	SALL4	ESRRB	PARP1	PRPF8	EFTUD2		UBQLN1	VPS9	NANOG	NANOG	SNCA	CALM1	ESRRB	VPS35
HDAC1	TCF3	NPHP4	SMARCA4	CTNNB1	POLR2A	BUB1B	PRPF19		SNCA	RAD23B	UBC	UBC	YWHAZ	RNF2	TFCP2L1	RUVBL1
TCF3	ESRRB	IQCB1	L3MBTL2	YWHAZ	NEDD4	HDAC2	PRPF6		DSK2	PSMD4	POU5F1	POU5F1	HTT	OGT	HDAC1	VPS29
RAD23B	RAD23B	SALL4	ESRRB	SMURF1	L3MBTL2	L3MBTL2	SYF2		CALM1	PLCB1	FOXP3	FOXP3	SQSTM1	DLG4	SMARCA4	SNW1
NUB1	NUB1	SMARCA4	NUB1	SQSTM1	DNMT1	FOXP3	SNRPD2		YWHAZ	DLG4	YBX1	YBX1	CDK1	POU5F1	IQCB1	ATG3
SMARCA4	SMARCA4	L3MBTL2	RAD23B	PLCB1	STAT3	RAD23B	DHX15		NBR1	NUB1	PLCB1	PLCB1	FBXO32	CDK1	GRIN1	PRPF6
FBXO32	SIN3A	ESRRB	PLCB1	NFE2	HSPA8	SIN3A	BCAS2		VPS9	SNCA	NPM1	NPM1	IQCB1	HDAC1	SALL4	PRPF19
SIN3A	RARA	NUB1	HDAC2	EP300	GATA4	UBQLN1	PPP5C		RAD23B	YWHAZ	HSPA8	HSPA8	TGFBR1	PPP1CC	YWHAE	PSMA1
NFE2	HDAC2	RAD23B	MTA2	FBXO32	MYBBP1A	YBX1	SNRPD1		PLCB1	NPHP4	HSPA5	HSPA5	CTNNB1	DNMT1	GRIN2B	CRNKL1
RARA	SALL4	HDAC2	RBBP7	TRIM28	RYBP	CDC5L	RPA1		IQCB1	FBXO32	PARP1	PARP1	DYNLL1	HSP90AA1	PRPF8	ARCN1
SMURF1	NFE2	NBR1	MYBBP1A	DYNLL1	NONO	SNW1	SF3B3		PSMD4	IQCB1	DDX5	DDX5	TCF3	HSP90AB1	YBX1	CCT2
SALL4	FBXO32	INVS	MTA1	EWSR1	TARDBP	CDC16	EIF3A		FBXO32	CALM1	HNRNPU	HNRNPU	RNF2	SQSTM1	SNCA	COPA
HDAC2	EP300	MTA2	CHD4	PRPF8	RBBP7	CTNNB1	CTR9		HTT	YWHAE	MYBBP1A	MYBBP1A	NDN	FOXP3	UBQLN1	SYF2
EWSR1	CREBBP	RBBP7	YBX1	HTT	WHSC1	CDC23	PSMA2		NUB1	HTT	VIM	VIM	TRP53	AP2B1	NBR1	PSMD7
HTT	L3MBTL2	MYBBP1A	PARP1	SIN3A	TRIM28	CBL	SNRNP40		RNF2	RNF2	PABPC1	PABPC1	PLCB1	TRIM28	TGFBR1	EIF3A
EP300	EWSR1	NPHP1	RBBP4	OGT	PPP1CA	MTA2	RPL23		TGFBR1	CDK1	PKM2	PKM2	HDAC1	ACTG1	FOXP3	COPB2
CTNNB1	CTNNB1	CHD4	POLR2A	PPP1CA	RAD21	SMAD3	PHF5A		CDK1	TCF3	VCP	VCP	HOXA1	HSPD1	BUB1B	RPL23
PRPF8	JUN	PIK3R1	NPM1	TRAF6	EP300	SMARCA2	AQR		TCF3	HDAC1	DNMT1	DNMT1	SMURF1	ACTB	NPHP4	VPS18
CREBBP	HTT	YBX1	TRIM28	POLR2A	MTA2	TCF3	RUVBL2		INVS	TFCP2L1	TRIM28	TRIM28	TRIM28	HSPA5	L3MBTL2	CCT3
YBX1	SMURF1	PARP1	CUL3	HOXA1	RUNX1	ANAPC1	TFIP11		TFCP2L1	TGFBR1	YWHAZ	YWHAZ	SMARCA4	PPP1CA	PSMD4	VPS16
JUN	RUNX1	RBBP4	EZH2	TLX3	DDX41	SSBP2	PSMB4		HDAC1	MAPK13	PLEC	PLEC	TRAF6	BAX	NPM1	PSMB4
TRAF6	YWHAZ	POLR2A	RAD21	CREBBP	HDAC2	NPM1	UFD1L		ESRRB	INVS	SYNCRIP	SYNCRIP	NFE2	CHD4	HDAC2	BCAS2
L3MBTL2	SMAD4	TRIM28	RYBP	RARA	CTCF	DDB1	IGHMBP2		SMURF1	GRIN1	HNRNPF	HNRNPF	INVS	CTNND1	CDC23	SF3B3
SMAD4	SMAD2	CUL3	RUNX1	CHD4	RBBP4	VCP	EIF3E		GRIN1	RARA	TUBA1B	TUBA1B	GRIN1	RYBP	CTNNB1	PSMC2
RUNX1	SMAD3	SRC	HSPA8	NDN	EZH2	SQSTM1	SART1		MAPK13	SMARCA4	NCL	NCL	ESRRB	CBLB	TRAF6	CCT5
SMAD2	RB1	GRIN2A	WHSC1	HDAC2	SMARCC1	BUB1	PRPF31		DYNLL1	ESRRB	NSUN2	NSUN2	NEDD4	PARP1	CDK1	CCDC12
RB1	TRAF6	EZH2	HNRNPU	APC	UBE2N	JARID2	CDC23		TRAF6	TRAF6	TUBB5	TUBB5	HSPA5	SNCA	INVS	EIF3C
SMAD3	YBX1	RAD21	DNMT1	JUN	TCF3	CASC5	SF3A1		SMARCA4	TRP53	RPL4	RPL4	SH3KBP1	DYNC1H1	SIN3A	EFTUD2
LMNA	NPM1	RYBP	VCP	TBP	STUB1	ANAPC5	SNRPD3		RARA	SMURF1	RPS3	RPS3	HSPA8	VIM	CBL	CTR9
TLX3	TRIM28	RUNX1	CTNNB1	RUNX1	HNRNPU	NDC80	COPS5		TRP53	GRIN2B	GTPBP4	GTPBP4	RARA	GSK3B	CDC16	PSMA2
TRIM28	NCOA3	WHSC1	NONO	SMAD4	SOX2	MIS12	PRMT5		NDN	NFE2	IQCB1	IQCB1	EWSR1	PPP2CB	ANAPC1	PHF5A
NCOA3	SUMO1	HNRNPU	DNMT3A	ALX4	PML	EZH2	EIF3G		NFE2	SMAD4	RNF2	RNF2	YBX1	YWHAG	DLG4	TTC27
MDM2	MYOD1	DNMT1	TCF3	LMNA	DDB1	MTA1	EIF3L		GRIN2B	SIN3A	RPLP2	RPLP2	UBQLN1	STAT3	NPHP1	VPS11
ALX4	SMARCA2	NONO	GTPBP4	LDB1	DNMT3A	SMAD2	RPS9		SMAD4	AI837181	FBXO32	FBXO32	SMAD4	GATA4	GM9174	RUVBL2
DYNLL1	MDM2	AHI1	DHX9	UBQLN1	RANBP2	RBBP7	DDX18		YBX1	CTNNB1	RPL6	RPL6	HSP90AB1	PLEC	CDC20	CCT4
NPM1	SIRT1	DNMT3A	PABPC1	CSNK1E	NCL	RAD21	POLR2A		CTNNB1	SMAD2	EPRS	EPRS	PPP1CA	NONO	SMARCA2	MTOR
CSNK1E	HSPA8	TCF3	PHC1	GSK3B	MSH6	CUL3	ANAPC10		CFTR	YBX1	RPLP0	RPLP0	EP300	PRKDC	SMAD3	EIF3B
CUL3	SNCA	CBL	NCL	NCOA3	UBE4B	SMC1A	CDC16		AI837181	SALL4	HNRNPH2	HNRNPH2	CCNB1IP1	TCP1	DDB1	AQR
NDN	PPP1CA	CDH2	DDX5	RELA	ARID1A	NUP107	XPO1		HOXA1	CFTR	RPL27	RPL27	OGT	SALL4	SNW1	EIF3D
SUMO1	RELA	GTPBP4	OGT	STAT3	CTNND1	NUP98	POLR1B		SIN3A	HDAC2	RPL7	RPL7	DDB1	NPM1	BMPR1B	SBDS
PPP1CA	EZH2	DHX9	SIN3A	SF3A1	RELA	SMAD4	SNRPF		LMNA	NPHP1	ATP5A1	ATP5A1	GRIN2B	YWHAB	SMAD4	CCT7
SMARCA2	CUL3	PABPC1	ARID1A	RB1	GTPBP4	EP300	GTPBP4		SH3KBP1	DYNLL1	SLC25A5	SLC25A5	VCP	L3MBTL2	DYNLL1	VPS41
APC	ALX4	PHC1	RPS3	SMAD2	HCFC1	IKBKG	DKC1		SMAD2	SMAD3	RPL14	RPL14	CFTR	POLR2A	SMAD2	ATP5C1
SF3A1	LASS2	NCL	TRRAP	LASS2	NFKB2	ANAPC13	CDC27		EWSR1	CBL	RPL22	RPL22	MBP	MAPK1	NHP2L1	TFIP11
TBP	VCP	DDX5	YWHAZ	DNMT1	PBRM1	MAD2L1	RPL3		SALL4	EWSR1	ENO1	ENO1	GSK3B	RPS3	IKBKG	UFD1L
SET	POLR2A	MKS1	PBRM1	SALL4	PHC1	MBD3	PPIL1		TRIM28	NPM1	HIST2H2AC	HIST2H2AC	SIN3A	YBX1	ANAPC5	VCP
LASS2	LMNA	OGT	RANBP2	NFE2L2	ESRRB	BMI1	RRN3		PRPF8	HSPA8	RPL5	RPL5	CBL	CUL3	CDC5L	EIF6
SIRT1	CSNK1E	SIN3A	MBD3	VCP	SFPQ	TRAF6	ANAPC2		CBL	SH3KBP1	HNRNPM	HNRNPM	PRPF8	NCL	VCP	SNRPD1
RELA	RRP1B	ARID1A	NSUN2	HSPA8	DDX5	NACC1	COPS4		SMAD3	EP300	COPA	COPA	SET	PSMD2	LMNA	RER1
MYOD1	SET	TRRAP	HNRNPH2	SMAD3	MYOD1	CDC27	NOP58		NPHP1	CREBBP	RPLP1	RPLP1	RAD23B	PPP2R1A	MTA2	RPS9
VCP	CBL	PBRM1	GNL3	DDB1	PRKDC	CRY1	APRT		VCP	LMNA	RPL3	RPL3	LMNA	UBE2N	DYNC1H1	SF3A1
POLR2A	PPARG	RANBP2	RRP1B	PAX3	PPP1CB	KDM2B	MCM5		EP300	VCP	RPL18A	RPL18A	PRNP	HTT	YAP1	SART1
EZH2	PRPF8	PLCB1	HCFC1	PRKAA1	CBLB	ANAPC4	EIF2S1		CREBBP	L3MBTL2	RPL32	RPL32	PRKAA1	VDAC3	WWTR1	EIF3M
BUB1B	TLX3	MBD3	MSH6	YBX1	RPS3	LDB1	PNO1		SET	HSPA5	ANP32B	ANP32B	SMAD3	DDB1	TUBG1	ATG7
SMAD1	HDAC3	NSUN2	SMC1A	RAD23B	SMAD3	ALX4	POLR2B		HDAC2	ACTB	RPL10	RPL10	PPP1CC	PDCD6IP	CUL1	DHX15
HSPA8	SMAD1	LRP1	ILF3	IKBKG	RPL6	ANAPC2	EIF6		SMURF2	TRIM28	SSB	SSB	PLK1	CTTN	MZT2	TCP1
RRP1B	CHD4	HNRNPH2	SMARCC1	MAD2L1	FANCD2	GPS1	EIF3K		BMPR1B	BMPR1B	RPL11	RPL11	APC	CLTC	HTT	CCT6A
UBE2I	GATA1	GNL3	SYNCRIP	PPP1CC	SMARCD1	TBP	FZR1		NHP2L1	JUN	LIMS1	LIMS1	SMAD2	SPNA2	MAP3K7	NPLOC4
LDB1	UBE2I	HCFC1	RPL4	MDM2	CCAR1	IQCB1	RPLP0		CSNK1E	CSNK1E	RPL18	RPL18	ACTB	DYNLL1	ANAPC13	PRMT5
IKBKG	ACTB	MSH6	HSPA5	SP1	AHCTF1	ZWINT	RPL5		NPM1	NDN	DDX17	DDX17	NBR1	TPM1	MAD2L1	GTPBP4
PBX1	MYBBP1A	SMC1A	PPP1CA	SSBP3	PRKAA1	RBBP4	SF3B1		APC	PPP1CC	RPL23	RPL23	CREBBP	TUBB5	AHI1	RPL37A
PPARG	PML	ILF3	HIST2H2AC	PML	ASH2L	SALL1	GPS1		HSPA5	SMURF2	RPL10A	RPL10A	HDAC2	RAC1	PPP2R1A	ABCE1
SNW1	DNMT1	SMARCC1	DNMT3L	MYOD1	TRRAP	LDB2	SNRPC		RRP1B	SET	RPL7A	RPL7A	COL1A1	TRP53	SMURF1	PRPF31
HDAC3	HSPA1B	SYNCRIP	NACC1	CACYBP	NOP14	MDM2	COPS3		HSPA8	RUNX1	RPL27A	RPL27A	DNMT1	EZH2	TCF3	COPZ1
PML	PPP1CC	PPP1CA	SRP68	PLK1	LAS1L	JUN	LEO1		RPGRIP1L	PPP1CA	SLC25A3	SLC25A3	DYNC1H1	TARDBP	ANAPC2	DDX18
GSK3B	SP1	HIST2H2AC	RUVBL2	CUL3	ZFP326	ARNTL	CSNK2B		ACVR1	NHP2L1	NPHP4	NPHP4	RPGRIP1L	DDX5	CDC26	RPTOR
SP1	SMARCC1	DNMT3L	ACTB	SIRT1	1110037F02RIK	ANAPC7	PSMC1		NEDD4	MDM2	RPL12	RPL12	TUBA1A	STUB1	ACTR1A	RPL19
HOXA1	IKBKG	NACC1	KDM2B	CNOT3	SIN3A	NUF2	MRE11A		DDB1	SRC	SRP68	SRP68	MAPK1	ENO1	CDC27	SNRPD2
DDB1	MTA1	SRP68	PRPF8	PCNA	HIST1H1C	DSN1	DDB1		ACTB	HSP90AB1	TRIM25	TRIM25	SF3A1	PKM2	BUB1	WDR1
HSPA1B	APC	RUVBL2	SOX2	PBX1	LIG3	SPC24	RPL6		L3MBTL2	RB1	RPS9	RPS9	POLR2A	KRT8	CASC5	EIF3E
NCOR1	PER1	KDM2B	HELLS	UBE2I	HNRNPL	RYBP	GTF2B		MBP	NCOA3	RPL37A	RPL37A	RRP1B	YWHAE	EIF3A	RPL3
GATA1	NFE2L2	PRPF8	PKM2	HSPA5	SMCHD1	MTF2	KPNB1		JUN	RRP1B	RPL19	RPL19	CHD4	HNRNPU	ANAPC16	HSPD1
ESR1	SOX2	HELLS	SMARCA2	HDAC3	DDX1	RUNX1	NOP2		PRNP	MBP	SGPL1	SGPL1	CSNK1E	HSPA9	TCEB1	POLR1B
NFE2L2	NCOR1	SOX2	SMC3	CTBP2	PABPC1	SF3A1	PSMC4		MDM2	APC	RPL24	RPL24	PSMD4	HYOU1	JARID2	SGPL1
CHD4	GSK3B	PKM2	EHMT2	NUB1	SND1	SMARCC1	GNB2L1		SRC	IKBKG	RPL21	RPL21	TFCP2L1	GRIN1	SSBP2	RPL18
ACTB	MTA2	SMARCA2	DDX1	STUB1	SMAD2	RB1	SMC3		RUNX1	SUMO1	HSD17B12	HSD17B12	ACTG1	SFPQ	EZH2	SNRPF
DNMT1	ESR1	SMC3	PCGF6	GTF3C1	SMARCE1	STAG2	TPT1		NCOA3	ACVR1	RPS6	RPS6	TUBB5	VDAC1	GPS1	RPLP2
BRCA1	TBP	EHMT2	NEDD4	SET	YBX1	SUFU	MARS		RB1	STUB1	GNL3	GNL3	DSK2	CCAR1	RBBP7	POLR2A
PPP1CC	RBBP7	DDX1	RPL6	TARDBP	JUN	PER3	COPS2		PPP1CC	TUBA1A	RPS5	RPS5	SMURF2	UBE4B	MZT1	SNRPE
NDC80	DDX5	PCGF6	BMI1	NPM1	SRP68	EP400	RPA2		CBX1	HSPA1B	IQGAP1	IQGAP1	BMPR1B	PRKAA1	TRP53	EIF3H
PER1	HSPA5	BMI1	TUBB5	HNRNPU	ILF3	CRY2	SMC1A		PPP1CA	PIK3R1	RPS23	RPS23	CEP290	LMNA	TUBGCP3	STX6
HSPA5	RBBP4	RANGAP1	RANGAP1	GATA4	NUP214	IKBKB	POLR2H		GSK3B	RPGRIP1L	RPS24	RPS24	AI837181	MYBBP1A	ANAPC4	TRAPPC5
NPHP4	PAX3	NFKB2	NFKB2	L3MBTL2	EHMT2	HTT	NUP98		CUL3	DNMT1	RPS14	RPS14	STUB1	ATP5A1	MIS12	RPL14
SMARCC1	DYNLL1	MCM5	MCM5	INVS	POLR2B	SMC3	SEC13		HSP90AB1	PRPF8	SNCA	SNCA	SALL4	DDX41	BMI1	COPS5
SSBP3	BRCA1	PPP1CC	PPP1CC	NEDD4	MEN1	RING1	MCM3		MAPK1	SMARCA2	RPS26	RPS26	MDM2	IGHM	MTA1	RRN3
PAX3	PBX1	HIST1H1C	HIST1H1C	SMC3	PKM2	POLR2A	NUP155		IKBKG	CBX1	CDK1	CDK1	CDH2	HNRNPK	DCTN1	MCM5
MAD2L1	E2F1	IQGAP1	IQGAP1	UBE2E1	SMURF1	PER1	ANAPC1		TRAF2	CUL3	CALM1	CALM1	MAPK13	CTCF	DCTN2	VPS26B
MYBBP1A	NDN	DNMT3B	GSK3B	ACTB	MCM5	EZH1	NUP93		SF3A1	MKS1	HTT	HTT	TGFB1	DDX39B	ANAPC7	DKC1
SOX2	H3F3A	RPL5	DNMT3B	MAP3K7	KDM2B	COPS6	UBA2		SUMO1	MAPK1	RPS25	RPS25	AP2B1	RPL6	MBD3	EIF3G
MTA1	STUB1	HNRNPF	RPL5	PER1	SUZ12	GATA1	NOL6		MKS1	NEDD4	RPS11	RPS11	TUBB4B	LIMS1	NDC80	EIF3L
CTBP2	HNRNPU	DDB1	HNRNPF	SUMO1	DNMT3L	PHC1	EBNA1BP2		CCNB1IP1	MYOD1	RPS27L	RPS27L	LDB1	SMARCC1	IRAK1	RPS3
H3F3A	AXIN1	SSRP1	DDB1	PPARG	YWHAB	SUMO1	RRP12		TRIM69	GSK3B	RPL8	RPL8	SRC	EEF1A1	SMURF2	XPO1
STUB1	SNW1	RARA	SSRP1	HSPA1B	NUB1	NSL1	NUP107		SMAD1	TRAF2	RPS2	RPS2	TRAF2	KDM1A	CUL3	RPL4
E2F1	INVS	RPS27	RARA	PAX6	RRP9	ANAPC10	SSRP1		TLX3	AXIN1	HDAC1	HDAC1	PPP2R1A	UBQLN1	MDM2	APRT
CDK4	BMI1	SND1	RPS27	NDC80	MATR3	SIN3B	HSPA9		CEP290	AHI1	MAPK13	MAPK13	EZH2	NBR1	ACVR1	METAP2
PCNA	KDM2B	MSH2	SND1	BUB1B	HELLS	CBX2	RAN		STUB1	SIRT1	HSPA9	HSPA9	PAX3	FLNB	SUFU	DARS
PLK1	CDK4	RFC5	MSH2	CEBPA	PCNA	NCOA3	RFC5		SMARCA2	DDB1	SRSF3	SRSF3	CAPZA1	MAP2K1	SRC	POLR2B
MTA2	DDB1	RFC4	RFC5	ESR1	SSRP1	CDK4	REV1		MAP3K7	EZH2	MYO1E	MYO1E	TLX3	MTA1	TRAF2	RPL5
AXIN1	SF3A1	ILF2	RFC4	MYST1	RUVBL2	ITPR1	ERCC3		PLK1	SMAD1	ABCF2	ABCF2	TCEB1	TCF3	DCTN3	NOP58
GATA4	STAT3	SUPT16H	ILF2	SOX2	MSH2	DNMT3A	DDX47		PIK3R1	TUBB5	DARS	DARS	TBP	KDM2B	RAD21	COPS4
SOCS1	GATA4	RBM14	SUPT16H	BRCA1	RFC5	PDS5A	RAE1		TUBA1A	LASS2	HNRNPA0	HNRNPA0	BMPR2	FLNA	SMC1A	EIF3K
FOS	PARP1	JARID2	RBM14	NKX2-1	RFC4	ARID1A	RFC4		HSPA1B	RELA	SMARCA4	SMARCA4	CNOT3	RPLP0	EP300	PPIL1
STAT3	WDR5	GRIN2C	JARID2	GMNN	ILF2	GATA4	GSK3B		MAD2L1	HSP90AA1	L3MBTL2	L3MBTL2	HSPA1B	HDAC2	SKP1A	PNO1
SOX10	ARID1A	PLCG1	LMNA	MAPK1	SUPT16H	NPHP4	COPS6		EZH2	MAD2L1	YWHAE	YWHAE	STAT3	CAPZA1	HAUS4	TRAPPC3
RBBP4	SSBP3	ANP32B	ANP32B	NAP1L2	RBM14	DNMT3L	IPO9		DNMT1	MAP3K7	RARS	RARS	CUL3	PHB2	VPS18	NSUN2
JARID2	NACC1	HNRNPA0	RPL3	ARIH2	SMC3	NUP188	NOP14		ALX4	GRB2	ABCE1	ABCE1	WWTR1	WHSC1	ANAPC10	TUFM
DDX5	NR0B1	MBP	RPL10	JDP2	WDR18	WDR5	PSMC3		CDKN2A	PKM2	GNB2L1	GNB2L1	POLR2B	RPS27A	LDB1	SNRNP40
KDM2B	DMRT2	MAD1L1	RPLP0	PARP1	SMC1A	GATAD2B	NDC80		SNW1	CDKN2A	TUBB2B	TUBB2B	JUN	RBBP7	NUP107	SNRPD3
RBBP7	BUB1B	WDR18	HNRNPA0	MYBBP1A	KPNB1	SMAD9	PAF1		NDC80	DDX5	SALL4	SALL4	IKBKG	IQGAP1	NUP98	PSMD4
BMI1	MAD2L1	MATR3	HTT	SMARCE1	RRP1B	RRP1B	BECN1		LASS2	TRIM69	ATAD3A	ATAD3A	RUNX1	PABPC1	PER2	CDC23
NACC1	NONO	SMARCD1	MAD1L1	EZH2	BCLAF1	CDCA5	PRUNE		BUB1B	MYD88	NOP56	NOP56	ATP1A1	HNRNPH2	STUB1	RPL38
PARP1	SUMO2	SSB	WDR18	GTF2E1	XAB2	PDS5B	XRN2		AXIN1	MYBBP1A	HSP90AB1	HSP90AB1	HSP90AA1	EP300	CRY1	SYVN1
MAPK1	RXRA	TUBA1B	MATR3	CTCF	HADHA	ISL2	PHB2		ITSN1	HDAC3	PABPC4	PABPC4	GTF3C1	MYH10	BCL7B	RPL6
RXRA	PLK1	ARC	SSB	GATA6	PER1	NUP214	CSNK2A1		RELA	SMARCC1	MARS	MARS	SIRT2	CAPZB	TBP	EIF2S1
MAP3K7	NCOA1	RING1	SMARCD1	AR	GNL3	SMURF1	POLH		GRB2	PLK1	AP3D1	AP3D1	ALX4	PSMD4	ARNTL	SF3B1
JAK2	SRC	STAT3	RING1	CCNB1	BMI1	SMAD1	PIN1		PRKAA1	SKP1A	TUBB3	TUBB3	PRKACA	GTPBP4	ITPR1	RANBP1
CDKN1B	SMARCE1	AHCTF1	STAT3	CEBPB	SUPT6H	PBRM1	SNRPB		TUBB4B	PPARG	EEF1D	EEF1D	NDC80	DSK2	KDM2B	RPL8
NR0B1	PKM2	PRKACA	AHCTF1	ASH2L	ELAVL1	PCGF6	XPC		MYD88	CHD4	EIF2S2	EIF2S2	RYK	FANCD2	SH3KBP1	RPS11
PBX3	PDS5A	BAX	CCT4	YWHAB	APEX1	RIF1	RAD23B		AHI1	SMAD7	SRRM1	SRRM1	CBX1	SIRT2	PRNP	LEO1
DMRT2	CTBP2	CCT4	BAX	SOCS1	SYNCRIP	EGFR	TNPO1		TUBB5	ALX4	MRPS7	MRPS7	MAD2L1	TUBA1B	CPNE1	TPI1
CDC5L	FOS	NOP14	RPL23	DNMT3A	MARK2	IKZF1	FBL		POLR2A	YWHAB	CUL3	ARHGEF2	HTRA1	CAPZA2	SALL1	RPA1
CDC16	LDB1	LAS1L	NOP14	RHOA	RPS27	TET1	ANAPC5		SIRT1	PRNP	ARHGEF2	CUL3	ITSN1	MYH9	PER3	RPLP0
PRKAA1	OGT	ZFP326	LAS1L	NCOR1	UBA2	MORF4L1	COPS7B		MYOD1	LRRK2	D1PAS1	D1PAS1	SOCS1	RPL11	CPNE4	EEF2
CTCF	SOCS1	1110037F02RIK	ZFP326	MTA1	JARID2	CLOCK	NUP85		WWTR1	TLX3	RPS27	RPS27	MYD88	RARA	CAPZA1	PSMC1
HNRNPU	RAD21	GATA4	1110037F02RIK	SOD1	RPL4	LMNA	COPS8		PIAS1	HNRNPU	RRP1B	RRP1B	BAX	TUBB4B	ACTB	CCT8
WDR5	JARID2	CDC5L	GATA4	MIS12	MLLT4	EHMT2	TIMELESS		SOCS1	DYNC1H1	HSPA2	HSPA2	DMD	MAD2L1	PER1	HSPA9
CBX1	MBD3	HNRNPM	HNRNPM	E2F1	GTF3C1	RANBP2	PDS5B		SKP1A	E130012A19RIK	CSDA	CSDA	YWHAB	POLR2B	MTF2	MRPL11
MIS12	ZFP42	KIF4	KIF4	JAK2	EWSR1	CREBBP	GTF2E2		PPP2R1A	SNW1	INVS	INVS	YAP1	MTA2	ALX4	SNRPC
PDS5A	CTCF	KRT10	CDC5L	MAPK14	SF3A1	GSK3B	TCEB1		TBP	UBE2I	RARA	RARA	DVL1	FUS	LDB2	SKP1A
SSBP2	CDKN1B	KRT5	DPF2	SMARCC1	NKRF	PLCB1	PPIE		HDAC3	CUL1	MCM5	MCM5	NCOA3	ATP1A1	RBBP4	PDCL3
IQCB1	CCND1	KRT16	POLR2B	CLP1	CDC5L	DLX1	NUP160		DYNC1H1	POLR2A	SRSF1	SRSF1	AXIN1	TUBA1A	NACC1	RPS5
PIAS1	RANBP2	DPF2	TCP1	RRP1B	HIST2H2AC	SSBP3	NF1		UBE2I	HOXA1	HIST1H2BC	HIST1H2BC	NPM1	GSN	SMARCC1	CSNK2B
PAX6	DNMT3A	KRT1	KPNB1	NR0B1	PRPF8	TRRAP	SEH1L		CUL1	CRK	RRBP1	RRBP1	CUL1	NUMB	DMD	ATP5A1
EGFR	SOX10	POLR2B	SALL1	UBE2N	SP1	GATAD2A	OLA1		LIPC	NFE2L2	DGKZ	DGKZ	RAC1	AP2A1	DVL2	EIF3I
NCOA1	ZBTB16	TCP1	PDS5A	BAX	GATAD2A	PCGF1	POLK		JAK2	SP1	EIF2C2	EIF2C2	GNB1	TBK1	HAUS1	PSMD6
DNMT3A	COPS2	KPNB1	DDX17	WWTR1	NUP88	WAPAL	TIPIN		YAP1	CEP290	YBX2	YBX2	RELA	RAD21	RUNX1	EIF3F
CDC23	MBP	KRT14	LIG3	FOS	CPSF6	MGA	MSH2		SSBP3	ESR1	NARS	NARS	EP400	HNRNPF	JUN	HSPA5
SMC3	SFPI1	RAF1	HNRNPL	HDAC5	CREBBP	ZFPM1	RSL1D1		PPARG	BUB1B	DAP3	DAP3	ACVR1	NUB1	SMAD1	MLST8
OGT	CBX1	SALL1	SMCHD1	CXXC1	NUMB	SPC25	TRRAP		LDB1	SSBP3	MRPL41	MRPL41	NUB1	EEF2	NUF2	PSMD1
RAD21	SMARCB1	PDS5A	GATAD2A	GLI2	IKBKG	SHC1	MSH6		ERH	DMRT2	EIF2S3Y	EIF2S3Y	NHP2L1	RBBP4	DSN1	RPS13
ZBTB16	PIAS1	DDX17	SFPQ	MAX	TRIM35	NPLOC4	ANAPC4		HSP90AA1	WWTR1	OASL1	OASL1	RPS27A	AP2M1	SPC24	ANAPC10
MKI67	MKI67	MAPK1	RAI14	DDX5	RUVBL1	HSPA8	GTF2E1		LRRK2	NCOR1	OAS3	OAS3	SKP1A	SMAD3	RYBP	CDC16
ARID1A	CRY1	LIG3	TRIM25	WDR5	NACC1	SOX2	USP7		E130012A19RIK	PPP2CA	PABPC6	PABPC6	LASS2	EIF4A1	HSPA5	RPL18A
LDB2	ARNTL	HNRNPL	RPS9	OTX2	RING1	WHSC1	TBP		TRIM63	GATA1	PABPC2	PABPC2	MYST1	PFKL	GRIN2A	SAMM50
SUMO2	LEF1	SMCHD1	NUP214	ARID1A	ERCC3	NPHP1	CUL4B		SMAD7	PPP2R1A	ZBTB11	ZBTB11	CLTC	NSUN2	HSPA8	RPS20
SOX8	PAX6	GATAD2A	RPS24	SOX10	GTF2E1	TCF12	EIF5A		PTPN11	MTA1	RPL36AL	RPL36AL	TRIM69	RAI14	WDR5	SLC25A3
CEBPA	MAPK1	SFPQ	SF3B1	PHC1	PCGF6	STUB1	SF3B2		NFE2L2	BMI1	RPL36A	RPL36A	PBX1	TRAF6	IKBKB	RAN
COPS5	PIK3R1	RAI14	ASH2L	MED16	XPO4	DPF2	PTGES3		CRK	PML	RPL34-PS1	RPL34-PS1	SHARPIN	GTF3C1	RIPK1	MRE11A
COPS2	NR0B2	TRIM25	PSMC1	ZWINT	CSNK1E	NUB1	RAD51		SP1	CDK4	RPL34	RPL34	SUMO1	ARID1A	PLCB1	RPS6
SOD1	IKZF1	NUP214	SUZ12	UBE4B	THOC4	PCGF2	EEF1A1		ESR1	SOCS1	LOC100504863	LOC100504863	PIAS1	TRIM71	RB1	RPL10A
GMNN	NCOA2	SF3B1	CTCF	TCEB1	PPARG	YAP1	MUS81		DMRT2	NONO	LOC100044627	LOC100044627	CDKN2A	ACTR1A	TCEB2	PSMC4
HIF1A	RUNX2	ASH2L	RRP12	PPP2CB	STAG1	USP2	ADRM1		HAUS1	PTPN11	HIST1H2BG	HIST1H2BG	EEF1A1	SMAD2	TAX1BP1	NOP2
RUNX2	WHSC1	PSMC1	ZFP42	SMAD1	PAX3	UFD1L	HSPA8		INPP5D	VIM	HIST1H2BE	HIST1H2BE	GRB2	SYNJ1	SF3A1	MARS
LEF1	PCNA	SUZ12	CPSF6	CBX1	PLCB1	COPS5	TOP1		YWHAB	PARP1	GM4705	GM4705	LRRK2	MARK2	NEDD4	PSMD12
MAPK14	SFPQ	CTCF	CCT2	KPNB1	XPO1	ZFP42	YEATS4		PPP2CA	PABPC1	EIF4A1	EIF4A1	LIMS1	SMURF1	GRB2	SMC3
EMX1	CEBPA	DLG3	RUVBL1	ZBTB16	RARA	DNMT3B	PRDX5		SMARCC1	CDK2	SRP72	SRP72	TRPV5	SLC25A5	SGCB	TPT1
SFPI1	EMX1	RRP12	NR0B1	KAT5	SUMO1	STK38	COPS7A		NCOR1	YAP1	RRP12	RRP12	JAK2	NPHP4	SMAD9	RPS23
SMC1A	SMC1A	ZFP42	MAD2L1	CD2AP	NUP93	MAD1L1	RBBP4		PBX1	LIPC	DLG4	DLG4	NPHP1	CCT4	MKS1	RPL13A
NUP98	HOXA9	CPSF6	TARDBP	H3F3A	NUP188	RUVBL2	NXF1		CAPZA1	INPP5D	LUC7L	LUC7L	SMARCC1	ZFR	ITSN2	RPS17
BUB1	TUBB5	RUVBL1	SUPT6H	KIT	NPM3	WWTR1	DDX17		DDX5	EGFR	MKI67IP	MKI67IP	PTPN11	HSPA1B	MYD88	RPS14
CRY1	NEDD4	NR0B1	SF3A1	SMARCD1	DNMT3B	WDR18	NUDC		CHD4	PIAS1	RPS17	RPS17	NONO	PPP1CB	EP400	NIP7
RANBP2	JAK2	MAD2L1	MKI67IP	FYN	MBD3	SCMH1	DDX42		RNF41	PER1	LMNA	LMNA	TLE6	DHX9	MAPK1	EIF2S2
SMARCE1	SMAD7	TARDBP	RPS25	CEP290	AR	PARP1	DDX27		PML	ERH	ACTB	ACTB	MYOD1	CCT7	DVL1	GTF2B
SIN3B	SOX8	SUPT6H	GNB2L1	HIF1A	POGZ	PRKAA1	NUP133		HAUS4	ABL1	IARS	IARS	HNRNPK	SLC25A3	ZWINT	ATG12
NONO	EGFR	SF3A1	HSPA9	CDC5L	PSMC1	CSNK1E	DAP3		PKM2	ITSN1	NHP2L1	NHP2L1	PAX6	RNPS1	RANBP2	SMC1A
ARNTL	COPS5	MKI67IP	FLNA	MTF2	ZFR	NR0B1	ASNA1		BMPR2	MTA2	RPL38	RPL38	HSPA2	GFAP	TLR4	NOP56
ZWINT	KAT2B	INADL	NUP88	UBTF	IGF2BP1	UBE2N	FEN1		EGFR	HSPA9	TFCP2L1	TFCP2L1	IFT88	IQCB1	DAG1	AP3D1
PKM2	TCF12	KRT73	RIF1	NCOR2	SF3B1	NCOR1	XRCC5		GATA1	HAUS4	LUC7L2	LUC7L2	ERH	KRT1	E130012A19RIK	RPS24
ZFP42	PHC1	KRT2	PHB2	DDX41	PSMC4	CHD4	PARK7		CDK2	CDKN1B	SRSF6	SRSF6	ASAP1	SSB	ARID1A	RPL28
CCND1	PABPC1	GNB2L1	APEX1	CDK4	HNRNPK	PBX1	IARS		CDC23	PER2	GM5506	GM5506	KL	SKP1A	JAK2	COPS2
WWTR1	CLOCK	NUP88	ZFR	NFKB2	MTF2	SUZ12	RARS		CDC16	TUBB4B	CHD4	CHD4	RB1	DNMT3A	RRP1B	NUP98
MYST1	HIF1A	RIF1	IGF2BP1	CFL1	PCBP1	HELLS	NGLY1		MYBBP1A	TRIM63	PSMD2	PSMD2	CD247	SPNB2	CBX2	POLR2H
SMARCB1	NDC80	GRM1	DYNLL1	NXF1	PCGF5	EFTUD2	ANAPC7		BCL2	YWHAG	LUC7L3	LUC7L3	YWHAG	RUNX1	SHC1	SEC13
FBXW7	STAT1	APEX1	CCT5	DNAJB6	BPTF	AQR	ELP3		BMI1	JAK2	RPL35	RPL35	SMAD7	SLC25A12	DCTN4	VPS39
SUFU	YY1	ZFR	MTF2	CUL5	PRPF6	ACTL6A	TOP2A		SHARPIN	SOX2	TCF3	TCF3	CBLB	MATR3	TUBGCP2	NAA15
NCOA2	CDC5L	IGF2BP1	MEN1	EGFR	TFIP11	AEBP2	AMFR		CDC42	STAT3	MRPS9	MRPS9	PDCD6IP	SMARCA5	SUMO1	CDC27
TCF12	PPP2CA	MTF2	FBXO32	HCFC1	EEF1A1	PROP1	POLD1		BRCA1	GNB1	MRPL23	MRPL23	HSPA9	SYNCRIP	GATAD2B	GPS1
SMAD5	AURKB	MEN1	PCGF2	CDKN1B	FIZ1	SHH	RFC2		SHC1	NDC80	MRPS27	MRPS27	CCDC64B	MYOD1	POLR2A	GNB2L1
MBD3	REST	FBXO32	STAG1	NR3C1	NUP155	GRIN1	TCEB3		ABL1	PAX3	RNH1	RNH1	SSBP3	PFN1	NCOA3	PSMD11
POU2F1	ASH2L	CCT5	ELAVL1	CBL	YY1	PHC2	NAT10		FOS	RBBP4	CTNNB1	CTNNB1	BCL2	CBX3	CDK2	DCTN5
HOXA9	RYBP	PCGF2	UBA2	PKM2	IK	IRAK1	OGT		PAX3	KDM2B	EEF1G	EEF1G	GIT2	RRP1B	UBE2N	DDB1
PPP2CA	PRMT5	STAG1	PPP1CB	EEF1A1	CRY1	COPS4	SF1		CDKN1B	TUBA1B	ATP5C1	ATP5C1	CTBP2	ATP5C1	CRY2	IPO5
PRMT5	GTF2E1	ELAVL1	DDX41	AKT1	PCBP2	REV1	PSMC2		CDK4	COPS2	HSP90AA1	HSP90AA1	CEP55	RANBP2	ACTR10	ANAPC2
PCBD1	RING1	KRT6A	XPO4	RASSF1	TNPO1	MLL2	RFC3		TCEB1	ENO1	MRPL11	MRPL11	VAV1	ORC1	EZH1	MCM3
PPARA	PBX3	UBA2	RPS14	RBBP4	SMARCC2	FOS	VPRBP		CDC20	CLTC	LOC677113	LOC677113	HNRNPU	SRP68	DCTN6	PSMD2
CLOCK	SOD1	PPP1CB	PCNA	PRKACB	RIF1	NUP88	STUB1		RANBP2	TBP	GM13654	GM13654	RNF41	ATP5B	NSL1	MRPL15
SMAD7	SMARCD1	DDX41	MARS	TRPS1	NR0B1	REST	DIMT1		HNRNPU	IRAK1	MRPS21	MRPS21	TBK1	ATAD3A	RBBP5	NUP155
CBX5	RANGAP1	MAPK3	RARS	NONO	CUL4B	CDKN1B	PELO		MTA1	RBBP7	ANP32E	ANP32E	PIK3R1	DDX1	SMC3	RPA2
IKZF1	ZFP292	XPO4	XAB2	SIAH1A	ZFP42	ILF3	HIRA		ZWINT	BRCA1	ZC3HAV1	ZC3HAV1	TCF4	RPS6	HAUS2	ATP6V1A
NCOR2	CSNK2A1	CTNND1	PCBP2	GSTP1	FOS	ZFP281	PSMC5		GNB1	FOS	DDX1	DDX1	RHOA	DARS	TNFAIP3	NUP93
NR0B2	HIST2H2AC	PCNA	HNRNPK	HIST1H1C	POLR2H	NGFR	PSMC6		POC1B	TLE6	MRPL49	MRPL49	TTN	PLK1	SNAP25	UBA2
TUBB5	POU2F1	MARS	EWSR1	ZFP768	SIRT1	PYGO1	MYBBP1A		IRAK1	H3F3A	EZH2	EZH2	PML	PRPF8	PIK3R1	CNOT1
HOXB8	PKNOX1	RARS	RELA	PHB2	MDM2	NONO	DMAP1		COPS2	ACTG1	RBBP7	RBBP7	SIRT1	E130012A19RIK	GATAD2A	NOL6
JDP2	RPL4	XAB2	PPP2CB	GATA1	BAZ1A	MYOD1	PPP3CA		TUBG1	DOK1	ESRRB	ESRRB	DNMT3A	TTN	CLOCK	NUP107
AURKB	EHMT2	PCBP2	PSMC4	RAI14	UBE2I	RXRA	CUL3		ATM	ARID1A	MTA2	MTA2	FCER1G	EPRS	COPS5	EBNA1BP2
ATM	SGOL2	HNRNPK	BCLAF1	PCBD1	SMARCB1	NFKB2	NUP43		PARP1	CDC16	FARSA	FARSA	CEBPA	GAPDH	PHC1	CLTC
BTRC	MAP3K7	EWSR1	NUP93	SMC5	TRAF6	SP3	RPS14		PRKACB	PBX1	HUWE1	HUWE1	MAPK14	GRIN2B	DNMT3L	KPNB1
AR	BTRC	RELA	FXR1	CCND1	POLD1	INVS	KRR1		STAT3	CDC20	DHX9	DHX9	ESR1	EEF1B2	ACTR1B	MAD2L1
PHC1	WWTR1	PPP2CB	POGZ	NACC1	PCGF2	RELA	EMG1		EIF3A	CUL4A	MRPL47	MRPL47	RANBP2	KPNA2	CD40	SSRP1
HDAC5	SRY	PSMC4	EP300	ITPR1	UFD1L	DHX9	PPP2R4		PCNA	SHC1	MTA1	MTA1	UBE2I	GNB2L1	CTNND1	NSF
STAT1	AR	BCLAF1	PML	NPHP4	FXR1	STAG1	UBE2I		NEDD4L	SMARCE1	SLC25A31	SLC25A31	SMARCE1	EEF1G	MORF4L1	NARS
KIT	MED16	NUP93	MCM3	PRMT5	CHD7	SETX	WDR61		PER1	NCL	RYBP	RYBP	PKM2	RPLP1	RING1	RFC5
GATA6	MECP2	FXR1	FIZ1	YAP1	DIDO1	ARID3B	MAK16		PER2	POC1B	POLR2A	POLR2A	SUMO2	SND1	TRIM28	NOP10
MAX	NCOR2	POGZ	WDR5	RUNX2	EIF6	DUSP1	RQCD1		CUL4A	SF3A1	RBBP4	RBBP4	PARK7	KIF4	PCGF6	COPS3
NKX2-1	HOXB8	EP300	NUP188	RAD21	NOL6	ZFP462	MAD2L2		CDH2	WDR5	PTCD3	PTCD3	CTCF	TRRAP	BCL10	RPL24
GTF2E1	DHX9	PML	DDX47	RANBP2	DDX27	SALL3	RPS24		RUNX2	CDC23	AP3B1	AP3B1	TARDBP	CSNK1E	CDH2	SRP68
WHSC1	NCL	MCM3	POLR2H	SIX1	NVL	ZBTB2	MCM2		MAPK14	CDH2	NONO	NONO	GNB2	FBXO32	DYNC1I2	SMC6
GTF2A1	SIN3B	FIZ1	CUL4B	PPP1CB	TEX10	MBTD1	SKIV2L2		DOK1	RUNX2	RAC2	RAC2	PPP2CA	TUFM	CYLD	RAE1
CTBP1	PPARA	WDR5	THOC4	ATF4	INTS1	EID1	PSMB1		DNMT3A	NR0B2	MRPL43	MRPL43	CD2AP	MDM2	SPRY4	RRP12
SFPQ	GATA6	NUP188	HADHA	YWHAE	RPL23	CDK9	SAE1		MAPK8	CBX3	ACTG1	ACTG1	TRIM63	CUL4A	RIF1	REV1
BCL2	ERCC8	KRT76	UBE2N	TGFBR1	CEBPB	IRF5	MECR		HSPA9	BCL2	CSDE1	CSDE1	NFE2L2	PML	TRRAP	RFC4
KAT2B	CREB1	DDX47	CHD7	XPO1	TOP1	MNT	FCF1		CLTC	HAUS1	AI837181	AI837181	CTNND1	RPS26	STAG2	RPLP1
RING1	NFKB2	EPS8	DIDO1	PBX3	MITF	PHF12	DLD		PABPC1	OGT	EEF1A2	EEF1A2	L3MBTL2	SRSF1	ISL2	RFC1
MED16	JDP2	POLR2H	EIF6	EPS15L1	2610301G19RIK	CCNT1	EED		KDM2B	RANBP2	PCNA	PCNA	DDX5	SUZ12	PDS5B	PPP5C
YWHAB	YWHAB	CUL4B	NOL6	ATM	CSE1L	COPS7B	DTL		SOX2	CD40	DIMT1	DIMT1	HOMER2	CNOT1	MGA	CAND1
IRAK1	SMC3	THOC4	DDX27	UHRF1	MAK16	SNRNP200	PSMB2		SMARCE1	ATM	SND1	SND1	IGHMBP2	CDKN2A	SPRY1	DDX47
SRY	TARDBP	HADHA	NVL	PIK3R1	PWP2	CWC15	SIN3A		NONO	PLEC	DYNC1H1	DYNC1H1	INPP5D	CCT5	SPRY3	RPL21
CITED4	FBXW7	CHD7	TEX10	NUP107	NOL10	RMI1	TOP3A		MIS12	RPS3	SMARCA5	SMARCA5	HDAC3	GNB2	IFT88	NOP14
ZFP292	SERBP1	UBE2N	INTS1	GTF2A1	BOP1	NFKBIB	EPS15L1		PARK2	LDB1	PPP1CC	PPP1CC	SP1	CEP290	YWHAB	ERCC3
TGFBR1	NFKBIA	DIDO1	MLLT4	JARID2	WDR3	MBIP	POLD2		CTBP2	E2F1	NPHP1	NPHP1	HAUS4	MCM5	CUL5	COPS6
NUP214	GRB2	EIF6	NPM3	SSBP2	IMP4	TAF1A	PES1		VIM	PCNA	SERBP1	SERBP1	HSPB1	MSH6	NUP188	FZR1
ITPR1	PHB2	NOL6	STAG2	MBP	FTSJ3	TAF1C	BYSL		ASAP1	HNRNPF	E130012A19RIK	E130012A19RIK	VPS18	DBT	DNMT1	PI4KA
MECP2	SSBP2	DDX27	MAP2K1	CITED4	CEBPZ	TOP3A	POLR1E		MTA2	TCEB1	GSK3B	GSK3B	DAB1	OBSCN	GATA1	SMC2
REST	SUFU	NVL	HNRNPA1	SHPRH	RBM19	NDN	CFL1		CPNE4	PARK2	HSPD1	HSPD1	HAUS1	RPL4	CSNK1E	USP14
YY1	NUP214	TEX10	MAPK1	ESRRA	TBL3	ASH2L	NUF2		NR0B2	IKBKB	PSMC1	PSMC1	VPS9	DIDO1	CDK4	SUGT1
CREB1	NRIP1	INTS1	DDX21	FMN1	DDX56	JAK2	IK		TLR4	EIF3A	MRPL15	MRPL15	ZWINT	PTK2B	PSEN1	NDC80
ATF4	BCL2	MLLT4	IK	IRS1	NOC4L	OGT	PWP2		TLE6	SFPQ	DOCK2	DOCK2	DCTN1	SOX2	GRIA1	PAF1
EHMT2	CTBP1	NPM3	TUBGCP2	CRY1	RBM28	ZFP110	POLR3F		H3F3A	SIRT2	MYO1F	MYO1F	NKX2-1	NUP214	NDEL1	CCNH
CBX2	CBX2	DLG2	PCGF1	IQCB1	PAPD4	HSPA1B	NEK2		SUFU	RNF41	MRPL28	MRPL28	TLN1	IGF2BP1	SMARCA5	GLUD1
NFKBIA	CDC16	SFRP2	CTNND1	RBM39	DDX19A	UBE2I	DNAJB11		IKBKB	COPS5	PPP1CA	PPP1CA	PCNA	CDC5L	IKZF1	SRP72
YAP1	IRAK1	STAG2	UBE4B	CSNK2A1	RBM5	HIST2H2AC	SMARCD1		KIT	KPNA2	TRAF6	TRAF6	WNT3A	PTGES3	NUP214	HYOU1
NFKB1	MYST1	SFRP1	SNCA	MCM6	INTS3	LEO1	NUP37		RAC1	MAPK8	KDM1A	KDM1A	GATA4	GNL3	STAT5A	PSMC3
NRIP1	HOXA1	WNT3A	NUP155	SMC6	SLTM	TRIM35	NOL10		COPA	CBLB	RAD21	RAD21	SMAD1	DAB2	HSP90AA1	PPP2R1A
PURA	NUP188	DKK1	MARK2	CFTR	ISG20L2	CBX8	IMP3		RBBP4	BCL7B	MTDH	MTDH	RAI14	SRSF3	DSK2	RPL11
PKNOX1	MIS12	HNRNPA1	EZH1	CBLB	DDX51	SUDS3	HSPA4		RBX1	CEBPA	PRPF8	PRPF8	TSG101	RUVBL2	DNMT3A	PIN1
MEIS1	CBX5	DDX21	CBX8	SIN3B	DHX36	CTNND1	CSE1L		CTCF	STAT1	WHSC1	WHSC1	PLEC	ABCF2	ACTL6A	TBCD
ANAPC1	SMAD5	IK	PRKAA1	PKNOX1	KIF20B	EHMT1	MCM6		TCEB2	PRKAA1	SPNA2	SPNA2	SMC3	CBL	SGCA	DYNC1H1
CSNK2A1	MTF2	TUBGCP2	TRIM35	HOXA9	CLK3	EIF2C2	MRTO4		CD2AP	C1QBP	PABPC5	PABPC5	PRSS1	PIK3C2A	NR0B1	CAPZB
ANAPC5	ATM	KRT17	HUWE1	SFPI1	RBM8A	LMX1B	PSMA6		YWHAG	KDM1A	OGT	OGT	AR	HCFC1	GATA4	SMARCA5
SMARCD1	ZFPM1	PCGF1	IARS	ATF2	HNRPLL	DNMT1	GTF2H2		MYST1	SSBP4	RUVBL2	RUVBL2	CKAP5	NFE2	ITSN1	RAD23B
RANGAP1	RPS3	UBE4B	PRPF6	CBX5	DDX47	TCF4	PSMA1		COPS5	CDC42	HNRNPK	HNRNPK	NEDD8	HNRNPM	SPRY2	NHP2
NUP188	SYNCRIP	NUP155	TFIP11	ZFP292	DMAP1	MYBBP1A	DRG1		PAFAH1B1	MAPK14	EIF3C	EIF3C	CTTN	RPS14	PCGF2	XRN2
CNOT3	PCBD1	MARK2	UPF1	TRIM69	NFATC1	PRNP	RSRC1		PAX6	FYN	YWHAG	YWHAG	FLNA	SOD1	MLL2	EEF1G
PABPC1	MEIS1	TUBB5	XRCC1	RAN	UPF1	CTBP1	ZW10		PXN	UBE2N	NEDD4	NEDD4	CHRDL2	RPL12	USP2	XPC
ASH2L	PURA	EZH1	CPSF2	FANCD2	XRCC1	AHI1	MCM4		E2F1	TUBG1	RFC1	RFC1	ITGB1	KPNB1	GRIN2C	POLH
MTF2	ARID1B	CBX8	CPSF1	HOXB8	CPSF2	PIAS1	GNL2		DVL1	RAC1	DDB1	DDB1	FGFR2	DCTN1	COPS6	MRPL12
RYBP	CITED4	PRKAA1	SYMPK	HNRNPC	CPSF1	TCEB1	POLR2E		DMD	PDS5A	CBX3	CBX3	AF251705	HADHA	DPF2	IPO9
NFKB2	DNMT3B	TRIM35	FRG1	EYA1	SYMPK	SSRP1	POLR2C		DVL2	GATA4	DYNLL1	DYNLL1	IFT57	RPLP2	RMI1	PRUNE
SGOL2	SALL1	HUWE1	RPN2	GTF3C6	FRG1	COPS3	CLPX		CDC5L	SUMO2	MRPL12	MRPL12	VIM	RELA	HAUS6	BECN1
RXRG	DPF2	IARS	PSPC1	ERCC3	RPN2	MBD2	POLE		ANAPC1	NSUN2	EIF3L	EIF3L	PARP1	HIST2H2AC	ASH2L	NAA50
HIST2H2AC	YAP1	CEP290	GTF3C1	CSRP2BP	PSPC1	NKX3-2	ALG2		OGT	MED16	TUBB4B	TUBB4B	SPNA2	EIF2S1	ITCH	RPS25
GMEB2	USP2	UPF1	RAN	SOX8	RBM39	PPIE	ANAPC11		CEP76	AP2B1	MRPS26	MRPS26	TLR4	HIST1H1C	TET1	UBA1
RPL4	CDC23	XRCC1	EIF2S1	STAT1	RPSA	POLR1E	BOP1		C1QBP	RBX1	LPXN	LPXN	UBE2N	RPL7	TOP3A	TNPO1
PHB2	MORF4L1	CPSF2	YWHAB	CREB1	RPL5	ASCL3	D19BWG1357E		ATXN3	HDAC4	MAPK1	MAPK1	HSPD1	XPO5	PDS5A	CSNK2A1
PIN1	ATF2	CPSF1	TET1	NEK9	RPS25	MORC3	SMARCA4		CUL5	BTRC	EEF2	EEF2	CDC42	PBRM1	CDCA5	GSK3B
TIMELESS	THRB	SYMPK	TNPO1	SMARCA2	RRP12	STAT3	SMC4		WDR5	SERBP1	KPNA2	KPNA2	HRAS1	PLCB1	RUVBL2	ATG5
MYC	HDAC5	FRG1	STUB1	NFKBIA	NCOA3	SP1	LIG1		ACTG1	CAPZA1	PSMD3	PSMD3	ITPR1	ILF3	SIN3B	NAA20
DHX9	HNRNPF	RPN2	GATAD2B	SUMO2	PCGF1	TNFAIP3	POLR2G		JARID2	NR0B1	EEF1A1	EEF1A1	CRK	RPS27L	PCGF1	ANAPC1
SIX1	RAI14	PSPC1	LMNB1	RUNX1T1	RPLP0	SFPQ	KAT5		BCL7B	PAX6	PPP2R1A	PPP2R1A	PLXNA1	RRAS2	DCTN5	RPL22
ATF2	SHC1	PRPF6	XPO1	XRCC5	HNRNPF	AURKB	WDR3		ARID1A	PRKACB	DNMT3A	DNMT3A	KIT	RPL22	NPLOC4	NUP85
BAX	BUB1	TFIP11	EP400	MEN1	EIF3G	NCL	IMP4		GM9174	RXRA	ILF3	ILF3	CACYBP	RPL14	WAPAL	NUDT5
THRB	RXRG	GTF3C1	SNRPD1	TET1	RAN	LEF1	SF3A3		MED16	TLR4	KRT1	KRT1	MTA1	ELAVL1	KIFAP3	DCTN4
IKBKB	DLX5	RAN	NKRF	HSPA9	SSB	SIRT1	MCM7		PDS5A	DNM1	AP2B1	AP2B1	PPARG	SMARCD1	KIF3B	ALG2
TCF4	RBM39	EIF2S1	PRKDC	RHEB	ANP32B	UHRF1	RAD21		RBBP7	DNMT3A	RANBP2	RANBP2	ENO1	MAD1L1	LMB1	PDS5B
DNMT3B	PPARGC1A	YWHAB	DNM2	LIN54	RPL3	DTL	SMC2		CPNE1	EEF1A1	HDAC2	HDAC2	UBB	MYO1E	ERCC6L	PPP2R5D
PPARD	TLE1	TET1	PTGES3	CPNE1	RPL10	CCND1	POLA1		TUBA1B	ITCH	PHC1	PHC1	DPYSL2	RAD23B	MZT2B	TUBGCP2
ZFPM1	PIN1	TNPO1	BAZ1A	AURKA	PDS5A	CTBP2	SHPRH		ENO1	NACC1	CEP290	CEP290	SYP	NFKB2	TUBGCP4	FBL
DLX1	SMARCC2	STUB1	DIMT1	ATXN3	WDR33	GRIN2B	TMF1		CD40	CUL5	MTA3	MTA3	SHC1	DDX17	TUBGCP5	ORC5
ERCC8	MAX	KRT9	RRP9	POU2F1	ZCCHC8	EPC1	CHMP5		CEBPA	MKI67	KDM2B	KDM2B	IRF7	PHC1	TUBGCP6	PTGES3
AKT1	KIT	GATAD2B	SP1	SMARCB1	CCNE1	KIT	ZC3H15		RHOA	HIST2H2AC	CLTC	CLTC	MYH9	RANGAP1	SPC25	RPS27A
MAPK8	HSPA9	LMNB1	ERCC3	GRB2	IKZF1	SMARCB1	LUC7L		CBX3	RUVBL2	PHB2	PHB2	BUB1B	ESRRB	SGCD	TUBGCP3
NOTCH1	TET1	XPO1	RBM39	IRAK1	MAX	CTCF	SRP68		SSBP4	RPL4	YWHAB	YWHAB	CEP170	JARID2	PIAS1	GTF2E2
ABL1	MAPK14	EP400	TOP1	LGALS3	RPS24	DDX5	FTSJ3		FBXW7	ANAPC7	HIST1H1C	HIST1H1C	CEP350	ACTN4	EHMT2	MRPL43
XPO1	ZWINT	SNRPD1	KRT8	PAFAH1B1	CDK4	NFATC1	PPAN		ITPR1	ATP5A1	KPNB1	KPNB1	LIN7C	RPS27	YWHAG	RPL32
CDC27	HCFC1	NKRF	PLK1	RBBP7	HNRNPA0	COPS8	PRKDC		SOD1	SMARCB1	TRRAP	TRRAP	SFPQ	PAX3	PRKAA1	PRKCSH
GPS1	CEBPB	KRT42	CSNK2A1	RAG1	E2F1	PRPF19	POLR1A		BTRC	RIPK1	TCP1	TCP1	FOS	NSF	LEO1	ADRM1
ANAPC7	NACA	KRT15	PCGF5	LPXN	FUS	CRNKL1	NUP62		HDAC4	ZBTB16	BAX	BAX	FCHO2	EWSR1	HSP90AB1	NUP160
KAT5	GMNN	TUBA1A	PFN1	NUP88	RAD50	DUSP3	CEBPZ		PRKACA	ZFP42	MSH6	MSH6	PPP2CB	ACTN1	PSEN2	SNRPB
RBM39	TAL1	PRKDC	SET	EDC4	SF3B3	GBP2	RFC1		RXRA	SYNCRIP	FLNA	FLNA	TPM1	XAB2	DLX1	SEH1L
NUP88	NFKB1	DNM2	POLD1	PRKACA	WWP2	E2F6	DUT		GATA4	RAI14	SFPQ	SFPQ	LIPC	CCT8	HSPA1B	COPS7B
TARDBP	RUVBL2	PTGES3	2610301G19RIK	EMX1	NSD1	PABPC4	FBXO5		BAX	HNRNPH2	SKP1A	SKP1A	CEP72	RRP12	INPP5D	OLA1
STAG2	TNFAIP3	BAZ1A	CSE1L	BCL2	MKI67IP	BTBD10	PPIG		STAT1	PXN	MATR3	MATR3	ATXN3	BMI1	NCOR1	VPS26A
CRY2	EP400	DIMT1	MAK16	JUNB	GSC	TAF1B	TSG101		FYN	KIT	BMI1	BMI1	PRKACB	USP21	YWHAH	ORC2
UHRF1	XPO1	RRP9	PWP2	TNFAIP3	TCEB1	TLE4	PPP2CB		AKT1	RPS27A	EIF3A	EIF3A	ZW10	PCNA	PBRM1	SEC22B
UBTF	ITCH	SP1	NOL10	HESX1	SALL1	CCT5	IPO5		NR0B1	AURKB	PTGES3	PTGES3	TTC21B	COPA	LIN7C	RPS16
NCL	ITPR1	ERCC3	BOP1	TRIM35	TET1	RANGAP1	TSR1		SOX10	DCTN1	SMC1A	SMC1A	CEBPB	MTA3	CHUK	GCK
MORF4L1	CDKN1A	RBM39	WDR3	TSG101	HNRNPM	NFE2	RPS10		ANAPC5	EP400	ICT1	ICT1	MAP3K7	NDN	DVL3	PPIE
ARID1B	MYC	TOP1	IMP4	ITSN1	RAD23B	WWP2	RRM2		DCTN1	CEP76	MRPL22	MRPL22	SNW1	SIN3A	SOX2	PHB2
SHOC2	PPARD	PLK1	FTSJ3	NFKBIZ	EIF3L	PPP2CB	SLU7		SIRT2	DVL2	CCT2	CCT2	PRKCSH	CCT6A	FBXO32	SOD2
GLI2	PRKCZ	PRKCB	CEBPZ	ABL1	DDX17	SMARCD1	RANGAP1		ANAPC7	MBD3	EIF2S1	EIF2S1	UBTF	MMS19	COPA	IGHMBP2
USP2	CCNE1	KRT77	RBM19	ERBB2	STAT1	EYA1	CCNC		CNOT3	HNRNPK	CCT7	CCT7	FYN	USP9X	HOMER1	KARS
PPARGC1A	SHOC2	PCGF5	TBL3	ZBTB3	RUNX2	DYNC1H1	BAZ1A		FCHO2	ANAPC5	MYH9	MYH9	PHB2	MAP2K3	UHRF1	POLK
TLE1	UBTF	CSNK2A1	DDX56	LIMK1	CBX8	UBE4B	NUP188		NCL	AKT1	MAD2L1	MAD2L1	COPS2	RPL27	SMARCE1	RRP9
TET1	CRY2	NSF	NOC4L	FANCC	WDR5	XAB2	RAD50		PCBD1	TCEB2	HCFC1	HCFC1	BRCA1	HNRNPA0	COPS8	XPNPEP3
SERBP1	NOTCH1	PRKAR2B	RBM28	NEDD8	CSNK2A1	SNRPD1	MDH2		ZBTB16	IQGAP1	PBRM1	PBRM1	RYBP	SMAD4	PARP1	RRM1
DLX5	NUP88	DSG1A	PAPD4	ZFP473	HNRNPC	CBX7	LUC7L3		MKI67	JARID2	CNOT1	CNOT1	EGFR	PCBP1	UFD1L	TRRAP
SERTAD1	HNRNPH2	POLD1	DDX19A	UBE2E3	TRIM25	ZFP446	PFDN5		CBLB	NCOA1	CAPZA2	CAPZA2	MKS1	MEN1	NTRK1	TBP
ATF7IP	NUP98	2610301G19RIK	RBM5	COTL1	RPS9	HDAC6	BUB1		PLEC	CTNND1	TARDBP	TARDBP	MYH10	CUL1	CREBBP	RSL1D1
TRIM69	GTF2A1	CSE1L	INTS3	RERE	HNRNPA2B1	PPARG	RBM39		LDB2	NEDD4L	CCT4	CCT4	FLNB	NUP188	HDAC3	TCEB1
CPNE1	NSUN2	MAK16	SLTM	UBE2W	MARS	EIF3A	NCAPD2		ITCH	SPNA2	RPS27A	RPS27A	TUBB3	ERH	TRAF3	EIF5A
ANAPC2	ZMYM2	PWP2	ISG20L2	NFATC3	RARS	STAT5A	CLP1		NACC1	MAP3K1	PPP2CB	PPP2CB	IKBIP	CCT3	DLG3	AP2M1
GLI3	NR3C1	NOL10	DDX51	GMEB2	REST	RUVBL1	HMBS		KPNA2	FBXW7	HNRNPA1	HNRNPA1	CATSPER1	DNM1L	PPP2CA	USP7
EYA1	FYN	BOP1	DHX36	FAM175B	DIMT1	SF3B1	RBM19		SSBP2	SSB	VDAC3	VDAC3	FGF2	EIF3A	TCF12	MSH2
CCNE1	SF1	WDR3	KIF20B	FBXW7	ZMYM2	RPL5	UPF1		GSK3A	CCND1	SPNB2	SPNB2	SERPINA1A	TJP1	RAF1	DDX39B
MYB	RIF1	IMP4	CLK3	PIAS1	NCAPD2	SIX1	PSMD9		PSEN1	ZWINT	TRP53	CDC5L	RGS9	VDAC2	CDKN1B	GTF2E1
SRF	SERTAD1	FTSJ3	RBM8A	CARM1	PAK2	ERBB2	CPSF3		CRKL	CTBP2	CDC5L	TRP53	SOD1	RPS5	APC	GAR1
TNFAIP3	KAT5	CEBPZ	HNRPLL	DHX9	SNRPD1	TFDP1	CDC40		MYC	SMARCA5	HELLS	HELLS	KIF23	RPL7A	MTA3	TAZ
ID3	DMAP1	RBM19	DMAP1	MYOCD	HSPH1	SMAD5	KIN		NOTCH1	CTCF	SRP19	SRP19	MPRIP	RPL27A	PSMA2	CUL4B
TAL1	SP3	TBL3	PCBP1	SERTAD1	CTBP2	ZBTB16	SRP72		AR	MIS12	CAPZB	CAPZB	AKT1	RPL18	DTL	MSH6
FYN	TRIM35	DDX56	SNRPD3	ARNTL	RPS14	YWHAB	SSB		DLG1	ANAPC1	STAT3	STAT3	SHH	COPB1	NDN	EIF4G1
CEBPB	UBE2N	NOC4L	STK38	TBX21	IARS	PSMA2	NUP214		RIPK1	BAX	PFN1	PFN1	MYBBP1A	CDK4	PPP3CA	TUBG1
SALL1	ATF4	RBM28	EIF3L	MECP2	STAT5A	POU2F1	PSMA5		EMX1	DNAJA1	PRKDC	PRKDC	MAP2K1	MPRIP	GRIA2	SF3B2
PHC2	GMEB2	PAPD4	CCAR1	CAND2	SMARCA1	ATF4	EIF2B5		CHUK	CRY1	CAPZA1	CAPZA1	PCDH15	ITPR1	ACTG1	ORC3
NKX2-5	MYB	DDX19A	CBLB	KDM2B	HNRNPD	SYNCRIP	NIPBL		PBX3	CDC27	PCGF6	PCGF6	MIS12	CNN3	DNMT3B	ICT1
MSX1	MIXL1	RBM5	EIF3G	NUP214	HUWE1	SMARCC2	IPO7		RPS3	EMX1	RANGAP1	RANGAP1	SMC5	TPI1	MARK3	BRAP
OTX2	PRMT1	INTS3	FANCD2	IQGAP1	RPS3A	NGLY1	SF3B5		NUP98	TRAF3	DNMT3L	DNMT3L	COPA	PDS5A	ZFPM1	MAD1L1
PRMT1	KAT2A	SLTM	SMARCB1	RAD18	CARM1	BRCA1	POLR2J		CDC27	GM9174	TPM1	TPM1	CANX	RPL5	SCMH1	GCN1L1
CCNB1	SMARCD3	ISG20L2	FUS	MAPK8	SUPT5H	YWHAE	PSMB3		EEF1A1	SUFU	RUVBL1	RUVBL1	NCL	AHCTF1	MLST8	RAD51
NR3C1	STAG2	DDX51	KPNA4	NFKB1	CBL	PCNA	SND1		MAD2L2	CLOCK	ORC1	ORC1	ASH2L	SF3A1	WHSC1	YEATS4
CDKN1A	LDB2	DHX36	SUMO1	GTF2B	EIF2S1	SET	NOP10		BUB1	ARHGEF7	GAPDH	GAPDH	CUL4A	PSMD11	VPS16	GPI1
RUVBL2	ID3	KIF20B	PDS5B	CCDC101	UBTF	PPP1R10	NOC3L		ACTR1A	ATXN3	SUZ12	SUZ12	CASP3	EP400	HAUS7	DCAF7
FZR1	MITF	CLK3	EIF3A	ERCC8	CAND2	AES	PWP1		UBE2N	MYC	CTNND1	CTNND1	PRKDC	NOP14	SUZ12	HSPA8
LEO1	WWP2	RBM8A	NOP2	YY1	COPS8	COPS2	USP39		KDM1A	CRKL	CPSF6	CPSF6	IRS1	1110037F02RIK	MAPK13	TOP1
NUP107	ANAPC5	HNRPLL	CFL1	SHC1	GATA6	AXIN1	PRPF3		EPS15	SMARCD1	PSMC2	PSMC2	PARK2	LAS1L	CEP290	FARSB
HSPA9	MAPK8	DMAP1	NXF1	ZSCAN2	EIF5A	ACTR1A	CHAF1B		SFPQ	EPS15	HYOU1	HYOU1	EPS15L1	ZFP326	WNT1	TIPIN
COPS6	ABL1	PCBP1	EEF1A1	IRF7	TOP2A	HSPA5	STAG1		DNM1	ACTR1A	GATA4	GATA4	DVL2	MYEF2	HELLS	RPS6KB1
TCEB1	NKX2-1	SNRPD3	EIF5A	TCF4	RHEB	YY1	PCNA		CCDC64B	RAD21	CTCF	CTCF	UBA1	NHP2L1	EFTUD2	PAFAH1B1
SF1	GLI2	STK38	MORC3	CDH2	GLI2	TGFBR1	MPHOSPH10		CLOCK	UBB	DDX21	DDX21	ARRB1	CCT2	BIRC3	XRCC6
ATXN3	BAX	RAP1A	TUBG1	RXRG	STAG2	CDKN1A	COTL1		HNRNPF	DLG1	SMC3	SMC3	CSNK2A1	RPL23	RNF11	DAP3
SMARCC2	MLL2	PRKCC	CEP290	NR0B2	PAX6	MDM4	POLI		SUMO2	CD2AP	JARID2	JARID2	SOX2	CTNNA1	COPS3	NXF1
C1QBP	PPP1CB	DLGAP1	TPT1	MMS19	GATA3	ASCL1	DDX54		TRAF3	RPLP0	CCT3	CCT3	SMARCB1	DNM2	MYOD1	EEF1B2
POLR2I	C1QBP	SHANK2	AEBP2	WHSC1	EP400	TRIM28	ABT1		ZFP42	PAFAH1B1	RPGRIP1L	RPGRIP1L	CBX3	RPL3	CHD4	GMPS
EP400	ANAPC7	EIF3L	NUMB	FGFR1OP	KPNA4	BCL2	ATXN3		AURKB	CDC5L	CTTN	CTTN	BMP4	RPL18A	9830001H06RIK	CACYBP
KAT2A	TCF4	CCAR1	HNRNPA2B1	SFPQ	LBR	POLR1B	SRRM1		CEP170	RPL11	EHMT2	EHMT2	TUBG1	RPL32	FOS	MUS81
SYNCRIP	IKBKB	CBLB	SMARCE1	SMC1A	MSX2	PAX3	ITPR1		SMARCA5	ARNTL	CCT5	CCT5	HCFC1	ANP32B	ZAP70	DCTN2
DPF2	TRIM24	NOS1	HNRNPC	NRIP1	DDX21	GLI3	SMARCB1		SMARCB1	CPNE4	MOV10	MOV10	NCOR1	RPL10	MAP3K1	RBBP4
HNRNPF	TOP2A	NPM1	GATA1	RMI1	PSMC2	LASS2	GAR1		GMNN	LEF1	PPIA	PPIA	CCAR1	HSPH1	NGFR	ANAPC5
ITCH	HOXA2	EIF3G	ANXA5	SP2	EZH1	SOD1	RPS25		PFN1	SOD1	MAD1L1	MAD1L1	RAN	HUWE1	PHC2	DCTN6
HCFC1	SETDB1	PTK2B	RAD50	SUFU	EIF3A	ITCH	GTF3C3		CTNND1	LIMS1	MRPS22	MRPS22	SMC6	TRIM35	TUBB4B	AP1B1
CASC5	DDX21	FANCD2	MYH9	NACA	SF1	PLK1	SET		RAF1	NUMB	MSH2	MSH2	GLI2	ACTR3	NUB1	COPS8
PRKCZ	CCNB1	RPGRIP1L	RPS10	UBP1	CDKN1A	PML	TOP2B		HIF1A	PSEN1	SUPT16H	SUPT16H	TRIM71	PPIA	RXRA	HIRA
NACA	GLI1	SMARCB1	EIF3K	ANAPC7	NXF1	PRKDC	NUP88		NCOA1	PFN1	RBM14	RBM14	NR5A1	RRP9	CUL4A	WARS
MIXL1	PHC2	FUS	NEK9	RPL4	TBP	MATR3	ATP6V0A1		LEF1	CSNK2A1	CBLB	CBLB	ACTN1	LIG3	ILF3	PRDX5
TP53	CIITA	KPNA4	MYOD1	STAT5A	PDS5B	MSH2	UTP20		VPS18	COPA	UBE2N	UBE2N	ARID1A	KIFC1	EIF2C2	NGLY1
RAI14	CDK6	SUMO1	RPS3A	COPS2	THRAP3	RFC5	GCH1		RUVBL2	ITPR1	PDS5A	PDS5A	NR0B2	INVS	AQR	DDX42
RPS3	PCGF2	PPP2CA	HNRNPD	MLLT10	PRPF19	RFC4	TARDBP		RPL4	ASH2L	ERH	ERH	GAPDH	RHEBL1	AEBP2	TMEM115
PPP1CB	BCLAF1	PDS5B	CRNKL1	NR5A1	SOCS1	ILF2	CPSF2		NSUN2	HSPA2	COPB1	COPB1	RUVBL2	RPSA	SGTA	MRPS9
VEZF1	UHRF1	EIF3A	NUP107	HIST2H2AC	WIZ	SUPT16H	XRCC6		SMC3	CHUK	IGF2BP1	IGF2BP1	TRP53BP1	APEX1	VPS29	DDX27
SETDB1	TCEB1	NOP2	SETX	RYBP	TSR1	RBM14	SMC6		GPS1	NOTCH1	VDAC1	VDAC1	MAPK8	RPS23	2210018M11RIK	GARS
SP3	GPS1	CFL1	PRPF19	BCLAF1	NOP2	SUPT6H	NCAPH		CSNK2A1	TNFAIP3	FLNB	FLNB	IFT46	RPS24	ZFP462	NUP133
MAPKAPK2	MEIS2	NXF1	SUPT5H	PBX4	STK38	NUP93	FBXW7		DCTN2	KSR1	GRIN1	GRIN1	RPS3	HNRNPA2B1	L1TD1	MRPL49
PCGF2	NR1I3	EEF1A1	PRDX1	SUDS3	RPS10	ZFR	IKBKAP		RAD21	AR	AP2M1	AP2M1	STAT1	HSPB1	CHORDC1	DCTN1
HNF1A	PPP2CB	EIF5A	MGA	STAG2	SMC4	IGF2BP1	HEATR1		STAG2	CSF1R	MARK2	MARK2	PPP1CB	MYD88	PROP1	SEC61A1
MITF	MSX1	MORC3	EFTUD2	FLNA	MRE11A	PCGF5	STIP1		EP400	MAP2K1	RAC1	RAC1	GNAI3	COPB2	PTMA	TIMELESS
GLI1	GTF2E2	TUBG1	AQR	ZMYM2	MCM6	NUP155	UBE2N		CRY1	SGOL2	DNMT3B	DNMT3B	LIN54	CDKN1A	FBXW8	CTPS
CCNA2	CCND3	TPT1	ACTL6A	SUPT5H	ZFP219	CUL4B	ANAPC13		SIN3B	SOX10	MYH10	MYH10	PER1	GNAI2	NFE2	ETF1
CHUK	ANAPC1	AEBP2	RPS7	EHMT2	TNFAIP3	CHD7	SMC5		UHRF1	SHARPIN	RING1	RING1	GMNN	RPS7	DOK1	ASNA1
CDK6	GTPBP4	HNRNPA2B1	TCEB1	RANGAP1	TPT1	DIDO1	ESD		AP2B1	RYBP	ZFR	ZFR	GTF2E1	CASP3	PBX1	FEN1
TNFRSF1A	NKX2-5	HNRNPC	LBR	AHR	PRUNE	EIF6	GTF2H3		RAI14	DVL1	SF3A1	SF3A1	RNPS1	HSP90B1	SRSF3	COPS7A
CCND3	GATAD2A	SMARCE1	RPSA	BMI1	KPNA1	NOL6	GINS1		SGOL2	PURA	CUL1	CUL1	SUPT5H	HNRNPL	KEAP1	VPS33B
STAT5A	RPL6	TUBA4A	DHX15	CCAR1	SNRPD3	DDX27	SMARCC2		ARNTL	GZMB	TUFM	TUFM	KDM1A	RPS25	PXN	PDCD6IP
MLL2	HIST1H1A	ANXA5	HNRNPUL2	PDS5A	CACYBP	NVL	BAZ1B		CBX5	PHB2	EEF1B2	EEF1B2	CLP1	HK2	CD2AP	DERL1
HOXA2	GLI3	GATA1	SF3B3	TUBA1A	MORF4L1	TEX10	SPC25		MAP3K1	CPNE1	FUS	FUS	MAP2K3	KIF11	PLK1	IARS
MYOCD	MAPT	MAP2K2	TRAF6	TIMELESS	SSBP3	INTS1	TBL3		NPHP3	ASAP1	AP2A1	AP2A1	PDS5A	LRRC40	CAPZA2	DTYMK
CREB3L4	TP53	RAD50	SPNB2	DLX5	TSG101	DMAP1	AATF		SOX8	ARID1B	RAN	RAN	JDP2	SMCHD1	CUL7	CHORDC1
NR5A1	HOXC12	EIF3K	THRAP3	ATF7IP	SLC2A1	HNRNPA0	CSTF3		MAPK3	MYH9	SF3B1	SF3B1	SLC34A1	NUP93	VPS35	EIF4E
PRKACB	RPLP0	NEK9	MCM7	AP2B1	PRMT5	SUPT5H	GINS4		CCND1	PCBD1	KRT10	KRT10	NUMB	NFE2L2	COPS4	ATP5B
CTR9	CDC27	MYOD1	KPNA1	RFPL4	DDX24	LBR	ATRX		SERBP1	SFPI1	POLR2B	POLR2B	SIN3B	VAT1	LRP1	ELP3
RAN	GNL3	HNRNPD	OLA1	SNW1	PATZ1	ZFP219	UTP18		CEP55	EPRS	SMARCD1	SMARCD1	NAP1L2	AR	RNF31	ANAPC4
GTF2E2	RPL5	CRNKL1	HDLBP	LEF1	PIK3C2A	PRUNE	ASCC3		HIST2H2AC	RPLP2	IGHM	IGHM	NUP88	PAICS	REST	PHGDH
EEF1A1	OTX2	NUP107	RPL9	TP53	CEBPA	DDX18	TAF10		CITED4	YY1	ACTR1A	ACTR1A	AHNAK	SUPT5H	GSK3B	AP2A2
TOP2A	FZR1	SETX	SNRPG	HNF1A	GATA1	BAZ1B	MDN1		TSG101	SLC25A3	TUBG1	TUBG1	IGFBP7	KIF5B	PARD6A	EEF1A1
DMAP1	CPNE1	HOMER2	KPNA6	CTBP1	CRNKL1	IPO9	POLR2D		SSB	PHC1	PCBP1	PCBP1	CDC5L	PCGF2	NFKB2	DDX17
MAD2L2	HNRNPM	PRPF19	REST	BTRC	ARNTL	APRT	RNF10		NDEL1	ZFP292	PDCD6IP	PDCD6IP	ATM	BCLAF1	PPP1CC	AMFR
NUP62	HNRNPK	EFTUD2	IKZF1	MAP2K1	KIT	XRN2	CCNH		APH1A	STAG2	CNN3	CNN3	SMARCD1	NOL10	SP3	POLD1
PPP2CB	ACTL6A	AQR	CHCHD3	GNAI2	EFTUD2	PRKAG1	NVL		MAP2K1	SLC25A5	CCT6A	CCT6A	RGS7BP	MTF2	NUP88	NSA2
UBE2N	TIMELESS	SUPT5H	WAPAL	SOX15	AQR	DHX15	APEX1		DNAJA1	YWHAQ	LIG3	LIG3	GNAQ	PTBP1	VPS9	RFC2
ANAPC13	RPL23	JUP	SMAD3	HIRA	ATF2	VPRBP	NHP2		LIMS1	HNRNPM	FAR1	FAR1	GRIK1	RHEB	RPTOR	MYBBP1A
DDX21	POLR2I	MGA	NDUFA13	PURA	NACA	SNRPG	CNOT3		NUMB	RPL7	KRT8	KRT8	WNT11	CSE1L	ATM	LARS
MAPT	COPS6	TCEB1	HIST1H1E	GLI3	SF3A3	CHD5	TAF6		INSR	EIF4A1	EIF3I	EIF3I	MYO5A	ACTC1	DHX9	RPS8
BCLAF1	CCNA2	LBR	IPO9	PHC2	GATAD2B	CAPN2	PPIL2		MYH9	KAT2B	GSN	GSN	CDK4	TFCP2L1	EEF1A2	NAT10
EPC1	TRRAP	ACTL6A	NSD1	ZFP110	CFL1	SART1	DDX46		LIN7C	PRMT5	HSP90B1	HSP90B1	MYB	SH3KBP1	EPS15	IQGAP1
SMARCD3	HNRNPA0	DHX15	FBL	AURKB	EBNA1BP2	FBL	CTNNBL1		HSPA2	RHOA	THOC4	THOC4	KPNB1	AKT1	IL6ST	XRCC5
VHL	PRKAA1	RPSA	DKC1	RXRA	BRAF	DKC1	CPSF1		CBX2	CRY2	SSRP1	SSRP1	MED16	SLC25A13	RBX1	SF1
MEF2C	AKT1	HNRNPUL2	NOP58	RPS3A	DDX18	NOP58	ZFP593		TNFAIP3	CBX2	AHCTF1	AHCTF1	CTNNA1	BCR	ZFP42	TCEB3
TET2	LEO1	SF3B3	BPTF	DNM2	BAZ1B	PHF5A	PUS1		PURA	MAPK3	TUBGCP3	TUBGCP3	ZBTB16	CCNE1	CBLB	RPL30
WWP2	ZFP219	MYH9	SMARCA1	NOTCH1	IPO9	SNRPF	DDX56		MBD3	FCHO2	NFKB2	NFKB2	RASSF1	SRC	ABL1	RFC3
RIF1	MKI67IP	THRAP3	EIF3E	CDX2	FBXO32	DDX42	CAND1		CSF1R	NCOA2	ILF2	ILF2	GNAI2	DBN1	OGT	ACTR3
TRIM35	SF3B1	KPNA1	DDX18	MAP2K7	MCM2	PNO1	XPOT		SMAD5	KRT1	RAI14	RAI14	POC1B	PPP1R9B	TLE1	NCSTN
HNRNPH2	MAPK3	OLA1	BAZ1B	CDX1	SEC13	NIPBL	NOM1		SFPI1	NFKBIA	KIF4	KIF4	STK38	RING1	SMARCB1	TOP2A
SMAD9	PBX2	HDLBP	COPS8	SH3KBP1	EPS15L1	NUP85	FANCI		PRMT1	DHX9	RFC5	RFC5	CNOT1	THOC4	SFRP1	DIMT1
DAXX	MEN1	SNRPG	MMS19	CLOCK	ATP6V0A1	NUP160	SF3B4		MYOCD	PRMT1	RFC4	RFC4	NID1	RPL10A	DLG1	RPF2
ZMYM2	LUC7L	CDH1	RHEB	MITF	ADD1	NUP133	SUGT1		PRMT5	CUL2	NOP14	NOP14	MTAP1B	DERL2	SFPQ	PELO
TRIM24	DVL2	KPNA6	NCAPD2	SSB	NRIP1	SAP130	CNOT7		XPO1	BUB1	1110037F02RIK	1110037F02RIK	MSX1	SNX8	YY1	CKAP5
BACH1	HIST1H1C	REST	PAK2	HNRNPH1	RPA1	KLF5	KNTC1		ATP5A1	RCN1	LAS1L	LAS1L	AP2A2	FMNL3	MAD1L1	OGT
MEIS2	MAPKAPK2	IKZF1	CAND2	NAP1L1	SGOL2	BRMS1	SMC1B		SMC1A	INSR	ZFP326	ZFP326	ATF4	CORO1C	KIF5B	PARK7
PBX2	PIAS3	WAPAL	MRE11A	RARG	PRPF4B	POLK	FANCD2		RPS27A	WHSC1	MYEF2	MYEF2	MCL1	PHGDH	STAG1	FARSA
PIAS3	SRF	SMAD3	BRAF	TRIM27	WDR12	RNF111	UBC		TUBGCP3	GNB2L1	PRKAA1	PRKAA1	ACTR1A	TRIM25	DUSP1	PSMC5
HIST1H1A	STAT5A	HIST1H1E	NIPBL	PIN1	EGFR	POLI	STAG2		IQGAP1	DCTN2	NUP214	NUP214	CFL1	TMOD3	EIF3H	PSMC6
GTF2A1L	CREB3L4	IPO9	COPS3	MAP3K2	CCND1	SMARCD3	CDC6		SMARCD1	IKZF1	VDAC2	VDAC2	STAG2	RUVBL1	CAMK2B	DHODH
PBX4	SSB	VCP	PPP1R9B	BPTF	DDX3X	FOXO3	TMEM115		UBB	HSPD1	DBT	DBT	AHI1	MKI67IP	ARID3B	ABCF2
CIITA	PRNP	NSD1	HNRNPH1	LHX9	C130039O16RIK	FANCI	PRKAG1		CRY2	SMC1A	DCTN1	DCTN1	CPNE4	NKRF	SALL3	STX7
HOXC12	VEZF1	FBL	DNAJB11	ID2	DPY30	BRD8	UCHL5		ASH2L	TARDBP	DDX41	DDX41	RUNX2	MYL12B	ZBTB2	WDR43
TRIM63	IQGAP1	DKC1	COTL1	IGHMBP2	SENP3	PLRG1	UTP15		STX1A	CDH1	RALY	RALY	TCP1	RPS9	MBTD1	MRPS7
DMRTC2	SIX1	NOP58	SART1	MYB	APRT	NR3C2	C1QBP		CTBP1	HIF1A	HADHA	HADHA	E2F1	RPL37A	EHMT1	LUC7L3
HOXD12	MEF2C	BPTF	YY1	CASP3	XRN2	MYSM1	WDR18		ARID1B	TMOD3	BCLAF1	BCLAF1	CDKN1B	RPL19	ZFP143	ATP6V0C
NAP1L2	SUZ12	SMARCA1	WDR33	MYC	PRKAG1	FLT1	PPP1R7		HNRNPK	KHDRBS1	WDR18	WDR18	TMSB4X	SGPL1	KATNB1	DCAKD
NSUN2	EPC1	EIF3E	ZCCHC8	NR4A1	KPNA3	YEATS4	POLR2I		MZT2	RAF1	UBE4B	UBE4B	CAV3	RPL24	ARC	MRPL3
NR1I3	HNRNPD	DDX18	ARL2	PAK1	HIST1H1E	TAF9	IPO4		SYNCRIP	APH1A	DDX39B	DDX39B	PCBD1	RPL21	GON4L	NUDC
MAPK3	WAPAL	BAZ1B	PRUNE	SKIL	COPS3	GRHL2	UTP3		PPARA	BIRC3	PPP1CB	PPP1CB	XPO1	HSD17B12	KDM5B	NUP43
GRIN1	DAXX	COPS8	TTN	PSME3	PPP1R7	CXXC5	NOSIP		KSR1	GPS1	MTF2	MTF2	COL4A1	ARHGDIA	ARID2	VPRBP
SF3B1	GADD45B	RHEB	VPRBP	COPS5	WAPAL	PPIG	PTEN		SUPT5H	HOXA9	DSP	DSP	UHRF1	MLLT4	GRM1	DMAP1
KPNB1	ATXN3	NCAPD2	EPS15L1	PFN1	PRDX1	RELB	KIF4		ARHGEF7	SOX8	ALB	ALB	ENAH	EHMT2	KATNA1	HSP90B1
TRRAP	HOXD12	PAK2	EBNA1BP2	ID3	DHX15	CAMK1	BLM		DAB1	NACA	HNRNPL	HNRNPL	MLLT4	PSMC2	EPS8	TIMM50
TSG101	TRIM63	CAND2	DDX3X	PLEKHO1	NGLY1	GHR	DDX1		KAT2B	CDKN1A	HK2	HK2	PTK2B	USMG5	TFCP2	SCFD1
SSB	BACH1	MRE11A	PSMC2	HNRNPF	VPRBP	ZFP143	RCL1		HNRNPH2	SSBP2	KIF11	KIF11	SPAG5	RPL8	CWC15	KRR1
SUZ12	ATF7IP	BRAF	NFE2	PPARA	NUP107	BECN1	WRNIP1		NCOR2	GSK3A	LRRC40	LRRC40	APP	RPS11	CCDC12	EMG1
TFDP1	EYA1	NIPBL	NUP85	POLR2B	MECP2	NUSAP1	DLST		HOXB8	KPNB1	SMCHD1	SMCHD1	PFN1	RPS2	ACAA2	PPP2R4
HIPK2	HNF1A	COPS3	NUP160	GRIN1	MED16	PDGFRB	KPNA6		GZMB	CBX5	TUBGCP2	TUBGCP2	FLOT1	FAR1	COPS7B	STUB1
MEN1	TET2	PPP1R9B	NUP133	RUVBL1	SNRPG	PSMB4	NOC4L		SPNA2	NPHP3	ATP5B	ATP5B	MIB1	MOV10	SHC3	MAK16
PFN1	THRA	KRT78	ACTN4	RUVBL2	ACTL6A	IIGP1	DNAJC2		ZFP292	GRIN2A	PGK1	PGK1	SHCBP1	PCGF6	DLG2	RPL31
HSPA2	FOXH1	MYH10	SMARCAD1	HMGA2	IRAK1	CHD1	UCHL3		ANAPC2	CTBP1	NUP188	NUP188	EYA1	PAX6	BIRC2	WDR46
NEUROD1	CTR9	COTL1	TOP2A	THRAP3	GLI1	KLF13	VPS25		PHB2	NDEL1	ELAVL1	ELAVL1	UBE2L3	PSMD1	PLCB4	BRIX1
THRA	HSPA4	SART1	PHF5A	ZIC2	SMARCAD1	TBX5	EXOSC10		SNAP25	CYLD	MAP2K1	MAP2K1	CDC20	RALY	LRP5	RPS19
UBP1	ANAPC2	CSF1R	SNRPF	HADHA	HIRA	ZBTB43	CD2BP2		IFT88	STX1A	PAICS	PAICS	ZFP513	PER1	MPP5	RQCD1
RASSF1	RAN	YY1	DDX42	MTA2	SUMO2	SNAI1	LTV1		MAX	ARHGEF2	TLN1	TLN1	SNAP25	CRNKL1	LMX1B	MECR
ERBB2	KPNB1	WDR33	IMPDH2	PIAS2	EIF3E	MUC1	PPID		TBK1	TCF12	NUP88	NUP88	SSB	JUN	FBXO5	UBE2I
ID2	DLX1	ZCCHC8	CAND1	SMARCC2	AEBP2	SS18L1	PRKAA1		YY1	GTPBP4	ITSN2	ITSN2	CUL5	EIF3L	NFKBIB	DICER1
HHEX	NR1H3	EPS15L1	DUSP3	HSPB1	SETX	SRRM2	DUSP1		PHC1	RPL6	NUP93	NUP93	DNAJA1	RPS3A	TEAD2	PSMD3
LHX9	RUVBL1	ARL2	PCM1	RNF14	EIF3K	ACTL6B	EME1		HDAC5	PPIA	SNRPD1	SNRPD1	RHEBL1	DNMT3L	MZT2A	MCM2
HAND1	GTF2A1L	PRUNE	HSPH1	XIAP	ANXA5	MED24	VPS36		NCOA2	RPL14	HNRNPA3	HNRNPA3	NXF1	LRRK2	VANGL1	SKIV2L2
AES	UBP1	VPRBP	CARM1	PHF17	CHD5	CCNC	PSMB6		TRP53BP1	CCNE1	TPI1	TPI1	NR3C1	CHCHD3	PELI2	PSMB1
FOXH1	PBX4	EBNA1BP2	SGOL2	IKZF1	TRIM63	MED4	PBRM1		ATF4	RPL22	RUNX1	RUNX1	FBXW7	IKBKG	MBIP	NMD3
ISL2	HHEX	DDX3X	GNAI2	IRF9	HIST3H2A	MED23	PABPC1		NFKBIA	RPL27	GM9846	GM9846	ATP5A1	TUBG1	VPS26B	TUBGCP4
HIST1H1C	RNF14	PSMC2	CAPN2	ETV6	DAB2	IKZF3	U2AF2		TCF12	RPLP1	TMOD3	TMOD3	ABL1	CUL2	VPS26A	SAE1
DBP	VHL	NUP85	SLC25A22	DLX1	NAP1L1	JMJD1C	MAGOH		NFKB1	RANGAP1	CCAR1	CCAR1	KRT1	ALB	TAF1A	CUL3
HOXD13	HOXD13	NUP160	ATP6V0A1	DGKZ	IMPDH2	SYN1	CAD		CASP3	NR3C1	PHGDH	PHGDH	CITED4	RARS	TAF1C	MZT1
ZFP110	TFDP1	NUP133	MGST3	DMAP1	CAND1	PRPF31	GTF3C5		TCF4	RPS6	PCBP2	PCBP2	MARK2	HELLS	BLM	FCF1
HOXA11	HIPK2	NFE2	APRT	NCOA1	MYST1	FOSB	GLTSCR2		CDH1	EEF1D	PFKL	PFKL	RBX1	NID2	RMI2	DLD
RUVBL1	BARX2	SMARCAD1	XRN2	PDX1	ARID3B	CTNNBIP1	MED31		POU2F1	RPL5	FASN	FASN	NEDD4L	MSH2	ITGA6	HSP90AB1
RPL23	GTF3C1	TOP2A	PRKAG1	HSP90AB1	MCM7	PAF1	DHX38		TNFRSF1A	TUBB2B	PSMD11	PSMD11	GDF5	SUPT16H	PTPRC	MRPL38
IGHMBP2	SMAD9	PHF5A	UBE2I	GNB2L1	TIMM50	MLL1	TXNL1		HOXA9	RPL23	ACTR3	ACTR3	AP2M1	RBM14	BLOC1S3	PSMB2
GTPBP4	MAD2L2	SNRPF	SMAD4	TOX3	OLA1	CSNK2B	PDCD11		HOXA2	DDX17	SLC25A13	SLC25A13	IQGAP1	RAD50	CNO	ETFB
RPLP0	NR5A1	DDX42	SMARCC2	TCF12	HDLBP	TOX4	PEX19		NKX2-1	HDAC5	NPM3	NPM3	USP21	FASN	COPS2	PSMD13
RPL5	SRP68	IMPDH2	HDAC3	GATA3	RPL9	PARP2	UBR5		RPLP0	CASP3	TRIM71	TRIM71	MAX	EIF3C	RPGRIP1L	NAPA
RPL6	EEF1A1	CAND1	RB1	SRY	LUC7L	YAF2	INO80		RPL11	CEBPB	CSE1L	CSE1L	UBE2E3	NDUFA13	RUVBL1	EED
ANAPC4	PBRM1	DUSP3	PNO1	UIMC1	DUSP3	ASXL1	MMS19		AP2A2	CSDA	PCGF2	PCGF2	MAD2L2	WDR18	EGFR	RPL35A
NXF1	CASC5	PCM1	ACTN1	CD40	KAT5	HAND2	POP1		PARK7	HOXA2	CUL4A	CUL4A	THRAP3	TUBA1C	ORC1	PDHB
HSPA4	DDX1	HSPH1	PTK2B	REST	ERCC8	EIF4ENIF1	PRPF4		CUL2	UBE2D3	POGZ	POGZ	HIF1A	SUPT6H	MBP	ADSL
LUC7L	RPL3	CARM1	SLC2A1	TLE1	CAPN2	ZFP128	ACLY		ATF7IP	ANAPC2	SUPT6H	SUPT6H	LRP5	ABCE1	DDX5	POLD2
CLP1	ANP32B	SGOL2	ZW10	PRNP	SMAD1	FBXO3	SOD1		WHSC1	CITED4	XAB2	XAB2	ZFP292	SMC3	SSBP3	PCID2
GTF3C1	RPL10	GNAI2	KNTC1	XAB2	HNRNPUL2	WEE1	DNMT1		GTF2A1	DPF2	APEX1	APEX1	GSTP1	ILF2	STAT3	SIN3A
NEK9	EIF2C2	APRT	JUN	TCP1	SART1	CCND2	XPO4		MTF2	TLE1	CORO1C	CORO1C	IKBKB	MARS	SMARCD1	ORC1
GNL3	RPS6KB1	CAPN2	CACYBP	NUP62	FBL	TAF10	CRY2		APH1B	HIST1H1C	SNRPD3	SNRPD3	TRAF3IP2	AP3D1	CSF1R	ZFAND2A
HNRNPM	EZH1	XRN2	ZFP219	REL	DKC1	TAF6	SYVN1		RYBP	NCOR2	PDIA6	PDIA6	TRAF4	SSRP1	RARA	HSPA4
CDCA5	NUP62	PRKAG1	CSRP1	KAT2A	NOP58	COPS7A	CTCF		IKZF1	USP2	LMNB1	LMNB1	ACVR1B	RFC5	CCND1	PES1
HNRNPK	RRP12	UBE2I	MCM6	APEX1	VEZF1	RGS3	RRP9		TLE1	APH1B	CCT8	CCT8	GLI3	RFC4	NONO	DCAF13
WAPAL	GATAD2B	SMAD4	SMC4	RRP9	TRIM24	RAE1	ATR		EIF2C2	MTA3	COPB2	COPB2	ARHGDIA	RPL38	CBX3	CDIPT
SUDS3	CEP290	SMARCC2	MCM2	EPC1	MGA	SMC1B	LSM2		KHDRBS1	GNAI2	SLC25A12	SLC25A12	GNAS	ESR1	PTPN6	BYSL
EZH1	TNFRSF1A	HDAC3	DDX24	DYNC1H1	DUSP1	BCAS2	TAF13		DAXX	SRSF1	RPS7	RPS7	NR0B1	AP3B1	SPATA24	CAD
SUPT5H	DMRTC2	RB1	MRTO4	CRYAB	NCOA1	SNAPC5	EZH2		LCK	ERCC8	ACTBL2	ACTBL2	NFKB2	AP2A2	TRIM35	RARS
CSRP2BP	TUBG1	PNO1	NAP1L1	MED21	KPNA6	PITX1	VDR		GRIN2A	CREB1	GTF3C1	GTF3C1	DNM2	ACTBL2	NEK9	DNAJB11
RNF14	EEF1D	HSPA5	PPP1R7	TCERG1	PHF5A	SYF2	TCEB2		YWHAQ	MAD2L2	MLLT4	MLLT4	MSL1	TCEB1	ZFP110	PAICS
CDCA8	ILF3	SLC2A1	PIK3C2A	PTGES3	SNRPF	SNRNP40	HUWE1		BIRC3	HNRNPA0	RPS3A	RPS3A	RNF123	SMC1A	IL1R1	POLR1E
PPP1R10	CDCA8	ZW10	ADNP	SOX6	DDX42	MRFAP1	EXOSC5		HRAS1	MTF2	DIDO1	DIDO1	PHC1	NDUFS1	UBE2I	PWP2
HNRNPA0	HNRNPA1	NUMB	WDR12	CHEK2	AKAP8	USP16	TRIP13		SPAG5	RING1	ARF3	ARF3	ORC1	NDUFA8	PPP2CB	WDR36
GATAD2A	TBX21	JUN	MYCBP2	IRF8	TRIM27	MALT1	MED7		JDP2	TUBB3	ATXN10	ATXN10	E130012A19RIK	IMMT	WDR18	POLR3F
ACTL6A	HSPA2	CACYBP	TIMM50	POU6F1	BUB3	VRK3	ECD		KIF1C	XPO1	STAG2	STAG2	LASP1	SLC25A11	CBX8	PRIM2
TLE4	CDCA5	ZFP219	SVIL	GPBP1	USP8	SENP6	GTF3C1		KPNB1	SRSF3	MEN1	MEN1	IRAK1	UQCRC2	REV1	CDC20
CACYBP	TRIM69	CSRP1	LGALS1	MEF2C	ZBTB33	GRAP2	XPO5		NCSTN	PAK1	HSPH1	HSPH1	NRP1	COX6C	MRPS26	NUP37
GATAD2B	ZFP110	MCM6	SMC2	RPA3	NCOA5	HOXB13	SRRT		DHX9	REST	PSMD1	PSMD1	PDLIM7	COX2	SPAG5	ATAD3A
BARX2	HOXA11	SMC4	MYO6	SF1	ZBTB16	FBXL3	SNRNP27		DAB2	PPARA	ACTN1	ACTN1	AURKA	PGK1	TRAF3IP2	NOL10
MKI67IP	DDX17	MCM2	PTBP1	TNFRSF1A	PTEN	PRDX5	AIMP1		CYLD	BCR	EIF3G	EIF3G	NACA	DIMT1	HAUS3	YKT6
CBLB	HNRNPA2B1	DDX24	TSEN15	GTF2E2	ADNP	ZEB1	CHD1		MYB	EEF1A2	UBA1	UBA1	MTF2	PSMD6	NCSTN	IMP3
ESRRA	PFN1	MRTO4	RAB3GAP1	PTBP1	TAL1	XPC	TEX10		NR3C1	TNFRSF1A	ATP1A1	ATP1A1	PAFAH1B1	MBP	CDKN1A	NUF2
GADD45B	HNRNPAB	SPNA2	DAB2	PPP1R10	TMF1	AKT2	SUZ12		CREB1	CCNB1	NID2	NID2	PER2	BCL2	CCNA2	CSE1L
NR1H3	CHUK	NAP1L1	MCM4	FHL2	ZFP462	TEAD3	CETN2		CCNB1	GTF2E1	CFL1	CFL1	HNRNPF	IARS	MDC1	DDX6
ZFP219	LMNB1	PPP1R7	HERC2	OLIG1	NOTCH1	TEAD2	PPP1CB		CCNE1	SMARCC2	ARCN1	ARCN1	NOTCH1	PRDX1	CRKL	MCM6
RPS6KB1	LHX9	ADNP	NCOA5	SP7	IRS1	FOXQ1	GTF2H1		CDKN1A	HOXB8	IK	IK	WWP2	FARSA	LEF1	MRTO4
SUMO3	PRDM16	WDR12	MORF4L1	D2ERTD750E	UHRF1	MEIS3	NXT1		GATA6	MORF4L1	NUMB	NUMB	SSBP1	LAMB1	HIST2H2AC	PSMA6
TRIM27	PCGF6	MYCBP2	RNF10	DAXX	ALX4	SEH1L	NBN		APP	MYST1	STAG1	STAG1	LRP6	SMARCA2	SP1	GTF2H2
PIAS2	XAB2	TIMM50	STK4	MDC1	CCNB1	NUP43	NEK9		NRIP1	GNB2	NOL10	NOL10	TRPS1	PDE4D	SET	DRG1
IRF9	RNF111	SVIL	SMAD2	NR1H3	ESRRA	NUP37	NUB1		CEBPB	CEP55	RRP9	RRP9	GRN	SET	MAP2K1	IK
TBX21	KHDRBS1	LGALS1	BUB3	CCNE1	COPS2	APBB1	ANP32B		PPIA	CEP170	SUPT5H	SUPT5H	KPNA2	SEC61A1	AKT1	CDC73
HNRNPD	DNMT3L	SMC2	LRPPRC	MAPKAPK2	PTBP1	MECR	EGR1		GNAI2	DAB1	PSMD6	PSMD6	ATP5B	PARK2	VAMP2	BAZ1A
IRS1	KEAP1	PTBP1	SMC5	DDX4	RNF10	FOXA1	FBXO32		JUP	PPP1CB	PSMC4	PSMC4	VEGFA	CPSF6	TUBB5	MCM4
IQGAP1	SF3B2	TSEN15	GSTP1	JAK1	STK4	PCBD2	BRD8		MSX1	SKP2	MPRIP	MPRIP	RPS6KA5	ATXN10	STX1A	ATP5O
CFTR	BPTF	RAB3GAP1	PES1	EMX2	RAB3GAP1	MUS81	LBR		STAT5A	DAXX	GNB2	GNB2	CCT3	XPO1	VAT1	CTU1
NPHP1	HIST3H2A	MCM4	MSH3	NCL	H3F3A	EME1	HDLBP		MTAP1B	SASS6	HNRNPA2B1	HNRNPA2B1	HNRNPA0	NUP88	SSRP1	SARS
AHI1	ZFP281	HERC2	HIP1	CDK6	MLLT10	LMO4	BUB3		HSPD1	PBX3	ARF4	ARF4	DLG1	ACTR10	SNRPD1	GNL2
ITSN1	HAND1	NCOA5	EZR	ESRRG	RCOR2	LMO1	UMPS		RPLP2	TPM1	BAZ1A	BAZ1A	NEK9	TLN1	MORC3	CLPX
XAB2	NR1H4	MORF4L1	NAT10	ANAPC5	SMC2	AKT3	PEX1		SLC25A3	ACTN1	UBA2	UBA2	SOCS2	MAPT	SETX	POLR2E
APEX1	FOXP1	RNF10	KRR1	BRCA2	HDAC5	ZFP369	1110037F02RIK		RAN	RUVBL1	TRIM35	TRIM35	MYO7A	POGZ	SCNN1B	POLE
FANCD2	EHMT1	STK4	EMG1	RPA1	PNO1	HOPX	DDX21		GNB2L1	EIF2C2	FXR1	FXR1	DDX39B	CAND2	ZFP281	POLR2C
PBRM1	SNRPD1	SMAD2	SKIV2L2	RING1	EIF4EBP1	LHX4	PARP1		FZR1	JUP	PRDX1	PRDX1	DDX41	BMPR1B	MTAP6	SIRT2
VDR	VDR	BUB3	IMP3	GTF2H2	LASS2	SNAP23	MYC		GTF2E1	NRIP1	EIF6	EIF6	NSD1	ATXN3	NLRX1	LUC7L
NBN	NUMB	LRPPRC	LIG1	HOXC4	LRPPRC	NOTCH2	ATM		EPS15L1	PKNOX1	RNPS1	RNPS1	MYOCD	SNAP25	PKLR	CFL1
EGR1	ID2	SMC5	IPO5	ZFP467	SMC5	NOTCH3	UHRF1		ITSN2	TUBGCP3	CUBN	CUBN	APOE	SIRT1	NKX3-2	DTL
MAP2K1	SKIL	GSTP1	CPSF3	TMF1	CDX2	AICDA	SMARCA2		SLC25A5	HOMER1	XPO4	XPO4	WNT4	VPS9	MRPL43	CUL1
LMNB1	NEUROD1	PES1	PSMA5	MSX2	SVIL	ISL1	USP8		RPL7	FUS	CAND2	CAND2	RGS18	NPHP1	MRPL47	BOP1
KEAP1	HUWE1	MSH3	IPO7	RPL6	LGALS1	BLM	PCBD2		RANGAP1	UBTF	BAG2	BAG2	MLXIPL	NOP56	DNAJC5	D19BWG1357E
PTK2	HDAC6	HIP1	NOP10	SYCP2	NIPBL	RMI2	BRD7		EPRS	BMPR2	DDX47	DDX47	UCHL1	UBA2	BCL7A	EIF2A
RNF111	CBX8	EZR	NOC3L	UCHL1	MYCBP2	PPP1R9B	ARL2		EDC4	EHMT2	LAMA1	LAMA1	SOX10	CDKN1B	PPIE	PSMA3
MED1	HOXC4	NAT10	UTP20	ATP6V1A	PSMA2	KNTC1	DGKZ		TARDBP	SRP68	EIF3B	EIF3B	IL6ST	PER2	DYNC1LI2	PRIM1
ILF3	ANAPC13	KRR1	IKBKAP	NKX2-2	NUP85	KIFAP3	CRY1		EIF4A1	RPS26	MCM3	MCM3	FANCC	ERCC3	DYNLRB1	GFM1
EGR2	SUMO3	EMG1	UTP18	FIZ1	NUP160	CBY1	LUC7L2		HDAC6	RNH1	NUP155	NUP155	GZMB	MAPK13	SNRNP200	UBA3
UBE4B	GSC	SKIV2L2	NHP2	BAP1	NUP133	PPP2R3C	PSMA7		UBTF	RPL18	LAMC1	LAMC1	SUFU	NEK9	PYGO1	TTC7B
RAG1	AXIN2	IMP3	XPOT	BCL6	TSEN15	ARL2	GTF2F2		ACTN1	RPL7A	TPT1	TPT1	MAEL	MCM3	DCD	KAT5
PRDM16	HNF4G	LIG1	NOM1	HOXA11	MRTO4	MAD2L1BP	WHSC1		MORF4L1	RPL27A	XRCC1	XRCC1	ABI1	TGFBR1	POLR1E	SMARCD1
SKIL	NR1I2	IPO5	IPO4	INCENP	GSTP1	TUBGCP2	INTS1		RNF123	RPL3	TNPO1	TNPO1	GATA6	NPM3	MPH1	NAA10
SKP2	POLR1A	CPSF3	RCL1	MED17	COIL	CDK5R1	PLK1		HNRNPM	RPL18A	ACTN4	ACTN4	HYOU1	MGST3	KRT73	CLIP1
CASP3	TRIM27	PSMA5	VPS25	IRF4	MCM4	PSMD10	RPS7		TMOD3	RPL32	ARPC1B	ARPC1B	MAP1LC3A	NFATC1	KRT2	RAD21
EHMT1	RSL1D1	IPO7	EXOSC10	KIF4	EPN1	NUMA1	EEF1A2		NEK9	ANP32B	TPM3	TPM3	RRAS2	BAZ1A	ASCL3	SMC4
BCL10	APEX1	NOP10	U2AF2	SRF	PES1	KEAP1	MED6		CCDC15	RPL10	DNM2	DNM2	GORASP1	KRT10	MALT1	LIG1
FOXP1	MAP2K1	NOC3L	MAGOH	NR6A1	MSH3	NUDC	SNRPA1		TUBB3	POU2F1	FIZ1	FIZ1	IGBP1	PSMC1	IRAK4	ATIC
HAND2	MED1	UTP20	TXNL1	DLG4	HIP1	ZW10	TAF5		ARHGEF2	RPS5	TBK1	TBK1	GNB2L1	CREBBP	ITGB1	POLR2G
LHX2	ERCC3	IKBKAP	PDCD11	RPS6KA3	NAT10	AMFR	FLNA		PAK1	RPS14	VAT1	VAT1	YKT6	RAN	CDH17	PPA1
MAFK	MYOCD	UTP18	XPO5	ZFP446	KRR1	NHLRC1	PLCB4		GLI2	RPL12	DAB2	DAB2	CETN2	USP8	CCT5	DYNC1I2
GADD45A	SIAH2	NHP2	SRRT	RARB	EMG1	DNAJB11	GPBP1		TUBB2B	APP	THRAP3	THRAP3	GM15144	DSP	SOD1	STXBP1
LMX1B	CBLB	XPOT	UMPS	GPS2	SKIV2L2	PIN1	BRAF		HNRNPA0	RPL10A	LAMB1	LAMB1	FGFBP1	IK	SMARCC2	WDR3
NGFR	TLE4	NOM1	PEX1	ESPL1	IMP3	GTF2E1	TFDP1		HOMER1	TRP53BP1	MYL12B	MYL12B	ARF6	HDAC6	PPP1R10	IMP4
CDX2	GTF2B	IPO4	EXOSC4	PLCG1	LIG1	ESR1	BUB1B		RING1	GNL3	ACTC1	ACTC1	SYCP1	TUBGCP2	RPL5	MCM7
DNMT3L	AES	RCL1	RRS1	PCDH15	IPO5	SOCS1	CUL5		CEP72	PPP2CB	EZH1	EZH1	AGTR1A	TNPO1	RPL28	SF3A3
SIAH2	PTGES3	VPS25	UBE3C	TBX1	CPSF3	PPARA	NSMCE1		USP2	SRY	CUL4B	CUL4B	GRIK2	PSMC4	PRKACB	PSMA4
SP7	RGS7BP	EXOSC10	WDR43	BRD7	PSMA5	DCTN2	TPR		HOMER2	ZFPM1	ANXA5	ANXA5	TYROBP	STX1A	RANGAP1	YARS2
OLIG2	SIP1	U2AF2	RRP15	POLD3	IPO7	ACVR1	YBX1		RCN1	SIN3B	HNRNPC	HNRNPC	GMFB	ARPC1B	EPS15L1	PPP3CA
SIP1	RNF11	MAGOH	SMU1	GATAD2B	NOP10	CDK6	EP400		CISH	PABPC4	INTS3	INTS3	DRG2	TUBGCP3	PTPN11	SMARCA4
PHF17	HDAC7	TXNL1	DIS3	CDH1	NOC3L	CSNK2A1	IFRD1		SASS6	CCDC15	RPS10	RPS10	MAP1B	ILK	RASD2	TOP3A
JAK1	EGR2	PDCD11	U2AF1	SAP30	UTP20	NUP62	MAP2K1		PFN2	UHRF1	TOMM22	TOMM22	RSPO2	CEBPA	SIRT1	EIF5B
HOXA10	CBX7	XPO5	IMPA1	SPOP	IKBKAP	NEDD4	GMNN		NACA	TAL1	HIST1H1E	HIST1H1E	PLCB3	UFD1L	SMAD5	FECH
PTPN11	HOXA10	SRRT	PSMG2	DPF2	UTP18	PKNOX1	LSM4		BACH1	PFN2	RPS20	RPS20	ANXA2	ARCN1	NCL	PLAA
RAF1	MAD1L1	UMPS	ENY2	HHEX	NHP2	KAT2A	LMNB1		PPARGC1A	NCSTN	PRPF6	PRPF6	UBE2K	NUP155	MYBBP1A	POLA1
SNRPD1	NEK9	PEX1	XPO7	STAT6	XPOT	HNF1A	MAPT		SERTAD1	SMAD5	TFIP11	TFIP11	USP8	MCM4	SUDS3	TUBGCP5
EIF3A	SKP2	EXOSC4	URB1	MED30	NOM1	SF1	CEP290		KRT1	MECP2	XPO1	XPO1	SIAH1A	THRAP3	SIAH2	VPS53
PSMA2	PTPN11	RRS1	TNPO3	CETN2	IPO4	LHX9	TOPBP1		SRY	LDB2	SYNJ1	SYNJ1	CSNK1A1	TRIM63	NEURL2	CHMP5
POLR1B	CARM1	UBE3C	GOLPH3	TCEB3	RCL1	KAT2B	CPSF6		UBE2D3	DAB2	USP9X	USP9X	CTBP1	NSD1	STX7	ZC3H15
RPL3	PPP1R10	WDR43	UTP6	TRIP13	VPS25	SMARCE1	UTP14A		GMEB2	LUC7L	CHCHD3	CHCHD3	SMARCA5	PCGF1	TCP1	NUP62
COPS4	PER3	RRP15	PICALM	EPM2A	EXOSC10	EWSR1	CHD7		AP2M1	MRPS7	UBA52	UBA52	BCR	ASH2L	SIRT2	HUWE1
GTF2B	PTK2	SMU1	NCAPD3	EPB4.1L2	U2AF2	PIK3R1	UBTF		TIMELESS	CCNB1IP1	POLR2H	POLR2H	CRKL	CDH1	NFATC1	FTSJ3
GNB2L1	GRAP2	DIS3	PUF60	ALOX5	MAGOH	TET2	SMARCC1		NUP214	LCK	CHD7	CHD7	PXN	CUL4B	KRT10	ALDH18A1
RPA2	PHF17	U2AF1	INTS7	CTCFL	TXNL1	DCTN1	ADD1		PPP1CB	SALL1	PGAM1	PGAM1	LCK	PPARG	HIST3H3	AP1G1
RRP12	FLNA	IMPA1	UBE2Z	SH2B1	PDCD11	UBTF	SYMPK		MIB1	TRIM25	TJP1	TJP1	DOK1	KEAP1	PRPF19	COX15
REV1	HAND2	PSMG2	UBR4	ATXN1	XPO5	TCEB2	PATL1		SKP2	ATF2	TTN	TTN	XIAP	RAB5A	DUSP3	PPAN
ERCC3	CDX2	ENY2	DDX52	TRIM11	SRRT	CTR9	LIN54		MECP2	MPRIP	NOP2	NOP2	ZFP473	UBB	SNRPE	YARS
TIPIN	CBX4	XPO7	FLII	NET1	UMPS	TNFRSF1A	GNL3		MCL1	HOMER2	EIF4G1	EIF4G1	MMS19	BRAF	DMAP1	ZW10
RSL1D1	CTNND1	URB1	WTAP	BIRC2	PEX1	HNRNPH2	ZFR		PLCG1	RAN	PSMD12	PSMD12	PURA	STAG1	DYNC1LI1	TMF1
SF3B2	THRAP3	TNPO3	FBXO11	ATN1	EXOSC4	TUBB5	IGF2BP1		ATF2	CISH	NIP7	NIP7	CDC27	EGFR	GBP2	FASN
PTGES3	ANAPC4	GOLPH3	UNC45A	RNF4	RRS1	GTF2B	EXOSC4		BCR	FZR1	NOL6	NOL6	KAT5	NXF1	PRKAR2B	SHPRH
DDX17	SUDS3	UTP6	NXN	PAFAH1B2	UBE3C	AKT1	VPS72		REST	GATA6	DDX27	DDX27	RHEB	OTUB1	MYL12A	HGS
HIRA	MAFK	PICALM	FERMT2	POLR3E	WDR43	PPP1CC	SUB1		TPM1	SYK	NVL	NVL	SMARCA2	SF3B1	NEFL	RSRC1
PSMC5	STK38	NCAPD3	SLC25A10	FANCL	RRP15	HAUS1	SUMO1		EYA1	NFKB2	TEX10	TEX10	EIF2S1	PSMA2	EPHB2	MAD2L2
EPS15L1	TSG101	PUF60	SNX6	AFF2	SMU1	HAUS4	EP300		CANX	PPARGC1A	INTS1	INTS1	PCBP1	RPS10	BRD8	POLR1A
NUF2	OLIG2	INTS7	FAF1	PRPF40A	DIS3	SSB	KPNA4		SRF	ATF4	D10WSU52E	D10WSU52E	RTN4	TOMM22	DYNLL2	NDUFV1
MCM6	PKNOX2	UBE2Z	CHMP1A	DAG1	U2AF1	CSRP2BP	RRS1		RYK	HSPA4	SEC61A1	SEC61A1	SFRP2	EFTUD2	BTBD10	WDR61
SRP68	SND1	UBR4	MAN1A2	NFATC4	IMPA1	RARA	PCBD1		EHMT2	RBBP5	STUB1	STUB1	RIN1	RPS16	TICAM1	DNAJA3
POLR1A	HOXA6	DDX52	INTS8	UBE2L3	PSMG2	HNRNPU	FUS		RAG1	MAX	RPS13	RPS13	MELK	RPS4X	MLL1	CEBPZ
DDX1	KPNA1	FLII	MVP	PSEN2	ENY2	SOX10	AXIN1		PCGF2	NEK9	GNAI2	GNAI2	PTBP1	ARHGAP1	GABRA1	GLDC
TCEB2	MCM5	WTAP	NOL11	ZFPM1	XPO7	CUL5	PITX1		SYK	SMC3	DNM1L	DNM1L	NCOR2	FIZ1	KRT17	NDUFV2
HUWE1	PIAS2	FBXO11	PNN	CDKN1A	URB1	PABPC1	HNRNPU		TAL1	JDP2	CUL2	CUL2	CARM1	PSMD3	TAF1B	DUT
ANP32B	POLR2B	UNC45A	NRM	CAV3	TNPO3	APEX1	MTAP		BCL10	AP2M1	NXF1	NXF1	JARID2	SUMO1	IL17RA	EFR3B
FLNA	MATR3	NXN	DDX39	MSX1	GOLPH3	RRP12	FXR1		PPARD	NUP214	DHX15	DHX15	ABHD5	TIMM50	IFT27	PPIG
CUL5	RPS24	FERMT2	CBR1	SUZ12	UTP6	GSC	AHCTF1		ZFPM1	PCGF2	FANCD2	FANCD2	EMX1	XPO4	CTBP1	ASNS
RNF11	NBN	SLC25A10	YLPM1	PRMT1	PICALM	CBX4	BTRC		SPRY2	EPS15L1	FBL	FBL	DDX4	NFKBIA	KSR1	GCLC
THRAP3	TCEB2	SNX6	IGF2BP2	VEZF1	NCAPD3	MAP3K2	RANBP2		PKNOX1	SKIL	DKC1	DKC1	STX1A	PRPF6	SUPT5H	EPS15L1
DDX41	COPS4	FAF1	GEMIN7	MIXL1	PUF60	SIAH2	DHX9		HIST1H1C	AP2A2	NOP58	NOP58	CD244	TFIP11	KIT	RPS10
KPNA1	RPS25	CHMP1A	DHX33	KAT2B	INTS7	SF3B2	SMARCA1		ERCC8	WWP2	SIRT2	SIRT2	CISH	COTL1	SOS1	PHB
CARM1	SRP72	MAN1A2	PPP2R5C	AKAP8	UBE2Z	LHX2	RNF11		MEIS1	STAT5A	PPP1R9B	PPP1R9B	RPLP0	EIF3I	SOCS2	DDOST
STK38	GNB2L1	INTS8	STON2	MORF4L1	UBR4	PKNOX2	THRAP3		RUVBL1	TCP1	PCGF1	PCGF1	FASN	UBA1	CUL2	TSR1
MAP3K2	CCT2	MVP	PDLIM1	NEDD4L	DDX52	HNRNPA1	SMARCE1		RPL23	HCFC1	DBN1	DBN1	AGRN	SOCS1	CBX7	RRM2
EEF1D	RAC2	NOL11	PTPN14	HIST1H1E	WTAP	DDX21	SNRPG		MTOR	ANAPC4	SERPINH1	SERPINH1	ID3	RBM39	EPC1	SLU7
BPTF	TSC22D3	PNN	PPHLN1	PSEN1	FBXO11	E2F1	WDR5		GTPBP4	NFKB1	EIF5A	EIF5A	GFAP	RHPN2	ARID1B	STX5A
AURKA	SRRM1	NRM	FTO	AGAP2	UNC45A	CBLB	XPA		RPL14	NUP188	KIF5B	KIF5B	PSEN1	MRE11A	PABPC4	RBM39
HMGA2	TRIM25	DDX39	SH3BP4	PABPC1	NXN	MAPKAPK2	PRC1		RPL5	SERTAD1	KPNA4	KPNA4	RIMS2	HNRNPC	MRPS7	ANAPC7
XIAP	RPS9	CBR1	CLIC1	RPL23	FERMT2	BAX	ACTL6B		RPL6	KIF1C	GDI2	GDI2	NDEL1	EIF4G1	PARK2	PCMT1
CBX8	PSMA2	YLPM1	SON	TSC22D3	SLC25A10	NCOA2	MCL1		LEO1	PARK7	CBX8	CBX8	ROR2	DNMT3B	CISH	TSG101
DSN1	HSPB1	IGF2BP2	DDX50	PARK7	SNX6	PCBD1	MED4		RPS6	SHOC2	NKRF	NKRF	FANCD2	CBR1	KPNA2	CCNC
SPC24	IRF9	GEMIN7	ZFP91	CCT2	FAF1	GLI1	SIN3B		RPLP1	PBRM1	TUBA1C	TUBA1C	OBSCN	FYN	ARHGEF7	RAD50
NR1H4	DBP	DHX33	KIF18B	MAFK	CHMP1A	TIMELESS	RBM28		PPP5C	DDX21	KIFC1	KIFC1	GCN1L1	TLR4	AXIN1	MDH2
RPL10	NUP107	PPP2R5C	USP21	MAD1L1	MAN1A2	STAT1	NCL		RPL22	CDK6	RAD50	RAD50	HIST2H2BB	PCGF5	NFE2L2	CLYBL
PKNOX2	PCBP1	STON2	PIP4K2C	ZFP219	INTS8	HCFC1	ANP32E		ANAPC4	GMNN	IPO9	IPO9	HDAC5	HSPA2	RELA	ITSN2
HNRNPA1	PABPC4	PDLIM1	CSRP2	FOXP1	MVP	CCAR1	HNRNPM		DDX17	BACH1	NEK9	NEK9	FMN1	PHB	LCK	KATNB1
LGALS3	LUC7L2	PTPN14	RPS6KA4	TRIP12	NOL11	HNRNPF	UBQLN1		MZT1	GLI2	MYO1C	MYO1C	CALR	PCBP2	USP8	CDC37
EDC4	NGFR	PPHLN1	KRT18	LEO1	PNN	SNRPD3	MED14		KAT5	PRKCA	CFTR	CFTR	WDR5	PDIA6	VIM	TPR
HSPB1	BCL10	FTO	PEG3	HNRNPD	NRM	ADD1	GTF2A1		PPP2CB	TAX1BP1	STK38	STK38	FERMT2	MYO18A	SOCS1	DRG2
PCGF6	LUC7L3	SH3BP4	GPX4	CTNND1	DDX39	USP8	PRPF4B		NUP188	DLX5	NDUFA4	NDUFA4	SPNB2	STK38	TCF4	CYC1
PER3	ISL2	CLIC1	RHOC	HUWE1	CBR1	TAL1	UBE3C		SMARCC2	NR1I3	TCEB1	TCEB1	OTX2	UBE2M	ZBTB16	GLUL
HNRNPAB	EIF3A	SON	HIST1H2BM	MZF1	YLPM1	BCOR	WDR82		ANAPC13	HIST1H1A	UBE2M	UBE2M	C1QBP	HNRNPA1	XAB2	PFDN5
GSC	NUMA1	DDX50	TMEM48	LUC7L	IGF2BP2	ETS2	WDR33		SRSF1	PTK2B	ERCC3	ERCC3	VANGL2	SNRPD1	RPL27	VBP1
CBX4	POLR1B	ZFP91	RPL23A	DVL1	GEMIN7	PARD6A	CTBP1		EEF1D	PPARD	EFTUD2	EFTUD2	ADCY5	YAP1	CRNKL1	EIF2B1
ZFP281	WDR18	KIF18B	COPG	CSNK1A1	DHX33	SERTAD2	RACGAP1		CEP350	BCLAF1	NSF	NSF	SIX1	POLD1	ILK	PA2G4
GRAP2	CEP152	USP21	TJP2	FOXH1	PPP2R5C	SENP2	JARID2		KAT2A	HDAC6	ACTR10	ACTR10	TOX3	FKBP1A	CCNG1	PPP2CB
TSC22D3	EEF1A2	PIP4K2C	RPS6KA1	MAPK3	STON2	GFI1B	SFPQ		FUS	TCF4	TOP1	TOP1	DLX1	INTS3	KRT9	URB1
HDAC7	LMX1B	CSRP2	ANXA7	CAV1	PDLIM1	ATRX	PHF12		SHCBP1	PRKCZ	MMS19	MMS19	PPP1R10	TOP1	CDC73	NUP188
EIF2C2	CSNK1A1	RPS6KA4	USP48	MEIS2	PTPN14	APLP2	RMI1		SHOC2	VHL	AP2A2	AP2A2	HDAC6	IPO9	MBD2	FBXW7
PYGO1	TRPS1	KRT18	CUL7	PTRF	PPHLN1	TDG	CDK9		SRSF3	MAPT	KIF20B	KIF20B	RBBP4	CUBN	MRPL12	NCAPD2
NR1I2	TOX3	PEG3	ASNA1	MLLT4	FTO	GADD45A	MECP2		VHL	SNAP25	USMG5	USMG5	GATA1	SMARCE1	KRT6A	DDX10
HOXA6	MYH9	GPX4	ACLY	NXT1	SH3BP4	CETN2	CDCA5		EEF1A2	MTAP1B	HNRNPUL2	HNRNPUL2	KIF5B	USO1	E2F6	CLP1
HOXC4	SNRPD3	RHOC	FCF1	ACVR1	CLIC1	CEP350	MORF4L1		DPF2	THRAP3	COPS8	COPS8	RUNX1T1	KIF20B	CTBP2	KRI1
CBX7	ETS2	HIST1H2BM	D19BWG1357E	ZFP42	SON	FGFR1OP	HNRNPK		WWP2	KEAP1	EIF3E	EIF3E	EIF2C2	ACSL4	CTCF	UQCRFS1
HIST3H2A	UBE4B	TMEM48	DDX54	TRIM24	DDX50	CDK5	ILF2		CSDA	MYOCD	EIF3M	EIF3M	FUS	GMPS	SFRP2	NDUFS7
ZFP446	FUS	RPL23A	ASCC3	PTK2B	ZFP91	HOXA9	NUMB		CAV1	SUPT5H	EIF3K	EIF3K	MYC	CTPS	PHB2	PFDN6
RUNX1T1	ESRRA	COPG	ABCF1	RNF10	KIF18B	DYNC1I2	ARID1B		NFKB2	HRAS1	PSPC1	PSPC1	ADRBK1	MAK16	WWP2	COQ4
TOX3	UBA2	TJP2	ATAD2	STK4	USP21	MKS1	MED17		MPRIP	SRP72	UPF1	UPF1	CPNE1	PWP2	TRP53BP1	HMBS
RORB	TCP1	RPS6KA1	ANLN	MYCN	PIP4K2C	MEIS1	WAPAL		SYP	RPS23	HSPG2	HSPG2	PAWR	BOP1	CRK	SLC25A5
TRPS1	SENP2	ANXA7	BMP2K	NFATC1	CSRP2	EGR1	VEZF1		MTA3	RPS24	WARS	WARS	DAXX	WDR3	RBCK1	BUB1
GTF3C6	IGHMBP2	USP48	AGPAT5	CNOT8	RPS6KA4	ZMYM2	DDX5		HSPB1	EEF2	ETF1	ETF1	RUVBL1	IMP4	PPARG	ANAPC11
HNRNPA2B1	KPNA4	CUL7	EIF4A3	NKX2-5	KRT18	SETDB1	BCLAF1		DLG3	TPR	RPN1	RPN1	INHBA	FTSJ3	EYA1	RPL7
HNF4G	LYN	DSP	EPN1	DVL2	PEG3	PBX4	SQSTM1		PTK2B	RPS25	CPSF2	CPSF2	CAND2	CEBPZ	HSPA9	RANGAP1
MAD1L1	NOP2	ASNA1	MYO1C	UBE2C	GPX4	CAPZA1	DIDO1		GNB2	RPS17	CPSF1	CPSF1	ESRRA	RBM19	MARK2	RBM19
HDAC6	NSD1	ACLY	KIF2C	RPS3	RHOC	DYNLL1	MED23		PRKCA	RPS9	SYMPK	SYMPK	CAPZB	NOC2L	TTN	NOC2L
AXIN2	EIF4ENIF1	FCF1	BRCA1	LRPPRC	HIST1H2BM	TLR4	PCM1		RPL27	RPL37A	FRG1	FRG1	CACNB4	TBL3	KPNB1	UPF1
CEP152	SUPT5H	D19BWG1357E	CTBP2	GNB1	TMEM48	THRA	MTDH		RXRG	RPL19	RPN2	RPN2	MATR3	DDX56	CCT6A	VAC14
MKS1	PYGO1	DDX54	LUC7L	TCF21	RPL23A	LRP1	RNF2		RPS2	SGPL1	P4HA1	P4HA1	SHPRH	NOC4L	SF3B1	PSMD9
ACVR1	CCT5	ASCC3	SMURF1	DBP	COPG	MSH6	SUFU		DLX5	RPL24	POLD1	POLD1	KIF4	RRP8	EIF3I	RPN1
SH3KBP1	HIST2H2AB	ABCF1	ZMYM2	GTPBP4	TJP2	RPL6	DDX41		ZFP275	RPL21	NDUFA13	NDUFA13	INADL	RBM28	SYN1	RPL13
DYNC1H1	LHX2	ATAD2	DMRT2	PSMC4	USP48	CPSF6	MSH3		PIN1	HSD17B12	RPS15A	RPS15A	LPXN	PAPD4	PTPRQ	CPSF3
GRIN2B	NFATC1	ANLN	HSPA1B	LRRK2	CUL7	XPO4	SS18L1		PBRM1	EIF2S2	USO1	USO1	CUL2	DDX19A	TRIM24	CDC40
RPA1	PLRG1	BMP2K	SALL3	TRIM63	ASNA1	HNRNPK	KAT2A		SUZ12	SRRM1	ACSL4	ACSL4	NUP107	RBM5	XIAP	ATP5D
RRN3	ZFP128	AGPAT5	ZBTB2	NUP188	FCF1	IK	KIF23		PSEN2	RPS27L	GMPS	GMPS	ACTN4	SLTM	SYNCRIP	NDUFS8
PSMC4	SERTAD2	EIF4A3	TBL1XR1	MARK2	D19BWG1357E	WIZ	EPC1		ACTN4	PRKCB	CTPS	CTPS	RAF1	ISG20L2	CAV1	PFDN2
PSMC3	CCAR1	EPN1	EHMT1	PLRG1	DDX54	MRE11A	KPNA1		TRIM25	D1PAS1	MAK16	MAK16	TNFAIP3	DDX51	MTAP2	KIN
XRCC5	BAG1	BRCA1	MAX	MCM10	ASCC3	PTEN	WDR43		KEAP1	MEIS1	PWP2	PWP2	MEN1	SIPA1L1	KRT16	PSMA5
TOP3A	REV1	CTBP2	ZFP462	BCL10	ABCF1	KLF4	STAM2		CREB3L4	RPS11	BOP1	BOP1	NAA15	GAS2L3	KRT14	PSAT1
CFL1	TRIM33	LUC7L	WIZ	XPO4	ATAD2	BRD7	HELLS		SIX1	LUC7L2	WDR3	WDR3	NFKBIA	DHX36	PURA	ATP6V1C1
ATRX	PCGF1	SMURF1	CBX1	SETDB1	ANLN	CCNG1	SIRT1		GLI3	ITSN2	IMP4	IMP4	PTPN6	FYTTD1	SAP18	EIF2B5
NCOA6	HIST1H1E	ZMYM2	SRRM1	NCOA2	BMP2K	ARID1B	SETX		SOCS3	DYNC1I1	FTSJ3	FTSJ3	ARHGEF7	CLK3	INADL	SRRM1
TRIM25	NXF1	DMRT2	CSNK1E	HNRNPK	AGPAT5	KLF10	ASH2L		MAPKAPK2	SRSF6	CEBPZ	CEBPZ	TSNAX	RBM8A	CDK9	SSB
BRCA2	EGR1	MAP2K1	EIF2C2	WWP2	EIF4A3	WDR61	TIMM50		THRB	FLOT1	RBM19	RBM19	BCL2L11	HNRPLL	LIMS1	CAPZA1
IRF8	HDAC9	FLNC	PRMT5	HOMER2	SALL3	NEUROG2	RRP15		SKIL	PSMA2	NOC2L	NOC2L	PRKCD	2610301G19RIK	PABPC1	STX8
RBL2	RPA1	SALL3	UBTF	RAD50	ZBTB2	HHEX	NSFL1C		ID3	CCNA2	TBL3	TBL3	PKNOX1	STAT1	DAB2	NUP214
H2AFX	NUF2	ZBTB2	ARID3B	APLP2	YAP1	DBP	HIST2H2AB		SHH	GAB2	DDX56	DDX56	CROCC	DDX21	PAX3	IPO7
USF1	DSN1	TBL1XR1	NCOR1	SF3A3	NFKBIA	MXI1	HDAC1		BCL2L11	PARD6A	NOC4L	NOC4L	MZT2	EIF6	AURKB	SF3B5
INCENP	SPC24	EHMT1	SAP130	TAL1	CDKN1B	SOCS7	CARM1		CCNA2	RRBP1	RRP8	RRP8	NDE1	AI837181	ADRBK1	POLR2J
MLLT3	RBMX	MAX	GTF2E1	SFN	RYK	LMX1A	TSEN34		SALL1	TRIM24	RBM28	RBM28	ANAPC7	DDX6	KRT5	MRPL23
MDM4	DGKZ	ZFP462	MYST1	HNRNPA2B1	HNRNPAB	DLX2	KEAP1		RASSF1	HIST1H2BC	PAPD4	PAPD4	HOXB8	APC	KAT2A	DNAJC10
E2F6	ADD1	WIZ	SRP72	FMR1	SAP130	SPNB2	SUDS3		PHC2	RPL8	DDX19A	DDX19A	MAGED1	COPS8	KIF5A	MGST3
NCK1	ERBB2	CBX1	ZFP281	RAF1	KLF4	PFN1	SRP19		DNMT3B	SMAD6	RBM5	RBM5	EDC4	NAPA	PCNA	VARS
ETS2	HNF1B	SRRM1	HIRA	HDAC7	NR1H4	TBL1XR1	HIPK2		SMAD6	NOP56	SLTM	SLTM	GTF2A1	EIF3B	ERH	PSMB3
DNAJB6	GATA3	LCK	RCOR2	TET2	KLF5	TARDBP	NFATC2IP		CDK6	ANAPC13	ISG20L2	ISG20L2	DAB2	ACLY	HAUS8	SND1
MED21	ID1	CSNK1E	SERBP1	TOP2A	PSMB5	HIF1A	MYSM1		CCND3	DNMT3B	DDX51	DDX51	RIPK1	LARS	CCT7	NOC3L
JUNB	BCOR	CAMK2A	INVS	SRP72	PIN1	NCOA1	SOCS7		SIAH2	PRKACA	SIPA1L1	SIPA1L1	RBM39	EPS15L1	SIX1	PWP1
HNF1B	MCM6	EIF2C2	SOD1	TERF2	CHEK2	JDP2	NCOA6		DLX1	ACTN4	GAS2L3	GAS2L3	PBX3	VAPA	CCT2	EXOSC1
GFI1B	PSMC3	AXIN1	ZFPM1	POLR2H	HSPA4	CBX5	BAP1		ATP1A1	HNRNPAB	DHX36	DHX36	NUP98	RPS6KA1	PPARA	USP39
HES1	HELT	SNCA	CHD5	RYK	TCF12	MECP2	SMU1		NR5A1	PPP5C	FYTTD1	FYTTD1	RAD21	POLR2H	RPL22	CDC45
NR5A2	CRX	SHC1	AKAP8	AES	FOXP1	HIST3H2A	DIS3		JAK1	GTF2A1	CLK3	CLK3	RFX2	MYO1C	SYK	PRPF3
STAT5B	EBF4	RPL4	MDM2	PCBP1	JUNB	NFE2L2	WDR75		CCT3	RPS2	RBM8A	RBM8A	EEF1B2	RPS13	MDM4	CHAF1B
BCL6	IRS1	PRMT5	NUMA1	FRS2	MED15	PBX3	BTBD10		PSMA2	DGKZ	HNRPLL	HNRPLL	CEP76	SAMM50	ZFP219	STAG1
BAG1	PARD6A	ANXA2	TBP	RYR2	CBX4	MYST1	SMARCD3		CCT7	THRB	2610301G19RIK	2610301G19RIK	SPRY2	DNAJA1	TLE4	NIPBL
HDAC9	SCMH1	CRK	PHC2	EGR2	PIK3R1	NDEL1	MTF2		TCP1	SPNB2	NDUFS1	NDUFS1	AP2A1	LMNB1	TFDP1	PRKDC
NFKBIZ	CASP3	UBTF	BRD8	PPARD	SETDB1	PAX6	CBX1		RPL3	RBM39	NDUFA8	NDUFA8	AURKB	FXR1	HNRNPU	ARPC2
ASCL1	RCOR2	APP	RAC2	GADD45A	MLL2	CEBPB	EZH1		RPL18	KAT5	IMMT	IMMT	TUBA1B	ATP6V0A1	BAZ1A	MPHOSPH10
NR6A1	CNOT3	NCOR1	KLF5	DNMT3B	ZFP281	KPNA3	PTK2		RPS5	TSG101	SLC25A11	SLC25A11	MTA3	EIF3G	STK38	PYGM
ID1	TIPIN	ARID3B	SEC13	RSBN1	JDP2	TRIM24	DDX20		RPL18A	CCT7	UQCRC2	UQCRC2	TCEB2	MDM4	GTF2B	DDX54
RBL1	E2F6	SAP130	E2F1	STAT2	CTBP1	KPNA6	TRIM25		RPL10A	ACTL6A	COX6C	COX6C	CHUK	HNRNPD	C15ORF23	NDUFA9
MAP2K4	PRKACB	GTF2E1	PPARG	MYOG	REV1	BAP1	DNAJC7		RPS14	DLG3	COX2	COX2	MYO6	CHD7	RPL4	ACP1
MAP2K7	KPNA3	MYST1	CRY1	KRT8	RXRA	ID3	CNOT2		NUP107	HUWE1	RRAS2	RRAS2	HUWE1	ATP6V0D1	CDK5	ABT1
GATA3	ATRX	RPS23	NFE2L2	ACTN4	BRMS1	STAT5B	DR1		SRP68	MKI67IP	TUBA1A	TUBA1A	PI4KA	NDUFA6	SPNA2	MRPL28
E2F4	PRPF19	RPS17	KPNA3	POGZ	SFPI1	KRT8	IRF1		RPL32	DMAP1	RBM39	RBM39	NACC1	UQCR10	PHF20	DYNC1LI2
SOX9	UFD1L	RPLP2	MBD2	STRAP	POLK	BRCA2	RMI2		IGHMBP2	ATAD3A	HNRNPH1	HNRNPH1	PTGES3	UQCRQ	POU2F1	IFT57
ETV6	ATF3	RPL14	WWP2	NKRF	BCL3	ATXN3	SUPT5H		RPS6KB1	CSDE1	MAP2K3	MZT2	SUZ12	MTCH2	MTOR	NDUFS1
SOX6	HES1	RPL18A	PABPC4	MKI67	SKIL	PPP1CA	HDAC3		COPS8	RPS6KB1	MZT2	MAP2K3	IFT20	SLC25A22	LHX9	PPME1
EPAS1	RPS3A	RPLP1	ZBTB16	NSD1	LEO1	CEBPA	PLCG1		EIF4E	PIN1	VPS35	VPS35	PORCN	MORC3	MYO5A	OGG1
MYCN	JAK1	RPL32	TSR1	HOXC12	STRAP	NFKBIA	AKT3		CKAP5	KRT10	XPO5	XPO5	ITCH	CACYBP	TUBA1A	BAZ1B
HOXD10	RAF1	ZFP281	PATZ1	MCM2	PHC2	TLE1	PPP1CA		MRPS7	KRT5	MZT1	MZT1	ERCC3	PSMD12	BACH1	POLI
VAX2	MYCN	TUBB6	RPA1	GLI1	RNF111	TOP2A	CHD4		HSPA4	RXRG	CRNKL1	CRNKL1	PABPC1	NIP7	41884	COTL1
MAPK9	MDM4	HIRA	GNL3L	PCM1	POLI	MIXL1	U2AF1		LUC7L	ID3	COPS3	COPS3	STAT5A	NOL6	ITGB1BP2	ARPC3
OLIG1	COPS8	RCOR2	PER1	CIITA	SMARCD3	TUBA1A	IMPA1		RBM39	AP2A1	RPL9	RPL9	PAK1	DDX27	HYOU1	GTF3C3
GNAI2	EIF3L	SERBP1	BCOR	BUB3	FOXO3	FANCD2	ARFGAP2		TPR	RIF1	RPSA	RPSA	CAPZA2	NVL	DDX21	ACTR1A
CRNKL1	MAP3K2	ZFPM1	EEF1D	PITX2	BTRC	DDX1	ZBTB16		NUP88	COPS8	DMRT2	DMRT2	WHSC1	TEX10	PAFAH1B1	TOP2B
PLRG1	CDK9	CHD5	RFC1	EYA3	BRD7	CARM1	YBX2		FLOT1	FLNA	CBR1	CBR1	BUD13	INTS1	CASP8	ATP6V0A1
PRPF19	KRT8	AKAP8	PRPF4B	RORB	SMN1	NRIP1	TBL1XR1		RBBP5	ENAH	SSR4	SSR4	TRIM32	D10WSU52E	POLR1B	ATP6V0D1
UFD1L	PSMC4	NUMA1	HNRNPAB	FZR1	APPL1	NR1H4	STK38		DCTN3	LEO1	SNRPE	SNRPE	PLEKHO1	CFTR	DOK2	UTP20
SNRPD3	HOXD10	TBP	C130039O16RIK	NEUROD1	ATR	RNF11	GRM1		GNL3	AHNAK	SMAD3	SMAD3	PPL	JAK2	STAT5B	GET4
EIF3L	SATB2	PHC2	DPY30	TRRAP	FANCI	MAFK	PSMG2		ANP32B	BCL10	OBSCN	OBSCN	DDX58	FOS	CTNNA1	GCH1
RPS9	TGIF1	PRNP	SENP3	HOXD12	NCOA2	EEF1D	PSMB5		CDC26	MIXL1	KPNA1	KPNA1	SRSF1	HRAS1	WDR1	SMARCB1
ANAPC10	HIST1H1B	BRD8	LUC7L3	TAF1B	FLT3	SIP1	MXD1		DDX21	RNF123	HIST3H3	HIST3H3	RAB3A	NOP2	SGOL2	EPRS
MCM5	SFN	PXN	CTBP1	SMAD5	MYCN	LGALS3	CSNK1A1		MAPT	RNF111	CACYBP	CACYBP	TET1	LZTS2	DLL1	UBB
POLR2B	KIF4	CTTN	PAX3	CLTC	EHMT1	HOXA6	NR3C2		THRAP3	NKX2-1	RRM1	RRM1	RAG1	LAMA1	HSPD1	NSMCE2
NOP2	AURKA	RAC2	HSPB1	DMRTC2	PPP1R10	LMNB1	HP1BP3		KIF23	MZT2	RAB5A	RAB5A	PPP3CA	TUBA4A	UBE4B	NUP88
UBA2	PDS5B	LIN7C	NACA	APP	TCF7L2	PTK2	RBM17		DYNC1I1	CAV1	CKB	CKB	HOMER1	XRCC1	IGHM	CPSF2
SNRPB	RAG1	SQSTM1	SF3A3	SERBP1	TLE1	HOXB8	SHOC2		BCLAF1	PTGES3	DDX3X	DDX3X	SKIL	CRKL	TRIM71	ACTR2
COPS8	EPS15L1	KLF5	NDN	SGOL2	EIF2C2	TSG101	MNT		FLNA	TBK1	SET	SET	NOS1	CYLD	SYNJ1	NDUFS2
PDS5B	USF1	FYN	EEF1A2	TLE4	GLI3	SUMO3	MED24		MEF2C	KAT2A	ARL2	ARL2	FHL2	DERL1	KRT1	NCAPH
POLK	HIRA	SEC13	SIRT1	NUP98	PRMT1	KIF4	BCL2		PABPC4	NUP98	TRA2B	TRA2B	XPO5	LBR	SPNB2	GOSR1
NGLY1	DDX20	E2F1	MBTD1	MEOX2	TAF15	DCTN4	SYNCRIP		STK38	ATF7IP	TBCD	TBCD	RPS2	HIST3H3	IGF2BP1	VPS28
RPS24	NR5A2	CRY1	ATM	CAMK2D	MAP3K2	HAND1	CSRP2BP		PPP1R10	SMARCD3	KPNA6	KPNA6	RBPJ	PPP2CA	RPL7	CDK7
DTL	KPNA6	KPNA3	CDK4	PSMC3	ITCH	MITF	SETDB1		RNH1	TET1	PTK2B	PTK2B	SSBP4	CAPN2	USP9X	SGTA
SHPRH	TFDP2	MBD2	HSPA4	SHOC2	FMR1	RAN	BRCA2		RPL12	MEF2C	SETX	SETX	CHEK2	NCSTN	RPS5	FLOT1
LUC7L3	MAFB	PRKACB	MLLT10	PPP2R5A	CCNG1	MEIS2	HNRNPUL2		RPL7A	SIAH2	MCM7	MCM7	TADA3	KIT	MOV10	EFNA1
SRP72	NCOA6	WWP2	CREBBP	POLD1	ZFP110	SRF	H2AFZ		RPL27A	CCND3	EIF3F	HNRNPUL1	YWHAQ	DNAJB11	MSH2	RPL15
SND1	PSMC5	PABPC4	MITF	PDZK1	SP3	RUNX2	IRF8		RPL10	MTOR	HNRNPUL1	EIF3F	BARX1	DNAJC10	SUPT16H	MOGS
SRRM1	CD2AP	KRT6B	MKI67	RTN4	PHF17	KPNA1	MBIP		HCFC1	MAU2	TTC27	TTC27	HTRA2	SERPINH1	RBM14	IKBKAP
RPS25	ASCL1	ZBTB16	UHRF1	THRB	SIN3B	PRMT5	MAP3K2		GAB2	HSP90B1	MORC3	MORC3	LRRFIP2	DDX47	RFC5	ATP6V1H
SMC6	SORBS1	TSR1	IKBKG	TDG	ID2	NXT1	PABPC4		TAX1BP1	GMEB2	ARHGDIA	ARHGDIA	CCNB1	DLG3	RFC4	ARPC4
WDR18	MLLT3	PATZ1	HELZ	NEO1	BRD8	RIPK1	ASF1A		PRKCB	MLL2	NEXN	NEXN	VAPB	PCM1	NUP155	HEATR1
KIF4	INSR	RPA1	ADD1	CAPN2	PHF20	HAUS2	TELO2		NR1I3	RNF11	PHB	PHB	HIRA	FLOT1	CUL4B	STIP1
KPNA6	GFI1B	GNL3L	HSPA2	CACNA1C	LDB1	FBXO32	TSC2		CASC5	CCT2	GPI1	GPI1	SLC25A5	LAMC1	PCGF5	TTC4
NXT1	CRNKL1	HTT	MED15	TRAF2	NFKB1	SGOL2	RBL2		MAU2	RBCK1	OLA1	OLA1	LAMC1	ATP5O	IPO9	EXOC5
DGKZ	RFXANK	KRT13	KLF4	MATR3	COPS5	NBN	CDK5		RBCK1	PPP1R12A	RPL30	RPL30	SLC9A3R1	PDLIM7	EIF6	PIK3C3
LUC7L2	IRF7	PER1	CAD	MKI67IP	SAE1	TUBGCP3	VHL		TET1	CDC26	RPL31	RPL31	ZMYM2	PTEN	EIF3B	ERH
EEF1A2	UBE2C	BCOR	ACIN1	TSR1	ARID1B	ACTR1B	AEBP2		ENAH	CIITA	RPL15	RPL15	BTRC	RPS20	PSMD12	TOMM20
GPBP1	SOX9	PRKCA	FEN1	MYO6	SERBP1	DCTN6	SP3		SMAD9	EYA1	RPL17	RPL17	WNT5A	TPT1	NIP7	EPN1
ADD1	GADD45A	RFC1	FOXP4	CBX4	SF3A2	SGCB	UIMC1		PRKCZ	MITF	AHSA1	AHSA1	DBNL	PIK3R1	NOL6	PPP2R2A
LIN54	EPAS1	EEF1D	TAF1	LHX2	IRF8	BTRC	HDAC2		ZAP70	SUZ12	HDLBP	HDLBP	PRMT5	PRPF19	DDX27	RPS4X
KPNA4	NCK1	HNRNPAB	LUC7L2	CDC23	HELZ	CSF1R	H2AFX		IRS1	SPRY2	PRDX2	PRDX2	CDK2	NGLY1	NVL	SMC5
FUS	VAX2	PRPF4B	DGKZ	MBD3	CAD	DLG2	PCGF5		XIAP	RAG1	PRDX4	PRDX4	MAPK3	RNF123	TEX10	ESD
RMI1	POLK	C130039O16RIK	VEZF1	LCK	ACIN1	LRP5	TBL1X		IRF7	TP53	CAND1	CAND1	RCN1	PSPC1	INTS1	CLPP
CDK9	H2AFX	CD40	YBX2	HES6	FEN1	PTPRC	SIX1		PARD6A	YWHAH	PCGF5	PCGF5	KRT8	BAG2	D10WSU52E	COPE
HIST2H2AB	NGLY1	DPY30	DAP3	UFD1L	FOXP4	CDH17	ZC3HAV1		RPS26	PHC2	RPL13A	RPL13A	CRYAB	CRK	LAMA1	GTF2H3
BAP1	RPA2	SENP3	ZC3HAV1	TSEN15	TAF1	ITGA6	OASL1		TRIM24	GTF2E2	RHEB	RHEB	EEF2	ARF4	DERL1	GINS1
BTBD10	SP7	LUC7L3	OASL1	DMD	PLRG1	ITGB1	NONO		TRAF3IP2	AIFM1	HNRNPD	HNRNPD	HIST1H1E	SMARCA1	LBR	PCNA
DDX20	E2F4	CTBP1	OAS3	FLT1	NCOR2	GATA6	CSNK1E		PIAS2	JAK1	MGST3	MGST3	PLCG1	UPF1	CAPN2	ATRX
CSNK1A1	PPP2R5A	PAX3	ZBTB11	SRP68	GNL3L	DMD	ENY2		MIXL1	CTNNA1	PSMA5	PSMA5	MCM6	HSPG2	DNAJB11	TBL3
PABPC4	RBL2	SPNB2	HIST1H2BE	POLR1A	RAC2	GRB2	RNF14		TP53	ACTN2	CTNNA1	CTNNA1	VPS35	WARS	DNAJC10	MRPL2
UIMC1	IRF8	RPS6	ANP32E	PSMB5	THRA	NOP14	MUTYH		HIST1H1A	CREB3L4	PDS5B	PDS5B	RAB8A	ETF1	BAG2	AATF
NSL1	DTL	NACA	MTDH	PAWR	LEF1	LAS1L	ABTB1		CPNE2	SRF	SMAD2	SMAD2	PHF20	RPN1	SNRPD3	CSTF3
TAF1B	LRP1	WNT1	SETDB1	MAP2K4	PELP1	ZFP326	EEF1D		UBE2D1	UBE2D1	KNTC1	KNTC1	LAMB1	CPSF2	TBCD	GINS4
NUMA1	HAUS2	SFRP5	SNW1	TIAL1	BCL10	1110037F02RIK	LAS1L		PPP3CA	HSPH1	PDLIM7	PDLIM7	GTF3C6	CPSF1	DHX15	FBXW4
KRT8	SPAG16	RPS5	GLI2	ELAVL1	TBX21	POLR2B	SOX2		PPP1R12A	LIN7C	AEBP2	AEBP2	YY1	SYMPK	NR3C2	GCFC1
RHEB	FANCA	RPL22	NCOA3	RIF1	HOXA1	KPNB1	NSL1		LDB3	PCBP1	SMARCC1	SMARCC1	HIST1H3F	FRG1	ARPC5L	UTP18
MAFB	NR1D1	SF3A3	BRMS1	KPNA1	REL	GNL3	MED15		VEZF1	EDC4	LBR	LBR	FAM175B	RPN2	MTHFD1L	RPS18
CCAR1	FANCG	AP2B1	UFD1L	HNF4G	HDAC7	UBA2	KDM2B		WAS	SPAG5	SAMM50	SAMM50	CDH1	P4HA1	BAZ1B	ASCC3
MATR3	DRG1	GRIN2D	LPXN	HOXA10	BCOR	PSMC4	MEF2C		PTK2	NUP88	SMURF1	SMURF1	CACNA1C	SNRPD3	FBL	PSMB7
UBE2C	ZC3H15	EEF1A2	TPR	BTBD10	TBX6	PRPF6	MKI67		RNF111	RNF7	LIMA1	LIMA1	SSBP2	FCHO2	DKC1	CFTR
RAD18	GINS1	SIRT1	ESR1	NPM3	UIMC1	TFIP11	TAF1B		ADRBK1	TIMELESS	ARID1A	ARID1A	HIST1H1C	BIRC6	NOP58	IFT46
EIF4ENIF1	GINS4	JAK2	UBP1	BUB1	SHOC2	TNPO1	CCNT1		MITF	DARS	DNAJB11	DNAJB11	H3F3A	NDUFA4	TRA2B	SPC25
KPNA3	TCEA1	MBTD1	LEO1	UBQLN2	MED1	POLR2H	POLD3		CTNNA1	CCT3	DNAJC10	DNAJC10	CDX1	HNRNPA3	TOMM20	MDN1
TRIM33	POLE3	ATM	CBX4	TAF15	NKX2-1	BAZ1A	AP3B2		MAP2K7	ABCF2	BAZ1B	BAZ1B	KDM2B	RNF111	CAND1	CS
PCGF1	CHRAC1	HSPA4	ZBTB33	NBR1	PKNOX1	FXR1	TSEN2		SOS1	MYO1E	USP10	USP10	DHX9	PLS3	ZFP687	POLR2D
PPP2R5A	EAF2	MLLT10	SP3	TPX2	GTF2E2	TOP1	ATF2		NCK2	PTK2	COTL1	COTL1	MZF1	SMARCB1	PZP	EXOC3
PCBP1	MEIG1	SLMAP	CBX2	CEP152	MBD2	DDX47	BAX		NKX2-5	RAC2	VPS18	VPS18	PFKM	ITSN2	RPL13A	SMARCC2
SENP2	NR1D2	NOTCH4	CEBPB	POLR2I	NR3C2	WDR33	RNF111		NGFR	RNF14	WDR1	WDR1	FLNC	PRNP	PIGR	IFT81
SCMH1	PID1	CREBBP	GRHL2	IKBKB	MYSM1	ZCCHC8	MAPK1		OTX2	CTTN	PIK3C2A	PIK3C2A	ZFR	TSG101	DDX18	TAF10
BCOR	TXNIP	MITF	CXXC5	MED31	CITED4	FUS	ECSIT		RBPJ	GM5506	SMAD4	SMAD4	RBBP7	UCHL1	KIF20A	NVL
LYN	OMP	MKI67	MLL2	PTGIR	MCM10	SF3B3	REST		TNF	GATAD2A	NAP1L1	NAP1L1	BMI1	RPS15A	APRT	RNF10
ATF3	BEX1	UHRF1	AR	CACNB3	ETS2	SMARCA1	TAF1A		SFRP2	YBX2	BRAF	BRAF	ZFP275	GJA1	XRN2	PIKFYVE
NFATC1	D0H4S114	ADD1	MLL3	CDON	H2AFX	NOP2	ATXN2		SFRP1	NARS	MYO18A	MYO18A	HNRNPAB	LRRFIP2	PRKAG1	FIS1
SATB2	TXN	HELZ	SUMO2	FGFR1	NR5A1	TPT1	FOXO3		WNT1	DAP3	PLS3	PLS3	ROBO1	CRY1	SRSF10	CUL2
IRF7	HAUS7	MED15	PIN1	TLN1	TCF4	PATZ1	GLI3		MLL2	MRPL41	NUP107	NUP107	ARHGEF6	EIF2C2	EPN2	SCYL1
RCOR2	TGFB1	KIT	TRIM27	GJA1	EGR2	EBNA1BP2	TAF1		SPNB2	EIF2S3Y	DERL1	DERL1	MAPKAPK2	METAP2	CAMK2D	MTHFD1
TGIF1	GNAQ	KLF4	CCND1	PRDM16	MBTD1	BRAF	USF1		WNT3A	OASL1	ATP2A2	ATP2A2	ABT1	AGRN	PPP2R2A	CNOT3
SERTAD2	PLCB3	CAD	KEAP1	GTF2A1L	ZFPM1	HIST1H1E	MTA1		HMGA1	OAS3	PRPF19	PRPF19	TRP63	GNB1	PPP2R5C	PCX
PARD6A	FGFR2	ACIN1	MECP2	LRP5	PRKCZ	EIF3E	PARP2		CCT2	PABPC6	SOD1	RPL28	CBX5	LIMA1	NDFIP1	EXOC6B
RBMX	FGF2	FEN1	SOCS1	GSC	PIAS1	EIF3K	MED1		VPS16	PABPC2	RPL28	SOD1	RPL28	TTC27	SNRPG	TRAPPC1
SFN	XIAP	FOXP4	PPP1R10	AHCTF1	TCF21	ANXA5	NUMA1		CTR9	ZBTB11	RPS16	RPS16	RANGAP1	SF3B3	SUN2	HSP90AA1
RPS3A	RORB	TAF1	YEATS4	NGFR	FLT1	HNRNPUL2	FOXP3		RPS9	RPL36AL	RPS4X	RPS4X	HSP90B1	STAG2	SEC22B	APEX1
RAC2	FANCD2	FLNB	TAF9	CCT4	HIST2H2AB	PSMB5	MEN1		RPL37A	RPL36A	RHEBL1	RHEBL1	HESX1	DDX24	GLT25D1	SSBP1
HES6	MSH6	DGKZ	CSNK1A1	SMN1	GTF2B	HSPA4	SMAD4		RPL19	RPL34-PS1	EPS15L1	EPS15L1	VAMP2	NEXN	COPZ1	CBWD1
PSME3	STAT5B	KRT79	FOS	MSH6	RFC1	MED15	RBM34		SGPL1	RPL34	SVIL	SVIL	PDLIM5	VPS18	COPG	PPIL2
HIST1H1E	RPS27	LUC7L2	NFATC1	SND1	RAG1	TBX6	SRRM2		RPL8	LOC100504863	AQR	AQR	CLU	NF1	SART1	NCAPG
FEM1B	HELLS	VEZF1	CCNE1	CHCHD3	SERTAD1	HIST2H2AB	EYA1		RPS11	LOC100044627	IPO7	IPO7	SREBF2	COPS3	PHF5A	DNAJC9
ZFP128	MGA	DVL2	TET2	THOC4	EPC1	HNF1B	OAS3		EEF2	HIST1H2BG	ZFP687	ZFP687	EIF4A1	DPF2	SNRPF	CTNNBL1
SOX15	CPSF6	YBX2	XRCC5	KDR	HNF1B	MLL3	KRT8		RPS23	HIST1H2BE	PZP	PZP	BAP1	MYO6	DDX42	STOML2
CDX1	ELAVL1	DAP3	TRIM24	MCM5	MLL3	PSMC3	SMYD1		RPS17	GM4705	LZTS2	LZTS2	HIST2H2AC	RUNX2	CGN	DDX46
HIST1H1B	CHD5	ZC3HAV1	CBL	SLC9A3R1	PARD6A	ADRM1	ASXL1		EIF2S2	BCL2L11	IMPDH2	IMPDH2	SERTAD1	EZR	EIF3D	DCAF6
CCT5	CCT4	OASL1	AURKB	GATAD2A	WWTR1	BCL11B	FRG1		NOP56	LPXN	THOP1	THOP1	EIF3A	CEBPB	FABP3	TAF6
RFXANK	SNRPB	OAS3	SHOC2	NDUFA13	GBP2	SKI	TRIP12		RPS24	LUC7L3	MYL6	MYL6	LRRC41	AXIN1	IGKC	LIN28A
FHL2	MARS	ZBTB11	NRIP1	ARID1B	PSMC3	MED14	TCEA1		RPA2	MCL1	GNL3L	GNL3L	WAS	CSNK2A1	USP48	CPSF1
RAVER1	RARS	HIST1H2BE	APC	MAPT	PCBD1	HDAC9	MORC3		RPL24	PLCG1	NAPA	NAPA	PCM1	ATM	NOP10	SEC31A
TFDP2	RPS14	RPS24	PELP1	BACH1	CLOCK	CHD8	YAF2		RPL21	IRF7	CLIP1	CLIP1	NSUN2	HSPA4	NHP2	LSM5
NSD1	THOC4	SETDB1	CDX2	LIN7C	YEATS4	STAM2	RXRA		COPS6	ZFP275	SIN3A	SIN3A	POU2F1	EIF5A	WDR43	TOMM40
NR4A1	TBL1XR1	ANP32E	CREB1	TOP3A	TAF9	GPBP1	CCNE1		SRP72	TRRAP	RAB5C	RAB5C	RAB27A	ARL2	URB1	GANAB
FMN1	CUL5	SNW1	ITPR1	RIN1	IRF7	EEF1A2	PIAS1		RPS25	RPL35	USP21	USP21	APH1A	CFL1	VPS39	ZFP593
PAWR	NSL1	GLI2	MAPT	PRKDC	NR1H3	HMGB2	ELL		PTGES3	ZMYM2	COPZ1	COPZ1	NFKBIZ	TBCD	VPS41	PUS1
HNRNPH1	EIF2S1	NTRK2	ZFP143	PRPF19	XRCC5	NUPR1	KLF4		GTF2E2	CBX7	COPG	COPG	DDX60	DHX15	NUP85	ARHGAP1
CCT2	MAPK9	NCOA3	ARID1B	SNRPC	IKBKB	GADD45B	PFN1		NXF1	ALDOA	SF3B3	SF3B3	SH2D1B1	RPL28	NUP160	UBE2N
TCP1	SUPT6H	ABR	SMAD1	VIM	SIAH2	DNAJB6	XPO7		CACYBP	PSMD2	FLOT1	FLOT1	TEK	RBBP5	NUP133	MAD2L1BP
INVS	YBX2	BRMS1	BRD7	POLR2C	TLX3	TOP2B	HSF1		SF1	MAP2K3	VPS13C	VPS13C	STAU1	NR3C2	RPL23A	SNAP25
NBR1	DAP3	RPL3	TRIM63	ATP1A1	MYOG	1600027N09RIK	LIG4		STX7	NF1	ZC3H11A	ZC3H11A	NGFR	HNRNPH1	PNO1	RBBP5
TRAF2	ANP32E	RPL10	SUDS3	PRKCZ	PIAS3	MLLT3	INVS		DMAP1	KRT16	KIF2C	KIF2C	LOX	VPS16	SFTPC	FBXW2
TUBA1A	MTDH	NCSTN	ATF2	CDCA8	MDM4	RORC	CDCA8		HSP90B1	RRAS2	EIF4A3	EIF4A3	ARL2	CSF1R	NTRK2	VDAC1
DLG4	ZC3HAV1	HCLS1	GATA3	RAC2	SRRM1	ATXN2	BPTF		ATAD3A	CPNE2	BIRC6	BIRC6	USH1C	WWP2	INA	DDX56
CDH2	OASL1	UFD1L	BRCA2	EIF3L	NGFR	LUC7L2	BRCA1		NUP62	KRT14	NCKAP1	NCKAP1	VPS16	PCYT1A	FANCI	RPL17
EIF2S1	OAS3	LPXN	JMJD1C	SEC13	RBL2	STAT2	ARID1A		HUWE1	PTPRQ	CYFIP1	CYFIP1	VPS11	VPS11	PSMB4	XPOT
COPS3	ZBTB11	TPR	TMPO	MEOX1	ADRM1	CHD3	DLG1		SRRM1	MYB	NSD1	NSD1	NUP214	ARHGEF6	CAMK2A	NOM1
MRE11A	HIST1H2BE	UBP1	SAE1	CREB3L4	MYB	MLXIPL	MYH9		RNF14	POLR2B	CUL7	CUL7	FAM134A	AQR	RPS6KA3	LONP1
SSRP1	RAD50	PLCB2	H3F3A	BRAF	SMAD7	PGR	MAP3K7		CSDE1	RASD2	EZR	EZR	COTL1	BCL2L11	MNT	ATP6V1B2
RAE1	RBL1	LEO1	CCNB1	ZFP354A	HP1BP3	RNF7	AR		POLR2I	CASC5	ATP6V0A1	ATP6V0A1	SERPINB1A	NAP1L1	CNP	WDR48
MSH6	SNAI1	RALA	RELB	PIAS3	SATB2	DDX20	PPARA		DGKZ	VEZF1	VAPA	VAPA	OBFC1	TPM3	FOXO3	ARPC1A
PRKDC	WIZ	ERBB2	FOXP1	MLL2	SIX1	MAFB	PAXIP1		LUC7L2	MYH10	AHI1	AHI1	OOEP	NCAPD2	ULK1	TUBGCP6
RAD50	RRN3	KRT33B	NCOR2	SYNCRIP	SRY	TCEB3	LONP2		TRIM71	SF1	ATP6V0D1	ATP6V0D1	ZNRF3	PAK2	ERBB2	IFT88
PTEN	AHCTF1	VIM	COIL	SOX9	RXRB	BARX2	HNF4A		SRSF6	EIF4E	NDUFA6	NDUFA6	BMP7	NCKAP1	CBFB	IFT20
PITX1	PSME3	CBX4	TAL1	PHF20	PAX7	UHMK1	PIK3R1		RRBP1	TRIM35	UQCR10	UQCR10	ANXA6	CYFIP1	NOS1	SMC1B
AHCTF1	LPXN	ZBTB33	TPX2	FOXO1	GRHL2	MXD1	MBTD1		ANAPC16	CCT5	UQCRQ	UQCRQ	ABCD3	NR0B1	EID1	ACACA
MCL1	EIF5A	NRCAM	NGLY1	TMPO	CXXC5	ECSIT	BIN1		HSD17B12	BIRC2	MTCH2	MTCH2	CPNE6	ACACA	PLRG1	UQCRB
HELLS	DDX41	SP3	HIST3H2A	CCNA2	EID1	PPIL1	RHEB		USP8	PIAS2	SLC25A22	SLC25A22	SGCE	NAA15	RASGRF1	EIF2AK4
SOCS7	MARK2	CBX2	ATXN3	TCEB2	BCL11B	ELL	TDG		AP2A1	SPATA24	ARPC5L	ARPC5L	2310021P13RIK	ZFP42	IRF5	SF3B4
YBX2	KLF4	GFAP	GSC	SNRNP70	ANAPC7	PTPN6	CLOCK		AIFM1	SP3	MTHFD1L	MTHFD1L	FXYD3	RPL9	NUMA1	CIRH1A
NR3C2	XPO4	CEBPB	EMD	RPLP0	CSNK2A2	MEOX1	TBX5		RNF11	COPS6	ATP5O	ATP5O	RWDD1	DDX3X	KLF5	CNOT7
FOXO3	MBD2	GRHL2	PLRG1	SF3A2	PPIG	MAPK6	COG5		ACTN2	HSPB1	SNRPG	SNRPG	41703	WWTR1	TDH	RNF14
SMYD1	TPR	CXXC5	PHF17	LIG3	CDK6	HOXD3	GLI2		SMARCD3	VAV1	DCTN5	DCTN5	CDH17	DCTN5	0610010K14RIK	NF1
KLF4	HMGA2	AR	BCL2	HNRNPL	GRB2	EGLN3	NCOR1		CSRP2BP	SAP18	EIF5B	EIF5B	GH	ARPC5L	MYST2	FBXL20
HNF4A	HP1BP3	MLL2	SIN3B	SMCHD1	HIF1A	PAX5	ZBTB43		NDE1	FOXP1	IGF2BP2	IGF2BP2	UBE2F	MTHFD1L	GHR	VAMP8
BIN1	CSNK2A2	ANXA1	CDK6	MEIS1	TET2	SH2B1	YY1		HSPH1	ANAPC16	CAPN2	CAPN2	DPYSL5	CKAP5	KLHL17	EDC4
MARK2	ANAPC10	MLL3	STAT1	IK	DNAJA2	SNRPC	GATA4		D1PAS1	MTAP2	EFHD2	EFHD2	LTF	EFHD2	NEURL1A	NEDD1
TCF7L2	FOXO3	SUMO2	E2F6	RPA2	RELB	ANKRD32	MAFB		RPS27L	LYN	PCM1	PCM1	TMOD3	GRN	CPEB3	CEP76
CSNK2A2	TAF15	PIN1	USP2	VANGL2	EYA1	TEAD1	INCENP		BUD13	XIAP	OTUB1	OTUB1	RAB2A	VPS13C	IIGP1	ACTB
SNAI1	EMD	TRIM27	KAT5	GTF3C5	RBM17	ANAPC11	MLLT3		MELK	MZT1	DDX6	DDX6	AP1B1	ZC3H11A	ARHGEF15	FANCI
MSX2	MORC3	CCND1	MYC	GTF3C2	XRCC6	CDX4	MIS12		RIF1	CTR9	TIMM50	TIMM50	TFAP2A	KIF2C	SMARCD3	DDA1
HADHA	HES6	MECP2	HP1BP3	CATSPER1	NKX3-2	SIX3	SNRNP70		HIST1H2BC	ZFP219	ACLY	ACLY	DBN1	CBX8	WDR37	HERPUD1
NFYA	AKAP8	TNFRSF11A	ZFP110	KL	CDK9	NOTCH4	EXOSC7		SPATA24	HNRNPD	LARS	LARS	MC4R	UBE2I	PACS1	UGGT1
CCND2	LBR	SOCS1	TBL1X	SHH	WDR82	UBR5	TAF7		RNF7	MEN1	EIF3H	EIF3H	NFKB1	PSMA5	MRPS22	USP5
NKX3-2	SMYD1	GSK3B	CDKN1A	ITGB1	ETS1	NEUROG1	AURKA		ACTL6A	PRKDC	PPIB	PPIB	CLOCK	LIN28A	PTCD3	D2WSU81E
FLT1	SPNB2	PPP1R10	MAPKAPK2	RGS9	IGF2BP3	MZF1	DPF2		TOX3	ZDHHC6	SUN1	SUN1	ATXN2	VPRBP	BRMS1	CDC6
MBD2	POGZ	YEATS4	ARNTL	OCLN	TRIP12	TTN	NEDD4		PCBP1	GLI3	ADNP	ADNP	RBCK1	SUMO2	ORC5	SET
SMN1	EIF3G	TAF9	SFPI1	STK38	RTN4	PCM1	CASP8		MAP3K5	TOP2A	ARHGAP1	ARHGAP1	CCNE1	DUSP3	YEATS4	FANCD2
SMAD6	DHX15	CSNK1A1	STAT5A	KEAP1	IRF5	COTL1	PPP1R9B		DPYSL2	SETDB1	PTBP1	PTBP1	RIC8B	CCNG1	EPB4.1L3	KNTC1
CITED2	DLG1	FOS	RUNX2	TPR	SMYD1	RAI14	JAK2		PORCN	C19ORF21	DDX18	DDX18	TUBA4A	GSC	BCAS1	STAG2
RECQL4	PSMC1	NFATC1	SF1	CUL4B	ERG	NEK2	CCAR1		HNRNPAB	UBP1	METAP2	METAP2	PSMD1	RB1	TAF9	TARDBP
PLK4	CITED2	ITSN1	THOC5	REV1	MAPKAPK2	RPS7	RPL9		MKI67IP	GLI1	RAB7	RAB7	LYN	CARM1	GRHL2	C1QBP
PROP1	IK	CCNE1	REL	VAX2	HNF1A	TOPBP1	MATR3		AHNAK	SMAD9	IGKC	IGKC	SOX8	MCM6	DOCK7	EID3
MLLT4	SNRPD2	TET2	NUP98	IRAK3	MED17	TBL1X	FAM175B		SH2B2	DCTN3	CSRP1	CSRP1	MTAP4	SNRPE	CCDC88A	USO1
DLX2	NUP93	SOS1	MED16	OLIG2	UBE2C	MCM3	MAPKAPK2		YWHAH	MDM4	RPS12	RPS12	FOXP1	BAZ1B	TANC2	AHSA1
SPNB2	ZFP446	STX6	TFDP1	RCOR1	CAMK1	HSPA9	FBXO3		TMSB4X	GNAI3	IPO5	IPO5	HDAC4	KPNA4	INPP5E	UCHL5
NEUROG2	ZBTB33	XRCC5	GATA6	PRDX1	SKI	PPP3CA	PHC1		HAUS8	CNOT3	STOM	STOM	SPATA24	FBL	ERC1	RTF1
HOXB13	SAE1	TRIM24	WDR82	HIST3H2A	SHPRH	HSPA2	HDAC5		VAV1	KDM4C	NID1	NID1	RING1	DKC1	RIMS3	UTP15
RPS6KA3	ERG	AURKB	MED19	PIK3C2A	MC4R	NEK9	ZEB1		GRAP2	SOS1	SUN2	SUN2	RPS3A	NOP58	MYSM1	TBC1D22B
FOXO1	UIMC1	SHOC2	PPIE	LMO2	MED14	RAD51	UBE2C		HAUS6	HOMER3	NIPBL	NIPBL	DLG3	RPS12	ORC3	DDX23
CCNA1	IRF1	NRIP1	HDAC6	KPNA4	ERBB2	CAMK2D	SKI		GRIA1	ZAP70	PRUNE	PRUNE	PIK3C2A	EZH1	PPIG	CHMP4B
PIAS4	TCF21	YWHAZ	TRIM33	ANAPC2	DFFB	NCK1	CDK5R1		CEP152	MAPKAPK2	MRE11A	MRE11A	ZAP70	SETX	SCAF11	CSDE1
PRDX1	HADHA	PELP1	SSBP3	VHL	PPARGC1A	PURA	URB1		INADL	IRS1	GJA1	GJA1	PLEKHB1	PRUNE	CXXC5	DCAF8
CHEK2	LGALS3	HSPB1	RTN4	HOXD13	NR0B2	SHOC2	ATXN2L		BIRC2	SH2B2	DERL2	LIN28A	HNRNPC	DLG1	NUDT5	MRPL22
MLL1	PRKDC	RPL10A	GLI1	HNRNPA1	GHR	NKX2-5	RAD18		PTPRQ	ANXA2	SNX8	DERL2	VDAC1	U2AF1	ZFP609	NRBP1
PITX2	SAP130	CDX2	PARK7	SPNB2	KLF10	DLX5	CNOT6L		LYN	SOCS3	FMNL3	SNX8	TBX21	HNRNPUL2	NUSAP1	WDR18
MYBL2	EFTUD2	CREB1	RXRA	SF3B1	ATXN2L	PAFAH1B1	PRPF40A		KRT10	NCK1	LIN28A	FMNL3	KAT2B	STXBP2	RELB	DDX1
MAFG	AQR	MAPT	PAX6	GNB2	BNC2	CDH2	PPP1R10		KRT5	9830001H06RIK	RAB2A	RAB2A	ITK	AEBP2	SBF1	PPP1R7
GATA5	PITX2	ZFP143	CBX7	CSNK2A2	ARID5B	HDAC3	BCL11B		TRAF1	STXBP1	RPS6KA1	RPS6KA1	UBE4B	HNRNPAB	ROGDI	THOC2
ACTN4	PHF20	ARID1B	SMARCD3	SSRP1	PSIP1	ATM	MDM4		CTTN	HOXD12	SEC22B	SEC22B	TLE4	UBTF	CAMKV	POLR2I
LMO2	PPIE	SMAD1	DFFB	EPAS1	TBX3	PPARGC1A	HNRNPA0		GNAI3	ATXN2	GLT25D1	GLT25D1	JUP	IRS1	MTMR1	ASF1A
MEOX2	TCF7L2	BRD7	TRIP12	RBL2	ZIC3	KATNB1	IBTK		CBX7	RPA2	SLC25A4	SLC25A4	GSK3A	GAK	PDE1B	PRKAG1
NKX2-2	USP7	TRIM63	DNAJA2	RRP12	RFC2	CASP3	UBE2A		SAP18	GTF3C1	NOP10	NOP10	CCT7	NACC1	PDE1A	CWC22
ZBTB33	ASCL3	SUDS3	ATXN2L	CDC37	BYSL	VEZF1	POGZ		PRKCD	RHEBL1	NHP2	NHP2	HOXA11	GDI2	PPP3CB	IPO4
TCF21	PLK4	GATA3	BNC2	EIF3G	PPAN	CBX1	SMURF1		9830001H06RIK	SORBS2	WDR43	WDR43	CRY1	SVIL	MARK1	UTP3
HESX1	DNAJB6	ATF2	ARID5B	PPARGC1A	MDN1	DAB2	FBXL3		PBX4	PRKCE	URB1	URB1	DGKZ	TRA2B	SHANK1	NOSIP
EMX2	GPBP1	BRCA2	PSIP1	CRK	UCHL5	MSX1	E2F6		TRIM32	USP8	VPRBP	VPRBP	KAT2A	TOMM20	CHD1	ITPR1
MYOG	FHL2	PDE4D	TBX3	SF3B3	VPS72	DAG1	USP2		CIITA	BCOR	NCAPD2	NCAPD2	JUNB	WDR1	PI4KA	TDH
SIAH1A	CDC40	NEFM	ZIC3	PBRM1	EXOSC6	ZAP70	ANXA5		HOXD12	PCP2	PAK2	PAK2	BCL10	ZW10	MUC1	AP1M1
REL	EYA3	TUBB2A	RFC2	DCTN2	INTS4	ACTR10	CAPN2		PAWR	GRAP2	VPS16	VPS16	CLIP1	PRKACB	TFG	RCL1
CASP9	CUL4B	GSN	BYSL	HNRNPA0	RCC2	RPA2	LMNA		UBE2L3	SHCBP1	SMARCA1	SMARCA1	PRKCA	GAPVD1	ATP2B2	WRNIP1
MAML1	TPX2	RTKN2	PPAN	HNRNPM	DNTTIP1	GNB1	MARK2		COPS3	MAP2K7	MYO6	MYO6	MYO1C	KNTC1	KRT76	DLST
ESRRG	AEBP2	JMJD1C	MDN1	TCF7L1	TRERF1	XPO1	THOC3		HYOU1	KIF23	RPL23A	RPL23A	ARNTL	RRM1	1600027N09RIK	VPS4B
HNRNPC	KIF23	ADCY3	UCHL5	HNRNPAB	ZBTB34	CDC20	CNBP		TRRAP	MARCKS	SART1	SART1	AKAP8	ATP2A2	SS18	SPTLC1
RARG	NKX3-2	TMPO	VPS72	KPNA3	NUFIP2	DAXX	RUNX1		STXBP1	PPP3CA	DUSP3	DUSP3	VDAC3	MITF	ATG16L1	EPN2
TBX1	HOXA13	SAE1	EXOSC6	XRCC6	DNTTIP2	NSUN2	TET2		TOP3A	MSX1	ZW10	ZW10	CREB1	HAUS4	NOD1	PBRM1
HOXA13	SPAG5	H3F3A	INTS4	DFFB	ZSCAN10	MYB	ZFP326		PRKDC	MEIS2	RHPN2	RHPN2	POF1B	TRAF2	ZFP932	PPP2R5C
MARCKS	E2F2	APC	RCC2	SIAH2	RBMXL2	TUBG1	TAF1C		NF1	GRIA1	ALDH18A1	ALDH18A1	KDR	MCM2	RTKN2	NOC4L
FAS	HNRNPH1	CCNB1	DNTTIP1	H2AFX	WBP7	HAUS8	CREB1		MYH10	SOCS6	PIGR	PIGR	RXRG	IPO7	PDIA2	VTA1
NDUFA13	NR3C2	CTNNA1	TRERF1	RFX4	REX2	BCLAF1	MDM2		YBX2	CAPZB	USP14	USP14	SFRP1	SUN1	PSMD10	DNAJC2
EFTUD2	SCAND1	RELB	ZBTB34	DDX24	CPNE1	GTF2E2	GATAD2A		HIPK2	HIPK2	GRN	GRN	FYB	SH3GL2	SMARCD2	UCHL3
SNRPD2	NR6A1	PCDH15	NUFIP2	EPS15	RPS6KA3	CCND3	NCK1		ATXN2	COPS3	PPP2R2A	PPP2R2A	CDK6	RAB7	CTNNBIP1	UBC
DHX15	NFATC2IP	FOXP1	DNTTIP2	CISH	HDAC9	HIST1H1A	HMGA2		SETDB1	CDC37	PPP2R5C	PPP2R5C	BAG6	PSMB5	CBY1	NEK2
PPP5C	CFL1	ACTC1	ZSCAN10	RAC1	CHD8	HDAC7	STRAP		SP3	PBX4	MCM4	MCM4	SLC25A12	PDS5B	SNRNP40	DCTN3
AQR	NFYA	NCOR2	RBMXL2	COPS8	PDC	TIPIN	LYAR		MEN1	NKX2-5	EBNA1BP2	EBNA1BP2	DIDO1	DVL1	C20ORF4	VPS25
EIF3G	OLIG1	HYOU1	WBP7	SMC4	CALR	WNT7B	WWP2		VAMP2	NR1H3	EPN2	EPN2	TUBGCP3	HIST1H1E	TBX5	EXOSC10
PSMC1	CHCHD3	COIL	REX2	FCHO2	XIAP	CCNE1	EIF4ENIF1		MDM4	TRAF3IP2	FKBP1A	FKBP1A	PDE4D	CAND1	KLF13	CD2BP2
MARS	BCL6	ZAP70	HDAC7	CEP170	UCHL1	HOMER1	SOCS1		GNAO1	CKAP5	EIF3D	EIF3D	SF3B2	RAP2A	BRSK1	PPID
SEC13	TUBGCP2	MYL12B	XRCC6	AHI1	USP7	ZFP768	CTBP2		MAP2K4	TOX3	KIF20A	KIF20A	SRGAP3	ERLIN2	SRCIN1	PSME4
NUP93	CCNG1	TAL1	SF3A2	TNPO1	AHR	ZFP473	KPNA3		NCK1	DMD	MBD3	MBD3	HMGA1	FLII	PARP2	LTV1
POLH	BRD8	ACTN1	SRC	PSMC5	PPIE	EPS15	ILF3		HNF1A	EEF1G	EPN1	EPN1	HSPH1	ARL1	CCNC	FBXO15
PPIE	CCND2	CCT7	NUDC	RIPK1	TRIM33	INADL	MYB		MED21	KRT8	LRRFIP2	LRRFIP2	MAP3K5	NEURL2	MED23	NDUFA6
USP7	SOX15	TPX2	CHD1	IGF2BP3	ZFP143	GRM1	XIAP		GLI1	OTX2	TOMM20	TOMM20	PARD6A	CLIP1	CCNT1	VPS36
CUL4B	RSRC1	NGLY1	MSX2	ZFP592	SERTAD2	RBM39	TNPO3		UBP1	DDX1	PHF5A	PHF5A	PSMD2	HS1BP3	HERPUD1	PSMB6
EIF5A	MCL1	MAPK14	PSMA2	SRRM1	RCOR1	PHB2	CBX8		GRIP1	HOXC12	SNRPF	SNRPF	CAV1	EIF3E	BRAP	ATM
DAP3	HDAC10	GAB2	CAMK2D	PRPF6	GRLF1	ERCC3	ZCCHC8		LRP6	RARS	DDX42	DDX42	USP14	TNFAIP3	ZBTB43	MRPS21
PARK7	PSMD10	UBQLN1	TOP2B	TFIP11	BIRC3	THRAP3	PAX6		ERBB2	ABCE1	SRSF10	SRSF10	NPHP3	ZFP687	RAB38	ATXN3
RARS	HNRNPC	HIST3H2A	CDCA5	ANKRD32	PSME3	CDX2	PER1		GRIA2	SLC25A31	FLOT2	FLOT2	SGOL2	PZP	SS18L1	KIF4
RPS14	PTEN	ACTR1A	TCF7L2	GADD45B	POLR1A	HNRNPAB	MALT1		FOXP1	RRP12	NUP85	NUP85	HNRNPH1	STAT5A	ACTL6B	NDUFA8
WDR61	PRDX1	ATXN3	RBM17	ATXN2	BECN1	PRDM16	DSN1		RECQL4	MATR3	NUP160	NUP160	RPL11	ATXN2	BRD9	U2AF2
MCM2	NDUFA13	CRYAB	MED17	BCR	UBP1	RSL1D1	SHC1		LHX9	MRPS9	NUP133	NUP133	HOXA9	ZFP91	GLTSCR1	MAGOH
SAE1	SEC13	KCND2	PPP2CA	ILF3	NUSAP1	GNB2L1	PAK1IP1		COL1A1	MRPL23	APRT	APRT	MTA2	PCNT	N4BP3	GTF3C5
POLR1E	WDR61	GSC	AXIN1	CBX8	PDGFRB	MAD2L2	SNRPB2		ISL2	MRPS27	XRN2	XRN2	STXBP2	SMC4	PIK3AP1	GLTSCR2
IK	KLF10	RPS11	CHD3	DDX1	CBX5	PKM2	THOC5		HTRA2	TUBA4A	PRKAG1	PRKAG1	GRIA2	KPNA1	PHF12	MED31
RSRC1	SYN1	RPL8	JAK2	NKX2-3	STAM2	THRB	MGST3		RAB3A	MRPL11	VPS29	VPS29	ZFP110	NID1	PCLO	DHX38
TMF1	PIAS4	RPL37A	CBX5	PHF10	SENP2	FCHO2	NCOA2		DKK1	LOC677113	PLOD1	PLOD1	NF1	ARF3	FOSB	VAMP7
CDC40	MAFG	RPL19	ESRRA	HIPK2	CD2BP2	CAPZA2	EGR2		MARCKS	GM13654	PNO1	PNO1	ARHGEF2	TJP2	IKZF3	KIF20A
SPC25	MLLT10	RPL18	JDP2	MSL1	RPS6KA5	KRT9	TCF7L2		MTAP2	MRPS21	VPS39	VPS39	TRAF3	EIF3F	JMJD1C	GNL3
MMS19	MED17	RPL24	CDKN1B	CDC40	NFYA	FLNC	SPC24		SLC34A1	ANP32E	FABP3	FABP3	SMC1A	NR3C1	RPH3A	NCKAP1
XPO4	GATA5	RPL21	BCL11B	TBL1XR1	FAM175B	DYNC1LI2	UBE4B		HOXA11	ZC3HAV1	CGN	CGN	ERBB2	SEC23A	ZNF10	ATF7IP
BRD8	NPLOC4	RPL36A	GBP2	CCT5	TNK2	DYNC1LI1	CCNG1		CCT5	MRPL49	CAPNS1	CAPNS1	NCK2	USP14	TRIM55	TXNL1
LBR	TAF1B	RPL35	NFKBIA	BARX2	GPBP1	DYNLRB1	GOLPH3		VPS11	MRPL47	SHROOM3	SHROOM3	TXN1	RPL13A	TPD52L2	PDCD11
USP8	COPS3	RPL27A	MDC1	LIPC	SAP30BP	DCTN5	NFYC		DARS	MRPL43	FXR2	FXR2	GSN	ADD1	YAF2	NDUFS3
BRD7	SREBF1	MYO1C	SAP30BP	STX1A	PPP2R5A	HAUS7	NKAP		POLR2B	PTCD3	PPP1R7	PPP1R7	TPR	MACF1	ASF1A	PEX19
TPR	NEUROG2	DBN1	TCERG1	POLR1B	ANKRD37	KATNA1	RIF1		PSMD2	ATP5B	VPS41	VPS41	DNM1	RPGRIP1L	CABIN1	SART3
IFRD1	SHH	EMD	IGF2BP3	BMPR2	EEF1A2	RAF1	NCOA3		NARS	LHX9	COL4A1	COL4A1	PPP5C	MCM7	CALM2	DUSP1
CPSF6	HNF4A	PLRG1	CASP8	MCM7	PSMB4	EPS8	SHH		SMC6	HNRNPA1	VPS11	VPS11	SAP18	PIGR	DCAF6	DYNC1LI1
ANP32E	SHPRH	CDH23	GFI1B	LRP6	HES1	HOMER2	CSNK2A2		CAPZB	DLX1	USP48	USP48	APH1B	CAMK1	DCAF8	MMS19
MED17	MRE11A	GRB2	PKNOX1	NXT2	IIGP1	NXF1	SUPT6H		UBA1	CDCA8	DDX24	DDX24	NID2	NACA	ASXL1	LTN1
MTDH	CSRP2BP	PHF17	ATR	HSPH1	CACNA1C	CFL1	KLF13		TUBGCP2	WSB1	GAPVD1	GAPVD1	KIF1C	AP1B1	PAF1	INO80
NFATC2IP	SSRP1	GABBR2	HDGF	NDEL1	AQP1	TRIM27	HNRNPF		DAP3	CEP152	ZFP91	ZFP91	TNF	ADNP	TOX4	MGLL
IRF1	ETV6	RGS9	EGFR	NDNL2	TERT	SNRPB	RYBP		HIRA	ILF3	CARM1	CARM1	TRIM35	NUP107	PPP2R3A	PTEN
TBL1XR1	SMAD6	TYRO3	EIF4EBP1	RPSA	PDGFRA	FZR1	RANBP9		TOP2A	VPS18	MYL3	MYL3	AIFM1	TFAP2A	GRIA3	PABPC1
HP1BP3	MLLT4	FRAS1	CEBPA	KLF4	CXADR	NR5A2	WASL		PSMC5	NUP62	UGGT1	UGGT1	CDC23	CUL7	KRT42	NUB1
AEBP2	CDX1	SIN3B	GTF2B	TLR4	KLF2	AXIN2	ETS2		ABCF2	PHGDH	NAA15	NAA15	STK11	CKB	KRT15	ANP32E
ZC3HAV1	USP8	CDK6	PAF1	VDR	PSMB2	VHL	CREBBP		LUC7L3	GATAD2B	FLII	FLII	IGF1R	TXN1	DYX1C1	MRPL47
OASL1	MAP2K4	TUBB3	PPIG	CASK	PSMA6	GNG2	ACTL6A		ORC1	PDIA6	ARL1	ARL1	TBX1	DDX18	MOG	C14ORF133
OAS3	BTBD10	TIE1	COPS2	LMX1B	PSMB3	FADD	TRIM33		DTL	TFAP2A	SMARCAD1	SMARCAD1	PIAS2	ANXA2	TRP73	ACLY
MORC3	RAE1	B4GALT1	HDAC9	SUMO3	GCH1	GRIN2A	TBX6		ZW10	PSEN2	CSNK1E	CSNK1E	COPB2	ADRBK1	AF366264	TARS
FAM175B	HOXB13	CDKL5	ZBTB43	KLF10	WRNIP1	GRIN2C	ITCH		CDC37	CCT4	AGRN	AGRN	RHPN2	IMPDH2	PARVA	PRPF4
POGZ	MYOG	ABCG5	KIT	IVNS1ABP	VPS36	KRT73	RAG1		CLP1	ALB	MYCBP2	MYCBP2	PPIA	THOP1	CCND2	POP1
CCNG1	MXI1	CNTN3	MED14	SPNA2	PSMA7	KRT2	MDC1		SSBP1	LDB3	IGKV1-117	IGKV1-117	BCLAF1	MYL6	ASCL1	PPP1CB
SUPT6H	GMEB1	FOLH1	OTX2	SNRPD1	PELI1	SYK	KAT2B		RHEB	PGK1	ERLIN2	ERLIN2	CSF1R	KIF20A	PPP2R5E	RBX1
MDC1	RAVER1	NOXA1	PSME3	FLNB	DIAP2	OTX2	L3MBTL2		CCDC64	ACTC1	U2AF1	U2AF1	NAP1L1	DMAP1	RNF170	RAB7
SAP130	MLL1	AJAP1	STRAP	DAB1	SNCAIP	CD40	TLE4		MYO5A	WAS	LGALS1	LGALS1	ERCC8	CLINT1	FAM82A2	CUL4A
ZBTB11	MCM10	CLCNKB	MCM10	LDB2	NEIL2	SGCA	RING1		MRPL41	POLR2I	STXBP2	STXBP2	FKBP1A	GTF2E1	COL3A1	SAR1B
HIST1H2BE	PAWR	DOC2B	SMYD1	RPGRIP1L	CHD1	SUMO2	SRF		MYO1E	PPP1R10	CDC42BPB	CDC42BPB	REST	PARD6A	PEX6	SEC24C
CCDC101	PPP5C	CHRM1	SCMH1	MYO7A	DMRT2	FOXH1	UTP6		EIF2S3Y	MARK2	SMC4	SMC4	TUBB2B	WDR12	EIF4ENIF1	SLC25A4
PDX1	MMS19	ROBO2	ANAPC7	GRIK1	CREB3L4	KRT10	PRDM16		LIN54	MAP3K5	MCM6	MCM6	RPL4	IGKV1-117	DYNLT3	XPO4
CHD5	BIRC3	CNGB1	1600027N09RIK	AMOTL1	HMGB2	KRT5	PCGF2		CDCA5	THOC4	SLC2A1	SLC2A1	CCND1	PPP1R7	DDA1	RFWD2
PHF2	GNAI2	ENPP2	LASS2	RGS7BP	GFI1B	KRT16	HNF1A		EPC1	SF3B2	PCNT	PCNT	RNF128	APRT	ZFP128	CTCF
TCERG1	RPS6KA3	RAPGEF2	FYN	WAS	KDM6A	DYNLL2	TNFAIP3		CARM1	SYN1	DAPK1	DAPK1	CUBN	XRN2	RSAD2	ANAPC13
MXI1	POU4F2	TTYH2	TLE1	DUSP3	NUPR1	KIF5B	NUSAP1		GTF3C1	RECQL4	MCM2	MCM2	TSC1	PRKAG1	COPS7A	UBR5
NXF2	FIZ1	CELSR1	TOX4	GRIN2A	HOXA2	KRT1	MITF		KDM4C	MELK	MRTO4	MRTO4	TP53	EBNA1BP2	FAM83D	STK11
PHF20	CCDC101	PIK3AP1	IRAK1	SLC34A1	MBP	KRT14	DNAJB6		TFAP2A	ARHGEF6	GARS	GARS	GLI1	GARS	RTKN	SEC23A
THOC4	PAK1	PRKAR1B	KDM6A	SNRPB	MNT	MEF2C	ARNTL		DLL1	SORBS1	TJP2	TJP2	RAD18	SLC2A1	VRK3	DNAJC8
TCF7L1	TCF7L1	RALGPS1	SOX15	ANKRD37	KLF13	NBR1	CACYBP		OASL1	PCGF6	ACACA	ACACA	SAFB	SRSF10	KIAA0889	RINT1
FIZ1	ZFP592	ITM2C	SIX1	DLG1	MKI67	FBXW7	DNAJA2		OAS3	KRT73	BAG6	BAG6	PYGO1	USP2	DOK3	PEX6
MCM10	FLT1	RASGRP1	AKT1	USP8	GADD45B	SGCD	MED21		WSB1	KRT2	RBMXL1	RBMXL1	ARHGAP1	SP1	HAND2	41703
BIRC3	ACTN4	GPR63	GTF2I	MAFB	E2F4	FAS	RCHY1		RAC2	RBMX	SEC23A	SEC23A	ARF3	DAPK1	SHC2	AP3B1
KLF10	EDC4	ENPP1	EYA1	IFRD1	PDX1	HCLS1	CCS		KRT8	TRIM32	GAK	GAK	RAB33B	MZT2	NAGLU	PRKAA1
AIFM1	MAML1	SYTL3	ITCH	MLLT1	MED19	BIRC2	ATF4		LRRC41	PDCD6IP	NFE2	NFE2	CXXC1	MZT1	KRT13	EIF4A1
ZFP592	PRKCD	LRRTM4	ESRRG	HELZ	PPIL2	EDNRA	SKIL		AURKA	BPTF	SMC2	SMC2	BMP1	CCND1	2410089E03RIK	NAA40
UBE3A	NR4A1	CDH4	APLP2	RBL1	DNAJB6	HOMER3	EHMT2		CDCA8	SF3B1	CLINT1	CLINT1	LDB3	EIF2S3X	SYF2	ATR
PSMD10	IFRD1	KCNA4	NFKB1	MAD2L2	TOP2B	GRM5	SKP2		SOCS2	KRT77	HERC2	HERC2	ATF2	MBD3	GCFC1	GPHN
E2F2	IVNS1ABP	STAP2	H2AFX	UBA2	CCND3	SH2B2	POLR3E		SOCS6	PSMC5	PICALM	PICALM	GMEB2	MYL3	SHANK2	LSM2
LMX1A	HIST2H2BE	SEMA4F	YAP1	PDGFRB	CNOT3	GAB2	MED16		PABPC6	CCT6A	TXN1	TXN1	MARK4	EPN1	DLGAP1	TAF13
MGA	PHF2	KLHL17	PPP2R5A	TRIM33	TSC22D3	RAP1A	SMAD1		GATAD2A	DDX39B	WDR12	WDR12	ATAD3A	ANXA5	LI	AGFG1
ASCL3	PTK2B	MYRIP	NUSAP1	THY1	SFN	PRKCC	GLI1		TET2	HAUS6	PNN	PNN	PSMA1	EPN2	SYNE2	UBE2V1
RPS27	PTRF	SHANK1	TNFAIP3	EIF5A	OTX2	S1PR1	HCFC1		PABPC2	MAP2K4	MACF1	MACF1	ZFP446	PNN	AGFG1	EME1
WIZ	REL	FGD5	PRMT1	TUBG1	TFDP1	GNAO1	GRB2		GM5506	SNRPD1	EIF2S3X	EIF2S3X	PBX4	USP10	AGFG2	ANP32B
AKAP8	BRCA2	SH2B2	PTK2	STAM2	PPARA	SLA2	RNF7		ZBTB11	EHMT1	SNX6	SNX6	HNRNPH2	CSRP1	DICER1	PSENEN
SIX6	DLX2	STAT1	RPA3	POLK	NKX2-5	VAMP2	RAB3GAP1		RPL36AL	DPYSL2	CROCC	CROCC	POGZ	NCOR1	CDC53	RHEB
ZFP467	SPC25	E2F6	EPC1	PWP1	POLR1B	SLC6A3	ABCF1		RPL36A	MRPL28	ASNA1	ASNA1	SFPI1	PTK2	NEK10	FBXO2
TMPO	CCNA1	USP2	AIMP2	ACTR1A	TRPS1	DNAJC5	SMYD3		RPL34-PS1	PBX2	YLPM1	YLPM1	MYH3	LUC7L	HDGFRP3	NDUFA2
SREBF1	TLX1	EXOC4	AIMP1	PBX2	1600027N09RIK	SCNN1B	UXT		RPL34	ZFP281	TSEN15	TSEN15	TNFRSF1A	HDAC3	FBXW4	DNAJC3
POU4F2	PARK7	KAT5	NR3C1	TIMM50	CIITA	STOML3	MED22		LOC100504863	CCDC64B	SAFB	SAFB	CEBPD	CSNK1A1	FBXW2	NXT1
TPX2	POLH	MYC	TOPBP1	HAND1	SOX10	RHOJ	TRIP4		LOC100044627	HIST1H1E	TTLL12	TTLL12	AHR	HERC2	FBXO15	MYO6
HDAC10	TMPO	CLTC	SKIL	CRY2	NBN	RAB3B	PCGF1		HIST1H2BG	SIX1	GNL1	GNL1	LEF1	SLC25A4	RAE1	PPP2R3C
MLLT10	PLAGL2	HP1BP3	DDX4	NOS1	CCNA2	PLEK	ZWINT		HIST1H2BE	PIAS3	NCOA5	NCOA5	KLF4	IPO5	STX6	BLM
CDC7	AIFM1	ZFP110	MED24	HIST2H2BE	MLLT3	RHOD	GATAD2B		GM4705	PHF20	CWC22	CWC22	MED21	MAX	KRT33B	PFKL
SYN1	FAS	TBL1X	CCNC	CPSF6	MAP3K7	CACNG2	CASP3		TLE4	GAPDH	RAB11B	RAB11B	CALU	PGAM1	IRS2	KPNA6
CCT4	DNM2	KHDRBS1	MED4	MRE11A	TBX5	FZD1	RELA		PRKCE	SPECC1	HS1BP3	HS1BP3	AMOTL2	KLF4	FBXW5	EIF2S3X
CHCHD3	FEM1B	MAPKAPK2	MED23	GRIN2B	RORC	FZD10	WEE1		MATR3	ARHGAP32	ATP6V0C	ATP6V0C	STX7	MSX2	MKNK2	AARS
GMEB1	PITX1	ARNTL	ZIC2	DLL1	KLF6	GRIK2	ISL1		GATAD2B	NGFR	RNF10	RNF10	NRIP1	CAMK2D	FBXO34	EXOC4
IVNS1ABP	TCERG1	STAT5A	TAF15	GNL3	TIAL1	GRIK4	SMAD7		RRAS2	DTL	STK4	STK4	KCNAB2	TRP53BP1	MPDZ	HGD
EYA3	CASP9	SFPI1	ASF1A	CRNKL1	IRF1	GRIK3	CBX2		TRIM35	TUBGCP2	MYO5B	MYO5B	CFLAR	EIF3M	USP16	TRIP13
ERG	INCENP	RUNX2	BRD3	TERF1	SNW1	NTRK1	POLE3		BCOR	PTEN	PLOD2	PLOD2	MTOR	EIF3K	RIT1	EXOSC5
SP2	MCM2	SF1	CABIN1	SMARCA1	PIAS2	PARVA	THRB		NEURL2	FHL2	P4HA2	P4HA2	EHMT2	STOM	ARAP1	RWDD1
IRF4	MAP2K7	THOC5	ANKRD17	HOMER1	IFRD1	ILK	DUSP3		CAV3	MAD1L1	RAB3GAP1	RAB3GAP1	EEF1G	SSR4	ING3	RICTOR
ZFP768	XRCC5	REL	BRWD1	NOTCH4	CBX2	LIMS1	PPP2R5A		LPXN	EPC1	BUB3	BUB3	SYK	GLI2	MS4A2	PARP1
TAF15	ESRRG	NUP98	SIRT6	APPL1	ATF3	IL1R1	SNAI1		PHF20	UHMK1	UBE2K	UBE2K	FZR1	PICALM	TAF10	MRPS26
PLEKHO1	SIX6	MED16	BRD4	TSC1	THRB	TRAF2	SAP130		ZMYM2	RYK	YKT6	YKT6	KEAP1	GATA6	TAF6	ARL2
EMD	POLR1E	TFDP1	TCOF1	SNRPD3	TCF7L1	TUBA1B	BARX2		ZDHHC6	RSL1D1	FERMT2	FERMT2	HSPA4	PSMA1	PRLR	DGKZ
PTRF	SP2	HCK	PSMB6	NOS2	ATXN2	GTPBP4	EHMT1		NR1H3	HAUS8	CACNB4	CACNB4	RC3H1	GATAD2A	CAPN3	ACTR10
ELAVL1	LMO2	GATA6	INO80	USF1	CSNK1D	AHCTF1	LDB2		RPL35	WAPAL	GMFB	GMFB	EPM2A	PKD2	ANKRD1	CCDC64
PPARGC1B	BIN1	WDR82	NFYC	NR1H4	MEF2C	HIST1H1C	NFKBIA		MAP2K3	UBA1	ARF6	ARF6	CELA1	SNX6	SOCS4	ECD
PLAGL2	BAP1	MED19	IDH3G	HIST1H1A	CASP9	MEN1	PCBP1		ANXA2	TBX21	EXOSC4	EXOSC4	ELANE	INPP5D	MYO15	MED7
DNM2	SMN1	INA	NFRKB	DAZAP2	PHF12	MARK2	ID3		RASD2	THRA	LRPPRC	LRPPRC	LGALS3	IRAK1	SH3BP1	CUBN
LPXN	PPARGC1B	PPIE	PTBP2	KHDRBS1	TMPO	RPS27	NR1H4		SORBS1	GADD45B	PKP4	PKP4	KSR1	MYO5B	SLA2	VDR
CRYAB	PLCG1	MYO15	TTF2	USP2	HDGF	THOC4	ZBTB11		SORBS2	NDE1	ANXA7	ANXA7	PKD1	PPP2R2A	KCNC1	CETN2
TLX1	PRKACA	TRIM33	CMAS	CNOT7	TCERG1	POGZ	HIST1H2BE		HOMER3	TET2	USP5	USP5	DMRT2	PPP2R5C	S1PR1	NDEL1
POU6F1	RASSF1	SSBP3	ZCCHC11	ZBTB33	LUC7L2	PSMC1	RPL10		MEIS2	RBPJ	GSTP1	GSTP1	HOMER3	VPS35	LRRK1	CHD1
AGAP2	UBE3A	RTN4	VRK1	WIZ	RNF11	FIZ1	MKI67IP		RHEBL1	HNF1A	CHMP2A	CHMP2A	CEP152	PURA	XPC	TEX10
SAP30	LMX1A	GLI1	ZFHX3	HIST2H2AB	RNF14	RPLP0	JUNB		MAP1LC3A	PCM1	SMC5	SMC5	NCSTN	GPI1	BC018507	XPO5
ZBTB3	RECQL4	PARK7	UBN2	SF3B2	TIMELESS	EIF3G	NANOG		PCP2	EIF3L	TTC21B	TTC21B	PPFIA2	OLA1	AKT2	SRRT
SCAND1	LIG3	RXRA	FUBP3	NOP14	NAB2	MARS	MSX2		ZFP219	NDFIP1	DRG2	DRG2	PRPF40A	RPL30	BBS4	POLG
ZFP473	HNRNPL	EML3	TOX2	LAS1L	TOX3	RARS	HSPA2		TRAF4	STK38	ABCD3	ABCD3	EXOSC4	RPL31	SMC1B	AIMP1
TUBGCP2	SMCHD1	PAX6	ZFP217	ZFP326	ZBTB43	EIF2S1	SENP2		CFLAR	NCK2	CPNE6	CPNE6	ASNA1	RPL15	PLEK	SNRNP27
HIST2H2BE	NOP14	PRC1	ZBTB10	1110037F02RIK	SUDS3	EIF5A	PKNOX2		PTPN6	NXF1	SCYL1	SCYL1	PDX1	RPL17	IL1RAP	PPP1R2
FGFR1OP	1110037F02RIK	VPS45	THRA	KPNA6	HOXC4	MSX2	HADHA		PBX2	CANX	EHD1	EHD1	MAP2K7	AHSA1	SNAPC5	SOD1
NPLOC4	LAS1L	CBX7	CD2BP2	HOXA2	RERE	SEC13	CCDC101		LASP1	NR5A1	CAPN1	CAPN1	SLC25A3	HDLBP	IFNGR1	INTS3
HOMER2	ZFP326	NDEL1	CSNK2A2	PRPF4B	STAT2	AKAP8	ING3		HIST4H4	EIF3I	PES1	PES1	DLX5	PRDX2	AES	ARID2
GNB1	MSH2	SMARCD3	CHD8	NGLY1	BUB1B	TMF1	HNRNPA1		IRF9	TRAF1	AP1G1	AP1G1	CCT2	PRDX4	LATS1	USP48
TLR4	RFC5	DFFB	RNF111	ROR2	ZFP292	ESRRA	SCMH1		TBX21	TAZ	AP1M1	AP1M1	ZFP42	NDFIP1	AMOT	CRY2
CD40	RFC4	RPS3	IRS1	CYLD	SF3B2	TCF7L2	CBX5		KRT14	NEURL2	HSD17B4	HSD17B4	SEC61A1	SNRPG	MPP7	GTF2H1
LCK	ILF2	TRIP12	NCOA1	FUS	CCNT1	ID2	HMGB2		KRT16	FOXH1	MSH3	MSH3	MITF	CDH2	TEAD3	GCDH
DCTN2	SUPT16H	ATXN2L	NF1	RAD51	ATRX	PHF20	IKBKG		PIAS3	GTF2A1L	SRD5A3	SRD5A3	RNF14	APP	PYGM	DHX16
DCTN1	RBM14	BNC2	SATB2	CAPZA1	HOXA9	SAE1	FOS		GTF2A1L	WDR61	HIP1	HIP1	HOXA2	SMARCAD1	PITX1	OTUB1
ACTR1A	WDR33	ARID5B	DUSP1	RXRB	SOX15	HP1BP3	NFKB2		ADCY5	VAMP2	SNX2	SNX2	TCERG1	RAB5C	SENP6	LIPC
HAUS1	ZCCHC8	PSIP1	NOTCH1	LBR	SNAI1	CSNK2A2	NEUROD1		FHL2	COL1A1	MYH11	MYH11	ILK	SGTA	GUS	EZH2
HAUS4	MARCKS	TBX3	TBX5	MAGED1	MUC1	SMYD1	PDX1		NEDD8	GNAO1	PLOD3	PLOD3	CDC16	HIST2H2BB	PRICKLE3	MRPS27
RIPK1	NPM3	ZIC3	RPS6KA3	HSPA4	SOX8	MED17	CHD5		HNRNPD	MIB1	MTTP	MTTP	PCP2	RHOA	MRFAP1	EGR1
RAC1	PCBP2	RFC2	DNAJB6	TUBGCP2	MSX1	USP7	BCOR		HOXC12	VDAC1	LAMA5	LAMA5	IRF8	ALDH18A1	CKIIALPHA	KIFAP3
DVL1	ZFP462	BYSL	TIAL1	FLOT1	CHD3	BIRC3	LYN		DMRTC2	NGLY1	TRIO	TRIO	ATP6V0A1	STK11	TRIM26	DNAJA2
CDH1	NKRF	PPAN	TSG101	PCBP2	MLXIPL	UBP1	THRA		NAP1L2	MYOG	PPM1F	PPM1F	ACTC1	SF1	AKT3	PKD2
MSH2	RRP9	MDN1	FMR1	ATAD5	DAXX	FAM175B	TAL1		ALDOA	NTRK1	RAP1B	RAP1B	FGFR1	RAB2A	SBDS	FABP3
RAD51	IARS	UCHL5	MAP2K2	MED1	ELF1	PDX1	CRBN		C19ORF21	TNF	FN1	FN1	SUN1	GRIN2A	NRG1	PSEN1
TOP1	RFC1	VPS72	ATF4	MC4R	MAP2K7	IRF1	NUPR1		SF3B1	CARM1	LSR	LSR	INSR	BID	BRM1	TRAPPC2
POLD1	MED15	EXOSC6	COPS5	NCOA6	SNRNP70	IFRD1	SUMO2		CFL1	PER3	FARSB	FARSB	COPS5	SHC1	GIPC1	FBXO5
PPP3CA	DIMT1	INTS4	GLI3	COIL	MAFK	TCF7L1	FYN		FANCD2	IGHMBP2	DTYMK	DTYMK	WSB1	ASNA1	VAMP8	SLC25A31
FBXO5	SALL3	RCC2	RCOR1	SMAD7	GMNN	TMPO	STAT3		PTEN	NEDD1	NSA2	NSA2	RXRA	NPLOC4	NAA50	LUC7L2
TOP2B	ZBTB2	DNTTIP1	SNRNP70	TFDP2	USF1	MDC1	PHF2		STK11	BLOC1S3	RPS8	RPS8	PHC2	MYOG	CRYGE	CDC26
XRCC6	RPSA	TRERF1	IKZF3	TOP1	BAP1	ZFP467	MTA2		PKD2	BIN1	NAT10	NAT10	SHANK3	SLC1A2	CC2D2A	1110037F02RIK
UBR5	ZFR	ZBTB34	RAD51	CCND3	MDC1	CITED2	HNF1B		TFDP1	HYOU1	RPF2	RPF2	PDIA6	DAB1	TCTN1	DYNLT3
ATR	IGF2BP1	NUFIP2	NPLOC4	NR5A2	E2F6	SNRPD2	TCF3		STAM2	ADRBK1	DCAKD	DCAKD	PRDX1	TUBB2B	SMC6	HDLBP
BRAF	GNL3L	DNTTIP2	CTR9	HES1	SS18L1	POLH	CEBPB		NBN	UBE4B	SCFD1	SCFD1	CLASP2	SUN2	SEH1L	BUB3
ZFR	PCGF5	ZSCAN10	HIST2H2AB	GPS1	SRRM2	PHF2	IKBKB		RACGAP1	ATP1A1	KRR1	KRR1	NKX2-2	SEC22B	NUP43	XPNPEP1
IGF2BP1	AGAP2	RBMXL2	PPIL2	ANP32B	ACTL6B	HNF4A	IKZF1		MYOG	ACTR10	EMG1	EMG1	SOX15	GLT25D1	TNFRSF1B	UMPS
STAM2	NUP155	WBP7	NR1H4	RPL3	GMEB2	RSRC1	LGALS3		NCOA6	GTF2B	WDR46	WDR46	RAB3B	DUSP1	CENPJ	PEX1
MNT	TNPO1	REX2	CPNE1	RPL10	GPS1	ZFP592	TCERG1		MLLT3	CFLAR	BRIX1	BRIX1	RDX	NCOA5	LHB	COX5A
CDK5	DDX47	HDAC7	HNRNPUL1	BAZ1A	MED24	E2F2	PDCD4		BIN1	TJP1	SKIV2L2	SKIV2L2	THY1	COPZ1	RNF168	TMED10
ATXN2	TSR1	XRCC6	MYSM1	ID1	CCNC	SMAD6	ING4		ILF3	INADL	FCF1	FCF1	SUPT6H	COPG	PRDX5	COQ9
ELL	PRPF6	SF3A2	NR0B2	TFDP1	MED4	YBX2	CBLB		GRM1	GRIP1	RPL35A	RPL35A	CCDC64	SYK	ZEB1	FDFT1
HSF1	TFIP11	CHD1	PDX1	FYB	MED23	DAP3	PML		UBE4B	RAB3A	DCAF13	DCAF13	WNT7A	NCOA3	HOXB13	SRSF1
TBX5	PRPF4B	MSX2	CNOT3	CTNNA1	PURA	ZC3HAV1	YAP1		FADD	HMGA1	CDIPT	CDIPT	NDUFA13	GIT2	STOML3	HDAC6
CASP8	RPS10	PSMA2	CITED4	HNF1B	MSL1	OASL1	PPARGC1A		TSC1	TFDP1	IMP3	IMP3	TIMELESS	EIF4A3	CI	MYO5A
SKI	BCL11B	CDCA5	ATXN2	BCOR	PROP1	OAS3	TRIM35		EHMT1	HHEX	CTU1	CTU1	DERL2	PLOD1	CACNG2	MRPL41
BCL11B	PATZ1	RBM17	CD2AP	PRC1	SMAD5	ZBTB11	EGFR		GAB1	HOXD13	D19BWG1357E	D19BWG1357E	SNX8	NOTCH1	ZFP446	USP10
STRAP	TIAL1	MED17	NUP62	RAB3GAP1	PHF10	HIST1H2BE	PDGFRB		THRA	BARX2	LIG1	LIG1	FMNL3	PPIB	FZD8	NCBP1
TBX6	BRD7	HSPA8	MLLT3	BIRC3	CDC40	ANP32E	UBP1		NEUROD1	KPNA1	ATIC	ATIC	GNAO1	CAPNS1	LMO4	NAA25
HMGB2	TRIP4	PSMA1	CASP3	MYH9	PRDM16	NFATC2IP	CBL		NTRK1	DMRTC2	VPS53	VPS53	ZDHHC13	SHROOM3	ZFP369	NDUFA12
PDGFRB	SF3A3	GRIA2	MSL1	CTTN	TCEB2	POU4F2	EDC4		DAG1	PIAS4	COX15	COX15	ARHGDIB	TTLL12	PSENEN	ACOT13
TEAD1	FXR1	NF2	PIAS1	HAUS1	ETV6	PPP5C	SNAP23		MARK2	PPP2R5A	GLDC	GLDC	FLT4	BAG6	GJB6	FBXL2
NEUROG1	STRAP	CHD3	PSMB5	DCTN1	EYA3	BIN1	MXI1		KIF5B	ARF3	ASNS	ASNS	EPS15	FLOT2	LHX4	PTCD3
SALL3	CAMK2D	CBX5	GRB2	HP1BP3	SUFU	TLX1	GFI1B		ID2	ISL2	DDOST	DDOST	RAB6B	SART1	GABRB2	BRD8
SIX3	RPS7	TEK	ERCC8	GTF2I	APLP2	SIX6	HES1		LMX1B	HIST4H4	DDX10	DDX10	OTUB1	CISH	DIABLO	C20ORF4
APLP2	CAND2	ESRRA	SRP19	GFI1B	SUMO3	NXF2	HOPX		IL6ST	GNAI1	RPL13	RPL13	TPX2	KPNA6	APBA1	PCBD2
LMO4	SF3B3	JDP2	CSNK1D	SVIL	IKZF3	HIPK2	TLE1		MYBL2	DLL1	CPSF3	CPSF3	CSRP2BP	CROCC	MEIS3	TRIM71
GHR	STAG1	CD2AP	IKZF4	LGALS1	IKZF4	MCL1	SSBP3		HHEX	GAB1	PSAT1	PSAT1	BIRC3	EIF4EBP1	CARD10	INTS1
PAX5	MED14	YWHAE	RBL2	FEM1B	CBX7	PARK7	CHD8		HAND1	CEBPD	ATP6V1C1	ATP6V1C1	RBPMS	ZMYM2	MUS81	SGOL1
ARID3B	ARID3B	CDKN1B	RSL1D1	ITCH	HNRNPUL1	CREB1	PAPD4		AES	CCDC64	VARS	VARS	CDK17	ARNTL	EME1	SURF4
RELB	MYSM1	EPS15	TMF1	SMARCD3	EDC4	MTDH	NFYA		FOXH1	MLLT3	NOC3L	NOC3L	HNRNPD	TPR	D3BWG0562E	GART
LHX4	RTN4	ACTA2	BTRC	TRPC4	JMJD1C	NCOR2	PREB		BCL2L1	PRKCD	ARPC2	ARPC2	CNOT7	YY1	PCBD2	PSMA7
MEOX1	ANXA5	BCL11B	SHC1	PPIE	ANAPC5	KRT17	NXF2		YES1	NCOA6	DDX54	DDX54	COL5A1	PHF5A	CDK5R1	IDH2
LMO1	SOCS7	GBP2	RBMX	ADRM1	SYN1	HAUS3	CCND2		WNT5A	NUP107	ARPC3	ARPC3	HADHA	SNRPF	MECR	GTF2F2
PGR	NF1	FLNA	KAT2B	EIF2S1	STAT6	KRT6A	ATF3		SPRY1	EZH1	UTP20	UTP20	SP2	DDX42	LIFR	CEP78
LIG3	NXT1	ITPR1	USP8	MAPK9	PABPC4	CEP76	HSPB1		LRP5	C15ORF23	GET4	GET4	ALDOA	APPL1	CCDC22	SRSF6
CXXC1	MSX2	MDC1	TCF12	DDX17	RSL1D1	GMNN	HIF1A		ACTC1	GRM1	ACTR2	ACTR2	BAD	CGN	PITPNM2	RRBP1
NF2	EIF4EBP1	SAP30BP	CCDC101	SP3	TBX20	NEFL	NKX3-2		DBP	RHEB	MOGS	MOGS	ANAPC5	LGALS1	HOPX	SMARCA2
HLF	ATR	IGF2BP3	PIK3R1	MED15	SMARCD2	PPARD	STAT1		HOXD13	CAPZA2	IKBKAP	IKBKAP	RAB5A	BPTF	FOXA1	MYO1E
APBB2	HNRNPUL1	DIAP1	MAP3K2	SYK	CRY2	ADRBK1	RBBP7		ZFP110	ATP5C1	ATP6V1H	ATP6V1H	ERCC6L	BUB3	IL17RC	WHSC1
CDX4	MCM3	TCERG1	ELF1	KLC2	LUC7L3	NR0B2	RASSF1		PIAS4	PYGO1	ARPC4	ARPC4	USP5	EIF5B	LIMK2	RRP8
MTF1	HNRNPUL2	CASP8	MAPK3	ELF1	PRPF31	MYO5A	BCL10		CSK	ZFP110	UTP18	UTP18	ELAVL1	IGF2BP2	KIAA1430	MED6
DDX4	UHMK1	GFI1B	NGFR	IFT57	CBX6	H3F3A	PHF20		MAPK9	MCM5	RPS18	RPS18	PRMT1	MYCBP2	PPP2R3C	SNRPA1
TIAL1	EID1	DAB1	MAP2K7	COPS3	ESRRG	PPP2R5A	HNRNPH2		CCT4	RPS27	ASCC3	ASCC3	GABBR2	RAB3GAP1	TTC7B	PEX13
ZEB2	TPT1	PKNOX1	MED1	SIRT2	BTBD10	RRN3	SAP30BP		SNRPD1	GIT1	MTHFD1	MTHFD1	WBP11	TOP2A	EFR3B	TAF5
COIL	FBXO3	ATR	TRIM69	NPHP1	FYB	EEF1A1	MED18		CCT6A	EEF1B2	CBWD1	CBWD1	DDX6	EIF3H	AICDA	ANAPC16
ARNT	FMR1	HDGF	SMAD7	CCNG1	ZWINT	CCNA2	NUPL2		ABCE1	HAUS3	SEC31A	SEC31A	GTF2B	VPS29	EDNRA	GDI2
NR4A3	RORC	EIF4EBP1	PHF20	HOXD10	FOSB	BACH1	DCP2		RPTOR	ANAPC10	LSM5	LSM5	PRKCZ	P4HA2	TCRB	EP400
ESPL1	SNRPG	CEBPA	ETV3	INADL	PGR	IQGAP1	MYCBP		WDR1	CDCA5	XPOT	XPOT	TRIM27	EEF1A2	GCK	IGHM
AHR	NUPR1	GTF2B	SIAH2	GNA13	CTNNBIP1	ITSN1	KLF5		EIF3L	LGALS3BP	NOM1	NOM1	CDKN1A	TNK2	MAPK8IP2	HSD17B4
NAB2	PWP1	PAF1	FOXO3	USP7	TAX1BP3	DYNC1I1	NFATC1		MRPL11	MARS	D2WSU81E	D2WSU81E	PIN1	NIPBL	ISL1	EXOC2
BCL11A	HMGB2	AXIN2	ETS2	ISL2	BCL9L	HOXA1	ESRRB		EIF3I	AP3D1	THOC2	THOC2	HMGA2	EIF3D	SNTA1	PFDN1
ELK1	TOPBP1	PPIG	UIMC1	EBNA1BP2	BCL9	AR	KIT		ANAPC10	RFC1	IPO4	IPO4	NOL10	RBMXL1	SGCG	TYW1
FMR1	SETX	COPS2	HOXA2	MYBL2	NFKBIZ	C1QBP	ERBB2		GTF2B	LMX1B	RCL1	RCL1	NFATC4	RNF10	SGCZ	NSMCE1
RTN4	ATXN2	HDAC9	FYB	KCNB1	WDR61	APC	TCF12		RRP12	VDAC3	VPS25	VPS25	NEO1	STK4	FZD1	RABAC1
CASP7	POLD1	ZBTB43	CREB3L4	MCL1	SP2	FOXP1	CAMK1		EEF1G	STAM2	EXOSC10	EXOSC10	CHD5	FABP3	SAA	TRAPPC4
FANCC	MBTD1	MED14	TBX6	SFRP2	SOX9	OLIG2	PCGF6		MRPL43	RPTOR	U2AF2	U2AF2	NR4A1	COL4A1	WNT7B	PIGO
TERF2	PDX1	OTX2	SP2	NUP93	TRIM69	SP7	CASC5		RSL1D1	MRPL15	MAGOH	MAGOH	TJP2	IGKC	FZD10	H1F0
POU3F3	TOP1	PSME3	ROD1	MCM4	PWP1	DLG4	THOC4		DDX39B	DOCK2	TXNL1	TXNL1	TTLL12	CDC42BPB	IFT81	RRP1B
RXRB	POLR2H	STRAP	HDAC5	CEP350	NCOA6	INA	DDX19A		TAZ	MYO1F	PDCD11	PDCD11	RACGAP1	UGGT1	NSMCE2	CPSF6
NOS2	SUB1	MCM10	REV1	ACTL6A	PBX1	KRT76	SATB2		SF3B2	NBN	LTN1	LTN1	KIF21B	USP48	EID3	TFDP1
RARB	MNT	HRNR	LYN	RFXANK	CCDC101	KRT42	NR5A2		MAD1L1	MTDH	TARS	TARS	ATP2A2	GNL1	LRP6-B	RAPGEF1
HOXD9	ZBTB9	SLC1A3	D2ERTD750E	NCAPD2	RBMX	KRT15	SMAD5		TIPIN	NEFL	SAR1B	SAR1B	SH2D1B2	GRB2	KIF1B	NAGLU
NUP50	RPS6KA5	SMYD1	IRF8	PAK2	UBE3A	KRT77	SRC		NGLY1	MRPL12	NAA40	NAA40	GDF11	GSTP1	GRIK2	LSM4
MYST3	PRKCA	SCMH1	RRM2	MAGI1	GTF2I	DSP	NFKB1		MRPS9	MRPS26	AARS	AARS	PSMC3	TTC21B	41703	OGFOD1
HOXD4	IRF5	ANAPC7	MNT	TEK	RNF7	KRT6B	FOXP1		MRPL49	PABPC5	SRRT	SRRT	FZD8	ITSN1	UTRN	GPBP1
SNRNP200	PPP3CA	1600027N09RIK	PTEN	TIAM1	PAF1	INPP5E	IRF5		SEC61A1	KIFC5B	XPNPEP1	XPNPEP1	HNF1A	WAS	HSPB11	EIF2S3Y
CWC15	FMN1	LASS2	LEF1	GATA5	SCMH1	KRT13	SGOL2		PDCD6IP	CSNK1A1	UMPS	UMPS	NR1H3	SMC2	SFRP5	BRAF
PRPF6	1600027N09RIK	PIK3C2A	GTF3C5	ITPR3	CDC34	KRT33B	GATA6		ATP5B	HNRNPUL1	PEX1	PEX1	JAK1	LRPPRC	GRIK4	SUZ12
SF3B3	POLR3F	BMP1	GTF3C2	VAMP2	ZIC2	AKAP9	PDS5A		PHGDH	AP1B1	NCBP1	NCBP1	ID2	NOP10	GRIK3	MAPK7
TFIP11	ECSIT	TLE1	PSMC3	APOE	WDTC1	MYO15	BMI1		RARS	CCT8	NAA25	NAA25	IGF2BP1	NHP2	MFN2	CHD7
EIF3E	TBX5	TOX4	RSBN1	GRIK2	POU2F1	ANXA2	TCF7L1		WDR61	WDR1	SURF4	SURF4	SIAH2	WDR43	MFN1	IGBP1
PPIL1	APBB2	IRAK1	ATAD5	F11R	SUB1	KIF3B	EGLN3		MRPL23	KRT9	GART	GART	NAA10	URB1	TYROBP	UTP14A
EIF3K	NUP50	KDM6A	C1QBP	GNA11	PLEKHO1	DYNLT3	GRHL2		MRPL28	MRPS22	EXOC2	EXOC2	HAUS8	AURKA	HCST	NDUFS4
SNRPC	MEOX2	VPS35	ZFP148	ADRBK1	RPA3	CC2D2A	TERT		VDAC1	FLNB	TECR	TECR	ZIC2	PHF20	TRAPPC3	ARFGAP1
CSNK2B	PPIL1	SMTN	STRBP	SORBS2	LEMD3	TCTN1	METTL3		NEDD1	HNRNPA2B1	RRS1	RRS1	LHX9	VPS39	PLDN	TTC1
TPT1	DUSP1	SAC3D1	LAT	WNT7B	MLL1	TUBGCP4	PRMT7		DDX1	KRT76	TIMM17B	TIMM17B	PSMD3	SMC5	MUTED	POMP
POLR2H	TMF1	FHOD1	GNL2	RCOR2	SKP2	TUBGCP5	TCF4		MRPS21	PKD2	PSPH	PSPH	RMI1	VPS41	TRAPPC5	MOV10
MCM3	EIF3K	MYBPC2	SLU7	ARRB2	IGHMBP2	TUBGCP6	SALL1		KIF4	CSRP2BP	METTL16	METTL16	ETV6	CD2AP	TRAPPC2	TRA2B
NUP155	MLXIPL	CCIN	MPHOSPH10	CEP76	CSNK2B	CLIP1	SMAD9		ANP32E	TRIM71	UBE3C	UBE3C	BCL2L1	YLPM1	ASAP1	ITGB1BP2
EBNA1BP2	TBL1X	KRT82	HEATR1	CROCC	RRM2	BBS4	FLT1		MRPL47	NUDC	CNDP2	CNDP2	IRF9	RIN1	PPARGC1A	MRPS22
RFC5	JUNB	KRT35	UTP15	NCOA5	DDX20	FEZ1	PHC2		RFWD2	AKAP8	RRP7A	RRP7A	HCK	NUP85	CDH1	FCHO2
DDX47	PROP1	KLHL4	UTP3	RNF111	CCNA1	MARK1	DAXX		ACTR10	HNRNPH1	RRP15	RRP15	D2ERTD750E	NUP160	CCNE1	LMNB1
RFC4	EIF3E	KRT7	NOSIP	PRKCD	RBAK	BRSK1	ZMYM2		MRPS27	KRT6A	RPL39	RPL39	TOP3A	NUP133	GMNN	ADCY8
IPO9	PGR	KRT20	GLTSCR2	EMD	DDX4	ANXA1	TAF9		SLC25A31	ERBB2	SMU1	SMU1	HIST4H4	USP5	RHOA	TOPBP1
NOP14	ANKRA2	KRT86	EXOSC5	BCL11B	SMAD9	MYO1C	CCNA2		PTCD3	HOXA11	NSUN5	NSUN5	RARG	UBE2K	RAB33B	ADD1
PAF1	MYBL2	CEP110	UTP14A	SUPT6H	TOX4	RPS6KA1	TEAD1		ZC3HAV1	SLC1A2	DIS3	DIS3	SOCS3	RAB11B	PFN1	BTRC
TNPO1	ADRM1	YEATS2	WDR75	PCGF2	CTR9	BCL2L1	EXOSC6		AKAP12	GRIA2	IMPA1	IMPA1	MECP2	SCNN1B	ATF4	SYMPK
COPS7B	RUNX1T1	SOX15	RBM34	ATR	ASF1A	ALS2	RANBP10		WAPAL	FBXO3	PSMG2	PSMG2	NEK2	FERMT2	GTF2E1	NDUFA5
NUP85	CSNK2B	SIX1	EXOSC7	RBMX	BRD3	SNTA1	DNAJA3		SUDS3	GFAP	RHOT1	RHOT1	PRKCB	CWC22	MYO6	NUP205
NUP160	GTF2H1	CNP	THOC3	PIAS4	CABIN1	ARC	CBY1		NDFIP1	CCAR1	ABCF3	ABCF3	CDC7	FXR2	PPP2R5A	U2SURP
ADRM1	BCL11A	BCR	PDCD4	PTEN	ANKRD17	ADCY3	FIZ1		PPP2R5A	LMNB1	ENY2	ENY2	GJA1	CACNB4	CIT	PATL1
NUP133	SOX6	GTF2I	NOL12	SERTAD2	BRWD1	IL1RAP	SP1		LGALS3BP	RCN2	TOMM70A	TOMM70A	ITSN2	ANXA7	JUP	PPP4C
IARS	2500003M10RIK	LIMA1	INTS6	IFT88	SIRT6	CAV3	NCOA1		RMI1	RHOD	XPO7	XPO7	ACTA1	TSEN15	GNB1	BRD7
TCEB3	CRYAB	CAPZA2	NCAPH2	VPS18	BRD4	MCM5	MBD3		EZH1	ADD1	SEC11A	SEC11A	MAGI2	PKP4	HDAC6	PPP1R12A
DIMT1	BRAF	EYA1	TDRD3	ABL2	TCOF1	PCBP1	NEUROG1		KPNA1	CNOT1	TMCO1	TMCO1	ALB	SAFB	BRCA1	ING3
POLR3F	G3BP1	NEFL	INTS10	EIF3E	PSMB6	EIF3L	IRF7		PDIA6	SNRPD3	TNPO3	TNPO3	ATR	EXOSC4	HNRNPF	CRY1
NEK2	MLL3	DBNL	WAC	WDR33	INO80	TRIM25	HAND2		TJP1	XRCC6	GOLPH3	GOLPH3	LIMK1	MRTO4	TIMELESS	IFRD1
GTF2H2	ZEB2	APLP2	SNRPA	ZCCHC8	NFYC	RPS9	NCOR2		DVL3	RIN1	ARPC5	ARPC5	UIMC1	RPL23A	APP	KATNA1
POLR2C	EBNA1BP2	ESRRG	SIRT7	SLC2A1	IDH3G	RPS3A	MCM10		BPTF	CALU	TMEM33	TMEM33	CKM	PNO1	HNRNPH2	DNAJC5
ANAPC11	ABTB1	H2AFX	REXO4	PSMC1	NFRKB	RHEB	ADAM10		HAUS3	ORC1	UTP6	UTP6	BAG1	E2F1	SSB	LIN54
SF3A3	MXD1	YAP1	RBM15	ZAP70	PTBP2	KPNA4	DNAJC1		SGCB	PRDM16	ABCF1	ABCF1	SNAI1	RTN4	PKNOX1	RNF170
MCM7	WWP1	PPP2R5A	NCAPG2	SIP1	TTF2	NACA	RCOR2		PCM1	DHX15	SEC24A	SEC24A	EEF1A2	CCNB1	VDAC1	UBE2M
RFC1	PCM1	NUSAP1	CDCA7L	AXIN1	CMAS	RPA1	RARA		GIT1	MBD2	9030624J02RIK	9030624J02RIK	CCDC101	IRF7	TJP1	EXOSC4
DUT	TOP2B	TPPP	MBNL1	CHD5	ZCCHC11	RCOR2	SALL3		HMGA2	XAB2	PSMD5	PSMD5	THOC4	MELK	41889	TECR
TSR1	RELB	TNFAIP3	INO80E	HAUS4	VRK1	JUNB	SIX3		41884	MYO5A	AP2S1	AP2S1	AKAP12	YKT6	BAD	TSNAX
RPS10	LASS5	PRMT1	WHSC1L1	HSF1	ZFHX3	IRF8	SALL4		BARX2	CORO1C	ARL8B	ARL8B	MAP3K2	ARF6	MAP1LC3A	VPS72
BAZ1A	PHF12	PTK2	RPS19BP1	POU4F2	UBN2	RAC2	BIRC3		ARHGEF6	CAMK2A	A230046K03RIK	A230046K03RIK	RPL6	GMFB	HNF1A	SUB1
NIPBL	KRT14	RPA3	FAM129A	MAP2K2	FUBP3	UIMC1	NACC1		RDX	PTPN6	E430025E21RIK	E430025E21RIK	EPC1	DRG2	LASS2	PAPSS2
PWP1	PSMB5	EPC1	ZFP346	FAS	TOX2	H2AFX	APLP2		HNRNPA1	HAND1	BPNT1	BPNT1	GRAP2	ATP6V0C	SF1	ZFR
STAG1	ELK1	AIMP2	NFATC2	HAND2	ZFP217	IRF7	VRK3		CHD5	RAB6B	MFSD10	MFSD10	RAB5C	PLOD2	EWSR1	TLN1
COTL1	STIP1	HERPUD1	SASH3	PATZ1	ZBTB10	XRCC5	LHX2		LGALS3	ATP6V1A	THADA	THADA	CSE1L	ABCD3	XPO1	HSD17B12
POLI	MDC1	RANBP1	TAF6L	TCF7L2	KHDRBS1	SRRM1	NOL12		NEFL	FASN	BOLA2	BOLA2	HNRNPA2B1	CPNE6	PML	CUL5
STIP1	TGFB1I1	CIAO1	ZFML	EP400	RSBN1	RBL2	CDT1		HNRNPH1	NEUROD1	PNPLA6	PNPLA6	CDH23	CHMP2A	RPL6	YBX1
CDC6	TBX6	ARFGEF2	ELF4	MYD88	ID3	SATB2	ARIH2		PCGF6	KIF5A	GFPT1	GFPT1	NDUFA9	SCYL1	RPS6	PPP2CA
DUSP1	SF3A2	WDR35	SP110	BRD8	ETV3	UBE2C	CAMK2D		UHMK1	WDR18	OSTC	OSTC	NDUFS3	EHD1	KAT2B	WDR5
MED31	TOLLIP	IFT122	AATF	MYCBP2	ZBTB9	SHPRH	STAT5B		GADD45B	KIF5B	GLIPR2	GLIPR2	WNT1	CAPN1	UBTF	SMARCC1
RRP9	STAT2	EPB4.1L5	ADAR	DLX2	ZFP467	TRIM33	MAPK6		THOC4	LDHA	NCAPD3	NCAPD3	PLS3	SCNN1G	LRRK2	SMARCA1
TAF13	HCK	HOOK2	ARFGAP2	NUP155	SNRPB	HES1	PATZ1		ESRRA	FOLR1	PUF60	PUF60	SOX6	PES1	CCNB1	SCAF11
CETN2	CASP8	TOPBP1	CHD1L	2610301G19RIK	COPS6	SFN	DNMT3B		ZFP281	TOB1A	LGMN	LGMN	YES1	AP1G1	HCFC1	NCL
GTF2H1	HSPH1	RPS20	APLF	CSE1L	VHL	ATF3	BRMS1		ARHGAP32	HIRA	INTS7	INTS7	ACCN1	AP1M1	CCT3	FBXO32
1110037F02RIK	DMD	RPL31	ADD3	MAK16	CITED2	SOX15	RUNX2		KIFC5B	CITED2	UBE2Z	UBE2Z	EIF3E	HSD17B4	HIST1H1A	KPNA4
RPS7	NFKBIZ	RPL15	CENPQ	PWP2	TBX1	USF1	NRIP1		PER3	CHD5	HEATR3	HEATR3	TOP2B	MSH3	RNH1	RRS1
TOPBP1	COIL	RPL17	POLK	NOL10	ROD1	LUC7L3	PER3		RBMX	CHCHD3	UBR4	UBR4	TLE1	SRD5A3	CAPZB	SCYL2
SUB1	IPO9	PRDX6	NR3C2	BOP1	PHF1	NFKBIZ	TLX3		GAPDH	AXIN2	DDX52	DDX52	LAMA1	HIP1	PIN1	WRAP53
FXR1	TAF13	PRDX2	JUNB	WDR3	PSMC5	NCOA6	LMO4		PYGO1	RHOBTB1	SSR3	SSR3	ILF2	SNX2	NOP56	IMPACT
SMARCA1	ZFP354A	PGAM1	MCL1	IMP4	PARP2	RBMX	AICDA		PGK1	BAG3	TMEM14C	TMEM14C	PSPC1	MYH11	MYH3	USP9X
SNRPG	CDC34	RPS15A	NCOA6	FTSJ3	GTF3C5	LIN54	HIP1		AKAP8	DNMT3L	TBC1D15	TBC1D15	FBXO45	PLOD3	TAB2	PCBD1
MED14	DUT	RPL29	CHEK2	CEBPZ	GTF3C2	NR6A1	PICALM		BTK	MARK3	SOAT1	SOAT1	PTRF	MTTP	RIMS2	PITX1
PRPF4B	SNRNP200	SKIL	SNRPD2	RBM19	ATAD5	ID1	RERE		ALB	TRIM33	SMPD4	SMPD4	SOS1	LAMA5	KDM6B	DDX21
WDR33	CWC15	RPS15	AURKA	TBL3	HIST1H1A	BCL6	ALDH3A2		SUMO3	CCNG1	RAB3GAP2	RAB3GAP2	ZFP467	TRIO	PPFIA2	UBQLN1
PHF12	TP53BP1	DDX4	LIN54	DDX56	ELK1	TGIF1	ESRRA		LOC677113	NSD1	PYCR2	PYCR2	4930572J05RIK	PPM1F	CREM	PPP2R5E
ILF2	RXRB	MED24	ALX4	NOC4L	MIS12	DGKZ	HNRNPAB		GM13654	CBX8	WTAP	WTAP	SERBP1	RAP1B	CTR9	LBR
SETX	TBX1	CCNC	IKBKB	RBM28	LHX9	HES6	MYOD1		CRYAB	HIST3H2A	RAB3IL1	RAB3IL1	STX4A	FN1	RUNX2	LZTS2
MYSM1	NOS2	MED4	ADRM1	PAPD4	MLLT1	CDX1	FOSB		UBE2E3	RPA1	FBXO11	FBXO11	AGAP2	LSR	TET2	FXR1
PSMB5	SYCP1	MED23	YAF2	DDX19A	ZFP148	HIST1H1B	PTPN6		KRT77	VDR	DROSHA	DROSHA	LRP1B	FARSB	KPNA6	AHCTF1
MXD1	SYCE2	ZIC2	KLF13	RBM5	STRBP	CSNK1A1	MLXIPL		TRIM27	DVL3	UNC45A	UNC45A	SGK1	DTYMK	KRT8	NEXN
HNRNPUL2	POU3F3	PTPRF	BCL3	INTS3	LAT	LYN	PAX3		HIST1H1E	KDM4B	NXN	NXN	NET1	NSA2	TNFRSF1A	TIMM17B
MBIP	UTF1	TAF15	CSNK2B	SLTM	GNL2	SERTAD1	LEF1		GNAI1	MAPK9	GALK1	GALK1	TMF1	RPS8	CEBPB	MTAP
PCGF5	NKX2-2	ASF1A	NR1H3	ISG20L2	SLU7	SFPI1	GSC		TYR	BCL2L1	TBC1D17	TBC1D17	SNTA1	NAT10	MATR3	FBP1
TBL1X	XRCC6	BRD3	USP7	DDX51	MPHOSPH10	PLCG1	RB1		KRT73	NR1H4	SLC25A10	SLC25A10	ATF7IP	RPF2	NF1	MRRF
ABTB1	POLI	CABIN1	POLI	DHX36	HEATR1	TNFRSF11A	MBD2		TUBA4A	ID1	PMVK	PMVK	GPBP1	DCAKD	NBN	PHF10
LAS1L	NEK2	ANKRD17	NCOA2	KIF20B	UTP15	AGRN	KLF10		ZFP446	MTAP4	ANKFY1	ANKFY1	SMAD3A	SCFD1	RACGAP1	UBTF
MED15	CDC7	BRWD1	MDM4	CLK3	UTP3	RASD2	ID2		CEBPD	RPS6KA3	AGK	AGK	SLC25A4	KRR1	GAB2	PLK1
CCNT1	BAZ1A	THRA	CENPV	RBM8A	NOSIP	TNF	RPN2		GORASP1	RAVER1	TMEM11	TMEM11	TUBB2A	EMG1	RPS27A	ACTN1
POLD3	ZFP467	SIRT6	DLG1	HNRPLL	GLTSCR2	RAG1	BRD3		KRT2	PSMC3	PDXDC1	PDXDC1	TACC2	WDR46	MYH9	GIPC1
ECSIT	PAF1	BRD4	RPS6KA5	NBN	EXOSC5	CEP290	TOLLIP		SYN1	RSRC1	LRPAP1	LRPAP1	RRP9	BRIX1	RAI14	DYNLRB1
TAF1A	CCNT1	TCOF1	MYOG	ADD1	UTP14A	GLI2	AIFM1		RUNX1T1	DSG1A	FAF1	FAF1	PFN2	SKIV2L2	CCT4	ZC3HAV1
MBTD1	MCM7	PSMB6	DDX20	HDAC10	WDR75	KAT5	TGIF1		ABI1	TRPS1	DMXL1	DMXL1	CD40	FCF1	CDKN2A	DNMT1
TDG	GTF2I	INO80	RORC	GTF2H1	RBM34	MAP3K7	UHMK1		TTN	ID2	AS3MT	AS3MT	FIZ1	RPL35A	RRP12	SQSTM1
FBXO3	PTPN6	NFYC	NOS2	RBM17	EXOSC7	SRY	GADD45B		SPECC1	SUDS3	CHMP1A	CHMP1A	BPTF	DCAF13	PTEN	SUMO1
ANXA5	SKI	IDH3G	PRKACB	RPS24	THOC3	MKI67	GATA1		UCHL1	OCLN	ATAD2	ATAD2	BLNK	CDIPT	ARHGAP32	EP300
ZFP326	IRF4	NFRKB	ERBB2	MKS1	PDCD4	MED16	TRIM24		IKBIP	SUMO3	MAN1A2	MAN1A2	SRF	IMP3	ZFP513	RANBP2
TAF1C	SMARCA1	PTBP2	CCNG1	IMPDH2	NOL12	STX1A	GHR		KIF5A	PRDX1	MYO1D	MYO1D	CDX2	CTU1	TUBA1B	ARHGDIA
ZCCHC8	NRIP2	TTF2	MYCN	CAND1	INTS6	GRID2	NCAPD3		FAM134A	ARHGAP1	INTS8	INTS8	SF1	D19BWG1357E	MAPK8	PSPH
MALT1	HSF1	CMAS	CCND3	RPS25	NCAPH2	YES1	CIR1		TRPS1	MYBL2	C330027C09RIK	C330027C09RIK	KRT10	LIG1	NUMB	LENG8
RNF7	RAD51	ZCCHC11	IRF5	SREBF1	TDRD3	ARRB1	NFX1		RAVER1	TIPIN	2410016O06RIK	2410016O06RIK	ATN1	ATIC	POLK	COPG2
TRIP4	MYST3	VRK1	EGR2	WDR12	INTS10	HOXD13	ASRGL1		C15ORF23	VPS16	PXDN	PXDN	ESRRG	VPS53	UL37	IMPDH1
DUSP3	HOXD4	ZFHX3	EID1	JUP	WAC	PTK2B	NFE2		DNM2	GSC	PABPN1	PABPN1	GATA3	COX15	SHH	EXOC1
NUPR1	HOXC5	UBN2	NR5A1	INPPL1	SNRPA	BPTF	CBX4		NSD1	HNF4G	MVP	MVP	ACTN2	GLDC	MYH10	NMT1
CHD8	PDGFRB	FUBP3	ID2	HOXC8	SIRT7	ANP32B	MAFK		ZFP473	SOCS2	GPAM	GPAM	GAB2	ASNS	HNRNPA0	NBR1
IRF5	PAX5	TOX2	FLT3	PYGO1	REXO4	RPL3	TRIM28		MAGED1	KLF4	CPSF4	CPSF4	GTF2H2	DDOST	FZR1	CHCHD3
EGLN3	MALT1	ZFP217	RYK	SOCS7	RBM15	RPL10	JMJD1C		ARF3	SPRY1	COMMD3	COMMD3	SNTB2	DDX10	HIST1H1C	USP8
ARIH2	HOXD9	ZBTB10	WWTR1	TUBA4A	NCAPG2	DDX17	NR1H3		XAB2	HOXC4	TXNDC5	TXNDC5	STXBP1	RPL13	SOCS6	KDM1A
CAMK2D	WDTC1	CD2BP2	PARD6A	NUMB	CDCA7L	HIRA	CHUK		RPA1	NR1I2	ANLN	ANLN	HOOK1	CPSF3	DYNC1I1	UBE2O
MAPK6	COPS7B	PTPN13	PRNP	MPRIP	MBNL1	SKIL	MAPK14		PSMC3	ERCC3	UNC45B	UNC45B	NUP188	PSAT1	VHL	ASH2L
PATZ1	RNF7	CSNK2A2	NDC80	ATF3	INO80E	PHF17	BCL6		XRCC6	KIF4	NOL11	NOL11	RCN2	ATP6V1C1	NSUN2	AKAP12
PTPN6	NAB2	FLT1	IRF7	SPAG5	WHSC1L1	MED1	NKX2-5		XRCC5	POLR1A	SNX3	SNX3	SYNGAP1	VARS	RPS3	NOD1
MLXIPL	CDX4	CHD8	GPS1	CSK	RPS19BP1	EGR2	EMX1		FASN	SH3GL2	NRM	NRM	GTPBP4	NOC3L	EEF1B2	CAPZA2
TOLLIP	NF2	RNF111	FANCI	ATP6V0A1	FAM129A	TSC22D3	POU2F1		APEX1	UL37	GLMN	GLMN	UACA	ARPC2	CNOT1	PPP2R2D
UHMK1	ROCK2	SYK	NKX3-2	MDM4	ZFP346	HOXC4	BAG1		ARHGAP1	CDK9	DDX39	DDX39	MSX2	DDX54	APEX1	PRC1
ZBTB2	UBR5	TLL1	IGHMBP2	SNRPD2	NFATC2	SKP2	PUF60		VDR	41884	TWF2	TWF2	POU6F1	ARPC3	AGRN	SQRDL
ZFP462	TMSB4X	NCOA1	PHF12	PPP1R12A	SASH3	NR1I2	INTS7		EGR1	PSMD1	PTPLB	PTPLB	USO1	UTP20	GSC	XPA
EPM2A	CHD8	WNT8A	BCL10	PRKCB	TAF6L	VDR	STK38L		LMNB1	SIP1	ATP5J2	ATP5J2	DLL1	GET4	SLC1A2	PNKP
STAT2	E2F3	WNT3	APPL1	NPHS1	ZFML	HMGA2	MCRS1		ARHGDIA	TRIM27	LIMCH1	LIMCH1	NRAP	ACTR2	NUDC	PPP6C
IKZF3	LIN54	SATB2	SMN1	DDX47	ELF4	PTGES3	LPIN1		ILK	CDC73	ABLIM1	ABLIM1	SPECC1	MOGS	MAP3K2	NIF3L1
SH2B1	ZFP106	DUSP1	RHOA	SOCS6	SP110	RHOA	PAX5		CUL7	BTK	SZT2	SZT2	SYCP2	IKBKAP	ATP6V1A	DHX9
RORC	NIPBL	WNT5A	XIAP	SKP2	AATF	PRKCZ	ZBTB2		CDK5	YES1	SNX12	SNX12	TPP1	ATP6V1H	BRD7	MAPT
CHD3	NUP85	WNT7A	ATRX	RPS7	ADAR	ACTN2	ZFP592		DDX58	HOXA10	RAB18	RAB18	SP7	ARPC4	AXIN2	CORO1C
EID1	NUP160	FRZB	CLOCK	RGS12	ARFGAP2	SIRT2	ZFP462		IRF8	HDAC7	BZW1	BZW1	BUB1	UTP18	CBX4	PDIA2
WDTC1	NUP133	SFRP4	TCF4	NR1I2	CHD1L	MAPK3	GADD45A		FOLR1	MED1	BMP2K	BMP2K	BRCA2	RPS18	RCN2	MED4
G3BP1	CHEK2	TBX5	TP53	CSDC2	APLF	SOX8	E2F1		H2AFX	EGR2	LYPLA1	LYPLA1	NPHS1	ASCC3	PHC3	PPP2R3A
NFKBIB	GHR	RPS6KA3	FOSB	CD2BP2	ADD3	CNO	YWHAB		MED1	APEX1	GEMIN7	GEMIN7	MYOG	MTHFD1	RHOD	RBM28
SPOP	CHAF1A	DNAJB6	LDB1	CKAP5	CENPQ	BLOC1S3	CXXC5		SLC1A2	RPS3A	2610018G03RIK	2610018G03RIK	EMX2	CBWD1	FBXO3	ACTL6B
TRAF4	NAP1L1	TIAL1	HNF1B	NFYA	COPS4	TP53	EPM2A		GJA1	SSBP1	UAP1L1	UAP1L1	OLIG1	SEC31A	COL5A1	SIN3B
ANKRD32	NFKBIB	TSG101	SERTAD1	DAB2	EPAS1	DNM1	MAX		KLF4	BID	TRA2A	TRA2A	CAMK1	LSM5	TOB1A	STX1A
CNOT8	DUSP2	FMR1	FLT1	MARCKS	CUL5	UTRN	UBE3A		CASP7	HMGA2	SFXN1	SFXN1	EPB4.1L2	XPOT	LHX2	MTDH
WWP1	PRKCB	SHANK3	SS18L1	CDH23	ETV4	RPGRIP1L	GTF2F1		CASK	KPNA6	DHX33	DHX33	RGL3	NOM1	PKNOX2	KDM4A
NAP1L1	NKX6-2	DNAJC2	SRRM2	ABTB1	POLR1E	GFAP	WBP4		E2F6	MMS19	ATP5K	ATP5K	TIRAP	D2WSU81E	LAMC1	ASB2
GNL3L	HOXD3	COPS5	ACTL6B	TOP2B	NDC80	KRT78	LMX1B		CASP8	AES	AGPAT5	AGPAT5	INCENP	THOC2	CEP152	IGF2BP1
GBP2	NR2F6	ATF4	RAG1	MCM3	LIN54	KIF5A	SERTAD2		DNAJB6	SEC61A1	SNX7	SNX7	GGA1	IPO4	TRIM30A	COPG
HNRNPUL1	ELL	GLI3	SUB1	HCK	INSR	KIF5C	ZFP281		EGR2	SATB2	KIF17	KIF17	BCL6	RCL1	LTBR	METTL16
RPA3	POU6F1	RCOR1	KAT2A	HMGB2	STIP1	DLGAP1	BACH1		RPS6KA3	TLE4	TBC1D9B	TBC1D9B	DYNC1I1	VPS25	ATG5	SRR
MAPK10	CHD3	SNRNP70	PAX7	COPS4	KLF11	SHANK2	ESR1		PRDM16	HIST1H1B	CGNL1	CGNL1	ZFP219	EXOSC10	SOX10	DERA
RPS6KA5	IKZF3	IKZF3	THRB	NEK2	EEF1D	SGCG	TET1		CIT	IRF9	STS	STS	POLE3	U2AF2	NPHP3	SNRPG
SUPT16H	LMO4	RAD51	HIF1A	CCNA1	EMX1	SGCZ	HDAC9		GFI1B	SCMH1	RPL22L1	RPL22L1	MEF2C	MAGOH	VAV1	BBS4
RBM14	LMO1	SEC61A1	KLF10	SNAI1	HDAC10	CAMK2A	UBE2Z		LHX2	CSK	MYO1B	MYO1B	TAL1	TXNL1	PTGES3	STAM2
RFX4	EGLN3	CC2D2A	PPARGC1A	HERC2	POU6F1	GRIN2D	PRKAB1		MAFK	CAV3	STON2	STON2	AMBRA1	PDCD11	NUP62	WASF1
HNRNPL	DAZAP2	TCTN1	SUFU	EHMT1	YAF2	DSG1A	EAPP		STAT5B	AURKA	SNX18	SNX18	CYTH2	LTN1	MZF1	WDR33
LIMK1	HELZ	DVL1	KLF6	NRIP2	PBX4	AP2A1	AGFG1		LRP1	DIAP1	HIGD1A	HIGD1A	CDCA5	TARS	MAPT	DDX5
1600027N09RIK	GBP2	SH3KBP1	HMGB2	ETS2	TP53BP1	DLL1	PURA		HAND2	PHC3	PDLIM1	PDLIM1	AHSG	SAR1B	RNF7	STRN3
CHAF1A	RHEB	ARVCF	CAMK1	STAT5B	HOXC12	TRAF3	NFKBIZ		MAPK8IP3	MAP2K2	UBA6	UBA6	MAGI1	NAA40	WNT3A	GTF2A1
NEDD4L	TRAF4	CTR9	SKI	CACNA1A	PAXIP1	RHEBL1	CDKN1B		MBD2	PPM1A	PTPN14	PTPN14	GPS2	AARS	TAL1	KIAA1430
PDCD6	ANAPC11	TGFBR1	RXRB	CACNA1B	PHF21A	TIRAP	SMAD2		BAG1	CRHR2	PPHLN1	PPHLN1	KHDRBS1	SRRT	KDM1A	NBN
HELZ	SUV420H1	DYNLL1	BIRC3	DNMT3L	PALLD	STXBP1	PARD6A		ITGB1	TSC22D3	FTO	FTO	SIX3	XPNPEP1	PCBD1	CDC53
MAEL	SUV420H2	PGAM2	UBE2C	CSRP1	NPM2	RAC1	LDB1		CCNA1	SYP	FAM129B	FAM129B	RSBN1	UMPS	FCHO2	ACTR1B
GPS2	ZBTB3	NME1	SENP2	TNFRSF11A	RNPC3	ITPR3	SOX8		GADD45A	CRYAB	DSTN	DSTN	UBE2G2	PEX1	E2F1	MED14
SUV420H1	MBIP	CAV3	PDGFRB	AZI1	HMG20A	GTF3C1	PSMD10		BCL6	TNK2	DHRS7B	DHRS7B	NR6A1	NCBP1	BAX	UBE3C
MLL3	FBXO5	HIST2H2AB	MIS12	NEFL	THOC6	RPL23	E2F2		CDX2	COPS4	SLC16A1	SLC16A1	H2AFZ	NAA25	RYK	PRPF4B
E2F3	SIX3	RPLP0	CDK9	ADNP	EPC2	MKI67IP	STAT2		DNMT3L	MAVS	SH3BP4	SH3BP4	PCBP2	SURF4	CSNK2A1	WDR82
ZIC2	RHOA	S1PR1	TBX21	TACC2	PCGF3	HNRNPM	RBMX		CITED2	ZFP111	MYO19	MYO19	CHCHD3	GART	CREB3L4	TSN
SMCHD1	SAP30	CDH15	MAD2L2	TUBB5	RFX1	LUC7L	IRAK1		VCL	HDAC9	CORO1B	CORO1B	MUSK	EXOC2	CTTN	AP2A1
NKRF	MED21	BACE1	GHR	MYH10	HMG20B	TBX21	SMARCAD1		FAS	HDAC10	VKORC1	VKORC1	SKOR1	TECR	FUS	CDK9
UCHL1	GNAI1	PPIL2	ZFP292	ADCY3	NRF1	NR1H3	UBR4		HDAC9	CIT	TANC1	TANC1	HOXD12	RRS1	MSH6	CTBP1
DAZAP2	LHX4	NR1H4	BECN1	CAMK2A	MAFB	IGHMBP2	DDX52		COL5A1	E2F6	SRSF7	SRSF7	DCTN2	TIMM17B	NSF	SVIL
NXT2	MTF1	TOMM40	TCF21	RFC1	TAF1B	NEUROD1	TKT		DOK2	CEP72	PLEKHG3	PLEKHG3	IRF4	PSPH	HSP90B1	BUB1B
ANKRA2	ANKRD32	CPNE1	CBX6	NDE1	TCEB3	IRF9	MUL1		ID1	BRD7	TOM1	TOM1	VAPA	METTL16	NUP93	CDCA5
ZFP106	RFX4	HSD17B12	SHPRH	TRAF4	PITX2	RASSF1	FLII		SP7	SAP130	CLIC1	CLIC1	TIAM1	UBE3C	EIF3C	LAMB1
PCBP2	CDC6	SGPL1	PSMB4	EIF4EBP1	HESX1	DVL1	CHRAC1		OLIG2	LRRC41	CKAP4	CKAP4	TCEB3	CNDP2	SUPT6H	GOT2
HSPH1	CXXC1	RRBP1	PRKCD	SCMH1	CLP1	CEP152	NR0B2		SOX9	FADD	XIRP2	XIRP2	PNPLA2	RRP7A	CPSF6	PHF12
CALCOCO1	MAPK10	HNRNPUL1	IIGP1	PPP5C	BARX2	PAK1	EWSR1		PRDX1	CCNA1	SON	SON	ZHX2	RRP15	EIF3G	MIB1
NEDD8	FOXO1	MYSM1	ERG	DMRT2	SNRPD2	PPP1CB	RHOA		SLC9A3R1	RFXANK	FKBP10	FKBP10	DNAJC7	RPL39	RAP2A	AIFM1
RPSA	CACYBP	IRS2	ATF3	PSMA1	MEIS2	CTTN	ARID3B		SIP1	GMEB1	DDX50	DDX50	ISG15	SMU1	ERLIN2	MORF4L1
DUSP2	CASP7	NR0B2	FAM175B	ANAPC1	SREBF1	NDE1	RELB		ROR2	SOX9	SFTPD	SFTPD	DCC	NSUN5	EIF3E	SKP2
SUV420H2	RPA3	PDX1	IFRD1	TLX1	MYOCD	ACTB	TUBB5		PHF17	ACTR1B	RNPEP	RNPEP	PSMA2	DIS3	KPNA1	TCEB2
MZF1	EMX2	CNOT3	UCHL1	MUSK	SMYD2	RNF31	NGFR		CALR	CRNKL1	MYADM	MYADM	CASP8	IMPA1	NID1	THRAP3
EIF4EBP1	RARG	GRM5	STAM2	GRIA1	CHUK	PBX2	SENP6		SIAH1A	RNPS1	KIF18B	KIF18B	KCNA2	PSMG2	WAS	MFN2
SORBS3	MAEL	CITED4	ETS1	TEAD1	ATF7IP	ATF2	PPARD		OCLN	LGALS3	ZFP516	ZFP516	EDAR	RHOT1	IRF7	ILF2
CAND2	DUSP3	ATXN2	BUB1B	EEF1D	TRIP13	CRK	NR0B1		RTN4	CEP350	MDGA1	MDGA1	GATAD2B	ABCF3	HGS	FBXW8
GTF2I	CLP1	NDUFA9	CIITA	G3BP1	FOXH1	MYH10	NCDN		FANCC	CBX4	COL4A2	COL4A2	RPH3AL	ENY2	ADRM1	WAPAL
SYCP2	NEUROG1	NUP62	CRY2	TGFB1I1	DMRTC2	TUBA4A	TAF3		CATSPER1	POLK	RAB31	RAB31	CENPE	TOMM70A	FLT1	MECP2
PTBP1	PRC1	MLLT3	MYB	SATB2	POLH	PFN2	CDX2		HOXA10	OLIG2	PIP4K2C	PIP4K2C	APEX1	XPO7	WIZ	CNDP2
NPM3	PAFAH1B1	ATP5C1	TLX3	CALCOCO1	NUP50	TACC2	SFN		GNAS	DOK2	EPS8L2	EPS8L2	CCT5	SEC11A	PRKCSH	GLTP
NRIP2	NAP1L2	NDUFV1	POLR1A	RRN3	MAP2K4	NEFH	GRAP2		VPS35	COL5A1	CSRP2	CSRP2	RNF115	TMCO1	GLI3	WDR24
HOXC5	HLF	NDUFV2	RNF14	TBX6	ZFP354A	ARHGEF2	ZFP143		CRNKL1	MAFK	NDST4	NDST4	KLC1	TNPO3	DNAJA2	MYH10
ZBTB9	GTF3C6	GLUL	TNK2	MTF1	SIP1	MICAL3	TSC22D3		ATP5C1	TSC1	CHL1	CHL1	DTNBP1	GOLPH3	MIB2	KIF3B
NKX6-2	POLR2C	CYC1	MBP	CITED2	HOXD13	IFT88	ZFPM1		DHX15	H2AFX	RPS6KA4	RPS6KA4	CSF3R	ARPC5	ACTA1	ILK
TGFB1I1	MAP2K2	NDUFS7	CALR	PXN	ANKRD7	TUBB6	DNMT3L		POLR1B	HAND2	PLXNB2	PLXNB2	NRF1	TMEM33	REG1	RACGAP1
UBE2E1	FGFR1OP	NDUFS8	PDC	SOS1	ASXL1	FLNB	RPS3A		MCM5	GRIN2C	HCN3	HCN3	POLD3	UTP6	SERTAD2	ACTG1
ZFP263	ARNT	NDUFS2	PARP2	GHR	RRN3	SPAG5	HHEX		COPS4	DNAJB6	ORMDL1	ORMDL1	CSNK2B	ABCF1	ETS2	GRN
HOXD3	RMI1	NDUFA6	GRLF1	TP53BP1	ASCL3	FBXO5	LMX1A		SNRPD3	UCHL1	FBXO46	FBXO46	MET	SEC24A	RNF19A	MYOG
MDFI	MEOX1	NDUFA8	PSMA1	PSMC2	RFX4	JUP	RBM5		CCT8	PHF17	TARS2	TARS2	NUTF2	9030624J02RIK	SENP2	RNF11
NR2F6	NR4A3	NDUFS3	SRY	EGR1	PHF2	INCENP	DDX24		MLST8	CDX2	SAFB2	SAFB2	SPOP	PSMD5	H1	SOCS5
ZFP354A	MED31	NDUFA2	MC4R	PPL	CDCA5	CCT8	SMN1		PSMD1	RNF31	GUCY2E	GUCY2E	SPICE1	AP2S1	GRM5	PFKM
TMSB4X	TEAD1	COX5A	NKX2-5	AP2M1	HNF4A	PLCB4	MED20		MARS	NUF2	CAPN6	CAPN6	SAP30	ARL8B	SNAI1	KIF23
UBE2E3	NOTCH4	NDUFA12	ANKRD37	DKK1	SSBP2	NUCB1	MEF2D		AP3D1	DSN1	KRT18	KRT18	TYK2	A230046K03RIK	SGOL1	DIDO1
UTF1	RAD18	NDUFS4	AHR	CDC27	BACH1	IFT20	IKZF3		RPL28	SPC24	CDC42BPG	CDC42BPG	IL1R1	E430025E21RIK	ATRX	MED17
RFPL4	STAM2	NDUFA5	LYAR	WAPAL	RAVER1	IFT57	AKT2		MRPL15	TFDP2	NUDT16L1	NUDT16L1	FHL1	BPNT1	ADCY3	BLMH
CDC34	FAM175B	COX6B1	LRRC59	RPL5	NR6A1	ACTA1	LHX9		ATP6V1A	VPS11	NRK	NRK	SCYL1	MFSD10	RHOJ	PSEN2
NOTCH4	APLP2	COX6A1	SOX10	ABI1	NR1I2	NSF	SMAD6		CNOT1	ARHGDIA	HSD17B11	HSD17B11	EHD1	THADA	TPD52	ACTN4
SF3A2	PDCD6	IMMT	AQP1	ARHGEF2	RXRG	PRKAR2B	SH2B1		REV1	DCTN4	RAB1B	RAB1B	CAPN1	BOLA2	FLNC	HNRNPU
TP53BP1	PLEKHO1	NDUFB7	CACNA1C	NEFH	NEUROG2	TRPC4	TTN		RFC1	LRP1	PEG3	PEG3	SPG20	PNPLA6	GNG2	ARPC5L
LASS5	MDFI	ATP5F1	TERT	PKD1	CXXC1	RPS6	LHX4		ERCC3	GFI1B	PALM3	PALM3	EID1	GFPT1	GRAP2	SRSF10
2500003M10RIK	SORBS3	SLC25A1	PDGFRA	HELLS	ASCL1	RPS5	SIAH2		MRPL12	CASP8	KRT19	KRT19	PUM2	OSTC	EFNA1	TRIM67
D2ERTD750E	NXF2	SLC25A11	CXADR	MSH2	VDR	RPL22	RORC		DCTN4	MLST8	VILL	VILL	TRIM3	GLIPR2	PLEKHG5	INPPL1
CAPZA1	TOP3A	NDUFB9	KLF2	RFC5	RBM3	DIABLO	HDAC7		PRKCSH	AKAP12	GPX4	GPX4	GLUD1	NCAPD3	TDG	RIMS1
CEP76	RACGAP1	NDUFA10	PSMB2	RFC4	SALL2	STK11	CITED2		SNRPB	VCL	RHOC	RHOC	B2M	PUF60	RASA1	MED23
CBL	TAF1A	NDUFB5	PSMA6	ILF2	FOXE3	PLDN	CDK6		POLK	CACYBP	RAP2B	RAP2B	SRR	LGMN	APOE	DDX41
CRK	TAF1C	NDUFB10	PSMB3	SUPT16H	PPARD	MUTED	PKM2		EEF1B2	SPAG9	TPM4	TPM4	MAOA	INTS7	GADD45A	MSH3
EPS15	MAPK6	NDUFB3	GCH1	RBM14	MYST3	PXN	SORBS1		AP1B1	CDC53	IGLC2	IGLC2	DNAJC2	UBE2Z	CSRP2BP	RRP7A
NDEL1	SNRPC	MTCH2	WRNIP1	UPF1	CENPB	SH3KBP1	MGA		CHORDC1	GJA1	HIST1H2BM	HIST1H2BM	TDGF1	HEATR3	FEZ1	ARIH1
DMD	CALCOCO1	COX6C	VPS36	XRCC1	FAS	PRKACB	RECQL4		NUDC	ILK	HBB-Y	HBB-Y	THBS1	UBR4	PARD3	PIGG
SYK	GRM1	NDUFA11	PSMA7	CPSF2	SMYD3	RXRG	CPS1		ZFAND2A	PLS3	RPL36	RPL36	HPCAL1	DDX52	CD3E	DYX1C1
CSF1R	CDK5	NDUFC2	PELI1	CPSF1	CASP7	YWHAZ	CTNNBIP1		NUF2	SNRPB	ZFP187	ZFP187	TPD52	SSR3	NGFRAP1	PLCB4
DAB2	UPF1	NDUFS5	DIAP2	SYMPK	ARHGAP22	HSP90AA1	ASCL3		MCM6	GRB10	WDR67	WDR67	CDKN1C	TMEM14C	LMO3	CDC42
CAV3	XRCC1	USMG5	SNCAIP	FRG1	EIF2B5	EMX1	HAND1		CDC73	IRF8	TMX2	TMX2	SBF2	TBC1D15	C14ORF133	RAB5C
ZAP70	CPSF2	NDUFB11	NEIL2	RPN2	NSFL1C	GTF2A1	CHD3		NAA10	FAS	TMEM48	TMEM48	GRPEL2	SOAT1	IFT46	AXIN1
INADL	CPSF1	COX7A2	MIB1	PSPC1	NUP98	INPP5D	SNAPC5		DYNC1I2	TMSB4X	TMEM20	TMEM20	DYRK1A	SMPD4	TRIM67	CCDC22
CISH	SYMPK	NDUFB4	ITPR3	TIPIN	DTL	CCT7	IDH3G		RSRC1	RACGAP1	TIMM23	TIMM23	PRKAR1A	RAB3GAP2	GABBR1	ERLIN2
TUBGCP3	FRG1	COX5B	STK11	STIP1	RSRC1	CDCA8	INTS6		POLR1A	PKNOX2	SRP54A	SRP54A	PALM	PYCR2	ATG12	DYNC1I1
TUBA1B	RPN2	SLC25A3	MLXIPL	SUB1	HOXB8	CASK	PDPK1		WDR18	NOTCH4	RPL26	RPL26	B4GALT1	WTAP	IFT20	RNF123
CEP170	PSPC1	UQCRFS1	MLLT1	WDR61	PIAS4	BTK	PRKCZ		NEK2	STK11	PRSS2	PRSS2	TYRO3	RAB3IL1	JAKMIP1	ROBO1
LIN7C	CSE1L	SAMM50	PAXIP1	SNAP23	POLD3	TEK	EIF2C2		MMS19	DNM2	LOC433053	LOC433053	USP42	FBXO11	APOA1	WDR26
ADRBK1	MAK16	NDUFS1	PHF21A	CALD1	APBB2	USH1C	SOX10		MYO6	CASP7	LOC238440	LOC238440	WNT9A	DROSHA	BCL2	SS18L1
BMPR2	PWP2	UQCRB	PALLD	THOC5	MIXL1	MYO7A	TEAD3		KPNA6	MSH6	IGKV4-55	IGKV4-55	MED30	UNC45A	HOXA9	EPC1
SLC9A3R1	NOL10	SLC25A12	NPM2	LASP1	DDX3Y	PCDH15	NHLRC1		MRPS26	HOXA6	IGKV3-4	IGKV3-4	IL17RB	NXN	TARDBP	D3BWG0562E
FCHO2	BOP1	VDAC2	RNPC3	MLLT3	FZR1	MUSK	INTS3		MRPS22	SND1	IGK-V28	IGK-V28	TOPORS	GALK1	BTRC	ACAA2
AP2B1	WDR3	UQCRQ	HMG20A	NR2F6	ZFAND2A	CD3E	DPY30		ADD1	DBP	IGKV14-111	IGKV14-111	SIL1	TBC1D17	RAC1	KDM5B
APRT	IMP4	LACTB	THOC6	EIF3A	CBFA2T3	AP2A2	WTAP		BRD7	UBA52	IGKV12-47	IGKV12-47	FGD1	SLC25A10	MEIS1	RPS7
BECN1	FTSJ3	TOMM22	EPC2	PCGF6	EGR1	ATP6V1A	RNPC3		TSNAX	VDAC2	IGKV12-44	IGKV12-44	KLHL1	PMVK	CDK6	MCL1
XPC	CEBPZ	UQCRC2	PCGF3	CBX2	BCL11A	CDC37	MED8		TLN1	RPL38	IGKV12-41	IGKV12-41	SERPINB12	ANKFY1	AP2B1	RNF2
FBL	RBM19	SLC25A13	RFX1	THRA	HAND2	MYC	DEK		CHCHD3	IARS	IGH-VX24	IGH-VX24	IL1RAP	AGK	EGR1	LAMC1
MUS81	TBL3	UQCRC1	HMG20B	FOXO3	DLX5	MBP	LIN9		CAPZA2	DSP	IGH-VS107	IGH-VS107	SLC8A1	TMEM11	IQGAP1	SRD5A3
FEN1	DDX56	TFAM	CLP1	ZBTB9	ZFP592	CDC42	BRD2		CORO1C	EIF2S1	IGH-VJ558	IGH-VJ558	NTN4	PDXDC1	ESR1	RRP15
CSE1L	NOC4L	MSL1	MAP3K7	COPS6	UHMK1	CCT4	RPS27		MTDH	CUL7	IGHVHS107.A3.106	IGHVHS107.A3.106	CEP135	LRPAP1	PSMD2	G3BP2
UPF1	RBM28	PIAS1	NKX2-1	MLL1	VSX2	SPNA2	ZFP42		CDC53	SLC25A12	IGHV6-6	IGHV6-6	PDE6D	FAF1	MAP2K3	NSFL1C
TAF10	PAPD4	HSP90B1	AXIN2	CSF1R	OLIG2	HDAC5	MEIS2		ACTR1B	REV1	IGHMAC38.205.12	IGHMAC38.205.12	ALOX5	DMXL1	ZMYM2	RBMX2
CNOT7	DDX19A	PSMB5	NR6A1	PKD2	ZFPM2	MAP2K2	PYGO1		CDK9	HELLS	IGHG2A	IGHG2A	KCNK1	AS3MT	RAB3A	SHMT2
BLM	RBM5	DLG1	G3BP1	GRLF1	ID1	PPP2R1A	ZFP219		DDX41	AGRN	IGHG1	IGHG1	ABCD1	CHMP1A	SETDB1	ATP6V1G1
BUB3	INTS3	HK1	SF3B2	RACGAP1	ESR2	BAD	RAC2		RAB33B	ICT1	GZMF	GZMF	OS9	ATAD2	WSB1	ATP7A
DIDO1	SLTM	ERCC8	PURA	POLH	RARB	GCK	WIZ		KDM4B	MRPL22	GM16932	GM16932	GRID2	MAN1A2	DKK1	BCL7A
SS18L1	ISG20L2	NDUFB6	ZBTB9	SFRP1	TIPIN	KHDRBS1	EID1		BAP1	ELAVL1	FTL1	FTL1	PCTP	MYO1D	CBX5	TRIM25
AKT3	DDX51	VDAC1	HOXC4	HCLS1	LGALS3	MPRIP	CCND1		CSNK1A1	ZCCHC8	CE9	CE9	FEZ1	INTS8	RNF41	EPS15
MED24	DHX36	CSNK1D	PRKCZ	ADCY5	SUPT4H1	RACGAP1	WDR12		KLC1	CAMK2B	BC016423	BC016423	CHMP4B	C330027C09RIK	AI837181	EEF1D
MUTYH	KIF20B	SRP19	PSMC6	UBR5	COPS7B	NGFRAP1	FBXO11		DOCK2	TPI1	AW555464	AW555464	TGFBR2	2410016O06RIK	MPRIP	JARID2
PARP2	CLK3	AGAP2	NME1	ARID3A	GTF2A1	CITED4	NCAPH2		ERCC6L	SRP19	ATP8	ATP8	NOXO1	PXDN	STAT1	CARM1
LIG4	2610301G19RIK	IKZF4	DDX3Y	RPS6KA5	BCL6	LIN7C	HMG20A		MAP3K2	MGA	ATP5L	ATP5L	AVIL	PABPN1	PBX4	MYO18A
ZEB1	RBM8A	RBL2	GTF2E2	WDR18	EIF4ENIF1	MAPK14	BRPF1		LDHA	CPSF6	AKAP2	AKAP2	KCTD5	MVP	CLTC	GTF3C1
UBE2A	HNRPLL	RSL1D1	SNAI1	CIT	TGIF1	RIN1	BRIP1		CCNG1	POLR1B	5033414D02RIK	5033414D02RIK	CTCFL	GPAM	PLCG1	ITSN1
CAPN2	DIDO1	LRP5	RERE	CAD	ZFP128	SPNA1	AIP		AXIN2	XRCC5	2610027L16RIK	2610027L16RIK	CADM3	CPSF4	RAN	RPL39
ISL1	EIF6	PDGFRB	BAP1	ACIN1	TRIP6	CAPZB	FANCL		MYO1F	RIPK2	2400001E08RIK	2400001E08RIK	ATP6V0D2	COMMD3	PLEC	PDAP1
HOPX	NOL6	AP2M1	COPS6	FEN1	SHH	WAS	TLK2		VDAC3	RAD50	2010321M09RIK	2010321M09RIK	STK39	TXNDC5	LYN	TSEN34
KLF5	DDX27	TMF1	PRDM16	FOXP4	DEAF1	CCDC64	MYO6		FBXO3	RTN4	1600021P15RIK	1600021P15RIK	IMPACT	ANLN	CEP76	CBX1
DNAJA3	NVL	BTRC	SFN	TAF1	PROX2	ROCK2	WWTR1		CCAR1	RPS7	1300001I01RIK	1300001I01RIK	TRIM11	UNC45B	KIF23	HDAC4
RERE	TEX10	ATP6V1A	IRF1	ACTN1	E2F2	GNAI1	MRFAP1		MARK3	RFWD2	1110014N23RIK	1110014N23RIK	ATXN1	NOL11	DAXX	SUDS3
SMARCAD1	INTS1	LASP1	GADD45B	VAPA	FBXO3	MYH9	PKNOX1		CBX8	CAND2	0610009D07RIK	0610009D07RIK	PMAIP1	SNX3	MIXL1	NDFIP1
ZFP143	CHD7	RBMX	PIAS3	TAF13	GATA2	BCL10	MEOX1		MICAL3	NSF	MKS1	MKS1	TRIM67	NRM	HSPA2	RAB33B
AKT2	NEDD4L	EPOR	RAVER1	NAB2	ANKRA2	VANGL2	AES		DSN1	KRT17	UBB	UBB	TXN	GLMN	PRKDC	ACTN2
CTNNBIP1	FEN1	KAT2B	PRKCI	TRIM25	TMSB4X	CASP8	RGS3		SPC24	FANCD2	AIMP1	AIMP1	FAM101A	DDX39	ZFR	UHRF1
FANCL	FOXP4	USP8	PGAM2	RPS9	IVNS1ABP	IRS2	ASCL1		CALU	HTRA2	CDKN2A	CDKN2A	MIR383	TWF2	TUFM	HTT
MEF2A	CAD	TCF12	MDH2	PSMA2	OLIG1	WASF1	LRPPRC		TRIM33	TAF15	SMARCA2	SMARCA2	EDEM1	PTPLB	ACTR3	PLEKHG5
IMPDH2	TAF1	AIMP1	FBXW7	RDX	LYAR	SLC1A3	UNC45A		SAP130	CSNK2A2	MRPL2	MRPL2	MLX	ATP5J2	BCLAF1	SIRT1
CHEK1	ACIN1	STXBP1	NBN	TMOD3	LRRC59	CDH1	NXN		AGRN	NUMA1	SOX2	SOX2	TOR1A	LIMCH1	THOC4	BTBD10
XRCC1	DPY30	CCDC101	PCBD1	AP2A2	HIST1H1D	WNT3A	FERMT2		PKNOX2	PRKAR2B	NACC1	NACC1	SLIT3	ABLIM1	PHGDH	EIF4A2
GMCL1	SENP3	MUC1	TAF10	TNF	IBTK	HERPUD1	KDM6A		NR1H4	NFATC1	TRIM63	TRIM63	NRXN1	SZT2	RALY	SRP19
BARD1	C130039O16RIK	TRAF6	TAF6	SNTB2	MUTYH	FYN	HSBP1		NOTCH4	POGZ	LIPC	LIPC	ELN	SNX12	ILF2	XDH
CEBPG	KLF5	MAP3K2	PPARA	RPS27	HOXA11	SORBS2	COX4I1		SCMH1	RAP2A	DNAJA1	DNAJA1	D16ERTD472E	RAB18	ACTBL2	NCOA6

## Sheet: Top 25%
The true essential proteins in the top 25% of proteins ranked by LSED-XC methods and XC methods in Mus musculus.
The proteins are ranked in the descending order based on their Localization-specific Centrality Scores and centrality scores computed by LSED-XC methods and XC methods.
Each column lists the top 25% percentage of proteins ranked by each method.
Highlighted proteins are ture essential proteins
LSED_DC	LSED_IC	LSED_EC	LSED_SC	LSED_BC	LSED_CC	LSED_NC	LSED_ION		DC	IC	EC	SC	BC	CC	NC	ION
EED	EED	EED	EED	EED	EED	EED	SNRNP200		EED	EED	EED	EED	EED	EED	EED	PSMD14
FOXP3	UBC	NANOG	NANOG	UBC	NANOG	NANOG	PRPF8		FOXP3	UBC	SQSTM1	SQSTM1	UBC	UBC	UBC	VPS45
UBC	POU5F1	POU5F1	POU5F1	FOXP3	UBC	UBC	SNW1		UBC	FOXP3	UBQLN1	UBQLN1	DLG4	NANOG	NANOG	PRPF8
POU5F1	FOXP3	FOXP3	FOXP3	POU5F1	HDAC1	POU5F1	CWC15		DLG4	POU5F1	DSK2	DSK2	FOXP3	HSPA8	POU5F1	CWC15
NANOG	NANOG	GRIN1	UBC	NANOG	SMARCA4	RNF2	CRNKL1		POU5F1	NANOG	NBR1	NBR1	YWHAE	YWHAZ	YWHAZ	SNRNP200
SQSTM1	SQSTM1	GRIN2B	RNF2	HDAC1	POU5F1	ESRRB	CDC5L		NANOG	SQSTM1	VPS9	VPS9	POU5F1	CTNNB1	RNF2	CDC5L
RNF2	RNF2	UBC	HDAC1	RNF2	FOXP3	HDAC1	RUVBL1		YWHAE	UBQLN1	RAD23B	RAD23B	NANOG	VCP	CALM1	COPB1
PLCB1	HDAC1	RNF2	SQSTM1	TCF3	RNF2	SMARCA4	PLRG1		SQSTM1	DSK2	PSMD4	PSMD4	NPHP4	SMARCA4	SQSTM1	PLRG1
UBQLN1	UBQLN1	HDAC1	UBQLN1	SMARCA4	SALL4	SALL4	XAB2		NPHP4	NBR1	NUB1	NUB1	CALM1	NEDD4	RAD23B	XAB2
ESRRB	PLCB1	DLG4	SALL4	ESRRB	PARP1	PRPF8	EFTUD2		UBQLN1	VPS9	NANOG	NANOG	SNCA	CALM1	ESRRB	VPS35
HDAC1	TCF3	NPHP4	SMARCA4	CTNNB1	POLR2A	BUB1B	PRPF19		SNCA	RAD23B	UBC	UBC	YWHAZ	RNF2	TFCP2L1	RUVBL1
TCF3	ESRRB	IQCB1	L3MBTL2	YWHAZ	NEDD4	HDAC2	PRPF6		DSK2	PSMD4	POU5F1	POU5F1	HTT	OGT	HDAC1	VPS29
RAD23B	RAD23B	SALL4	ESRRB	SMURF1	L3MBTL2	L3MBTL2	SYF2		CALM1	PLCB1	FOXP3	FOXP3	SQSTM1	DLG4	SMARCA4	SNW1
NUB1	NUB1	SMARCA4	NUB1	SQSTM1	DNMT1	FOXP3	SNRPD2		YWHAZ	DLG4	YBX1	YBX1	CDK1	POU5F1	IQCB1	ATG3
SMARCA4	SMARCA4	L3MBTL2	RAD23B	PLCB1	STAT3	RAD23B	DHX15		NBR1	NUB1	PLCB1	PLCB1	FBXO32	CDK1	GRIN1	PRPF6
FBXO32	SIN3A	ESRRB	PLCB1	NFE2	HSPA8	SIN3A	BCAS2		VPS9	SNCA	NPM1	NPM1	IQCB1	HDAC1	SALL4	PRPF19
SIN3A	RARA	NUB1	HDAC2	EP300	GATA4	UBQLN1	PPP5C		RAD23B	YWHAZ	HSPA8	HSPA8	TGFBR1	PPP1CC	YWHAE	PSMA1
NFE2	HDAC2	RAD23B	MTA2	FBXO32	MYBBP1A	YBX1	SNRPD1		PLCB1	NPHP4	HSPA5	HSPA5	CTNNB1	DNMT1	GRIN2B	CRNKL1
RARA	SALL4	HDAC2	RBBP7	TRIM28	RYBP	CDC5L	RPA1		IQCB1	FBXO32	PARP1	PARP1	DYNLL1	HSP90AA1	PRPF8	ARCN1
SMURF1	NFE2	NBR1	MYBBP1A	DYNLL1	NONO	SNW1	SF3B3		PSMD4	IQCB1	DDX5	DDX5	TCF3	HSP90AB1	YBX1	CCT2
SALL4	FBXO32	INVS	MTA1	EWSR1	TARDBP	CDC16	EIF3A		FBXO32	CALM1	HNRNPU	HNRNPU	RNF2	SQSTM1	SNCA	COPA
HDAC2	EP300	MTA2	CHD4	PRPF8	RBBP7	CTNNB1	CTR9		HTT	YWHAE	MYBBP1A	MYBBP1A	NDN	FOXP3	UBQLN1	SYF2
EWSR1	CREBBP	RBBP7	YBX1	HTT	WHSC1	CDC23	PSMA2		NUB1	HTT	VIM	VIM	TRP53	AP2B1	NBR1	PSMD7
HTT	L3MBTL2	MYBBP1A	PARP1	SIN3A	TRIM28	CBL	SNRNP40		RNF2	RNF2	PABPC1	PABPC1	PLCB1	TRIM28	TGFBR1	EIF3A
EP300	EWSR1	NPHP1	RBBP4	OGT	PPP1CA	MTA2	RPL23		TGFBR1	CDK1	PKM2	PKM2	HDAC1	ACTG1	FOXP3	COPB2
CTNNB1	CTNNB1	CHD4	POLR2A	PPP1CA	RAD21	SMAD3	PHF5A		CDK1	TCF3	VCP	VCP	HOXA1	HSPD1	BUB1B	RPL23
PRPF8	JUN	PIK3R1	NPM1	TRAF6	EP300	SMARCA2	AQR		TCF3	HDAC1	DNMT1	DNMT1	SMURF1	ACTB	NPHP4	VPS18
CREBBP	HTT	YBX1	TRIM28	POLR2A	MTA2	TCF3	RUVBL2		INVS	TFCP2L1	TRIM28	TRIM28	TRIM28	HSPA5	L3MBTL2	CCT3
YBX1	SMURF1	PARP1	CUL3	HOXA1	RUNX1	ANAPC1	TFIP11		TFCP2L1	TGFBR1	YWHAZ	YWHAZ	SMARCA4	PPP1CA	PSMD4	VPS16
JUN	RUNX1	RBBP4	EZH2	TLX3	DDX41	SSBP2	PSMB4		HDAC1	MAPK13	PLEC	PLEC	TRAF6	BAX	NPM1	PSMB4
TRAF6	YWHAZ	POLR2A	RAD21	CREBBP	HDAC2	NPM1	UFD1L		ESRRB	INVS	SYNCRIP	SYNCRIP	NFE2	CHD4	HDAC2	BCAS2
L3MBTL2	SMAD4	TRIM28	RYBP	RARA	CTCF	DDB1	IGHMBP2		SMURF1	GRIN1	HNRNPF	HNRNPF	INVS	CTNND1	CDC23	SF3B3
SMAD4	SMAD2	CUL3	RUNX1	CHD4	RBBP4	VCP	EIF3E		GRIN1	RARA	TUBA1B	TUBA1B	GRIN1	RYBP	CTNNB1	PSMC2
RUNX1	SMAD3	SRC	HSPA8	NDN	EZH2	SQSTM1	SART1		MAPK13	SMARCA4	NCL	NCL	ESRRB	CBLB	TRAF6	CCT5
SMAD2	RB1	GRIN2A	WHSC1	HDAC2	SMARCC1	BUB1	PRPF31		DYNLL1	ESRRB	NSUN2	NSUN2	NEDD4	PARP1	CDK1	CCDC12
RB1	TRAF6	EZH2	HNRNPU	APC	UBE2N	JARID2	CDC23		TRAF6	TRAF6	TUBB5	TUBB5	HSPA5	SNCA	INVS	EIF3C
SMAD3	YBX1	RAD21	DNMT1	JUN	TCF3	CASC5	SF3A1		SMARCA4	TRP53	RPL4	RPL4	SH3KBP1	DYNC1H1	SIN3A	EFTUD2
LMNA	NPM1	RYBP	VCP	TBP	STUB1	ANAPC5	SNRPD3		RARA	SMURF1	RPS3	RPS3	HSPA8	VIM	CBL	CTR9
TLX3	TRIM28	RUNX1	CTNNB1	RUNX1	HNRNPU	NDC80	COPS5		TRP53	GRIN2B	GTPBP4	GTPBP4	RARA	GSK3B	CDC16	PSMA2
TRIM28	NCOA3	WHSC1	NONO	SMAD4	SOX2	MIS12	PRMT5		NDN	NFE2	IQCB1	IQCB1	EWSR1	PPP2CB	ANAPC1	PHF5A
NCOA3	SUMO1	HNRNPU	DNMT3A	ALX4	PML	EZH2	EIF3G		NFE2	SMAD4	RNF2	RNF2	YBX1	YWHAG	DLG4	TTC27
MDM2	MYOD1	DNMT1	TCF3	LMNA	DDB1	MTA1	EIF3L		GRIN2B	SIN3A	RPLP2	RPLP2	UBQLN1	STAT3	NPHP1	VPS11
ALX4	SMARCA2	NONO	GTPBP4	LDB1	DNMT3A	SMAD2	RPS9		SMAD4	AI837181	FBXO32	FBXO32	SMAD4	GATA4	GM9174	RUVBL2
DYNLL1	MDM2	AHI1	DHX9	UBQLN1	RANBP2	RBBP7	DDX18		YBX1	CTNNB1	RPL6	RPL6	HSP90AB1	PLEC	CDC20	CCT4
NPM1	SIRT1	DNMT3A	PABPC1	CSNK1E	NCL	RAD21	POLR2A		CTNNB1	SMAD2	EPRS	EPRS	PPP1CA	NONO	SMARCA2	MTOR
CSNK1E	HSPA8	TCF3	PHC1	GSK3B	MSH6	CUL3	ANAPC10		CFTR	YBX1	RPLP0	RPLP0	EP300	PRKDC	SMAD3	EIF3B
CUL3	SNCA	CBL	NCL	NCOA3	UBE4B	SMC1A	CDC16		AI837181	SALL4	HNRNPH2	HNRNPH2	CCNB1IP1	TCP1	DDB1	AQR
NDN	PPP1CA	CDH2	DDX5	RELA	ARID1A	NUP107	XPO1		HOXA1	CFTR	RPL27	RPL27	OGT	SALL4	SNW1	EIF3D
SUMO1	RELA	GTPBP4	OGT	STAT3	CTNND1	NUP98	POLR1B		SIN3A	HDAC2	RPL7	RPL7	DDB1	NPM1	BMPR1B	SBDS
PPP1CA	EZH2	DHX9	SIN3A	SF3A1	RELA	SMAD4	SNRPF		LMNA	NPHP1	ATP5A1	ATP5A1	GRIN2B	YWHAB	SMAD4	CCT7
SMARCA2	CUL3	PABPC1	ARID1A	RB1	GTPBP4	EP300	GTPBP4		SH3KBP1	DYNLL1	SLC25A5	SLC25A5	VCP	L3MBTL2	DYNLL1	VPS41
APC	ALX4	PHC1	RPS3	SMAD2	HCFC1	IKBKG	DKC1		SMAD2	SMAD3	RPL14	RPL14	CFTR	POLR2A	SMAD2	ATP5C1
SF3A1	LASS2	NCL	TRRAP	LASS2	NFKB2	ANAPC13	CDC27		EWSR1	CBL	RPL22	RPL22	MBP	MAPK1	NHP2L1	TFIP11
TBP	VCP	DDX5	YWHAZ	DNMT1	PBRM1	MAD2L1	RPL3		SALL4	EWSR1	ENO1	ENO1	GSK3B	RPS3	IKBKG	UFD1L
SET	POLR2A	MKS1	PBRM1	SALL4	PHC1	MBD3	PPIL1		TRIM28	NPM1	HIST2H2AC	HIST2H2AC	SIN3A	YBX1	ANAPC5	VCP
LASS2	LMNA	OGT	RANBP2	NFE2L2	ESRRB	BMI1	RRN3		PRPF8	HSPA8	RPL5	RPL5	CBL	CUL3	CDC5L	EIF6
SIRT1	CSNK1E	SIN3A	MBD3	VCP	SFPQ	TRAF6	ANAPC2		CBL	SH3KBP1	HNRNPM	HNRNPM	PRPF8	NCL	VCP	SNRPD1
RELA	RRP1B	ARID1A	NSUN2	HSPA8	DDX5	NACC1	COPS4		SMAD3	EP300	COPA	COPA	SET	PSMD2	LMNA	RER1
MYOD1	SET	TRRAP	HNRNPH2	SMAD3	MYOD1	CDC27	NOP58		NPHP1	CREBBP	RPLP1	RPLP1	RAD23B	PPP2R1A	MTA2	RPS9
VCP	CBL	PBRM1	GNL3	DDB1	PRKDC	CRY1	APRT		VCP	LMNA	RPL3	RPL3	LMNA	UBE2N	DYNC1H1	SF3A1
POLR2A	PPARG	RANBP2	RRP1B	PAX3	PPP1CB	KDM2B	MCM5		EP300	VCP	RPL18A	RPL18A	PRNP	HTT	YAP1	SART1
EZH2	PRPF8	PLCB1	HCFC1	PRKAA1	CBLB	ANAPC4	EIF2S1		CREBBP	L3MBTL2	RPL32	RPL32	PRKAA1	VDAC3	WWTR1	EIF3M
BUB1B	TLX3	MBD3	MSH6	YBX1	RPS3	LDB1	PNO1		SET	HSPA5	ANP32B	ANP32B	SMAD3	DDB1	TUBG1	ATG7
SMAD1	HDAC3	NSUN2	SMC1A	RAD23B	SMAD3	ALX4	POLR2B		HDAC2	ACTB	RPL10	RPL10	PPP1CC	PDCD6IP	CUL1	DHX15
HSPA8	SMAD1	LRP1	ILF3	IKBKG	RPL6	ANAPC2	EIF6		SMURF2	TRIM28	SSB	SSB	PLK1	CTTN	MZT2	TCP1
RRP1B	CHD4	HNRNPH2	SMARCC1	MAD2L1	FANCD2	GPS1	EIF3K		BMPR1B	BMPR1B	RPL11	RPL11	APC	CLTC	HTT	CCT6A
UBE2I	GATA1	GNL3	SYNCRIP	PPP1CC	SMARCD1	TBP	FZR1		NHP2L1	JUN	LIMS1	LIMS1	SMAD2	SPNA2	MAP3K7	NPLOC4
LDB1	UBE2I	HCFC1	RPL4	MDM2	CCAR1	IQCB1	RPLP0		CSNK1E	CSNK1E	RPL18	RPL18	ACTB	DYNLL1	ANAPC13	PRMT5
IKBKG	ACTB	MSH6	HSPA5	SP1	AHCTF1	ZWINT	RPL5		NPM1	NDN	DDX17	DDX17	NBR1	TPM1	MAD2L1	GTPBP4
PBX1	MYBBP1A	SMC1A	PPP1CA	SSBP3	PRKAA1	RBBP4	SF3B1		APC	PPP1CC	RPL23	RPL23	CREBBP	TUBB5	AHI1	RPL37A
PPARG	PML	ILF3	HIST2H2AC	PML	ASH2L	SALL1	GPS1		HSPA5	SMURF2	RPL10A	RPL10A	HDAC2	RAC1	PPP2R1A	ABCE1
SNW1	DNMT1	SMARCC1	DNMT3L	MYOD1	TRRAP	LDB2	SNRPC		RRP1B	SET	RPL7A	RPL7A	COL1A1	TRP53	SMURF1	PRPF31
HDAC3	HSPA1B	SYNCRIP	NACC1	CACYBP	NOP14	MDM2	COPS3		HSPA8	RUNX1	RPL27A	RPL27A	DNMT1	EZH2	TCF3	COPZ1
PML	PPP1CC	PPP1CA	SRP68	PLK1	LAS1L	JUN	LEO1		RPGRIP1L	PPP1CA	SLC25A3	SLC25A3	DYNC1H1	TARDBP	ANAPC2	DDX18
GSK3B	SP1	HIST2H2AC	RUVBL2	CUL3	ZFP326	ARNTL	CSNK2B		ACVR1	NHP2L1	NPHP4	NPHP4	RPGRIP1L	DDX5	CDC26	RPTOR
SP1	SMARCC1	DNMT3L	ACTB	SIRT1	1110037F02RIK	ANAPC7	PSMC1		NEDD4	MDM2	RPL12	RPL12	TUBA1A	STUB1	ACTR1A	RPL19
HOXA1	IKBKG	NACC1	KDM2B	CNOT3	SIN3A	NUF2	MRE11A		DDB1	SRC	SRP68	SRP68	MAPK1	ENO1	CDC27	SNRPD2
DDB1	MTA1	SRP68	PRPF8	PCNA	HIST1H1C	DSN1	DDB1		ACTB	HSP90AB1	TRIM25	TRIM25	SF3A1	PKM2	BUB1	WDR1
HSPA1B	APC	RUVBL2	SOX2	PBX1	LIG3	SPC24	RPL6		L3MBTL2	RB1	RPS9	RPS9	POLR2A	KRT8	CASC5	EIF3E
NCOR1	PER1	KDM2B	HELLS	UBE2I	HNRNPL	RYBP	GTF2B		MBP	NCOA3	RPL37A	RPL37A	RRP1B	YWHAE	EIF3A	RPL3
GATA1	NFE2L2	PRPF8	PKM2	HSPA5	SMCHD1	MTF2	KPNB1		JUN	RRP1B	RPL19	RPL19	CHD4	HNRNPU	ANAPC16	HSPD1
ESR1	SOX2	HELLS	SMARCA2	HDAC3	DDX1	RUNX1	NOP2		PRNP	MBP	SGPL1	SGPL1	CSNK1E	HSPA9	TCEB1	POLR1B
NFE2L2	NCOR1	SOX2	SMC3	CTBP2	PABPC1	SF3A1	PSMC4		MDM2	APC	RPL24	RPL24	PSMD4	HYOU1	JARID2	SGPL1
CHD4	GSK3B	PKM2	EHMT2	NUB1	SND1	SMARCC1	GNB2L1		SRC	IKBKG	RPL21	RPL21	TFCP2L1	GRIN1	SSBP2	RPL18
ACTB	MTA2	SMARCA2	DDX1	STUB1	SMAD2	RB1	SMC3		RUNX1	SUMO1	HSD17B12	HSD17B12	ACTG1	SFPQ	EZH2	SNRPF
DNMT1	ESR1	SMC3	PCGF6	GTF3C1	SMARCE1	STAG2	TPT1		NCOA3	ACVR1	RPS6	RPS6	TUBB5	VDAC1	GPS1	RPLP2
BRCA1	TBP	EHMT2	NEDD4	SET	YBX1	SUFU	MARS		RB1	STUB1	GNL3	GNL3	DSK2	CCAR1	RBBP7	POLR2A
PPP1CC	RBBP7	DDX1	RPL6	TARDBP	JUN	PER3	COPS2		PPP1CC	TUBA1A	RPS5	RPS5	SMURF2	UBE4B	MZT1	SNRPE
NDC80	DDX5	PCGF6	BMI1	NPM1	SRP68	EP400	RPA2		CBX1	HSPA1B	IQGAP1	IQGAP1	BMPR1B	PRKAA1	TRP53	EIF3H
PER1	HSPA5	BMI1	TUBB5	HNRNPU	ILF3	CRY2	SMC1A		PPP1CA	PIK3R1	RPS23	RPS23	CEP290	LMNA	TUBGCP3	STX6
HSPA5	RBBP4	RANGAP1	RANGAP1	GATA4	NUP214	IKBKB	POLR2H		GSK3B	RPGRIP1L	RPS24	RPS24	AI837181	MYBBP1A	ANAPC4	TRAPPC5
NPHP4	PAX3	NFKB2	NFKB2	L3MBTL2	EHMT2	HTT	NUP98		CUL3	DNMT1	RPS14	RPS14	STUB1	ATP5A1	MIS12	RPL14
SMARCC1	DYNLL1	MCM5	MCM5	INVS	POLR2B	SMC3	SEC13		HSP90AB1	PRPF8	SNCA	SNCA	SALL4	DDX41	BMI1	COPS5
SSBP3	BRCA1	PPP1CC	PPP1CC	NEDD4	MEN1	RING1	MCM3		MAPK1	SMARCA2	RPS26	RPS26	MDM2	IGHM	MTA1	RRN3
PAX3	PBX1	HIST1H1C	HIST1H1C	SMC3	PKM2	POLR2A	NUP155		IKBKG	CBX1	CDK1	CDK1	CDH2	HNRNPK	DCTN1	MCM5
MAD2L1	E2F1	IQGAP1	IQGAP1	UBE2E1	SMURF1	PER1	ANAPC1		TRAF2	CUL3	CALM1	CALM1	MAPK13	CTCF	DCTN2	VPS26B
MYBBP1A	NDN	DNMT3B	GSK3B	ACTB	MCM5	EZH1	NUP93		SF3A1	MKS1	HTT	HTT	TGFB1	DDX39B	ANAPC7	DKC1
SOX2	H3F3A	RPL5	DNMT3B	MAP3K7	KDM2B	COPS6	UBA2		SUMO1	MAPK1	RPS25	RPS25	AP2B1	RPL6	MBD3	EIF3G
MTA1	STUB1	HNRNPF	RPL5	PER1	SUZ12	GATA1	NOL6		MKS1	NEDD4	RPS11	RPS11	TUBB4B	LIMS1	NDC80	EIF3L
CTBP2	HNRNPU	DDB1	HNRNPF	SUMO1	DNMT3L	PHC1	EBNA1BP2		CCNB1IP1	MYOD1	RPS27L	RPS27L	LDB1	SMARCC1	IRAK1	RPS3
H3F3A	AXIN1	SSRP1	DDB1	PPARG	YWHAB	SUMO1	RRP12		TRIM69	GSK3B	RPL8	RPL8	SRC	EEF1A1	SMURF2	XPO1
STUB1	SNW1	RARA	SSRP1	HSPA1B	NUB1	NSL1	NUP107		SMAD1	TRAF2	RPS2	RPS2	TRAF2	KDM1A	CUL3	RPL4
E2F1	INVS	RPS27	RARA	PAX6	RRP9	ANAPC10	SSRP1		TLX3	AXIN1	HDAC1	HDAC1	PPP2R1A	UBQLN1	MDM2	APRT
CDK4	BMI1	SND1	RPS27	NDC80	MATR3	SIN3B	HSPA9		CEP290	AHI1	MAPK13	MAPK13	EZH2	NBR1	ACVR1	METAP2
PCNA	KDM2B	MSH2	SND1	BUB1B	HELLS	CBX2	RAN		STUB1	SIRT1	HSPA9	HSPA9	PAX3	FLNB	SUFU	DARS
PLK1	CDK4	RFC5	MSH2	CEBPA	PCNA	NCOA3	RFC5		SMARCA2	DDB1	SRSF3	SRSF3	CAPZA1	MAP2K1	SRC	POLR2B
MTA2	DDB1	RFC4	RFC5	ESR1	SSRP1	CDK4	REV1		MAP3K7	EZH2	MYO1E	MYO1E	TLX3	MTA1	TRAF2	RPL5
AXIN1	SF3A1	ILF2	RFC4	MYST1	RUVBL2	ITPR1	ERCC3		PLK1	SMAD1	ABCF2	ABCF2	TCEB1	TCF3	DCTN3	NOP58
GATA4	STAT3	SUPT16H	ILF2	SOX2	MSH2	DNMT3A	DDX47		PIK3R1	TUBB5	DARS	DARS	TBP	KDM2B	RAD21	COPS4
SOCS1	GATA4	RBM14	SUPT16H	BRCA1	RFC5	PDS5A	RAE1		TUBA1A	LASS2	HNRNPA0	HNRNPA0	BMPR2	FLNA	SMC1A	EIF3K
FOS	PARP1	JARID2	RBM14	NKX2-1	RFC4	ARID1A	RFC4		HSPA1B	RELA	SMARCA4	SMARCA4	CNOT3	RPLP0	EP300	PPIL1
STAT3	WDR5	GRIN2C	JARID2	GMNN	ILF2	GATA4	GSK3B		MAD2L1	HSP90AA1	L3MBTL2	L3MBTL2	HSPA1B	HDAC2	SKP1A	PNO1
SOX10	ARID1A	PLCG1	LMNA	MAPK1	SUPT16H	NPHP4	COPS6		EZH2	MAD2L1	YWHAE	YWHAE	STAT3	CAPZA1	HAUS4	TRAPPC3
RBBP4	SSBP3	ANP32B	ANP32B	NAP1L2	RBM14	DNMT3L	IPO9		DNMT1	MAP3K7	RARS	RARS	CUL3	PHB2	VPS18	NSUN2
JARID2	NACC1	HNRNPA0	RPL3	ARIH2	SMC3	NUP188	NOP14		ALX4	GRB2	ABCE1	ABCE1	WWTR1	WHSC1	ANAPC10	TUFM
DDX5	NR0B1	MBP	RPL10	JDP2	WDR18	WDR5	PSMC3		CDKN2A	PKM2	GNB2L1	GNB2L1	POLR2B	RPS27A	LDB1	SNRNP40
KDM2B	DMRT2	MAD1L1	RPLP0	PARP1	SMC1A	GATAD2B	NDC80		SNW1	CDKN2A	TUBB2B	TUBB2B	JUN	RBBP7	NUP107	SNRPD3
RBBP7	BUB1B	WDR18	HNRNPA0	MYBBP1A	KPNB1	SMAD9	PAF1		NDC80	DDX5	SALL4	SALL4	IKBKG	IQGAP1	NUP98	PSMD4
BMI1	MAD2L1	MATR3	HTT	SMARCE1	RRP1B	RRP1B	BECN1		LASS2	TRIM69	ATAD3A	ATAD3A	RUNX1	PABPC1	PER2	CDC23
NACC1	NONO	SMARCD1	MAD1L1	EZH2	BCLAF1	CDCA5	PRUNE		BUB1B	MYD88	NOP56	NOP56	ATP1A1	HNRNPH2	STUB1	RPL38
PARP1	SUMO2	SSB	WDR18	GTF2E1	XAB2	PDS5B	XRN2		AXIN1	MYBBP1A	HSP90AB1	HSP90AB1	HSP90AA1	EP300	CRY1	SYVN1
MAPK1	RXRA	TUBA1B	MATR3	CTCF	HADHA	ISL2	PHB2		ITSN1	HDAC3	PABPC4	PABPC4	GTF3C1	MYH10	BCL7B	RPL6
RXRA	PLK1	ARC	SSB	GATA6	PER1	NUP214	CSNK2A1		RELA	SMARCC1	MARS	MARS	SIRT2	CAPZB	TBP	EIF2S1
MAP3K7	NCOA1	RING1	SMARCD1	AR	GNL3	SMURF1	POLH		GRB2	PLK1	AP3D1	AP3D1	ALX4	PSMD4	ARNTL	SF3B1
JAK2	SRC	STAT3	RING1	CCNB1	BMI1	SMAD1	PIN1		PRKAA1	SKP1A	TUBB3	TUBB3	PRKACA	GTPBP4	ITPR1	RANBP1
CDKN1B	SMARCE1	AHCTF1	STAT3	CEBPB	SUPT6H	PBRM1	SNRPB		TUBB4B	PPARG	EEF1D	EEF1D	NDC80	DSK2	KDM2B	RPL8
NR0B1	PKM2	PRKACA	AHCTF1	ASH2L	ELAVL1	PCGF6	XPC		MYD88	CHD4	EIF2S2	EIF2S2	RYK	FANCD2	SH3KBP1	RPS11
PBX3	PDS5A	BAX	CCT4	YWHAB	APEX1	RIF1	RAD23B		AHI1	SMAD7	SRRM1	SRRM1	CBX1	SIRT2	PRNP	LEO1
DMRT2	CTBP2	CCT4	BAX	SOCS1	SYNCRIP	EGFR	TNPO1		TUBB5	ALX4	MRPS7	MRPS7	MAD2L1	TUBA1B	CPNE1	TPI1
CDC5L	FOS	NOP14	RPL23	DNMT3A	MARK2	IKZF1	FBL		POLR2A	YWHAB	CUL3	ARHGEF2	HTRA1	CAPZA2	SALL1	RPA1
CDC16	LDB1	LAS1L	NOP14	RHOA	RPS27	TET1	ANAPC5		SIRT1	PRNP	ARHGEF2	CUL3	ITSN1	MYH9	PER3	RPLP0
PRKAA1	OGT	ZFP326	LAS1L	NCOR1	UBA2	MORF4L1	COPS7B		MYOD1	LRRK2	D1PAS1	D1PAS1	SOCS1	RPL11	CPNE4	EEF2
CTCF	SOCS1	1110037F02RIK	ZFP326	MTA1	JARID2	CLOCK	NUP85		WWTR1	TLX3	RPS27	RPS27	MYD88	RARA	CAPZA1	PSMC1
HNRNPU	RAD21	GATA4	1110037F02RIK	SOD1	RPL4	LMNA	COPS8		PIAS1	HNRNPU	RRP1B	RRP1B	BAX	TUBB4B	ACTB	CCT8
WDR5	JARID2	CDC5L	GATA4	MIS12	MLLT4	EHMT2	TIMELESS		SOCS1	DYNC1H1	HSPA2	HSPA2	DMD	MAD2L1	PER1	HSPA9
CBX1	MBD3	HNRNPM	HNRNPM	E2F1	GTF3C1	RANBP2	PDS5B		SKP1A	E130012A19RIK	CSDA	CSDA	YWHAB	POLR2B	MTF2	MRPL11
MIS12	ZFP42	KIF4	KIF4	JAK2	EWSR1	CREBBP	GTF2E2		PPP2R1A	SNW1	INVS	INVS	YAP1	MTA2	ALX4	SNRPC
PDS5A	CTCF	KRT10	CDC5L	MAPK14	SF3A1	GSK3B	TCEB1		TBP	UBE2I	RARA	RARA	DVL1	FUS	LDB2	SKP1A
SSBP2	CDKN1B	KRT5	DPF2	SMARCC1	NKRF	PLCB1	PPIE		HDAC3	CUL1	MCM5	MCM5	NCOA3	ATP1A1	RBBP4	PDCL3
IQCB1	CCND1	KRT16	POLR2B	CLP1	CDC5L	DLX1	NUP160		DYNC1H1	POLR2A	SRSF1	SRSF1	AXIN1	TUBA1A	NACC1	RPS5
PIAS1	RANBP2	DPF2	TCP1	RRP1B	HIST2H2AC	SSBP3	NF1		UBE2I	HOXA1	HIST1H2BC	HIST1H2BC	NPM1	GSN	SMARCC1	CSNK2B
PAX6	DNMT3A	KRT1	KPNB1	NR0B1	PRPF8	TRRAP	SEH1L		CUL1	CRK	RRBP1	RRBP1	CUL1	NUMB	DMD	ATP5A1
EGFR	SOX10	POLR2B	SALL1	UBE2N	SP1	GATAD2A	OLA1		LIPC	NFE2L2	DGKZ	DGKZ	RAC1	AP2A1	DVL2	EIF3I
NCOA1	ZBTB16	TCP1	PDS5A	BAX	GATAD2A	PCGF1	POLK		JAK2	SP1	EIF2C2	EIF2C2	GNB1	TBK1	HAUS1	PSMD6
DNMT3A	COPS2	KPNB1	DDX17	WWTR1	NUP88	WAPAL	TIPIN		YAP1	CEP290	YBX2	YBX2	RELA	RAD21	RUNX1	EIF3F
CDC23	MBP	KRT14	LIG3	FOS	CPSF6	MGA	MSH2		SSBP3	ESR1	NARS	NARS	EP400	HNRNPF	JUN	HSPA5
SMC3	SFPI1	RAF1	HNRNPL	HDAC5	CREBBP	ZFPM1	RSL1D1		PPARG	BUB1B	DAP3	DAP3	ACVR1	NUB1	SMAD1	MLST8
OGT	CBX1	SALL1	SMCHD1	CXXC1	NUMB	SPC25	TRRAP		LDB1	SSBP3	MRPL41	MRPL41	NUB1	EEF2	NUF2	PSMD1
RAD21	SMARCB1	PDS5A	GATAD2A	GLI2	IKBKG	SHC1	MSH6		ERH	DMRT2	EIF2S3Y	EIF2S3Y	NHP2L1	RBBP4	DSN1	RPS13
ZBTB16	PIAS1	DDX17	SFPQ	MAX	TRIM35	NPLOC4	ANAPC4		HSP90AA1	WWTR1	OASL1	OASL1	RPS27A	AP2M1	SPC24	ANAPC10
MKI67	MKI67	MAPK1	RAI14	DDX5	RUVBL1	HSPA8	GTF2E1		LRRK2	NCOR1	OAS3	OAS3	SKP1A	SMAD3	RYBP	CDC16
ARID1A	CRY1	LIG3	TRIM25	WDR5	NACC1	SOX2	USP7		E130012A19RIK	PPP2CA	PABPC6	PABPC6	LASS2	EIF4A1	HSPA5	RPL18A
LDB2	ARNTL	HNRNPL	RPS9	OTX2	RING1	WHSC1	TBP		TRIM63	GATA1	PABPC2	PABPC2	MYST1	PFKL	GRIN2A	SAMM50
SUMO2	LEF1	SMCHD1	NUP214	ARID1A	ERCC3	NPHP1	CUL4B		SMAD7	PPP2R1A	ZBTB11	ZBTB11	CLTC	NSUN2	HSPA8	RPS20
SOX8	PAX6	GATAD2A	RPS24	SOX10	GTF2E1	TCF12	EIF5A		PTPN11	MTA1	RPL36AL	RPL36AL	TRIM69	RAI14	WDR5	SLC25A3
CEBPA	MAPK1	SFPQ	SF3B1	PHC1	PCGF6	STUB1	SF3B2		NFE2L2	BMI1	RPL36A	RPL36A	PBX1	TRAF6	IKBKB	RAN
COPS5	PIK3R1	RAI14	ASH2L	MED16	XPO4	DPF2	PTGES3		CRK	PML	RPL34-PS1	RPL34-PS1	SHARPIN	GTF3C1	RIPK1	MRE11A
COPS2	NR0B2	TRIM25	PSMC1	ZWINT	CSNK1E	NUB1	RAD51		SP1	CDK4	RPL34	RPL34	SUMO1	ARID1A	PLCB1	RPS6
SOD1	IKZF1	NUP214	SUZ12	UBE4B	THOC4	PCGF2	EEF1A1		ESR1	SOCS1	LOC100504863	LOC100504863	PIAS1	TRIM71	RB1	RPL10A
GMNN	NCOA2	SF3B1	CTCF	TCEB1	PPARG	YAP1	MUS81		DMRT2	NONO	LOC100044627	LOC100044627	CDKN2A	ACTR1A	TCEB2	PSMC4
HIF1A	RUNX2	ASH2L	RRP12	PPP2CB	STAG1	USP2	ADRM1		HAUS1	PTPN11	HIST1H2BG	HIST1H2BG	EEF1A1	SMAD2	TAX1BP1	NOP2
RUNX2	WHSC1	PSMC1	ZFP42	SMAD1	PAX3	UFD1L	HSPA8		INPP5D	VIM	HIST1H2BE	HIST1H2BE	GRB2	SYNJ1	SF3A1	MARS
LEF1	PCNA	SUZ12	CPSF6	CBX1	PLCB1	COPS5	TOP1		YWHAB	PARP1	GM4705	GM4705	LRRK2	MARK2	NEDD4	PSMD12
MAPK14	SFPQ	CTCF	CCT2	KPNB1	XPO1	ZFP42	YEATS4		PPP2CA	PABPC1	EIF4A1	EIF4A1	LIMS1	SMURF1	GRB2	SMC3
EMX1	CEBPA	DLG3	RUVBL1	ZBTB16	RARA	DNMT3B	PRDX5		SMARCC1	CDK2	SRP72	SRP72	TRPV5	SLC25A5	SGCB	TPT1
SFPI1	EMX1	RRP12	NR0B1	KAT5	SUMO1	STK38	COPS7A		NCOR1	YAP1	RRP12	RRP12	JAK2	NPHP4	SMAD9	RPS23
SMC1A	SMC1A	ZFP42	MAD2L1	CD2AP	NUP93	MAD1L1	RBBP4		PBX1	LIPC	DLG4	DLG4	NPHP1	CCT4	MKS1	RPL13A
NUP98	HOXA9	CPSF6	TARDBP	H3F3A	NUP188	RUVBL2	NXF1		CAPZA1	INPP5D	LUC7L	LUC7L	SMARCC1	ZFR	ITSN2	RPS17
BUB1	TUBB5	RUVBL1	SUPT6H	KIT	NPM3	WWTR1	DDX17		DDX5	EGFR	MKI67IP	MKI67IP	PTPN11	HSPA1B	MYD88	RPS14
CRY1	NEDD4	NR0B1	SF3A1	SMARCD1	DNMT3B	WDR18	NUDC		CHD4	PIAS1	RPS17	RPS17	NONO	PPP1CB	EP400	NIP7
RANBP2	JAK2	MAD2L1	MKI67IP	FYN	MBD3	SCMH1	DDX42		RNF41	PER1	LMNA	LMNA	TLE6	DHX9	MAPK1	EIF2S2
SMARCE1	SMAD7	TARDBP	RPS25	CEP290	AR	PARP1	DDX27		PML	ERH	ACTB	ACTB	MYOD1	CCT7	DVL1	GTF2B
SIN3B	SOX8	SUPT6H	GNB2L1	HIF1A	POGZ	PRKAA1	NUP133		HAUS4	ABL1	IARS	IARS	HNRNPK	SLC25A3	ZWINT	ATG12
NONO	EGFR	SF3A1	HSPA9	CDC5L	PSMC1	CSNK1E	DAP3		PKM2	ITSN1	NHP2L1	NHP2L1	PAX6	RNPS1	RANBP2	SMC1A
ARNTL	COPS5	MKI67IP	FLNA	MTF2	ZFR	NR0B1	ASNA1		BMPR2	MTA2	RPL38	RPL38	HSPA2	GFAP	TLR4	NOP56
ZWINT	KAT2B	INADL	NUP88	UBTF	IGF2BP1	UBE2N	FEN1		EGFR	HSPA9	TFCP2L1	TFCP2L1	IFT88	IQCB1	DAG1	AP3D1
PKM2	TCF12	KRT73	RIF1	NCOR2	SF3B1	NCOR1	XRCC5		GATA1	HAUS4	LUC7L2	LUC7L2	ERH	KRT1	E130012A19RIK	RPS24
ZFP42	PHC1	KRT2	PHB2	DDX41	PSMC4	CHD4	PARK7		CDK2	CDKN1B	SRSF6	SRSF6	ASAP1	SSB	ARID1A	RPL28
CCND1	PABPC1	GNB2L1	APEX1	CDK4	HNRNPK	PBX1	IARS		CDC23	PER2	GM5506	GM5506	KL	SKP1A	JAK2	COPS2
WWTR1	CLOCK	NUP88	ZFR	NFKB2	MTF2	SUZ12	RARS		CDC16	TUBB4B	CHD4	CHD4	RB1	DNMT3A	RRP1B	NUP98
MYST1	HIF1A	RIF1	IGF2BP1	CFL1	PCBP1	HELLS	NGLY1		MYBBP1A	TRIM63	PSMD2	PSMD2	CD247	SPNB2	CBX2	POLR2H
SMARCB1	NDC80	GRM1	DYNLL1	NXF1	PCGF5	EFTUD2	ANAPC7		BCL2	YWHAG	LUC7L3	LUC7L3	YWHAG	RUNX1	SHC1	SEC13
FBXW7	STAT1	APEX1	CCT5	DNAJB6	BPTF	AQR	ELP3		BMI1	JAK2	RPL35	RPL35	SMAD7	SLC25A12	DCTN4	VPS39
SUFU	YY1	ZFR	MTF2	CUL5	PRPF6	ACTL6A	TOP2A		SHARPIN	SOX2	TCF3	TCF3	CBLB	MATR3	TUBGCP2	NAA15
NCOA2	CDC5L	IGF2BP1	MEN1	EGFR	TFIP11	AEBP2	AMFR		CDC42	STAT3	MRPS9	MRPS9	PDCD6IP	SMARCA5	SUMO1	CDC27
TCF12	PPP2CA	MTF2	FBXO32	HCFC1	EEF1A1	PROP1	POLD1		BRCA1	GNB1	MRPL23	MRPL23	HSPA9	SYNCRIP	GATAD2B	GPS1
SMAD5	AURKB	MEN1	PCGF2	CDKN1B	FIZ1	SHH	RFC2		SHC1	NDC80	MRPS27	MRPS27	CCDC64B	MYOD1	POLR2A	GNB2L1
MBD3	REST	FBXO32	STAG1	NR3C1	NUP155	GRIN1	TCEB3		ABL1	PAX3	RNH1	RNH1	SSBP3	PFN1	NCOA3	PSMD11
POU2F1	ASH2L	CCT5	ELAVL1	CBL	YY1	PHC2	NAT10		FOS	RBBP4	CTNNB1	CTNNB1	BCL2	CBX3	CDK2	DCTN5
HOXA9	RYBP	PCGF2	UBA2	PKM2	IK	IRAK1	OGT		PAX3	KDM2B	EEF1G	EEF1G	GIT2	RRP1B	UBE2N	DDB1
PPP2CA	PRMT5	STAG1	PPP1CB	EEF1A1	CRY1	COPS4	SF1		CDKN1B	TUBA1B	ATP5C1	ATP5C1	CTBP2	ATP5C1	CRY2	IPO5
PRMT5	GTF2E1	ELAVL1	DDX41	AKT1	PCBP2	REV1	PSMC2		CDK4	COPS2	HSP90AA1	HSP90AA1	CEP55	RANBP2	ACTR10	ANAPC2
PCBD1	RING1	KRT6A	XPO4	RASSF1	TNPO1	MLL2	RFC3		TCEB1	ENO1	MRPL11	MRPL11	VAV1	ORC1	EZH1	MCM3
PPARA	PBX3	UBA2	RPS14	RBBP4	SMARCC2	FOS	VPRBP		CDC20	CLTC	LOC677113	LOC677113	HNRNPU	SRP68	DCTN6	PSMD2
CLOCK	SOD1	PPP1CB	PCNA	PRKACB	RIF1	NUP88	STUB1		RANBP2	TBP	GM13654	GM13654	RNF41	ATP5B	NSL1	MRPL15
SMAD7	SMARCD1	DDX41	MARS	TRPS1	NR0B1	REST	DIMT1		HNRNPU	IRAK1	MRPS21	MRPS21	TBK1	ATAD3A	RBBP5	NUP155
CBX5	RANGAP1	MAPK3	RARS	NONO	CUL4B	CDKN1B	PELO		MTA1	RBBP7	ANP32E	ANP32E	PIK3R1	DDX1	SMC3	RPA2
IKZF1	ZFP292	XPO4	XAB2	SIAH1A	ZFP42	ILF3	HIRA		ZWINT	BRCA1	ZC3HAV1	ZC3HAV1	TCF4	RPS6	HAUS2	ATP6V1A
NCOR2	CSNK2A1	CTNND1	PCBP2	GSTP1	FOS	ZFP281	PSMC5		GNB1	FOS	DDX1	DDX1	RHOA	DARS	TNFAIP3	NUP93
NR0B2	HIST2H2AC	PCNA	HNRNPK	HIST1H1C	POLR2H	NGFR	PSMC6		POC1B	TLE6	MRPL49	MRPL49	TTN	PLK1	SNAP25	UBA2
TUBB5	POU2F1	MARS	EWSR1	ZFP768	SIRT1	PYGO1	MYBBP1A		IRAK1	H3F3A	EZH2	EZH2	PML	PRPF8	PIK3R1	CNOT1
HOXB8	PKNOX1	RARS	RELA	PHB2	MDM2	NONO	DMAP1		COPS2	ACTG1	RBBP7	RBBP7	SIRT1	E130012A19RIK	GATAD2A	NOL6
JDP2	RPL4	XAB2	PPP2CB	GATA1	BAZ1A	MYOD1	PPP3CA		TUBG1	DOK1	ESRRB	ESRRB	DNMT3A	TTN	CLOCK	NUP107
AURKB	EHMT2	PCBP2	PSMC4	RAI14	UBE2I	RXRA	CUL3		ATM	ARID1A	MTA2	MTA2	FCER1G	EPRS	COPS5	EBNA1BP2
ATM	SGOL2	HNRNPK	BCLAF1	PCBD1	SMARCB1	NFKB2	NUP43		PARP1	CDC16	FARSA	FARSA	CEBPA	GAPDH	PHC1	CLTC
BTRC	MAP3K7	EWSR1	NUP93	SMC5	TRAF6	SP3	RPS14		PRKACB	PBX1	HUWE1	HUWE1	MAPK14	GRIN2B	DNMT3L	KPNB1
AR	BTRC	RELA	FXR1	CCND1	POLD1	INVS	KRR1		STAT3	CDC20	DHX9	DHX9	ESR1	EEF1B2	ACTR1B	MAD2L1
PHC1	WWTR1	PPP2CB	POGZ	NACC1	PCGF2	RELA	EMG1		EIF3A	CUL4A	MRPL47	MRPL47	RANBP2	KPNA2	CD40	SSRP1
HDAC5	SRY	PSMC4	EP300	ITPR1	UFD1L	DHX9	PPP2R4		PCNA	SHC1	MTA1	MTA1	UBE2I	GNB2L1	CTNND1	NSF
STAT1	AR	BCLAF1	PML	NPHP4	FXR1	STAG1	UBE2I		NEDD4L	SMARCE1	SLC25A31	SLC25A31	SMARCE1	EEF1G	MORF4L1	NARS
KIT	MED16	NUP93	MCM3	PRMT5	CHD7	SETX	WDR61		PER1	NCL	RYBP	RYBP	PKM2	RPLP1	RING1	RFC5
GATA6	MECP2	FXR1	FIZ1	YAP1	DIDO1	ARID3B	MAK16		PER2	POC1B	POLR2A	POLR2A	SUMO2	SND1	TRIM28	NOP10
MAX	NCOR2	POGZ	WDR5	RUNX2	EIF6	DUSP1	RQCD1		CUL4A	SF3A1	RBBP4	RBBP4	PARK7	KIF4	PCGF6	COPS3
NKX2-1	HOXB8	EP300	NUP188	RAD21	NOL6	ZFP462	MAD2L2		CDH2	WDR5	PTCD3	PTCD3	CTCF	TRRAP	BCL10	RPL24
GTF2E1	DHX9	PML	DDX47	RANBP2	DDX27	SALL3	RPS24		RUNX2	CDC23	AP3B1	AP3B1	TARDBP	CSNK1E	CDH2	SRP68
WHSC1	NCL	MCM3	POLR2H	SIX1	NVL	ZBTB2	MCM2		MAPK14	CDH2	NONO	NONO	GNB2	FBXO32	DYNC1I2	SMC6
GTF2A1	SIN3B	FIZ1	CUL4B	PPP1CB	TEX10	MBTD1	SKIV2L2		DOK1	RUNX2	RAC2	RAC2	PPP2CA	TUFM	CYLD	RAE1
CTBP1	PPARA	WDR5	THOC4	ATF4	INTS1	EID1	PSMB1		DNMT3A	NR0B2	MRPL43	MRPL43	CD2AP	MDM2	SPRY4	RRP12
SFPQ	GATA6	NUP188	HADHA	YWHAE	RPL23	CDK9	SAE1		MAPK8	CBX3	ACTG1	ACTG1	TRIM63	CUL4A	RIF1	REV1
BCL2	ERCC8	KRT76	UBE2N	TGFBR1	CEBPB	IRF5	MECR		HSPA9	BCL2	CSDE1	CSDE1	NFE2L2	PML	TRRAP	RFC4
KAT2B	CREB1	DDX47	CHD7	XPO1	TOP1	MNT	FCF1		CLTC	HAUS1	AI837181	AI837181	CTNND1	RPS26	STAG2	RPLP1
RING1	NFKB2	EPS8	DIDO1	PBX3	MITF	PHF12	DLD		PABPC1	OGT	EEF1A2	EEF1A2	L3MBTL2	SRSF1	ISL2	RFC1
MED16	JDP2	POLR2H	EIF6	EPS15L1	2610301G19RIK	CCNT1	EED		KDM2B	RANBP2	PCNA	PCNA	DDX5	SUZ12	PDS5B	PPP5C
YWHAB	YWHAB	CUL4B	NOL6	ATM	CSE1L	COPS7B	DTL		SOX2	CD40	DIMT1	DIMT1	HOMER2	CNOT1	MGA	CAND1
IRAK1	SMC3	THOC4	DDX27	UHRF1	MAK16	SNRNP200	PSMB2		SMARCE1	ATM	SND1	SND1	IGHMBP2	CDKN2A	SPRY1	DDX47
SRY	TARDBP	HADHA	NVL	PIK3R1	PWP2	CWC15	SIN3A		NONO	PLEC	DYNC1H1	DYNC1H1	INPP5D	CCT5	SPRY3	RPL21
CITED4	FBXW7	CHD7	TEX10	NUP107	NOL10	RMI1	TOP3A		MIS12	RPS3	SMARCA5	SMARCA5	HDAC3	GNB2	IFT88	NOP14
ZFP292	SERBP1	UBE2N	INTS1	GTF2A1	BOP1	NFKBIB	EPS15L1		PARK2	LDB1	PPP1CC	PPP1CC	SP1	CEP290	YWHAB	ERCC3
TGFBR1	NFKBIA	DIDO1	MLLT4	JARID2	WDR3	MBIP	POLD2		CTBP2	E2F1	NPHP1	NPHP1	HAUS4	MCM5	CUL5	COPS6
NUP214	GRB2	EIF6	NPM3	SSBP2	IMP4	TAF1A	PES1		VIM	PCNA	SERBP1	SERBP1	HSPB1	MSH6	NUP188	FZR1
ITPR1	PHB2	NOL6	STAG2	MBP	FTSJ3	TAF1C	BYSL		ASAP1	HNRNPF	E130012A19RIK	E130012A19RIK	VPS18	DBT	DNMT1	PI4KA
MECP2	SSBP2	DDX27	MAP2K1	CITED4	CEBPZ	TOP3A	POLR1E		MTA2	TCEB1	GSK3B	GSK3B	DAB1	OBSCN	GATA1	SMC2
REST	SUFU	NVL	HNRNPA1	SHPRH	RBM19	NDN	CFL1		CPNE4	PARK2	HSPD1	HSPD1	HAUS1	RPL4	CSNK1E	USP14
YY1	NUP214	TEX10	MAPK1	ESRRA	TBL3	ASH2L	NUF2		NR0B2	IKBKB	PSMC1	PSMC1	VPS9	DIDO1	CDK4	SUGT1
CREB1	NRIP1	INTS1	DDX21	FMN1	DDX56	JAK2	IK		TLR4	EIF3A	MRPL15	MRPL15	ZWINT	PTK2B	PSEN1	NDC80
ATF4	BCL2	MLLT4	IK	IRS1	NOC4L	OGT	PWP2		TLE6	SFPQ	DOCK2	DOCK2	DCTN1	SOX2	GRIA1	PAF1
EHMT2	CTBP1	NPM3	TUBGCP2	CRY1	RBM28	ZFP110	POLR3F		H3F3A	SIRT2	MYO1F	MYO1F	NKX2-1	NUP214	NDEL1	CCNH
CBX2	CBX2	DLG2	PCGF1	IQCB1	PAPD4	HSPA1B	NEK2		SUFU	RNF41	MRPL28	MRPL28	TLN1	IGF2BP1	SMARCA5	GLUD1
NFKBIA	CDC16	SFRP2	CTNND1	RBM39	DDX19A	UBE2I	DNAJB11		IKBKB	COPS5	PPP1CA	PPP1CA	PCNA	CDC5L	IKZF1	SRP72
YAP1	IRAK1	STAG2	UBE4B	CSNK2A1	RBM5	HIST2H2AC	SMARCD1		KIT	KPNA2	TRAF6	TRAF6	WNT3A	PTGES3	NUP214	HYOU1
NFKB1	MYST1	SFRP1	SNCA	MCM6	INTS3	LEO1	NUP37		RAC1	MAPK8	KDM1A	KDM1A	GATA4	GNL3	STAT5A	PSMC3
NRIP1	HOXA1	WNT3A	NUP155	SMC6	SLTM	TRIM35	NOL10		COPA	CBLB	RAD21	RAD21	SMAD1	DAB2	HSP90AA1	PPP2R1A
PURA	NUP188	DKK1	MARK2	CFTR	ISG20L2	CBX8	IMP3		RBBP4	BCL7B	MTDH	MTDH	RAI14	SRSF3	DSK2	RPL11
PKNOX1	MIS12	HNRNPA1	EZH1	CBLB	DDX51	SUDS3	HSPA4		RBX1	CEBPA	PRPF8	PRPF8	TSG101	RUVBL2	DNMT3A	PIN1
MEIS1	CBX5	DDX21	CBX8	SIN3B	DHX36	CTNND1	CSE1L		CTCF	STAT1	WHSC1	WHSC1	PLEC	ABCF2	ACTL6A	TBCD
ANAPC1	SMAD5	IK	PRKAA1	PKNOX1	KIF20B	EHMT1	MCM6		TCEB2	PRKAA1	SPNA2	SPNA2	SMC3	CBL	SGCA	DYNC1H1
CSNK2A1	MTF2	TUBGCP2	TRIM35	HOXA9	CLK3	EIF2C2	MRTO4		CD2AP	C1QBP	PABPC5	PABPC5	PRSS1	PIK3C2A	NR0B1	CAPZB
ANAPC5	ATM	KRT17	HUWE1	SFPI1	RBM8A	LMX1B	PSMA6		YWHAG	KDM1A	OGT	OGT	AR	HCFC1	GATA4	SMARCA5
SMARCD1	ZFPM1	PCGF1	IARS	ATF2	HNRPLL	DNMT1	GTF2H2		MYST1	SSBP4	RUVBL2	RUVBL2	CKAP5	NFE2	ITSN1	RAD23B
RANGAP1	RPS3	UBE4B	PRPF6	CBX5	DDX47	TCF4	PSMA1		COPS5	CDC42	HNRNPK	HNRNPK	NEDD8	HNRNPM	SPRY2	NHP2
NUP188	SYNCRIP	NUP155	TFIP11	ZFP292	DMAP1	MYBBP1A	DRG1		PAFAH1B1	MAPK14	EIF3C	EIF3C	CTTN	RPS14	PCGF2	XRN2
CNOT3	PCBD1	MARK2	UPF1	TRIM69	NFATC1	PRNP	RSRC1		PAX6	FYN	YWHAG	YWHAG	FLNA	SOD1	MLL2	EEF1G
PABPC1	MEIS1	TUBB5	XRCC1	RAN	UPF1	CTBP1	ZW10		PXN	UBE2N	NEDD4	NEDD4	CHRDL2	RPL12	USP2	XPC
ASH2L	PURA	EZH1	CPSF2	FANCD2	XRCC1	AHI1	MCM4		E2F1	TUBG1	RFC1	RFC1	ITGB1	KPNB1	GRIN2C	POLH
MTF2	ARID1B	CBX8	CPSF1	HOXB8	CPSF2	PIAS1	GNL2		DVL1	RAC1	DDB1	DDB1	FGFR2	DCTN1	COPS6	MRPL12
RYBP	CITED4	PRKAA1	SYMPK	HNRNPC	CPSF1	TCEB1	POLR2E		DMD	PDS5A	CBX3	CBX3	AF251705	HADHA	DPF2	IPO9
NFKB2	DNMT3B	TRIM35	FRG1	EYA1	SYMPK	SSRP1	POLR2C		DVL2	GATA4	DYNLL1	DYNLL1	IFT57	RPLP2	RMI1	PRUNE
SGOL2	SALL1	HUWE1	RPN2	GTF3C6	FRG1	COPS3	CLPX		CDC5L	SUMO2	MRPL12	MRPL12	VIM	RELA	HAUS6	BECN1
RXRG	DPF2	IARS	PSPC1	ERCC3	RPN2	MBD2	POLE		ANAPC1	NSUN2	EIF3L	EIF3L	PARP1	HIST2H2AC	ASH2L	NAA50
HIST2H2AC	YAP1	CEP290	GTF3C1	CSRP2BP	PSPC1	NKX3-2	ALG2		OGT	MED16	TUBB4B	TUBB4B	SPNA2	EIF2S1	ITCH	RPS25
GMEB2	USP2	UPF1	RAN	SOX8	RBM39	PPIE	ANAPC11		CEP76	AP2B1	MRPS26	MRPS26	TLR4	HIST1H1C	TET1	UBA1
RPL4	CDC23	XRCC1	EIF2S1	STAT1	RPSA	POLR1E	BOP1		C1QBP	RBX1	LPXN	LPXN	UBE2N	RPL7	TOP3A	TNPO1
PHB2	MORF4L1	CPSF2	YWHAB	CREB1	RPL5	ASCL3	D19BWG1357E		ATXN3	HDAC4	MAPK1	MAPK1	HSPD1	XPO5	PDS5A	CSNK2A1
PIN1	ATF2	CPSF1	TET1	NEK9	RPS25	MORC3	SMARCA4		CUL5	BTRC	EEF2	EEF2	CDC42	PBRM1	CDCA5	GSK3B
TIMELESS	THRB	SYMPK	TNPO1	SMARCA2	RRP12	STAT3	SMC4		WDR5	SERBP1	KPNA2	KPNA2	HRAS1	PLCB1	RUVBL2	ATG5
MYC	HDAC5	FRG1	STUB1	NFKBIA	NCOA3	SP1	LIG1		ACTG1	CAPZA1	PSMD3	PSMD3	ITPR1	ILF3	SIN3B	NAA20
DHX9	HNRNPF	RPN2	GATAD2B	SUMO2	PCGF1	TNFAIP3	POLR2G		JARID2	NR0B1	EEF1A1	EEF1A1	CRK	RPS27L	PCGF1	ANAPC1
SIX1	RAI14	PSPC1	LMNB1	RUNX1T1	RPLP0	SFPQ	KAT5		BCL7B	PAX6	PPP2R1A	PPP2R1A	PLXNA1	RRAS2	DCTN5	RPL22
ATF2	SHC1	PRPF6	XPO1	XRCC5	HNRNPF	AURKB	WDR3		ARID1A	PRKACB	DNMT3A	DNMT3A	KIT	RPL22	NPLOC4	NUP85
BAX	BUB1	TFIP11	EP400	MEN1	EIF3G	NCL	IMP4		GM9174	RXRA	ILF3	ILF3	CACYBP	RPL14	WAPAL	NUDT5
THRB	RXRG	GTF3C1	SNRPD1	TET1	RAN	LEF1	SF3A3		MED16	TLR4	KRT1	KRT1	MTA1	ELAVL1	KIFAP3	DCTN4
IKBKB	DLX5	RAN	NKRF	HSPA9	SSB	SIRT1	MCM7		PDS5A	DNM1	AP2B1	AP2B1	PPARG	SMARCD1	KIF3B	ALG2
TCF4	RBM39	EIF2S1	PRKDC	RHEB	ANP32B	UHRF1	RAD21		RBBP7	DNMT3A	RANBP2	RANBP2	ENO1	MAD1L1	LMB1	PDS5B
DNMT3B	PPARGC1A	YWHAB	DNM2	LIN54	RPL3	DTL	SMC2		CPNE1	EEF1A1	HDAC2	HDAC2	UBB	MYO1E	ERCC6L	PPP2R5D
PPARD	TLE1	TET1	PTGES3	CPNE1	RPL10	CCND1	POLA1		TUBA1B	ITCH	PHC1	PHC1	DPYSL2	RAD23B	MZT2B	TUBGCP2
ZFPM1	PIN1	TNPO1	BAZ1A	AURKA	PDS5A	CTBP2	SHPRH		ENO1	NACC1	CEP290	CEP290	SYP	NFKB2	TUBGCP4	FBL
DLX1	SMARCC2	STUB1	DIMT1	ATXN3	WDR33	GRIN2B	TMF1		CD40	CUL5	MTA3	MTA3	SHC1	DDX17	TUBGCP5	ORC5
ERCC8	MAX	KRT9	RRP9	POU2F1	ZCCHC8	EPC1	CHMP5		CEBPA	MKI67	KDM2B	KDM2B	IRF7	PHC1	TUBGCP6	PTGES3
AKT1	KIT	GATAD2B	SP1	SMARCB1	CCNE1	KIT	ZC3H15		RHOA	HIST2H2AC	CLTC	CLTC	MYH9	RANGAP1	SPC25	RPS27A
MAPK8	HSPA9	LMNB1	ERCC3	GRB2	IKZF1	SMARCB1	LUC7L		CBX3	RUVBL2	PHB2	PHB2	BUB1B	ESRRB	SGCD	TUBGCP3
NOTCH1	TET1	XPO1	RBM39	IRAK1	MAX	CTCF	SRP68		SSBP4	RPL4	YWHAB	YWHAB	CEP170	JARID2	PIAS1	GTF2E2
ABL1	MAPK14	EP400	TOP1	LGALS3	RPS24	DDX5	FTSJ3		FBXW7	ANAPC7	HIST1H1C	HIST1H1C	CEP350	ACTN4	EHMT2	MRPL43
XPO1	ZWINT	SNRPD1	KRT8	PAFAH1B1	CDK4	NFATC1	PPAN		ITPR1	ATP5A1	KPNB1	KPNB1	LIN7C	RPS27	YWHAG	RPL32
CDC27	HCFC1	NKRF	PLK1	RBBP7	HNRNPA0	COPS8	PRKDC		SOD1	SMARCB1	TRRAP	TRRAP	SFPQ	PAX3	PRKAA1	PRKCSH
GPS1	CEBPB	KRT42	CSNK2A1	RAG1	E2F1	PRPF19	POLR1A		BTRC	RIPK1	TCP1	TCP1	FOS	NSF	LEO1	ADRM1
ANAPC7	NACA	KRT15	PCGF5	LPXN	FUS	CRNKL1	NUP62		HDAC4	ZBTB16	BAX	BAX	FCHO2	EWSR1	HSP90AB1	NUP160
KAT5	GMNN	TUBA1A	PFN1	NUP88	RAD50	DUSP3	CEBPZ		PRKACA	ZFP42	MSH6	MSH6	PPP2CB	ACTN1	PSEN2	SNRPB
RBM39	TAL1	PRKDC	SET	EDC4	SF3B3	GBP2	RFC1		RXRA	SYNCRIP	FLNA	FLNA	TPM1	XAB2	DLX1	SEH1L
NUP88	NFKB1	DNM2	POLD1	PRKACA	WWP2	E2F6	DUT		GATA4	RAI14	SFPQ	SFPQ	LIPC	CCT8	HSPA1B	COPS7B
TARDBP	RUVBL2	PTGES3	2610301G19RIK	EMX1	NSD1	PABPC4	FBXO5		BAX	HNRNPH2	SKP1A	SKP1A	CEP72	RRP12	INPP5D	OLA1
STAG2	TNFAIP3	BAZ1A	CSE1L	BCL2	MKI67IP	BTBD10	PPIG		STAT1	PXN	MATR3	MATR3	ATXN3	BMI1	NCOR1	VPS26A
CRY2	EP400	DIMT1	MAK16	JUNB	GSC	TAF1B	TSG101		FYN	KIT	BMI1	BMI1	PRKACB	USP21	YWHAH	ORC2
UHRF1	XPO1	RRP9	PWP2	TNFAIP3	TCEB1	TLE4	PPP2CB		AKT1	RPS27A	EIF3A	EIF3A	ZW10	PCNA	PBRM1	SEC22B
UBTF	ITCH	SP1	NOL10	HESX1	SALL1	CCT5	IPO5		NR0B1	AURKB	PTGES3	PTGES3	TTC21B	COPA	LIN7C	RPS16
NCL	ITPR1	ERCC3	BOP1	TRIM35	TET1	RANGAP1	TSR1		SOX10	DCTN1	SMC1A	SMC1A	CEBPB	MTA3	CHUK	GCK
MORF4L1	CDKN1A	RBM39	WDR3	TSG101	HNRNPM	NFE2	RPS10		ANAPC5	EP400	ICT1	ICT1	MAP3K7	NDN	DVL3	PPIE
ARID1B	MYC	TOP1	IMP4	ITSN1	RAD23B	WWP2	RRM2		DCTN1	CEP76	MRPL22	MRPL22	SNW1	SIN3A	SOX2	PHB2
SHOC2	PPARD	PLK1	FTSJ3	NFKBIZ	EIF3L	PPP2CB	SLU7		SIRT2	DVL2	CCT2	CCT2	PRKCSH	CCT6A	FBXO32	SOD2
GLI2	PRKCZ	PRKCB	CEBPZ	ABL1	DDX17	SMARCD1	RANGAP1		ANAPC7	MBD3	EIF2S1	EIF2S1	UBTF	MMS19	COPA	IGHMBP2
USP2	CCNE1	KRT77	RBM19	ERBB2	STAT1	EYA1	CCNC		CNOT3	HNRNPK	CCT7	CCT7	FYN	USP9X	HOMER1	KARS
PPARGC1A	SHOC2	PCGF5	TBL3	ZBTB3	RUNX2	DYNC1H1	BAZ1A		FCHO2	ANAPC5	MYH9	MYH9	PHB2	MAP2K3	UHRF1	POLK
TLE1	UBTF	CSNK2A1	DDX56	LIMK1	CBX8	UBE4B	NUP188		NCL	AKT1	MAD2L1	MAD2L1	COPS2	RPL27	SMARCE1	RRP9
TET1	CRY2	NSF	NOC4L	FANCC	WDR5	XAB2	RAD50		PCBD1	TCEB2	HCFC1	HCFC1	BRCA1	HNRNPA0	COPS8	XPNPEP3
SERBP1	NOTCH1	PRKAR2B	RBM28	NEDD8	CSNK2A1	SNRPD1	MDH2		ZBTB16	IQGAP1	PBRM1	PBRM1	RYBP	SMAD4	PARP1	RRM1
DLX5	NUP88	DSG1A	PAPD4	ZFP473	HNRNPC	CBX7	LUC7L3		MKI67	JARID2	CNOT1	CNOT1	EGFR	PCBP1	UFD1L	TRRAP
SERTAD1	HNRNPH2	POLD1	DDX19A	UBE2E3	TRIM25	ZFP446	PFDN5		CBLB	NCOA1	CAPZA2	CAPZA2	MKS1	MEN1	NTRK1	TBP
ATF7IP	NUP98	2610301G19RIK	RBM5	COTL1	RPS9	HDAC6	BUB1		PLEC	CTNND1	TARDBP	TARDBP	MYH10	CUL1	CREBBP	RSL1D1
TRIM69	GTF2A1	CSE1L	INTS3	RERE	HNRNPA2B1	PPARG	RBM39		LDB2	NEDD4L	CCT4	CCT4	FLNB	NUP188	HDAC3	TCEB1
CPNE1	NSUN2	MAK16	SLTM	UBE2W	MARS	EIF3A	NCAPD2		ITCH	SPNA2	RPS27A	RPS27A	TUBB3	ERH	TRAF3	EIF5A
ANAPC2	ZMYM2	PWP2	ISG20L2	NFATC3	RARS	STAT5A	CLP1		NACC1	MAP3K1	PPP2CB	PPP2CB	IKBIP	CCT3	DLG3	AP2M1
GLI3	NR3C1	NOL10	DDX51	GMEB2	REST	RUVBL1	HMBS		KPNA2	FBXW7	HNRNPA1	HNRNPA1	CATSPER1	DNM1L	PPP2CA	USP7
EYA1	FYN	BOP1	DHX36	FAM175B	DIMT1	SF3B1	RBM19		SSBP2	SSB	VDAC3	VDAC3	FGF2	EIF3A	TCF12	MSH2
CCNE1	SF1	WDR3	KIF20B	FBXW7	ZMYM2	RPL5	UPF1		GSK3A	CCND1	SPNB2	SPNB2	SERPINA1A	TJP1	RAF1	DDX39B
MYB	RIF1	IMP4	CLK3	PIAS1	NCAPD2	SIX1	PSMD9		PSEN1	ZWINT	TRP53	CDC5L	RGS9	VDAC2	CDKN1B	GTF2E1
SRF	SERTAD1	FTSJ3	RBM8A	CARM1	PAK2	ERBB2	CPSF3		CRKL	CTBP2	CDC5L	TRP53	SOD1	RPS5	APC	GAR1
TNFAIP3	KAT5	CEBPZ	HNRPLL	DHX9	SNRPD1	TFDP1	CDC40		MYC	SMARCA5	HELLS	HELLS	KIF23	RPL7A	MTA3	TAZ
ID3	DMAP1	RBM19	DMAP1	MYOCD	HSPH1	SMAD5	KIN		NOTCH1	CTCF	SRP19	SRP19	MPRIP	RPL27A	PSMA2	CUL4B
TAL1	SP3	TBL3	PCBP1	SERTAD1	CTBP2	ZBTB16	SRP72		AR	MIS12	CAPZB	CAPZB	AKT1	RPL18	DTL	MSH6
FYN	TRIM35	DDX56	SNRPD3	ARNTL	RPS14	YWHAB	SSB		DLG1	ANAPC1	STAT3	STAT3	SHH	COPB1	NDN	EIF4G1
CEBPB	UBE2N	NOC4L	STK38	TBX21	IARS	PSMA2	NUP214		RIPK1	BAX	PFN1	PFN1	MYBBP1A	CDK4	PPP3CA	TUBG1
SALL1	ATF4	RBM28	EIF3L	MECP2	STAT5A	POU2F1	PSMA5		EMX1	DNAJA1	PRKDC	PRKDC	MAP2K1	MPRIP	GRIA2	SF3B2
PHC2	GMEB2	PAPD4	CCAR1	CAND2	SMARCA1	ATF4	EIF2B5		CHUK	CRY1	CAPZA1	CAPZA1	PCDH15	ITPR1	ACTG1	ORC3
NKX2-5	MYB	DDX19A	CBLB	KDM2B	HNRNPD	SYNCRIP	NIPBL		PBX3	CDC27	PCGF6	PCGF6	MIS12	CNN3	DNMT3B	ICT1
MSX1	MIXL1	RBM5	EIF3G	NUP214	HUWE1	SMARCC2	IPO7		RPS3	EMX1	RANGAP1	RANGAP1	SMC5	TPI1	MARK3	BRAP
OTX2	PRMT1	INTS3	FANCD2	IQGAP1	RPS3A	NGLY1	SF3B5		NUP98	TRAF3	DNMT3L	DNMT3L	COPA	PDS5A	ZFPM1	MAD1L1
PRMT1	KAT2A	SLTM	SMARCB1	RAD18	CARM1	BRCA1	POLR2J		CDC27	GM9174	TPM1	TPM1	CANX	RPL5	SCMH1	GCN1L1
CCNB1	SMARCD3	ISG20L2	FUS	MAPK8	SUPT5H	YWHAE	PSMB3		EEF1A1	SUFU	RUVBL1	RUVBL1	NCL	AHCTF1	MLST8	RAD51
NR3C1	STAG2	DDX51	KPNA4	NFKB1	CBL	PCNA	SND1		MAD2L2	CLOCK	ORC1	ORC1	ASH2L	SF3A1	WHSC1	YEATS4
CDKN1A	LDB2	DHX36	SUMO1	GTF2B	EIF2S1	SET	NOP10		BUB1	ARHGEF7	GAPDH	GAPDH	CUL4A	PSMD11	VPS16	GPI1
RUVBL2	ID3	KIF20B	PDS5B	CCDC101	UBTF	PPP1R10	NOC3L		ACTR1A	ATXN3	SUZ12	SUZ12	CASP3	EP400	HAUS7	DCAF7
FZR1	MITF	CLK3	EIF3A	ERCC8	CAND2	AES	PWP1		UBE2N	MYC	CTNND1	CTNND1	PRKDC	NOP14	SUZ12	HSPA8
LEO1	WWP2	RBM8A	NOP2	YY1	COPS8	COPS2	USP39		KDM1A	CRKL	CPSF6	CPSF6	IRS1	1110037F02RIK	MAPK13	TOP1
NUP107	ANAPC5	HNRPLL	CFL1	SHC1	GATA6	AXIN1	PRPF3		EPS15	SMARCD1	PSMC2	PSMC2	PARK2	LAS1L	CEP290	FARSB
HSPA9	MAPK8	DMAP1	NXF1	ZSCAN2	EIF5A	ACTR1A	CHAF1B		SFPQ	EPS15	HYOU1	HYOU1	EPS15L1	ZFP326	WNT1	TIPIN
COPS6	ABL1	PCBP1	EEF1A1	IRF7	TOP2A	HSPA5	STAG1		DNM1	ACTR1A	GATA4	GATA4	DVL2	MYEF2	HELLS	RPS6KB1
TCEB1	NKX2-1	SNRPD3	EIF5A	TCF4	RHEB	YY1	PCNA		CCDC64B	RAD21	CTCF	CTCF	UBA1	NHP2L1	EFTUD2	PAFAH1B1
SF1	GLI2	STK38	MORC3	CDH2	GLI2	TGFBR1	MPHOSPH10		CLOCK	UBB	DDX21	DDX21	ARRB1	CCT2	BIRC3	XRCC6
ATXN3	BAX	RAP1A	TUBG1	RXRG	STAG2	CDKN1A	COTL1		HNRNPF	DLG1	SMC3	SMC3	CSNK2A1	RPL23	RNF11	DAP3
SMARCC2	MLL2	PRKCC	CEP290	NR0B2	PAX6	MDM4	POLI		SUMO2	CD2AP	JARID2	JARID2	SOX2	CTNNA1	COPS3	NXF1
C1QBP	PPP1CB	DLGAP1	TPT1	MMS19	GATA3	ASCL1	DDX54		TRAF3	RPLP0	CCT3	CCT3	SMARCB1	DNM2	MYOD1	EEF1B2
POLR2I	C1QBP	SHANK2	AEBP2	WHSC1	EP400	TRIM28	ABT1		ZFP42	PAFAH1B1	RPGRIP1L	RPGRIP1L	CBX3	RPL3	CHD4	GMPS
EP400	ANAPC7	EIF3L	NUMB	FGFR1OP	KPNA4	BCL2	ATXN3		AURKB	CDC5L	CTTN	CTTN	BMP4	RPL18A	9830001H06RIK	CACYBP
KAT2A	TCF4	CCAR1	HNRNPA2B1	SFPQ	LBR	POLR1B	SRRM1		CEP170	RPL11	EHMT2	EHMT2	TUBG1	RPL32	FOS	MUS81
SYNCRIP	IKBKB	CBLB	SMARCE1	SMC1A	MSX2	PAX3	ITPR1		SMARCA5	ARNTL	CCT5	CCT5	HCFC1	ANP32B	ZAP70	DCTN2
DPF2	TRIM24	NOS1	HNRNPC	NRIP1	DDX21	GLI3	SMARCB1		SMARCB1	CPNE4	MOV10	MOV10	NCOR1	RPL10	MAP3K1	RBBP4
HNRNPF	TOP2A	NPM1	GATA1	RMI1	PSMC2	LASS2	GAR1		GMNN	LEF1	PPIA	PPIA	CCAR1	HSPH1	NGFR	ANAPC5
ITCH	HOXA2	EIF3G	ANXA5	SP2	EZH1	SOD1	RPS25		PFN1	SOD1	MAD1L1	MAD1L1	RAN	HUWE1	PHC2	DCTN6
HCFC1	SETDB1	PTK2B	RAD50	SUFU	EIF3A	ITCH	GTF3C3		CTNND1	LIMS1	MRPS22	MRPS22	SMC6	TRIM35	TUBB4B	AP1B1
CASC5	DDX21	FANCD2	MYH9	NACA	SF1	PLK1	SET		RAF1	NUMB	MSH2	MSH2	GLI2	ACTR3	NUB1	COPS8
PRKCZ	CCNB1	RPGRIP1L	RPS10	UBP1	CDKN1A	PML	TOP2B		HIF1A	PSEN1	SUPT16H	SUPT16H	TRIM71	PPIA	RXRA	HIRA
NACA	GLI1	SMARCB1	EIF3K	ANAPC7	NXF1	PRKDC	NUP88		NCOA1	PFN1	RBM14	RBM14	NR5A1	RRP9	CUL4A	WARS
MIXL1	PHC2	FUS	NEK9	RPL4	TBP	MATR3	ATP6V0A1		LEF1	CSNK2A1	CBLB	CBLB	ACTN1	LIG3	ILF3	PRDX5
TP53	CIITA	KPNA4	MYOD1	STAT5A	PDS5B	MSH2	UTP20		VPS18	COPA	UBE2N	UBE2N	ARID1A	KIFC1	EIF2C2	NGLY1
RAI14	CDK6	SUMO1	RPS3A	COPS2	THRAP3	RFC5	GCH1		RUVBL2	ITPR1	PDS5A	PDS5A	NR0B2	INVS	AQR	DDX42
RPS3	PCGF2	PPP2CA	HNRNPD	MLLT10	PRPF19	RFC4	TARDBP		RPL4	ASH2L	ERH	ERH	GAPDH	RHEBL1	AEBP2	TMEM115
PPP1CB	BCLAF1	PDS5B	CRNKL1	NR5A1	SOCS1	ILF2	CPSF2		NSUN2	HSPA2	COPB1	COPB1	RUVBL2	RPSA	SGTA	MRPS9
VEZF1	UHRF1	EIF3A	NUP107	HIST2H2AC	WIZ	SUPT16H	XRCC6		SMC3	CHUK	IGF2BP1	IGF2BP1	TRP53BP1	APEX1	VPS29	DDX27
SETDB1	TCEB1	NOP2	SETX	RYBP	TSR1	RBM14	SMC6		GPS1	NOTCH1	VDAC1	VDAC1	MAPK8	RPS23	2210018M11RIK	GARS
SP3	GPS1	CFL1	PRPF19	BCLAF1	NOP2	SUPT6H	NCAPH		CSNK2A1	TNFAIP3	FLNB	FLNB	IFT46	RPS24	ZFP462	NUP133
MAPKAPK2	MEIS2	NXF1	SUPT5H	PBX4	STK38	NUP93	FBXW7		DCTN2	KSR1	GRIN1	GRIN1	RPS3	HNRNPA2B1	L1TD1	MRPL49
PCGF2	NR1I3	EEF1A1	PRDX1	SUDS3	RPS10	ZFR	IKBKAP		RAD21	AR	AP2M1	AP2M1	STAT1	HSPB1	CHORDC1	DCTN1
HNF1A	PPP2CB	EIF5A	MGA	STAG2	SMC4	IGF2BP1	HEATR1		STAG2	CSF1R	MARK2	MARK2	PPP1CB	MYD88	PROP1	SEC61A1
MITF	MSX1	MORC3	EFTUD2	FLNA	MRE11A	PCGF5	STIP1		EP400	MAP2K1	RAC1	RAC1	GNAI3	COPB2	PTMA	TIMELESS
GLI1	GTF2E2	TUBG1	AQR	ZMYM2	MCM6	NUP155	UBE2N		CRY1	SGOL2	DNMT3B	DNMT3B	LIN54	CDKN1A	FBXW8	CTPS
CCNA2	CCND3	TPT1	ACTL6A	SUPT5H	ZFP219	CUL4B	ANAPC13		SIN3B	SOX10	MYH10	MYH10	PER1	GNAI2	NFE2	ETF1
CHUK	ANAPC1	AEBP2	RPS7	EHMT2	TNFAIP3	CHD7	SMC5		UHRF1	SHARPIN	RING1	RING1	GMNN	RPS7	DOK1	ASNA1
CDK6	GTPBP4	HNRNPA2B1	TCEB1	RANGAP1	TPT1	DIDO1	ESD		AP2B1	RYBP	ZFR	ZFR	GTF2E1	CASP3	PBX1	FEN1
TNFRSF1A	NKX2-5	HNRNPC	LBR	AHR	PRUNE	EIF6	GTF2H3		RAI14	DVL1	SF3A1	SF3A1	RNPS1	HSP90B1	SRSF3	COPS7A
CCND3	GATAD2A	SMARCE1	RPSA	BMI1	KPNA1	NOL6	GINS1		SGOL2	PURA	CUL1	CUL1	SUPT5H	HNRNPL	KEAP1	VPS33B
STAT5A	RPL6	TUBA4A	DHX15	CCAR1	SNRPD3	DDX27	SMARCC2		ARNTL	GZMB	TUFM	TUFM	KDM1A	RPS25	PXN	PDCD6IP
MLL2	HIST1H1A	ANXA5	HNRNPUL2	PDS5A	CACYBP	NVL	BAZ1B		CBX5	PHB2	EEF1B2	EEF1B2	CLP1	HK2	CD2AP	DERL1
HOXA2	GLI3	GATA1	SF3B3	TUBA1A	MORF4L1	TEX10	SPC25		MAP3K1	CPNE1	FUS	FUS	MAP2K3	KIF11	PLK1	IARS
MYOCD	MAPT	MAP2K2	TRAF6	TIMELESS	SSBP3	INTS1	TBL3		NPHP3	ASAP1	AP2A1	AP2A1	PDS5A	LRRC40	CAPZA2	DTYMK
CREB3L4	TP53	RAD50	SPNB2	DLX5	TSG101	DMAP1	AATF		SOX8	ARID1B	RAN	RAN	JDP2	SMCHD1	CUL7	CHORDC1
NR5A1	HOXC12	EIF3K	THRAP3	ATF7IP	SLC2A1	HNRNPA0	CSTF3		MAPK3	MYH9	SF3B1	SF3B1	SLC34A1	NUP93	VPS35	EIF4E
PRKACB	RPLP0	NEK9	MCM7	AP2B1	PRMT5	SUPT5H	GINS4		CCND1	PCBD1	KRT10	KRT10	NUMB	NFE2L2	COPS4	ATP5B
CTR9	CDC27	MYOD1	KPNA1	RFPL4	DDX24	LBR	ATRX		SERBP1	SFPI1	POLR2B	POLR2B	SIN3B	VAT1	LRP1	ELP3
RAN	GNL3	HNRNPD	OLA1	SNW1	PATZ1	ZFP219	UTP18		CEP55	EPRS	SMARCD1	SMARCD1	NAP1L2	AR	RNF31	ANAPC4
GTF2E2	RPL5	CRNKL1	HDLBP	LEF1	PIK3C2A	PRUNE	ASCC3		HIST2H2AC	RPLP2	IGHM	IGHM	NUP88	PAICS	REST	PHGDH
EEF1A1	OTX2	NUP107	RPL9	TP53	CEBPA	DDX18	TAF10		CITED4	YY1	ACTR1A	ACTR1A	AHNAK	SUPT5H	GSK3B	AP2A2
TOP2A	FZR1	SETX	SNRPG	HNF1A	GATA1	BAZ1B	MDN1		TSG101	SLC25A3	TUBG1	TUBG1	IGFBP7	KIF5B	PARD6A	EEF1A1
DMAP1	CPNE1	HOMER2	KPNA6	CTBP1	CRNKL1	IPO9	POLR2D		SSB	PHC1	PCBP1	PCBP1	CDC5L	PCGF2	NFKB2	DDX17
MAD2L2	HNRNPM	PRPF19	REST	BTRC	ARNTL	APRT	RNF10		NDEL1	ZFP292	PDCD6IP	PDCD6IP	ATM	BCLAF1	PPP1CC	AMFR
NUP62	HNRNPK	EFTUD2	IKZF1	MAP2K1	KIT	XRN2	CCNH		APH1A	STAG2	CNN3	CNN3	SMARCD1	NOL10	SP3	POLD1
PPP2CB	ACTL6A	AQR	CHCHD3	GNAI2	EFTUD2	PRKAG1	NVL		MAP2K1	SLC25A5	CCT6A	CCT6A	RGS7BP	MTF2	NUP88	NSA2
UBE2N	TIMELESS	SUPT5H	WAPAL	SOX15	AQR	DHX15	APEX1		DNAJA1	YWHAQ	LIG3	LIG3	GNAQ	PTBP1	VPS9	RFC2
ANAPC13	RPL23	JUP	SMAD3	HIRA	ATF2	VPRBP	NHP2		LIMS1	HNRNPM	FAR1	FAR1	GRIK1	RHEB	RPTOR	MYBBP1A
DDX21	POLR2I	MGA	NDUFA13	PURA	NACA	SNRPG	CNOT3		NUMB	RPL7	KRT8	KRT8	WNT11	CSE1L	ATM	LARS
MAPT	COPS6	TCEB1	HIST1H1E	GLI3	SF3A3	CHD5	TAF6		INSR	EIF4A1	EIF3I	EIF3I	MYO5A	ACTC1	DHX9	RPS8
BCLAF1	CCNA2	LBR	IPO9	PHC2	GATAD2B	CAPN2	PPIL2		MYH9	KAT2B	GSN	GSN	CDK4	TFCP2L1	EEF1A2	NAT10
EPC1	TRRAP	ACTL6A	NSD1	ZFP110	CFL1	SART1	DDX46		LIN7C	PRMT5	HSP90B1	HSP90B1	MYB	SH3KBP1	EPS15	IQGAP1
SMARCD3	HNRNPA0	DHX15	FBL	AURKB	EBNA1BP2	FBL	CTNNBL1		HSPA2	RHOA	THOC4	THOC4	KPNB1	AKT1	IL6ST	XRCC5
VHL	PRKAA1	RPSA	DKC1	RXRA	BRAF	DKC1	CPSF1		CBX2	CRY2	SSRP1	SSRP1	MED16	SLC25A13	RBX1	SF1
MEF2C	AKT1	HNRNPUL2	NOP58	RPS3A	DDX18	NOP58	ZFP593		TNFAIP3	CBX2	AHCTF1	AHCTF1	CTNNA1	BCR	ZFP42	TCEB3
TET2	LEO1	SF3B3	BPTF	DNM2	BAZ1B	PHF5A	PUS1		PURA	MAPK3	TUBGCP3	TUBGCP3	ZBTB16	CCNE1	CBLB	RPL30
WWP2	ZFP219	MYH9	SMARCA1	NOTCH1	IPO9	SNRPF	DDX56		MBD3	FCHO2	NFKB2	NFKB2	RASSF1	SRC	ABL1	RFC3
RIF1	MKI67IP	THRAP3	EIF3E	CDX2	FBXO32	DDX42	CAND1		CSF1R	NCOA2	ILF2	ILF2	GNAI2	DBN1	OGT	ACTR3
TRIM35	SF3B1	KPNA1	DDX18	MAP2K7	MCM2	PNO1	XPOT		SMAD5	KRT1	RAI14	RAI14	POC1B	PPP1R9B	TLE1	NCSTN
HNRNPH2	MAPK3	OLA1	BAZ1B	CDX1	SEC13	NIPBL	NOM1		SFPI1	NFKBIA	KIF4	KIF4	STK38	RING1	SMARCB1	TOP2A
SMAD9	PBX2	HDLBP	COPS8	SH3KBP1	EPS15L1	NUP85	FANCI		PRMT1	DHX9	RFC5	RFC5	CNOT1	THOC4	SFRP1	DIMT1
DAXX	MEN1	SNRPG	MMS19	CLOCK	ATP6V0A1	NUP160	SF3B4		MYOCD	PRMT1	RFC4	RFC4	NID1	RPL10A	DLG1	RPF2
ZMYM2	LUC7L	CDH1	RHEB	MITF	ADD1	NUP133	SUGT1		PRMT5	CUL2	NOP14	NOP14	MTAP1B	DERL2	SFPQ	PELO
TRIM24	DVL2	KPNA6	NCAPD2	SSB	NRIP1	SAP130	CNOT7		XPO1	BUB1	1110037F02RIK	1110037F02RIK	MSX1	SNX8	YY1	CKAP5
BACH1	HIST1H1C	REST	PAK2	HNRNPH1	RPA1	KLF5	KNTC1		ATP5A1	RCN1	LAS1L	LAS1L	AP2A2	FMNL3	MAD1L1	OGT
MEIS2	MAPKAPK2	IKZF1	CAND2	NAP1L1	SGOL2	BRMS1	SMC1B		SMC1A	INSR	ZFP326	ZFP326	ATF4	CORO1C	KIF5B	PARK7
PBX2	PIAS3	WAPAL	MRE11A	RARG	PRPF4B	POLK	FANCD2		RPS27A	WHSC1	MYEF2	MYEF2	MCL1	PHGDH	STAG1	FARSA
PIAS3	SRF	SMAD3	BRAF	TRIM27	WDR12	RNF111	UBC		TUBGCP3	GNB2L1	PRKAA1	PRKAA1	ACTR1A	TRIM25	DUSP1	PSMC5
HIST1H1A	STAT5A	HIST1H1E	NIPBL	PIN1	EGFR	POLI	STAG2		IQGAP1	DCTN2	NUP214	NUP214	CFL1	TMOD3	EIF3H	PSMC6
GTF2A1L	CREB3L4	IPO9	COPS3	MAP3K2	CCND1	SMARCD3	CDC6		SMARCD1	IKZF1	VDAC2	VDAC2	STAG2	RUVBL1	CAMK2B	DHODH
PBX4	SSB	VCP	PPP1R9B	BPTF	DDX3X	FOXO3	TMEM115		UBB	HSPD1	DBT	DBT	AHI1	MKI67IP	ARID3B	ABCF2
CIITA	PRNP	NSD1	HNRNPH1	LHX9	C130039O16RIK	FANCI	PRKAG1		CRY2	SMC1A	DCTN1	DCTN1	CPNE4	NKRF	SALL3	STX7
HOXC12	VEZF1	FBL	DNAJB11	ID2	DPY30	BRD8	UCHL5		ASH2L	TARDBP	DDX41	DDX41	RUNX2	MYL12B	ZBTB2	WDR43
TRIM63	IQGAP1	DKC1	COTL1	IGHMBP2	SENP3	PLRG1	UTP15		STX1A	CDH1	RALY	RALY	TCP1	RPS9	MBTD1	MRPS7
DMRTC2	SIX1	NOP58	SART1	MYB	APRT	NR3C2	C1QBP		CTBP1	HIF1A	HADHA	HADHA	E2F1	RPL37A	EHMT1	LUC7L3
HOXD12	MEF2C	BPTF	YY1	CASP3	XRN2	MYSM1	WDR18		ARID1B	TMOD3	BCLAF1	BCLAF1	CDKN1B	RPL19	ZFP143	ATP6V0C
NAP1L2	SUZ12	SMARCA1	WDR33	MYC	PRKAG1	FLT1	PPP1R7		HNRNPK	KHDRBS1	WDR18	WDR18	TMSB4X	SGPL1	KATNB1	DCAKD
NSUN2	EPC1	EIF3E	ZCCHC8	NR4A1	KPNA3	YEATS4	POLR2I		MZT2	RAF1	UBE4B	UBE4B	CAV3	RPL24	ARC	MRPL3
NR1I3	HNRNPD	DDX18	ARL2	PAK1	HIST1H1E	TAF9	IPO4		SYNCRIP	APH1A	DDX39B	DDX39B	PCBD1	RPL21	GON4L	NUDC
MAPK3	WAPAL	BAZ1B	PRUNE	SKIL	COPS3	GRHL2	UTP3		PPARA	BIRC3	PPP1CB	PPP1CB	XPO1	HSD17B12	KDM5B	NUP43
GRIN1	DAXX	COPS8	TTN	PSME3	PPP1R7	CXXC5	NOSIP		KSR1	GPS1	MTF2	MTF2	COL4A1	ARHGDIA	ARID2	VPRBP
SF3B1	GADD45B	RHEB	VPRBP	COPS5	WAPAL	PPIG	PTEN		SUPT5H	HOXA9	DSP	DSP	UHRF1	MLLT4	GRM1	DMAP1
KPNB1	ATXN3	NCAPD2	EPS15L1	PFN1	PRDX1	RELB	KIF4		ARHGEF7	SOX8	ALB	ALB	ENAH	EHMT2	KATNA1	HSP90B1
TRRAP	HOXD12	PAK2	EBNA1BP2	ID3	DHX15	CAMK1	BLM		DAB1	NACA	HNRNPL	HNRNPL	MLLT4	PSMC2	EPS8	TIMM50
TSG101	TRIM63	CAND2	DDX3X	PLEKHO1	NGLY1	GHR	DDX1		KAT2B	CDKN1A	HK2	HK2	PTK2B	USMG5	TFCP2	SCFD1
SSB	BACH1	MRE11A	PSMC2	HNRNPF	VPRBP	ZFP143	RCL1		HNRNPH2	SSBP2	KIF11	KIF11	SPAG5	RPL8	CWC15	KRR1
SUZ12	ATF7IP	BRAF	NFE2	PPARA	NUP107	BECN1	WRNIP1		NCOR2	GSK3A	LRRC40	LRRC40	APP	RPS11	CCDC12	EMG1
TFDP1	EYA1	NIPBL	NUP85	POLR2B	MECP2	NUSAP1	DLST		HOXB8	KPNB1	SMCHD1	SMCHD1	PFN1	RPS2	ACAA2	PPP2R4
HIPK2	HNF1A	COPS3	NUP160	GRIN1	MED16	PDGFRB	KPNA6		GZMB	CBX5	TUBGCP2	TUBGCP2	FLOT1	FAR1	COPS7B	STUB1
MEN1	TET2	PPP1R9B	NUP133	RUVBL1	SNRPG	PSMB4	NOC4L		SPNA2	NPHP3	ATP5B	ATP5B	MIB1	MOV10	SHC3	MAK16
PFN1	THRA	KRT78	ACTN4	RUVBL2	ACTL6A	IIGP1	DNAJC2		ZFP292	GRIN2A	PGK1	PGK1	SHCBP1	PCGF6	DLG2	RPL31
HSPA2	FOXH1	MYH10	SMARCAD1	HMGA2	IRAK1	CHD1	UCHL3		ANAPC2	CTBP1	NUP188	NUP188	EYA1	PAX6	BIRC2	WDR46
NEUROD1	CTR9	COTL1	TOP2A	THRAP3	GLI1	KLF13	VPS25		PHB2	NDEL1	ELAVL1	ELAVL1	UBE2L3	PSMD1	PLCB4	BRIX1
THRA	HSPA4	SART1	PHF5A	ZIC2	SMARCAD1	TBX5	EXOSC10		SNAP25	CYLD	MAP2K1	MAP2K1	CDC20	RALY	LRP5	RPS19
UBP1	ANAPC2	CSF1R	SNRPF	HADHA	HIRA	ZBTB43	CD2BP2		IFT88	STX1A	PAICS	PAICS	ZFP513	PER1	MPP5	RQCD1
RASSF1	RAN	YY1	DDX42	MTA2	SUMO2	SNAI1	LTV1		MAX	ARHGEF2	TLN1	TLN1	SNAP25	CRNKL1	LMX1B	MECR
ERBB2	KPNB1	WDR33	IMPDH2	PIAS2	EIF3E	MUC1	PPID		TBK1	TCF12	NUP88	NUP88	SSB	JUN	FBXO5	UBE2I
ID2	DLX1	ZCCHC8	CAND1	SMARCC2	AEBP2	SS18L1	PRKAA1		YY1	GTPBP4	ITSN2	ITSN2	CUL5	EIF3L	NFKBIB	DICER1
HHEX	NR1H3	EPS15L1	DUSP3	HSPB1	SETX	SRRM2	DUSP1		PHC1	RPL6	NUP93	NUP93	DNAJA1	RPS3A	TEAD2	PSMD3
LHX9	RUVBL1	ARL2	PCM1	RNF14	EIF3K	ACTL6B	EME1		HDAC5	PPIA	SNRPD1	SNRPD1	RHEBL1	DNMT3L	MZT2A	MCM2
HAND1	GTF2A1L	PRUNE	HSPH1	XIAP	ANXA5	MED24	VPS36		NCOA2	RPL14	HNRNPA3	HNRNPA3	NXF1	LRRK2	VANGL1	SKIV2L2
AES	UBP1	VPRBP	CARM1	PHF17	CHD5	CCNC	PSMB6		TRP53BP1	CCNE1	TPI1	TPI1	NR3C1	CHCHD3	PELI2	PSMB1
FOXH1	PBX4	EBNA1BP2	SGOL2	IKZF1	TRIM63	MED4	PBRM1		ATF4	RPL22	RUNX1	RUNX1	FBXW7	IKBKG	MBIP	NMD3
ISL2	HHEX	DDX3X	GNAI2	IRF9	HIST3H2A	MED23	PABPC1		NFKBIA	RPL27	GM9846	GM9846	ATP5A1	TUBG1	VPS26B	TUBGCP4
HIST1H1C	RNF14	PSMC2	CAPN2	ETV6	DAB2	IKZF3	U2AF2		TCF12	RPLP1	TMOD3	TMOD3	ABL1	CUL2	VPS26A	SAE1
DBP	VHL	NUP85	SLC25A22	DLX1	NAP1L1	JMJD1C	MAGOH		NFKB1	RANGAP1	CCAR1	CCAR1	KRT1	ALB	TAF1A	CUL3
HOXD13	HOXD13	NUP160	ATP6V0A1	DGKZ	IMPDH2	SYN1	CAD		CASP3	NR3C1	PHGDH	PHGDH	CITED4	RARS	TAF1C	MZT1
ZFP110	TFDP1	NUP133	MGST3	DMAP1	CAND1	PRPF31	GTF3C5		TCF4	RPS6	PCBP2	PCBP2	MARK2	HELLS	BLM	FCF1
HOXA11	HIPK2	NFE2	APRT	NCOA1	MYST1	FOSB	GLTSCR2		CDH1	EEF1D	PFKL	PFKL	RBX1	NID2	RMI2	DLD
RUVBL1	BARX2	SMARCAD1	XRN2	PDX1	ARID3B	CTNNBIP1	MED31		POU2F1	RPL5	FASN	FASN	NEDD4L	MSH2	ITGA6	HSP90AB1
RPL23	GTF3C1	TOP2A	PRKAG1	HSP90AB1	MCM7	PAF1	DHX38		TNFRSF1A	TUBB2B	PSMD11	PSMD11	GDF5	SUPT16H	PTPRC	MRPL38
IGHMBP2	SMAD9	PHF5A	UBE2I	GNB2L1	TIMM50	MLL1	TXNL1		HOXA9	RPL23	ACTR3	ACTR3	AP2M1	RBM14	BLOC1S3	PSMB2
GTPBP4	MAD2L2	SNRPF	SMAD4	TOX3	OLA1	CSNK2B	PDCD11		HOXA2	DDX17	SLC25A13	SLC25A13	IQGAP1	RAD50	CNO	ETFB
RPLP0	NR5A1	DDX42	SMARCC2	TCF12	HDLBP	TOX4	PEX19		NKX2-1	HDAC5	NPM3	NPM3	USP21	FASN	COPS2	PSMD13
RPL5	SRP68	IMPDH2	HDAC3	GATA3	RPL9	PARP2	UBR5		RPLP0	CASP3	TRIM71	TRIM71	MAX	EIF3C	RPGRIP1L	NAPA
RPL6	EEF1A1	CAND1	RB1	SRY	LUC7L	YAF2	INO80		RPL11	CEBPB	CSE1L	CSE1L	UBE2E3	NDUFA13	RUVBL1	EED
ANAPC4	PBRM1	DUSP3	PNO1	UIMC1	DUSP3	ASXL1	MMS19		AP2A2	CSDA	PCGF2	PCGF2	MAD2L2	WDR18	EGFR	RPL35A
NXF1	CASC5	PCM1	ACTN1	CD40	KAT5	HAND2	POP1		PARK7	HOXA2	CUL4A	CUL4A	THRAP3	TUBA1C	ORC1	PDHB
HSPA4	DDX1	HSPH1	PTK2B	REST	ERCC8	EIF4ENIF1	PRPF4		CUL2	UBE2D3	POGZ	POGZ	HIF1A	SUPT6H	MBP	ADSL
LUC7L	RPL3	CARM1	SLC2A1	TLE1	CAPN2	ZFP128	ACLY		ATF7IP	ANAPC2	SUPT6H	SUPT6H	LRP5	ABCE1	DDX5	POLD2
CLP1	ANP32B	SGOL2	ZW10	PRNP	SMAD1	FBXO3	SOD1		WHSC1	CITED4	XAB2	XAB2	ZFP292	SMC3	SSBP3	PCID2
GTF3C1	RPL10	GNAI2	KNTC1	XAB2	HNRNPUL2	WEE1	DNMT1		GTF2A1	DPF2	APEX1	APEX1	GSTP1	ILF2	STAT3	SIN3A
NEK9	EIF2C2	APRT	JUN	TCP1	SART1	CCND2	XPO4		MTF2	TLE1	CORO1C	CORO1C	IKBKB	MARS	SMARCD1	ORC1
GNL3	RPS6KB1	CAPN2	CACYBP	NUP62	FBL	TAF10	CRY2		APH1B	HIST1H1C	SNRPD3	SNRPD3	TRAF3IP2	AP3D1	CSF1R	ZFAND2A
HNRNPM	EZH1	XRN2	ZFP219	REL	DKC1	TAF6	SYVN1		RYBP	NCOR2	PDIA6	PDIA6	TRAF4	SSRP1	RARA	HSPA4
CDCA5	NUP62	PRKAG1	CSRP1	KAT2A	NOP58	COPS7A	CTCF		IKZF1	USP2	LMNB1	LMNB1	ACVR1B	RFC5	CCND1	PES1
HNRNPK	RRP12	UBE2I	MCM6	APEX1	VEZF1	RGS3	RRP9		TLE1	APH1B	CCT8	CCT8	GLI3	RFC4	NONO	DCAF13
WAPAL	GATAD2B	SMAD4	SMC4	RRP9	TRIM24	RAE1	ATR		EIF2C2	MTA3	COPB2	COPB2	ARHGDIA	RPL38	CBX3	CDIPT
SUDS3	CEP290	SMARCC2	MCM2	EPC1	MGA	SMC1B	LSM2		KHDRBS1	GNAI2	SLC25A12	SLC25A12	GNAS	ESR1	PTPN6	BYSL
EZH1	TNFRSF1A	HDAC3	DDX24	DYNC1H1	DUSP1	BCAS2	TAF13		DAXX	SRSF1	RPS7	RPS7	NR0B1	AP3B1	SPATA24	CAD
SUPT5H	DMRTC2	RB1	MRTO4	CRYAB	NCOA1	SNAPC5	EZH2		LCK	ERCC8	ACTBL2	ACTBL2	NFKB2	AP2A2	TRIM35	RARS
CSRP2BP	TUBG1	PNO1	NAP1L1	MED21	KPNA6	PITX1	VDR		GRIN2A	CREB1	GTF3C1	GTF3C1	DNM2	ACTBL2	NEK9	DNAJB11
RNF14	EEF1D	HSPA5	PPP1R7	TCERG1	PHF5A	SYF2	TCEB2		YWHAQ	MAD2L2	MLLT4	MLLT4	MSL1	TCEB1	ZFP110	PAICS
CDCA8	ILF3	SLC2A1	PIK3C2A	PTGES3	SNRPF	SNRNP40	HUWE1		BIRC3	HNRNPA0	RPS3A	RPS3A	RNF123	SMC1A	IL1R1	POLR1E
PPP1R10	CDCA8	ZW10	ADNP	SOX6	DDX42	MRFAP1	EXOSC5		HRAS1	MTF2	DIDO1	DIDO1	PHC1	NDUFS1	UBE2I	PWP2
HNRNPA0	HNRNPA1	NUMB	WDR12	CHEK2	AKAP8	USP16	TRIP13		SPAG5	RING1	ARF3	ARF3	ORC1	NDUFA8	PPP2CB	WDR36
GATAD2A	TBX21	JUN	MYCBP2	IRF8	TRIM27	MALT1	MED7		JDP2	TUBB3	ATXN10	ATXN10	E130012A19RIK	IMMT	WDR18	POLR3F
ACTL6A	HSPA2	CACYBP	TIMM50	POU6F1	BUB3	VRK3	ECD		KIF1C	XPO1	STAG2	STAG2	LASP1	SLC25A11	CBX8	PRIM2
TLE4	CDCA5	ZFP219	SVIL	GPBP1	USP8	SENP6	GTF3C1		KPNB1	SRSF3	MEN1	MEN1	IRAK1	UQCRC2	REV1	CDC20
CACYBP	TRIM69	CSRP1	LGALS1	MEF2C	ZBTB33	GRAP2	XPO5		NCSTN	PAK1	HSPH1	HSPH1	NRP1	COX6C	MRPS26	NUP37
GATAD2B	ZFP110	MCM6	SMC2	RPA3	NCOA5	HOXB13	SRRT		DHX9	REST	PSMD1	PSMD1	PDLIM7	COX2	SPAG5	ATAD3A
BARX2	HOXA11	SMC4	MYO6	SF1	ZBTB16	FBXL3	SNRNP27		DAB2	PPARA	ACTN1	ACTN1	AURKA	PGK1	TRAF3IP2	NOL10
MKI67IP	DDX17	MCM2	PTBP1	TNFRSF1A	PTEN	PRDX5	AIMP1		CYLD	BCR	EIF3G	EIF3G	NACA	DIMT1	HAUS3	YKT6
CBLB	HNRNPA2B1	DDX24	TSEN15	GTF2E2	ADNP	ZEB1	CHD1		MYB	EEF1A2	UBA1	UBA1	MTF2	PSMD6	NCSTN	IMP3
ESRRA	PFN1	MRTO4	RAB3GAP1	PTBP1	TAL1	XPC	TEX10		NR3C1	TNFRSF1A	ATP1A1	ATP1A1	PAFAH1B1	MBP	CDKN1A	NUF2
GADD45B	HNRNPAB	SPNA2	DAB2	PPP1R10	TMF1	AKT2	SUZ12		CREB1	CCNB1	NID2	NID2	PER2	BCL2	CCNA2	CSE1L
NR1H3	CHUK	NAP1L1	MCM4	FHL2	ZFP462	TEAD3	CETN2		CCNB1	GTF2E1	CFL1	CFL1	HNRNPF	IARS	MDC1	DDX6
ZFP219	LMNB1	PPP1R7	HERC2	OLIG1	NOTCH1	TEAD2	PPP1CB		CCNE1	SMARCC2	ARCN1	ARCN1	NOTCH1	PRDX1	CRKL	MCM6
RPS6KB1	LHX9	ADNP	NCOA5	SP7	IRS1	FOXQ1	GTF2H1		CDKN1A	HOXB8	IK	IK	WWP2	FARSA	LEF1	MRTO4
SUMO3	PRDM16	WDR12	MORF4L1	D2ERTD750E	UHRF1	MEIS3	NXT1		GATA6	MORF4L1	NUMB	NUMB	SSBP1	LAMB1	HIST2H2AC	PSMA6
TRIM27	PCGF6	MYCBP2	RNF10	DAXX	ALX4	SEH1L	NBN		APP	MYST1	STAG1	STAG1	LRP6	SMARCA2	SP1	GTF2H2
PIAS2	XAB2	TIMM50	STK4	MDC1	CCNB1	NUP43	NEK9		NRIP1	GNB2	NOL10	NOL10	TRPS1	PDE4D	SET	DRG1
IRF9	RNF111	SVIL	SMAD2	NR1H3	ESRRA	NUP37	NUB1		CEBPB	CEP55	RRP9	RRP9	GRN	SET	MAP2K1	IK
TBX21	KHDRBS1	LGALS1	BUB3	CCNE1	COPS2	APBB1	ANP32B		PPIA	CEP170	SUPT5H	SUPT5H	KPNA2	SEC61A1	AKT1	CDC73
HNRNPD	DNMT3L	SMC2	LRPPRC	MAPKAPK2	PTBP1	MECR	EGR1		GNAI2	DAB1	PSMD6	PSMD6	ATP5B	PARK2	VAMP2	BAZ1A
IRS1	KEAP1	PTBP1	SMC5	DDX4	RNF10	FOXA1	FBXO32		JUP	PPP1CB	PSMC4	PSMC4	VEGFA	CPSF6	TUBB5	MCM4
IQGAP1	SF3B2	TSEN15	GSTP1	JAK1	STK4	PCBD2	BRD8		MSX1	SKP2	MPRIP	MPRIP	RPS6KA5	ATXN10	STX1A	ATP5O
CFTR	BPTF	RAB3GAP1	PES1	EMX2	RAB3GAP1	MUS81	LBR		STAT5A	DAXX	GNB2	GNB2	CCT3	XPO1	VAT1	CTU1
NPHP1	HIST3H2A	MCM4	MSH3	NCL	H3F3A	EME1	HDLBP		MTAP1B	SASS6	HNRNPA2B1	HNRNPA2B1	HNRNPA0	NUP88	SSRP1	SARS
AHI1	ZFP281	HERC2	HIP1	CDK6	MLLT10	LMO4	BUB3		HSPD1	PBX3	ARF4	ARF4	DLG1	ACTR10	SNRPD1	GNL2
ITSN1	HAND1	NCOA5	EZR	ESRRG	RCOR2	LMO1	UMPS		RPLP2	TPM1	BAZ1A	BAZ1A	NEK9	TLN1	MORC3	CLPX
XAB2	NR1H4	MORF4L1	NAT10	ANAPC5	SMC2	AKT3	PEX1		SLC25A3	ACTN1	UBA2	UBA2	SOCS2	MAPT	SETX	POLR2E
APEX1	FOXP1	RNF10	KRR1	BRCA2	HDAC5	ZFP369	1110037F02RIK		RAN	RUVBL1	TRIM35	TRIM35	MYO7A	POGZ	SCNN1B	POLE
FANCD2	EHMT1	STK4	EMG1	RPA1	PNO1	HOPX	DDX21		GNB2L1	EIF2C2	FXR1	FXR1	DDX39B	CAND2	ZFP281	POLR2C
PBRM1	SNRPD1	SMAD2	SKIV2L2	RING1	EIF4EBP1	LHX4	PARP1		FZR1	JUP	PRDX1	PRDX1	DDX41	BMPR1B	MTAP6	SIRT2
VDR	VDR	BUB3	IMP3	GTF2H2	LASS2	SNAP23	MYC		GTF2E1	NRIP1	EIF6	EIF6	NSD1	ATXN3	NLRX1	LUC7L
NBN	NUMB	LRPPRC	LIG1	HOXC4	LRPPRC	NOTCH2	ATM		EPS15L1	PKNOX1	RNPS1	RNPS1	MYOCD	SNAP25	PKLR	CFL1
EGR1	ID2	SMC5	IPO5	ZFP467	SMC5	NOTCH3	UHRF1		ITSN2	TUBGCP3	CUBN	CUBN	APOE	SIRT1	NKX3-2	DTL
MAP2K1	SKIL	GSTP1	CPSF3	TMF1	CDX2	AICDA	SMARCA2		SLC25A5	HOMER1	XPO4	XPO4	WNT4	VPS9	MRPL43	CUL1
LMNB1	NEUROD1	PES1	PSMA5	MSX2	SVIL	ISL1	USP8		RPL7	FUS	CAND2	CAND2	RGS18	NPHP1	MRPL47	BOP1
KEAP1	HUWE1	MSH3	IPO7	RPL6	LGALS1	BLM	PCBD2		RANGAP1	UBTF	BAG2	BAG2	MLXIPL	NOP56	DNAJC5	D19BWG1357E
PTK2	HDAC6	HIP1	NOP10	SYCP2	NIPBL	RMI2	BRD7		EPRS	BMPR2	DDX47	DDX47	UCHL1	UBA2	BCL7A	EIF2A
RNF111	CBX8	EZR	NOC3L	UCHL1	MYCBP2	PPP1R9B	ARL2		EDC4	EHMT2	LAMA1	LAMA1	SOX10	CDKN1B	PPIE	PSMA3
MED1	HOXC4	NAT10	UTP20	ATP6V1A	PSMA2	KNTC1	DGKZ		TARDBP	SRP68	EIF3B	EIF3B	IL6ST	PER2	DYNC1LI2	PRIM1
ILF3	ANAPC13	KRR1	IKBKAP	NKX2-2	NUP85	KIFAP3	CRY1		EIF4A1	RPS26	MCM3	MCM3	FANCC	ERCC3	DYNLRB1	GFM1
EGR2	SUMO3	EMG1	UTP18	FIZ1	NUP160	CBY1	LUC7L2		HDAC6	RNH1	NUP155	NUP155	GZMB	MAPK13	SNRNP200	UBA3
UBE4B	GSC	SKIV2L2	NHP2	BAP1	NUP133	PPP2R3C	PSMA7		UBTF	RPL18	LAMC1	LAMC1	SUFU	NEK9	PYGO1	TTC7B
RAG1	AXIN2	IMP3	XPOT	BCL6	TSEN15	ARL2	GTF2F2		ACTN1	RPL7A	TPT1	TPT1	MAEL	MCM3	DCD	KAT5
PRDM16	HNF4G	LIG1	NOM1	HOXA11	MRTO4	MAD2L1BP	WHSC1		MORF4L1	RPL27A	XRCC1	XRCC1	ABI1	TGFBR1	POLR1E	SMARCD1
SKIL	NR1I2	IPO5	IPO4	INCENP	GSTP1	TUBGCP2	INTS1		RNF123	RPL3	TNPO1	TNPO1	GATA6	NPM3	MPH1	NAA10
SKP2	POLR1A	CPSF3	RCL1	MED17	COIL	CDK5R1	PLK1		HNRNPM	RPL18A	ACTN4	ACTN4	HYOU1	MGST3	KRT73	CLIP1
CASP3	TRIM27	PSMA5	VPS25	IRF4	MCM4	PSMD10	RPS7		TMOD3	RPL32	ARPC1B	ARPC1B	MAP1LC3A	NFATC1	KRT2	RAD21
EHMT1	RSL1D1	IPO7	EXOSC10	KIF4	EPN1	NUMA1	EEF1A2		NEK9	ANP32B	TPM3	TPM3	RRAS2	BAZ1A	ASCL3	SMC4
BCL10	APEX1	NOP10	U2AF2	SRF	PES1	KEAP1	MED6		CCDC15	RPL10	DNM2	DNM2	GORASP1	KRT10	MALT1	LIG1
FOXP1	MAP2K1	NOC3L	MAGOH	NR6A1	MSH3	NUDC	SNRPA1		TUBB3	POU2F1	FIZ1	FIZ1	IGBP1	PSMC1	IRAK4	ATIC
HAND2	MED1	UTP20	TXNL1	DLG4	HIP1	ZW10	TAF5		ARHGEF2	RPS5	TBK1	TBK1	GNB2L1	CREBBP	ITGB1	POLR2G
LHX2	ERCC3	IKBKAP	PDCD11	RPS6KA3	NAT10	AMFR	FLNA		PAK1	RPS14	VAT1	VAT1	YKT6	RAN	CDH17	PPA1
MAFK	MYOCD	UTP18	XPO5	ZFP446	KRR1	NHLRC1	PLCB4		GLI2	RPL12	DAB2	DAB2	CETN2	USP8	CCT5	DYNC1I2
GADD45A	SIAH2	NHP2	SRRT	RARB	EMG1	DNAJB11	GPBP1		TUBB2B	APP	THRAP3	THRAP3	GM15144	DSP	SOD1	STXBP1
LMX1B	CBLB	XPOT	UMPS	GPS2	SKIV2L2	PIN1	BRAF		HNRNPA0	RPL10A	LAMB1	LAMB1	FGFBP1	IK	SMARCC2	WDR3
NGFR	TLE4	NOM1	PEX1	ESPL1	IMP3	GTF2E1	TFDP1		HOMER1	TRP53BP1	MYL12B	MYL12B	ARF6	HDAC6	PPP1R10	IMP4
CDX2	GTF2B	IPO4	EXOSC4	PLCG1	LIG1	ESR1	BUB1B		RING1	GNL3	ACTC1	ACTC1	SYCP1	TUBGCP2	RPL5	MCM7
DNMT3L	AES	RCL1	RRS1	PCDH15	IPO5	SOCS1	CUL5		CEP72	PPP2CB	EZH1	EZH1	AGTR1A	TNPO1	RPL28	SF3A3
SIAH2	PTGES3	VPS25	UBE3C	TBX1	CPSF3	PPARA	NSMCE1		USP2	SRY	CUL4B	CUL4B	GRIK2	PSMC4	PRKACB	PSMA4
SP7	RGS7BP	EXOSC10	WDR43	BRD7	PSMA5	DCTN2	TPR		HOMER2	ZFPM1	ANXA5	ANXA5	TYROBP	STX1A	RANGAP1	YARS2
OLIG2	SIP1	U2AF2	RRP15	POLD3	IPO7	ACVR1	YBX1		RCN1	SIN3B	HNRNPC	HNRNPC	GMFB	ARPC1B	EPS15L1	PPP3CA
SIP1	RNF11	MAGOH	SMU1	GATAD2B	NOP10	CDK6	EP400		CISH	PABPC4	INTS3	INTS3	DRG2	TUBGCP3	PTPN11	SMARCA4
PHF17	HDAC7	TXNL1	DIS3	CDH1	NOC3L	CSNK2A1	IFRD1		SASS6	CCDC15	RPS10	RPS10	MAP1B	ILK	RASD2	TOP3A
JAK1	EGR2	PDCD11	U2AF1	SAP30	UTP20	NUP62	MAP2K1		PFN2	UHRF1	TOMM22	TOMM22	RSPO2	CEBPA	SIRT1	EIF5B
HOXA10	CBX7	XPO5	IMPA1	SPOP	IKBKAP	NEDD4	GMNN		NACA	TAL1	HIST1H1E	HIST1H1E	PLCB3	UFD1L	SMAD5	FECH
PTPN11	HOXA10	SRRT	PSMG2	DPF2	UTP18	PKNOX1	LSM4		BACH1	PFN2	RPS20	RPS20	ANXA2	ARCN1	NCL	PLAA
RAF1	MAD1L1	UMPS	ENY2	HHEX	NHP2	KAT2A	LMNB1		PPARGC1A	NCSTN	PRPF6	PRPF6	UBE2K	NUP155	MYBBP1A	POLA1
SNRPD1	NEK9	PEX1	XPO7	STAT6	XPOT	HNF1A	MAPT		SERTAD1	SMAD5	TFIP11	TFIP11	USP8	MCM4	SUDS3	TUBGCP5
EIF3A	SKP2	EXOSC4	URB1	MED30	NOM1	SF1	CEP290		KRT1	MECP2	XPO1	XPO1	SIAH1A	THRAP3	SIAH2	VPS53
PSMA2	PTPN11	RRS1	TNPO3	CETN2	IPO4	LHX9	TOPBP1		SRY	LDB2	SYNJ1	SYNJ1	CSNK1A1	TRIM63	NEURL2	CHMP5
POLR1B	CARM1	UBE3C	GOLPH3	TCEB3	RCL1	KAT2B	CPSF6		UBE2D3	DAB2	USP9X	USP9X	CTBP1	NSD1	STX7	ZC3H15
RPL3	PPP1R10	WDR43	UTP6	TRIP13	VPS25	SMARCE1	UTP14A		GMEB2	LUC7L	CHCHD3	CHCHD3	SMARCA5	PCGF1	TCP1	NUP62
COPS4	PER3	RRP15	PICALM	EPM2A	EXOSC10	EWSR1	CHD7		AP2M1	MRPS7	UBA52	UBA52	BCR	ASH2L	SIRT2	HUWE1
GTF2B	PTK2	SMU1	NCAPD3	EPB4.1L2	U2AF2	PIK3R1	UBTF		TIMELESS	CCNB1IP1	POLR2H	POLR2H	CRKL	CDH1	NFATC1	FTSJ3
GNB2L1	GRAP2	DIS3	PUF60	ALOX5	MAGOH	TET2	SMARCC1		NUP214	LCK	CHD7	CHD7	PXN	CUL4B	KRT10	ALDH18A1
RPA2	PHF17	U2AF1	INTS7	CTCFL	TXNL1	DCTN1	ADD1		PPP1CB	SALL1	PGAM1	PGAM1	LCK	PPARG	HIST3H3	AP1G1
RRP12	FLNA	IMPA1	UBE2Z	SH2B1	PDCD11	UBTF	SYMPK		MIB1	TRIM25	TJP1	TJP1	DOK1	KEAP1	PRPF19	COX15
REV1	HAND2	PSMG2	UBR4	ATXN1	XPO5	TCEB2	PATL1		SKP2	ATF2	TTN	TTN	XIAP	RAB5A	DUSP3	PPAN
ERCC3	CDX2	ENY2	DDX52	TRIM11	SRRT	CTR9	LIN54		MECP2	MPRIP	NOP2	NOP2	ZFP473	UBB	SNRPE	YARS
TIPIN	CBX4	XPO7	FLII	NET1	UMPS	TNFRSF1A	GNL3		MCL1	HOMER2	EIF4G1	EIF4G1	MMS19	BRAF	DMAP1	ZW10
RSL1D1	CTNND1	URB1	WTAP	BIRC2	PEX1	HNRNPH2	ZFR		PLCG1	RAN	PSMD12	PSMD12	PURA	STAG1	DYNC1LI1	TMF1
SF3B2	THRAP3	TNPO3	FBXO11	ATN1	EXOSC4	TUBB5	IGF2BP1		ATF2	CISH	NIP7	NIP7	CDC27	EGFR	GBP2	FASN
PTGES3	ANAPC4	GOLPH3	UNC45A	RNF4	RRS1	GTF2B	EXOSC4		BCR	FZR1	NOL6	NOL6	KAT5	NXF1	PRKAR2B	SHPRH
DDX17	SUDS3	UTP6	NXN	PAFAH1B2	UBE3C	AKT1	VPS72		REST	GATA6	DDX27	DDX27	RHEB	OTUB1	MYL12A	HGS
HIRA	MAFK	PICALM	FERMT2	POLR3E	WDR43	PPP1CC	SUB1		TPM1	SYK	NVL	NVL	SMARCA2	SF3B1	NEFL	RSRC1
PSMC5	STK38	NCAPD3	SLC25A10	FANCL	RRP15	HAUS1	SUMO1		EYA1	NFKB2	TEX10	TEX10	EIF2S1	PSMA2	EPHB2	MAD2L2
EPS15L1	TSG101	PUF60	SNX6	AFF2	SMU1	HAUS4	EP300		CANX	PPARGC1A	INTS1	INTS1	PCBP1	RPS10	BRD8	POLR1A
NUF2	OLIG2	INTS7	FAF1	PRPF40A	DIS3	SSB	KPNA4		SRF	ATF4	D10WSU52E	D10WSU52E	RTN4	TOMM22	DYNLL2	NDUFV1
MCM6	PKNOX2	UBE2Z	CHMP1A	DAG1	U2AF1	CSRP2BP	RRS1		RYK	HSPA4	SEC61A1	SEC61A1	SFRP2	EFTUD2	BTBD10	WDR61
SRP68	SND1	UBR4	MAN1A2	NFATC4	IMPA1	RARA	PCBD1		EHMT2	RBBP5	STUB1	STUB1	RIN1	RPS16	TICAM1	DNAJA3
POLR1A	HOXA6	DDX52	INTS8	UBE2L3	PSMG2	HNRNPU	FUS		RAG1	MAX	RPS13	RPS13	MELK	RPS4X	MLL1	CEBPZ
DDX1	KPNA1	FLII	MVP	PSEN2	ENY2	SOX10	AXIN1		PCGF2	NEK9	GNAI2	GNAI2	PTBP1	ARHGAP1	GABRA1	GLDC
TCEB2	MCM5	WTAP	NOL11	ZFPM1	XPO7	CUL5	PITX1		SYK	SMC3	DNM1L	DNM1L	NCOR2	FIZ1	KRT17	NDUFV2
HUWE1	PIAS2	FBXO11	PNN	CDKN1A	URB1	PABPC1	HNRNPU		TAL1	JDP2	CUL2	CUL2	CARM1	PSMD3	TAF1B	DUT
ANP32B	POLR2B	UNC45A	NRM	CAV3	TNPO3	APEX1	MTAP		BCL10	AP2M1	NXF1	NXF1	JARID2	SUMO1	IL17RA	EFR3B
FLNA	MATR3	NXN	DDX39	MSX1	GOLPH3	RRP12	FXR1		PPARD	NUP214	DHX15	DHX15	ABHD5	TIMM50	IFT27	PPIG
CUL5	RPS24	FERMT2	CBR1	SUZ12	UTP6	GSC	AHCTF1		ZFPM1	PCGF2	FANCD2	FANCD2	EMX1	XPO4	CTBP1	ASNS
RNF11	NBN	SLC25A10	YLPM1	PRMT1	PICALM	CBX4	BTRC		SPRY2	EPS15L1	FBL	FBL	DDX4	NFKBIA	KSR1	GCLC
THRAP3	TCEB2	SNX6	IGF2BP2	VEZF1	NCAPD3	MAP3K2	RANBP2		PKNOX1	SKIL	DKC1	DKC1	STX1A	PRPF6	SUPT5H	EPS15L1
DDX41	COPS4	FAF1	GEMIN7	MIXL1	PUF60	SIAH2	DHX9		HIST1H1C	AP2A2	NOP58	NOP58	CD244	TFIP11	KIT	RPS10
KPNA1	RPS25	CHMP1A	DHX33	KAT2B	INTS7	SF3B2	SMARCA1		ERCC8	WWP2	SIRT2	SIRT2	CISH	COTL1	SOS1	PHB
CARM1	SRP72	MAN1A2	PPP2R5C	AKAP8	UBE2Z	LHX2	RNF11		MEIS1	STAT5A	PPP1R9B	PPP1R9B	RPLP0	EIF3I	SOCS2	DDOST
STK38	GNB2L1	INTS8	STON2	MORF4L1	UBR4	PKNOX2	THRAP3		RUVBL1	TCP1	PCGF1	PCGF1	FASN	UBA1	CUL2	TSR1
MAP3K2	CCT2	MVP	PDLIM1	NEDD4L	DDX52	HNRNPA1	SMARCE1		RPL23	HCFC1	DBN1	DBN1	AGRN	SOCS1	CBX7	RRM2
EEF1D	RAC2	NOL11	PTPN14	HIST1H1E	WTAP	DDX21	SNRPG		MTOR	ANAPC4	SERPINH1	SERPINH1	ID3	RBM39	EPC1	SLU7
BPTF	TSC22D3	PNN	PPHLN1	PSEN1	FBXO11	E2F1	WDR5		GTPBP4	NFKB1	EIF5A	EIF5A	GFAP	RHPN2	ARID1B	STX5A
AURKA	SRRM1	NRM	FTO	AGAP2	UNC45A	CBLB	XPA		RPL14	NUP188	KIF5B	KIF5B	PSEN1	MRE11A	PABPC4	RBM39
HMGA2	TRIM25	DDX39	SH3BP4	PABPC1	NXN	MAPKAPK2	PRC1		RPL5	SERTAD1	KPNA4	KPNA4	RIMS2	HNRNPC	MRPS7	ANAPC7
XIAP	RPS9	CBR1	CLIC1	RPL23	FERMT2	BAX	ACTL6B		RPL6	KIF1C	GDI2	GDI2	NDEL1	EIF4G1	PARK2	PCMT1
CBX8	PSMA2	YLPM1	SON	TSC22D3	SLC25A10	NCOA2	MCL1		LEO1	PARK7	CBX8	CBX8	ROR2	DNMT3B	CISH	TSG101
DSN1	HSPB1	IGF2BP2	DDX50	PARK7	SNX6	PCBD1	MED4		RPS6	SHOC2	NKRF	NKRF	FANCD2	CBR1	KPNA2	CCNC
SPC24	IRF9	GEMIN7	ZFP91	CCT2	FAF1	GLI1	SIN3B		RPLP1	PBRM1	TUBA1C	TUBA1C	OBSCN	FYN	ARHGEF7	RAD50
NR1H4	DBP	DHX33	KIF18B	MAFK	CHMP1A	TIMELESS	RBM28		PPP5C	DDX21	KIFC1	KIFC1	GCN1L1	TLR4	AXIN1	MDH2
RPL10	NUP107	PPP2R5C	USP21	MAD1L1	MAN1A2	STAT1	NCL		RPL22	CDK6	RAD50	RAD50	HIST2H2BB	PCGF5	NFE2L2	CLYBL
PKNOX2	PCBP1	STON2	PIP4K2C	ZFP219	INTS8	HCFC1	ANP32E		ANAPC4	GMNN	IPO9	IPO9	HDAC5	HSPA2	RELA	ITSN2
HNRNPA1	PABPC4	PDLIM1	CSRP2	FOXP1	MVP	CCAR1	HNRNPM		DDX17	BACH1	NEK9	NEK9	FMN1	PHB	LCK	KATNB1
LGALS3	LUC7L2	PTPN14	RPS6KA4	TRIP12	NOL11	HNRNPF	UBQLN1		MZT1	GLI2	MYO1C	MYO1C	CALR	PCBP2	USP8	CDC37
EDC4	NGFR	PPHLN1	KRT18	LEO1	PNN	SNRPD3	MED14		KAT5	PRKCA	CFTR	CFTR	WDR5	PDIA6	VIM	TPR
HSPB1	BCL10	FTO	PEG3	HNRNPD	NRM	ADD1	GTF2A1		PPP2CB	TAX1BP1	STK38	STK38	FERMT2	MYO18A	SOCS1	DRG2
PCGF6	LUC7L3	SH3BP4	GPX4	CTNND1	DDX39	USP8	PRPF4B		NUP188	DLX5	NDUFA4	NDUFA4	SPNB2	STK38	TCF4	CYC1
PER3	ISL2	CLIC1	RHOC	HUWE1	CBR1	TAL1	UBE3C		SMARCC2	NR1I3	TCEB1	TCEB1	OTX2	UBE2M	ZBTB16	GLUL
HNRNPAB	EIF3A	SON	HIST1H2BM	MZF1	YLPM1	BCOR	WDR82		ANAPC13	HIST1H1A	UBE2M	UBE2M	C1QBP	HNRNPA1	XAB2	PFDN5
GSC	NUMA1	DDX50	TMEM48	LUC7L	IGF2BP2	ETS2	WDR33		SRSF1	PTK2B	ERCC3	ERCC3	VANGL2	SNRPD1	RPL27	VBP1
CBX4	POLR1B	ZFP91	RPL23A	DVL1	GEMIN7	PARD6A	CTBP1		EEF1D	PPARD	EFTUD2	EFTUD2	ADCY5	YAP1	CRNKL1	EIF2B1
ZFP281	WDR18	KIF18B	COPG	CSNK1A1	DHX33	SERTAD2	RACGAP1		CEP350	BCLAF1	NSF	NSF	SIX1	POLD1	ILK	PA2G4
GRAP2	CEP152	USP21	TJP2	FOXH1	PPP2R5C	SENP2	JARID2		KAT2A	HDAC6	ACTR10	ACTR10	TOX3	FKBP1A	CCNG1	PPP2CB
TSC22D3	EEF1A2	PIP4K2C	RPS6KA1	MAPK3	STON2	GFI1B	SFPQ		FUS	TCF4	TOP1	TOP1	DLX1	INTS3	KRT9	URB1
HDAC7	LMX1B	CSRP2	ANXA7	CAV1	PDLIM1	ATRX	PHF12		SHCBP1	PRKCZ	MMS19	MMS19	PPP1R10	TOP1	CDC73	NUP188
EIF2C2	CSNK1A1	RPS6KA4	USP48	MEIS2	PTPN14	APLP2	RMI1		SHOC2	VHL	AP2A2	AP2A2	HDAC6	IPO9	MBD2	FBXW7
PYGO1	TRPS1	KRT18	CUL7	PTRF	PPHLN1	TDG	CDK9		SRSF3	MAPT	KIF20B	KIF20B	RBBP4	CUBN	MRPL12	NCAPD2
NR1I2	TOX3	PEG3	ASNA1	MLLT4	FTO	GADD45A	MECP2		VHL	SNAP25	USMG5	USMG5	GATA1	SMARCE1	KRT6A	DDX10
HOXA6	MYH9	GPX4	ACLY	NXT1	SH3BP4	CETN2	CDCA5		EEF1A2	MTAP1B	HNRNPUL2	HNRNPUL2	KIF5B	USO1	E2F6	CLP1
HOXC4	SNRPD3	RHOC	FCF1	ACVR1	CLIC1	CEP350	MORF4L1		DPF2	THRAP3	COPS8	COPS8	RUNX1T1	KIF20B	CTBP2	KRI1
CBX7	ETS2	HIST1H2BM	D19BWG1357E	ZFP42	SON	FGFR1OP	HNRNPK		WWP2	KEAP1	EIF3E	EIF3E	EIF2C2	ACSL4	CTCF	UQCRFS1
HIST3H2A	UBE4B	TMEM48	DDX54	TRIM24	DDX50	CDK5	ILF2		CSDA	MYOCD	EIF3M	EIF3M	FUS	GMPS	SFRP2	NDUFS7
ZFP446	FUS	RPL23A	ASCC3	PTK2B	ZFP91	HOXA9	NUMB		CAV1	SUPT5H	EIF3K	EIF3K	MYC	CTPS	PHB2	PFDN6
RUNX1T1	ESRRA	COPG	ABCF1	RNF10	KIF18B	DYNC1I2	ARID1B		NFKB2	HRAS1	PSPC1	PSPC1	ADRBK1	MAK16	WWP2	COQ4
TOX3	UBA2	TJP2	ATAD2	STK4	USP21	MKS1	MED17		MPRIP	SRP72	UPF1	UPF1	CPNE1	PWP2	TRP53BP1	HMBS
RORB	TCP1	RPS6KA1	ANLN	MYCN	PIP4K2C	MEIS1	WAPAL		SYP	RPS23	HSPG2	HSPG2	PAWR	BOP1	CRK	SLC25A5
TRPS1	SENP2	ANXA7	BMP2K	NFATC1	CSRP2	EGR1	VEZF1		MTA3	RPS24	WARS	WARS	DAXX	WDR3	RBCK1	BUB1
GTF3C6	IGHMBP2	USP48	AGPAT5	CNOT8	RPS6KA4	ZMYM2	DDX5		HSPB1	EEF2	ETF1	ETF1	RUVBL1	IMP4	PPARG	ANAPC11
HNRNPA2B1	KPNA4	CUL7	EIF4A3	NKX2-5	KRT18	SETDB1	BCLAF1		DLG3	TPR	RPN1	RPN1	INHBA	FTSJ3	EYA1	RPL7
HNF4G	LYN	DSP	EPN1	DVL2	PEG3	PBX4	SQSTM1		PTK2B	RPS25	CPSF2	CPSF2	CAND2	CEBPZ	HSPA9	RANGAP1
MAD1L1	NOP2	ASNA1	MYO1C	UBE2C	GPX4	CAPZA1	DIDO1		GNB2	RPS17	CPSF1	CPSF1	ESRRA	RBM19	MARK2	RBM19
HDAC6	NSD1	ACLY	KIF2C	RPS3	RHOC	DYNLL1	MED23		PRKCA	RPS9	SYMPK	SYMPK	CAPZB	NOC2L	TTN	NOC2L
AXIN2	EIF4ENIF1	FCF1	BRCA1	LRPPRC	HIST1H2BM	TLR4	PCM1		RPL27	RPL37A	FRG1	FRG1	CACNB4	TBL3	KPNB1	UPF1
CEP152	SUPT5H	D19BWG1357E	CTBP2	GNB1	TMEM48	THRA	MTDH		RXRG	RPL19	RPN2	RPN2	MATR3	DDX56	CCT6A	VAC14
MKS1	PYGO1	DDX54	LUC7L	TCF21	RPL23A	LRP1	RNF2		RPS2	SGPL1	P4HA1	P4HA1	SHPRH	NOC4L	SF3B1	PSMD9
ACVR1	CCT5	ASCC3	SMURF1	DBP	COPG	MSH6	SUFU		DLX5	RPL24	POLD1	POLD1	KIF4	RRP8	EIF3I	RPN1
SH3KBP1	HIST2H2AB	ABCF1	ZMYM2	GTPBP4	TJP2	RPL6	DDX41		ZFP275	RPL21	NDUFA13	NDUFA13	INADL	RBM28	SYN1	RPL13
DYNC1H1	LHX2	ATAD2	DMRT2	PSMC4	USP48	CPSF6	MSH3		PIN1	HSD17B12	RPS15A	RPS15A	LPXN	PAPD4	PTPRQ	CPSF3
GRIN2B	NFATC1	ANLN	HSPA1B	LRRK2	CUL7	XPO4	SS18L1		PBRM1	EIF2S2	USO1	USO1	CUL2	DDX19A	TRIM24	CDC40
RPA1	PLRG1	BMP2K	SALL3	TRIM63	ASNA1	HNRNPK	KAT2A		SUZ12	SRRM1	ACSL4	ACSL4	NUP107	RBM5	XIAP	ATP5D
RRN3	ZFP128	AGPAT5	ZBTB2	NUP188	FCF1	IK	KIF23		PSEN2	RPS27L	GMPS	GMPS	ACTN4	SLTM	SYNCRIP	NDUFS8
PSMC4	SERTAD2	EIF4A3	TBL1XR1	MARK2	D19BWG1357E	WIZ	EPC1		ACTN4	PRKCB	CTPS	CTPS	RAF1	ISG20L2	CAV1	PFDN2
PSMC3	CCAR1	EPN1	EHMT1	PLRG1	DDX54	MRE11A	KPNA1		TRIM25	D1PAS1	MAK16	MAK16	TNFAIP3	DDX51	MTAP2	KIN
XRCC5	BAG1	BRCA1	MAX	MCM10	ASCC3	PTEN	WDR43		KEAP1	MEIS1	PWP2	PWP2	MEN1	SIPA1L1	KRT16	PSMA5
TOP3A	REV1	CTBP2	ZFP462	BCL10	ABCF1	KLF4	STAM2		CREB3L4	RPS11	BOP1	BOP1	NAA15	GAS2L3	KRT14	PSAT1
CFL1	TRIM33	LUC7L	WIZ	XPO4	ATAD2	BRD7	HELLS		SIX1	LUC7L2	WDR3	WDR3	NFKBIA	DHX36	PURA	ATP6V1C1
ATRX	PCGF1	SMURF1	CBX1	SETDB1	ANLN	CCNG1	SIRT1		GLI3	ITSN2	IMP4	IMP4	PTPN6	FYTTD1	SAP18	EIF2B5
NCOA6	HIST1H1E	ZMYM2	SRRM1	NCOA2	BMP2K	ARID1B	SETX		SOCS3	DYNC1I1	FTSJ3	FTSJ3	ARHGEF7	CLK3	INADL	SRRM1
TRIM25	NXF1	DMRT2	CSNK1E	HNRNPK	AGPAT5	KLF10	ASH2L		MAPKAPK2	SRSF6	CEBPZ	CEBPZ	TSNAX	RBM8A	CDK9	SSB
BRCA2	EGR1	MAP2K1	EIF2C2	WWP2	EIF4A3	WDR61	TIMM50		THRB	FLOT1	RBM19	RBM19	BCL2L11	HNRPLL	LIMS1	CAPZA1
IRF8	HDAC9	FLNC	PRMT5	HOMER2	SALL3	NEUROG2	RRP15		SKIL	PSMA2	NOC2L	NOC2L	PRKCD	2610301G19RIK	PABPC1	STX8
RBL2	RPA1	SALL3	UBTF	RAD50	ZBTB2	HHEX	NSFL1C		ID3	CCNA2	TBL3	TBL3	PKNOX1	STAT1	DAB2	NUP214
H2AFX	NUF2	ZBTB2	ARID3B	APLP2	YAP1	DBP	HIST2H2AB		SHH	GAB2	DDX56	DDX56	CROCC	DDX21	PAX3	IPO7
USF1	DSN1	TBL1XR1	NCOR1	SF3A3	NFKBIA	MXI1	HDAC1		BCL2L11	PARD6A	NOC4L	NOC4L	MZT2	EIF6	AURKB	SF3B5
INCENP	SPC24	EHMT1	SAP130	TAL1	CDKN1B	SOCS7	CARM1		CCNA2	RRBP1	RRP8	RRP8	NDE1	AI837181	ADRBK1	POLR2J
MLLT3	RBMX	MAX	GTF2E1	SFN	RYK	LMX1A	TSEN34		SALL1	TRIM24	RBM28	RBM28	ANAPC7	DDX6	KRT5	MRPL23
MDM4	DGKZ	ZFP462	MYST1	HNRNPA2B1	HNRNPAB	DLX2	KEAP1		RASSF1	HIST1H2BC	PAPD4	PAPD4	HOXB8	APC	KAT2A	DNAJC10
E2F6	ADD1	WIZ	SRP72	FMR1	SAP130	SPNB2	SUDS3		PHC2	RPL8	DDX19A	DDX19A	MAGED1	COPS8	KIF5A	MGST3
NCK1	ERBB2	CBX1	ZFP281	RAF1	KLF4	PFN1	SRP19		DNMT3B	SMAD6	RBM5	RBM5	EDC4	NAPA	PCNA	VARS
ETS2	HNF1B	SRRM1	HIRA	HDAC7	NR1H4	TBL1XR1	HIPK2		SMAD6	NOP56	SLTM	SLTM	GTF2A1	EIF3B	ERH	PSMB3
DNAJB6	GATA3	LCK	RCOR2	TET2	KLF5	TARDBP	NFATC2IP		CDK6	ANAPC13	ISG20L2	ISG20L2	DAB2	ACLY	HAUS8	SND1
MED21	ID1	CSNK1E	SERBP1	TOP2A	PSMB5	HIF1A	MYSM1		CCND3	DNMT3B	DDX51	DDX51	RIPK1	LARS	CCT7	NOC3L
JUNB	BCOR	CAMK2A	INVS	SRP72	PIN1	NCOA1	SOCS7		SIAH2	PRKACA	SIPA1L1	SIPA1L1	RBM39	EPS15L1	SIX1	PWP1
HNF1B	MCM6	EIF2C2	SOD1	TERF2	CHEK2	JDP2	NCOA6		DLX1	ACTN4	GAS2L3	GAS2L3	PBX3	VAPA	CCT2	EXOSC1
GFI1B	PSMC3	AXIN1	ZFPM1	POLR2H	HSPA4	CBX5	BAP1		ATP1A1	HNRNPAB	DHX36	DHX36	NUP98	RPS6KA1	PPARA	USP39
HES1	HELT	SNCA	CHD5	RYK	TCF12	MECP2	SMU1		NR5A1	PPP5C	FYTTD1	FYTTD1	RAD21	POLR2H	RPL22	CDC45
NR5A2	CRX	SHC1	AKAP8	AES	FOXP1	HIST3H2A	DIS3		JAK1	GTF2A1	CLK3	CLK3	RFX2	MYO1C	SYK	PRPF3
STAT5B	EBF4	RPL4	MDM2	PCBP1	JUNB	NFE2L2	WDR75		CCT3	RPS2	RBM8A	RBM8A	EEF1B2	RPS13	MDM4	CHAF1B
BCL6	IRS1	PRMT5	NUMA1	FRS2	MED15	PBX3	BTBD10		PSMA2	DGKZ	HNRPLL	HNRPLL	CEP76	SAMM50	ZFP219	STAG1
BAG1	PARD6A	ANXA2	TBP	RYR2	CBX4	MYST1	SMARCD3		CCT7	THRB	2610301G19RIK	2610301G19RIK	SPRY2	DNAJA1	TLE4	NIPBL
HDAC9	SCMH1	CRK	PHC2	EGR2	PIK3R1	NDEL1	MTF2		TCP1	SPNB2	NDUFS1	NDUFS1	AP2A1	LMNB1	TFDP1	PRKDC
NFKBIZ	CASP3	UBTF	BRD8	PPARD	SETDB1	PAX6	CBX1		RPL3	RBM39	NDUFA8	NDUFA8	AURKB	FXR1	HNRNPU	ARPC2
ASCL1	RCOR2	APP	RAC2	GADD45A	MLL2	CEBPB	EZH1		RPL18	KAT5	IMMT	IMMT	TUBA1B	ATP6V0A1	BAZ1A	MPHOSPH10
NR6A1	CNOT3	NCOR1	KLF5	DNMT3B	ZFP281	KPNA3	PTK2		RPS5	TSG101	SLC25A11	SLC25A11	MTA3	EIF3G	STK38	PYGM
ID1	TIPIN	ARID3B	SEC13	RSBN1	JDP2	TRIM24	DDX20		RPL18A	CCT7	UQCRC2	UQCRC2	TCEB2	MDM4	GTF2B	DDX54
RBL1	E2F6	SAP130	E2F1	STAT2	CTBP1	KPNA6	TRIM25		RPL10A	ACTL6A	COX6C	COX6C	CHUK	HNRNPD	C15ORF23	NDUFA9
MAP2K4	PRKACB	GTF2E1	PPARG	MYOG	REV1	BAP1	DNAJC7		RPS14	DLG3	COX2	COX2	MYO6	CHD7	RPL4	ACP1
MAP2K7	KPNA3	MYST1	CRY1	KRT8	RXRA	ID3	CNOT2		NUP107	HUWE1	RRAS2	RRAS2	HUWE1	ATP6V0D1	CDK5	ABT1
GATA3	ATRX	RPS23	NFE2L2	ACTN4	BRMS1	STAT5B	DR1		SRP68	MKI67IP	TUBA1A	TUBA1A	PI4KA	NDUFA6	SPNA2	MRPL28
E2F4	PRPF19	RPS17	KPNA3	POGZ	SFPI1	KRT8	IRF1		RPL32	DMAP1	RBM39	RBM39	NACC1	UQCR10	PHF20	DYNC1LI2
SOX9	UFD1L	RPLP2	MBD2	STRAP	POLK	BRCA2	RMI2		IGHMBP2	ATAD3A	HNRNPH1	HNRNPH1	PTGES3	UQCRQ	POU2F1	IFT57
ETV6	ATF3	RPL14	WWP2	NKRF	BCL3	ATXN3	SUPT5H		RPS6KB1	CSDE1	MAP2K3	MZT2	SUZ12	MTCH2	MTOR	NDUFS1
SOX6	HES1	RPL18A	PABPC4	MKI67	SKIL	PPP1CA	HDAC3		COPS8	RPS6KB1	MZT2	MAP2K3	IFT20	SLC25A22	LHX9	PPME1
EPAS1	RPS3A	RPLP1	ZBTB16	NSD1	LEO1	CEBPA	PLCG1		EIF4E	PIN1	VPS35	VPS35	PORCN	MORC3	MYO5A	OGG1
MYCN	JAK1	RPL32	TSR1	HOXC12	STRAP	NFKBIA	AKT3		CKAP5	KRT10	XPO5	XPO5	ITCH	CACYBP	TUBA1A	BAZ1B
HOXD10	RAF1	ZFP281	PATZ1	MCM2	PHC2	TLE1	PPP1CA		MRPS7	KRT5	MZT1	MZT1	ERCC3	PSMD12	BACH1	POLI
VAX2	MYCN	TUBB6	RPA1	GLI1	RNF111	TOP2A	CHD4		HSPA4	RXRG	CRNKL1	CRNKL1	PABPC1	NIP7	41884	COTL1
MAPK9	MDM4	HIRA	GNL3L	PCM1	POLI	MIXL1	U2AF1		LUC7L	ID3	COPS3	COPS3	STAT5A	NOL6	ITGB1BP2	ARPC3
OLIG1	COPS8	RCOR2	PER1	CIITA	SMARCD3	TUBA1A	IMPA1		RBM39	AP2A1	RPL9	RPL9	PAK1	DDX27	HYOU1	GTF3C3
GNAI2	EIF3L	SERBP1	BCOR	BUB3	FOXO3	FANCD2	ARFGAP2		TPR	RIF1	RPSA	RPSA	CAPZA2	NVL	DDX21	ACTR1A
CRNKL1	MAP3K2	ZFPM1	EEF1D	PITX2	BTRC	DDX1	ZBTB16		NUP88	COPS8	DMRT2	DMRT2	WHSC1	TEX10	PAFAH1B1	TOP2B
PLRG1	CDK9	CHD5	RFC1	EYA3	BRD7	CARM1	YBX2		FLOT1	FLNA	CBR1	CBR1	BUD13	INTS1	CASP8	ATP6V0A1
PRPF19	KRT8	AKAP8	PRPF4B	RORB	SMN1	NRIP1	TBL1XR1		RBBP5	ENAH	SSR4	SSR4	TRIM32	D10WSU52E	POLR1B	ATP6V0D1
UFD1L	PSMC4	NUMA1	HNRNPAB	FZR1	APPL1	NR1H4	STK38		DCTN3	LEO1	SNRPE	SNRPE	PLEKHO1	CFTR	DOK2	UTP20
SNRPD3	HOXD10	TBP	C130039O16RIK	NEUROD1	ATR	RNF11	GRM1		GNL3	AHNAK	SMAD3	SMAD3	PPL	JAK2	STAT5B	GET4
EIF3L	SATB2	PHC2	DPY30	TRRAP	FANCI	MAFK	PSMG2		ANP32B	BCL10	OBSCN	OBSCN	DDX58	FOS	CTNNA1	GCH1
RPS9	TGIF1	PRNP	SENP3	HOXD12	NCOA2	EEF1D	PSMB5		CDC26	MIXL1	KPNA1	KPNA1	SRSF1	HRAS1	WDR1	SMARCB1
ANAPC10	HIST1H1B	BRD8	LUC7L3	TAF1B	FLT3	SIP1	MXD1		DDX21	RNF123	HIST3H3	HIST3H3	RAB3A	NOP2	SGOL2	EPRS
MCM5	SFN	PXN	CTBP1	SMAD5	MYCN	LGALS3	CSNK1A1		MAPT	RNF111	CACYBP	CACYBP	TET1	LZTS2	DLL1	UBB
POLR2B	KIF4	CTTN	PAX3	CLTC	EHMT1	HOXA6	NR3C2		THRAP3	NKX2-1	RRM1	RRM1	RAG1	LAMA1	HSPD1	NSMCE2
NOP2	AURKA	RAC2	HSPB1	DMRTC2	PPP1R10	LMNB1	HP1BP3		KIF23	MZT2	RAB5A	RAB5A	PPP3CA	TUBA4A	UBE4B	NUP88
UBA2	PDS5B	LIN7C	NACA	APP	TCF7L2	PTK2	RBM17		DYNC1I1	CAV1	CKB	CKB	HOMER1	XRCC1	IGHM	CPSF2
SNRPB	RAG1	SQSTM1	SF3A3	SERBP1	TLE1	HOXB8	SHOC2		BCLAF1	PTGES3	DDX3X	DDX3X	SKIL	CRKL	TRIM71	ACTR2
COPS8	EPS15L1	KLF5	NDN	SGOL2	EIF2C2	TSG101	MNT		FLNA	TBK1	SET	SET	NOS1	CYLD	SYNJ1	NDUFS2
PDS5B	USF1	FYN	EEF1A2	TLE4	GLI3	SUMO3	MED24		MEF2C	KAT2A	ARL2	ARL2	FHL2	DERL1	KRT1	NCAPH
POLK	HIRA	SEC13	SIRT1	NUP98	PRMT1	KIF4	BCL2		PABPC4	NUP98	TRA2B	TRA2B	XPO5	LBR	SPNB2	GOSR1
NGLY1	DDX20	E2F1	MBTD1	MEOX2	TAF15	DCTN4	SYNCRIP		STK38	ATF7IP	TBCD	TBCD	RPS2	HIST3H3	IGF2BP1	VPS28
RPS24	NR5A2	CRY1	ATM	CAMK2D	MAP3K2	HAND1	CSRP2BP		PPP1R10	SMARCD3	KPNA6	KPNA6	RBPJ	PPP2CA	RPL7	CDK7
DTL	KPNA6	KPNA3	CDK4	PSMC3	ITCH	MITF	SETDB1		RNH1	TET1	PTK2B	PTK2B	SSBP4	CAPN2	USP9X	SGTA
SHPRH	TFDP2	MBD2	HSPA4	SHOC2	FMR1	RAN	BRCA2		RPL12	MEF2C	SETX	SETX	CHEK2	NCSTN	RPS5	FLOT1
LUC7L3	MAFB	PRKACB	MLLT10	PPP2R5A	CCNG1	MEIS2	HNRNPUL2		RPL7A	SIAH2	MCM7	MCM7	TADA3	KIT	MOV10	EFNA1
SRP72	NCOA6	WWP2	CREBBP	POLD1	ZFP110	SRF	H2AFZ		RPL27A	CCND3	EIF3F	HNRNPUL1	YWHAQ	DNAJB11	MSH2	RPL15
SND1	PSMC5	PABPC4	MITF	PDZK1	SP3	RUNX2	IRF8		RPL10	MTOR	HNRNPUL1	EIF3F	BARX1	DNAJC10	SUPT16H	MOGS
[truncated: 945 more rows]
