# Supplementary material for: Rechecking the Centrality-Lethality Rule in the Scope of Protein Subcellular Localization Interaction Networks
Source: PLoS One. 2015 Jun 26;10(6):e0130743. doi: 10.1371/journal.pone.0130743 (PMC4482623; doi:10.1371/journal.pone.0130743)
Supplement: S5 Table — (XLS) [file pone.0130743.s009.xls]

## Sheet: Top 1%
The true essential proteins in the top 1% of proteins ranked by LSED-XC methods and XC methods in Drosophila melanogaster.
The proteins are ranked in the descending order based on their Localization-specific Centrality Scores and centrality scores computed by LSED-XC methods and XC methods.
Each column lists the top 1% percentage of proteins ranked by each method.
Highlighted proteins are ture essential proteins
LSED_DC	LSED_IC	LSED_EC	LSED_SC	LSED_BC	LSED_CC	LSED_NC	LSED_ION		DC	IC	EC	SC	BC	CC	NC	ION
TAB2	TAB2	MED17	MED17	TAB2	TAB2	MED14	CG10754		TAB2	TAB2	ANNX	ANNX	CG12470	TAB2	CG2064	CG10754
BAP60	BAP60	MED14	MED14	P53	BAP60	MED17	CG4364		CG12470	IRD5	SH3BETA	SH3BETA	CG9986	CG12470	ANNX	CG4364
P53	MOR	BAP60	BAP60	BAP60	MOR	MOR	CG16941		IRD5	IAP2	CG10638	CG10638	P53	IAP2	SH3BETA	CG2263
MOR	MED15	MED18	MED18	CI	CTBP	MED18	NOI		IAP2	CG12470	CRC	CRC	CI	IRD5	WAL	CG5706
MED17	MED17	CG7185	CG7185	CTBP	SNR1	CG7185	CG5033		CG9986	PGRP-LE	CHD64	CHD64	TAB2	BAP60	CG4169	CG16941
MED15	SNR1	MOR	MOR	CRN	PUF68	MED6	CG8801		P53	ALD	REGUCALCIN	AWD	MER	PGRP-LE	MEC2	RPL24-LIKE
MED14	MED14	MED11	MED11	CG11164	CI	MED11	CG6712		PGRP-LE	TAK1	AWD	REGUCALCIN	CG11164	RPS27A	CG33303	IP259
CG7185	BRM	MED6	MED6	PUF68	CG7386	BAP60	L(1)G0020		CI	BAP60	NLP	NLP	BAP60	TAK1	CG10638	RBM13
CI	CG7185	MED15	MED15	CG7386	RUX	MED7	HIS2B:CG17949		ALD	KEY	DF31	DF31	RPS27A	IMD	CA-P60A	EIF6
MED4	MED4	MED7	MED7	NAP1	TBPH	MED30	CG2807		MER	IMD	CG2064	CG2064	HLH4C	RPS3	AWD	HIS2B:CG17949
SNR1	REL	MED30	MED30	HLH4C	SINAH	MED23	L(1)10BB		BAP60	CG2064	ENO	ENO	IAP2	KEY	CG12262	EIF3-S8
MED18	MED18	MED4	MED4	SNR1	E2F2	MED15	CG9667		TAK1	MOE	PRX2540-2	PRX2540-2	IRD5	MER	DF31	CG5033
BRM	MED8	MED8	MED8	UBX	REL	MED8	HIS2AV		MOE	P53	NACALPHA	CG4169	PTC	HLH4C	NLP	CG8801
CG7386	CG11164	CDK8	CDK8	DL	CG11164	IX	CG8939		PTC	ANNX	CG4169	NACALPHA	ALD	CG2865	PRX2540-2	EIF3-S10
CRN	P53	MED23	MED23	LWR	LWR	MED27	PIT		CG11164	CA-P60A	MOE	MOE	RPS3	ALD	REGUCALCIN	HIS2AV
REL	MED6	MED27	MED27	TTK	EWG	MED16	CG6015		CG2064	HLH4C	PDI	PDI	MOE	CHD64	CG7998	CG6712
CTBP	CG7386	IX	IX	E2F2	BCD	MED20	CG11985		KEY	MER	CG7998	CA-P60A	CG15631	CG9986	CG6370	SME
MED8	MED11	MED10	MED10	RPS3	ADA2B	CDK8	CG6197		IMD	DF31	CA-P60A	CG7998	NIMC1	SOL	CRC	MCM2
MED6	CTBP	MED16	MED16	CG7757	CENG1A	MED4	MCM2		ANNX	CG11164	SCU	CG33303	TRAF-LIKE	CG11164	CHD64	L(1)G0020
MED11	CI	MED20	MED20	CG15436	CG8301	MED10	TANGO4		HLH4C	CHD64	CG33303	SCU	CG17666	CG17050	SUCB	CG12325
KEY	MED7	BRM	BRM	CG15356	PHDP	BRM	CG4849		CG17666	REL	CG6084	CG6084	PGRP-LE	CG11138	MRP	INT6
MED7	MED30	PSI	PSI	SU(H)	NAP1	PSI	CG13298		CA-P60A	CI	PHGPX	PHGPX	CG8965	CG15109	ENO	CG9667
CG11164	CDK8	SKD	SKD	TBPH	BRM	SKD	DRE4		DF31	CRC	WAL	WAL	DL	P53	MOE	EIF-3P40
MED30	RUX	SNR1	SNR1	EWG	MED15	CG11750	SSRP		CHD64	CG17666	INOS	CG12262	CG2199	TWDLE	RPT1	NS2
NAP1	HLH4C	CG11750	CG11750	CG14216	TOY	CG8801	MCM5		REL	CG9986	CG12262	INOS	ATL	REL	PHGPX	CG8939
CDK8	MED10	SSDP	SSDP	TOY	ES2	DIK	CG14641		AWD	BG4	CG6776	FKBP13	CG4617	CG33017	OST48	L(1)10BB
MED20	RPA2	CCTGAMMA	MED31	HSC70-4	TTK	CG8939	CG32344		CRC	CG4169	FKBP13	CG6776	CG2865	CI	PDI	PIT
LWR	MED20	TCP-1ZETA	BAP55	SINAH	UBX	CHRAC-14	CG3436		BG4	AWD	SMT3	CG6370	CG13458	BG4	FKBP13	CG8064
MED23	DAP	MED31	MED24	MOR	MED8	CG10414	L(2)37CB		NIMC1	PTC	UCH	SMT3	SOL	CG11486	TCP-1ZETA	LSM7
MED10	MED23	CG4169	MED25	CYCB	NOI	PCAF	CDC45L		CG4169	WAL	CG6370	UCH	SNR1	CG15631	CCTGAMMA	DRE4
RUX	MED27	L(1)G0156	E(Y)3	CG8801	CYCE	PRP8	CG9344		CG15631	SH3BETA	GP93	MEC2	SINAH	EF2B	SC2	RFC4
HLH4C	IX	CG8258	CG15356	RUX	HLH4C	D12	CSN5		WAL	CG15631	MEC2	GP93	CG6459	SINAH	CG1444	CG2807
SPN-A	MED16	PROS45	MED22	CYCE	CG2926	CG6015	CG3542		SH3BETA	REGUCALCIN	CCTGAMMA	CCTGAMMA	TWDLE	BETATUB56D	L(1)G0156	CG5642
MED27	C15	BAP55	DALAO	ADA2B	MED14	SSDP	MCM6		REGUCALCIN	SUCB	CIB	CIB	EF1ALPHA48D	TRAF-LIKE	CHC	CG6015
MED16	E2F2	CG12264	MED28	MRE11	SPN-A	SPT6	CG2021		RPS27A	CHC	CG2862	CG2862	CG14425	CG17666	CG6776	CRN
IX	LWR	TCP-1ETA	CG32685	C15	RPA2	BX42	CRN		SUCB	ENO	CG2852	CG2852	CG10263	DF31	UCH	CG6197
RPA2	SPN-A	CG12262	BAP170	RPA2	CACTIN	RRP4	CG6610		TRAF-LIKE	NIMC1	CG14715	SUCB	RAP2L	ENO	GPDH	CDSA
E2F2	PSI	PP2A-29B	CG3689	CG17568	DAP	CRN	CSN3		CHC	RPT1	TCP-1ZETA	TCP-1ZETA	CG15109	MOE	INOS	RPL8
DAP	EWG	CG5525	Z	KAP-ALPHA3	MED4	L(1)10BB	ISWI		RPT1	CCTGAMMA	CG16817	CG14715	BETATUB56D	DL	CG2862	CG3511
C15	NAP1	SYB	TBPH	RPD3	C15	ATAC1	SPT6		CG33303	CG7998	L(1)G0156	L(1)G0156	CYCK	CG4617	GP93	CCT5
UBX	CENG1A	SYX7	TAB2	REL	CG17568	MBD-R2	NNP-1		SC2	RPS27A	SUCB	CG16817	STY	CYCG	CG2852	SSRP
DL	TTK	CG1599	KTO	LID	LID	KU80	CSN7		ENO	CG33303	TER94	TER94	CG5792	TBPH	NACALPHA	TANGO7
RPD3	PUF68	MED24	ERR	SPN-A	CG7757	PIT	CSL4		CG13458	SC2	SCF	CHC	CG17050	EF1ALPHA48D	CG14715	SMF
PSI	ADA2B	MED25	TAF4	BIP2	MED17	CG4849	ABS		CCTGAMMA	CG10638	CHC	SCF	CG11327	CG8128	ADH	NOI
EWG	SKD	SYX8	TAF5	CG8159	CG9797	RPD3	CG4119		CG7998	CG12262	MRP	MRP	CG11486	AWD	CYP12D1-P	CG2469
TTK	UBX	SYX16	P53	KEY	CYCA	CG9667	SPN-A		CG10638	L(1)G0156	FAX	HOP	CG7386	CYCK	ALD	MAGO
PUF68	CG7757	SYX1A	CYCE	CG9797	ZF30C	MED31	SSB-C31A		CG8965	RPS3	AKAP200	AKAP200	CG8128	CRC	CIB	CG11985
CG7757	CDK5	SYX13	RUX	CG8301	CDK5	DIS3	CSN6		CYCK	TRAF-LIKE	HOP	CG8258	CTBP	PTC	CG8258	CKIIALPHA
DIK	SINAH	SYX5	TAF1	GRO	CG7185	MTR3	NUP62		CG12262	CG13458	CG8258	FAX	CYCG	CHC	SMT3	CG7033
SINAH	E(Y)3	SNAP25	RBF	MED4	CG15436	RRP6	SPT5		RPS3	MEC2	FK506-BP2	CYP12D1-P	ARU	SYX16	CG6084	NAT1
CG15436	CYCA	E(Y)3	TAF8	POLO	MED18	CSL4	CG6066		MRP	MRP	CYP12D1-P	FK506-BP2	CG9083	EWG	CNX99A	CG10306
CG14216	TBPH	T-CP1	KEY	MAD	GRP	RRP42	BAP60		CG8128	CYCG	MUS209	CG1444	TBPH	CG5009	BAP60	EIF-2BETA
CG15356	BCD	CG15356	ADA2B	PHDP	CG14216	NLP	ATMS		CYCG	CYCK	CG1444	MUS209	CRN	ARU	BOCA	CG7456
MAD	DIK	ATPSYN-GAMMA	EXD	SIP1	BAP55	HCF	RRP42		SNR1	CG8128	RPT1	RPT1	AWD	CG14425	MED14	CG3731
ADA2B	CYCD	MED22	E2F2	MED15	ESG	SKI6	ORC2		PDI	PDI	CG8036	CG8036	CG13510	CG13458	RAB5	RPN1
SKD	ECR	CG7033	ES2	BCD	MAD	CG6197	ES2		MEC2	CG6370	OST48	OST48	ACT5C	HSC70-4	MED17	CG2691
E(Y)3	LID	RPT4	CYCD	MOB2	PHYL	L(1)G0020	RPS3		L(1)G0156	TCP-1ZETA	CG9894	MPCP	CG11138	REV7	SCU	RPN11
TOY	CG8301	RFABG	CYCA	PEN	DLL	CRC	L(1)G0004		CG10263	TER94	MPCP	CG9894	EF2B	CRN	PROS35	CG13298
CRC	PHDP	TER94	HLH4C	CENG1A	MED7	E(Y)3	PARP		NACALPHA	NLP	SC2	SC2	CG32016	CA-P60A	PROS28.1	CG1234
CENG1A	DL	IRD5	MAD	PMS2	PZG	REL	PELO		CG6370	PRX2540-2	CNX99A	CNX99A	ODA	HSP70AA	CG7185	CG8142
GRO	CYCE	DALAO	SMOX	CRC	MED10	NC2BETA	HYX		CG2199	NACALPHA	ALD	ALD	DF31	ODA	TM2	VIAF
LID	RPD3	NPLP2	AKIRIN	ES2	PSI	IRBP	RRP6		TER94	SCU	PP2A-29B	PP2A-29B	SYX16	NIMC1	HOP	RFC3
TBPH	TOY	FER2LCH	HSF	NOI	BIP2	SNR1	HIS4:CG31611		TCP-1ZETA	CG10263	PORIN	RAB5	EWG	SCU	CG3008	CG12264
CDC2	CG15436	ALD	CI	ASF1	STC	CG32344	HIS4R		NLP	CG2865	RAB5	PORIN	SGT	NACALPHA	SCP1	AATS-ILE
HSC70-4	MAD	CATHD	EXP6	CACTIN	E(Y)3	LID	HIS2B:CG33868		CG2865	OST48	CG11267	TAPDELTA	14-3-3ZETA	CG8965	MED18	AATS-GLN
SU(H)	HCF	WAL	GRP	WEK	ARET	CG4119	MSH6		PRX2540-2	PGRP-LC	TAPDELTA	CG11267	CG33017	CG10263	MOR	CG5525
CYCE	SSDP	SYX18	ARM	CKIIBETA	CG10267	BAP55	RPIII128		CG5792	SNR1	KR-H2	KR-H2	IMD	CG9331	KR-H2	CG1671
CYCA	TAF4	ATPSYN-CF6	CG10694	SCE	MED30	WDS	CG11583		SINAH	CG8965	RHOGDI	RHOGDI	MTS	SNR1	PROSALPHA7	RPT1
ECR	KEY	FER1HCH	CYCJ	NUP358	ERR	DALAO	DIM1		OST48	TWDLE	TRX-2	TRX-2	FER1HCH	CG7386	RPN1	MCM5
CDK5	CG14216	CCT5	CG3542	DAP	EXD	KEY	DNAPOL-ALPHA60		PGRP-LC	SOL	CG12264	CG12264	CRC	E2F2	MPCP	CG4849
HCF	CACTIN	CG4692	ESG	EXD	RAD23	CG3815	RPII18		CG4617	CG4617	CHIC	CHIC	CG5009	RASSF8	EBI	RPN2
PCAF	PCAF	OSCP	NURF-38	GNF1	CDK8	MED24	CG5380		BOCA	CG6084	CG4598	CG4598	CKIIBETA	PGRP-LC	PP2A-29B	RPN7
POLO	BIP2	ARGK	CG7757	TOU	MED6	CG15220	ZPR1		TWDLE	CG5792	FIM	RANBP9	HSC70-4	ANNX	MED11	RPN9
CYCB	CG17568	TSF1	L(1)G0004	MOE	MED11	MED25	SSL1		SCU	CG2199	RANBP9	FIM	E2F2	DX	DSH	PRP38
CG8801	CG9797	HEL25E	HLH54F	CG2926	GRAU	NOP56	CG16817		SOL	PORIN	EIF-5A	IMPL3	CHC	CG5792	MED7	PROSBETA3
CG8939	PHYL	MED28	TUP	CG4328	CG4328	RPT3	XPAC		ATL	CDK4	ENDOGI	EIF-5A	CHD64	MTS	PROS29	TANGO4
NC2BETA	TAF5	KEY	CYCC	CG4849	CG34422	CG15356	MRE11		CDK4	GP93	IMPL3	ENDOGI	CHER	REGUCALCIN	PROSBETA3	RPN6
CHRAC-14	CYCH	ATPSYN-B	DYS	PHYL	MED23	SCF	DNAPOL-ALPHA180		SMT3	PHGPX	EEF1DELTA	KAP-ALPHA3	VSX2	HALE	RPT3	PROSALPHA5
NLP	SU(H)	L(1)G0230	DL	SOD	MED27	NAP1	MYS45A		CG6084	CG16817	KAP-ALPHA3	EEF1DELTA	CG8368	TER94	ARGK	RPN5
KU80	GRP	SYX4	CG15800	ECR	TAF4	TAF4	MEI-9		PHGPX	CG8258	GFAT2	GFAT2	TAK1	CG8368	PROS45	RPS13

## Sheet: Top 5%
The true essential proteins in the top 5% of proteins ranked by LSED-XC methods and XC methods in Drosophila melanogaster.
The proteins are ranked in the descending order based on their Localization-specific Centrality Scores and centrality scores computed by LSED-XC methods and XC methods.
Each column lists the top 5% percentage of proteins ranked by each method.
Highlighted proteins are ture essential proteins
LSED_DC	LSED_IC	LSED_EC	LSED_SC	LSED_BC	LSED_CC	LSED_NC	LSED_ION		DC	IC	EC	SC	BC	CC	NC	ION
TAB2	TAB2	MED17	MED17	TAB2	TAB2	MED14	CG10754		TAB2	TAB2	ANNX	ANNX	CG12470	TAB2	CG2064	CG10754
BAP60	BAP60	MED14	MED14	P53	BAP60	MED17	CG4364		CG12470	IRD5	SH3BETA	SH3BETA	CG9986	CG12470	ANNX	CG4364
P53	MOR	BAP60	BAP60	BAP60	MOR	MOR	CG16941		IRD5	IAP2	CG10638	CG10638	P53	IAP2	SH3BETA	CG2263
MOR	MED15	MED18	MED18	CI	CTBP	MED18	NOI		IAP2	CG12470	CRC	CRC	CI	IRD5	WAL	CG5706
MED17	MED17	CG7185	CG7185	CTBP	SNR1	CG7185	CG5033		CG9986	PGRP-LE	CHD64	CHD64	TAB2	BAP60	CG4169	CG16941
MED15	SNR1	MOR	MOR	CRN	PUF68	MED6	CG8801		P53	ALD	REGUCALCIN	AWD	MER	PGRP-LE	MEC2	RPL24-LIKE
MED14	MED14	MED11	MED11	CG11164	CI	MED11	CG6712		PGRP-LE	TAK1	AWD	REGUCALCIN	CG11164	RPS27A	CG33303	IP259
CG7185	BRM	MED6	MED6	PUF68	CG7386	BAP60	L(1)G0020		CI	BAP60	NLP	NLP	BAP60	TAK1	CG10638	RBM13
CI	CG7185	MED15	MED15	CG7386	RUX	MED7	HIS2B:CG17949		ALD	KEY	DF31	DF31	RPS27A	IMD	CA-P60A	EIF6
MED4	MED4	MED7	MED7	NAP1	TBPH	MED30	CG2807		MER	IMD	CG2064	CG2064	HLH4C	RPS3	AWD	HIS2B:CG17949
SNR1	REL	MED30	MED30	HLH4C	SINAH	MED23	L(1)10BB		BAP60	CG2064	ENO	ENO	IAP2	KEY	CG12262	EIF3-S8
MED18	MED18	MED4	MED4	SNR1	E2F2	MED15	CG9667		TAK1	MOE	PRX2540-2	PRX2540-2	IRD5	MER	DF31	CG5033
BRM	MED8	MED8	MED8	UBX	REL	MED8	HIS2AV		MOE	P53	NACALPHA	CG4169	PTC	HLH4C	NLP	CG8801
CG7386	CG11164	CDK8	CDK8	DL	CG11164	IX	CG8939		PTC	ANNX	CG4169	NACALPHA	ALD	CG2865	PRX2540-2	EIF3-S10
CRN	P53	MED23	MED23	LWR	LWR	MED27	PIT		CG11164	CA-P60A	MOE	MOE	RPS3	ALD	REGUCALCIN	HIS2AV
REL	MED6	MED27	MED27	TTK	EWG	MED16	CG6015		CG2064	HLH4C	PDI	PDI	MOE	CHD64	CG7998	CG6712
CTBP	CG7386	IX	IX	E2F2	BCD	MED20	CG11985		KEY	MER	CG7998	CA-P60A	CG15631	CG9986	CG6370	SME
MED8	MED11	MED10	MED10	RPS3	ADA2B	CDK8	CG6197		IMD	DF31	CA-P60A	CG7998	NIMC1	SOL	CRC	MCM2
MED6	CTBP	MED16	MED16	CG7757	CENG1A	MED4	MCM2		ANNX	CG11164	SCU	CG33303	TRAF-LIKE	CG11164	CHD64	L(1)G0020
MED11	CI	MED20	MED20	CG15436	CG8301	MED10	TANGO4		HLH4C	CHD64	CG33303	SCU	CG17666	CG17050	SUCB	CG12325
KEY	MED7	BRM	BRM	CG15356	PHDP	BRM	CG4849		CG17666	REL	CG6084	CG6084	PGRP-LE	CG11138	MRP	INT6
MED7	MED30	PSI	PSI	SU(H)	NAP1	PSI	CG13298		CA-P60A	CI	PHGPX	PHGPX	CG8965	CG15109	ENO	CG9667
CG11164	CDK8	SKD	SKD	TBPH	BRM	SKD	DRE4		DF31	CRC	WAL	WAL	DL	P53	MOE	EIF-3P40
MED30	RUX	SNR1	SNR1	EWG	MED15	CG11750	SSRP		CHD64	CG17666	INOS	CG12262	CG2199	TWDLE	RPT1	NS2
NAP1	HLH4C	CG11750	CG11750	CG14216	TOY	CG8801	MCM5		REL	CG9986	CG12262	INOS	ATL	REL	PHGPX	CG8939
CDK8	MED10	SSDP	SSDP	TOY	ES2	DIK	CG14641		AWD	BG4	CG6776	FKBP13	CG4617	CG33017	OST48	L(1)10BB
MED20	RPA2	CCTGAMMA	MED31	HSC70-4	TTK	CG8939	CG32344		CRC	CG4169	FKBP13	CG6776	CG2865	CI	PDI	PIT
LWR	MED20	TCP-1ZETA	BAP55	SINAH	UBX	CHRAC-14	CG3436		BG4	AWD	SMT3	CG6370	CG13458	BG4	FKBP13	CG8064
MED23	DAP	MED31	MED24	MOR	MED8	CG10414	L(2)37CB		NIMC1	PTC	UCH	SMT3	SOL	CG11486	TCP-1ZETA	LSM7
MED10	MED23	CG4169	MED25	CYCB	NOI	PCAF	CDC45L		CG4169	WAL	CG6370	UCH	SNR1	CG15631	CCTGAMMA	DRE4
RUX	MED27	L(1)G0156	E(Y)3	CG8801	CYCE	PRP8	CG9344		CG15631	SH3BETA	GP93	MEC2	SINAH	EF2B	SC2	RFC4
HLH4C	IX	CG8258	CG15356	RUX	HLH4C	D12	CSN5		WAL	CG15631	MEC2	GP93	CG6459	SINAH	CG1444	CG2807
SPN-A	MED16	PROS45	MED22	CYCE	CG2926	CG6015	CG3542		SH3BETA	REGUCALCIN	CCTGAMMA	CCTGAMMA	TWDLE	BETATUB56D	L(1)G0156	CG5642
MED27	C15	BAP55	DALAO	ADA2B	MED14	SSDP	MCM6		REGUCALCIN	SUCB	CIB	CIB	EF1ALPHA48D	TRAF-LIKE	CHC	CG6015
MED16	E2F2	CG12264	MED28	MRE11	SPN-A	SPT6	CG2021		RPS27A	CHC	CG2862	CG2862	CG14425	CG17666	CG6776	CRN
IX	LWR	TCP-1ETA	CG32685	C15	RPA2	BX42	CRN		SUCB	ENO	CG2852	CG2852	CG10263	DF31	UCH	CG6197
RPA2	SPN-A	CG12262	BAP170	RPA2	CACTIN	RRP4	CG6610		TRAF-LIKE	NIMC1	CG14715	SUCB	RAP2L	ENO	GPDH	CDSA
E2F2	PSI	PP2A-29B	CG3689	CG17568	DAP	CRN	CSN3		CHC	RPT1	TCP-1ZETA	TCP-1ZETA	CG15109	MOE	INOS	RPL8
DAP	EWG	CG5525	Z	KAP-ALPHA3	MED4	L(1)10BB	ISWI		RPT1	CCTGAMMA	CG16817	CG14715	BETATUB56D	DL	CG2862	CG3511
C15	NAP1	SYB	TBPH	RPD3	C15	ATAC1	SPT6		CG33303	CG7998	L(1)G0156	L(1)G0156	CYCK	CG4617	GP93	CCT5
UBX	CENG1A	SYX7	TAB2	REL	CG17568	MBD-R2	NNP-1		SC2	RPS27A	SUCB	CG16817	STY	CYCG	CG2852	SSRP
DL	TTK	CG1599	KTO	LID	LID	KU80	CSN7		ENO	CG33303	TER94	TER94	CG5792	TBPH	NACALPHA	TANGO7
RPD3	PUF68	MED24	ERR	SPN-A	CG7757	PIT	CSL4		CG13458	SC2	SCF	CHC	CG17050	EF1ALPHA48D	CG14715	SMF
PSI	ADA2B	MED25	TAF4	BIP2	MED17	CG4849	ABS		CCTGAMMA	CG10638	CHC	SCF	CG11327	CG8128	ADH	NOI
EWG	SKD	SYX8	TAF5	CG8159	CG9797	RPD3	CG4119		CG7998	CG12262	MRP	MRP	CG11486	AWD	CYP12D1-P	CG2469
TTK	UBX	SYX16	P53	KEY	CYCA	CG9667	SPN-A		CG10638	L(1)G0156	FAX	HOP	CG7386	CYCK	ALD	MAGO
PUF68	CG7757	SYX1A	CYCE	CG9797	ZF30C	MED31	SSB-C31A		CG8965	RPS3	AKAP200	AKAP200	CG8128	CRC	CIB	CG11985
CG7757	CDK5	SYX13	RUX	CG8301	CDK5	DIS3	CSN6		CYCK	TRAF-LIKE	HOP	CG8258	CTBP	PTC	CG8258	CKIIALPHA
DIK	SINAH	SYX5	TAF1	GRO	CG7185	MTR3	NUP62		CG12262	CG13458	CG8258	FAX	CYCG	CHC	SMT3	CG7033
SINAH	E(Y)3	SNAP25	RBF	MED4	CG15436	RRP6	SPT5		RPS3	MEC2	FK506-BP2	CYP12D1-P	ARU	SYX16	CG6084	NAT1
CG15436	CYCA	E(Y)3	TAF8	POLO	MED18	CSL4	CG6066		MRP	MRP	CYP12D1-P	FK506-BP2	CG9083	EWG	CNX99A	CG10306
CG14216	TBPH	T-CP1	KEY	MAD	GRP	RRP42	BAP60		CG8128	CYCG	MUS209	CG1444	TBPH	CG5009	BAP60	EIF-2BETA
CG15356	BCD	CG15356	ADA2B	PHDP	CG14216	NLP	ATMS		CYCG	CYCK	CG1444	MUS209	CRN	ARU	BOCA	CG7456
MAD	DIK	ATPSYN-GAMMA	EXD	SIP1	BAP55	HCF	RRP42		SNR1	CG8128	RPT1	RPT1	AWD	CG14425	MED14	CG3731
ADA2B	CYCD	MED22	E2F2	MED15	ESG	SKI6	ORC2		PDI	PDI	CG8036	CG8036	CG13510	CG13458	RAB5	RPN1
SKD	ECR	CG7033	ES2	BCD	MAD	CG6197	ES2		MEC2	CG6370	OST48	OST48	ACT5C	HSC70-4	MED17	CG2691
E(Y)3	LID	RPT4	CYCD	MOB2	PHYL	L(1)G0020	RPS3		L(1)G0156	TCP-1ZETA	CG9894	MPCP	CG11138	REV7	SCU	RPN11
TOY	CG8301	RFABG	CYCA	PEN	DLL	CRC	L(1)G0004		CG10263	TER94	MPCP	CG9894	EF2B	CRN	PROS35	CG13298
CRC	PHDP	TER94	HLH4C	CENG1A	MED7	E(Y)3	PARP		NACALPHA	NLP	SC2	SC2	CG32016	CA-P60A	PROS28.1	CG1234
CENG1A	DL	IRD5	MAD	PMS2	PZG	REL	PELO		CG6370	PRX2540-2	CNX99A	CNX99A	ODA	HSP70AA	CG7185	CG8142
GRO	CYCE	DALAO	SMOX	CRC	MED10	NC2BETA	HYX		CG2199	NACALPHA	ALD	ALD	DF31	ODA	TM2	VIAF
LID	RPD3	NPLP2	AKIRIN	ES2	PSI	IRBP	RRP6		TER94	SCU	PP2A-29B	PP2A-29B	SYX16	NIMC1	HOP	RFC3
TBPH	TOY	FER2LCH	HSF	NOI	BIP2	SNR1	HIS4:CG31611		TCP-1ZETA	CG10263	PORIN	RAB5	EWG	SCU	CG3008	CG12264
CDC2	CG15436	ALD	CI	ASF1	STC	CG32344	HIS4R		NLP	CG2865	RAB5	PORIN	SGT	NACALPHA	SCP1	AATS-ILE
HSC70-4	MAD	CATHD	EXP6	CACTIN	E(Y)3	LID	HIS2B:CG33868		CG2865	OST48	CG11267	TAPDELTA	14-3-3ZETA	CG8965	MED18	AATS-GLN
SU(H)	HCF	WAL	GRP	WEK	ARET	CG4119	MSH6		PRX2540-2	PGRP-LC	TAPDELTA	CG11267	CG33017	CG10263	MOR	CG5525
CYCE	SSDP	SYX18	ARM	CKIIBETA	CG10267	BAP55	RPIII128		CG5792	SNR1	KR-H2	KR-H2	IMD	CG9331	KR-H2	CG1671
CYCA	TAF4	ATPSYN-CF6	CG10694	SCE	MED30	WDS	CG11583		SINAH	CG8965	RHOGDI	RHOGDI	MTS	SNR1	PROSALPHA7	RPT1
ECR	KEY	FER1HCH	CYCJ	NUP358	ERR	DALAO	DIM1		OST48	TWDLE	TRX-2	TRX-2	FER1HCH	CG7386	RPN1	MCM5
CDK5	CG14216	CCT5	CG3542	DAP	EXD	KEY	DNAPOL-ALPHA60		PGRP-LC	SOL	CG12264	CG12264	CRC	E2F2	MPCP	CG4849
HCF	CACTIN	CG4692	ESG	EXD	RAD23	CG3815	RPII18		CG4617	CG4617	CHIC	CHIC	CG5009	RASSF8	EBI	RPN2
PCAF	PCAF	OSCP	NURF-38	GNF1	CDK8	MED24	CG5380		BOCA	CG6084	CG4598	CG4598	CKIIBETA	PGRP-LC	PP2A-29B	RPN7
POLO	BIP2	ARGK	CG7757	TOU	MED6	CG15220	ZPR1		TWDLE	CG5792	FIM	RANBP9	HSC70-4	ANNX	MED11	RPN9
CYCB	CG17568	TSF1	L(1)G0004	MOE	MED11	MED25	SSL1		SCU	CG2199	RANBP9	FIM	E2F2	DX	DSH	PRP38
CG8801	CG9797	HEL25E	HLH54F	CG2926	GRAU	NOP56	CG16817		SOL	PORIN	EIF-5A	IMPL3	CHC	CG5792	MED7	PROSBETA3
CG8939	PHYL	MED28	TUP	CG4328	CG4328	RPT3	XPAC		ATL	CDK4	ENDOGI	EIF-5A	CHD64	MTS	PROS29	TANGO4
NC2BETA	TAF5	KEY	CYCC	CG4849	CG34422	CG15356	MRE11		CDK4	GP93	IMPL3	ENDOGI	CHER	REGUCALCIN	PROSBETA3	RPN6
CHRAC-14	CYCH	ATPSYN-B	DYS	PHYL	MED23	SCF	DNAPOL-ALPHA180		SMT3	PHGPX	EEF1DELTA	KAP-ALPHA3	VSX2	HALE	RPT3	PROSALPHA5
NLP	SU(H)	L(1)G0230	DL	SOD	MED27	NAP1	MYS45A		CG6084	CG16817	KAP-ALPHA3	EEF1DELTA	CG8368	TER94	ARGK	RPN5
KU80	GRP	SYX4	CG15800	ECR	TAF4	TAF4	MEI-9		PHGPX	CG8258	GFAT2	GFAT2	TAK1	CG8368	PROS45	RPS13
CYCD	CG13900	CG1516	ZEN	ALD	NURF-38	GNF1	DOD		CG7386	SMT3	SKAP	SKAP	SEC5	CG2199	PROS26	AATS-ASN
PHDP	CG2926	SUCB	LID	ALIEN	EXP6	P53	MED7		PORIN	PP2A-29B	TCP-1ETA	SEC61ALPHA	SLMB	CG3225	IMPL3	SEC61ALPHA
TAF4	CYCJ	CG32685	RPB10	MLH1	HCF	CG16817	DNAPOL-ALPHA50		CG8258	CG11138	SEC61ALPHA	TCP-1ETA	TER94	CG6459	MED6	AATS-PHE
BIP2	CRC	OBP56D	EYA	HP1B	CG18005	PDI	CG3605		CG16817	CNX99A	EB1	EB1	TOY	ATPSYN-BETA	PROSALPHA5	CG31357
PHYL	NLP	SPINDLY	ARP8	E(Y)3	CYCJ	NOP5	IRBP		GP93	SINAH	PI3K68D	PI3K68D	RASSF8	PHDP	CG12264	TCP-1ETA
BCD	KU80	LSP2	CSN3	TAF1	CG3815	SIN3A	FIB		STY	CG17050	GSTE6	GSTE6	CG14216	ATPALPHA	GFAT2	ATPSYN-GAMMA
CG8301	E5	AWD	MSH6	ZF30C	SIN3A	SPT3	CG7339		TM2	FAX	PGD	PGD	CG12985	HSP70BA	RANBP9	SURF6
MOE	CG11750	CHD64	CG3875	PZG	YKI	RPA2	JHI-1		CG6459	CG7386	PGLYM78	PGLYM78	PUF68	CG31211	PROSBETA2	SLH
PEN	TAF1	ATPSYN-D	NUP98	TAF4	SKD	MCM5	PONT		MUS209	EF2B	IRD5	NTF-2	RDX	RPL22	MLC2	TCP-1ZETA
CG4849	BAP55	MPCP	CG7379	CG3294	CG4849	ADA2B	TWS		SPN-A	CG1444	NTF-2	IRD5	CG4853	RCD5	TAPDELTA	CSN5
MRE11	SIN3A	TM2	CBP20	MSL-3	D19A	CDC2	CG7288		PP2A-29B	MPCP	CG17259	CG17259	CYCB	14-3-3ZETA	CG8036	CDC45L
IRBP	NC2BETA	SUN	SNAMA	GRAU	MED16	DPA	CG3689		MPCP	BOCA	SOD	ARF79F	PK17E	SH3BETA	PROSBETA7	YKT6
CG13900	GRO	YP3	MAT1	H	DIMM	ADH	CG11107		CNX99A	MUS209	ARF79F	CG1416	CG32772	MEP-1	TBP-1	CG14641
TAF5	SOD	UCH	CG32703	PROS45	ECR	MSL-3	CYCC		DL	TM2	CG1416	SOD	CPR72EA	ZASP66	CG34159	MCM6
BX42	ES2	CYP12D1-P	MBO	SKI6	SU(H)	MCM6	LWR		FER1HCH	BETATUB56D	IAP2	R	CG31211	TTK	PROSBETA1	CG8258
E5	CHRAC-14	OBP44A	MED9	BRM	IX	CG14641	RANBP9		CG1444	CG2852	YIP2	YIP2	ANNX	NLP	CG16817	GNF1
KAP-ALPHA3	CG3815	KARYBETA3	TFB1	SPT5	KAP-ALPHA3	CG3436	CBP20		E2F2	HALE	R	IAP2	HALE	PRX2540-2	CG11267	BETACOP
CACTIN	DIMM	PROS35	ACT5C	PROD	DALAO	CG5033	RAD50		CG17050	SPN-A	ATPSYN-GAMMA	ATPSYN-GAMMA	HSP23	CG12985	PROS25	SNF
SSDP	CUL-2	EFTUM	CG4901	CYCA	CYCD	SU(Z)12	RPB10		FAX	FK506-BP2	AATS-GLUPRO	AATS-GLUPRO	HSP67BA	CDK4	RPN2	APRT
CG8159	TAF6	BAP170	NUP358	KN	ASF1	PCL	SLU7		EF2B	E2F2	PROSALPHA1	CG10425	CG10032	FK506-BP2	MED23	U2A
CG10414	ASF1	CG3689	CG8301	NURF-38	Z	NNP-1	CG3909		HALE	CYP12D1-P	CG10425	PAST1	CDK4	CENG1A	AKAP200	NS1
CG9797	CG10414	PRM	TAF6	MOD(MDG4)	MED20	CG6712	RPA-70		GPDH	SEC61ALPHA	PAST1	PROSALPHA1	SKPA	CG13287	PTIP	RPN12
KN	BX42	HOP	REL	CDC2	TOU	CG8545	HIS2A:CG31618		CG11138	INOS	HEL25E	HEL25E	DX	MUS209	PROSBETA5	CG11857
SIP1	KAP-ALPHA3	PROSALPHA7	CG10267	ACT5C	SMOX	MSL-2	CG13097		SEC61ALPHA	REV7	TRXR-1	TRXR-1	RPL3	WAL	SEC61ALPHA	BLW
GNF1	KN	Z	CG4119	STC	CG8079	CG13349	CG13625		FK506-BP2	FKBP13	PROS45	RAB2	CG7757	SAK	MED30	CG8728
RPS3	MOE	ADH	D1	ATPALPHA	AKIRIN	ALD	MAGO		CG2852	KR-H2	HSC70CB	PROS45	CTP	BCD	SCF	TSU
SOD	CG4849	CG2852	CHI	HCF	TLL	SSB-C31A	SU(F)		SYX16	UCH	RAB2	HSC70CB	HOMER	RPT1	CG4598	RPS16
PDI	CG3294	PROS28.1	CENG1A	MAD2	DIK	CG7386	PRP18		VSX2	PROS45	KEY	CG2789	KLC	PUF68	RPT4	CHC
PMS2	IRBP	CG8036	H2.0	MED8	RPD3	RPA-70	HIRA		BETATUB56D	FER1HCH	CG2789	CG6453	SINA	CTBP	CG9894	CG6610
SIN3A	TRX-2	TBPH	ZPR1	RAD23	TAF6	CG9894	MUS210		PROS45	GPDH	CG6453	KEY	CA-P60A	SEC24	SYB	CG8891
CG14641	GRAU	MLC2	HLHM3	D19A	PCAF	MCM7	PSF1		KR-H2	CG6776	PGRP-LE	CG5854	KOI	CPR72EA	CG17331	RPA-70
ASF1	WEK	PEBIII	SISA	TFIIA-L	CG10654	MSL-1	TFIIEALPHA		RAP2L	CPR72EA	TAB2	PGRP-LE	RCD5	CG10638	FK506-BP2	CG9769
CYCH	CYCC	RPN11	BAB1	MRG15	CG3542	CCTGAMMA	SIP1		TBPH	CRN	CG5854	TAB2	TAF12	RDX	CDK8	SAN
TAF1	CG4673	CG3321	TRA	PSR	SA	TCP-1ZETA	CHRAC-16		FKBP13	SAK	TAK1	EF2B	CG9184	CCTGAMMA	RHOGDI	CG32344
CG17568	MBD-R2	L(2)06225	HMGZ	E5	OTE	TAF6	GNF1		REV7	KAP-ALPHA3	EF2B	TAK1	EPAC	CG7856	CG17259	RRP40
MAD2	ATAC1	MLC1	HEY	CHI	MOD(MDG4)	MES4	INO80		CYP12D1-P	TBPH	ATPSYN-BETA	ATPSYN-BETA	CG17568	CG6084	PORIN	CG6750
CG9027	CG9027	CG6370	BCD	CG10694	DSX	CHD64	TFIIA-S-2		CG14425	CIB	CG5174	KDELR	SPN-A	CG10032	MED27	FS(2)KET
CG16817	CG9894	TAB2	EWG	CDK5	KU80	AWD	MBO		CG9083	SYX16	KDELR	RAB1	CG34404	CG32016	AATS-GLUPRO	RPS26
WEK	MEI-S332	OBP99C	E(Y)1	FL(2)D	H	E(Z)	UGT		CRN	CG9083	RAB1	CG5174	ATPALPHA	SMT3	MED16	KDELR
CG6015	D19A	SCU	CG13900	NITO	CG10694	ESC	DPIT47		INOS	CG6459	GLT	GLT	HSP26	PRM	MUS209	TANGO9
CG4119	ZF30C	CG2789	CG11164	SIN3A	SLD5	PAV	ORC1		KAP-ALPHA3	MED15	IMD	PGK	FK506-BP2	CG4169	USNP	TPI
ES2	D12	CG14482	ECR	YKI	CSN3	TAF5	GKT		CG15109	CG3008	PGK	IMD	KEY	CG34404	PI3K68D	PROSALPHA7
PARP	CG4328	UP	RPD3	DIK	MBD-R2	NIPPED-A	RPT3		CIB	CG15109	BG4	BG4	MUS209	L(1)G0156	PROS26.4	LSM1
PRP8	PDI	OX	C15	MED17	BX42	NXF2	SLD5		UCH	R	REL	REL	GUS	CG9083	CG1416	RPS3
CUL-2	CG14641	KTO	NAP1	RRP4	DFD	CG4169	CG5728		CPR72EA	CG14715	CG3008	EFTUM	HRS	TEKTIN-A	MLC1	SPT6
CG3815	EXD	PROS29	CDC2	SO	CYCB3	DUP	U2A		SAK	TAPDELTA	EFTUM	CG3008	MOB2	HSP70BBB	ENDOGI	RPS20
SU(VAR)205	NOI	RPN6	PUF68	JRA	CG4673	TRX-2	SNF		CG6776	DL	CG8993	CG8993	BOCA	CG3081	TRX-2	CG7845
MBD-R2	CG13625	ATPSYN-BETA	CDK5	CG10981	CG13625	CG3542	CG8545		MED4	STY	CG1910	CG1910	NACALPHA	CG9027	SYX8	CG3436
CG2926	PARP	ERR	CTBP	MLP84B	PSR	MOE	CG7818		ACT5C	SKAP	GIE	GIE	HSP60	CG4853	MED8	CG3107
ATAC1	HEPH	WUPA	PHDP	MEI-S332	DOC1	PARP	HP1C		MED15	CG11486	BLW	SSRBETA	CG42369	KOI	CG13349	RPS8
CYCJ	SIP1	CG10664	CG3815	DOC1	KUK	CG1965	CDC6		R	CG9894	PROS28.1	BLW	POXM	CG3731	MED15	VHA26
TRX-2	PZG	TAF4	SIN3A	SU(VAR)205	MRG15	TAF8	SNR1		EWG	CG33017	SSRBETA	CG3523	REV7	PDI	SNAP24	PROSBETA7
CG11750	CHI	ACON	DIMM	PARP	CG13900	MED22	LBR		CG11486	CG2862	BOCA	BOCA	RAB6	CYCB	PROSALPHA1	AATS-MET
CG3294	CG15800	MUS209	LWR	HLH54F	CG6686	CG13298	CG5808		ARU	CG10032	DOD	PROS28.1	TTK	CACTIN	MOV34	PROSALPHA1
D12	PRP8	TAF5	CG9027	ERR	CG4119	CG2807	MAD2		CG3008	VSX2	CG3523	DOD	ATPSYN-BETA	CHER	IX	RPL27
CG10981	E(Y)1	EEF1DELTA	DAP	CG16817	RBF	CG6066	NUP214		CG14715	RAB5	FATP	FATP	DLC90F	PORIN	PGD	RPL4
MLH1	DFD	PORIN	DIK	CG14667	CG32685	CHRAC-16	DEK		CG11327	ATL	BETACOP	BETACOP	ZIP	ARI-2	CG12321	CG7430
MEI-S332	RAD23	SEC61ALPHA	SOD	NEOS	BSK	MOF	RPD3		SKPA	MED4	CG5525	CG5525	BCD	CG7998	SYX1A	CG11137
GRP	DYS	CYCE	MRG15	CG18764	HP1B	JIL-1	NOP56		CG10032	ADH	RPN1	RPN1	CG14815	ZORMIN	SEC22	CG31694
CKIIBETA	BRK	ARF79F	HSC70-4	CG6686	TAF5	TAB2	TFIIA-L		CG33017	ARGK	BOR	BOR	PMS2	CG7757	RPN11	SYX5
NUP358	CYCB3	P53	CYCB	BRK	CG3294	UCH	CG8858		SYB	ARU	PROS26.4	PROS26.4	CG32635	SUCB	MED20	UGT
PAN	NEOS	HSP83	JUPITER	MED14	NEOS	CG13900	CG3756		TAPDELTA	CG14425	HSP83	ATPALPHA	RPL22	PHYL	ACON	EIF-2ALPHA
ALD	CG6015	SSRBETA	RPS3	DOD	ODD	PROS35	TAF13		KLC	MLC2	PGRP-LC	HSP83	AGO	CG9572	CG17002	L(1)G0230
ATPALPHA	MED31	EB1	CG4673	CG9027	CG14667	ISWI	CG13900		ADH	EWG	ATPALPHA	PGRP-LC	ADA2B	RPL3	TER94	RPS18
NOI	CG6197	ACT79B	PAN	GRP	BRK	RUX	NOP5		PROSBETA3	PRM	CATHD	CATHD	FU	ESG	UP	SOD2
CHI	CG8159	OST48	NOI	N	H2.0	GEMININ	TAF5		CG9894	EF1ALPHA48D	GP210	GP210	CG9027	CG16817	CG2046	RPS3A
L(1)10BB	SPT3	RUX	HCF	TLL	NOC	TM2	CG17187		MLC2	CG7757	CP1	CP1	MUS304	CG2064	RPN9	RPL36A
PIT	MRG15	TAF1	PZG	PCAF	IRBP	MLC2	NXT1		ARGK	IMPL3	VPS4	VPS4	HIP-R	LWR	CG1599	AATS-HIS
CG6197	CG4119	RBF	RPA2	PDI	ACT5C	CG8258	CG8079		RAB5	ACT5C	PROS35	HMGD	ROLS	CG13510	SLH	CG3295
PSR	CRN	TAF8	SPN-A	PASHA	SINA	PROS29	MED31		CTBP	AKAP200	HMGD	ZNT63C	CACT	TM2	RPN7	CG8636
BAP55	BOCKSBEUTEL	ADA2B	E5	RPIII128	APT	CSN6	BX42		CG2862	MTS	ZNT63C	CG4729	CG3225	DAP	SYX5	CG8195
ALIEN	CDC2	PVR	MOE	TAF5	HOIP	SPN-A	PRP8		CG8368	DX	TCTP	PROS35	CG5642	AGO	SYX13	CSL4
HP1B	TOU	EXD	HEPH	CG10654	NUP214	CPB	NC2BETA		SKAP	PK17E	PROSBETA5	TCTP	RPS3A	P115	CG10425	DIP-C
E(Y)1	L(1)10BB	E2F2	CP190	KU80	CG8801	LWR	SBR		CG14216	PI3K68D	CG4729	PROSBETA5	BG4	HSP70BC	YIP2	UFD1-LIKE
SKI6	ESG	CG4769	CG34422	CG6688	TUP	TCP-1ETA	BIN1		CG7757	TRX-2	CG15098	CG15098	CG6084	HSP70BB	SKAP	CHMP1
RRP4	ALIEN	ES2	ARET	CG8079	BOCKSBEUTEL	ALIEN	CG10214		EF1ALPHA48D	CG9572	SURF4	SURF4	ZASP66	HSP70AB	RPN6	PONT
DIMM	HLH54F	FLN	CYCH	AKIRIN	CYCC	CSN7	SU(H)		MTS	CG11505	ATPSYN-CF6	VHA68-2	LWR	DREDD	MEMBRIN	RPS27
CG9894	CG16817	SURF4	SA	BX42	TAF1	BAP170	HPR1		PRM	PROSBETA3	VHA68-2	ATPSYN-CF6	SIP1	CKIIBETA	GSTE6	VTI1
TAF6	FD59A	CG33303	NEOS	ESG	CUL-2	CG11985	YL-1		CG5009	NTF-2	RPT4	CG14482	HSP70AA	AKAP200	YKT6	RPS23
GRAU	CG8079	CYCD	MOD(MDG4)	EMC	HSF	RANBP9	CG10418		CG11505	HOP	TBP-1	RPT4	SC2	CNN	CHIC	GOS28
EXD	FL(2)D	CYCA	E(R)	CG8939	HEPH	CG9344	MRG15		PK17E	CYCB	CG14482	TBP-1	CG9331	CG32369	PGLYM78	WIBG
ZF30C	WDS	RAB6	PCAF	CG10267	MEI-S332	L(1)G0156	TSU		DX	SKPA	SPINDLY	CG13220	MAD2	SC2	POMP	CG1416
STC	CG10654	HLH4C	CG4936	FTZ-F1	CG17801	MLC1	MATS		RASSF8	SOD	CG13220	SPINDLY	RPS26	RPL5	KDELR	RPS14A
NEOS	LIM3	IDGF4	MAP60	ART8	HRB27C	CG8036	EF1GAMMA		IMPL3	SCF	DROJ2	DROJ2	CNN	FAX	RAB2	OST48
L(1)G0020	BIN1	MAD	CRN	LIM1	NLP	PUF68	MED22		DSH	KLC	CG7033	CG1516	P115	CG11380	BET1	ZPR1
CG32344	NURF-38	SMOX	CHRO	APT	CYCH	TAF1	YTR		CG9572	RPN1	CG1516	OX	SEC24	CG13114	ARF79F	RPL7A
SPT6	CG18764	AKIRIN	CG4328	TRX-2	ERCC1	SSRP	MED14		RPN1	HSP70AA	OX	CG7033	RACK1	CG17568	MF	SEC6
DOD	PSR	HSF	TAF2	LIM3	BIN1	DRE4	POLO		CYCB	CTBP	GDI	GDI	HN	SPN-A	CG32479	HIS4:CG31611
CYCC	DALAO	CI	TBP	SLD5	CG3225	CUL-2	PSR		TRX-2	CG5009	CG2065	CG2065	DROJ2	ARGK	KOKO	EIF-5A
CG13625	TBP	EXP6	CG14216	CG11266	CG5933	NOI	RAD9		PI3K68D	HSC70-4	CG12030	CG12030	CACTIN	BLW	MED4	VPS4
NOP5	CG34422	GRP	TAF7	DYS	SUG	CYCB3	DNAPOL-ALPHA73		CG12985	PHDP	DUTPASE	DUTPASE	MED4	CG9894	USE1	DIM1
BIN1	CG11266	ARM	LGS	IRBP	SISA	ACF1	TFB1		MOR	RAP2L	CYP1	KARYBETA3	CG17777	CG13159	MED10	CG6013
MRG15	STC	CG10694	BSH	DFD	LGS	CG10418	SU(Z)12		HSP23	DREDD	CG13887	CYP1	CG9572	RACK1	WUPA	SEC63
JRA	CG14667	SYX6	YKI	CG14641	LIM3	HOP	MED4		NTF-2	SCP1	JUPITER	CG3164	CG11656	ACT5C	SNAP	VPS26
CG11266	BSH	CG3542	SPT3	RBP1	CG7379	WUPA	MED17		BCD	CG12985	KARYBETA3	JUPITER	CPB	VSX2	SYX7	CG2021
BSH	CG8319	CYCJ	PONT	BSH	FL(2)D	DAP	CDK8		HOP	BCD	CG3164	CG13887	RPLP1	SINA	CG6208	RPS17
ACT5C	HP1B	ESG	RACK1	PAN	TH	CPA	RAD1		PROS28.1	SYB	CG5355	CG5355	C15	SIP1	HEL25E	RPL12
FD59A	CKIIBETA	ACT88F	HOIP	CG7185	CG18764	ARC-P34	REG		CG32016	PGLYM78	CG11857	JAGN	STAR1	CG33303	FER2LCH	SMD2
LARK	DLL	NURF-38	ASF1	SINA	CG9894	ARP14D	MED24		CG13510	CENG1A	JAGN	CG11857	MAD	HSP83	GOS28	HIS2A:CG33865
BOCKSBEUTEL	CG1965	CG7757	CG6686	HSF	CG8319	MRG15	PAV		AKAP200	MOR	CG2070	CG2070	RPT1	TCP-1ZETA	KAP-ALPHA3	MFAP1
CG4328	ACT5C	L(1)G0004	SINAH	NOP5	BOWL	CG5525	MED8		ODA	RASSF8	14-3-3EPSILON	14-3-3EPSILON	GIT	UBX	GAMMASNAP	CSN7
CG4673	CG32685	HLH54F	CYCB3	SMN	GNU	UP	CG5343		PGLYM78	PROS28.1	CG1371	CG1371	ENO	CG2852	TCP-1ETA	CG31729
PZG	CG9573	TUP	CG18005	ARM	KAY	NUP358	CG1965		SCP1	ATPALPHA	CG10265	CG10265	RHOGAP68F	KAP-ALPHA3	CG11885	ATMS
WDS	CG6686	CYCC	MSL-3	CG4119	HLH54F	SCU	BAP55		ATPALPHA	RPL3	RAB6	RAB6	CG7196	CG8301	FAX	HMGS
CG13349	TLL	DYS	CG10630	CG2021	CHI	ACT79B	C15		HSC70-4	ATPSYN-BETA	PROSALPHA7	RAB7	CG11275	TERM	ATPSYN-GAMMA	NNP-1
SPT3	SO	CNX99A	SCRA	CG4887	MED24	RPT4	JRA		SLMB	CG12264	RAB7	RAP2L	TM2	BOCA	CG8939	RPL3
FL(2)D	HSC70-4	DL	CG13625	CG34422	E5	WOC	CHRAC-14		RPL3	RANBP9	RAP2L	PROSALPHA7	HEY	SRPK79D	CG1532	ISWI
LIM3	PAN	TAPDELTA	UBX	CG17612	CG16892	DP	SINA		SEC5	PROS26.4	DREDD	DREDD	USNP	STY	LSP2	RNRS
ART8	CG3689	CG15800	CG8079	HLHM3	TRX-2	SOP2	PDI		SGT	CG2789	CG31729	CG31729	INVADOLYSIN	CPR64AD	PAST1	SMT3
RAD23	ERR	ZEN	RAD23	CG7786	LOLA	ARC-P20	CG15011		CKIIBETA	PROSBETA5	ERP60	COX2	RPS20	ES2	RAB1	SHRB
BRK	MLH1	RPB10	PEN	CSN4	KLP3A	BOCKSBEUTEL	CENG1A		PROS35	CDC2C	COX2	ERP60	ACT57B	ALPHATUB84B	CG2789	RPL31
CG10654	RBF	LID	ARA	NOC	ALIEN	E(Y)1	SNAMA		DREDD	BRK	HSP60	HSP60	SRC64B	CG12262	SYX18	TGT
D19A	Z	EYA	CG7386	CG13900	CG9573	CG12262	AL		SOD	CG14216	CG7911	CG7911	RPL5	SQU	SSRBETA	RPL17
HLH54F	RPS3	ARP8	CUP	RBF	NIPPED-A	CG7757	CUL-2		KOI	RPT4	CG1707	CG1707	NOI	RPS3A	CG7737	CG1307
DYS	LIM1	CSN3	CG16892	E(Y)1	AP-1GAMMA	TBP	SURF6		HSP70AA	RCD5	RPS27A	RPS27A	CENG1A	BM-40-SPARC	HSC70CB	PYK
CG15800	CG9667	MSH6	REPT	OPA	BSH	CTBP	ALIEN		BRK	PROS35	PROSBETA3	PROSBETA3	MOD(MDG4)	GIT	CG2017	CG9344
ARM	SINA	CG3875	NIPPED-A	PSI	FD59A	CG12264	CG4061		CG34404	TCP-1ETA	T-CP1	T-CP1	HSP60B	TOY	FIM	CG6453
NURF-38	SGF11	NUP98	DIP1	NLP	SNCF	SOD	MED27		CG2789	CNN	TM2	TM2	TSG101	CG9184	EB1	L(1)G0004
ESG	CG3542	CG7379	TOY	MBO	SIMA	PRM	ARP8		RCD5	KOI	RPLP0	RPLP0	PHDP	GUS	RFABG	SPN-A
CG9667	LARK	CBP20	MBD-R2	AOP	ASH2	SINAH	MRGBP		RPT4	CG34404	PROS25	SEC63	CG3081	USNP	EEF1DELTA	L(2)37CC
CG3542	CG10981	SNAMA	BRK	CG17446	EYA	WAL	TAF11		PROS26.4	PROSALPHA1	SEC63	PROS25	KAP-ALPHA3	CUP	CG3164	RPL19
ISWI	ISWI	MAT1	SIMA	LARK	CG7056	TAF10	HP1B		PROSBETA5	CG1416	PROSBETA7	PROSBETA7	PRM	RPLP1	CG5854	RPL23
CSL4	JRA	CG5792	CG9007	TRL	KNI	CG7971	DUP		CG7185	CG8368	PROS26	AATS-TRP	N	BRK	CG13319	AATS-LYS
SSB-C31A	OTE	CG32703	BOWL	DSX	MSL-3	KNRL	CDC2		SCF	CG32016	CLIC	PROS26	SCU	SEC16	CG5500	EF1GAMMA
RRP42	ART8	MBO	CG15436	NEUR	CG17446	ABS	PCL		PHDP	ATPSYN-CF6	AATS-TRP	CLIC	CG2064	PK17E	BRM	SEC10
RRP6	MED24	ALPHA-SPEC	LIM3	MAM	WOC	CG15011	14-3-3EPSILON		CDC2C	CG8036	ARGK	MGE	MEP-1	D19A	CG3523	RNRL
CG8079	CG30122	MED9	KAP-ALPHA3	HIS4:CG31611	RM62	CKIALPHA	HIS1:CG33825		HIP-R	GFAT2	PROSBETA1	ARGK	UBX	MYO10A	CG2023	CG9836
MED31	LOLA	TFB1	SU(H)	PHO	SCE	KTO	MED11		CNN	CHER	MGE	PROSBETA1	BIP2	NTF-2	GIE	CSN6
CG1965	GNF1	RPS27A	DGT1	ARET	CG3689	MED19	MED16		CG12264	DSH	PROS29	NUP358	PGRP-LC	SKPA	EFTUM	HYX
SINA	DOD	KDELR	RAE1	CG9894	ELFLESS	CG16941	CG3815		HSP60	ARF79F	NUP358	OHO23B	CG11380	ADA2B	CG8801	RPT3
TBP	ATMS	GDH	NUP214	BOCKSBEUTEL	MRE11	CG10754	PP4-19C		RANBP9	ODA	OHO23B	PROS29	TSP	CG34168	IRD5	CG7288
CG6686	HYX	YIP2	DP	CG18005	CG7786	CSN5	TBP		CENG1A	CG17259	GPDH	GPDH	GRASP65	FER1HCH	HMGS	RPL11
MSL-3	CG3909	STY	CG8801	BIN1	OPA	LIG4	IX		KOKO	CG8854	SCAMP	SCAMP	CG4328	ZASP52	CG5177	PGI
DIS3	BRO	CHC	CG2926	CG3225	CG10630	MUS210	MBD-LIKE		USNP	DAP	CABP1	CABP1	BRK	MAD	PRM	HSC70-5
MTR3	BGB	CG8193	CG14667	TFIIB	DIP1	MBD-LIKE	MED15		HSP26	C15	CG7668	CG7668	REGUCALCIN	CG11505	R	CG17337
CYCB3	RUN	ACT5C	CG9797	RPII215	SGF11	SBR	TUD		ATPSYN-BETA	CG7185	ADH	ADH	CPR64AD	CP38	FER1HCH	RPII140
PHO	TRC	SAX	DSX	SSDP	CG9007	NXT1	CG31917		CG4853	CG9027	CG17331	CG17331	SRY-ALPHA	CG13405	VTI1	CG10219
TOU	NHP2	SOD	STC	AP-1GAMMA	PROD	TLK	E(Y)1		PMS2	CG34168	PROSBETA2	PROSBETA2	SMT3	CG6569	FATP	RRP42
DFD	TRL	CDSA	CUL-4	DA	KN	NOT	CG11266		SIP1	CKIIBETA	CG13349	CG13349	RAPS	CPR92F	EIF-5A	CG1968
RBF	RUMP	JAGN	CCTGAMMA	RACK1	TUD	CG17293	NUP44A		OHO23B	HSP60	MLC2	SCP1	PSR	EIF-4A	CG31343	CG11107
CG18764	ARM	MTS	DAN	JUPITER	CG11696	ORC1	CG1646		14-3-3ZETA	OHO23B	SCP1	MLC2	CG14641	ATL	MHC	RPS27A
CG10694	MES4	TRXR-1	BIP2	CG6654	LIM1	ORC2	CG6686		PROSALPHA1	HSP23	PROSALPHA5	PROSALPHA5	RPS8	NOI	GLT	CG9588
RAE1	MED25	NC73EF	ZF30C	HP1E	DIP2	CG4400	CLP		CG1599	ATPSYN-GAMMA	ATL	ATL	NTF-2	SOD	NTF-2	BAP60
CG8319	N	RPS28B	CG8319	DLL	D1	TANGO4	MED30		CHER	GLT	CG9467	CG9467	LOQS	CG8258	ZNT63C	DUTPASE
CG14667	MED22	CG17237	DLL	INV	MED26	L(2)37CB	CSN4		CG34168	KOKO	RPN2	CG7054	PDI	MLC2	HIP-R	RPS12
HEPH	CG8801	SPT-I	TCP-1ZETA	DANR	ENOK	HBN	MSL-3		CG9027	TBP-1	CG7054	RPN2	PP1-87B	CG9797	TAB2	HIRA
CG9573	CSN3	RPS3	FL(2)D	CG4854	KING-TUBBY	CG32343	THOC7		RAB6	SIP1	RPT3	RPT3	CG3731	INOS	CG7668	CG4933
LIM1	H	CG6543	NOC	CG2652	SRP54	CG4364	TRN-SR		DOA	HSP70BA	CG2046	CG2046	CG6357	CG6707	TPNC41C	HSP60
SO	SCF	RPS20	DFD	CG13349	DWG	MRGBP	SET		TCP-1ETA	P115	CG6359	CG6359	DNAJ-1	TSP	BG4	MTS
SPX	BAP170	RPS27	NUDE	SKD	BAP170	SRY-BETA	CDK5		CG1416	TEKTIN-A	CG9705	CG9705	BETAGGT-II	CG32086	CG5506	TAL
N	RAE1	EF1ALPHA48D	HTH	LBL	E(BX)	CDC45L	MED25		MAD2	MLC1	CG6543	CG6543	SMB	SKAP	PGK	CG3542
AWD	PEN	RPS16	CG4849	TAF10B	MED	TUM	GNU		MED17	CPR64AD	HSC70-4	SPT-I	ZORMIN	PEN	CG11505	RPS5A
PONT	SSB-C31A	RPS14A	ISWI	ASH2	CG5380	MT2	DPA		GUS	RUX	POMP	CG2767	TEKTIN-A	CG4328	CG34205	RANBP9
PAV	DWG	RPL12	CG4877	ERCC1	BUB3	MCM3	NOT		ATPSYN-CF6	RPA2	CG2767	HSC70-4	SUCB	CG18745	TRXR-1	RPL38
RPA-70	NUP358	RPL7A	BUB3	SPX	CAF1-180	REPT	MED28		ARF79F	14-3-3ZETA	CG12321	POMP	SIN3A	MPCP	VPS4	RPL9
TRL	CG3225	RPS17	SIP1	CG3815	CG6197	CG6610	CG2063		TOY	CHIC	SPT-I	CG12321	HPO	MOD(MDG4)	ATPSYN-CF6	HIS1:CG33825
PROD	APT	JAFRAC1	CG4169	CG13625	SSDP	RRP46	ADA2B		CG8036	CG11327	RPN11	RPN11	GNU	MED4	SNAP25	RPIII128
LOLAL	TAF8	RPL22	EYG	SGF11	CG3162	CP190	PNN		C15	AATS-GLUPRO	RPL22	CG9947	CG8854	CDC2C	YP2	CG11811
APT	DOC1	RPL23A	NUP153	PONT	DUP	LAMC	RFC3		LWR	CG4853	L(2)37CC	RPL22	OHO23B	RPS8	CG11750	RPS10B
LOLA	RIN	CG4901	CG8258	NC2BETA	XPAC	BRO	MCM3		DAP	EIF-5A	MLC1	L(2)37CC	CAM	DNAJ-1	ENC	CG7810
DLL	SLD5	STA	WEK	DCO	EYG	BGB	CG7971		PROSALPHA7	MED17	RPN6	MLC1	SU(VAR)205	CG32772	CG16826	CG12241
MOD(MDG4)	CG4877	YP2	L(1)G0156	REG	CG13597	RUN	REL		GFAT2	PUF68	CG9947	RPN6	REL	C15	TAK1	ATU
CG5033	HRB98DE	CG16817	KUK	SRP54	CG1965	ATMS	MOF		DROJ2	CG3081	RAB11	CG8891	PABP	CG8854	PSI	INOS
DRE4	CG8939	SPHEROIDE	SSB-C31A	EF1GAMMA	GRO	CG3909	CG8142		TBP-1	LWR	RPN9	RAB11	CG9426	GRP	SURF4	ROE1
SSRP	SU(VAR)205	CG8301	TAF10	HEY	DYS	HYX	LIN19		RPA2	BLW	CG8891	RPN9	HSP83	CG6776	ACT79B	VHA44
MCM5	TAF10	PHGPX	RPII215	L(2)NC136	SO	ARPC3A	SU(VAR)205		CG17259	DOA	ALPHA-SPEC	ALPHA-SPEC	R	CACT	TSF1	COPROX
MCM6	ARET	TAF6	AP-1GAMMA	Z	ZPR1	CG2852	ACF1		PUF68	PROSALPHA7	RPS3	SUN	BSK	CG31999	ACTN	VPS45
CSN7	CG17446	PYK	TOU	RAE1	CG1120	T-CP1	ASH2		CG32772	CG4328	SUN	ARF102F	CG14044	EYG	PIT	SRP68
CG3689	CG18005	NUP358	CG9894	CG7879	CG3173	CDK5	CYCB		MLC1	RAB1	CCT5	RPS3	WAL	PP2A-29B	CG5525	SPT5
MBO	XPAC	REL	SLD5	ETS97D	SBB	RPN6	TAF10B		CG8854	EEF1DELTA	ARF102F	CCT5	WDB	CG10527	CATHD	RPS4
SLD5	CYCB	CG10267	ATAC1	CG9573	TOP2	P16-ARC	EGG		TEKTIN-A	PEN	ACON	ACON	SYB	CG5708	BETACOP	CG5705
TFIIA-L	HOIP	CG4119	CG10414	MAP60	CRP	CG8159	GP210		P115	CG13510	TANGO2	TANGO2	CPR73D	CG15356	CG2065	CG5380
DNAPOL-ALPHA73	PROD	KST	CACTIN	SA	CG7671	PP2A-29B	CG34422		MAD	SLMB	TPNC25D	TPNC25D	DOA	MOR	CG16885	CG10214
REG	HRB27C	GAPDH2	CHRAC-14	HRB27C	SCAR	CYP1	HCF		AATS-GLUPRO	CACTIN	CG5792	BAP60	CG6843	CG5642	JAGN	TCTP
DUP	RM62	CG5028	AP	CG4877	SRP	IRD5	CG15220		RUX	KDELR	BAP60	CG5792	CG11505	CG4998	BOR	FEN1
DPA	POLO	D1	RPA-70	ZPR1	CG4877	FLN	B52		GLT	GUS	ANNIX	ANNIX	FAX	CG1104	CG1910	CG11095
TAF10B	ENOK	HBS	CG11985	TRN-SR	PRP8	PHYL	CCT1		CTP	HEL25E	RPN7	RPN7	CG32369	GP93	GP210	CG8611
CG34422	OPA	DOS	GRAU	LOLA	RUMP	DOM	AAC11		CG3081	RAB6	CG12470	CG12470	CP38	SGT	CG7049	CG2453
OPA	CG15356	ATL	CG18616	CYCJ	L(1)10BB	PONT	TUM		CG11380	CG5174	MHC	MHC	CG1104	HSP60B	SRP72	SYX1A
SGF11	CG6654	SYX17	CG15011	DNAPOL-ALPHA73	E(Y)1	DMN	CCT5		CPB	RPLP1	GRAF	CG3226	CG7998	ACT57B	CG18787	PSIDIN
GEMININ	ACJ6	LPR2	ERCC1	ODD	HP1E	14-3-3EPSILON	MED19		CPR64AD	CG2046	PRM	GRAF	DSH	UCH	CG1516	RPL13A
ERR	CG13097	CNN	OTE	MED10	RPB10	PROSALPHA7	SCE		ATPSYN-GAMMA	DSX	CG3226	CG5885	CCTGAMMA	CG3008	CG32473	STA
OTE	SU(F)	RAB11	POXM	AWD	CG11266	CG12042	MBD-R2		EIF-5A	AKT1	MOV34	PRM	SAK	CDK5	CG31729	CG7277
DALAO	PRP18	ASRIJ	CG6688	TRN	ARP8	CCT5	ESC		CG2046	HSP26	CG11885	MOV34	SEC10	RUX	CG1371	IRBP
SCF	CG5808	AMA	D12	RIN	AP	ARP11	CHI		CG13349	ACON	CG5885	CG5366	CG4771	MAD2	CG8993	CG3430
HEY	CG5343	CPB	TRX-2	HLHM7	MLH1	CYCB	CG7379		AGO	TTK	MF	CG11885	POLO	CG13032	OHO23B	GTP-BP
MES4	CG9119	CHI	PROS45	CUP	CG30122	MAP60	SCRA		CG4328	HSP70BBB	UP	MF	CG40127	CG14641	CYCK	GFAT2
TLL	CG17266	HSP23	CKIIBETA	OTE	CG4282	ACT57B	E(BX)		CG7737	USNP	CG5366	UP	CG6707	OST48	L(1)G0020	CG1983
CG32685	CG32335	N-SYB	TCP-1ETA	GNU	FTZ-F1	SU(VAR)205	DREF		CG17777	HSP70AB	ACTN	CG33253	CG13840	MBL	KEY	PABP
CG4877	CSTF-64	RPLP1	BSK	LOLAL	MBO	KARYBETA3	GRO		CG17568	CG13159	BETATUB56D	ACTN	SU(H)	PCS	CG2070	TRXR-1
Z	PABP2	MGE	ATPSYN-GAMMA	AND	USP7	PROS28.1	RGA		SKPB	PROS25	CG10664	CG10664	CG34168	SRC64B	HMGD	RPL18A
RBP1	SWM	CENG1A	ODD	CG4673	CG	RPN11	SKI6		CG31211	CG15676	CG33253	BETATUB56D	CG3880	RAB6	CG15098	DNAPOL-DELTA
CG6654	CG1622	EIF-2BETA	RBF2	CG8319	MSH6	EB1	DIS3		RPLP1	HSP83	CG17337	LOQS	TAMO	CG14715	SOD	ELP3
CG18005	SU(W[A])	14-3-3EPSILON	CG12264	CG15800	CG3875	BIP2	MTR3		DSX	RHOGDI	LOQS	CG17337	GRK	CG14216	PROPO-A1	RAB6
AP-1GAMMA	CG1231	PDI	SGF11	HRB98DE	NUP98	RBF	THOC5		HSP70BA	HSPB8	OSCP	OSCP	CG6569	RHOGAP92B	CG10581	SMD3
RUMP	HDAC3	H2.0	MAD2	RM62	ATAC1	SYB	NIPP1		CG9184	MAD2	CG32138	CG32138	ARI-2	SNS	YP3	MEMBRIN
CG30122	CSTF-50	ZPR1	NUB	CG3542	TAF8	CYCD	RRP46		PEN	CG11380	ALPHATUB84B	BBC	CG13159	CG15141	OX	RPL21
HRB98DE	CG8086	HLHM3	LOLA	TUP	CG6015	CG4692	P38B		TTK	FER2LCH	CG4769	PEN	L(1)G0156	DSX	GDH	RPS14B
NITO	VVL	SISA	CUL-2	CG5380	STAT92E	MUS209	CG7033		FER2LCH	MAD	PEN	ALPHATUB84B	BRP	MED15	CG6453	NMT
MLP84B	CG11920	CG7834	CRC	TAF6	HRB98DE	ATPSYN-CF6	BSH		EBI	FIM	BBC	CG4769	MEI-S332	CG15676	KARYBETA3	CG10903
RIN	CG15220	GP93	NC2BETA	CYCH	CG17612	TTK	SF2		MED14	CG10425	WUPA	WUPA	NUP358	CG42797	NSF2	TAP42
RACK1	CG5933	BAB1	CYP1	ELOA	PARP	CG7033	CG5525		SINA	CDK5	14-3-3ZETA	RPN3	CG7856	CG4896	GSTS1	PMCA
PROS45	AKIRIN	TRA	CG5525	HIRA	CG18476	CATHD	TRL		RDX	EBI	RPS20	14-3-3ZETA	DGT6	FD59A	REL	VPS28
JUPITER	GNU	HMGZ	TTK	CHRAC-14	ELOA	ASF1	MCM7		CG17331	CG9184	RPN3	FLR	CG15071	FKBP13	FLN	CG15084
CYP1	CG7056	RPL5	YTR	E(BX)	DIP3	SYX7	CG2931		PROS25	CG13349	CG4692	RPS20	PORIN	CG7763	SPE	RRP6
MAP60	DSX	HEY	ALIEN	FD59A	L(2)NC136	OSCP	TFIIFALPHA		RAB1	AGO	FLR	CG4692	CG11581	PHGPX	CG12030	TRC8
CG4169	BSK	CKA	CG9573	TIM	CG17802	CYCA	NLP		HEY	HSP70BC	CG15717	CG15717	TRAF6	CG12496	SKD	RPL26
CUP	ORC6	GDI	CG12262	CG17838	JRA	NUP214	PUF68		CG5174	HSP70BB	DIM1	DIM1	SRPK79D	RAPS	CG34172	CG6388
CHD64	HSF	EIG71EK	TAF10B	CG4820	NITO	DWG	CG15356		CHIC	SKPB	TSR	EIF-1A	CG6770	CG11327	CG4908	MIRO
L(1)G0156	SPX	BICD	TUD	EIF-4A	LOLAL	MED28	ACT5C		CACTIN	CG1599	SEC16	TSR	SIP2	CG30497	AIF	CG16817
ABS	LOLAL	CYP1	PHYL	SFMBT	TOPORS	CSN4	RRP4		ACON	RPS20	EIF-1A	CG30000	DSX	CG13022	NPLP2	CG9099
HOIP	AP-1GAMMA	BCD	HIS1:CG33825	MBD-R2	HLHM3	P38B	LIG4		HSPB8	CG6453	HSP60C	SEC16	CG16817	SAV	CG4729	CG13630
H	CG17801	CG2918	SCE	CG2678	CG15800	LAM	CG8258		KDELR	CG17331	CG30000	HSP60C	NEOS	MRP	CG4692	PELO
MAM	SISA	CG13887	EIF-4A	SU(VAR)3-7	ORC6	SYX8	TCP-1ETA		AKT1	MF	HCF	CG8117	KN	TCP-1ETA	IGL	CG11208
HSF	E(BX)	PRC	TH	CSN7	TBP	ATPSYN-GAMMA	ART4		HSP83	SGT	CG9391	HCF	CDLC2	RPS26	CG7112	DHOD
HRB27C	CG10267	ERP60	MED26	HLH3B	LBL	BCD	PPA		CG5642	CPB	EF1ALPHA48D	CG7430	SEC61ALPHA	TAMO	AZ2	PIX
SRP54	ATPALPHA	CG14815	BTD	CG17801	CG8159	YP2	PROD		BLW	RDX	RPS27	CG9391	HSP70BA	NEJ	PROSBETA4R2	CG10424
FTZ-F1	SRP54	EWG	KLP3A	TAF12	CG11985	SUCB	CYCB3		PSR	MED14	CG8117	CG7830	CG8292	TAPDELTA	CG4641	SURF4
CG11985	GEM	TWDLE	KAY	KING-TUBBY	PNN	YIP2	NURF-38		EEF1DELTA	SRPK79D	CG7430	EF1ALPHA48D	CG31999	R	ARC1	CG2862
CG2021	MAP60	EIF2B-DELTA	DUP	USP7	NUP62	ATPSYN-B	RPA2		HEL25E	DROJ2	ACT57B	RPS27	EIF-4A	CG15646	VHA68-2	SLU7
CSN3	DUP	EF1BETA	CG18764	CUL-2	MAT1	CG15436	RPN11		MED18	CG31211	ARU	PYK	D19A	RAD23	SKPA	NUP62
CSN6	TAF10B	E(Y)1	CG3173	CG3162	ARA	CG1599	TAF12		SEC24	DYSB	CG7830	ACT57B	PP2A-29B	GPDH	GDI	RAB7
SPT5	GEMININ	RPL23	SBB	SISA	EN	CG13625	TCP-1ZETA		CG13159	CG11267	CG17568	CG5447	CG2371	CG5111	CCS	FLR
XPAC	KING-TUBBY	SOP	TOP2	ECO	GT	CG3294	REPT		CG1532	CG5568	SYB	CG17568	CG5568	BRP	PDSW	RPL32
RANBP9	DNAPOL-ALPHA73	RPL11	CRP	H2.0	TAF10	L(1)G0230	CG12264		MF	CG17568	RPS16	SYB	CUP	GRAF	SYX16	PARP
RPT3	DRE4	RPL9	CG7671	ISWI	CG15220	SU(H)	AATS-GLN		PROSBETA7	NEJ	PYK	ARU	EF1GAMMA	CG2926	CG11857	TWS
NOP56	SSRP	RPL19	SCAR	RPA-70	SSB-C31A	EEF1DELTA	MED26		RHOGDI	MED18	CG5447	RPS16	CG17107	CG6370	PSR	DBE
MED22	EXP6	RPL24	SRP	CYCD	SNAMA	RFABG	PHO		DOD	SEC24	RPS28B	RPS28B	RECQ4	CG8292	GOT1	ATP7
MED24	HLHM3	RPL13	PROS	EY	CG11695	HEL25E	WASP		GRASP65	HEY	RPL12	RPL12	PPN	HSP26	CG5044	HIS4R
CSN4	CSN7	RPS19A	TRL	DPA	CG14641	E2F2	STAT92E		CG10425	DOD	CAT	CG3800	YP1	SOP	SYND	HIS4:CG33907
TRN-SR	FTZ-F1	COVA	FZY	DREF	TRL	KAP-ALPHA3	RPN6		CDK5	CG5708	CG3800	CAT	PROS45	CG13084	COX2	CG1673
MED25	ERCC1	OBP47B	14-3-3ZETA	CG30122	ETS97D	ATPALPHA	OPA		PROS29	PAST1	CG1458	CG1458	CG18745	MEC2	CG18789	HIS2B:CG33868
GNU	NOC	PPN	PP2A-29B	CG18004	CG9667	CG8301	KU80		FU	PROSBETA7	GSTS1	RAE1	RPA2	HSP23	RDGB	ADAM
MED28	CG13349	ENO	SO	CG10418	UBCD6	MLH1	LACK		CG15676	PMS2	ALPHATUB84D	GSTS1	CG10103	CG7352	CG13220	ECT3
CG15220	SUG	SPE	WOC	CG32685	CG10825	ATPSYN-D	HD		DLC90F	ZASP66	RAE1	CG2004	CYP9F2	LPR1	CG3004	SEC5
SCE	MAD2	CHEB38A	L(2)37CB	FANCL	CG10333	SYX16	DCO		CG7668	CG7668	STIM	ALPHATUB84D	CG13114	HSP60	ATPSYN-B	RPS24
ESC	CP190	CG32698	CG	BON	ULP1	SYX13	CHB		SRPK79D	ENDOGI	PZG	STIM	SPN-B	CYT-C-P	MOCS2	MSH6
E(BX)	CUP	BETACOP	ART8	RUMP	ZFH1	SYX5	ELOA		CDLC2	CYCA	CG2004	CG30339	SOD	PROS45	CG1218	CG17209
DREF	NIPPED-A	CG11164	SP1	MSI	CG10274	CI	PASHA		RHOGAP68F	UBX	GAPDH1	GAPDH1	MYO10A	CG17377	DIK	CG13690
MCM7	MOD(MDG4)	CG13900	E(BX)	BAP55	NK7.1	ERR	GISH		HSP70BBB	RAB2	ACT79B	PZG	PARP	SMB	PK92B	CG4045
TAF8	ABS	ECR	DOC1	CG32105	CG8145	BOWL	TAF8		HSP70AB	CG1532	CG1092	CG1532	FTZ-F1	OPA	CG10414	CG8129
ORC6	WOC	ACT57B	CG3294	MED28	ELB	CG17802	STG		RECQ4	EB1	CG30339	CG7049	CG9911	NURF-38	CG1603	ADK2
AKIRIN	PMS2	RPD3	MCM6	LGS	NC2ALPHA	MCM2	PROSALPHA7		ZASP66	VHA68-2	HOIP	ACT79B	CP36	CG12432	CERT	NUP54
TAF10	SMOX	C15	ENOK	CG4730	CG31224	DCO	EXP6		STAR1	CG3225	CG1532	HOIP	VHAAC39	CG5050	DOD	BET3
NOC	CG11696	NAP1	CG13597	CG18616	KR	CG14220	KIS		MHC	RHOGAP92B	CG7049	CG1092	MLH1	SIN3A	RANGAP	CG10688
E(Z)	MBO	CG5177	DPA	CSN3	DAN	EGG	CDK9		RPS20	CG32772	FER1HCH	CG11876	PHYL	NUP358	ATG4	PPL
DWG	CG11985	YP1	MED	CAS	HLHM7	YP3	CG9119		HRS	CG16826	RPS14A	FER1HCH	PEN	CYCE	CG14482	CG3704
MSL-1	CG1120	CABP1	DOD	CCS	NC2BETA	YP1	CG17266		UBQN	CG13114	CG4853	RPS14A	MRG15	CG13840	YP1	CG11583
RIG	SA	KLC	CHB	CYCB3	CG18806	Z	TOU		MED8	SQU	RPL7A	CG10863	MBL	CG31036	RAE1	HRD3
CG3225	MCM6	EF1GAMMA	WAL	EN	L(1)G0004	ARP87C	CG2926		CG3225	CG17777	CG13319	EMB	JUPITER	CG18259	CG9205	CG5862
DOM	NITO	CIB	CG17801	SIMA	RBF2	CYP12D1-P	FANCL		PROSBETA1	SURF4	CG10863	CG4853	ALPHATUB84B	CG2862	RPN3	UPF1
WOC	RACK1	PUF68	PDI	HEPH	HTH	WEK	NOA36		CG42369	CG32369	LIG	RPL7A	NAP1	CG6945	SGF29	ES2
YKI	ARA	CDC2	AWD	SMOX	DOC2	TER94	NUP358		SRC64B	PROS29	CG3731	CG7288	MRE11	ACTN	OSCP	ABS
BAP170	CG17802	CDK5	E2F	CG7379	ORC4	SYX1A	SGF11		MED10	CG7737	CG11876	CG13319	CDC2C	HRS	CG32344	PGM
CG7786	MED28	PHDP	ATPSYN-CF6	CG10274	GSC	L(2)37CE	NUP58		NEJ	RECQ4	EMB	LIG	PROSBETA3	CIB	CYCG	CG12018
CG17293	HEY	CTBP	NITO	CYCC	DNAPOL-ALPHA73	OTE	GCL		UBX	CYT-C-P	CG7288	CG3731	HSPB8	CG13090	CG15717	RPL6
CG5933	YKI	L(2)03709	CG4887	PAV	PELO	MPCP	HBN		FIM	CG3164	ATPSYN-B	ATPSYN-B	DYSB	CG3918	CG17293	CG5037
L(2)NC136	CG10694	CBS	CAF1-180	EG	ZEN	GL	NAP1		CG5568	YP1	JAFRAC1	JAFRAC1	NEJ	MOB2	CG6259	CG5292
DSX	HLHM5	BOCA	DIP2	FKH	ECO	SNAP25	SMN		DYSB	CG5642	EF1ALPHA100E	CG9586	BLOS2	CG8036	CG1513	CORO
CG4936	MED	CG3815	CG4291	ACTR13E	GUG	SUN	ORC6		HSP70BC	PROSBETA1	CG9586	EF1ALPHA100E	CSN4	PABP	PCAF	TREH
CG4820	ORC4	SIN3A	CG17612	D	MES2	ACT88F	SCM		HSP70BB	MED8	ALPHATUB85E	ALPHATUB85E	FD59A	CG5174	REV7	CG11267
SISA	TRN-SR	CLC	TOPORS	TRSN	AL	PROS45	AATS-LYS		TSP	RPL22	RPL23A	RPL23A	CG6945	CNX99A	CG31694	SLD5
CG17801	ASH2	DIMM	CG4692	CG11107	UBA2	CG32685	AKIRIN		HMGS	TOY	TAF6	L(2)37CB	EXO70	RPS20	CYP6A13	CAT
CG10267	CG4282	LWR	UBCD6	DEK	CG6688	CUP	DIMM		CG6453	RFABG	CG14425	SEC13	CG5174	RAP2L	CG10103	CG14476
CG2678	L(2)NC136	CG6453	CG10825	XBP1	SVP	CACTIN	ATAC1		CG11267	ATPSYN-B	MEP-1	TAF6	CG5466	GRASP65	CHRAC-14	CG8417
ARET	SPT5	DAP	CG10333	SLU7	CG7028	EFTUM	GEMININ		RHOGAP92B	SEC5	SESB	CG14425	MPCP	CG15071	CG1707	CG2260
DOC1	DIP1	MAD2	ULP1	SSRP	YTR	CG10654	VIR		EPAC	PSR	ZASP52	MEP-1	CYT-C-P	RPA2	HSPB8	PIS
BSK	PHO	RPLP0	AUB	DRE4	MLP84B	CG1516	DGT1		PROSBETA2	MED10	L(2)37CB	SESB	TERM	CG16826	RPB4	CG4338
ERCC1	MRE11	CG34172	MLP84B	ART4	NEU2	ACON	ARP5		PROS26	PROSBETA2	CG16826	CG16826	RPS7	PPN	ACT88F	CG4406
CG7056	CG7879	DLC90F	GRO	FTZ	CHRAC-14	BRK	MTA1-LIKE		HSP60B	HIP-R	CG7816	ZASP52	SKAP	SLMB	ATAC1	SSB-C31A
CG17446	USP7	EF2B	NLP	CSN1A	CBP80	CYCJ	KEY		CG34159	CG34159	AGO	CG31712	GPDH	CG7033	SK2	ORC2
RM62	BOWL	SRY-ALPHA	CHD64	BAP	CG7971	CG3321	RPLP0		CG3164	ZNT63C	CG31712	HIRA	CG13405	CG11656	GPO-1	RPL35A
ENOK	H2.0	DIK	CG1120	MIO	RAE1	L(2)06225	BLW		CG15422	FD59A	SEC13	CG7816	CG8301	RPS7	CG12470	EIF5
KING-TUBBY	TUP	MRG15	CG3162	DIMM	THOC7	DL	TAF10		CG32635	MHC	PTC	AGO	RPL15	BSH	REG	CG3756
USP7	CG17293	RAB5	OSCP	HEL25E	DOD	PMS2	STA		HN	WUPA	HIRA	PTC	CG42797	TOS	NS1	CG9922
HLHM3	WEE	RAB7	PHO	WEE	RPII215	GAPDH2	CYCJ		CG32369	CG15422	CP190	CP190	ACTR13E	ART4	CG5355	RHOGDI
CG7879	PIT	LRRK	MRE11	MED6	CG7818	DYN-P25	EMB		YP1	ADA2B	PONT	PONT	ES2	FLW	CG7033	CG8031
GEM	CG10274	HSP26	KNI	TER94	NUFIP	DGT3	NOC		CG16826	CG1910	CG32016	CG32016	EXD	CG3847	NXF2	SELR
CG4887	LBL	CP1	LIN19	ALY	CG11092	DGT5	E(Z)		RFABG	PROS26	RPS17	RPS17	CYCE	SEC61ALPHA	CG10641	CG4866
HLHM5	MAT1	PDSW	CG7033	ACHI	E(R)	TRXR-1	KLP3A		VHA68-2	CP1	MAP205	L(1)G0230	CHIP	BSG25D	CG7409	LAS
CCS	LIG4	CG9090	WDS	CSN6	KNRL	SGF11	DWG		CYCA	UP	L(1)G0230	MAP205	ZASP52	DOA	CG3344	CSN3
MSI	MUS205	CG4673	ALD	RPS27A	LOK	L(2)06496	DFD		MOD(MDG4)	CG6707	DL	L(1)G0320	EIF-5A	PROSBETA5	L(2)K01209	ECD
CP190	GUG	PRX2540-2	HIS4:CG31611	UBA2	HNF4	MEI-S332	FD59A		RPN2	TSP	CG11505	DL	CG7379	CG9173	CG1234	ATG5
WEE	HLHM7	14-3-3ZETA	HLHM7	CG11696	CG18616	DIMM	MSL-1		SEC10	CTP	CG8525	CG8525	MLC2	KLC	KU80	CG8078
CCTGAMMA	REG	CG11876	CG8145	MED	NUMB	CG10630	ALD		SURF4	RPS3A	TWDLE	CG11505	CG18806	CG13138	MED25	L(2)35DF
ADH	EN	L(1)G0334	BLW	CG1965	CG3436	TUD	ETS97D		ATPSYN-B	SINA	CUP	TWDLE	CG15676	RECQ4	HSP23	CG7006
TER94	DPA	MRPS18A	MIP130	CG5033	ABS	DIP2	YEMALPHA		SYX7	MBL	NCD	AATS-ASN	LPR1	CG14044	D12	BYS
TCP-1ZETA	CG3436	NOI	APC2	CG9007	CG8219	MED26	EIF-2BETA		HPO	PGK	TACC	NCD	TEQUILA	GM130	SUN	CG17187
CPB	HR39	PAN	ASH2	GKT	CUL-4	DIP3	TRX-2		CG6707	GSTE6	L(1)G0320	TACC	CG13996	DYSB	HCF	CG32068
EF1GAMMA	CTCF	PZG	BX42	WOC	XBP1	PNN	CYCD		GIT	RPN2	CG32549	CUP	CG9894	PGLYM78	NOP5	AATS-ARG
LAM	SVP	ROP	HIS2B:CG17949	CG7056	CG7879	NUP62	DIP2		CG5708	BRM	MER	CG32549	MRI	AKT1	ARP14D	RPLP2
PROS29	ZPR1	JUPITER	EN	GEM	GEM	AL	DIP3		ADA2B	GRP	EIF-2ALPHA	CDSA	ECR	EAF	MBD-R2	ME31B
MCM2	ROX8	BLW	TER94	MSL-1	TAF10B	YTR	LGS		POXM	CG3731	AATS-ASN	TAL	ARGK	HSPB8	CG9253	L(2)34FD
NNP-1	RPA-70	RPA2	TIM	SU(DX)	NAU	NEU2	LARK		HOMER	BETACOP	ART4	EIF-2ALPHA	PGLYM78	CG5568	RPN5	CG4610
PCL	CG4820	E5	ATPSYN-B	PRD	LARK	CG7818	RIG		PAST1	PHYL	BETATUB85D	MER	AND	EIF-5A	SSDP	RPB8
BOWL	CG7786	HEPH	FD59A	MAGO	CG10414	HIS2B:CG17949	LID		RAB2	ACTN	TAL	ART4	CPN	CG14204	CPB	DNAPOL-ALPHA60
CAS	ALD	MOE	KLAR	TFIIEBETA	SPT3	CG1620	ME31B		CG9426	CG9331	CDSA	BETATUB85D	RAC1	CG7518	CG1129	FDH
SVP	CG3162	SPN-A	ELFLESS	RPII33	ISWI	BI	ERR		TSG101	SRC64B	MOR	RPS5A	UBQN	CG4771	NOP56	RPII18
XBP1	JUPITER	CAM	DIP3	RPLP0	EG	E2F	PNT		FD59A	HMGS	GAPDH2	GAPDH2	PAT1	CG1444	PRP8	BET1
EMC	CG32344	HCF	T-CP1	USF	GEMININ	CG17838	OTE		ENDOGI	POMP	RPS5A	MOR	MRP	HEY	ATTD	RPL36
CG6712	DEK	CP190	GNF1	CDK9	TRSN	DPN	TOPORS		RPL22	DNAJ-1	CG31716	CG9662	CG3056	CG12723	OBP56D	CG6745
HIS2AV	CG34340	HSP60	L(1)G0230	CONA	HIS1:CG33825	EMB	TRA2		CG11275	CG4598	CG34422	PMCA	PRX2540-2	CG9426	CG4119	CG11652
TANGO4	MTA1-LIKE	CG31619	ELOA	OC	CBL	BTZ	CG31111		WUPA	PLU	CG31755	TANGO9	CG3085	EF1GAMMA	SCAMP	SSL1
CG3436	ART4	CYCB	SUCB	P38B	TRN-SR	HP1C	CPA		DNAJ-1	MED11	HSC70-5	CG31716	SKPB	DOD	CG8525	CG5941
CSN5	RIG	PBPRP2	CG11266	CID	MNT	QKR58E-3	CG12042		ROLS	GIT	CG10630	CG34422	H2.0	CG1910	CG4769	MRPL11
HIS4:CG31611	CG32343	CG34422	REF(2)P	IPK2	CG6808	CCS	BI		EB1	CDLC2	CG9662	CG31755	CG5359	CG3342	CP1	DPPIII
CG5380	CG5033	ARET	DREF	QKR58E-3	DP	SCRA	BOCKSBEUTEL		PROSALPHA5	MOD(MDG4)	PMCA	HSC70-5	CG15436	DGT6	T-CP1	CG30291
ZPR1	NUP214	CYCH	CSN1A	TRF	CG11750	HSP70AA	ZF30C		POMP	GRASP65	CINDR	CG10630	HSP70BBB	TCTP	CCT5	MRE11
HIRA	HIS1:CG33825	SA	HP1E	LA	MUS309	DGT2	E5		WDB	CYCJ	TANGO9	CINDR	EIF4G2	NUP54	IAP2	AATS-TYR
CG8545	L(1)G0020	CRC	MES2	CT	KAP-ALPHA1	EWG	L(2)37CE		CYT-C-P	STAR1	HSPB8	HSPB8	KOKO	CG32100	IRBP	NLE
NUP214	CG4936	L(2)37CC	SCM	U2A	BJ1	FER1HCH	DALAO		MED11	PIE	REG	REG	SSP	EEF1DELTA	TAP42	PCID2
DEK	CG2678	NEOS	CG17568	EDL	ART4	HSP27	CG9894		TAF12	CG5525	SCRA	YP2	RHOGAP92B	GNU	SPINDLY	CG14544
YL-1	E(Z)	E(R)	CCS	TFIIS	MCM2	NPLP2	E2F2		MBL	SYX7	YP2	SCRA	CG13287	CG34376	TREH	CAM
CG10418	NOP5	MOD(MDG4)	UCH	STG	CG6654	SYX18	SCF		ZNT63C	HSP60B	CG33017	CG7834	IR54A	CG17265	CG4407	DOD
SU(Z)12	ELFLESS	CG5924	BJ1	CG3756	LIN	ART8	MED20		BRM	JUPITER	CG7834	PSA	CG17265	EB1	IMD	SMB
HIS1:CG33825	RANBP9	COLT	MUS309	MCM7	CG31917	DGT4	PHDP		CG13114	CG5731	CTBP	CG33017	HSP70BC	FL(2)D	CG10265	DMAP1
CG7971	SIMA	CG4936	FTZ-F1	COMR	BAB1	DGT6	RPS27A		JUPITER	PROSALPHA5	CG4699	CTBP	HSP70BB	MUS304	RAB7	CG7470
ACF1	DREF	MAP60	RBP9	DUP	BON	SSRBETA	MED23		SQU	UBQN	DGT5	CG4699	DIDUM	CG3610	ARPC3A	MYS45A
ASH2	CG7971	CYT-B5-R	ADH	CG3508	HDAC4	CG8142	TRIP1		UP	CG7033	MAP60	ZIP	HSP70AB	GSC	CG10158	DNAPOL-ALPHA180
EGG	CBP80	CHRO	TAF12L	HLHM5	EVE	STC	SKD		CG9331	RPN6	RFABG	AATS-ASP	MST98CA	SEC5	NS2	PBGS
CG7379	CG7379	CG4328	NUP62	CG7357	RHI	D19A	TTK		CG11656	VPS4	ZIP	RFABG	CPR47EF	CG5466	CG5447	TSR

## Sheet: Top 10%
The true essential proteins in the top 10% of proteins ranked by LSED-XC methods and XC methods in Drosophila melanogaster.
The proteins are ranked in the descending order based on their Localization-specific Centrality Scores and centrality scores computed by LSED-XC methods and XC methods.
Each column lists the top 10% percentage of proteins ranked by each method.
Highlighted proteins are ture essential proteins
LSED_DC	LSED_IC	LSED_EC	LSED_SC	LSED_BC	LSED_CC	LSED_NC	LSED_ION		DC	IC	EC	SC	BC	CC	NC	ION
TAB2	TAB2	MED17	MED17	TAB2	TAB2	MED14	CG10754		TAB2	TAB2	ANNX	ANNX	CG12470	TAB2	CG2064	CG10754
BAP60	BAP60	MED14	MED14	P53	BAP60	MED17	CG4364		CG12470	IRD5	SH3BETA	SH3BETA	CG9986	CG12470	ANNX	CG4364
P53	MOR	BAP60	BAP60	BAP60	MOR	MOR	CG16941		IRD5	IAP2	CG10638	CG10638	P53	IAP2	SH3BETA	CG2263
MOR	MED15	MED18	MED18	CI	CTBP	MED18	NOI		IAP2	CG12470	CRC	CRC	CI	IRD5	WAL	CG5706
MED17	MED17	CG7185	CG7185	CTBP	SNR1	CG7185	CG5033		CG9986	PGRP-LE	CHD64	CHD64	TAB2	BAP60	CG4169	CG16941
MED15	SNR1	MOR	MOR	CRN	PUF68	MED6	CG8801		P53	ALD	REGUCALCIN	AWD	MER	PGRP-LE	MEC2	RPL24-LIKE
MED14	MED14	MED11	MED11	CG11164	CI	MED11	CG6712		PGRP-LE	TAK1	AWD	REGUCALCIN	CG11164	RPS27A	CG33303	IP259
CG7185	BRM	MED6	MED6	PUF68	CG7386	BAP60	L(1)G0020		CI	BAP60	NLP	NLP	BAP60	TAK1	CG10638	RBM13
CI	CG7185	MED15	MED15	CG7386	RUX	MED7	HIS2B:CG17949		ALD	KEY	DF31	DF31	RPS27A	IMD	CA-P60A	EIF6
MED4	MED4	MED7	MED7	NAP1	TBPH	MED30	CG2807		MER	IMD	CG2064	CG2064	HLH4C	RPS3	AWD	HIS2B:CG17949
SNR1	REL	MED30	MED30	HLH4C	SINAH	MED23	L(1)10BB		BAP60	CG2064	ENO	ENO	IAP2	KEY	CG12262	EIF3-S8
MED18	MED18	MED4	MED4	SNR1	E2F2	MED15	CG9667		TAK1	MOE	PRX2540-2	PRX2540-2	IRD5	MER	DF31	CG5033
BRM	MED8	MED8	MED8	UBX	REL	MED8	HIS2AV		MOE	P53	NACALPHA	CG4169	PTC	HLH4C	NLP	CG8801
CG7386	CG11164	CDK8	CDK8	DL	CG11164	IX	CG8939		PTC	ANNX	CG4169	NACALPHA	ALD	CG2865	PRX2540-2	EIF3-S10
CRN	P53	MED23	MED23	LWR	LWR	MED27	PIT		CG11164	CA-P60A	MOE	MOE	RPS3	ALD	REGUCALCIN	HIS2AV
REL	MED6	MED27	MED27	TTK	EWG	MED16	CG6015		CG2064	HLH4C	PDI	PDI	MOE	CHD64	CG7998	CG6712
CTBP	CG7386	IX	IX	E2F2	BCD	MED20	CG11985		KEY	MER	CG7998	CA-P60A	CG15631	CG9986	CG6370	SME
MED8	MED11	MED10	MED10	RPS3	ADA2B	CDK8	CG6197		IMD	DF31	CA-P60A	CG7998	NIMC1	SOL	CRC	MCM2
MED6	CTBP	MED16	MED16	CG7757	CENG1A	MED4	MCM2		ANNX	CG11164	SCU	CG33303	TRAF-LIKE	CG11164	CHD64	L(1)G0020
MED11	CI	MED20	MED20	CG15436	CG8301	MED10	TANGO4		HLH4C	CHD64	CG33303	SCU	CG17666	CG17050	SUCB	CG12325
KEY	MED7	BRM	BRM	CG15356	PHDP	BRM	CG4849		CG17666	REL	CG6084	CG6084	PGRP-LE	CG11138	MRP	INT6
MED7	MED30	PSI	PSI	SU(H)	NAP1	PSI	CG13298		CA-P60A	CI	PHGPX	PHGPX	CG8965	CG15109	ENO	CG9667
CG11164	CDK8	SKD	SKD	TBPH	BRM	SKD	DRE4		DF31	CRC	WAL	WAL	DL	P53	MOE	EIF-3P40
MED30	RUX	SNR1	SNR1	EWG	MED15	CG11750	SSRP		CHD64	CG17666	INOS	CG12262	CG2199	TWDLE	RPT1	NS2
NAP1	HLH4C	CG11750	CG11750	CG14216	TOY	CG8801	MCM5		REL	CG9986	CG12262	INOS	ATL	REL	PHGPX	CG8939
CDK8	MED10	SSDP	SSDP	TOY	ES2	DIK	CG14641		AWD	BG4	CG6776	FKBP13	CG4617	CG33017	OST48	L(1)10BB
MED20	RPA2	CCTGAMMA	MED31	HSC70-4	TTK	CG8939	CG32344		CRC	CG4169	FKBP13	CG6776	CG2865	CI	PDI	PIT
LWR	MED20	TCP-1ZETA	BAP55	SINAH	UBX	CHRAC-14	CG3436		BG4	AWD	SMT3	CG6370	CG13458	BG4	FKBP13	CG8064
MED23	DAP	MED31	MED24	MOR	MED8	CG10414	L(2)37CB		NIMC1	PTC	UCH	SMT3	SOL	CG11486	TCP-1ZETA	LSM7
MED10	MED23	CG4169	MED25	CYCB	NOI	PCAF	CDC45L		CG4169	WAL	CG6370	UCH	SNR1	CG15631	CCTGAMMA	DRE4
RUX	MED27	L(1)G0156	E(Y)3	CG8801	CYCE	PRP8	CG9344		CG15631	SH3BETA	GP93	MEC2	SINAH	EF2B	SC2	RFC4
HLH4C	IX	CG8258	CG15356	RUX	HLH4C	D12	CSN5		WAL	CG15631	MEC2	GP93	CG6459	SINAH	CG1444	CG2807
SPN-A	MED16	PROS45	MED22	CYCE	CG2926	CG6015	CG3542		SH3BETA	REGUCALCIN	CCTGAMMA	CCTGAMMA	TWDLE	BETATUB56D	L(1)G0156	CG5642
MED27	C15	BAP55	DALAO	ADA2B	MED14	SSDP	MCM6		REGUCALCIN	SUCB	CIB	CIB	EF1ALPHA48D	TRAF-LIKE	CHC	CG6015
MED16	E2F2	CG12264	MED28	MRE11	SPN-A	SPT6	CG2021		RPS27A	CHC	CG2862	CG2862	CG14425	CG17666	CG6776	CRN
IX	LWR	TCP-1ETA	CG32685	C15	RPA2	BX42	CRN		SUCB	ENO	CG2852	CG2852	CG10263	DF31	UCH	CG6197
RPA2	SPN-A	CG12262	BAP170	RPA2	CACTIN	RRP4	CG6610		TRAF-LIKE	NIMC1	CG14715	SUCB	RAP2L	ENO	GPDH	CDSA
E2F2	PSI	PP2A-29B	CG3689	CG17568	DAP	CRN	CSN3		CHC	RPT1	TCP-1ZETA	TCP-1ZETA	CG15109	MOE	INOS	RPL8
DAP	EWG	CG5525	Z	KAP-ALPHA3	MED4	L(1)10BB	ISWI		RPT1	CCTGAMMA	CG16817	CG14715	BETATUB56D	DL	CG2862	CG3511
C15	NAP1	SYB	TBPH	RPD3	C15	ATAC1	SPT6		CG33303	CG7998	L(1)G0156	L(1)G0156	CYCK	CG4617	GP93	CCT5
UBX	CENG1A	SYX7	TAB2	REL	CG17568	MBD-R2	NNP-1		SC2	RPS27A	SUCB	CG16817	STY	CYCG	CG2852	SSRP
DL	TTK	CG1599	KTO	LID	LID	KU80	CSN7		ENO	CG33303	TER94	TER94	CG5792	TBPH	NACALPHA	TANGO7
RPD3	PUF68	MED24	ERR	SPN-A	CG7757	PIT	CSL4		CG13458	SC2	SCF	CHC	CG17050	EF1ALPHA48D	CG14715	SMF
PSI	ADA2B	MED25	TAF4	BIP2	MED17	CG4849	ABS		CCTGAMMA	CG10638	CHC	SCF	CG11327	CG8128	ADH	NOI
EWG	SKD	SYX8	TAF5	CG8159	CG9797	RPD3	CG4119		CG7998	CG12262	MRP	MRP	CG11486	AWD	CYP12D1-P	CG2469
TTK	UBX	SYX16	P53	KEY	CYCA	CG9667	SPN-A		CG10638	L(1)G0156	FAX	HOP	CG7386	CYCK	ALD	MAGO
PUF68	CG7757	SYX1A	CYCE	CG9797	ZF30C	MED31	SSB-C31A		CG8965	RPS3	AKAP200	AKAP200	CG8128	CRC	CIB	CG11985
CG7757	CDK5	SYX13	RUX	CG8301	CDK5	DIS3	CSN6		CYCK	TRAF-LIKE	HOP	CG8258	CTBP	PTC	CG8258	CKIIALPHA
DIK	SINAH	SYX5	TAF1	GRO	CG7185	MTR3	NUP62		CG12262	CG13458	CG8258	FAX	CYCG	CHC	SMT3	CG7033
SINAH	E(Y)3	SNAP25	RBF	MED4	CG15436	RRP6	SPT5		RPS3	MEC2	FK506-BP2	CYP12D1-P	ARU	SYX16	CG6084	NAT1
CG15436	CYCA	E(Y)3	TAF8	POLO	MED18	CSL4	CG6066		MRP	MRP	CYP12D1-P	FK506-BP2	CG9083	EWG	CNX99A	CG10306
CG14216	TBPH	T-CP1	KEY	MAD	GRP	RRP42	BAP60		CG8128	CYCG	MUS209	CG1444	TBPH	CG5009	BAP60	EIF-2BETA
CG15356	BCD	CG15356	ADA2B	PHDP	CG14216	NLP	ATMS		CYCG	CYCK	CG1444	MUS209	CRN	ARU	BOCA	CG7456
MAD	DIK	ATPSYN-GAMMA	EXD	SIP1	BAP55	HCF	RRP42		SNR1	CG8128	RPT1	RPT1	AWD	CG14425	MED14	CG3731
ADA2B	CYCD	MED22	E2F2	MED15	ESG	SKI6	ORC2		PDI	PDI	CG8036	CG8036	CG13510	CG13458	RAB5	RPN1
SKD	ECR	CG7033	ES2	BCD	MAD	CG6197	ES2		MEC2	CG6370	OST48	OST48	ACT5C	HSC70-4	MED17	CG2691
E(Y)3	LID	RPT4	CYCD	MOB2	PHYL	L(1)G0020	RPS3		L(1)G0156	TCP-1ZETA	CG9894	MPCP	CG11138	REV7	SCU	RPN11
TOY	CG8301	RFABG	CYCA	PEN	DLL	CRC	L(1)G0004		CG10263	TER94	MPCP	CG9894	EF2B	CRN	PROS35	CG13298
CRC	PHDP	TER94	HLH4C	CENG1A	MED7	E(Y)3	PARP		NACALPHA	NLP	SC2	SC2	CG32016	CA-P60A	PROS28.1	CG1234
CENG1A	DL	IRD5	MAD	PMS2	PZG	REL	PELO		CG6370	PRX2540-2	CNX99A	CNX99A	ODA	HSP70AA	CG7185	CG8142
GRO	CYCE	DALAO	SMOX	CRC	MED10	NC2BETA	HYX		CG2199	NACALPHA	ALD	ALD	DF31	ODA	TM2	VIAF
LID	RPD3	NPLP2	AKIRIN	ES2	PSI	IRBP	RRP6		TER94	SCU	PP2A-29B	PP2A-29B	SYX16	NIMC1	HOP	RFC3
TBPH	TOY	FER2LCH	HSF	NOI	BIP2	SNR1	HIS4:CG31611		TCP-1ZETA	CG10263	PORIN	RAB5	EWG	SCU	CG3008	CG12264
CDC2	CG15436	ALD	CI	ASF1	STC	CG32344	HIS4R		NLP	CG2865	RAB5	PORIN	SGT	NACALPHA	SCP1	AATS-ILE
HSC70-4	MAD	CATHD	EXP6	CACTIN	E(Y)3	LID	HIS2B:CG33868		CG2865	OST48	CG11267	TAPDELTA	14-3-3ZETA	CG8965	MED18	AATS-GLN
SU(H)	HCF	WAL	GRP	WEK	ARET	CG4119	MSH6		PRX2540-2	PGRP-LC	TAPDELTA	CG11267	CG33017	CG10263	MOR	CG5525
CYCE	SSDP	SYX18	ARM	CKIIBETA	CG10267	BAP55	RPIII128		CG5792	SNR1	KR-H2	KR-H2	IMD	CG9331	KR-H2	CG1671
CYCA	TAF4	ATPSYN-CF6	CG10694	SCE	MED30	WDS	CG11583		SINAH	CG8965	RHOGDI	RHOGDI	MTS	SNR1	PROSALPHA7	RPT1
ECR	KEY	FER1HCH	CYCJ	NUP358	ERR	DALAO	DIM1		OST48	TWDLE	TRX-2	TRX-2	FER1HCH	CG7386	RPN1	MCM5
CDK5	CG14216	CCT5	CG3542	DAP	EXD	KEY	DNAPOL-ALPHA60		PGRP-LC	SOL	CG12264	CG12264	CRC	E2F2	MPCP	CG4849
HCF	CACTIN	CG4692	ESG	EXD	RAD23	CG3815	RPII18		CG4617	CG4617	CHIC	CHIC	CG5009	RASSF8	EBI	RPN2
PCAF	PCAF	OSCP	NURF-38	GNF1	CDK8	MED24	CG5380		BOCA	CG6084	CG4598	CG4598	CKIIBETA	PGRP-LC	PP2A-29B	RPN7
POLO	BIP2	ARGK	CG7757	TOU	MED6	CG15220	ZPR1		TWDLE	CG5792	FIM	RANBP9	HSC70-4	ANNX	MED11	RPN9
CYCB	CG17568	TSF1	L(1)G0004	MOE	MED11	MED25	SSL1		SCU	CG2199	RANBP9	FIM	E2F2	DX	DSH	PRP38
CG8801	CG9797	HEL25E	HLH54F	CG2926	GRAU	NOP56	CG16817		SOL	PORIN	EIF-5A	IMPL3	CHC	CG5792	MED7	PROSBETA3
CG8939	PHYL	MED28	TUP	CG4328	CG4328	RPT3	XPAC		ATL	CDK4	ENDOGI	EIF-5A	CHD64	MTS	PROS29	TANGO4
NC2BETA	TAF5	KEY	CYCC	CG4849	CG34422	CG15356	MRE11		CDK4	GP93	IMPL3	ENDOGI	CHER	REGUCALCIN	PROSBETA3	RPN6
CHRAC-14	CYCH	ATPSYN-B	DYS	PHYL	MED23	SCF	DNAPOL-ALPHA180		SMT3	PHGPX	EEF1DELTA	KAP-ALPHA3	VSX2	HALE	RPT3	PROSALPHA5
NLP	SU(H)	L(1)G0230	DL	SOD	MED27	NAP1	MYS45A		CG6084	CG16817	KAP-ALPHA3	EEF1DELTA	CG8368	TER94	ARGK	RPN5
KU80	GRP	SYX4	CG15800	ECR	TAF4	TAF4	MEI-9		PHGPX	CG8258	GFAT2	GFAT2	TAK1	CG8368	PROS45	RPS13
CYCD	CG13900	CG1516	ZEN	ALD	NURF-38	GNF1	DOD		CG7386	SMT3	SKAP	SKAP	SEC5	CG2199	PROS26	AATS-ASN
PHDP	CG2926	SUCB	LID	ALIEN	EXP6	P53	MED7		PORIN	PP2A-29B	TCP-1ETA	SEC61ALPHA	SLMB	CG3225	IMPL3	SEC61ALPHA
TAF4	CYCJ	CG32685	RPB10	MLH1	HCF	CG16817	DNAPOL-ALPHA50		CG8258	CG11138	SEC61ALPHA	TCP-1ETA	TER94	CG6459	MED6	AATS-PHE
BIP2	CRC	OBP56D	EYA	HP1B	CG18005	PDI	CG3605		CG16817	CNX99A	EB1	EB1	TOY	ATPSYN-BETA	PROSALPHA5	CG31357
PHYL	NLP	SPINDLY	ARP8	E(Y)3	CYCJ	NOP5	IRBP		GP93	SINAH	PI3K68D	PI3K68D	RASSF8	PHDP	CG12264	TCP-1ETA
BCD	KU80	LSP2	CSN3	TAF1	CG3815	SIN3A	FIB		STY	CG17050	GSTE6	GSTE6	CG14216	ATPALPHA	GFAT2	ATPSYN-GAMMA
CG8301	E5	AWD	MSH6	ZF30C	SIN3A	SPT3	CG7339		TM2	FAX	PGD	PGD	CG12985	HSP70BA	RANBP9	SURF6
MOE	CG11750	CHD64	CG3875	PZG	YKI	RPA2	JHI-1		CG6459	CG7386	PGLYM78	PGLYM78	PUF68	CG31211	PROSBETA2	SLH
PEN	TAF1	ATPSYN-D	NUP98	TAF4	SKD	MCM5	PONT		MUS209	EF2B	IRD5	NTF-2	RDX	RPL22	MLC2	TCP-1ZETA
CG4849	BAP55	MPCP	CG7379	CG3294	CG4849	ADA2B	TWS		SPN-A	CG1444	NTF-2	IRD5	CG4853	RCD5	TAPDELTA	CSN5
MRE11	SIN3A	TM2	CBP20	MSL-3	D19A	CDC2	CG7288		PP2A-29B	MPCP	CG17259	CG17259	CYCB	14-3-3ZETA	CG8036	CDC45L
IRBP	NC2BETA	SUN	SNAMA	GRAU	MED16	DPA	CG3689		MPCP	BOCA	SOD	ARF79F	PK17E	SH3BETA	PROSBETA7	YKT6
CG13900	GRO	YP3	MAT1	H	DIMM	ADH	CG11107		CNX99A	MUS209	ARF79F	CG1416	CG32772	MEP-1	TBP-1	CG14641
TAF5	SOD	UCH	CG32703	PROS45	ECR	MSL-3	CYCC		DL	TM2	CG1416	SOD	CPR72EA	ZASP66	CG34159	MCM6
BX42	ES2	CYP12D1-P	MBO	SKI6	SU(H)	MCM6	LWR		FER1HCH	BETATUB56D	IAP2	R	CG31211	TTK	PROSBETA1	CG8258
E5	CHRAC-14	OBP44A	MED9	BRM	IX	CG14641	RANBP9		CG1444	CG2852	YIP2	YIP2	ANNX	NLP	CG16817	GNF1
KAP-ALPHA3	CG3815	KARYBETA3	TFB1	SPT5	KAP-ALPHA3	CG3436	CBP20		E2F2	HALE	R	IAP2	HALE	PRX2540-2	CG11267	BETACOP
CACTIN	DIMM	PROS35	ACT5C	PROD	DALAO	CG5033	RAD50		CG17050	SPN-A	ATPSYN-GAMMA	ATPSYN-GAMMA	HSP23	CG12985	PROS25	SNF
SSDP	CUL-2	EFTUM	CG4901	CYCA	CYCD	SU(Z)12	RPB10		FAX	FK506-BP2	AATS-GLUPRO	AATS-GLUPRO	HSP67BA	CDK4	RPN2	APRT
CG8159	TAF6	BAP170	NUP358	KN	ASF1	PCL	SLU7		EF2B	E2F2	PROSALPHA1	CG10425	CG10032	FK506-BP2	MED23	U2A
CG10414	ASF1	CG3689	CG8301	NURF-38	Z	NNP-1	CG3909		HALE	CYP12D1-P	CG10425	PAST1	CDK4	CENG1A	AKAP200	NS1
CG9797	CG10414	PRM	TAF6	MOD(MDG4)	MED20	CG6712	RPA-70		GPDH	SEC61ALPHA	PAST1	PROSALPHA1	SKPA	CG13287	PTIP	RPN12
KN	BX42	HOP	REL	CDC2	TOU	CG8545	HIS2A:CG31618		CG11138	INOS	HEL25E	HEL25E	DX	MUS209	PROSBETA5	CG11857
SIP1	KAP-ALPHA3	PROSALPHA7	CG10267	ACT5C	SMOX	MSL-2	CG13097		SEC61ALPHA	REV7	TRXR-1	TRXR-1	RPL3	WAL	SEC61ALPHA	BLW
GNF1	KN	Z	CG4119	STC	CG8079	CG13349	CG13625		FK506-BP2	FKBP13	PROS45	RAB2	CG7757	SAK	MED30	CG8728
RPS3	MOE	ADH	D1	ATPALPHA	AKIRIN	ALD	MAGO		CG2852	KR-H2	HSC70CB	PROS45	CTP	BCD	SCF	TSU
SOD	CG4849	CG2852	CHI	HCF	TLL	SSB-C31A	SU(F)		SYX16	UCH	RAB2	HSC70CB	HOMER	RPT1	CG4598	RPS16
PDI	CG3294	PROS28.1	CENG1A	MAD2	DIK	CG7386	PRP18		VSX2	PROS45	KEY	CG2789	KLC	PUF68	RPT4	CHC
PMS2	IRBP	CG8036	H2.0	MED8	RPD3	RPA-70	HIRA		BETATUB56D	FER1HCH	CG2789	CG6453	SINA	CTBP	CG9894	CG6610
SIN3A	TRX-2	TBPH	ZPR1	RAD23	TAF6	CG9894	MUS210		PROS45	GPDH	CG6453	KEY	CA-P60A	SEC24	SYB	CG8891
CG14641	GRAU	MLC2	HLHM3	D19A	PCAF	MCM7	PSF1		KR-H2	CG6776	PGRP-LE	CG5854	KOI	CPR72EA	CG17331	RPA-70
ASF1	WEK	PEBIII	SISA	TFIIA-L	CG10654	MSL-1	TFIIEALPHA		RAP2L	CPR72EA	TAB2	PGRP-LE	RCD5	CG10638	FK506-BP2	CG9769
CYCH	CYCC	RPN11	BAB1	MRG15	CG3542	CCTGAMMA	SIP1		TBPH	CRN	CG5854	TAB2	TAF12	RDX	CDK8	SAN
TAF1	CG4673	CG3321	TRA	PSR	SA	TCP-1ZETA	CHRAC-16		FKBP13	SAK	TAK1	EF2B	CG9184	CCTGAMMA	RHOGDI	CG32344
CG17568	MBD-R2	L(2)06225	HMGZ	E5	OTE	TAF6	GNF1		REV7	KAP-ALPHA3	EF2B	TAK1	EPAC	CG7856	CG17259	RRP40
MAD2	ATAC1	MLC1	HEY	CHI	MOD(MDG4)	MES4	INO80		CYP12D1-P	TBPH	ATPSYN-BETA	ATPSYN-BETA	CG17568	CG6084	PORIN	CG6750
CG9027	CG9027	CG6370	BCD	CG10694	DSX	CHD64	TFIIA-S-2		CG14425	CIB	CG5174	KDELR	SPN-A	CG10032	MED27	FS(2)KET
CG16817	CG9894	TAB2	EWG	CDK5	KU80	AWD	MBO		CG9083	SYX16	KDELR	RAB1	CG34404	CG32016	AATS-GLUPRO	RPS26
WEK	MEI-S332	OBP99C	E(Y)1	FL(2)D	H	E(Z)	UGT		CRN	CG9083	RAB1	CG5174	ATPALPHA	SMT3	MED16	KDELR
CG6015	D19A	SCU	CG13900	NITO	CG10694	ESC	DPIT47		INOS	CG6459	GLT	GLT	HSP26	PRM	MUS209	TANGO9
CG4119	ZF30C	CG2789	CG11164	SIN3A	SLD5	PAV	ORC1		KAP-ALPHA3	MED15	IMD	PGK	FK506-BP2	CG4169	USNP	TPI
ES2	D12	CG14482	ECR	YKI	CSN3	TAF5	GKT		CG15109	CG3008	PGK	IMD	KEY	CG34404	PI3K68D	PROSALPHA7
PARP	CG4328	UP	RPD3	DIK	MBD-R2	NIPPED-A	RPT3		CIB	CG15109	BG4	BG4	MUS209	L(1)G0156	PROS26.4	LSM1
PRP8	PDI	OX	C15	MED17	BX42	NXF2	SLD5		UCH	R	REL	REL	GUS	CG9083	CG1416	RPS3
CUL-2	CG14641	KTO	NAP1	RRP4	DFD	CG4169	CG5728		CPR72EA	CG14715	CG3008	EFTUM	HRS	TEKTIN-A	MLC1	SPT6
CG3815	EXD	PROS29	CDC2	SO	CYCB3	DUP	U2A		SAK	TAPDELTA	EFTUM	CG3008	MOB2	HSP70BBB	ENDOGI	RPS20
SU(VAR)205	NOI	RPN6	PUF68	JRA	CG4673	TRX-2	SNF		CG6776	DL	CG8993	CG8993	BOCA	CG3081	TRX-2	CG7845
MBD-R2	CG13625	ATPSYN-BETA	CDK5	CG10981	CG13625	CG3542	CG8545		MED4	STY	CG1910	CG1910	NACALPHA	CG9027	SYX8	CG3436
CG2926	PARP	ERR	CTBP	MLP84B	PSR	MOE	CG7818		ACT5C	SKAP	GIE	GIE	HSP60	CG4853	MED8	CG3107
ATAC1	HEPH	WUPA	PHDP	MEI-S332	DOC1	PARP	HP1C		MED15	CG11486	BLW	SSRBETA	CG42369	KOI	CG13349	RPS8
CYCJ	SIP1	CG10664	CG3815	DOC1	KUK	CG1965	CDC6		R	CG9894	PROS28.1	BLW	POXM	CG3731	MED15	VHA26
TRX-2	PZG	TAF4	SIN3A	SU(VAR)205	MRG15	TAF8	SNR1		EWG	CG33017	SSRBETA	CG3523	REV7	PDI	SNAP24	PROSBETA7
CG11750	CHI	ACON	DIMM	PARP	CG13900	MED22	LBR		CG11486	CG2862	BOCA	BOCA	RAB6	CYCB	PROSALPHA1	AATS-MET
CG3294	CG15800	MUS209	LWR	HLH54F	CG6686	CG13298	CG5808		ARU	CG10032	DOD	PROS28.1	TTK	CACTIN	MOV34	PROSALPHA1
D12	PRP8	TAF5	CG9027	ERR	CG4119	CG2807	MAD2		CG3008	VSX2	CG3523	DOD	ATPSYN-BETA	CHER	IX	RPL27
CG10981	E(Y)1	EEF1DELTA	DAP	CG16817	RBF	CG6066	NUP214		CG14715	RAB5	FATP	FATP	DLC90F	PORIN	PGD	RPL4
MLH1	DFD	PORIN	DIK	CG14667	CG32685	CHRAC-16	DEK		CG11327	ATL	BETACOP	BETACOP	ZIP	ARI-2	CG12321	CG7430
MEI-S332	RAD23	SEC61ALPHA	SOD	NEOS	BSK	MOF	RPD3		SKPA	MED4	CG5525	CG5525	BCD	CG7998	SYX1A	CG11137
GRP	DYS	CYCE	MRG15	CG18764	HP1B	JIL-1	NOP56		CG10032	ADH	RPN1	RPN1	CG14815	ZORMIN	SEC22	CG31694
CKIIBETA	BRK	ARF79F	HSC70-4	CG6686	TAF5	TAB2	TFIIA-L		CG33017	ARGK	BOR	BOR	PMS2	CG7757	RPN11	SYX5
NUP358	CYCB3	P53	CYCB	BRK	CG3294	UCH	CG8858		SYB	ARU	PROS26.4	PROS26.4	CG32635	SUCB	MED20	UGT
PAN	NEOS	HSP83	JUPITER	MED14	NEOS	CG13900	CG3756		TAPDELTA	CG14425	HSP83	ATPALPHA	RPL22	PHYL	ACON	EIF-2ALPHA
ALD	CG6015	SSRBETA	RPS3	DOD	ODD	PROS35	TAF13		KLC	MLC2	PGRP-LC	HSP83	AGO	CG9572	CG17002	L(1)G0230
ATPALPHA	MED31	EB1	CG4673	CG9027	CG14667	ISWI	CG13900		ADH	EWG	ATPALPHA	PGRP-LC	ADA2B	RPL3	TER94	RPS18
NOI	CG6197	ACT79B	PAN	GRP	BRK	RUX	NOP5		PROSBETA3	PRM	CATHD	CATHD	FU	ESG	UP	SOD2
CHI	CG8159	OST48	NOI	N	H2.0	GEMININ	TAF5		CG9894	EF1ALPHA48D	GP210	GP210	CG9027	CG16817	CG2046	RPS3A
L(1)10BB	SPT3	RUX	HCF	TLL	NOC	TM2	CG17187		MLC2	CG7757	CP1	CP1	MUS304	CG2064	RPN9	RPL36A
PIT	MRG15	TAF1	PZG	PCAF	IRBP	MLC2	NXT1		ARGK	IMPL3	VPS4	VPS4	HIP-R	LWR	CG1599	AATS-HIS
CG6197	CG4119	RBF	RPA2	PDI	ACT5C	CG8258	CG8079		RAB5	ACT5C	PROS35	HMGD	ROLS	CG13510	SLH	CG3295
PSR	CRN	TAF8	SPN-A	PASHA	SINA	PROS29	MED31		CTBP	AKAP200	HMGD	ZNT63C	CACT	TM2	RPN7	CG8636
BAP55	BOCKSBEUTEL	ADA2B	E5	RPIII128	APT	CSN6	BX42		CG2862	MTS	ZNT63C	CG4729	CG3225	DAP	SYX5	CG8195
ALIEN	CDC2	PVR	MOE	TAF5	HOIP	SPN-A	PRP8		CG8368	DX	TCTP	PROS35	CG5642	AGO	SYX13	CSL4
HP1B	TOU	EXD	HEPH	CG10654	NUP214	CPB	NC2BETA		SKAP	PK17E	PROSBETA5	TCTP	RPS3A	P115	CG10425	DIP-C
E(Y)1	L(1)10BB	E2F2	CP190	KU80	CG8801	LWR	SBR		CG14216	PI3K68D	CG4729	PROSBETA5	BG4	HSP70BC	YIP2	UFD1-LIKE
SKI6	ESG	CG4769	CG34422	CG6688	TUP	TCP-1ETA	BIN1		CG7757	TRX-2	CG15098	CG15098	CG6084	HSP70BB	SKAP	CHMP1
RRP4	ALIEN	ES2	ARET	CG8079	BOCKSBEUTEL	ALIEN	CG10214		EF1ALPHA48D	CG9572	SURF4	SURF4	ZASP66	HSP70AB	RPN6	PONT
DIMM	HLH54F	FLN	CYCH	AKIRIN	CYCC	CSN7	SU(H)		MTS	CG11505	ATPSYN-CF6	VHA68-2	LWR	DREDD	MEMBRIN	RPS27
CG9894	CG16817	SURF4	SA	BX42	TAF1	BAP170	HPR1		PRM	PROSBETA3	VHA68-2	ATPSYN-CF6	SIP1	CKIIBETA	GSTE6	VTI1
TAF6	FD59A	CG33303	NEOS	ESG	CUL-2	CG11985	YL-1		CG5009	NTF-2	RPT4	CG14482	HSP70AA	AKAP200	YKT6	RPS23
GRAU	CG8079	CYCD	MOD(MDG4)	EMC	HSF	RANBP9	CG10418		CG11505	HOP	TBP-1	RPT4	SC2	CNN	CHIC	GOS28
EXD	FL(2)D	CYCA	E(R)	CG8939	HEPH	CG9344	MRG15		PK17E	CYCB	CG14482	TBP-1	CG9331	CG32369	PGLYM78	WIBG
ZF30C	WDS	RAB6	PCAF	CG10267	MEI-S332	L(1)G0156	TSU		DX	SKPA	SPINDLY	CG13220	MAD2	SC2	POMP	CG1416
STC	CG10654	HLH4C	CG4936	FTZ-F1	CG17801	MLC1	MATS		RASSF8	SOD	CG13220	SPINDLY	RPS26	RPL5	KDELR	RPS14A
NEOS	LIM3	IDGF4	MAP60	ART8	HRB27C	CG8036	EF1GAMMA		IMPL3	SCF	DROJ2	DROJ2	CNN	FAX	RAB2	OST48
L(1)G0020	BIN1	MAD	CRN	LIM1	NLP	PUF68	MED22		DSH	KLC	CG7033	CG1516	P115	CG11380	BET1	ZPR1
CG32344	NURF-38	SMOX	CHRO	APT	CYCH	TAF1	YTR		CG9572	RPN1	CG1516	OX	SEC24	CG13114	ARF79F	RPL7A
SPT6	CG18764	AKIRIN	CG4328	TRX-2	ERCC1	SSRP	MED14		RPN1	HSP70AA	OX	CG7033	RACK1	CG17568	MF	SEC6
DOD	PSR	HSF	TAF2	LIM3	BIN1	DRE4	POLO		CYCB	CTBP	GDI	GDI	HN	SPN-A	CG32479	HIS4:CG31611
CYCC	DALAO	CI	TBP	SLD5	CG3225	CUL-2	PSR		TRX-2	CG5009	CG2065	CG2065	DROJ2	ARGK	KOKO	EIF-5A
CG13625	TBP	EXP6	CG14216	CG11266	CG5933	NOI	RAD9		PI3K68D	HSC70-4	CG12030	CG12030	CACTIN	BLW	MED4	VPS4
NOP5	CG34422	GRP	TAF7	DYS	SUG	CYCB3	DNAPOL-ALPHA73		CG12985	PHDP	DUTPASE	DUTPASE	MED4	CG9894	USE1	DIM1
BIN1	CG11266	ARM	LGS	IRBP	SISA	ACF1	TFB1		MOR	RAP2L	CYP1	KARYBETA3	CG17777	CG13159	MED10	CG6013
MRG15	STC	CG10694	BSH	DFD	LGS	CG10418	SU(Z)12		HSP23	DREDD	CG13887	CYP1	CG9572	RACK1	WUPA	SEC63
JRA	CG14667	SYX6	YKI	CG14641	LIM3	HOP	MED4		NTF-2	SCP1	JUPITER	CG3164	CG11656	ACT5C	SNAP	VPS26
CG11266	BSH	CG3542	SPT3	RBP1	CG7379	WUPA	MED17		BCD	CG12985	KARYBETA3	JUPITER	CPB	VSX2	SYX7	CG2021
BSH	CG8319	CYCJ	PONT	BSH	FL(2)D	DAP	CDK8		HOP	BCD	CG3164	CG13887	RPLP1	SINA	CG6208	RPS17
ACT5C	HP1B	ESG	RACK1	PAN	TH	CPA	RAD1		PROS28.1	SYB	CG5355	CG5355	C15	SIP1	HEL25E	RPL12
FD59A	CKIIBETA	ACT88F	HOIP	CG7185	CG18764	ARC-P34	REG		CG32016	PGLYM78	CG11857	JAGN	STAR1	CG33303	FER2LCH	SMD2
LARK	DLL	NURF-38	ASF1	SINA	CG9894	ARP14D	MED24		CG13510	CENG1A	JAGN	CG11857	MAD	HSP83	GOS28	HIS2A:CG33865
BOCKSBEUTEL	CG1965	CG7757	CG6686	HSF	CG8319	MRG15	PAV		AKAP200	MOR	CG2070	CG2070	RPT1	TCP-1ZETA	KAP-ALPHA3	MFAP1
CG4328	ACT5C	L(1)G0004	SINAH	NOP5	BOWL	CG5525	MED8		ODA	RASSF8	14-3-3EPSILON	14-3-3EPSILON	GIT	UBX	GAMMASNAP	CSN7
CG4673	CG32685	HLH54F	CYCB3	SMN	GNU	UP	CG5343		PGLYM78	PROS28.1	CG1371	CG1371	ENO	CG2852	TCP-1ETA	CG31729
PZG	CG9573	TUP	CG18005	ARM	KAY	NUP358	CG1965		SCP1	ATPALPHA	CG10265	CG10265	RHOGAP68F	KAP-ALPHA3	CG11885	ATMS
WDS	CG6686	CYCC	MSL-3	CG4119	HLH54F	SCU	BAP55		ATPALPHA	RPL3	RAB6	RAB6	CG7196	CG8301	FAX	HMGS
CG13349	TLL	DYS	CG10630	CG2021	CHI	ACT79B	C15		HSC70-4	ATPSYN-BETA	PROSALPHA7	RAB7	CG11275	TERM	ATPSYN-GAMMA	NNP-1
SPT3	SO	CNX99A	SCRA	CG4887	MED24	RPT4	JRA		SLMB	CG12264	RAB7	RAP2L	TM2	BOCA	CG8939	RPL3
FL(2)D	HSC70-4	DL	CG13625	CG34422	E5	WOC	CHRAC-14		RPL3	RANBP9	RAP2L	PROSALPHA7	HEY	SRPK79D	CG1532	ISWI
LIM3	PAN	TAPDELTA	UBX	CG17612	CG16892	DP	SINA		SEC5	PROS26.4	DREDD	DREDD	USNP	STY	LSP2	RNRS
ART8	CG3689	CG15800	CG8079	HLHM3	TRX-2	SOP2	PDI		SGT	CG2789	CG31729	CG31729	INVADOLYSIN	CPR64AD	PAST1	SMT3
RAD23	ERR	ZEN	RAD23	CG7786	LOLA	ARC-P20	CG15011		CKIIBETA	PROSBETA5	ERP60	COX2	RPS20	ES2	RAB1	SHRB
BRK	MLH1	RPB10	PEN	CSN4	KLP3A	BOCKSBEUTEL	CENG1A		PROS35	CDC2C	COX2	ERP60	ACT57B	ALPHATUB84B	CG2789	RPL31
CG10654	RBF	LID	ARA	NOC	ALIEN	E(Y)1	SNAMA		DREDD	BRK	HSP60	HSP60	SRC64B	CG12262	SYX18	TGT
D19A	Z	EYA	CG7386	CG13900	CG9573	CG12262	AL		SOD	CG14216	CG7911	CG7911	RPL5	SQU	SSRBETA	RPL17
HLH54F	RPS3	ARP8	CUP	RBF	NIPPED-A	CG7757	CUL-2		KOI	RPT4	CG1707	CG1707	NOI	RPS3A	CG7737	CG1307
DYS	LIM1	CSN3	CG16892	E(Y)1	AP-1GAMMA	TBP	SURF6		HSP70AA	RCD5	RPS27A	RPS27A	CENG1A	BM-40-SPARC	HSC70CB	PYK
CG15800	CG9667	MSH6	REPT	OPA	BSH	CTBP	ALIEN		BRK	PROS35	PROSBETA3	PROSBETA3	MOD(MDG4)	GIT	CG2017	CG9344
ARM	SINA	CG3875	NIPPED-A	PSI	FD59A	CG12264	CG4061		CG34404	TCP-1ETA	T-CP1	T-CP1	HSP60B	TOY	FIM	CG6453
NURF-38	SGF11	NUP98	DIP1	NLP	SNCF	SOD	MED27		CG2789	CNN	TM2	TM2	TSG101	CG9184	EB1	L(1)G0004
ESG	CG3542	CG7379	TOY	MBO	SIMA	PRM	ARP8		RCD5	KOI	RPLP0	RPLP0	PHDP	GUS	RFABG	SPN-A
CG9667	LARK	CBP20	MBD-R2	AOP	ASH2	SINAH	MRGBP		RPT4	CG34404	PROS25	SEC63	CG3081	USNP	EEF1DELTA	L(2)37CC
CG3542	CG10981	SNAMA	BRK	CG17446	EYA	WAL	TAF11		PROS26.4	PROSALPHA1	SEC63	PROS25	KAP-ALPHA3	CUP	CG3164	RPL19
ISWI	ISWI	MAT1	SIMA	LARK	CG7056	TAF10	HP1B		PROSBETA5	CG1416	PROSBETA7	PROSBETA7	PRM	RPLP1	CG5854	RPL23
CSL4	JRA	CG5792	CG9007	TRL	KNI	CG7971	DUP		CG7185	CG8368	PROS26	AATS-TRP	N	BRK	CG13319	AATS-LYS
SSB-C31A	OTE	CG32703	BOWL	DSX	MSL-3	KNRL	CDC2		SCF	CG32016	CLIC	PROS26	SCU	SEC16	CG5500	EF1GAMMA
RRP42	ART8	MBO	CG15436	NEUR	CG17446	ABS	PCL		PHDP	ATPSYN-CF6	AATS-TRP	CLIC	CG2064	PK17E	BRM	SEC10
RRP6	MED24	ALPHA-SPEC	LIM3	MAM	WOC	CG15011	14-3-3EPSILON		CDC2C	CG8036	ARGK	MGE	MEP-1	D19A	CG3523	RNRL
CG8079	CG30122	MED9	KAP-ALPHA3	HIS4:CG31611	RM62	CKIALPHA	HIS1:CG33825		HIP-R	GFAT2	PROSBETA1	ARGK	UBX	MYO10A	CG2023	CG9836
MED31	LOLA	TFB1	SU(H)	PHO	SCE	KTO	MED11		CNN	CHER	MGE	PROSBETA1	BIP2	NTF-2	GIE	CSN6
CG1965	GNF1	RPS27A	DGT1	ARET	CG3689	MED19	MED16		CG12264	DSH	PROS29	NUP358	PGRP-LC	SKPA	EFTUM	HYX
SINA	DOD	KDELR	RAE1	CG9894	ELFLESS	CG16941	CG3815		HSP60	ARF79F	NUP358	OHO23B	CG11380	ADA2B	CG8801	RPT3
TBP	ATMS	GDH	NUP214	BOCKSBEUTEL	MRE11	CG10754	PP4-19C		RANBP9	ODA	OHO23B	PROS29	TSP	CG34168	IRD5	CG7288
CG6686	HYX	YIP2	DP	CG18005	CG7786	CSN5	TBP		CENG1A	CG17259	GPDH	GPDH	GRASP65	FER1HCH	HMGS	RPL11
MSL-3	CG3909	STY	CG8801	BIN1	OPA	LIG4	IX		KOKO	CG8854	SCAMP	SCAMP	CG4328	ZASP52	CG5177	PGI
DIS3	BRO	CHC	CG2926	CG3225	CG10630	MUS210	MBD-LIKE		USNP	DAP	CABP1	CABP1	BRK	MAD	PRM	HSC70-5
MTR3	BGB	CG8193	CG14667	TFIIB	DIP1	MBD-LIKE	MED15		HSP26	C15	CG7668	CG7668	REGUCALCIN	CG11505	R	CG17337
CYCB3	RUN	ACT5C	CG9797	RPII215	SGF11	SBR	TUD		ATPSYN-BETA	CG7185	ADH	ADH	CPR64AD	CP38	FER1HCH	RPII140
PHO	TRC	SAX	DSX	SSDP	CG9007	NXT1	CG31917		CG4853	CG9027	CG17331	CG17331	SRY-ALPHA	CG13405	VTI1	CG10219
TOU	NHP2	SOD	STC	AP-1GAMMA	PROD	TLK	E(Y)1		PMS2	CG34168	PROSBETA2	PROSBETA2	SMT3	CG6569	FATP	RRP42
DFD	TRL	CDSA	CUL-4	DA	KN	NOT	CG11266		SIP1	CKIIBETA	CG13349	CG13349	RAPS	CPR92F	EIF-5A	CG1968
RBF	RUMP	JAGN	CCTGAMMA	RACK1	TUD	CG17293	NUP44A		OHO23B	HSP60	MLC2	SCP1	PSR	EIF-4A	CG31343	CG11107
CG18764	ARM	MTS	DAN	JUPITER	CG11696	ORC1	CG1646		14-3-3ZETA	OHO23B	SCP1	MLC2	CG14641	ATL	MHC	RPS27A
CG10694	MES4	TRXR-1	BIP2	CG6654	LIM1	ORC2	CG6686		PROSALPHA1	HSP23	PROSALPHA5	PROSALPHA5	RPS8	NOI	GLT	CG9588
RAE1	MED25	NC73EF	ZF30C	HP1E	DIP2	CG4400	CLP		CG1599	ATPSYN-GAMMA	ATL	ATL	NTF-2	SOD	NTF-2	BAP60
CG8319	N	RPS28B	CG8319	DLL	D1	TANGO4	MED30		CHER	GLT	CG9467	CG9467	LOQS	CG8258	ZNT63C	DUTPASE
CG14667	MED22	CG17237	DLL	INV	MED26	L(2)37CB	CSN4		CG34168	KOKO	RPN2	CG7054	PDI	MLC2	HIP-R	RPS12
HEPH	CG8801	SPT-I	TCP-1ZETA	DANR	ENOK	HBN	MSL-3		CG9027	TBP-1	CG7054	RPN2	PP1-87B	CG9797	TAB2	HIRA
CG9573	CSN3	RPS3	FL(2)D	CG4854	KING-TUBBY	CG32343	THOC7		RAB6	SIP1	RPT3	RPT3	CG3731	INOS	CG7668	CG4933
LIM1	H	CG6543	NOC	CG2652	SRP54	CG4364	TRN-SR		DOA	HSP70BA	CG2046	CG2046	CG6357	CG6707	TPNC41C	HSP60
SO	SCF	RPS20	DFD	CG13349	DWG	MRGBP	SET		TCP-1ETA	P115	CG6359	CG6359	DNAJ-1	TSP	BG4	MTS
SPX	BAP170	RPS27	NUDE	SKD	BAP170	SRY-BETA	CDK5		CG1416	TEKTIN-A	CG9705	CG9705	BETAGGT-II	CG32086	CG5506	TAL
N	RAE1	EF1ALPHA48D	HTH	LBL	E(BX)	CDC45L	MED25		MAD2	MLC1	CG6543	CG6543	SMB	SKAP	PGK	CG3542
AWD	PEN	RPS16	CG4849	TAF10B	MED	TUM	GNU		MED17	CPR64AD	HSC70-4	SPT-I	ZORMIN	PEN	CG11505	RPS5A
PONT	SSB-C31A	RPS14A	ISWI	ASH2	CG5380	MT2	DPA		GUS	RUX	POMP	CG2767	TEKTIN-A	CG4328	CG34205	RANBP9
PAV	DWG	RPL12	CG4877	ERCC1	BUB3	MCM3	NOT		ATPSYN-CF6	RPA2	CG2767	HSC70-4	SUCB	CG18745	TRXR-1	RPL38
RPA-70	NUP358	RPL7A	BUB3	SPX	CAF1-180	REPT	MED28		ARF79F	14-3-3ZETA	CG12321	POMP	SIN3A	MPCP	VPS4	RPL9
TRL	CG3225	RPS17	SIP1	CG3815	CG6197	CG6610	CG2063		TOY	CHIC	SPT-I	CG12321	HPO	MOD(MDG4)	ATPSYN-CF6	HIS1:CG33825
PROD	APT	JAFRAC1	CG4169	CG13625	SSDP	RRP46	ADA2B		CG8036	CG11327	RPN11	RPN11	GNU	MED4	SNAP25	RPIII128
LOLAL	TAF8	RPL22	EYG	SGF11	CG3162	CP190	PNN		C15	AATS-GLUPRO	RPL22	CG9947	CG8854	CDC2C	YP2	CG11811
APT	DOC1	RPL23A	NUP153	PONT	DUP	LAMC	RFC3		LWR	CG4853	L(2)37CC	RPL22	OHO23B	RPS8	CG11750	RPS10B
LOLA	RIN	CG4901	CG8258	NC2BETA	XPAC	BRO	MCM3		DAP	EIF-5A	MLC1	L(2)37CC	CAM	DNAJ-1	ENC	CG7810
DLL	SLD5	STA	WEK	DCO	EYG	BGB	CG7971		PROSALPHA7	MED17	RPN6	MLC1	SU(VAR)205	CG32772	CG16826	CG12241
MOD(MDG4)	CG4877	YP2	L(1)G0156	REG	CG13597	RUN	REL		GFAT2	PUF68	CG9947	RPN6	REL	C15	TAK1	ATU
CG5033	HRB98DE	CG16817	KUK	SRP54	CG1965	ATMS	MOF		DROJ2	CG3081	RAB11	CG8891	PABP	CG8854	PSI	INOS
DRE4	CG8939	SPHEROIDE	SSB-C31A	EF1GAMMA	GRO	CG3909	CG8142		TBP-1	LWR	RPN9	RAB11	CG9426	GRP	SURF4	ROE1
SSRP	SU(VAR)205	CG8301	TAF10	HEY	DYS	HYX	LIN19		RPA2	BLW	CG8891	RPN9	HSP83	CG6776	ACT79B	VHA44
MCM5	TAF10	PHGPX	RPII215	L(2)NC136	SO	ARPC3A	SU(VAR)205		CG17259	DOA	ALPHA-SPEC	ALPHA-SPEC	R	CACT	TSF1	COPROX
MCM6	ARET	TAF6	AP-1GAMMA	Z	ZPR1	CG2852	ACF1		PUF68	PROSALPHA7	RPS3	SUN	BSK	CG31999	ACTN	VPS45
CSN7	CG17446	PYK	TOU	RAE1	CG1120	T-CP1	ASH2		CG32772	CG4328	SUN	ARF102F	CG14044	EYG	PIT	SRP68
CG3689	CG18005	NUP358	CG9894	CG7879	CG3173	CDK5	CYCB		MLC1	RAB1	CCT5	RPS3	WAL	PP2A-29B	CG5525	SPT5
MBO	XPAC	REL	SLD5	ETS97D	SBB	RPN6	TAF10B		CG8854	EEF1DELTA	ARF102F	CCT5	WDB	CG10527	CATHD	RPS4
SLD5	CYCB	CG10267	ATAC1	CG9573	TOP2	P16-ARC	EGG		TEKTIN-A	PEN	ACON	ACON	SYB	CG5708	BETACOP	CG5705
TFIIA-L	HOIP	CG4119	CG10414	MAP60	CRP	CG8159	GP210		P115	CG13510	TANGO2	TANGO2	CPR73D	CG15356	CG2065	CG5380
DNAPOL-ALPHA73	PROD	KST	CACTIN	SA	CG7671	PP2A-29B	CG34422		MAD	SLMB	TPNC25D	TPNC25D	DOA	MOR	CG16885	CG10214
REG	HRB27C	GAPDH2	CHRAC-14	HRB27C	SCAR	CYP1	HCF		AATS-GLUPRO	CACTIN	CG5792	BAP60	CG6843	CG5642	JAGN	TCTP
DUP	RM62	CG5028	AP	CG4877	SRP	IRD5	CG15220		RUX	KDELR	BAP60	CG5792	CG11505	CG4998	BOR	FEN1
DPA	POLO	D1	RPA-70	ZPR1	CG4877	FLN	B52		GLT	GUS	ANNIX	ANNIX	FAX	CG1104	CG1910	CG11095
TAF10B	ENOK	HBS	CG11985	TRN-SR	PRP8	PHYL	CCT1		CTP	HEL25E	RPN7	RPN7	CG32369	GP93	GP210	CG8611
CG34422	OPA	DOS	GRAU	LOLA	RUMP	DOM	AAC11		CG3081	RAB6	CG12470	CG12470	CP38	SGT	CG7049	CG2453
OPA	CG15356	ATL	CG18616	CYCJ	L(1)10BB	PONT	TUM		CG11380	CG5174	MHC	MHC	CG1104	HSP60B	SRP72	SYX1A
SGF11	CG6654	SYX17	CG15011	DNAPOL-ALPHA73	E(Y)1	DMN	CCT5		CPB	RPLP1	GRAF	CG3226	CG7998	ACT57B	CG18787	PSIDIN
GEMININ	ACJ6	LPR2	ERCC1	ODD	HP1E	14-3-3EPSILON	MED19		CPR64AD	CG2046	PRM	GRAF	DSH	UCH	CG1516	RPL13A
ERR	CG13097	CNN	OTE	MED10	RPB10	PROSALPHA7	SCE		ATPSYN-GAMMA	DSX	CG3226	CG5885	CCTGAMMA	CG3008	CG32473	STA
OTE	SU(F)	RAB11	POXM	AWD	CG11266	CG12042	MBD-R2		EIF-5A	AKT1	MOV34	PRM	SAK	CDK5	CG31729	CG7277
DALAO	PRP18	ASRIJ	CG6688	TRN	ARP8	CCT5	ESC		CG2046	HSP26	CG11885	MOV34	SEC10	RUX	CG1371	IRBP
SCF	CG5808	AMA	D12	RIN	AP	ARP11	CHI		CG13349	ACON	CG5885	CG5366	CG4771	MAD2	CG8993	CG3430
HEY	CG5343	CPB	TRX-2	HLHM7	MLH1	CYCB	CG7379		AGO	TTK	MF	CG11885	POLO	CG13032	OHO23B	GTP-BP
MES4	CG9119	CHI	PROS45	CUP	CG30122	MAP60	SCRA		CG4328	HSP70BBB	UP	MF	CG40127	CG14641	CYCK	GFAT2
TLL	CG17266	HSP23	CKIIBETA	OTE	CG4282	ACT57B	E(BX)		CG7737	USNP	CG5366	UP	CG6707	OST48	L(1)G0020	CG1983
CG32685	CG32335	N-SYB	TCP-1ETA	GNU	FTZ-F1	SU(VAR)205	DREF		CG17777	HSP70AB	ACTN	CG33253	CG13840	MBL	KEY	PABP
CG4877	CSTF-64	RPLP1	BSK	LOLAL	MBO	KARYBETA3	GRO		CG17568	CG13159	BETATUB56D	ACTN	SU(H)	PCS	CG2070	TRXR-1
Z	PABP2	MGE	ATPSYN-GAMMA	AND	USP7	PROS28.1	RGA		SKPB	PROS25	CG10664	CG10664	CG34168	SRC64B	HMGD	RPL18A
RBP1	SWM	CENG1A	ODD	CG4673	CG	RPN11	SKI6		CG31211	CG15676	CG33253	BETATUB56D	CG3880	RAB6	CG15098	DNAPOL-DELTA
CG6654	CG1622	EIF-2BETA	RBF2	CG8319	MSH6	EB1	DIS3		RPLP1	HSP83	CG17337	LOQS	TAMO	CG14715	SOD	ELP3
CG18005	SU(W[A])	14-3-3EPSILON	CG12264	CG15800	CG3875	BIP2	MTR3		DSX	RHOGDI	LOQS	CG17337	GRK	CG14216	PROPO-A1	RAB6
AP-1GAMMA	CG1231	PDI	SGF11	HRB98DE	NUP98	RBF	THOC5		HSP70BA	HSPB8	OSCP	OSCP	CG6569	RHOGAP92B	CG10581	SMD3
RUMP	HDAC3	H2.0	MAD2	RM62	ATAC1	SYB	NIPP1		CG9184	MAD2	CG32138	CG32138	ARI-2	SNS	YP3	MEMBRIN
CG30122	CSTF-50	ZPR1	NUB	CG3542	TAF8	CYCD	RRP46		PEN	CG11380	ALPHATUB84B	BBC	CG13159	CG15141	OX	RPL21
HRB98DE	CG8086	HLHM3	LOLA	TUP	CG6015	CG4692	P38B		TTK	FER2LCH	CG4769	PEN	L(1)G0156	DSX	GDH	RPS14B
NITO	VVL	SISA	CUL-2	CG5380	STAT92E	MUS209	CG7033		FER2LCH	MAD	PEN	ALPHATUB84B	BRP	MED15	CG6453	NMT
MLP84B	CG11920	CG7834	CRC	TAF6	HRB98DE	ATPSYN-CF6	BSH		EBI	FIM	BBC	CG4769	MEI-S332	CG15676	KARYBETA3	CG10903
RIN	CG15220	GP93	NC2BETA	CYCH	CG17612	TTK	SF2		MED14	CG10425	WUPA	WUPA	NUP358	CG42797	NSF2	TAP42
RACK1	CG5933	BAB1	CYP1	ELOA	PARP	CG7033	CG5525		SINA	CDK5	14-3-3ZETA	RPN3	CG7856	CG4896	GSTS1	PMCA
PROS45	AKIRIN	TRA	CG5525	HIRA	CG18476	CATHD	TRL		RDX	EBI	RPS20	14-3-3ZETA	DGT6	FD59A	REL	VPS28
JUPITER	GNU	HMGZ	TTK	CHRAC-14	ELOA	ASF1	MCM7		CG17331	CG9184	RPN3	FLR	CG15071	FKBP13	FLN	CG15084
CYP1	CG7056	RPL5	YTR	E(BX)	DIP3	SYX7	CG2931		PROS25	CG13349	CG4692	RPS20	PORIN	CG7763	SPE	RRP6
MAP60	DSX	HEY	ALIEN	FD59A	L(2)NC136	OSCP	TFIIFALPHA		RAB1	AGO	FLR	CG4692	CG11581	PHGPX	CG12030	TRC8
CG4169	BSK	CKA	CG9573	TIM	CG17802	CYCA	NLP		HEY	HSP70BC	CG15717	CG15717	TRAF6	CG12496	SKD	RPL26
CUP	ORC6	GDI	CG12262	CG17838	JRA	NUP214	PUF68		CG5174	HSP70BB	DIM1	DIM1	SRPK79D	RAPS	CG34172	CG6388
CHD64	HSF	EIG71EK	TAF10B	CG4820	NITO	DWG	CG15356		CHIC	SKPB	TSR	EIF-1A	CG6770	CG11327	CG4908	MIRO
L(1)G0156	SPX	BICD	TUD	EIF-4A	LOLAL	MED28	ACT5C		CACTIN	CG1599	SEC16	TSR	SIP2	CG30497	AIF	CG16817
ABS	LOLAL	CYP1	PHYL	SFMBT	TOPORS	CSN4	RRP4		ACON	RPS20	EIF-1A	CG30000	DSX	CG13022	NPLP2	CG9099
HOIP	AP-1GAMMA	BCD	HIS1:CG33825	MBD-R2	HLHM3	P38B	LIG4		HSPB8	CG6453	HSP60C	SEC16	CG16817	SAV	CG4729	CG13630
H	CG17801	CG2918	SCE	CG2678	CG15800	LAM	CG8258		KDELR	CG17331	CG30000	HSP60C	NEOS	MRP	CG4692	PELO
MAM	SISA	CG13887	EIF-4A	SU(VAR)3-7	ORC6	SYX8	TCP-1ETA		AKT1	MF	HCF	CG8117	KN	TCP-1ETA	IGL	CG11208
HSF	E(BX)	PRC	TH	CSN7	TBP	ATPSYN-GAMMA	ART4		HSP83	SGT	CG9391	HCF	CDLC2	RPS26	CG7112	DHOD
HRB27C	CG10267	ERP60	MED26	HLH3B	LBL	BCD	PPA		CG5642	CPB	EF1ALPHA48D	CG7430	SEC61ALPHA	TAMO	AZ2	PIX
SRP54	ATPALPHA	CG14815	BTD	CG17801	CG8159	YP2	PROD		BLW	RDX	RPS27	CG9391	HSP70BA	NEJ	PROSBETA4R2	CG10424
FTZ-F1	SRP54	EWG	KLP3A	TAF12	CG11985	SUCB	CYCB3		PSR	MED14	CG8117	CG7830	CG8292	TAPDELTA	CG4641	SURF4
CG11985	GEM	TWDLE	KAY	KING-TUBBY	PNN	YIP2	NURF-38		EEF1DELTA	SRPK79D	CG7430	EF1ALPHA48D	CG31999	R	ARC1	CG2862
CG2021	MAP60	EIF2B-DELTA	DUP	USP7	NUP62	ATPSYN-B	RPA2		HEL25E	DROJ2	ACT57B	RPS27	EIF-4A	CG15646	VHA68-2	SLU7
CSN3	DUP	EF1BETA	CG18764	CUL-2	MAT1	CG15436	RPN11		MED18	CG31211	ARU	PYK	D19A	RAD23	SKPA	NUP62
CSN6	TAF10B	E(Y)1	CG3173	CG3162	ARA	CG1599	TAF12		SEC24	DYSB	CG7830	ACT57B	PP2A-29B	GPDH	GDI	RAB7
SPT5	GEMININ	RPL23	SBB	SISA	EN	CG13625	TCP-1ZETA		CG13159	CG11267	CG17568	CG5447	CG2371	CG5111	CCS	FLR
XPAC	KING-TUBBY	SOP	TOP2	ECO	GT	CG3294	REPT		CG1532	CG5568	SYB	CG17568	CG5568	BRP	PDSW	RPL32
RANBP9	DNAPOL-ALPHA73	RPL11	CRP	H2.0	TAF10	L(1)G0230	CG12264		MF	CG17568	RPS16	SYB	CUP	GRAF	SYX16	PARP
RPT3	DRE4	RPL9	CG7671	ISWI	CG15220	SU(H)	AATS-GLN		PROSBETA7	NEJ	PYK	ARU	EF1GAMMA	CG2926	CG11857	TWS
NOP56	SSRP	RPL19	SCAR	RPA-70	SSB-C31A	EEF1DELTA	MED26		RHOGDI	MED18	CG5447	RPS16	CG17107	CG6370	PSR	DBE
MED22	EXP6	RPL24	SRP	CYCD	SNAMA	RFABG	PHO		DOD	SEC24	RPS28B	RPS28B	RECQ4	CG8292	GOT1	ATP7
MED24	HLHM3	RPL13	PROS	EY	CG11695	HEL25E	WASP		GRASP65	HEY	RPL12	RPL12	PPN	HSP26	CG5044	HIS4R
CSN4	CSN7	RPS19A	TRL	DPA	CG14641	E2F2	STAT92E		CG10425	DOD	CAT	CG3800	YP1	SOP	SYND	HIS4:CG33907
TRN-SR	FTZ-F1	COVA	FZY	DREF	TRL	KAP-ALPHA3	RPN6		CDK5	CG5708	CG3800	CAT	PROS45	CG13084	COX2	CG1673
MED25	ERCC1	OBP47B	14-3-3ZETA	CG30122	ETS97D	ATPALPHA	OPA		PROS29	PAST1	CG1458	CG1458	CG18745	MEC2	CG18789	HIS2B:CG33868
GNU	NOC	PPN	PP2A-29B	CG18004	CG9667	CG8301	KU80		FU	PROSBETA7	GSTS1	RAE1	RPA2	HSP23	RDGB	ADAM
MED28	CG13349	ENO	SO	CG10418	UBCD6	MLH1	LACK		CG15676	PMS2	ALPHATUB84D	GSTS1	CG10103	CG7352	CG13220	ECT3
CG15220	SUG	SPE	WOC	CG32685	CG10825	ATPSYN-D	HD		DLC90F	ZASP66	RAE1	CG2004	CYP9F2	LPR1	CG3004	SEC5
SCE	MAD2	CHEB38A	L(2)37CB	FANCL	CG10333	SYX16	DCO		CG7668	CG7668	STIM	ALPHATUB84D	CG13114	HSP60	ATPSYN-B	RPS24
ESC	CP190	CG32698	CG	BON	ULP1	SYX13	CHB		SRPK79D	ENDOGI	PZG	STIM	SPN-B	CYT-C-P	MOCS2	MSH6
E(BX)	CUP	BETACOP	ART8	RUMP	ZFH1	SYX5	ELOA		CDLC2	CYCA	CG2004	CG30339	SOD	PROS45	CG1218	CG17209
DREF	NIPPED-A	CG11164	SP1	MSI	CG10274	CI	PASHA		RHOGAP68F	UBX	GAPDH1	GAPDH1	MYO10A	CG17377	DIK	CG13690
MCM7	MOD(MDG4)	CG13900	E(BX)	BAP55	NK7.1	ERR	GISH		HSP70BBB	RAB2	ACT79B	PZG	PARP	SMB	PK92B	CG4045
TAF8	ABS	ECR	DOC1	CG32105	CG8145	BOWL	TAF8		HSP70AB	CG1532	CG1092	CG1532	FTZ-F1	OPA	CG10414	CG8129
ORC6	WOC	ACT57B	CG3294	MED28	ELB	CG17802	STG		RECQ4	EB1	CG30339	CG7049	CG9911	NURF-38	CG1603	ADK2
AKIRIN	PMS2	RPD3	MCM6	LGS	NC2ALPHA	MCM2	PROSALPHA7		ZASP66	VHA68-2	HOIP	ACT79B	CP36	CG12432	CERT	NUP54
TAF10	SMOX	C15	ENOK	CG4730	CG31224	DCO	EXP6		STAR1	CG3225	CG1532	HOIP	VHAAC39	CG5050	DOD	BET3
NOC	CG11696	NAP1	CG13597	CG18616	KR	CG14220	KIS		MHC	RHOGAP92B	CG7049	CG1092	MLH1	SIN3A	RANGAP	CG10688
E(Z)	MBO	CG5177	DPA	CSN3	DAN	EGG	CDK9		RPS20	CG32772	FER1HCH	CG11876	PHYL	NUP358	ATG4	PPL
DWG	CG11985	YP1	MED	CAS	HLHM7	YP3	CG9119		HRS	CG16826	RPS14A	FER1HCH	PEN	CYCE	CG14482	CG3704
MSL-1	CG1120	CABP1	DOD	CCS	NC2BETA	YP1	CG17266		UBQN	CG13114	CG4853	RPS14A	MRG15	CG13840	YP1	CG11583
RIG	SA	KLC	CHB	CYCB3	CG18806	Z	TOU		MED8	SQU	RPL7A	CG10863	MBL	CG31036	RAE1	HRD3
CG3225	MCM6	EF1GAMMA	WAL	EN	L(1)G0004	ARP87C	CG2926		CG3225	CG17777	CG13319	EMB	JUPITER	CG18259	CG9205	CG5862
DOM	NITO	CIB	CG17801	SIMA	RBF2	CYP12D1-P	FANCL		PROSBETA1	SURF4	CG10863	CG4853	ALPHATUB84B	CG2862	RPN3	UPF1
WOC	RACK1	PUF68	PDI	HEPH	HTH	WEK	NOA36		CG42369	CG32369	LIG	RPL7A	NAP1	CG6945	SGF29	ES2
YKI	ARA	CDC2	AWD	SMOX	DOC2	TER94	NUP358		SRC64B	PROS29	CG3731	CG7288	MRE11	ACTN	OSCP	ABS
BAP170	CG17802	CDK5	E2F	CG7379	ORC4	SYX1A	SGF11		MED10	CG7737	CG11876	CG13319	CDC2C	HRS	CG32344	PGM
CG7786	MED28	PHDP	ATPSYN-CF6	CG10274	GSC	L(2)37CE	NUP58		NEJ	RECQ4	EMB	LIG	PROSBETA3	CIB	CYCG	CG12018
CG17293	HEY	CTBP	NITO	CYCC	DNAPOL-ALPHA73	OTE	GCL		UBX	CYT-C-P	CG7288	CG3731	HSPB8	CG13090	CG15717	RPL6
CG5933	YKI	L(2)03709	CG4887	PAV	PELO	MPCP	HBN		FIM	CG3164	ATPSYN-B	ATPSYN-B	DYSB	CG3918	CG17293	CG5037
L(2)NC136	CG10694	CBS	CAF1-180	EG	ZEN	GL	NAP1		CG5568	YP1	JAFRAC1	JAFRAC1	NEJ	MOB2	CG6259	CG5292
DSX	HLHM5	BOCA	DIP2	FKH	ECO	SNAP25	SMN		DYSB	CG5642	EF1ALPHA100E	CG9586	BLOS2	CG8036	CG1513	CORO
CG4936	MED	CG3815	CG4291	ACTR13E	GUG	SUN	ORC6		HSP70BC	PROSBETA1	CG9586	EF1ALPHA100E	CSN4	PABP	PCAF	TREH
CG4820	ORC4	SIN3A	CG17612	D	MES2	ACT88F	SCM		HSP70BB	MED8	ALPHATUB85E	ALPHATUB85E	FD59A	CG5174	REV7	CG11267
SISA	TRN-SR	CLC	TOPORS	TRSN	AL	PROS45	AATS-LYS		TSP	RPL22	RPL23A	RPL23A	CG6945	CNX99A	CG31694	SLD5
CG17801	ASH2	DIMM	CG4692	CG11107	UBA2	CG32685	AKIRIN		HMGS	TOY	TAF6	L(2)37CB	EXO70	RPS20	CYP6A13	CAT
CG10267	CG4282	LWR	UBCD6	DEK	CG6688	CUP	DIMM		CG6453	RFABG	CG14425	SEC13	CG5174	RAP2L	CG10103	CG14476
CG2678	L(2)NC136	CG6453	CG10825	XBP1	SVP	CACTIN	ATAC1		CG11267	ATPSYN-B	MEP-1	TAF6	CG5466	GRASP65	CHRAC-14	CG8417
ARET	SPT5	DAP	CG10333	SLU7	CG7028	EFTUM	GEMININ		RHOGAP92B	SEC5	SESB	CG14425	MPCP	CG15071	CG1707	CG2260
DOC1	DIP1	MAD2	ULP1	SSRP	YTR	CG10654	VIR		EPAC	PSR	ZASP52	MEP-1	CYT-C-P	RPA2	HSPB8	PIS
BSK	PHO	RPLP0	AUB	DRE4	MLP84B	CG1516	DGT1		PROSBETA2	MED10	L(2)37CB	SESB	TERM	CG16826	RPB4	CG4338
ERCC1	MRE11	CG34172	MLP84B	ART4	NEU2	ACON	ARP5		PROS26	PROSBETA2	CG16826	CG16826	RPS7	PPN	ACT88F	CG4406
CG7056	CG7879	DLC90F	GRO	FTZ	CHRAC-14	BRK	MTA1-LIKE		HSP60B	HIP-R	CG7816	ZASP52	SKAP	SLMB	ATAC1	SSB-C31A
CG17446	USP7	EF2B	NLP	CSN1A	CBP80	CYCJ	KEY		CG34159	CG34159	AGO	CG31712	GPDH	CG7033	SK2	ORC2
RM62	BOWL	SRY-ALPHA	CHD64	BAP	CG7971	CG3321	RPLP0		CG3164	ZNT63C	CG31712	HIRA	CG13405	CG11656	GPO-1	RPL35A
ENOK	H2.0	DIK	CG1120	MIO	RAE1	L(2)06225	BLW		CG15422	FD59A	SEC13	CG7816	CG8301	RPS7	CG12470	EIF5
KING-TUBBY	TUP	MRG15	CG3162	DIMM	THOC7	DL	TAF10		CG32635	MHC	PTC	AGO	RPL15	BSH	REG	CG3756
USP7	CG17293	RAB5	OSCP	HEL25E	DOD	PMS2	STA		HN	WUPA	HIRA	PTC	CG42797	TOS	NS1	CG9922
HLHM3	WEE	RAB7	PHO	WEE	RPII215	GAPDH2	CYCJ		CG32369	CG15422	CP190	CP190	ACTR13E	ART4	CG5355	RHOGDI
CG7879	PIT	LRRK	MRE11	MED6	CG7818	DYN-P25	EMB		YP1	ADA2B	PONT	PONT	ES2	FLW	CG7033	CG8031
GEM	CG10274	HSP26	KNI	TER94	NUFIP	DGT3	NOC		CG16826	CG1910	CG32016	CG32016	EXD	CG3847	NXF2	SELR
CG4887	LBL	CP1	LIN19	ALY	CG11092	DGT5	E(Z)		RFABG	PROS26	RPS17	RPS17	CYCE	SEC61ALPHA	CG10641	CG4866
HLHM5	MAT1	PDSW	CG7033	ACHI	E(R)	TRXR-1	KLP3A		VHA68-2	CP1	MAP205	L(1)G0230	CHIP	BSG25D	CG7409	LAS
CCS	LIG4	CG9090	WDS	CSN6	KNRL	SGF11	DWG		CYCA	UP	L(1)G0230	MAP205	ZASP52	DOA	CG3344	CSN3
MSI	MUS205	CG4673	ALD	RPS27A	LOK	L(2)06496	DFD		MOD(MDG4)	CG6707	DL	L(1)G0320	EIF-5A	PROSBETA5	L(2)K01209	ECD
CP190	GUG	PRX2540-2	HIS4:CG31611	UBA2	HNF4	MEI-S332	FD59A		RPN2	TSP	CG11505	DL	CG7379	CG9173	CG1234	ATG5
WEE	HLHM7	14-3-3ZETA	HLHM7	CG11696	CG18616	DIMM	MSL-1		SEC10	CTP	CG8525	CG8525	MLC2	KLC	KU80	CG8078
CCTGAMMA	REG	CG11876	CG8145	MED	NUMB	CG10630	ALD		SURF4	RPS3A	TWDLE	CG11505	CG18806	CG13138	MED25	L(2)35DF
ADH	EN	L(1)G0334	BLW	CG1965	CG3436	TUD	ETS97D		ATPSYN-B	SINA	CUP	TWDLE	CG15676	RECQ4	HSP23	CG7006
TER94	DPA	MRPS18A	MIP130	CG5033	ABS	DIP2	YEMALPHA		SYX7	MBL	NCD	AATS-ASN	LPR1	CG14044	D12	BYS
TCP-1ZETA	CG3436	NOI	APC2	CG9007	CG8219	MED26	EIF-2BETA		HPO	PGK	TACC	NCD	TEQUILA	GM130	SUN	CG17187
CPB	HR39	PAN	ASH2	GKT	CUL-4	DIP3	TRX-2		CG6707	GSTE6	L(1)G0320	TACC	CG13996	DYSB	HCF	CG32068
EF1GAMMA	CTCF	PZG	BX42	WOC	XBP1	PNN	CYCD		GIT	RPN2	CG32549	CUP	CG9894	PGLYM78	NOP5	AATS-ARG
LAM	SVP	ROP	HIS2B:CG17949	CG7056	CG7879	NUP62	DIP2		CG5708	BRM	MER	CG32549	MRI	AKT1	ARP14D	RPLP2
PROS29	ZPR1	JUPITER	EN	GEM	GEM	AL	DIP3		ADA2B	GRP	EIF-2ALPHA	CDSA	ECR	EAF	MBD-R2	ME31B
MCM2	ROX8	BLW	TER94	MSL-1	TAF10B	YTR	LGS		POXM	CG3731	AATS-ASN	TAL	ARGK	HSPB8	CG9253	L(2)34FD
NNP-1	RPA-70	RPA2	TIM	SU(DX)	NAU	NEU2	LARK		HOMER	BETACOP	ART4	EIF-2ALPHA	PGLYM78	CG5568	RPN5	CG4610
PCL	CG4820	E5	ATPSYN-B	PRD	LARK	CG7818	RIG		PAST1	PHYL	BETATUB85D	MER	AND	EIF-5A	SSDP	RPB8
BOWL	CG7786	HEPH	FD59A	MAGO	CG10414	HIS2B:CG17949	LID		RAB2	ACTN	TAL	ART4	CPN	CG14204	CPB	DNAPOL-ALPHA60
CAS	ALD	MOE	KLAR	TFIIEBETA	SPT3	CG1620	ME31B		CG9426	CG9331	CDSA	BETATUB85D	RAC1	CG7518	CG1129	FDH
SVP	CG3162	SPN-A	ELFLESS	RPII33	ISWI	BI	ERR		TSG101	SRC64B	MOR	RPS5A	UBQN	CG4771	NOP56	RPII18
XBP1	JUPITER	CAM	DIP3	RPLP0	EG	E2F	PNT		FD59A	HMGS	GAPDH2	GAPDH2	PAT1	CG1444	PRP8	BET1
EMC	CG32344	HCF	T-CP1	USF	GEMININ	CG17838	OTE		ENDOGI	POMP	RPS5A	MOR	MRP	HEY	ATTD	RPL36
CG6712	DEK	CP190	GNF1	CDK9	TRSN	DPN	TOPORS		RPL22	DNAJ-1	CG31716	CG9662	CG3056	CG12723	OBP56D	CG6745
HIS2AV	CG34340	HSP60	L(1)G0230	CONA	HIS1:CG33825	EMB	TRA2		CG11275	CG4598	CG34422	PMCA	PRX2540-2	CG9426	CG4119	CG11652
TANGO4	MTA1-LIKE	CG31619	ELOA	OC	CBL	BTZ	CG31111		WUPA	PLU	CG31755	TANGO9	CG3085	EF1GAMMA	SCAMP	SSL1
CG3436	ART4	CYCB	SUCB	P38B	TRN-SR	HP1C	CPA		DNAJ-1	MED11	HSC70-5	CG31716	SKPB	DOD	CG8525	CG5941
CSN5	RIG	PBPRP2	CG11266	CID	MNT	QKR58E-3	CG12042		ROLS	GIT	CG10630	CG34422	H2.0	CG1910	CG4769	MRPL11
HIS4:CG31611	CG32343	CG34422	REF(2)P	IPK2	CG6808	CCS	BI		EB1	CDLC2	CG9662	CG31755	CG5359	CG3342	CP1	DPPIII
CG5380	CG5033	ARET	DREF	QKR58E-3	DP	SCRA	BOCKSBEUTEL		PROSALPHA5	MOD(MDG4)	PMCA	HSC70-5	CG15436	DGT6	T-CP1	CG30291
ZPR1	NUP214	CYCH	CSN1A	TRF	CG11750	HSP70AA	ZF30C		POMP	GRASP65	CINDR	CG10630	HSP70BBB	TCTP	CCT5	MRE11
HIRA	HIS1:CG33825	SA	HP1E	LA	MUS309	DGT2	E5		WDB	CYCJ	TANGO9	CINDR	EIF4G2	NUP54	IAP2	AATS-TYR
CG8545	L(1)G0020	CRC	MES2	CT	KAP-ALPHA1	EWG	L(2)37CE		CYT-C-P	STAR1	HSPB8	HSPB8	KOKO	CG32100	IRBP	NLE
NUP214	CG4936	L(2)37CC	SCM	U2A	BJ1	FER1HCH	DALAO		MED11	PIE	REG	REG	SSP	EEF1DELTA	TAP42	PCID2
DEK	CG2678	NEOS	CG17568	EDL	ART4	HSP27	CG9894		TAF12	CG5525	SCRA	YP2	RHOGAP92B	GNU	SPINDLY	CG14544
YL-1	E(Z)	E(R)	CCS	TFIIS	MCM2	NPLP2	E2F2		MBL	SYX7	YP2	SCRA	CG13287	CG34376	TREH	CAM
CG10418	NOP5	MOD(MDG4)	UCH	STG	CG6654	SYX18	SCF		ZNT63C	HSP60B	CG33017	CG7834	IR54A	CG17265	CG4407	DOD
SU(Z)12	ELFLESS	CG5924	BJ1	CG3756	LIN	ART8	MED20		BRM	JUPITER	CG7834	PSA	CG17265	EB1	IMD	SMB
HIS1:CG33825	RANBP9	COLT	MUS309	MCM7	CG31917	DGT4	PHDP		CG13114	CG5731	CTBP	CG33017	HSP70BC	FL(2)D	CG10265	DMAP1
CG7971	SIMA	CG4936	FTZ-F1	COMR	BAB1	DGT6	RPS27A		JUPITER	PROSALPHA5	CG4699	CTBP	HSP70BB	MUS304	RAB7	CG7470
ACF1	DREF	MAP60	RBP9	DUP	BON	SSRBETA	MED23		SQU	UBQN	DGT5	CG4699	DIDUM	CG3610	ARPC3A	MYS45A
ASH2	CG7971	CYT-B5-R	ADH	CG3508	HDAC4	CG8142	TRIP1		UP	CG7033	MAP60	ZIP	HSP70AB	GSC	CG10158	DNAPOL-ALPHA180
EGG	CBP80	CHRO	TAF12L	HLHM5	EVE	STC	SKD		CG9331	RPN6	RFABG	AATS-ASP	MST98CA	SEC5	NS2	PBGS
CG7379	CG7379	CG4328	NUP62	CG7357	RHI	D19A	TTK		CG11656	VPS4	ZIP	RFABG	CPR47EF	CG5466	CG5447	TSR
LIG4	SU(VAR)3-7	TAF2	KING-TUBBY	XPAC	ART8	CYCC	CG3731		CG14815	RHOGAP68F	PSA	DGT5	JBUG	IMPL3	GNF1	CG4119
ART4	ACF1	TBP	SOX21B	RIG	FKH	DOD	KAP-ALPHA3		ZIP	MED6	CHER	MAP60	DOD	OHO23B	HSP26	CG3800
TAF12	YL-1	TAF7	TIS11	NUP214	D12	HSC70-4	ATPALPHA		NEOS	CG9426	AATS-ASP	CHER	VIR-1	CG10694	NC73EF	CG17737
DCO	MCM2	CG14216	CG7818	MED18	DPA	MAD2	LAM		CG3731	TERM	SSB-C31A	SSB-C31A	CALYPSO	CPR73D	GEMININ	CG8635
ELOA	MSL-3	LGS	ATPSYN-D	EGG	MCM6	NURF-38	RBF		RPS3A	SMB	SNR1	SNR1	BM-40-SPARC	MF	DUTPASE	MEI-9
PASHA	ELOA	CG5885	HR39	EXP6	DISCO	MBO	CG7757		SMB	CG5854	RPS10B	CG31343	RAD23	CPB	CYP1	NMDMC
EXP6	RBF2	BSH	RPT4	ENOK	CSN7	RAE1	REF(2)P		POLO	CG8292	CG31343	CG5500	SEC16	MWH	CG9467	CPA
SMN	CG10630	PCAF	CG18806	DOM	CG3281	MTA1-LIKE	CG7172		SRY-ALPHA	NUP358	CG5500	RPS10B	FEM-1	ATPSYN-CF6	DREDD	CG4908
MTA1-LIKE	ECO	YKI	C(3)G	ARP8	DEK	HIRA	MED10		MED6	WDB	REPT	CG12918	CG9797	CG13625	MIB2	R-L
ETS97D	ESC	EIF-5A	CHN	TBP	CG10147	CG2021	MED6		CG1910	RACK1	CG12918	SOD2	ESG	RPL17	CG33523	CG3605
LGS	XBP1	ARPC3A	TM2	DIP1	MED9	HIS2AV	MED18		GSTE6	DLC90F	FER2LCH	REPT	NC2ALPHA	WDB	CCT2	DNAPOL-ALPHA50
CG1120	FKH	SPT3	MPCP	REF(2)P	TIP60	MAPMODULIN	DMN		MEI-S332	PGD	SOD2	FER2LCH	MSI	HSP27	SEC63	CG11306
ECO	TANGO4	CG32819	TRN-SR	CPB	CTCF	RPLP0	CACTIN		PHYL	CG15098	LWR	LSP2	CG17826	PLU	MGE	ODC1
MSL-2	DOM	CG32820	NUMB	CAF1-180	FANCL	GDI	TRXR-1		TERM	RPS8	NOCTE	LWR	CG8801	CG6453	BLW	CG4769
TLK	MSI	CG17450	CBP80	CG3689	PP4-19C	2015-09-05	HEY		CG8292	DGT6	LSP2	NOCTE	CG12432	CG7357	GLYP	SIP1
NXF2	KUK	SAK	MCM7	ATAC1	MED22	RFC3	CG4328		BIP2	MED7	NUP50	NUP50	NNF1A	STAR1	RRP4	CG12004
CG32343	DP	HSP27	PRP8	SVP	TFIIA-L	CG11164	MTS		DGT6	CG18745	CG15141	CG15141	CG9173	BSK	CG5568	CG5991
TUP	CG16892	CPA	TLL	BSK	CG15011	FER2LCH	CG11750		MST98CA	CG6569	MED15	MED15	CG4887	CSN4	DOA	FIB
NIPPED-A	CSN5	PONT	NUP107	BTZ	EMC	TFAM	CG7185		RAPS	RPL5	SGT	SGT	MLP84B	CG14667	CDC2C	RPI1
SIMA	LGS	CG1041	EMC	DWG	DANR	OX	SSDP		CG6569	NEOS	SINAH	MED4	LMPT	TRX-2	CDK4	128UP
INV	TUD	URO	ELB	CYP1	SCF	LOLAL	DAP		SYX1A	ECR	CG15011	CG15011	RPL7A	CTP	CG14767	CG7339
HR39	SNCF	CG4289	CG6506	CBP80	SCM	TRL	PSI		RPN6	STCK	MED4	CG7787	CG9099	CG5525	SOP2	CG3689
DP	FS(1)K10	CG9527	DCO	E(Z)	CSN1A	CG2789	TFAM		CG14641	MEP-1	CREBB-17A	SINAH	HSP27	NEOS	RS1	GKT
RBF2	DIP2	CG12428	CG3735	CG4282	WDS	DIDUM	ASF1		BETACOP	CG17002	CG7787	CG32638	CG6905	RPL15	CG4849	CG9172
CG4282	CAF1-180	CG9027	DOM	CG1894	SNA	ECR	RFC38		VPS4	ENA	CG18005	CREBB-17A	CG9902	CPR47EF	CG7845	MED7
SUG	CG5380	CG12203	CG6015	CG34340	MED25	SYX4	HMGZ		MED7	CG13287	CG30349	CG5506	BUB1	TRAF6	ATPALPHA	CG3909
MAT1	CCS	CG6686	SUN	SSB-C31A	CG17343	PNUT	R-L		CP1	CYCE	CG5506	CG18005	CG15634	PAT1	CPA	AK6
FTZ	CG31224	ARC-P34	CKIALPHA	ORC6	CG18004	TSF1	MOE		PLU	MST98CA	MBL	CG30349	RPL23A	DSH	BETATUB85D	CG18528
EN	D1	ARP14D	CSN7	NEU2	MES4	CG18764	CYCE		GRP	CG9797	MED14	MBL	CKIIALPHA	BIP2	FLO-2	CAP-D2
CG6688	CYP1	ASF1	CCT5	CG8145	DCO	HSP26	TSR		PGK	CG34205	CG32638	MED14	CG13838	SCP1	CG6015	L(2)09851
H2.0	RAD1	HOIP	ROX8	GUG	TRA	CG14482	BRM		CG16884	BIP2	HSC70-1	HSC70-1	MED15	CG10103	UBQN	VPS16A
CG10274	HUS1-LIKE	CYCB3	CG10654	KAY	HMGZ	NUDE	MT2		ACTN	RAPS	BETATUB60D	CG34172	CDC2	CDA5	L(1)G0230	CG3999
CG14220	HIRA	CG18005	CG16817	HIS1:CG33825	CHN	LSP2	CG12262		PIE	CUP	CG4771	BETATUB60D	NOPO	STCK	L(1)10BB	CG11539
FS(1)K10	RBP1	REGUCALCIN	L(1)10BB	MED20	PNUTS	ARGK	CG3225		MST98CB	CG2017	CG34172	CG4771	FLW	EBI	CG7203	CG5645
CG4730	GSC	GPO-1	MLC2	CG11985	CG11347	CG10981	PYGO		HSP67BA	RPS26	KLC	KLC	STC	CG17777	STY	CG18012
CG11696	ODD	SINAH	YL-1	MUS205	CKIALPHA	HEY	KTO		RPS26	CG7856	CG11327	DJ-1BETA	CG5890	RPS10B	NC2BETA	JHI-1
SA	TLK	CG8079	TWS	MAPMODULIN	CG11674	HSP23	CG4169		ECR	REG	DJ-1BETA	CG11327	CG9951	KOKO	CG7675	CG31381
HP1E	RPT3	UBX	CG6197	MSK	PRD	2015-09-01	L(2)37CC		CG5525	MEI-S332	CG11486	GLYP	CG34401	EXP6	CG17494	CG6769
CG17802	AL	MSL-3	HOP	HOIP	SPX	2015-09-02	MOR		RPS8	CYCH	LVA	LVA	STCK	VHAAC39	ARC-P34	CG7338
SMOX	PNN	RACK1	CG2852	D19B	CAS	CYCH	HSP60		BETAGGT-II	CG17265	MOCS2	CG11486	CG9014	SIP2	CG8029	CG15093
ELFLESS	EGG	RAD23	MES4	CG6197	PX	GDH	FER3		REG	MED20	GLYP	SLBP	CG8907	PROSBETA3	RPD3	CG8950
DIP1	ZEN	CG10630	SU(DX)	DOC2	JING	CG8079	CG18764		CG4598	SEC10	CG5177	CG5177	CG8417	ARF79F	CG13887	ATG7
MED	E(R)	CG13625	MED19	WDS	RFX	DFD	TRX		CG17002	CG13900	P58IPK	MOCS2	CG6543	LMPT	SPT-I	GIE
CG3162	MLP84B	LIS-1	LACK	REPT	ZFH2	CG6686	CG4901		NUP358	ES2	TPNC41C	CG4119	CG1635	MBO	CG8636	CG16935
LBL	CG18806	SCRA	NAU	KLP3A	KIS	SINA	MAEL		MYO10A	CG4835	SGF29	TPNC41C	VARI	AKIRIN	WDS	CG12082
ARA	GT	TUDOR-SN	CG11092	FD64A	REF(2)P	TUP	DPN		MED20	CG8301	SLBP	P58IPK	CPR92F	RBP6	INT6	CLBN
CG31224	CG14220	ARA	TFIIB	KAP-ALPHA1	CG4887	SIMA	FER1		CP38	PAK	CG4119	SGF29	SGF11	CG8079	CG1962	CSUL
HLHM7	MCM7	PEN	CG8036	L(1)G0156	CG3508	CG1120	OLI		STCK	MYO10A	CG13510	MSK	PAK	CG13526	CG6701	SCHLANK
ORC4	DIP3	SOP2	HDAC4	NC2ALPHA	DNAPOL-ALPHA50	CG4282	TRF		CAF1	RPT3	CG7675	CG13510	CG11672	CYP12D1-P	DROJ2	CG9246
GUG	LOK	ARC-P20	PRD	FZY	ARI-1	MAT1	CG10630		CG5731	ALPHATUB84B	CYCG	CG7675	SPI	RHOGAP68F	VHA100-1	OAT
CBP80	ETS97D	CG3226	SUG	FS(1)K10	MTA1-LIKE	CG10274	NUP153		CYCJ	IX	REF(2)P	CYCG	SNS	H2.0	CHMP2B	SIP3
FKH	CG11695	HSC70-4	PX	SUG	D19B	RBF2	HOIP		MUS304	CHIP	CI	EF1GAMMA	CG4169	DLL	RPA2	LSN
CTCF	HIS2AV	ALPHACOP	JING	MER	CG9609	DEK	RUX		CG9911	CG13373	EF1GAMMA	CI	CG9238	CG6843	VHAAC39	L(2)37CB
MUS205	FTZ	CG16892	RFX	ROX8	CG10981	CG4730	EWG		RPL5	FU	REV7	REF(2)P	CAF1	HP1E	CG12203	L(2)37CE
ROX8	CG8145	DIP1	ZFH2	GSC	NUB	N	POXM		MOB2	CG12321	PROSBETA4R2	REV7	ARM	RAB5	AATS-TRP	CG7967
CG34340	EYG	NIPPED-A	KIS	CG31224	SSRP	NUP153	N		CG13840	GAPDH2	MSK	PROSBETA4R2	RM62	HOP	ATPSYN-BETA	CG6543
FD64A	MCM5	REPT	MLC1	CG5933	DRE4	POLO	GAMMATUB23C		CG9797	MST98CB	RACK1	RACK1	TCTP	CG7987	CLIC	CG2789
SU(VAR)3-7	FD64A	CG7386	CG10981	MTA1-LIKE	CENP-C	HP1B	MAPMODULIN		CG7856	SPINDLY	MTS	YP3	CG16884	CG7967	MTR3	CG1074
TIM	DOC2	TOY	SCU	CG4936	SLOU	OBP56D	ATPSYN-GAMMA		CG34205	PTIP	CG8128	MTS	DAP	CG7185	RRP42	CG8230
AOP	PONT	BRK	CYP12D1-P	PH-P	MUS205	NC73EF	CG6543		CHIP	JAGN	YP3	CG8128	RPS16	CG2116	PHKGAMMA	CG5214
DA	CG7818	AND	CG7045	GEMININ	HLH3B	C15	CG1120		CG6357	CG16884	VND	VND	RASSF	ADH	CG5174	CG32708
TRN	CSN6	SIMA	CG12728	PC	HR39	OBP44A	SSRBETA		CYCE	MED30	NUP153	NUP153	MSB1L	CG7196	WOC	PUG
CG8258	ELB	SEC63	SPF45	SUV4-20	ROX8	CG17568	CRC		SIN3A	TRXR-1	CG3902	CG3902	NUP54	CP36	CG8888	SPT4
HOP	NUP133	CUP	CG32756	14-3-3ZETA	SOX21B	CG17801	ZFH1		PP1-87B	GP210	CG13983	CG13983	SH3BETA	CG6543	SPN-A	L(2)35BD
TM2	DPIT47	BETATUB56D	CG7786	KUK	TIS11	GRAU	CP190		CG8801	HRS	DSH	DSH	ADY43A	LK6	CG8142	CG6195
UCH	NOP56	CG9007	EVE	RHI	SPT5	PZG	CYCA		CG7033	RPS7	RPLP1	RPLP1	CG3918	KLP3A	ARP66B	CG12042
MOB2	RHI	CG6439	U2AF50	B52	YURI	RAD23	PAN		RPT3	MOB2	EBI	EBI	RFABG	HPO	RBM13	CG7979
EIF-4A	YTR	BOWL	CG3509	TOPORS	KTO	HSP83	ECO		ES2	RPN9	CG7185	CG17124	CG11266	CG4887	CG33253	L(2)K09022
REPT	NOT	DIDUM	NEUR	NAU	CG34340	PORIN	EVE		CG12321	CG12723	CG17124	CG7185	AKIRIN	RB	VHA14	RPS25
NUP153	NUMB	CG10340	D19B	RBF2	CG4820	CG9090	CAUP		CG1104	BOR	MASK	MED17	CG4270	ERR	TPNC4	CG11899
AND	HIS4:CG31611	LIM3	CATHD	CG8229	PC	SPINDLY	CUP		EXO70	CG11656	MED17	MASK	CG12256	JUPITER	PVR	ADE2
RPS27A	CSN4	KAP-ALPHA3	EFTUM	DLC90F	CG1792	HSP70BA	CG4673		CG2017	CG1104	USNP	USNP	CG1532	RPL23	TCTP	SEC71
14-3-3ZETA	MBD-LIKE	DGT1	FBL6	STAT92E	SU(S)	AATS-GLN	P53		CDC2	EFTUM	RHEA	RHEA	KR-H2	CG14815	CG7830	CG2656
PP2A-29B	CG18476	P16-ARC	TWI	CG18806	HR46	GAMMATUB23C	DOM		PAK	SSRBETA	SMD2	SMD2	DM	CG5376	SKI6	CG6443
MLC1	NXF2	CG15436	WUPA	TAF8	CG8939	GRIP84	JUPITER		IX	CG12496	CG8965	CG8965	MED10	CG18806	ART8	CG11586
MLC2	C(3)G	RAE1	CG7971	CG32344	SFMBT	L(1)DD4	CAM		MED30	NUP54	CG3542	CG3542	RUX	CG32354	RFC4	CG12975
CG12262	CG8219	SCP2	WEE	ELFLESS	CBP20	ERP60	HSC70-4		ENA	CPR56F	MED18	MED18	CG8155	CYCJ	SSB-C31A	CBP20
14-3-3EPSILON	PCL	FKBP13	UP	14-3-3EPSILON	CG2678	TBPH	LIS-1		PTIP	CG17826	CPB	CG4570	CG10694	ENA	CHMP1	SMD1
PROS35	SU(Z)12	NUP214	ABS	PORIN	MED19	CG11876	T-CP1		CG15098	RPN7	CG4570	SYX7	CG6608	APKC	SPT6	NTPASE
CG12264	REF(2)P	CYT-C-P	CG9667	MED26	JUMU	OBP99C	E(Y)3		CG5854	GIE	SYX7	CPB	BETATUB85D	CG9784	CG8654	P58IPK
CG2852	NUP153	SU(H)	CG7056	ACT57B	DHD	INAD	PZG		CG17265	HPO	CYCK	CDK5	TTM50	N	VHA55	LWR
MAPMODULIN	STAT92E	DP	PRM	CG4169	FD64A	EIF3-S8	L(1)G0230		CG14044	YIP2	CDK5	CYCK	CG13526	CG14546	CG16884	RAD50
IRD5	ZFH1	ROBL	CG13349	TAP	CG3735	INT6	CATHD		N	CACT	E2F2	RPN5	LID	PI3K68D	TFAM	CG1315
TCP-1ETA	INV	PMS2	EMB	RPB10	SD	CG10267	SNA		CG18745	CDK8	RPN5	E2F2	CG15440	SCF	PARP	CG4159
CG8036	CG6506	CG14667	MUS209	CDK8	SU(VAR)3-7	AKIRIN	VHA26		CUP	CP38	SEC24	CG17666	CG7987	CG9911	CRN	CG9791
WUPA	HIS2B:CG17949	MBD-R2	D19A	MCM2	NUP133	CSN3	CG8159		CG6843	CG4692	CG17666	SEC24	CG4835	CHIC	EIF3-S10	CDC23
B52	NC2ALPHA	CG2926	HRB27C	CSN5	THOC6	HOIP	CG1620		MEP-1	D19A	CG6455	MEN	RPL27	CPN	CMET	SMN
STAT92E	NUP62	CG9797	CG2931	CG5792	THOC5	CG5933	SYX5		CG13287	HN	CG2865	MED8	ARF51F	CG15167	ARC-P20	CG11334
ZFH1	HP1E	CG8801	KU80	AP	SMC1	GNU	MED9		PGD	TOS	NF-YA	CG6455	ART4	ECR	RPL7-LIKE	UK114
ODD	MED26	OHO23B	HEL25E	DIP3	HPR1	E(BX)	SU(S)		CACT	YP2	MEN	CG2865	MED19	CG1416	CG8891	SAMDC
E2F	DPN	DSX	CG1516	ABS	THO2	XPAC	CG3294		CG4835	CG11275	MED8	CG31999	CG7737	ELB	CG11777	CG7637
GSC	LAM	CUL-4	CG14641	HR39	MED31	L(2)NC136	WDS		RACK1	CKIIALPHA-I3	CG31999	NF-YA	RLIP	CYP1	SAX	CG31648
NUMB	HNF4	DAN	EB1	SD	HLHM5	SPT5	SRY-BETA		MLH1	CG9911	CG2199	CG2199	MMD	CG7911	MOL	SIRT4
U2AF38	GADD45	STC	LIM1	CG10478	CG32703	PHO	MSL-2		RPN7	CUL-2	CG42797	CG42797	CG4998	RM62	ATPSYN-D	BETAGGT-II
HIS2B:CG17949	PC	CG8319	CG3321	CG10414	TOPI	DREF	STC		RPN9	CG13083	SOL	MED11	CG2852	PSR	CG9090	TRIP1
CG2807	CG4730	ZF30C	L(2)06225	MES4	TWI	14-3-3ZETA	SIN3A		TRXR-1	SRY-ALPHA	ACT88F	SOL	CG15422	LIM1	BTHD	RPB10
CG13298	EXU	BIP2	BIN1	SCF	CG7045	PDSW	DL		PARP	MSI	MED11	ACT88F	YELLOW-G	RPS12	HSP70AA	CG12404
CG9344	CAS	FL(2)D	ORC4	EB1	CG14220	MRPL23	CYCH		GIE	ACT57B	CPR47EF	CPR47EF	MOR	CKIIALPHA-I3	RPLP0	CG2976
NUP62	FANCL	TSR	GUG	ELB	NUP107	ES2	PCAF		MRG15	ESG	MSL-3	MSL-3	MST98CB	DLC90F	CG9667	ATPSYN-D
CG6066	NEU2	NOC	ACT79B	HNF4	ALY	LIM3	TLK		CG11266	CG13840	PROS54	MED7	CG15141	BLOS2	MTS	CG17141
RPIII128	EF1GAMMA	DLL	PSR	YL-1	COMR	CHI	TAF6		CDK8	CG14815	MED7	PROS54	RPL12	CG32819	CDSA	STE14
CG11107	CG10147	HTH	FD64A	CG1120	RBP9	REGUCALCIN	D12		TOS	CG15071	HSP70AA	HSP70AA	RAD51D	CG32820	R-L	CG10222
SLU7	CG4887	ISWI	HP1B	NUP62	TFIIEBETA	CG9797	PEN		CG13900	CG11266	CG11138	RAB4	ROW	CG17450	CG10494	CG3267
CHRAC-16	CG8545	DFD	IRBP	CHD64	DPIT47	VHASFD	TAF4		CG31999	CG14641	SLE	CG11138	CG7787	PROS26.4	CG12004	CG14480
DPIT47	BI	CG4877	CG5933	RANBP9	CG31365	VHA55	WOC		GAMMASNAP	CG7049	CG9986	SLE	CG2926	MRI	RME-8	TIM8
GKT	SCRA	BUB3	DWG	DIDUM	CG7357	CG10664	COVA		JAGN	EIF-4A	CG34159	CG14204	CG11248	CG40127	RLUA-2	MAD2
CG7818	CHRAC-16	YELLOW-F	EEF1DELTA	CG6015	YEMALPHA	PAN	CG13349		CG4771	SIN3A	RAB4	PICOT	DGT4	CG15422	MSD1	CCHL
HP1C	CG6688	SIP1	CG8939	AL	DOM	EIF3-S10	SPT3		CG13373	STAM	CG14204	CG34159	TRSN	SKPB	DGT3	LDBR
YTR	TAF12	NEDD4	SPINDLY	FBL6	PHO	TANGO7	CG4769		CYCH	TCTP	PICOT	CG9986	CG30497	CG8159	PROSBETA2R1	CG6066
AL	NNP-1	EYG	BOCKSBEUTEL	CNN	MAM	EIF-3P40	SYX1A		CG7049	CG32635	CYT-C-P	CG18787	CKIIALPHA-I3	CG9238	RRP6	CG15141
MRGBP	CG6712	UGT	CG14482	DIP2	LIG3	EIF3-S9	NXF2		CG17826	GM130	OTE	CYT-C-P	CG42709	NOC	CSL4	EIF2B-BETA
MBD-LIKE	CG1792	BTK29A	ATPALPHA	PTC	C(3)G	ATPSYN-BETA	TAB2		ROW	SYX1A	SPN-A	OTE	DYS	CG13423	CG8475	CG8239
TUD	LIG3	MOB2	GNU	MCM6	CG16941	GPO-1	CG10414		CG8301	MED23	CG18787	MED6	CG31550	CR18854	GAMMATUB37C	CG9596
NOT	RBP9	SEV	BS	NUP44A	CG10754	CG6020	JIL-1		CG13838	ROW	GPO-1	SPN-A	CG2678	CG30492	CG5642	CG5745
PNN	CG6066	N	CG1965	CG7971	LIN19	CG9172	TAF1		MSI	CG4641	MED6	GPO-1	EY	SIRT4	TLK	HIS2A:CG31618
MOF	LIN	WEK	CG2789	BAP170	CSN5	CG2014	CG16892		GAPDH2	ZASP52	ARF51F	CG12592	CG6576	RHOGDI	RFC3	CG13097
TUM	CG8229	NUP153	PMS2	MAEL	SMN	CG3214	TBPH		CKIIALPHA-I3	CG13838	CG12592	ARF51F	SQU	SRY-ALPHA	SYX4	CG42575
P38B	E2F	KUK	H	CG1792	CG32105	MAD	GPO-1		KN	CAF1	GDH	MED10	CG34376	CG7787	VPS2	CG2972
MED26	DCO	TMS1	OX	RFABG	INV	AATS-ASP	MES4		PABP	CDC2	MED10	GDH	MBS	RPL7A	AATS-ASP	ATG6
FANCL	MOB2	SER	ART4	KLC	TWS	CG15100	CHC		ESG	CG8455	L(2)03709	PTIP	PIP	KR-H2	CAF1	CG12301
EMB	PH-P	ROBO	ACON	BI	LIG4	PVR	CG32343		CG8939	ARI-2	PTIP	L(2)03709	SLAM	NOMPB	MRG15	ELOA
DIP2	EMC	RST	FLN	GT	SLBO	VHA26	AATS-ASP		NUP54	ZORMIN	IX	IX	CG11876	LOLA	SAK	CG12321
DIP3	SD	SSB-C31A	ATPSYN-BETA	SNAMA	DREF	VHA36	CG15100		SSRBETA	RPN11	CDK4	MED30	KRZ	CG8455	CG9947	MUS210
BI	KAP-ALPHA1	RPII215	MBD-LIKE	KNI	CG4730	FKBP13	CG12203		GP210	OPA	CG32772	STY	RPL37A	DRONGO	DMN	CG5555
REF(2)P	HP1C	ALPHATUB84B	MSI	BETATUB56D	RIG	CG6370	MAP60		ALPHATUB84B	CG18806	MED30	CG32772	GM130	PNN	EIF-3P40	PDCD-5
DPN	SMN	AP-1GAMMA	KN	CG14220	MED28	CG34422	YKI		GNU	CG4729	P53	CDK4	CG16826	CPR56F	ALPHA-SPEC	CG4646
CG10630	MAM	TAF10	CG10664	SURF6	CG5033	TLL	PRD		OPA	SNS	STY	P53	RPS12	SLGA	ACP1	CWC25
CG1620	CG17612	CG4849	PROS35	TH	DSP1	APT	ATPSYN-B		CUL-2	SAV	HSP67BA	HSP67BA	CG7146	GLT	SNRNP-U1-70K	FAA
JIL-1	CG2807	TANGO2	TOP1	PIT	SU(VAR)2-10	LOLA	CG6506		CG4692	OSCP	CG9588	MCM7	RPD3	PAK	CG11980	GPO-1
CG16892	CG13298	DMN	CG6066	RBP9	DNAPOL-ALPHA60	CG3689	CG3198		CG40127	CG13405	MYO10A	CG9588	MYO95E	CG10154	P16-ARC	CPSF100
CG6506	EG	TOU	CG31224	PNUTS	REG	PROD	CG9300		SPINDLY	CG13220	CG15109	MED23	CG18259	CG13627	VPS24	SPASE22-23
TAP	EMB	SLD5	OPA	HSP26	HIS4:CG31611	CG4877	CG7430		CSN4	CG31999	ZPR1	MYO10A	CG13022	CG42565	EIF3-S8	CG2051
DOC2	14-3-3ZETA	AP	SCF	MED11	NOPP140	CG6654	EIF3-S8		CG2371	CG17377	MED23	ZPR1	DRONGO	CG12256	CKS85A	ELP2
GT	PAV	CG6873	ZFH1	HSP83	CG16865	REG	EIF3-S10		ZASP52	CG40127	PUF68	ROP	MHCL	CG3056	ARF102F	C12.1
ELB	AOP	ZNT63C	ACT88F	CG31917	MCM7	GALPHA49B	SPINDLY		CG10103	CG11857	DCP1	CG15109	RPS29	CG15529	SNR1	CG11190
ACHI	CG1620	TKV	KARYBETA3	SIR2	CG6506	E5	FL(2)D		CG4641	MED16	ROP	PUF68	CG14410	MED14	NUP358	ATG8A
CSN1A	CG2021	CG11985	RM62	TRR	TFB1	CG4769	KEN		MED23	CP36	MCM7	DCP1	GAPDH2	FMR1	CG10420	PRP18
KUK	B52	CG9894	SBR	DISCO	HIRA	CIB	PHOL		CG13405	GNU	CDK8	CDK8	CG11635	MST98CA	CG10306	SU(F)
CG1894	CG9007	CG18616	NXT1	CP190	MUS210	PHDP	EIF-3P40		CYP9F2	TSG101	EWG	CG17002	CG1599	ATPSYN-GAMMA	CHRW	CG8525
DANR	BUB3	CACTIN	SINA	CG15262	SF2	L(2)37CC	DIK		RPS7	CG4771	CG17002	MED16	TOS	CG8907	CG7766	BAI
SNCF	CG10214	CG3085	PARP	NUP153	U2AF50	PSR	CG11267		CG31550	HSP27	CG15067	EWG	TAPDELTA	CG32264	CG6937	HRS
CG1792	TIM	POXM	IRD5	MED7	MBD-LIKE	EIF-5A	CAT		CP36	PARP	MED16	CG15067	CG7352	CG42709	VHA26	TFIIA-L
CG10147	TAP	ERCC1	CG5380	DISCO-R	EXU	PEBIII	CG3226		CG12723	RPL23A	CG9007	MED27	CG13423	CP1	SKPB	SEC15
NEU2	PROS45	CG6688	LOK	ACF1	SUV4-20	PHGPX	TUP		CG13083	CYCC	PHDP	CG3305	SO	RPS11	CG7277	CG5808
CG17838	L(1)G0004	GRAU	LAM	TUD	CG15262	ESG	INT6		EIF4G2	ROLS	MED27	CG15818	CG14868	CG14634	ANA2	SPT-I
BTZ	TRN	CG15011	MCM2	TANGO4	SBR	TOU	CCTGAMMA		CG18806	YP3	SYX16	CG9007	CG7763	CG5731	HSP60	CG3313
QKR58E-3	KNI	CG10420	MTA1-LIKE	SNCF	NXT1	ENO	TLL		ARI-2	CG30497	CG3305	PHDP	MBO	CG17829	CG31211	OKR
CG9007	U2AF38	CKIIBETA	PROSALPHA7	2015-09-01	CG4854	PRX2540-2	CG9172		CPR56F	MBO	BUB3	CG2017	ATPSYN-B	ENOK	CG4962	ALIX
D1	CG15011	OTE	PC	STY	NUP44A	CG34172	BIP2		RAE1	CSN4	CG2017	FKBP59	TRF4-1	CALYPSO	CCT1	CG6523
CAF1-180	UBA2	HSP70AA	CG32105	CHB	CG3032	OST48	PP2A-29B		SNS	CG6843	CG13159	SYX16	CG8841	CG32581	CORO	CG17726
EYG	CG7028	FAS2	PELO	ZFH1	CG8388	CENG1A	TANGO7		GM130	MRI	VIAF	MED20	CG15067	CG8974	CG11596	CG5045
CG17612	KTO	BSK	PROS28.1	PROS28.1	AEF1	FD59A	CG3107		ACT57B	GAMMASNAP	CG15818	BUB3	CG11163	ATPSYN-B	CG10566	CG8043
CG18476	DAN	RBF2	CPB	CG16892	CG13349	ARM	COPROX		CG3056	EPAC	MED20	CG13159	NITO	CYCA	14-3-3EPSILON	RME-8
CG11695	MSK	RPA-70	PIT	CG5147	FS(1)K10	PTC	ATPSYN-D		CG6945	CG11885	CG9436	CG9436	BIC	CG2371	CG31712	CG9536
CG8145	CG	NUB	GSC	NUMB	CG1894	MYS	KARYBETA3		LOQS	CG3056	CG9626	VIAF	CG7387	RPL23A	BX42	APC10
NC2ALPHA	CG1894	ODD	GT	MAT1	GADD45	SCB	AATS-PHE		D19A	SIRT4	FKBP59	CG9626	CG16972	CG32635	DIS3	SNRNP-U1-C
CG18806	FZY	2015-09-01	XPAC	EVE	SUUR	SYX6	NIPPED-A		YP2	CG17018	SAK	EIF-4B	KERMIT	CG14540	E(Y)3	CG1418
ZEN	AP	LOLA	CG3436	CG13597	DP1	IDGF4	TRR		BSK	POLO	CG9331	CG17765	RTGEF	BUB1	GAPDH2	CG4038
UBA2	MUS309	TRX-2	RPN11	EYG	SIZ	TRP	TAP		MRI	CKS85A	EIF-4B	SAK	CG15308	MBS	DUP	CG9186
RPII215	BON	SGF11	RIN	CG11695	CG8858	INAC	CG4908		NOI	MED27	CG10420	CG9331	BDG	MED10	CG9705	CG3434
E(R)	14-3-3EPSILON	YTR	MAPMODULIN	TAF11	RBP1	ALPHA-CAT	CG3267		EFTUM	EXO70	CG32698	CG10420	CG12262	MED17	PGRP-LE	COG3
LOK	TIP60	CG9573	CG15220	C(3)G	RIB	CADN	CG1516		EIF-4A	CG32479	KOI	CG32698	CG13090	MHC	CG9769	VHAPPA1-1
HNF4	EVE	TAF10B	YIP2	CHRO	TLK	VHAAC39	MIRO		RPN11	CG6945	CG17765	CG32479	LOLA	CG14868	DOS	CG33671
CG18616	PP4-19C	ALIEN	CG18476	BLW	VIR	VHAM9.7-2	RPS16		EF1GAMMA	LSP2	CG32479	CG3630	CG7357	TBP-1	CG6359	CG8199
CG8219	HTH	HIS1:CG33825	CG3225	CG11092	TOP1	VHA100-2	SUN		IRBP	CG42369	HSC70-3	KOI	DEI	CG14119	CG12042	CG17565
EG	CG17361	TUD	L(2)NC136	AATS-ASP	NOT	CYCE	HEL25E		STAM	CG6543	FLN	FLN	MHC	HEPH	CG1092	CG14353
TRSN	TSH	ARP11	CBL	DGT6	TAF12	CG12203	CG2789		BLOS2	CATHD	CG3630	HSC70-3	SAV	TRXR-1	CG17838	EBI
KAP-ALPHA1	MATS	BTD	MEI-S332	LIN	HIS2B:CG17949	SEC61ALPHA	SYX18		MBO	BRP	BCD	IDH	SAF6	MMD	MED31	CYCC
LIN	TFIIFALPHA	CG8786	CG4769	BOWL	SU(DX)	JUPITER	SYB		SYND	SYND	ENA	ENA	CG13083	CG11248	ACP65AA	P47
BON	NAU	EIF-4A	UBA2	HTH	QKR58E-1	ZF30C	RPS20		MED16	POXM	IDH	BCD	CG13138	CG5380	CG6712	COVA
RHI	SNAMA	SCE	L(1)G0020	CG17802	LACK	CG4328	SLBO		CG13220	MRG15	CG12207	CG10657	ATG5	FIM	RAB6	DHC64C
CG18004	EYA	CG12042	RRP4	DMT	HIS2A:CG31618	CG4673	MTSSB		NAP1	ART4	TOY	VAP-33-1	TRX-2	CG15436	CG5885	CG34424
PC	KLP3A	TH	PH-P	EEF1DELTA	SLU7	BSH	L(2)06496		ZORMIN	CG3342	CG10657	CG12207	EAF	WISP	CG2767	CG9804
SFMBT	CG13597	MED26	CG7028	DGT4	HEY	JRA	PNUT		CG8907	DIDUM	VAP-33-1	CG8195	CG12766	ZF30C	RCD1	PSF1
SD	TUM	KLP3A	DOC2	CG6506	SEQ	HSC70-1	SIMA		SAV	PSI	ACSL	ACSL	CG14089	CKS85A	CG6330	PSF2
NUP133	TH	DUP	DPN	CORA	CG17293	MRPS30	CYP1		HSP27	CG31550	SIP1	TOY	CG14204	26-29-P	JHI-26	TFIIEALPHA
RBP9	KR	CG18764	SRP54	HSP60B	CG4901	CG7834	RPS14A		OSCP	CG14044	MBD-R2	SIP1	CG12496	CG11581	CG4797	CG1104
LIG3	CG3281	KAY	SKI6	L(2)08717	USF	MGE	UBX		BOR	CG7352	CG8195	MBD-R2	CG13627	CG17826	CG12170	DMN
C(3)G	NK7.1	CUL-2	PROS29	D1	RANBP9	L(2)03709	CG2118		CPR47EF	HSC70CB	CG2010	CG2010	BSH	CG15440	VANIN-LIKE	ATPSYN-B
CG32105	KAY	TRL	RPN6	YURI	NUP58	CG11267	RPL12		CG15071	CG18259	CENG1A	CG6569	ELONGIN-C	CG11275	CG4390	SYB
EXU	TRSN	CG3173	SPT6	EYA	TAF2	MRPL30	ECR		YIP2	BM-40-SPARC	CG6569	CENG1A	PROSBETA5	RPL13	CG32631	CG10347
GADD45	KNRL	SBB	CG32344	LIG3	TAF7	MTSSB	LOLAL		BRP	RAE1	MOD(MDG4)	MOD(MDG4)	LARK	CG4835	VHAM8.9	CG17896
TFIIB	MED19	TOP2	NC73EF	CG12262	YL-1	MRPL18	VHA13		CG12496	PP1-87B	SMR	SMR	CG5111	RPS17	ACT57B	CG5068
PH-P	CG6808	CRP	RAB11	HIS2AV	SP1	TRAP1	RPS27		DIDUM	CG8907	DAP	RASSF	CG7264	CG13373	TANGO7	CG4511
MIO	CG18616	CG7671	CHM	SPI	CG11188	HSC70-2	RPL7A		SPI	CPR47EF	CG4557	CG5844	SOP	ENDOGI	ERP60	CG3149
CG8229	REPT	SCAR	THOC7	CG1620	CHM	EF1GAMMA	RPS17		CG11857	CG2371	CG2918	DAP	CG31534	CG10395	CG32138	CG17486
D	CUL-4	SRP	JRA	HSP27	B52	CG17237	CG32685		TCTP	NOI	TAF4	CG4557	APKC	SXC	P53	SCM
MSK	CBL	PROS	APT	EF2B	TAF12L	RFC38	PHYL		CG6543	BSK	CG14767	CG2918	NOC	MED8	CPR64AC	POLO
ACTR13E	MED9	HSC70-3	DIS3	EGFR	L(3)MBT	CG6543	PROS28.1		SIRT4	CG10664	CG5844	CG14767	GRO	NOPO	RPS15AB	CG9286
EY	CG31917	PHYL	MTR3	ARP5	CG2021	HSP68	CKIALPHA		CYCC	LPR1	RASSF	CG14864	HK	MLC1	EIF3-S9	INO80
BAP	MUS210	SO	RRP6	SAK	ACF1	ALPHA-SPEC	INV		CALYPSO	CG32086	CG14864	ES2	NEUR	RAB1	CG8128	HEM
NUP75	MNT	L(2)37CB	CSL4	SYB	ORC1	SAX	SOB		SNAP24	TAMO	ES2	TAF4	NF-YA	PROS25	AATS-ARG	YL-1
KARYBETA3	CG11092	WOC	RRP42	KEK1	ORC2	SURF4	LIM3		CG30497	CG11248	RBP6	CG10470	ALIEN	ACON	AATS-GLN	VPS24
CG5525	NUFIP	CG	PROD	DRK	CG13298	CG7048	L(1)G0156		MED27	DIMM	CACT	RBP6	CDC37	FU	CG15100	CG11964
MER	YURI	TTK	CPA	CG6459	CG2807	CG10635	2015-09-02		CG11885	CG6357	CG18745	CACT	SEC6	SEC10	TPNC25D	CG7265
RPLP0	DISCO-R	SP1	CG32343	CKA	CG4936	L(3)01239	KHC		SNAP	CG10103	CG3918	CG3918	MRPS17	CG10650	WAC	L(2)NOT
CG7033	CG32105	E(BX)	CG11696	PROS35	CG8677	CG7770	CG10981		CG4729	EF1GAMMA	CG8316	CG18745	CG10638	DGT4	CG15047	CG2118
SCRA	VIR	ART8	NOT	MNT	CG4400	SIP1	SUCB		CG8455	CG3523	SCE	CG8316	CDK5	MLP84B	GSTD2	EAP
DMN	DMT	DOC1	CG10418	VIR	E(Z)	CG33303	KR		CG32479	CG1968	RPL24	DNASEII	TFIIA-L	CG2789	CPR62BC	XPAC
CPA	THOC7	CG3294	SYB	ARA	POXM	CG2926	HR39		PSI	E5	VKG	VKG	CG8079	CG13996	CG5033	REG
EEF1DELTA	ARP8	ACP95EF	LBL	BAB1	TANGO4	RPLP1	PYK		E5	CG13887	CG10470	MIP	PNN	CSTF-50	CG6197	LRRK
ACT57B	SLU7	ENOK	HNF4	CTCF	CG1620	CG10214	MRPL46		RPL23A	CYP1	DNASEII	CG7039	CG8414	PIF1A	PTC	CG9578
UP	HBN	CG11267	NOP5	KR	SURF6	MRPL38	CG31229		MOCS2	CG6770	ATPSYN-D	SCE	CPR56F	CG11267	HSP27	CG17652
CHRO	HDAC4	CG13597	L(3)MBT	CG3085	JIM	STY	SYX13		VHAAC39	CG31729	RPL5	RPL24	SCRIB	ODD	GS1	DHFR
FZY	PNUTS	DYN-P25	SYX7	SU(S)	CG3509	CNX99A	SYX7		LPR1	CG14546	MIP	ATPSYN-D	CG9573	CG3689	TANGO9	CG13926
RPT4	MRGBP	L(2)06496	CG1599	CG10147	SIR2	TAPDELTA	JAR		CG17377	CG13321	CG7039	RPL5	CG16947	PIE	SHRB	TFIIA-S-2
NEUR	SLP1	MHCL	ACT57B	PRP8	KEN	UBX	CG9090		TAMO	DYS	EAF	EAF	CG8219	DROJ2	CG3226	FAB1
PORIN	TFIIA-L	MED	ARC-P34	HSP23	BTD	EF1ALPHA48D	HSC70-3		CG11581	CG10650	CG8368	CG8368	TH	CG10943	CG7920	CG3652
CG10214	CG7357	MCM6	ARP14D	ORC4	CG15073	RPL5	CG4877		LSP2	CG32819	TRAF-LIKE	DESAT1	CG32354	RPL27	CG3321	CG6218
SCU	SIR2	CHB	SNCF	L(1)G0020	FTZ	PYK	SYX8		CG15436	CG32820	GUS	TRAF-LIKE	GRP	EIF4G2	BBC	EXO70
WAL	RIB	CG7787	SYX8	HR46	BI	RPS27	SINAH		YP3	CG17450	EPAC	APRT	CG7185	PROSALPHA1	MRGBP	DPIT47
EB1	PELO	E2F	LK6	NUP133	L(2)37CB	RPS20	ODD		CAM	FATP	CG11380	GUS	CG8159	CUL-2	IRIS	WCD
MUS209	RPB10	CG4887	HSP83	SAX	CG5451	RPL12	BCD		CKIIALPHA	EIF4G2	DESAT1	GOT1	CG31036	CG1968	CG5931	PU
PRM	DSP1	DPA	CG13298	M4	BUN	RPS17	LAMC		CG1968	ACT79B	PSI	TREH	CG31482	BETATUB85D	CG5366	CG1542
PROS28.1	CHN	NITO	CG2807	CG7033	ESC	RPL22	CG6463		SYX8	N	GOT1	PSI	SU(FU)	RTGEF	CG17666	GAS41
ARP11	CG15073	CG17801	SSRBETA	D12	CG6066	RPS16	MLH1		CG2023	CG31029	CG1737	EPAC	CG3342	CG15753	AP-2SIGMA	CG5412
ARC-P34	MES2	DOD	XBP1	HIS2B:CG17949	PASHA	JAFRAC1	EIF-5A		CG7787	CPR92F	TREH	CG11380	CG34380	DLG1	L(1)G0320	CG8841
ARP14D	SFMBT	CAF1-180	KNRL	ELONGIN-C	CG11107	RPL23A	DOC2		ART4	LCP2	CG3225	CG1737	RPR	PZG	HSPC300	L(1)G0320
ARPC3A	D19B	DIP2	TIP60	ZNT63C	PIT	RPS14A	RPL23		DYS	MUS304	PHYL	CG3313	SKI6	CG6163	GSTD9	CG6073
HSP26	SF2	CG4291	SYX16	EXU	TRR	RPL7A	TAM		CCT2	PABP	APRT	CG6707	IP3K2	CG5854	MEP-1	CG10184
DGT6	CBP20	CG17612	AC	DP	DISCO-R	TANGO2	RPL11		RAC1	CG16885	CG6707	SP2637	VHA26	RPL4	OBP44A	CG7686
ATPSYN-GAMMA	RPII215	TOPORS	MLH1	ACT88F	LAF	CDSA	HERP		SEC22	CG5466	CG7987	CG3225	MSP-300	VM26AB	AATS-ILE	CPSF73
SYB	CG18004	MLP84B	ARPC3A	TAF10	FER1	JAGN	TIM9A		CKS85A	MOV34	MST98CA	PHYL	CG9784	RIN	CG6674	L(2)35BC
CG4692	CG3509	UBCD6	N	DPIT47	TFIIB	EIF-3P66	HOP		CG18787	CG13625	SP2637	MST98CA	CG5325	RPT4	GSTD1	BET5
ATPSYN-CF6	SU(S)	CG10825	TRXR-1	NUDE	DSF	CG5028	CG8728		CG6770	CG8993	CG42709	CG7987	RANGAP	EXD	GSTD4	CG10133
RPN11	SP1	CG10333	SYX1A	SPT3	FU2	COVA	CG14898		CG7352	P58IPK	CG3313	CG42709	CG15080	CG7945	ALPHA-ADAPTIN	CG12203
PROSALPHA7	NUP75	ULP1	NK7.1	L(1)10BB	NOP5	CABP1	SAS-6		CG13022	BLOS2	RECQ4	RECQ4	BSG25D	MED19	SPT3	CABP1
CG12042	SLBO	CRN	ESC	L(1)G0334	CKIIALPHA-I1	CG5792	RPL9		CG3342	RAD23	BAP55	RPS19A	DIP-B	CG31029	CG11504	CG4645
DIDUM	SCM	CG3162	ETS97D	CG12264	NONA	GP93	CG17568		CG42797	CG42797	RPL23	BAP55	CG5708	CG8316	CG31198	AATS-LEU
SOP2	E(SPL)	GRO	SOP2	MLC-C	PH-P	NINAE	BAP170		CG18259	CG2070	RPS19A	RPL23	MF	CG12264	BRU-3	CG5728
ARC-P20	HLHMDELTA	LIN19	ARC-P20	DMN	DOC3	BOCA	DP		BM-40-SPARC	NOPO	RPL3	RPL3	RPL4	CG2046	CG7911	CG5599
HSP27	SURF6	PHO	SYX13	TAF13	SU(Z)12	KDELR	SEC5		CG3085	CCT2	RPS15AB	PDSW	HMX	CG13838	ATX2	CG4169
ACT88F	CG11347	CG1120	SYX5	HIS4R	PCL	KLC	SAK		DIK	MST84DC	HALE	RPS15AB	CG15529	CG13900	ECD	ZIP
ACT79B	TOP1	KNI	RUMP	SLBO	NXF2	CG8193	CG4692		RTGEF	CG13138	PDSW	PVR	SXC	RPS29	CG13829	CHRAC-16
NUDE	SCE	HIS4:CG31611	E(Z)	NK7.1	HIS2AV	GLT	DYN-P25		CG31029	CG10265	PVR	HALE	CG10979	A	CG3548	SCAT
T-CP1	BAB1	HLHM7	GEMININ	LOK	E2F	CG25C	CG10219		CG13321	CG13022	EAST	MST98CB	REG	LCP2	RAP2L	UBQN
RFABG	HR46	MIP130	SU(Z)12	MYO95E	HD	VKG	RPL18A		TEQUILA	TAF12	MST98CB	CG42369	CG18616	CG15771	CG8026	CG4069
MPCP	CG9609	MRE11	PCL	CG17293	NNP-1	EF2B	RPS8		CPR92F	CALYPSO	CG42369	EAST	CG17599	NF-YC	CG15220	L(1)G0196
NC73EF	RAB11	SEC5	RIG	SLP1	CG6712	RPS3	ASP		CG16885	BETAGGT-II	NUP214	CG32473	ARF79F	SPINDLY	CG2691	L(1)G0007
TWS	CG7045	CG8145	CG11876	ADH	JIGR1	L(1)G0334	CRY		CG5466	CG7787	CG32473	NUP214	RBP4	CG34401	CG3542	LKR
STG	UGT	APC2	CG8219	MES2	BEAF-32	ND75	CG3321		CG17018	IRBP	CG2926	CG31958	CYCA	CG17259	CG10585	ATX2
KEN	CG15262	TRIP1	GDH	YTR	EGG	UGT	CG6412		PAT1	CG34376	CG31958	RAC1	HMGS	CG41099	ND75	BIN1
KR	CG8677	HIS2B:CG17949	USP7	DPN	TIM	SPT-I	ART8		CG10650	MLH1	ARI-2	MRPL38	SPIR	CG5674	MES4	EIF-3P66
CHN	BJ1	EN	NC2ALPHA	UGT	MIO	CG6453	CI		CG11248	CG14482	HRS	HRS	TSR	FTZ-F1	DGT5	SRA-1
TH	CG10418	CHIT	SFMBT	CG8677	PFK	RPS28B	EEF1DELTA		MST84DC	CG5500	CG10581	CNN	CG13407	CG31534	CG13458	HP1C
HTH	MXC	TIM	NOP56	CG18476	HBN	OHO23B	RBF2		CG3880	CG31343	CNN	CG10581	RPS13	CG11322	DALAO	VPS20
HR46	L(2)37CB	ASH2	SNAP25	TM2	CG2063	CG1970	RPL19		SPN-B	CG18787	RHOGAP68F	CG2926	LCP2	STC	CYT-C-P	MEI-W68
ALY	CSN1A	DGT6	CG17802	HOP	CG34375	RPS27A	GRASP65		RPD3	RTGEF	DMAP1	ARI-2	SPN-F	DEI	HSP83	CG11753
PFK	CG3735	KLAR	BL	RAD50	CG32343	P24-2	Z		MOV34	CG7967	MRPL38	RHOGAP68F	LIM3	SYB	CG10664	CG11679
SLP1	EIF-4A	FD59A	CG14220	MCM5	NOA36	CHOP24	GT		SLH	CG3085	CG14216	DMAP1	CG10267	RAB11	QKR58E-3	CG17660
RPII33	TOPORS	ELFLESS	RFABG	PFK	MXC	BAI	ELB		VHA26	CYP9F2	SQU	CG14968	EXP6	CG13124	TAF4	EPSILONCOP
CG10754	KEN	DIP3	CG1620	SP1	M4	CG13887	CID		CG31729	SIRT2	RAC1	SQU	ELB	CG9975	EIF-1A	SUN
CG4364	NOPP140	ELOA	EF1GAMMA	CG32343	APC7	ATL	CYT-C-P		CG7967	CG15436	CG14968	FIE	CG31029	RFABG	MED24	SYX18
CG16941	APC2	DREF	CG5033	CG3281	CG8229	ARF79F	SOD		P58IPK	RPL7A	HLH4C	CG14216	CG12379	MEI-S332	CG10863	SDHB
L(2)37CB	CKIALPHA	CG11266	AND	MXC	CG17838	RAB6	ALPHATUB84B		NOPO	CG13090	NC73EF	NACP60E	CG15646	PMS2	NXT1	CG11796
CDC45L	TFIIB	CSN1A	YP2	CG2852	CG32344	BLW	E2F		CG7379	HCF	NACP60E	SNS	LANB1	TWDLB	CG14480	CG10565
CG6610	CG11107	REF(2)P	P16-ARC	CG11876	L(1)G0020	RAB5	L(2)06225		NF-YA	RPL15	SNS	NC73EF	RPL22-LIKE	MSI	REPS	CG6724
ATMS	CG4980	HP1E	TRSN	NEDD4	DMT	RAB7	ARP87C		CATHD	LOLA	FIE	HLH4C	SLD5	SO	CG7289	SUCB
ORC2	TWS	AUB	CG4282	MED30	AOP	LRRK	CG1970		SU(VAR)205	SUN	ACT5C	CG10214	AKT1	SSP	OBP99C	BRE1
L(1)G0004	CG4400	MES2	CG6808	DSP1	NOP56	TOY	GL		INVADOLYSIN	MOCS2	HSP70BA	CG10694	RUMP	MAP60	AMYREL	CG6179
PELO	L(3)MBT	SCM	PNUTS	CBP20	SU(VAR)205	HLH4C	CG4282		CG32819	CG13476	CG10214	CG12723	CG5050	CG7056	CG2150	VPS25
HYX	HRB87F	BJ1	CG11347	KARYBETA3	D	GRP	SUG		CG32820	CG8801	CG12723	ACT5C	MSL-3	CG3085	GSTD7	CDC6
HIS4R	CG8290	MUS309	NUFIP	PROS29	CSN6	CG14216	POXN		CPR73D	VHA26	CG10694	HSP70BA	MWH	CG9099	GSTD5	CG6094
CBP20	POXM	RBP9	YP3	CG10214	MAGO	DLL	CTBP		CG8993	CG3004	SKPA	SKPA	GRIM	CG13321	POLYBROMO	CG6293
RAD50	U2AF50	ATAC1	DNAPOL-ALPHA73	ARP11	SU(HW)	ARET	KNRL		CG17450	CG5111	SEC5	HSP27	OPA	MYO95E	RPS27A	PEX10
RPB10	MIP130	FTZ-F1	DPIT47	PP2A-29B	BAF	EXD	ARP11		H2.0	SNAP	HSP27	CG13893	NCA	CDC2	EF2B	CG11594
CG3909	PFK	TAF12L	CG17293	CG11347	CG8545	EXP6	CBS		DIMM	CG10979	CG11164	SEC5	CG13349	BOR	CHICO	SNR1
MAGO	DOC3	MER	KR	PELO	U2AF38	CG18005	PDSW		CG13887	CG3610	LGS	TUDOR-SN	CG31120	REF(2)P	RAB4	STAM
MUS210	FBL6	SOX21B	14-3-3EPSILON	ESC	CG12728	YKI	ATPSYN-CF6		CG10664	CG11581	CG13893	CG11164	CG8036	CG13220	CG32219	CG9288
ORC1	BAF	TIS11	DHD	MUS309	SPF45	SMOX	SAS-4		HSC70CB	NPLP2	CG5708	LGS	VHA68-2	CG15124	CG8235	NSF2
U2A	PEB	NUP62	PNN	CHC	CG32756	SA	EIF2B-BETA		CYP1	TANGO2	VSX2	CG1418	CG3610	CSN3	MI-2	PIC
CDC6	NUDE	CG7818	CG10214	FER1HCH	WDN	MOD(MDG4)	JUMU		RAD23	CG34350	CG10263	CG5708	GSC	CG4598	FLR	CG7712
TAF13	NOA36	KING-TUBBY	HIS4R	NC73EF	SLP1	DSX	TWI		BETATUB85D	CG15717	ART8	POXM	IMPL3	MST98CB	CKS30A	CHORD
NXT1	ARP5	HR39	POLO	TSR	HRB87F	H	MXC		CG32086	OX	TUDOR-SN	VSX2	ACTN	NF-YA	RPL24-LIKE	CG14688
SBR	DISCO	SH	LARK	TLK	PSF1	CG10694	HEM		CG4887	SNAP24	POXM	CTP	CG5846	PROS28.1	ROW	PSR
RAD1	PROS29	CG18806	HIS2B:CG33868	NUP75	KIN17	SLD5	AMPH		KRZ	ENC	CTP	CG10263	RPLP2	SGF11	CG14786	NXT1
CG15011	EY	C(3)G	TRR	E2F	CG7288	DOC1	PEZ		CG13138	NF-YA	CDC2C	ART8	EYG	CG6770	TMOD	CG3812
SNAMA	D	CHN	ORC6	CG1970	NERFIN-1	KUK	HSP83		RPL15	26-29-P	CG1418	CDC2C	TROL	BETACOP	EXU	GRASP65
SURF6	AC	TRN-SR	CG11695	TIP60	DMRT11E	BSK	RIB		CG14546	KARYBETA3	GRP	MWH	RB	UP	ARP11	ANT2
ARP8	MT2	NUMB	CG8159	SF2	CF2	NEOS	CG8117		NPLP2	CG4820	TEKTIN-A	CSN4	CG17377	HN	CG9662	CG14512
TAF11	RPLP0	CBP80	CG8545	PEB	AC	ODD	MAT1		ACT79B	CG4887	CSN4	CG42788	CNC	CG15067	CG10732	CG2091
PP4-19C	CG10478	CG17568	THOC6	CG5028	CSN4	CG14667	CG6455		LCP2	RBP6	MWH	EIF-2BETA	SLGA	RBP4	CG7386	VPS36
CG31917	TAF2	EPSILONCOP	THOC5	U2AF50	RPII33	H2.0	CG34172		CG7196	VHAAC39	CG42788	GRP	CG10641	CNC	DAP	CG3224
NUP44A	FU2	NUP107	SMC1	APC2	MIP130	NOC	CDSA		CG6576	PAT1	HSP23	TEKTIN-A	CG12116	P58IPK	CG6543	CG9062
THOC7	CG4364	CHRAC-14	HPR1	CG14482	ALH	ACT5C	SH3PX1		CG14410	CG14410	TBPH	HSP23	CG32581	CG17801	HSP22	CG11999
MCM3	BTD	EMC	THO2	CAM	CLP	HSF	ESG		MLP84B	CG34401	EIF-2BETA	CG12012	CG8974	RPS27	CG7071	GP93
MED19	CG2712	CG6506	ECO	ROBL	CG4291	HEPH	MER		FATP	CG14540	NPLP2	BL	CG1968	RHEA	CG10077	LBR
RRP46	NERFIN-1	ELB	NUP133	PNN	SNF1A	HRB27C	EIF-3P66		CHI	SXC	YP1	TBPH	CG11322	CG32138	CG13397	CG31229
SF2	NUP44A	MCM7	EG	CCTGAMMA	CAD	ERCC1	EIF3-S9		LOLA	GSTS1	BL	NPLP2	BLW	WUPA	TAF5	MRPL46
CDK9	CG17838	CG3735	PAV	PER	GRH	BIN1	SEC61ALPHA		L(1)G0020	HOMER	CG5009	HO	CG31033	ACT79B	CG8545	CG5131
NOA36	SUV4-20	DCO	FANCL	MTS	DPN	CG3225	CG8301		MEMBRIN	PAN	BSG25D	YP1	BET3	TFIIA-L	CG1806	ART1
HBN	M4	DOM	ORC1	DGT2	CHRAC-16	SUG	GP93		TREH	CG7911	HO	CG5009	M-CUP	SPX	ZIP	POMP
SCM	CG3508	TLL	ORC2	E(R)	BS	SISA	ALPHA-CAT		CG15141	BETATUB85D	CG12012	BSG25D	RPS11	GAPDH2	L(2)06225	SBR
VIR	RRP4	CKIALPHA	CG10274	RPT4	MRTF	LGS	MRPL1		SUN	PNN	CG15631	GRANNY-SMITH	CG32086	DISCO	VHA36	FIS1
ARP5	QKR58E-1	ROX8	SPX	CG32819	MTOR	CG7379	PAK		CG13625	TSR	EIF4G2	CG15631	ND75	TSR	CG7770	CG8435
KLP3A	CDC6	CSN7	DISCO	CG32820	MSK	FL(2)D	CG7786		SRP72	CG2023	UBX	CG2540	CG10650	HEL25E	BAP55	ORC5
TOPORS	MSL-1	FZY	TFIIA-L	CG17450	CDC6	TH	CHN		RASSF	DLL	ODA	EIF4G2	CG7967	JBUG	RPA-70	CG3045
TRA2	MSL-2	NLP	GAPDH2	POXM	CG4364	CG8319	CG11674		CG4820	DIK	CG2540	UBX	CG8316	CG9951	ANNIX	CG10144
MT2	WDN	O-FUT2	LIN	CG8219	TAP	KAY	AC		HCF	SPX	GRANNY-SMITH	ODA	CG15356	HSC70-3	APEPP	ORMDL
KTO	PROS35	PH4ALPHAEFB	DANR	MED23	TOMB	HLH54F	UNC-4		RLIP	ZIP	CG11999	SLMB	HSP22	CG34422	CG7979	CG13474
MAEL	HLH3B	YL-1	TANGO4	ELONGIN-B	DIM1	CG16892	GRIP84		KERMIT	RPS12	CG34205	CG34205	CG42565	CG4673	PMCA	CG9799
TRF	MIO	TWS	CG4400	GADD45	MEI-9	KLP3A	L(1)DD4		CG18619	CG4998	SPN-B	CG11999	IRBP	RPL14	SDS22	CG3709
POXM	SKI6	SU(DX)	SNA	DYN-P25	CG4980	CG9573	CORA		CG3523	CG18619	BRM	CG9573	26-29-P	HLHM7	BOCKSBEUTEL	CYCK
EVE	RPT4	LACK	RIB	SEC5	PYGO	AP-1GAMMA	CG2852		CG15717	CHI	NIMC1	TLL	NURF-38	BRM	CG13900	NOPO
MED9	TRR	MED19	LOLAL	ARP87C	RAD50	SNCF	STY		CG14482	CDA5	CRP	BRM	GSTD1	CG5933	CG8745	CG4065
SU(S)	ORC2	GNF1	RPS27A	ACON	CG10418	ASH2	KDELR		CG14868	H2.0	SLMB	SPN-B	TCP-1ZETA	CG10267	NAK	CG9004
SRY-BETA	ORC1	NAU	CG11674	MLC1	CG8290	EYA	H		CG2070	CG15141	TLL	LKR	BIN1	ELFLESS	CG4617	CG3184
PRD	KARYBETA3	TFIIB	MUS205	MED22	CG15356	CG7056	CG10694		CG3004	TEQUILA	CG7056	CRP	PIF1A	ATG5	ADA2B	CG8132
TRR	NEUR	CG10414	CG17446	STA	EMB	KNI	SLOU		PPN	RAB7	EIF-4A	NIMC1	PIE	NUP50	CG5973	CG6617
SLBO	CG31054	CG11092	CG4730	ALPHATUB84B	CG3708	CG17446	MAM		TANGO2	SYX8	CG5642	GHO	CG2789	ROW	QKR54B	RPL7-LIKE
CKIALPHA	BTZ	CG10654	NOPP140	IRD5	HIS4R	RM62	RBP1		RAD51D	DGT4	CG9573	CG7056	CG30115	CYCC	GSTE8	CG30423
CID	ACTR13E	HDAC4	DIDUM	EIF-2BETA	ACTR13E	SCE	FTZ		CG10265	CG4896	GHO	EIF-4A	CYP1	CG2678	CG15084	CG9853
KNRL	CDC45L	PRD	SYX18	CUL-4	EY	ELFLESS	DMRT11E		RANGAP	CG14119	BLOS2	CG5642	NUP50	CG8851	MBD-LIKE	FK506-BP2
MXC	HIS4R	PX	CG10147	PATJ	E(SPL)	MRE11	SC		CG5111	EYG	NEOS	BLOS2	TLL	TH	MRPL23	VHA13
RIB	AND	JING	HLH3B	CBL	HLHMDELTA	CG7786	PMS2		CG5500	CG31534	CG6459	CG5445	DIK	CG6353	REF(2)P	CG8858
AC	TRA2	RFX	NNP-1	WDN	FBL6	OPA	OST48		CG34376	NUB	LKR	NEOS	FAU	EF1ALPHA100E	CG3793	ORC1
NERFIN-1	MAPMODULIN	ZFH2	CG6712	CHN	AP-1SIGMA	DIP1	CG14763		CG13476	CKIIALPHA	CG32219	CG6459	GLT	TWDLL	CG18081	CG12262
KNI	TAF11	KIS	JUMU	BETATUB85D	CG5017	CG9007	DRK		CG34401	PPN	CG5445	EYG	CG14540	CG11635	CYCJ	EIF3-S9
CG15262	ALY	CG10981	TLK	TFAM	RPT3	KN	CG6654		CG9014	LMPT	EYG	CG11750	VHA100-2	IP3K2	TANGO2	RANBPM
CG4400	COMR	CG7045	STAT92E	MED9	BAP	CG11696	CCS		CG31343	HP1E	CPR64AA	CG32219	ATPSYN-CF6	GSTE6	DGT6	USE1
DAN	SBR	CG12728	MCM5	CG9344	MSL-1	LIM1	MRPS9		SIP2	CG8939	CG11750	CPR64AA	CIB	CG13349	FAA	PNGL
EDL	NXT1	SPF45	SURF6	CG6808	MSL-2	D1	CG17293		SSP	CG11286	CG7352	CG3173	CG7231	ROLS	CG1399	CALYPSO
DISCO	PER	CG32756	SVP	TWDLE	MOF	ENOK	EN		DGT4	AKIRIN	RASSF8	CG7352	L(1)G0255	LID	NNP-1	RPL39
CG4854	MCM3	CG4598	DMN	CG7045	JIL-1	KING-TUBBY	CG6688		CG13090	SLH	MAD2	MAD2	CG13321	LOQS	MSL-2	TPS1
WDN	ELONGIN-B	D12	NEU2	WUPA	RPIII128	SRP54	NERFIN-1		CG10979	CG4769	CG3173	TSF1	PONT	RPS28B	CG6719	SYM
CG3281	MAEL	EVE	CAS	SPINDLY	DA	MED	PAR-6		AND	MLP84B	CG15356	RASSF8	RPS27	FAU	CG2865	CG1785
CG9609	MOF	SUG	ACF1	CG	BTZ	CG5380	OSCP		CG17107	CYCD	TSF1	SHD	HSC70-3	RANBP9	MSD5	CG13625
DMT	JIL-1	U2AF50	NPLP2	ZEN	OC	BUB3	ATPSYN-BETA		SU(H)	CG9173	CG31920	CG31920	PP2B-14D	XBP1	CG16813	CG8839
CG7045	RAD50	CG3509	MOB2	SPT6	CG8117	CAF1-180	MRPL38		BUB1	GLYP	RDX	CG15356	CG7518	MED18	CG30000	CG6488
CG7357	CG16941	CG7786	CG5792	MARS	ORD	CG3162	KLC		SYX5	SEC22	SOP	SOP	VPS20	TLL	MAPMODULIN	CG3860
CONA	CG10754	NEUR	SU(S)	NOPP140	FLFL	EYG	2015-09-05		VTI1	CG32138	PMS2	RDX	CG2046	UBQN	VHAM9.7-2	CG9773
BRO	LAMC	D19B	AL	BRP	CG40196	CG13597	SNAP25		RPL7A	CG14868	CG15440	OBP56D	SPX	CG31122	IP259	NUP44A
BGB	P38B	TWDLJ	CG30122	BJ1	CG32164	GRO	BOWL		BET1	EAF	OBP56D	PMS2	CG12992	CG42369	CG6171	CG18675
RUN	SRY-BETA	PPYR1	LIG4	MPCP	GCL	DYS	PORIN		MRE11	PNG	NURF-38	NURF-38	TINC	PGK	CG6843	RPD3
KAY	USP	FBL6	ALPHA-SPEC	LIG4	NIPP1	SO	ROBL		SYX13	SEC16	CG31211	CG15440	CDA5	FZO	EMB	CG12081
EYA	HLHMBETA	TWI	CG17838	TOP1	CG5728	ZPR1	26-29-P		CG1635	CG5044	CG10032	CG31211	CG4325	YP2	DGT2	MRG15
BUB3	ELONGIN-C	CCS	FER2LCH	HDAC4	CG4575	CG3173	CMET		CG13423	KRZ	CG14684	SMB	TWDLB	CG30122	ABS	CG8833
CG13597	SPT6	EST-6	EF2B	MHCL	CG2652	SBB	CG5933		CG9573	CG8159	HSP70BBB	CG10032	P58IPK	DIMM	PEBIII	CG11739
AP	CG9344	CG7971	DEK	KST	TIF-IA	TOP2	14-3-3ZETA		CG4998	CG12030	SMB	CG14684	HEPH	RPS16	CG2918	CG9547
CG	CG17187	SAS-6	RPT3	HIW	SAGE	CRP	RAE1		AKIRIN	ATPSYN-D	SHD	HSP70BBB	PLE	CG7231	NAP1	CG9104
NK7.1	RAD9	AMY-P	HIRA	SKPA	ELAV	CG7671	SURF4		SIRT2	NAP1	ISWI	ISWI	C1GALTA	KIBRA	VHA44	CG15525
MES2	CSL4	CG18135	CG17343	CG12042	POXN	SCAR	H2.0		ENC	DUTPASE	KUK	KUK	RBP9	CG14410	DGT4	HIS3:CG31613
CG7028	RRP42	CG3731	CHRAC-16	CG4980	CG2712	SRP	KNI		NC2ALPHA	RAC1	CPN	CPN	ENA	POXM	CUL-2	GAMMATUB23C
NUFIP	RRP6	ABS	TRN	BORR	ELONGIN-C	RUMP	CG15262		CG11876	IGL	CG17050	CG17050	RPS9	CHIP	SCED	NS3
CG11092	DIS3	WEE	SYX4	BTK29A	HER	HP1E	CG1868		CG8974	CG5050	RPS3A	CG14222	SMN	SESB	CBS	PCH2
CUL-4	MTR3	CG7056	GDI	CG1599	UNC-4	RPB10	GRAU		SPX	CG15771	CG5731	CG5731	NLP	CCP84AA	LID	TAF13
NAU	BAP	EMB	COMR	UCH	SET	CG11266	MRPS30		CG5044	FLW	HMGS	HMGS	RPL23	CCP84AB	CG10324	CG4557
CBL	CG5147	NC2BETA	UGT	AC	HIS2B:CG33868	ARP8	CG2014		SXC	RPD3	CG25C	RPS3A	CG10494	CG9573	KLC	RAB5
MNT	DA	MUD	PHGPX	IX	B-H1	AP	CG1599		CPN	CG12432	CG3887	CG3887	MST84DC	T-CP1	CG30344	URO
CG6808	LK6	HERP	YP1	THOC7	CT	CG30122	L(2)NC136		PNN	RASSF	ESG	MUS304	HEL25E	NNF1A	CG17050	CG6463
MUS309	SIN	AATS-LYS	GEM	HSP60	CROL	FTZ-F1	L(2)03709		GSTS1	CG8974	CG14222	H2.0	PCS	VHA68-2	CG2004	CG9410
BJ1	CHRO	CG13349	KAP-ALPHA1	EMB	CG6227	USP7	INR		CG32581	CG32581	H2.0	DLC90F	CG41099	CG1307	SEC13	SYX8
BAB1	RL	TEKTIN-A	ERP60	SIN	CG2931	CG	CG4400		FLW	CG15646	MUS304	CG25C	CG4820	PNG	AATS-ASN	CG2023
HDAC4	TAF13	CG2931	RANBP9	NRX-IV	MR	MSH6	AUB		CG9173	RBP4	DLC90F	CG6550	CG42299	YP1	NIPPED-A	GEM2
TIP60	CHB	PEP	ARP11	CG8258	PARG	CG3875	MARF		CG3610	LOQS	CG7409	ESG	CG14119	NC2ALPHA	TAL	CG14235
PNUTS	ABD-B	HRB27C	CG7879	QKR58E-1	TAF11	NUP98	CYP12D1-P		CG31534	CG9975	SLAM	CYP9F2	HIS3.3A	GEM	P24-1	CG9213
CG11347	GKT	PAV	CSN5	KEN	RGA	STAT92E	CG9393		CG14540	MEMBRIN	SIN3A	CG7409	D	EPAC	ICLN	MEI-41
CG3508	PEP	GUG	CG12042	CG7818	CG10478	HRB98DE	DAN		CG14119	RPS16	CYP9F2	SLAM	CG13032	DIDUM	CG8195	CKS30A
D19B	CRP	LIM1	CG6654	CG3735	CG13123	CG17612	ACHI		CG13526	CG1516	CG9040	SIN3A	RPL14	BAP55	CG3436	SYX13
HLH3B	SRP	FD64A	CG4820	MRPS30	A3-3	CG18476	GSB-N		CG7146	CG2065	TSP	TSP	CG4896	CG7264	CG31953	CG6550
YURI	CG3173	CG1970	CG16941	L(2)06496	CG14711	ELOA	EDL		NUB	KN	CG6550	CG9040	CG10209	HSP60C	HEXO1	TAZ
CG3735	SBB	NUDE	CG10754	RAC1	MAEL	NITO	TSH		RBP4	CG13032	D19A	ENC	CG7191	CG13083	TAF8	CG7593
COMR	TOP2	BIN1	MAM	SHI	ACHI	TOPORS	GGAMMA1		LMPT	RAB11	CG5050	NINAA	TEKTIN-C	CG4769	FAL	SSRBETA
TFIIEBETA	CG7671	EIF2B-BETA	ARGK	CG2712	MRGBP	HLHM3	CG5190		EXD	CG10154	NINAA	SRC64B	CG9975	CG12992	FBP2	DDX1
DSP1	SCAR	PSR	SU(VAR)2-10	NUFIP	P38B	CG15800	CG8004		RPS12	CG42565	ENC	CG5050	CG13625	TSG101	CG31200	CG1227
NOPP140	CG3875	D19A	DNAPOL-ALPHA60	SKF	SRY-BETA	ORC6	ACON		TSR	CPR73D	SRC64B	CG16885	RCA1	CG42788	ILP2	CG9723
U2AF50	NUP98	ORC4	FU2	L(2)37CE	ADF1	LBL	CG10274		SOP	NITO	E(Y)3	D19A	CG12723	PGD	CG7542	TAF5
SUV4-20	MSH6	CG3902	CTCF	SAS-6	CG5147	ARA	IRD5		DLL	CG3294	CG32626	E(Y)3	PAN	RANBPM	CG32343	SYX7
TOP1	ACHI	HP1B	CG3508	HSP68	SPEN	EN	SYX16		YKT6	SOP	CG5568	CG5568	CG14667	RPL12	L(3)01239	CG8207
SU(DX)	UBCD6	BX42	TSF1	CG15100	PDM2	GT	NUDE		SEC6	CG6576	CALYPSO	KOKO	FER2LCH	DYS	CG13126	CG7011
QKR58E-1	CG10825	BS	CG31917	LSD-2	MTRM	SNAMA	MRPL40		DUTPASE	CG10395	CG16885	CG32626	CG7668	VHA26	SU(Z)12	CG9107
USF	ULP1	CG5933	MSL-1	TRAL	NKD	CG11695	PROS29		CG9099	REF(2)P	CG9027	CALYPSO	CG33303	TTH	PCL	TAM
TAF2	CG10333	L(2)37CE	FKH	2015-09-02	DBR	ETS97D	PROS35		RAB7	CG9951	KOKO	CG9027	CG14546	NUF	CG11137	CUL-3
SP1	CG32703	DWG	HLHM5	CG3509	HLHMBETA	UBCD6	EFTUM		ATPSYN-D	BIN1	CG4617	ADK2	CYCC	GFAT2	CG6750	WDB
L(3)MBT	HMGZ	ART4	MSL-2	MRPL38	MCM5	CG10825	CG5792		BIN1	VM26AB	RUX	CPR92F	CG15124	PGAM5	CG2943	CG6432
CG8677	TRA	WDS	SEQ	LK6	ELONGIN-B	CG10333	CG6453		CG4896	RPS17	CPR92F	RUX	OST48	CG2540	RRP40	CG30493
CG3509	TFB1	GNU	SPT5	RFC38	CG31054	ULP1	FATP		CG4407	CNC	CG8888	CCS	CG7371	CG7611	HIRA	PR
SIR2	DANR	H	MTS	VELI	DNAPOL-ALPHA180	ZFH1	COLT		CG9951	CG11876	KAY	CG4617	CG4168	TRSN	CG13993	KIBRA
BTD	PRD	MRPS30	MGE	ARPC3A	TAF13	NK7.1	OX		FEM-1	VTI1	ADK2	CG8888	MOCS2	CG11266	MSL-1	CG13126
CG15073	DNAPOL-ALPHA50	MYO95E	CG6543	MLC2	PER	CG8145	GTP-BP		GRO	RANGAP	CG5466	CG5376	ALY	NUP62	CG9418	ATL
DISCO-R	ARI-1	ARP87C	CG2021	MED16	SKI6	ELB	NEK2		IGL	CG15356	CG5376	KAY	CG6163	MRG15	RUX	CG7611
FU2	SNA	BOCKSBEUTEL	HRB98DE	PDSW	CONA	NC2ALPHA	CG15436		CG12256	BUB1	CG7856	UEV1A	INV	CKIIALPHA	CG1458	WASP
DOC3	PX	MSI	NXF2	DOC3	AOS1	CG31224	MYD88		OX	PCS	CG16959	CG7856	RPS17	CG15308	BTZ	TIM9A
M4	KIS	MBD-LIKE	RHI	TAF2	SSL1	KR	CG4598		KARYBETA3	CG13423	CCS	CG5466	NOMPB	SLD5	CG10949	RPP30
BAF	JING	TOP1	CG3708	FU2	CG7046	DAN	CG10664		TRAF6	BSH	A	CG16959	EB1	YP3	RAB14	CG7840
HRB87F	RFX	MES4	CG1894	L(1)G0004	HP1C	HLHM7	DISCO		CG11286	TREH	UEV1A	A	DDR	14-3-3EPSILON	P58IPK	CG13397
MIP130	ZFH2	CG6066	SD	SCM	SOB	CG18806	CG4854		CG6905	HEPH	RB	DP1	RPL40	CG14126	PAV	NC2BETA
CG4980	SOX21B	CG31224	OBP56D	CG12203	CAUP	L(1)G0004	WDN		NITO	TWDLB	PROPO-A1	CG7967	CG34365	E(R)	AP-50	CG10053
CG8290	TIS11	BETATUB85D	LSP2	ATPSYN-D	PIM	HTH	RAD23		26-29-P	DFD	DP1	RB	KHC	CG10265	CG2010	CG3645
E(SPL)	JUMU	SBR	MOF	RAB11	CDK9	DOC2	VHASFD		PLI	CG32473	CG7737	ARC1	CG1894	HMX	CG12304	U4-U6-60K
HLHMDELTA	DNAPOL-ALPHA60	NXT1	JIL-1	NIPPED-A	ARP5	ORC4	VHA55		RBP6	CG17162	CG5118	PROPO-A1	CG13476	JON99CII	PP1-87B	SEC3
FBL6	SU(VAR)2-10	ZFH1	MIO	PP4-19C	CG6049	GSC	CG2918		ND75	HSP67BA	CG7967	CG15084	DOCK	FER2LCH	CYCH	SEC8
OC	CG4901	KN	HIS2AV	NERFIN-1	PROS	DNAPOL-ALPHA73	HIW		CG5050	SSP	CG15084	CSK	ELFLESS	JON99CIII	DNAJ-1	CG12375
CG2652	DHD	OPA	CG1792	SYX16	GSB-N	PELO	CONT		CG15080	SPI	CSK	CG7737	RPL17	CG12835	CDC2	MED31
CG2712	THOC5	NUF	CG9609	HLHMBETA	RPII18	ZEN	CG1319		CG12432	PP2B-14D	CG6843	CG1218	CG5027	CG3294	SOL	DJ-1BETA
ELONGIN-C	THOC6	GL	SSRP	TEKTIN-A	CG9876	ECO	APT		CG7911	GDH	SRPK79D	CG6843	DREDD	ARET	RFC38	CG7818
CT	SMC1	RM62	DRE4	ATPSYN-CF6	LBR	GUG	LOLA		CG3918	ND75	ARC1	MTSSB	DISCO	CG10654	STRN-MLCK	CG10194
CG10478	THO2	CG5380	CG34340	PEP	CG1646	MES2	2015-09-01		PP2B-14D	GRAF	CG1218	AATS-HIS	CG9925	CG17002	E(Z)	CG7724
CG5147	HPR1	RPS7	CG17237	YRT	CG11820	UBA2	MEI-S332		CG8155	BSG25D	AATS-HIS	BTHD	CG1910	CG17018	QKR58E-2	CG14898
HLHMBETA	TWI	LOK	CG2712	ALPHA-SPEC	NUP75	CG6688	MRPS17		CG34350	CG10694	VHAAC39	CG5118	CG3008	CG13476	CG9344	AATS-GLUPRO
ELONGIN-B	CG31365	CG32105	CG3281	CG31054	EIF4AIII	SVP	MPCP		PAN	SYX5	MTSSB	CAM	USF	NITO	CG15356	MRGBP

## Sheet: Top 15%
The true essential proteins in the top 15% of proteins ranked by LSED-XC methods and XC methods in Drosophila melanogaster.
The proteins are ranked in the descending order based on their Localization-specific Centrality Scores and centrality scores computed by LSED-XC methods and XC methods.
Each column lists the top 15% percentage of proteins ranked by each method.
Highlighted proteins are ture essential proteins
LSED_DC	LSED_IC	LSED_EC	LSED_SC	LSED_BC	LSED_CC	LSED_NC	LSED_ION		DC	IC	EC	SC	BC	CC	NC	ION
TAB2	TAB2	MED17	MED17	TAB2	TAB2	MED14	CG10754		TAB2	TAB2	ANNX	ANNX	CG12470	TAB2	CG2064	CG10754
BAP60	BAP60	MED14	MED14	P53	BAP60	MED17	CG4364		CG12470	IRD5	SH3BETA	SH3BETA	CG9986	CG12470	ANNX	CG4364
P53	MOR	BAP60	BAP60	BAP60	MOR	MOR	CG16941		IRD5	IAP2	CG10638	CG10638	P53	IAP2	SH3BETA	CG2263
MOR	MED15	MED18	MED18	CI	CTBP	MED18	NOI		IAP2	CG12470	CRC	CRC	CI	IRD5	WAL	CG5706
MED17	MED17	CG7185	CG7185	CTBP	SNR1	CG7185	CG5033		CG9986	PGRP-LE	CHD64	CHD64	TAB2	BAP60	CG4169	CG16941
MED15	SNR1	MOR	MOR	CRN	PUF68	MED6	CG8801		P53	ALD	REGUCALCIN	AWD	MER	PGRP-LE	MEC2	RPL24-LIKE
MED14	MED14	MED11	MED11	CG11164	CI	MED11	CG6712		PGRP-LE	TAK1	AWD	REGUCALCIN	CG11164	RPS27A	CG33303	IP259
CI	BRM	MED6	MED6	PUF68	CG7386	BAP60	L(1)G0020		CI	BAP60	NLP	NLP	BAP60	TAK1	CG10638	RBM13
CG7185	CG7185	MED15	MED15	CG7386	RUX	MED7	HIS2B:CG17949		ALD	KEY	DF31	DF31	RPS27A	IMD	CA-P60A	EIF6
MED4	MED4	MED7	MED7	NAP1	TBPH	MED30	CG2807		MER	IMD	CG2064	CG2064	HLH4C	RPS3	AWD	HIS2B:CG17949
SNR1	REL	MED30	MED30	HLH4C	SINAH	MED23	L(1)10BB		BAP60	CG2064	ENO	ENO	IAP2	KEY	CG12262	EIF3-S8
MED18	MED18	MED4	MED4	SNR1	E2F2	MED15	CG9667		TAK1	MOE	PRX2540-2	PRX2540-2	IRD5	MER	DF31	CG5033
CG7386	MED8	MED8	MED8	UBX	REL	MED8	HIS2AV		MOE	P53	NACALPHA	CG4169	PTC	HLH4C	NLP	CG8801
BRM	CG11164	CDK8	CDK8	DL	CG11164	IX	CG8939		PTC	ANNX	CG4169	NACALPHA	ALD	CG2865	PRX2540-2	EIF3-S10
CRN	P53	MED23	MED23	LWR	LWR	MED27	PIT		CG11164	CA-P60A	MOE	MOE	RPS3	ALD	REGUCALCIN	HIS2AV
REL	MED6	MED27	MED27	TTK	EWG	MED16	CG6015		CG2064	HLH4C	PDI	PDI	MOE	CHD64	CG7998	CG6712
MED8	CG7386	IX	IX	E2F2	BCD	MED20	CG11985		KEY	MER	CG7998	CA-P60A	CG15631	CG9986	CG6370	SME
MED6	MED11	MED10	MED10	RPS3	ADA2B	CDK8	CG6197		IMD	DF31	CA-P60A	CG7998	NIMC1	SOL	CRC	MCM2
CTBP	CTBP	MED16	MED16	CG7757	CENG1A	MED4	MCM2		ANNX	CG11164	SCU	CG33303	TRAF-LIKE	CG11164	CHD64	L(1)G0020
MED11	CI	MED20	MED20	CG15436	CG8301	MED10	TANGO4		HLH4C	CHD64	CG33303	SCU	CG17666	CG17050	SUCB	CG12325
KEY	MED7	BRM	BRM	CG15356	PHDP	BRM	CG4849		CG17666	REL	CG6084	CG6084	PGRP-LE	CG11138	MRP	INT6
MED7	MED30	PSI	PSI	SU(H)	NAP1	PSI	CG13298		CA-P60A	CI	PHGPX	PHGPX	CG8965	CG15109	ENO	CG9667
CG11164	CDK8	SKD	SKD	TBPH	BRM	SKD	DRE4		DF31	CRC	WAL	WAL	DL	P53	MOE	EIF-3P40
NAP1	RUX	SNR1	SNR1	EWG	MED15	CG11750	SSRP		CHD64	CG17666	INOS	CG12262	CG2199	TWDLE	RPT1	NS2
MED30	HLH4C	CG11750	CG11750	CG14216	TOY	CG8801	MCM5		REL	CG9986	CG12262	INOS	ATL	REL	PHGPX	CG8939
MED20	MED10	SSDP	SSDP	TOY	ES2	DIK	CG14641		AWD	BG4	CG6776	FKBP13	CG4617	CG33017	OST48	L(1)10BB
CDK8	RPA2	CCTGAMMA	MED31	HSC70-4	TTK	CG8939	CG32344		CRC	CG4169	FKBP13	CG6776	CG2865	CI	PDI	PIT
RUX	MED20	TCP-1ZETA	BAP55	SINAH	UBX	CHRAC-14	CG3436		BG4	AWD	SMT3	CG6370	CG13458	BG4	FKBP13	CG8064
MED23	DAP	MED31	MED24	MOR	MED8	CG10414	L(2)37CB		NIMC1	PTC	UCH	SMT3	SOL	CG11486	TCP-1ZETA	LSM7
MED10	MED23	CG4169	MED25	CYCB	NOI	PCAF	CDC45L		CG4169	WAL	CG6370	UCH	SNR1	CG15631	CCTGAMMA	DRE4
LWR	MED27	L(1)G0156	E(Y)3	CG8801	CYCE	PRP8	CG9344		CG15631	SH3BETA	GP93	MEC2	SINAH	EF2B	SC2	RFC4
HLH4C	IX	CG8258	CG15356	RUX	HLH4C	D12	CSN5		WAL	CG15631	MEC2	GP93	CG6459	SINAH	CG1444	CG2807
SPN-A	MED16	PROS45	MED22	CYCE	CG2926	CG6015	CG3542		SH3BETA	REGUCALCIN	CCTGAMMA	CCTGAMMA	TWDLE	BETATUB56D	L(1)G0156	CG5642
RPA2	C15	BAP55	DALAO	ADA2B	MED14	SSDP	MCM6		REGUCALCIN	SUCB	CIB	CIB	EF1ALPHA48D	TRAF-LIKE	CHC	CG6015
MED27	E2F2	CG12264	MED28	MRE11	SPN-A	SPT6	CG2021		RPS27A	CHC	CG2862	CG2862	CG14425	CG17666	CG6776	CRN
MED16	LWR	TCP-1ETA	CG32685	C15	RPA2	BX42	CRN		SUCB	ENO	CG2852	CG2852	CG10263	DF31	UCH	CG6197
IX	SPN-A	CG12262	BAP170	RPA2	CACTIN	RRP4	CG6610		TRAF-LIKE	NIMC1	CG14715	SUCB	RAP2L	ENO	GPDH	CDSA
E2F2	PSI	PP2A-29B	CG3689	CG17568	DAP	CRN	CSN3		CHC	RPT1	TCP-1ZETA	TCP-1ZETA	CG15109	MOE	INOS	RPL8
UBX	EWG	CG5525	Z	KAP-ALPHA3	MED4	L(1)10BB	ISWI		RPT1	CCTGAMMA	CG16817	CG14715	BETATUB56D	DL	CG2862	CG3511
DAP	NAP1	SYB	TBPH	RPD3	C15	ATAC1	SPT6		CG33303	CG7998	L(1)G0156	L(1)G0156	CYCK	CG4617	GP93	CCT5
C15	CENG1A	SYX7	TAB2	REL	CG17568	MBD-R2	NNP-1		SC2	RPS27A	SUCB	CG16817	STY	CYCG	CG2852	SSRP
DL	TTK	CG1599	KTO	LID	LID	KU80	CSN7		ENO	CG33303	TER94	TER94	CG5792	TBPH	NACALPHA	TANGO7
RPD3	PUF68	MED24	ERR	SPN-A	CG7757	PIT	CSL4		CG13458	SC2	SCF	CHC	CG17050	EF1ALPHA48D	CG14715	SMF
PSI	ADA2B	MED25	TAF4	BIP2	MED17	CG4849	ABS		CCTGAMMA	CG10638	CHC	SCF	CG11327	CG8128	ADH	NOI
EWG	SKD	SYX8	TAF5	CG8159	CG9797	RPD3	CG4119		CG7998	CG12262	MRP	MRP	CG11486	AWD	CYP12D1-P	CG2469
TTK	UBX	SYX16	P53	KEY	CYCA	CG9667	SPN-A		CG10638	L(1)G0156	FAX	HOP	CG7386	CYCK	ALD	MAGO
SINAH	CG7757	SYX1A	CYCE	CG9797	ZF30C	MED31	SSB-C31A		CG8965	RPS3	AKAP200	AKAP200	CG8128	CRC	CIB	CG11985
PUF68	CDK5	SYX13	RUX	CG8301	CDK5	DIS3	CSN6		CYCK	TRAF-LIKE	HOP	CG8258	CTBP	PTC	CG8258	CKIIALPHA
DIK	SINAH	SYX5	TAF1	GRO	CG7185	MTR3	NUP62		CG12262	CG13458	CG8258	FAX	CYCG	CHC	SMT3	CG7033
CG7757	E(Y)3	SNAP25	RBF	MED4	CG15436	RRP6	SPT5		RPS3	MEC2	FK506-BP2	CYP12D1-P	ARU	SYX16	CG6084	NAT1
CG15436	CYCA	E(Y)3	TAF8	POLO	MED18	CSL4	CG6066		MRP	MRP	CYP12D1-P	FK506-BP2	CG9083	EWG	CNX99A	CG10306
CG14216	TBPH	T-CP1	KEY	MAD	GRP	RRP42	BAP60		CG8128	CYCG	MUS209	CG1444	TBPH	CG5009	BAP60	EIF-2BETA
CG15356	BCD	CG15356	ADA2B	PHDP	CG14216	NLP	ATMS		CYCG	CYCK	CG1444	MUS209	CRN	ARU	BOCA	CG7456
TOY	DIK	ATPSYN-GAMMA	EXD	SIP1	BAP55	HCF	RRP42		SNR1	CG8128	RPT1	RPT1	AWD	CG14425	MED14	CG3731
SKD	CYCD	MED22	E2F2	MED15	ESG	SKI6	ORC2		PDI	PDI	CG8036	CG8036	CG13510	CG13458	RAB5	RPN1
MAD	ECR	CG7033	ES2	BCD	MAD	CG6197	ES2		MEC2	CG6370	OST48	OST48	ACT5C	HSC70-4	MED17	CG2691
E(Y)3	LID	RPT4	CYCD	MOB2	PHYL	L(1)G0020	RPS3		L(1)G0156	TCP-1ZETA	CG9894	MPCP	CG11138	REV7	SCU	RPN11
ADA2B	CG8301	RFABG	CYCA	PEN	DLL	CRC	L(1)G0004		CG10263	TER94	MPCP	CG9894	EF2B	CRN	PROS35	CG13298
CRC	PHDP	TER94	HLH4C	CENG1A	MED7	E(Y)3	PARP		NACALPHA	NLP	SC2	SC2	CG32016	CA-P60A	PROS28.1	CG1234
TBPH	DL	IRD5	MAD	PMS2	PZG	REL	PELO		CG6370	PRX2540-2	CNX99A	CNX99A	ODA	HSP70AA	CG7185	CG8142
LID	CYCE	DALAO	SMOX	CRC	MED10	NC2BETA	HYX		CG2199	NACALPHA	ALD	ALD	DF31	ODA	TM2	VIAF
GRO	RPD3	NPLP2	AKIRIN	ES2	PSI	IRBP	RRP6		TER94	SCU	PP2A-29B	PP2A-29B	SYX16	NIMC1	HOP	RFC3
CENG1A	TOY	FER2LCH	HSF	NOI	BIP2	SNR1	HIS4:CG31611		TCP-1ZETA	CG10263	PORIN	RAB5	EWG	SCU	CG3008	CG12264
CDC2	CG15436	ALD	CI	ASF1	STC	CG32344	HIS4R		NLP	CG2865	RAB5	PORIN	SGT	NACALPHA	SCP1	AATS-ILE
HSC70-4	MAD	CATHD	EXP6	CACTIN	E(Y)3	LID	HIS2B:CG33868		CG2865	OST48	CG11267	TAPDELTA	14-3-3ZETA	CG8965	MED18	AATS-GLN
SU(H)	HCF	WAL	GRP	WEK	ARET	CG4119	MSH6		PRX2540-2	PGRP-LC	TAPDELTA	CG11267	CG33017	CG10263	MOR	CG5525
PCAF	SSDP	SYX18	ARM	CKIIBETA	CG10267	BAP55	RPIII128		CG5792	SNR1	KR-H2	KR-H2	IMD	CG9331	KR-H2	CG1671
HCF	TAF4	ATPSYN-CF6	CG10694	SCE	MED30	WDS	CG11583		SINAH	CG8965	RHOGDI	RHOGDI	MTS	SNR1	PROSALPHA7	RPT1
ECR	KEY	FER1HCH	CYCJ	NUP358	ERR	DALAO	DIM1		OST48	TWDLE	TRX-2	TRX-2	FER1HCH	CG7386	RPN1	MCM5
CYCE	CG14216	CCT5	CG3542	DAP	EXD	KEY	DNAPOL-ALPHA60		PGRP-LC	SOL	CG12264	CG12264	CRC	E2F2	MPCP	CG4849
CYCA	CACTIN	CG4692	ESG	EXD	RAD23	CG3815	RPII18		CG4617	CG4617	CHIC	CHIC	CG5009	RASSF8	EBI	RPN2
CDK5	PCAF	OSCP	NURF-38	GNF1	CDK8	MED24	CG5380		BOCA	CG6084	CG4598	CG4598	CKIIBETA	PGRP-LC	PP2A-29B	RPN7
POLO	BIP2	ARGK	CG7757	TOU	MED6	CG15220	ZPR1		TWDLE	CG5792	FIM	RANBP9	HSC70-4	ANNX	MED11	RPN9
CYCB	CG17568	TSF1	L(1)G0004	MOE	MED11	MED25	SSL1		SCU	CG2199	RANBP9	FIM	E2F2	DX	DSH	PRP38
TAF4	CG9797	HEL25E	HLH54F	CG2926	GRAU	NOP56	CG16817		SOL	PORIN	EIF-5A	IMPL3	CHC	CG5792	MED7	PROSBETA3
PHYL	PHYL	MED28	TUP	CG4328	CG4328	RPT3	XPAC		ATL	CDK4	ENDOGI	EIF-5A	CHD64	MTS	PROS29	TANGO4
PHDP	TAF5	KEY	CYCC	CG4849	CG34422	CG15356	MRE11		CDK4	GP93	IMPL3	ENDOGI	CHER	REGUCALCIN	PROSBETA3	RPN6
NLP	CYCH	ATPSYN-B	DYS	PHYL	MED23	SCF	DNAPOL-ALPHA180		SMT3	PHGPX	EEF1DELTA	KAP-ALPHA3	VSX2	HALE	RPT3	PROSALPHA5
NC2BETA	SU(H)	L(1)G0230	DL	SOD	MED27	NAP1	MYS45A		CG6084	CG16817	KAP-ALPHA3	EEF1DELTA	CG8368	TER94	ARGK	RPN5
KU80	GRP	SYX4	CG15800	ECR	TAF4	TAF4	MEI-9		PHGPX	CG8258	GFAT2	GFAT2	TAK1	CG8368	PROS45	RPS13
CYCD	CG13900	CG1516	ZEN	ALD	NURF-38	GNF1	DOD		CG7386	SMT3	SKAP	SKAP	SEC5	CG2199	PROS26	AATS-ASN
CHRAC-14	CG2926	SUCB	LID	ALIEN	EXP6	P53	MED7		PORIN	PP2A-29B	TCP-1ETA	SEC61ALPHA	SLMB	CG3225	IMPL3	SEC61ALPHA
CG8939	CYCJ	CG32685	RPB10	MLH1	HCF	CG16817	DNAPOL-ALPHA50		CG8258	CG11138	SEC61ALPHA	TCP-1ETA	TER94	CG6459	MED6	AATS-PHE
CG8801	CRC	OBP56D	EYA	HP1B	CG18005	PDI	CG3605		CG16817	CNX99A	EB1	EB1	TOY	ATPSYN-BETA	PROSALPHA5	CG31357
CG8301	NLP	SPINDLY	ARP8	E(Y)3	CYCJ	NOP5	IRBP		GP93	SINAH	PI3K68D	PI3K68D	RASSF8	PHDP	CG12264	TCP-1ETA
BIP2	KU80	LSP2	CSN3	TAF1	CG3815	SIN3A	FIB		STY	CG17050	GSTE6	GSTE6	CG14216	ATPALPHA	GFAT2	ATPSYN-GAMMA
BCD	E5	AWD	MSH6	ZF30C	SIN3A	SPT3	CG7339		TM2	FAX	PGD	PGD	CG12985	HSP70BA	RANBP9	SURF6
MOE	CG11750	CHD64	CG3875	PZG	YKI	RPA2	JHI-1		CG6459	CG7386	PGLYM78	PGLYM78	PUF68	CG31211	PROSBETA2	SLH
PEN	TAF1	ATPSYN-D	NUP98	TAF4	SKD	MCM5	PONT		MUS209	EF2B	IRD5	NTF-2	RDX	RPL22	MLC2	TCP-1ZETA
TAF5	BAP55	MPCP	CG7379	CG3294	CG4849	ADA2B	TWS		SPN-A	CG1444	NTF-2	IRD5	CG4853	RCD5	TAPDELTA	CSN5
SSDP	SIN3A	TM2	CBP20	MSL-3	D19A	CDC2	CG7288		PP2A-29B	MPCP	CG17259	CG17259	CYCB	14-3-3ZETA	CG8036	CDC45L
MRE11	NC2BETA	SUN	SNAMA	GRAU	MED16	DPA	CG3689		MPCP	BOCA	SOD	ARF79F	PK17E	SH3BETA	PROSBETA7	YKT6
KN	GRO	YP3	MAT1	H	DIMM	ADH	CG11107		CNX99A	MUS209	ARF79F	CG1416	CG32772	MEP-1	TBP-1	CG14641
KAP-ALPHA3	SOD	UCH	CG32703	PROS45	ECR	MSL-3	CYCC		DL	TM2	CG1416	SOD	CPR72EA	ZASP66	CG34159	MCM6
IRBP	ES2	CYP12D1-P	MBO	SKI6	SU(H)	MCM6	LWR		FER1HCH	BETATUB56D	IAP2	R	CG31211	TTK	PROSBETA1	CG8258
E5	CHRAC-14	OBP44A	MED9	BRM	IX	CG14641	RANBP9		CG1444	CG2852	YIP2	YIP2	ANNX	NLP	CG16817	GNF1
CG9797	CG3815	KARYBETA3	TFB1	SPT5	KAP-ALPHA3	CG3436	CBP20		E2F2	HALE	R	IAP2	HALE	PRX2540-2	CG11267	BETACOP
CG8159	DIMM	PROS35	ACT5C	PROD	DALAO	CG5033	RAD50		CG17050	SPN-A	ATPSYN-GAMMA	ATPSYN-GAMMA	HSP23	CG12985	PROS25	SNF
CG4849	CUL-2	EFTUM	CG4901	CYCA	CYCD	SU(Z)12	RPB10		FAX	FK506-BP2	AATS-GLUPRO	AATS-GLUPRO	HSP67BA	CDK4	RPN2	APRT
CG13900	TAF6	BAP170	NUP358	KN	ASF1	PCL	SLU7		EF2B	E2F2	PROSALPHA1	CG10425	CG10032	FK506-BP2	MED23	U2A
CG10414	ASF1	CG3689	CG8301	NURF-38	Z	NNP-1	CG3909		HALE	CYP12D1-P	CG10425	PAST1	CDK4	CENG1A	AKAP200	NS1
CACTIN	CG10414	PRM	TAF6	MOD(MDG4)	MED20	CG6712	RPA-70		GPDH	SEC61ALPHA	PAST1	PROSALPHA1	SKPA	CG13287	PTIP	RPN12
BX42	BX42	HOP	REL	CDC2	TOU	CG8545	HIS2A:CG31618		CG11138	INOS	HEL25E	HEL25E	DX	MUS209	PROSBETA5	CG11857
SIP1	KAP-ALPHA3	PROSALPHA7	CG10267	ACT5C	SMOX	MSL-2	CG13097		SEC61ALPHA	REV7	TRXR-1	TRXR-1	RPL3	WAL	SEC61ALPHA	BLW
GNF1	KN	Z	CG4119	STC	CG8079	CG13349	CG13625		FK506-BP2	FKBP13	PROS45	RAB2	CG7757	SAK	MED30	CG8728
RPS3	MOE	ADH	D1	ATPALPHA	AKIRIN	ALD	MAGO		CG2852	KR-H2	HSC70CB	PROS45	CTP	BCD	SCF	TSU
SOD	CG4849	CG2852	CHI	HCF	TLL	SSB-C31A	SU(F)		SYX16	UCH	RAB2	HSC70CB	HOMER	RPT1	CG4598	RPS16
PDI	CG3294	PROS28.1	CENG1A	MAD2	DIK	CG7386	PRP18		VSX2	PROS45	KEY	CG2789	KLC	PUF68	RPT4	CHC
PMS2	IRBP	CG8036	H2.0	MED8	RPD3	RPA-70	HIRA		BETATUB56D	FER1HCH	CG2789	CG6453	SINA	CTBP	CG9894	CG6610
TAF1	TRX-2	TBPH	ZPR1	RAD23	TAF6	CG9894	MUS210		PROS45	GPDH	CG6453	KEY	CA-P60A	SEC24	SYB	CG8891
SIN3A	GRAU	MLC2	HLHM3	D19A	PCAF	MCM7	PSF1		KR-H2	CG6776	PGRP-LE	CG5854	KOI	CPR72EA	CG17331	RPA-70
CYCH	WEK	PEBIII	SISA	TFIIA-L	CG10654	MSL-1	TFIIEALPHA		RAP2L	CPR72EA	TAB2	PGRP-LE	RCD5	CG10638	FK506-BP2	CG9769
CG17568	CYCC	RPN11	BAB1	MRG15	CG3542	CCTGAMMA	SIP1		TBPH	CRN	CG5854	TAB2	TAF12	RDX	CDK8	SAN
CG14641	CG4673	CG3321	TRA	PSR	SA	TCP-1ZETA	CHRAC-16		FKBP13	SAK	TAK1	EF2B	CG9184	CCTGAMMA	RHOGDI	CG32344
ASF1	MBD-R2	L(2)06225	HMGZ	E5	OTE	TAF6	GNF1		REV7	KAP-ALPHA3	EF2B	TAK1	EPAC	CG7856	CG17259	RRP40
MAD2	ATAC1	MLC1	HEY	CHI	MOD(MDG4)	MES4	INO80		CYP12D1-P	TBPH	ATPSYN-BETA	ATPSYN-BETA	CG17568	CG6084	PORIN	CG6750
CG9027	CG9027	CG6370	BCD	CG10694	DSX	CHD64	TFIIA-S-2		CG14425	CIB	CG5174	KDELR	SPN-A	CG10032	MED27	FS(2)KET
CG16817	CG9894	TAB2	EWG	CDK5	KU80	AWD	MBO		CG9083	SYX16	KDELR	RAB1	CG34404	CG32016	AATS-GLUPRO	RPS26
WEK	MEI-S332	OBP99C	E(Y)1	FL(2)D	H	E(Z)	UGT		CRN	CG9083	RAB1	CG5174	ATPALPHA	SMT3	MED16	KDELR
TRX-2	D19A	SCU	CG13900	NITO	CG10694	ESC	DPIT47		INOS	CG6459	GLT	GLT	HSP26	PRM	MUS209	TANGO9
SU(VAR)205	ZF30C	CG2789	CG11164	SIN3A	SLD5	PAV	ORC1		KAP-ALPHA3	MED15	IMD	PGK	FK506-BP2	CG4169	USNP	TPI
PRP8	D12	CG14482	ECR	YKI	CSN3	TAF5	GKT		CG15109	CG3008	PGK	IMD	KEY	CG34404	PI3K68D	PROSALPHA7
PARP	CG4328	UP	RPD3	DIK	MBD-R2	NIPPED-A	RPT3		CIB	CG15109	BG4	BG4	MUS209	L(1)G0156	PROS26.4	LSM1
MLH1	PDI	OX	C15	MED17	BX42	NXF2	SLD5		UCH	R	REL	REL	GUS	CG9083	CG1416	RPS3
MEI-S332	CG14641	KTO	NAP1	RRP4	DFD	CG4169	CG5728		CPR72EA	CG14715	CG3008	EFTUM	HRS	TEKTIN-A	MLC1	SPT6
MBD-R2	EXD	PROS29	CDC2	SO	CYCB3	DUP	U2A		SAK	TAPDELTA	EFTUM	CG3008	MOB2	HSP70BBB	ENDOGI	RPS20
GRP	NOI	RPN6	PUF68	JRA	CG4673	TRX-2	SNF		CG6776	DL	CG8993	CG8993	BOCA	CG3081	TRX-2	CG7845
ES2	CG13625	ATPSYN-BETA	CDK5	CG10981	CG13625	CG3542	CG8545		MED4	STY	CG1910	CG1910	NACALPHA	CG9027	SYX8	CG3436
D12	PARP	ERR	CTBP	MLP84B	PSR	MOE	CG7818		ACT5C	SKAP	GIE	GIE	HSP60	CG4853	MED8	CG3107
CYCJ	HEPH	WUPA	PHDP	MEI-S332	DOC1	PARP	HP1C		MED15	CG11486	BLW	SSRBETA	CG42369	KOI	CG13349	RPS8
CUL-2	SIP1	CG10664	CG3815	DOC1	KUK	CG1965	CDC6		R	CG9894	PROS28.1	BLW	POXM	CG3731	MED15	VHA26
CG6015	PZG	TAF4	SIN3A	SU(VAR)205	MRG15	TAF8	SNR1		EWG	CG33017	SSRBETA	CG3523	REV7	PDI	SNAP24	PROSBETA7
CG4119	CHI	ACON	DIMM	PARP	CG13900	MED22	LBR		CG11486	CG2862	BOCA	BOCA	RAB6	CYCB	PROSALPHA1	AATS-MET
CG3815	CG15800	MUS209	LWR	HLH54F	CG6686	CG13298	CG5808		ARU	CG10032	DOD	PROS28.1	TTK	CACTIN	MOV34	PROSALPHA1
CG3294	PRP8	TAF5	CG9027	ERR	CG4119	CG2807	MAD2		CG3008	VSX2	CG3523	DOD	ATPSYN-BETA	CHER	IX	RPL27
CG2926	E(Y)1	EEF1DELTA	DAP	CG16817	RBF	CG6066	NUP214		CG14715	RAB5	FATP	FATP	DLC90F	PORIN	PGD	RPL4
CG11750	DFD	PORIN	DIK	CG14667	CG32685	CHRAC-16	DEK		CG11327	ATL	BETACOP	BETACOP	ZIP	ARI-2	CG12321	CG7430
CG10981	RAD23	SEC61ALPHA	SOD	NEOS	BSK	MOF	RPD3		SKPA	MED4	CG5525	CG5525	BCD	CG7998	SYX1A	CG11137
ATAC1	DYS	CYCE	MRG15	CG18764	HP1B	JIL-1	NOP56		CG10032	ADH	RPN1	RPN1	CG14815	ZORMIN	SEC22	CG31694
CKIIBETA	BRK	ARF79F	HSC70-4	CG6686	TAF5	TAB2	TFIIA-L		CG33017	ARGK	BOR	BOR	PMS2	CG7757	RPN11	SYX5
PAN	CYCB3	P53	CYCB	BRK	CG3294	UCH	CG8858		SYB	ARU	PROS26.4	PROS26.4	CG32635	SUCB	MED20	UGT
NUP358	NEOS	HSP83	JUPITER	MED14	NEOS	CG13900	CG3756		TAPDELTA	CG14425	HSP83	ATPALPHA	RPL22	PHYL	ACON	EIF-2ALPHA
ALD	CG6015	SSRBETA	RPS3	DOD	ODD	PROS35	TAF13		KLC	MLC2	PGRP-LC	HSP83	AGO	CG9572	CG17002	L(1)G0230
ATPALPHA	MED31	EB1	CG4673	CG9027	CG14667	ISWI	CG13900		ADH	EWG	ATPALPHA	PGRP-LC	ADA2B	RPL3	TER94	RPS18
TAF6	CG6197	ACT79B	PAN	GRP	BRK	RUX	NOP5		PROSBETA3	PRM	CATHD	CATHD	FU	ESG	UP	SOD2
SKI6	CG8159	OST48	NOI	N	H2.0	GEMININ	TAF5		CG9894	EF1ALPHA48D	GP210	GP210	CG9027	CG16817	CG2046	RPS3A
RRP4	SPT3	RUX	HCF	TLL	NOC	TM2	CG17187		MLC2	CG7757	CP1	CP1	MUS304	CG2064	RPN9	RPL36A
PSR	MRG15	TAF1	PZG	PCAF	IRBP	MLC2	NXT1		ARGK	IMPL3	VPS4	VPS4	HIP-R	LWR	CG1599	AATS-HIS
PIT	CG4119	RBF	RPA2	PDI	ACT5C	CG8258	CG8079		RAB5	ACT5C	PROS35	HMGD	ROLS	CG13510	SLH	CG3295
NOI	CRN	TAF8	SPN-A	PASHA	SINA	PROS29	MED31		CTBP	AKAP200	HMGD	ZNT63C	CACT	TM2	RPN7	CG8636
L(1)10BB	BOCKSBEUTEL	ADA2B	E5	RPIII128	APT	CSN6	BX42		CG2862	MTS	ZNT63C	CG4729	CG3225	DAP	SYX5	CG8195
HP1B	CDC2	PVR	MOE	TAF5	HOIP	SPN-A	PRP8		CG8368	DX	TCTP	PROS35	CG5642	AGO	SYX13	CSL4
GRAU	TOU	EXD	HEPH	CG10654	NUP214	CPB	NC2BETA		SKAP	PK17E	PROSBETA5	TCTP	RPS3A	P115	CG10425	DIP-C
EXD	L(1)10BB	E2F2	CP190	KU80	CG8801	LWR	SBR		CG14216	PI3K68D	CG4729	PROSBETA5	BG4	HSP70BC	YIP2	UFD1-LIKE
E(Y)1	ESG	CG4769	CG34422	CG6688	TUP	TCP-1ETA	BIN1		CG7757	TRX-2	CG15098	CG15098	CG6084	HSP70BB	SKAP	CHMP1
DIMM	ALIEN	ES2	ARET	CG8079	BOCKSBEUTEL	ALIEN	CG10214		EF1ALPHA48D	CG9572	SURF4	SURF4	ZASP66	HSP70AB	RPN6	PONT
CHI	HLH54F	FLN	CYCH	AKIRIN	CYCC	CSN7	SU(H)		MTS	CG11505	ATPSYN-CF6	VHA68-2	LWR	DREDD	MEMBRIN	RPS27
CG9894	CG16817	SURF4	SA	BX42	TAF1	BAP170	HPR1		PRM	PROSBETA3	VHA68-2	ATPSYN-CF6	SIP1	CKIIBETA	GSTE6	VTI1
CG6197	FD59A	CG33303	NEOS	ESG	CUL-2	CG11985	YL-1		CG5009	NTF-2	RPT4	CG14482	HSP70AA	AKAP200	YKT6	RPS23
BAP55	CG8079	CYCD	MOD(MDG4)	EMC	HSF	RANBP9	CG10418		CG11505	HOP	TBP-1	RPT4	SC2	CNN	CHIC	GOS28
ALIEN	FL(2)D	CYCA	E(R)	CG8939	HEPH	CG9344	MRG15		PK17E	CYCB	CG14482	TBP-1	CG9331	CG32369	PGLYM78	WIBG
ZF30C	WDS	RAB6	PCAF	CG10267	MEI-S332	L(1)G0156	TSU		DX	SKPA	SPINDLY	CG13220	MAD2	SC2	POMP	CG1416
WDS	CG10654	HLH4C	CG4936	FTZ-F1	CG17801	MLC1	MATS		RASSF8	SOD	CG13220	SPINDLY	RPS26	RPL5	KDELR	RPS14A
STC	LIM3	IDGF4	MAP60	ART8	HRB27C	CG8036	EF1GAMMA		IMPL3	SCF	DROJ2	DROJ2	CNN	FAX	RAB2	OST48
SPT6	BIN1	MAD	CRN	LIM1	NLP	PUF68	MED22		DSH	KLC	CG7033	CG1516	P115	CG11380	BET1	ZPR1
SPT3	NURF-38	SMOX	CHRO	APT	CYCH	TAF1	YTR		CG9572	RPN1	CG1516	OX	SEC24	CG13114	ARF79F	RPL7A
RAD23	CG18764	AKIRIN	CG4328	TRX-2	ERCC1	SSRP	MED14		RPN1	HSP70AA	OX	CG7033	RACK1	CG17568	MF	SEC6
PZG	PSR	HSF	TAF2	LIM3	BIN1	DRE4	POLO		CYCB	CTBP	GDI	GDI	HN	SPN-A	CG32479	HIS4:CG31611
NOP5	DALAO	CI	TBP	SLD5	CG3225	CUL-2	PSR		TRX-2	CG5009	CG2065	CG2065	DROJ2	ARGK	KOKO	EIF-5A
NEOS	TBP	EXP6	CG14216	CG11266	CG5933	NOI	RAD9		PI3K68D	HSC70-4	CG12030	CG12030	CACTIN	BLW	MED4	VPS4
MRG15	CG34422	GRP	TAF7	DYS	SUG	CYCB3	DNAPOL-ALPHA73		CG12985	PHDP	DUTPASE	DUTPASE	MED4	CG9894	USE1	DIM1
LIM3	CG11266	ARM	LGS	IRBP	SISA	ACF1	TFB1		MOR	RAP2L	CYP1	KARYBETA3	CG17777	CG13159	MED10	CG6013
LARK	STC	CG10694	BSH	DFD	LGS	CG10418	SU(Z)12		HSP23	DREDD	CG13887	CYP1	CG9572	RACK1	WUPA	SEC63
L(1)G0020	CG14667	SYX6	YKI	CG14641	LIM3	HOP	MED4		NTF-2	SCP1	JUPITER	CG3164	CG11656	ACT5C	SNAP	VPS26
JRA	BSH	CG3542	SPT3	RBP1	CG7379	WUPA	MED17		BCD	CG12985	KARYBETA3	JUPITER	CPB	VSX2	SYX7	CG2021
HLH54F	CG8319	CYCJ	PONT	BSH	FL(2)D	DAP	CDK8		HOP	BCD	CG3164	CG13887	RPLP1	SINA	CG6208	RPS17
FL(2)D	HP1B	ESG	RACK1	PAN	TH	CPA	RAD1		PROS28.1	SYB	CG5355	CG5355	C15	SIP1	HEL25E	RPL12
FD59A	CKIIBETA	ACT88F	HOIP	CG7185	CG18764	ARC-P34	REG		CG32016	PGLYM78	CG11857	JAGN	STAR1	CG33303	FER2LCH	SMD2
DYS	DLL	NURF-38	ASF1	SINA	CG9894	ARP14D	MED24		CG13510	CENG1A	JAGN	CG11857	MAD	HSP83	GOS28	HIS2A:CG33865
DOD	CG1965	CG7757	CG6686	HSF	CG8319	MRG15	PAV		AKAP200	MOR	CG2070	CG2070	RPT1	TCP-1ZETA	KAP-ALPHA3	MFAP1
D19A	ACT5C	L(1)G0004	SINAH	NOP5	BOWL	CG5525	MED8		ODA	RASSF8	14-3-3EPSILON	14-3-3EPSILON	GIT	UBX	GAMMASNAP	CSN7
CYCC	CG32685	HLH54F	CYCB3	SMN	GNU	UP	CG5343		PGLYM78	PROS28.1	CG1371	CG1371	ENO	CG2852	TCP-1ETA	CG31729
CG4673	CG9573	TUP	CG18005	ARM	KAY	NUP358	CG1965		SCP1	ATPALPHA	CG10265	CG10265	RHOGAP68F	KAP-ALPHA3	CG11885	ATMS
CG4328	CG6686	CYCC	MSL-3	CG4119	HLH54F	SCU	BAP55		ATPALPHA	RPL3	RAB6	RAB6	CG7196	CG8301	FAX	HMGS
CG32344	TLL	DYS	CG10630	CG2021	CHI	ACT79B	C15		HSC70-4	ATPSYN-BETA	PROSALPHA7	RAB7	CG11275	TERM	ATPSYN-GAMMA	NNP-1
CG15800	SO	CNX99A	SCRA	CG4887	MED24	RPT4	JRA		SLMB	CG12264	RAB7	RAP2L	TM2	BOCA	CG8939	RPL3
CG13625	HSC70-4	DL	CG13625	CG34422	E5	WOC	CHRAC-14		RPL3	RANBP9	RAP2L	PROSALPHA7	HEY	SRPK79D	CG1532	ISWI
CG13349	PAN	TAPDELTA	UBX	CG17612	CG16892	DP	SINA		SEC5	PROS26.4	DREDD	DREDD	USNP	STY	LSP2	RNRS
CG11266	CG3689	CG15800	CG8079	HLHM3	TRX-2	SOP2	PDI		SGT	CG2789	CG31729	CG31729	INVADOLYSIN	CPR64AD	PAST1	SMT3
CG10654	ERR	ZEN	RAD23	CG7786	LOLA	ARC-P20	CG15011		CKIIBETA	PROSBETA5	ERP60	COX2	RPS20	ES2	RAB1	SHRB
BSH	MLH1	RPB10	PEN	CSN4	KLP3A	BOCKSBEUTEL	CENG1A		PROS35	CDC2C	COX2	ERP60	ACT57B	ALPHATUB84B	CG2789	RPL31
BRK	RBF	LID	ARA	NOC	ALIEN	E(Y)1	SNAMA		DREDD	BRK	HSP60	HSP60	SRC64B	CG12262	SYX18	TGT
BOCKSBEUTEL	Z	EYA	CG7386	CG13900	CG9573	CG12262	AL		SOD	CG14216	CG7911	CG7911	RPL5	SQU	SSRBETA	RPL17
BIN1	RPS3	ARP8	CUP	RBF	NIPPED-A	CG7757	CUL-2		KOI	RPT4	CG1707	CG1707	NOI	RPS3A	CG7737	CG1307
ART8	LIM1	CSN3	CG16892	E(Y)1	AP-1GAMMA	TBP	SURF6		HSP70AA	RCD5	RPS27A	RPS27A	CENG1A	BM-40-SPARC	HSC70CB	PYK
ACT5C	CG9667	MSH6	REPT	OPA	BSH	CTBP	ALIEN		BRK	PROS35	PROSBETA3	PROSBETA3	MOD(MDG4)	GIT	CG2017	CG9344
ARM	SINA	NUP98	NIPPED-A	PSI	FD59A	CG12264	CG4061		CG34404	TCP-1ETA	T-CP1	T-CP1	HSP60B	TOY	FIM	CG6453
TOU	SGF11	CG3875	DIP1	NLP	SNCF	SOD	MED27		CG2789	CNN	TM2	TM2	TSG101	CG9184	EB1	L(1)G0004
TBP	CG3542	CG7379	TOY	MBO	SIMA	PRM	ARP8		RCD5	KOI	RPLP0	RPLP0	PHDP	GUS	RFABG	SPN-A
SSB-C31A	LARK	CBP20	MBD-R2	AOP	ASH2	SINAH	MRGBP		RPT4	CG34404	PROS25	SEC63	CG3081	USNP	EEF1DELTA	L(2)37CC
SPX	CG10981	SNAMA	BRK	CG17446	EYA	WAL	TAF11		PROS26.4	PROSALPHA1	SEC63	PROS25	KAP-ALPHA3	CUP	CG3164	RPL19
SO	ISWI	MAT1	SIMA	LARK	CG7056	TAF10	HP1B		PROSBETA5	CG1416	PROSBETA7	PROSBETA7	PRM	RPLP1	CG5854	RPL23
SINA	JRA	CG5792	CG9007	TRL	KNI	CG7971	DUP		CG7185	CG8368	PROS26	AATS-TRP	N	BRK	CG13319	AATS-LYS
RRP6	OTE	CG32703	BOWL	DSX	MSL-3	KNRL	CDC2		SCF	CG32016	CLIC	PROS26	SCU	SEC16	CG5500	EF1GAMMA
RRP42	ART8	MBO	CG15436	NEUR	CG17446	ABS	PCL		PHDP	ATPSYN-CF6	AATS-TRP	CLIC	CG2064	PK17E	BRM	SEC10
RBF	MED24	ALPHA-SPEC	LIM3	MAM	WOC	CG15011	14-3-3EPSILON		CDC2C	CG8036	ARGK	MGE	MEP-1	D19A	CG3523	RNRL
RAE1	CG30122	MED9	KAP-ALPHA3	HIS4:CG31611	RM62	CKIALPHA	HIS1:CG33825		HIP-R	GFAT2	PROSBETA1	ARGK	UBX	MYO10A	CG2023	CG9836
PHO	LOLA	TFB1	SU(H)	PHO	SCE	KTO	MED11		CNN	CHER	MGE	PROSBETA1	BIP2	NTF-2	GIE	CSN6
NURF-38	GNF1	RPS27A	DGT1	ARET	CG3689	MED19	MED16		CG12264	DSH	PROS29	NUP358	PGRP-LC	SKPA	EFTUM	HYX
MTR3	DOD	KDELR	RAE1	CG9894	ELFLESS	CG16941	CG3815		HSP60	ARF79F	NUP358	OHO23B	CG11380	ADA2B	CG8801	RPT3
MSL-3	TRC	GDH	NUP214	BOCKSBEUTEL	MRE11	CG10754	PP4-19C		RANBP9	ODA	OHO23B	PROS29	TSP	CG34168	IRD5	CG7288
MED31	RUN	YIP2	DP	CG18005	CG7786	CSN5	TBP		CENG1A	CG17259	GPDH	GPDH	GRASP65	FER1HCH	HMGS	RPL11
LIM1	NHP2	STY	CG8801	BIN1	OPA	LIG4	IX		KOKO	CG8854	SCAMP	SCAMP	CG4328	ZASP52	CG5177	PGI
ISWI	HYX	CHC	CG2926	CG3225	CG10630	MUS210	MBD-LIKE		USNP	DAP	CABP1	CABP1	BRK	MAD	PRM	HSC70-5
HEPH	CG3909	CG8193	CG14667	TFIIB	DIP1	MBD-LIKE	MED15		HSP26	C15	CG7668	CG7668	REGUCALCIN	CG11505	R	CG17337
ESG	BRO	ACT5C	CG9797	RPII215	SGF11	SBR	TUD		ATPSYN-BETA	CG7185	ADH	ADH	CPR64AD	CP38	FER1HCH	RPII140
DIS3	BGB	SAX	DSX	SSDP	CG9007	NXT1	CG31917		CG4853	CG9027	CG17331	CG17331	SRY-ALPHA	CG13405	VTI1	CG10219
DFD	ATMS	SOD	STC	AP-1GAMMA	PROD	TLK	E(Y)1		PMS2	CG34168	PROSBETA2	PROSBETA2	SMT3	CG6569	FATP	RRP42
CYCB3	TRL	JAGN	CUL-4	DA	KN	NOT	CG11266		SIP1	CKIIBETA	CG13349	CG13349	RAPS	CPR92F	EIF-5A	CG1968
CSL4	RUMP	CDSA	CCTGAMMA	RACK1	TUD	CG17293	NUP44A		OHO23B	HSP60	MLC2	SCP1	PSR	EIF-4A	CG31343	CG11107
CG9667	ARM	MTS	DAN	JUPITER	CG11696	ORC1	CG1646		14-3-3ZETA	OHO23B	SCP1	MLC2	CG14641	ATL	MHC	RPS27A
CG9573	MES4	TRXR-1	BIP2	CG6654	LIM1	ORC2	CG6686		PROSALPHA1	HSP23	PROSALPHA5	PROSALPHA5	RPS8	NOI	GLT	CG9588
CG8319	MED25	NC73EF	ZF30C	HP1E	DIP2	CG4400	CLP		CG1599	ATPSYN-GAMMA	ATL	ATL	NTF-2	SOD	NTF-2	BAP60
CG8079	N	RPS28B	CG8319	DLL	D1	TANGO4	MED30		CHER	GLT	CG9467	CG9467	LOQS	CG8258	ZNT63C	DUTPASE
CG6686	MED22	CG17237	DLL	INV	MED26	L(2)37CB	CSN4		CG34168	KOKO	RPN2	CG7054	PDI	MLC2	HIP-R	RPS12
CG3542	CG8801	SPT-I	TCP-1ZETA	DANR	ENOK	HBN	MSL-3		CG9027	TBP-1	CG7054	RPN2	PP1-87B	CG9797	TAB2	HIRA
CG1965	CSN3	RPS3	FL(2)D	CG4854	KING-TUBBY	CG32343	THOC7		RAB6	SIP1	RPT3	RPT3	CG3731	INOS	CG7668	CG4933
CG18764	H	CG6543	NOC	CG2652	SRP54	CG4364	TRN-SR		DOA	HSP70BA	CG2046	CG2046	CG6357	CG6707	TPNC41C	HSP60
CG14667	SCF	RPS27	DFD	CG13349	DWG	MRGBP	SET		TCP-1ETA	P115	CG6359	CG6359	DNAJ-1	TSP	BG4	MTS
CG10694	BAP170	RPS20	NUDE	SKD	BAP170	SRY-BETA	CDK5		CG1416	TEKTIN-A	CG9705	CG9705	BETAGGT-II	CG32086	CG5506	TAL
N	RAE1	EF1ALPHA48D	HTH	LBL	E(BX)	CDC45L	MED25		MAD2	MLC1	CG6543	CG6543	SMB	SKAP	PGK	CG3542
AWD	PEN	RPS17	CG4849	TAF10B	MED	TUM	GNU		MED17	CPR64AD	HSC70-4	SPT-I	ZORMIN	PEN	CG11505	RPS5A
PONT	SSB-C31A	RPS16	ISWI	ASH2	CG5380	MT2	DPA		GUS	RUX	POMP	CG2767	TEKTIN-A	CG4328	CG34205	RANBP9
PAV	DWG	RPS14A	CG4877	ERCC1	BUB3	MCM3	NOT		ATPSYN-CF6	RPA2	CG2767	HSC70-4	SUCB	CG18745	TRXR-1	RPL38
RPA-70	NUP358	RPL7A	BUB3	SPX	CAF1-180	REPT	MED28		ARF79F	14-3-3ZETA	CG12321	POMP	SIN3A	MPCP	VPS4	RPL9
Z	CG3225	RPL23A	SIP1	CG3815	CG6197	CG6610	CG2063		TOY	CHIC	SPT-I	CG12321	HPO	MOD(MDG4)	ATPSYN-CF6	HIS1:CG33825
TRL	APT	RPL22	CG4169	CG13625	SSDP	RRP46	ADA2B		CG8036	CG11327	RPN11	RPN11	GNU	MED4	SNAP25	RPIII128
TLL	TAF8	RPL12	EYG	SGF11	CG3162	CP190	PNN		C15	AATS-GLUPRO	RPL22	CG9947	CG8854	CDC2C	YP2	CG11811
TFIIA-L	DOC1	JAFRAC1	NUP153	PONT	DUP	LAMC	RFC3		LWR	CG4853	L(2)37CC	RPL22	OHO23B	RPS8	CG11750	RPS10B
TAF10B	RIN	CG4901	CG8258	NC2BETA	XPAC	BRO	MCM3		DAP	EIF-5A	MLC1	L(2)37CC	CAM	DNAJ-1	ENC	CG7810
SSRP	SLD5	STA	WEK	DCO	EYG	BGB	CG7971		PROSALPHA7	MED17	RPN6	MLC1	SU(VAR)205	CG32772	CG16826	CG12241
SLD5	CG4877	YP2	L(1)G0156	REG	CG13597	RUN	REL		GFAT2	PUF68	CG9947	RPN6	REL	C15	TAK1	ATU
SGF11	HRB98DE	CG16817	KUK	SRP54	CG1965	ATMS	MOF		DROJ2	CG3081	RAB11	CG8891	PABP	CG8854	PSI	INOS
SCF	CG8939	SPHEROIDE	SSB-C31A	EF1GAMMA	GRO	CG3909	CG8142		TBP-1	LWR	RPN9	RAB11	CG9426	GRP	SURF4	ROE1
RUMP	SU(VAR)205	CG8301	TAF10	HEY	DYS	HYX	LIN19		RPA2	BLW	CG8891	RPN9	HSP83	CG6776	ACT79B	VHA44
REG	TAF10	PHGPX	RPII215	L(2)NC136	SO	ARPC3A	SU(VAR)205		CG17259	DOA	ALPHA-SPEC	ALPHA-SPEC	R	CACT	TSF1	COPROX
RBP1	ARET	TAF6	AP-1GAMMA	Z	ZPR1	CG2852	ACF1		PUF68	PROSALPHA7	RPS3	SUN	BSK	CG31999	ACTN	VPS45
PROD	CG17446	PYK	TOU	RAE1	CG1120	T-CP1	ASH2		CG32772	CG4328	SUN	ARF102F	CG14044	EYG	PIT	SRP68
OTE	CG18005	NUP358	CG9894	CG7879	CG3173	CDK5	CYCB		MLC1	RAB1	CCT5	RPS3	WAL	PP2A-29B	CG5525	SPT5
OPA	XPAC	REL	SLD5	ETS97D	SBB	RPN6	TAF10B		CG8854	EEF1DELTA	ARF102F	CCT5	WDB	CG10527	CATHD	RPS4
NITO	CYCB	CG10267	ATAC1	CG9573	TOP2	P16-ARC	EGG		TEKTIN-A	PEN	ACON	ACON	SYB	CG5708	BETACOP	CG5705
MOD(MDG4)	HOIP	CG4119	CG10414	MAP60	CRP	CG8159	GP210		P115	CG13510	TANGO2	TANGO2	CPR73D	CG15356	CG2065	CG5380
MLP84B	PROD	KST	CACTIN	SA	CG7671	PP2A-29B	CG34422		MAD	SLMB	TPNC25D	TPNC25D	DOA	MOR	CG16885	CG10214
MES4	HRB27C	GAPDH2	CHRAC-14	HRB27C	SCAR	CYP1	HCF		AATS-GLUPRO	CACTIN	CG5792	BAP60	CG6843	CG5642	JAGN	TCTP
MCM6	RM62	CG5028	AP	CG4877	SRP	IRD5	CG15220		RUX	KDELR	BAP60	CG5792	CG11505	CG4998	BOR	FEN1
MCM5	POLO	D1	RPA-70	ZPR1	CG4877	FLN	B52		GLT	GUS	ANNIX	ANNIX	FAX	CG1104	CG1910	CG11095
MBO	ENOK	HBS	CG11985	TRN-SR	PRP8	PHYL	CCT1		CTP	HEL25E	RPN7	RPN7	CG32369	GP93	GP210	CG8611
LOLAL	OPA	DOS	GRAU	LOLA	RUMP	DOM	AAC11		CG3081	RAB6	CG12470	CG12470	CP38	SGT	CG7049	CG2453
LOLA	CG15356	ATL	CG18616	CYCJ	L(1)10BB	PONT	TUM		CG11380	CG5174	MHC	MHC	CG1104	HSP60B	SRP72	SYX1A
HRB98DE	CG6654	SYX17	CG15011	DNAPOL-ALPHA73	E(Y)1	DMN	CCT5		CPB	RPLP1	GRAF	CG3226	CG7998	ACT57B	CG18787	PSIDIN
HEY	ACJ6	LPR2	ERCC1	ODD	HP1E	14-3-3EPSILON	MED19		CPR64AD	CG2046	PRM	GRAF	DSH	UCH	CG1516	RPL13A
GEMININ	VVL	CNN	OTE	MED10	RPB10	PROSALPHA7	SCE		ATPSYN-GAMMA	DSX	CG3226	CG5885	CCTGAMMA	CG3008	CG32473	STA
ERR	SWM	RAB11	POXM	AWD	CG11266	CG12042	MBD-R2		EIF-5A	AKT1	MOV34	PRM	SAK	CDK5	CG31729	CG7277
DUP	SU(W[A])	ASRIJ	CG6688	TRN	ARP8	CCT5	ESC		CG2046	HSP26	CG11885	MOV34	SEC10	RUX	CG1371	IRBP
DRE4	SU(F)	AMA	D12	RIN	AP	ARP11	CHI		CG13349	ACON	CG5885	CG5366	CG4771	MAD2	CG8993	CG3430
DPA	PRP18	CPB	TRX-2	HLHM7	MLH1	CYCB	CG7379		AGO	TTK	MF	CG11885	POLO	CG13032	OHO23B	GTP-BP
DNAPOL-ALPHA73	PABP2	CHI	PROS45	CUP	CG30122	MAP60	SCRA		CG4328	HSP70BBB	UP	MF	CG40127	CG14641	CYCK	GFAT2
DLL	HDAC3	HSP23	CKIIBETA	OTE	CG4282	ACT57B	E(BX)		CG7737	USNP	CG5366	UP	CG6707	OST48	L(1)G0020	CG1983
DALAO	CSTF-64	N-SYB	TCP-1ETA	GNU	FTZ-F1	SU(VAR)205	DREF		CG17777	HSP70AB	ACTN	CG33253	CG13840	MBL	KEY	PABP
CSN7	CSTF-50	RPLP1	BSK	LOLAL	MBO	KARYBETA3	GRO		CG17568	CG13159	BETATUB56D	ACTN	SU(H)	PCS	CG2070	TRXR-1
CG6654	CG9119	MGE	ATPSYN-GAMMA	AND	USP7	PROS28.1	RGA		SKPB	PROS25	CG10664	CG10664	CG34168	SRC64B	HMGD	RPL18A
CG5033	CG8086	CENG1A	ODD	CG4673	CG	RPN11	SKI6		CG31211	CG15676	CG33253	BETATUB56D	CG3880	RAB6	CG15098	DNAPOL-DELTA
CG4877	CG5808	EIF-2BETA	RBF2	CG8319	MSH6	EB1	DIS3		RPLP1	HSP83	CG17337	LOQS	TAMO	CG14715	SOD	ELP3
CG3689	CG5343	14-3-3EPSILON	CG12264	CG15800	CG3875	BIP2	MTR3		DSX	RHOGDI	LOQS	CG17337	GRK	CG14216	PROPO-A1	RAB6
CG34422	CG32335	PDI	SGF11	HRB98DE	NUP98	RBF	THOC5		HSP70BA	HSPB8	OSCP	OSCP	CG6569	RHOGAP92B	CG10581	SMD3
CG32685	CG17266	H2.0	MAD2	RM62	ATAC1	SYB	NIPP1		CG9184	MAD2	CG32138	CG32138	ARI-2	SNS	YP3	MEMBRIN
CG30122	CG1622	ZPR1	NUB	CG3542	TAF8	CYCD	RRP46		PEN	CG11380	ALPHATUB84B	BBC	CG13159	CG15141	OX	RPL21
CG18005	CG13097	HLHM3	LOLA	TUP	CG6015	CG4692	P38B		TTK	FER2LCH	CG4769	PEN	L(1)G0156	DSX	GDH	RPS14B
APT	CG1231	SISA	CUL-2	CG5380	STAT92E	MUS209	CG7033		FER2LCH	MAD	PEN	ALPHATUB84B	BRP	MED15	CG6453	NMT
AP-1GAMMA	CG11920	CG7834	CRC	TAF6	HRB98DE	ATPSYN-CF6	BSH		EBI	FIM	BBC	CG4769	MEI-S332	CG15676	KARYBETA3	CG10903
RIN	CG15220	GP93	NC2BETA	CYCH	CG17612	TTK	SF2		MED14	CG10425	WUPA	WUPA	NUP358	CG42797	NSF2	TAP42
RACK1	CG5933	BAB1	CYP1	ELOA	PARP	CG7033	CG5525		SINA	CDK5	14-3-3ZETA	RPN3	CG7856	CG4896	GSTS1	PMCA
PROS45	AKIRIN	TRA	CG5525	HIRA	CG18476	CATHD	TRL		RDX	EBI	RPS20	14-3-3ZETA	DGT6	FD59A	REL	VPS28
JUPITER	GNU	HMGZ	TTK	CHRAC-14	ELOA	ASF1	MCM7		CG17331	CG9184	RPN3	FLR	CG15071	FKBP13	FLN	CG15084
CYP1	CG7056	RPL5	YTR	E(BX)	DIP3	SYX7	CG2931		PROS25	CG13349	CG4692	RPS20	PORIN	CG7763	SPE	RRP6
MAP60	DSX	HEY	ALIEN	FD59A	L(2)NC136	OSCP	TFIIFALPHA		RAB1	AGO	FLR	CG4692	CG11581	PHGPX	CG12030	TRC8
CG4169	BSK	CKA	CG9573	TIM	CG17802	CYCA	NLP		HEY	HSP70BC	CG15717	CG15717	TRAF6	CG12496	SKD	RPL26
CUP	ORC6	GDI	CG12262	CG17838	JRA	NUP214	PUF68		CG5174	HSP70BB	DIM1	DIM1	SRPK79D	RAPS	CG34172	CG6388
CHD64	HSF	EIG71EK	TAF10B	CG4820	NITO	DWG	CG15356		CHIC	SKPB	TSR	EIF-1A	CG6770	CG11327	CG4908	MIRO
L(1)G0156	SPX	BICD	TUD	EIF-4A	LOLAL	MED28	ACT5C		CACTIN	CG1599	SEC16	TSR	SIP2	CG30497	AIF	CG16817
YKI	LOLAL	CYP1	PHYL	SFMBT	TOPORS	CSN4	RRP4		ACON	RPS20	EIF-1A	CG30000	DSX	CG13022	NPLP2	CG9099
XPAC	AP-1GAMMA	BCD	HIS1:CG33825	MBD-R2	HLHM3	P38B	LIG4		HSPB8	CG6453	HSP60C	SEC16	CG16817	SAV	CG4729	CG13630
WOC	CG17801	CG2918	SCE	CG2678	CG15800	LAM	CG8258		KDELR	CG17331	CG30000	HSP60C	NEOS	MRP	CG4692	PELO
USP7	SISA	CG13887	EIF-4A	SU(VAR)3-7	ORC6	SYX8	TCP-1ETA		AKT1	MF	HCF	CG8117	KN	TCP-1ETA	IGL	CG11208
TRN-SR	E(BX)	PRC	TH	CSN7	TBP	ATPSYN-GAMMA	ART4		HSP83	SGT	CG9391	HCF	CDLC2	RPS26	CG7112	DHOD
TAF8	CG10267	ERP60	MED26	HLH3B	LBL	BCD	PPA		CG5642	CPB	EF1ALPHA48D	CG7430	SEC61ALPHA	TAMO	AZ2	PIX
TAF10	ATPALPHA	CG14815	BTD	CG17801	CG8159	YP2	PROD		BLW	RDX	RPS27	CG9391	HSP70BA	NEJ	PROSBETA4R2	CG10424
SRP54	SRP54	EWG	KLP3A	TAF12	CG11985	SUCB	CYCB3		PSR	MED14	CG8117	CG7830	CG8292	TAPDELTA	CG4641	SURF4
SPT5	GEM	TWDLE	KAY	KING-TUBBY	PNN	YIP2	NURF-38		EEF1DELTA	SRPK79D	CG7430	EF1ALPHA48D	CG31999	R	ARC1	CG2862
SISA	MAP60	EIF2B-DELTA	DUP	USP7	NUP62	ATPSYN-B	RPA2		HEL25E	DROJ2	ACT57B	RPS27	EIF-4A	CG15646	VHA68-2	SLU7
SCE	DUP	EF1BETA	CG18764	CUL-2	MAT1	CG15436	RPN11		MED18	CG31211	ARU	PYK	D19A	RAD23	SKPA	NUP62
RPT3	TAF10B	E(Y)1	CG3173	CG3162	ARA	CG1599	TAF12		SEC24	DYSB	CG7830	ACT57B	PP2A-29B	GPDH	GDI	RAB7
RM62	GEMININ	RPL23	SBB	SISA	EN	CG13625	TCP-1ZETA		CG13159	CG11267	CG17568	CG5447	CG2371	CG5111	CCS	FLR
RIG	KING-TUBBY	SOP	TOP2	ECO	GT	CG3294	REPT		CG1532	CG5568	SYB	CG17568	CG5568	BRP	PDSW	RPL32
RANBP9	DNAPOL-ALPHA73	RPS19A	CRP	H2.0	TAF10	L(1)G0230	CG12264		MF	CG17568	RPS16	SYB	CUP	GRAF	SYX16	PARP
ORC6	SSRP	RPL9	CG7671	ISWI	CG15220	SU(H)	AATS-GLN		PROSBETA7	NEJ	PYK	ARU	EF1GAMMA	CG2926	CG11857	TWS
NOP56	DRE4	RPL24	SCAR	RPA-70	SSB-C31A	EEF1DELTA	MED26		RHOGDI	MED18	CG5447	RPS16	CG17107	CG6370	PSR	DBE
NOC	EXP6	RPL19	SRP	CYCD	SNAMA	RFABG	PHO		DOD	SEC24	RPS28B	RPS28B	RECQ4	CG8292	GOT1	ATP7
MSL-1	HLHM3	RPL13	PROS	EY	CG11695	HEL25E	WASP		GRASP65	HEY	RPL12	RPL12	PPN	HSP26	CG5044	HIS4R
MED28	CSN7	RPL11	TRL	DPA	CG14641	E2F2	STAT92E		CG10425	DOD	CAT	CG3800	YP1	SOP	SYND	HIS4:CG33907
MED25	FTZ-F1	COVA	FZY	DREF	TRL	KAP-ALPHA3	RPN6		CDK5	CG5708	CG3800	CAT	PROS45	CG13084	COX2	CG1673
MED24	ERCC1	PPN	14-3-3ZETA	CG30122	ETS97D	ATPALPHA	OPA		PROS29	PAST1	CG1458	CG1458	CG18745	MEC2	CG18789	HIS2B:CG33868
MED22	NOC	OBP47B	PP2A-29B	CG18004	CG9667	CG8301	KU80		FU	PROSBETA7	GSTS1	RAE1	RPA2	HSP23	RDGB	ADAM
MCM7	CG13349	ENO	SO	CG10418	UBCD6	MLH1	LACK		CG15676	PMS2	ALPHATUB84D	GSTS1	CG10103	CG7352	CG13220	ECT3
MAM	SUG	SPE	WOC	CG32685	CG10825	ATPSYN-D	HD		DLC90F	ZASP66	RAE1	CG2004	CYP9F2	LPR1	CG3004	SEC5
L(2)NC136	MAD2	CHEB38A	L(2)37CB	FANCL	CG10333	SYX16	DCO		CG7668	CG7668	STIM	ALPHATUB84D	CG13114	HSP60	ATPSYN-B	RPS24
KING-TUBBY	CP190	CG32698	CG	BON	ULP1	SYX13	CHB		SRPK79D	ENDOGI	PZG	STIM	SPN-B	CYT-C-P	MOCS2	MSH6
HSF	CUP	BETACOP	ART8	RUMP	ZFH1	SYX5	ELOA		CDLC2	CYCA	CG2004	CG30339	SOD	PROS45	CG1218	CG17209
HRB27C	NIPPED-A	CG11164	SP1	MSI	CG10274	CI	PASHA		RHOGAP68F	UBX	GAPDH1	GAPDH1	MYO10A	CG17377	DIK	CG13690
HOIP	MOD(MDG4)	CG13900	E(BX)	BAP55	NK7.1	ERR	GISH		HSP70BBB	RAB2	ACT79B	PZG	PARP	SMB	PK92B	CG4045
HLHM5	ABS	ECR	DOC1	CG32105	CG8145	BOWL	TAF8		HSP70AB	CG1532	CG1092	CG1532	FTZ-F1	OPA	CG10414	CG8129
HLHM3	WOC	ACT57B	CG3294	MED28	ELB	CG17802	STG		RECQ4	EB1	CG30339	CG7049	CG9911	NURF-38	CG1603	ADK2
H	PMS2	RPD3	MCM6	LGS	NC2ALPHA	MCM2	PROSALPHA7		ZASP66	VHA68-2	HOIP	ACT79B	CP36	CG12432	CERT	NUP54
GNU	SMOX	C15	ENOK	CG4730	CG31224	DCO	EXP6		STAR1	CG3225	CG1532	HOIP	VHAAC39	CG5050	DOD	BET3
GEM	CG11696	NAP1	CG13597	CG18616	KR	CG14220	KIS		MHC	RHOGAP92B	CG7049	CG1092	MLH1	SIN3A	RANGAP	CG10688
FTZ-F1	MBO	CG5177	DPA	CSN3	DAN	EGG	CDK9		RPS20	CG32772	FER1HCH	CG11876	PHYL	NUP358	ATG4	PPL
ESC	CG11985	YP1	MED	CAS	HLHM7	YP3	CG9119		HRS	CG16826	RPS14A	FER1HCH	PEN	CYCE	CG14482	CG3704
ERCC1	CG1120	CABP1	DOD	CCS	NC2BETA	YP1	CG17266		UBQN	CG13114	CG4853	RPS14A	MRG15	CG13840	YP1	CG11583
ENOK	SA	KLC	CHB	CYCB3	CG18806	Z	TOU		MED8	SQU	RPL7A	CG10863	MBL	CG31036	RAE1	HRD3
E(Z)	MCM6	EF1GAMMA	WAL	EN	L(1)G0004	ARP87C	CG2926		CG3225	CG17777	CG13319	EMB	JUPITER	CG18259	CG9205	CG5862
E(BX)	NITO	CIB	CG17801	SIMA	RBF2	CYP12D1-P	FANCL		PROSBETA1	SURF4	CG10863	CG4853	ALPHATUB84B	CG2862	RPN3	UPF1
DWG	RACK1	PUF68	PDI	HEPH	HTH	WEK	NOA36		CG42369	CG32369	LIG	RPL7A	NAP1	CG6945	SGF29	ES2
DSX	ARA	CDC2	AWD	SMOX	DOC2	TER94	NUP358		SRC64B	PROS29	CG3731	CG7288	MRE11	ACTN	OSCP	ABS
DREF	CG17802	CDK5	E2F	CG7379	ORC4	SYX1A	SGF11		MED10	CG7737	CG11876	CG13319	CDC2C	HRS	CG32344	PGM
DOM	MED28	PHDP	ATPSYN-CF6	CG10274	GSC	L(2)37CE	NUP58		NEJ	RECQ4	EMB	LIG	PROSBETA3	CIB	CYCG	CG12018
DOC1	HEY	CTBP	NITO	CYCC	DNAPOL-ALPHA73	OTE	GCL		UBX	CYT-C-P	CG7288	CG3731	HSPB8	CG13090	CG15717	RPL6
CSN6	YKI	L(2)03709	CG4887	PAV	PELO	MPCP	HBN		FIM	CG3164	ATPSYN-B	ATPSYN-B	DYSB	CG3918	CG17293	CG5037
CSN4	CG10694	CBS	CAF1-180	EG	ZEN	GL	NAP1		CG5568	YP1	JAFRAC1	JAFRAC1	NEJ	MOB2	CG6259	CG5292
CSN3	HLHM5	BOCA	DIP2	FKH	ECO	SNAP25	SMN		DYSB	CG5642	EF1ALPHA100E	CG9586	BLOS2	CG8036	CG1513	CORO
CG7879	MED	CG3815	CG4291	ACTR13E	GUG	SUN	ORC6		HSP70BC	PROSBETA1	CG9586	EF1ALPHA100E	CSN4	PABP	PCAF	TREH
CG7786	ORC4	SIN3A	CG17612	D	MES2	ACT88F	SCM		HSP70BB	MED8	ALPHATUB85E	ALPHATUB85E	FD59A	CG5174	REV7	CG11267
CG7056	TRN-SR	CLC	TOPORS	TRSN	AL	PROS45	AATS-LYS		TSP	RPL22	RPL23A	RPL23A	CG6945	CNX99A	CG31694	SLD5
CG5933	ASH2	DIMM	CG4692	CG11107	UBA2	CG32685	AKIRIN		HMGS	TOY	TAF6	L(2)37CB	EXO70	RPS20	CYP6A13	CAT
CG4936	CG4282	LWR	UBCD6	DEK	CG6688	CUP	DIMM		CG6453	RFABG	CG14425	SEC13	CG5174	RAP2L	CG10103	CG14476
CG4887	L(2)NC136	CG6453	CG10825	XBP1	SVP	CACTIN	ATAC1		CG11267	ATPSYN-B	MEP-1	TAF6	CG5466	GRASP65	CHRAC-14	CG8417
CG4820	SPT5	DAP	CG10333	SLU7	CG7028	EFTUM	GEMININ		RHOGAP92B	SEC5	SESB	CG14425	MPCP	CG15071	CG1707	CG2260
CG3225	DIP1	MAD2	ULP1	SSRP	YTR	CG10654	VIR		EPAC	PSR	ZASP52	MEP-1	CYT-C-P	RPA2	HSPB8	PIS
CG2678	PHO	RPLP0	AUB	DRE4	MLP84B	CG1516	DGT1		PROSBETA2	MED10	L(2)37CB	SESB	TERM	CG16826	RPB4	CG4338
CG2021	MRE11	CG34172	MLP84B	ART4	NEU2	ACON	ARP5		PROS26	PROSBETA2	CG16826	CG16826	RPS7	PPN	ACT88F	CG4406
CG17801	CG7879	DLC90F	GRO	FTZ	CHRAC-14	BRK	MTA1-LIKE		HSP60B	HIP-R	CG7816	ZASP52	SKAP	SLMB	ATAC1	SSB-C31A
CG17446	USP7	EF2B	NLP	CSN1A	CBP80	CYCJ	KEY		CG34159	CG34159	AGO	CG31712	GPDH	CG7033	SK2	ORC2
CG17293	BOWL	SRY-ALPHA	CHD64	BAP	CG7971	CG3321	RPLP0		CG3164	ZNT63C	CG31712	HIRA	CG13405	CG11656	GPO-1	RPL35A
CG15220	H2.0	DIK	CG1120	MIO	RAE1	L(2)06225	BLW		CG15422	FD59A	SEC13	CG7816	CG8301	RPS7	CG12470	EIF5
CG11985	TUP	MRG15	CG3162	DIMM	THOC7	DL	TAF10		CG32635	MHC	PTC	AGO	RPL15	BSH	REG	CG3756
CG10267	CG17293	RAB7	OSCP	HEL25E	DOD	PMS2	STA		HN	WUPA	HIRA	PTC	CG42797	TOS	NS1	CG9922
BSK	WEE	RAB5	PHO	WEE	RPII215	GAPDH2	CYCJ		CG32369	CG15422	CP190	CP190	ACTR13E	ART4	CG5355	RHOGDI
BAP170	PIT	LRRK	MRE11	MED6	CG7818	DYN-P25	EMB		YP1	ADA2B	PONT	PONT	ES2	FLW	CG7033	CG8031
ARET	CG10274	HSP26	KNI	TER94	NUFIP	DGT3	NOC		CG16826	CG1910	CG32016	CG32016	EXD	CG3847	NXF2	SELR
AKIRIN	LBL	CP1	LIN19	ALY	CG11092	DGT5	E(Z)		RFABG	PROS26	RPS17	RPS17	CYCE	SEC61ALPHA	CG10641	CG4866
ABS	MAT1	PDSW	CG7033	ACHI	E(R)	TRXR-1	KLP3A		VHA68-2	CP1	MAP205	L(1)G0230	CHIP	BSG25D	CG7409	LAS
CCS	LIG4	CG9090	WDS	CSN6	KNRL	SGF11	DWG		CYCA	UP	L(1)G0230	MAP205	ZASP52	DOA	CG3344	CSN3
MSI	MUS205	CG4673	ALD	RPS27A	LOK	L(2)06496	DFD		MOD(MDG4)	CG6707	DL	L(1)G0320	EIF-5A	PROSBETA5	L(2)K01209	ECD
WEE	GUG	PRX2540-2	HIS4:CG31611	UBA2	HNF4	MEI-S332	FD59A		RPN2	TSP	CG11505	DL	CG7379	CG9173	CG1234	ATG5
CP190	HLHM7	14-3-3ZETA	HLHM7	CG11696	CG18616	DIMM	MSL-1		SEC10	CTP	CG8525	CG8525	MLC2	KLC	KU80	CG8078
CCTGAMMA	REG	CG11876	CG8145	MED	NUMB	CG10630	ALD		SURF4	RPS3A	TWDLE	CG11505	CG18806	CG13138	MED25	L(2)35DF
ADH	EN	L(1)G0334	BLW	CG1965	CG3436	TUD	ETS97D		ATPSYN-B	SINA	CUP	TWDLE	CG15676	RECQ4	HSP23	CG7006
TER94	DPA	MRPS18A	MIP130	CG5033	ABS	DIP2	YEMALPHA		SYX7	MBL	NCD	AATS-ASN	LPR1	CG14044	D12	BYS
TCP-1ZETA	CG3436	NOI	APC2	CG9007	CG8219	MED26	EIF-2BETA		HPO	PGK	TACC	NCD	TEQUILA	GM130	SUN	CG17187
CPB	HR39	PAN	ASH2	GKT	CUL-4	DIP3	TRX-2		CG6707	GSTE6	L(1)G0320	TACC	CG13996	DYSB	HCF	CG32068
EF1GAMMA	CTCF	PZG	BX42	WOC	XBP1	PNN	CYCD		GIT	RPN2	CG32549	CUP	CG9894	PGLYM78	NOP5	AATS-ARG
LAM	SVP	ROP	HIS2B:CG17949	CG7056	CG7879	NUP62	DIP2		CG5708	BRM	MER	CG32549	MRI	AKT1	ARP14D	RPLP2
PROS29	ZPR1	JUPITER	EN	GEM	GEM	AL	DIP3		ADA2B	GRP	EIF-2ALPHA	CDSA	ECR	EAF	MBD-R2	ME31B
ZPR1	ROX8	BLW	TER94	MSL-1	TAF10B	YTR	LGS		POXM	CG3731	AATS-ASN	TAL	ARGK	HSPB8	CG9253	L(2)34FD
YL-1	RPA-70	RPA2	TIM	SU(DX)	NAU	NEU2	LARK		HOMER	BETACOP	ART4	EIF-2ALPHA	PGLYM78	CG5568	RPN5	CG4610
XBP1	CG4820	E5	ATPSYN-B	PRD	LARK	CG7818	RIG		PAST1	PHYL	BETATUB85D	MER	AND	EIF-5A	SSDP	RPB8
TUP	CG7786	HEPH	FD59A	MAGO	CG10414	HIS2B:CG17949	LID		RAB2	ACTN	TAL	ART4	CPN	CG14204	CPB	DNAPOL-ALPHA60
TLK	ALD	MOE	KLAR	TFIIEBETA	SPT3	CG1620	ME31B		CG9426	CG9331	CDSA	BETATUB85D	RAC1	CG7518	CG1129	FDH
TIM	CG3162	SPN-A	ELFLESS	RPII33	ISWI	BI	ERR		TSG101	SRC64B	MOR	RPS5A	UBQN	CG4771	NOP56	RPII18
TANGO4	JUPITER	CAM	DIP3	RPLP0	EG	E2F	PNT		FD59A	HMGS	GAPDH2	GAPDH2	PAT1	CG1444	PRP8	BET1
TAF12	CG32344	HCF	T-CP1	USF	GEMININ	CG17838	OTE		ENDOGI	POMP	RPS5A	MOR	MRP	HEY	ATTD	RPL36
SVP	DEK	CP190	GNF1	CDK9	TRSN	DPN	TOPORS		RPL22	DNAJ-1	CG31716	CG9662	CG3056	CG12723	OBP56D	CG6745
SUG	CG34340	HSP60	L(1)G0230	CONA	HIS1:CG33825	EMB	TRA2		CG11275	CG4598	CG34422	PMCA	PRX2540-2	CG9426	CG4119	CG11652
SU(Z)12	MTA1-LIKE	CG31619	ELOA	OC	CBL	BTZ	CG31111		WUPA	PLU	CG31755	TANGO9	CG3085	EF1GAMMA	SCAMP	SSL1
SU(VAR)3-7	ART4	CYCB	SUCB	P38B	TRN-SR	HP1C	CPA		DNAJ-1	MED11	HSC70-5	CG31716	SKPB	DOD	CG8525	CG5941
SMOX	RIG	PBPRP2	CG11266	CID	MNT	QKR58E-3	CG12042		ROLS	GIT	CG10630	CG34422	H2.0	CG1910	CG4769	MRPL11
SMN	CG32343	CG34422	REF(2)P	IPK2	CG6808	CCS	BI		EB1	CDLC2	CG9662	CG31755	CG5359	CG3342	CP1	DPPIII
SIMA	CG5033	ARET	DREF	QKR58E-3	DP	SCRA	BOCKSBEUTEL		PROSALPHA5	MOD(MDG4)	PMCA	HSC70-5	CG15436	DGT6	T-CP1	CG30291
SA	NUP214	CYCH	CSN1A	TRF	CG11750	HSP70AA	ZF30C		POMP	GRASP65	CINDR	CG10630	HSP70BBB	TCTP	CCT5	MRE11
ROX8	HIS1:CG33825	SA	HP1E	LA	MUS309	DGT2	E5		WDB	CYCJ	TANGO9	CINDR	EIF4G2	NUP54	IAP2	AATS-TYR
RBF2	L(1)G0020	CRC	MES2	CT	KAP-ALPHA1	EWG	L(2)37CE		CYT-C-P	STAR1	HSPB8	HSPB8	KOKO	CG32100	IRBP	NLE
PCL	CG4936	L(2)37CC	SCM	U2A	BJ1	FER1HCH	DALAO		MED11	PIE	REG	REG	SSP	EEF1DELTA	TAP42	PCID2
PASHA	CG2678	NEOS	CG17568	EDL	ART4	HSP27	CG9894		TAF12	CG5525	SCRA	YP2	RHOGAP92B	GNU	SPINDLY	CG14544
ORC4	E(Z)	E(R)	CCS	TFIIS	MCM2	NPLP2	E2F2		MBL	SYX7	YP2	SCRA	CG13287	CG34376	TREH	CAM
NXF2	NOP5	MOD(MDG4)	UCH	STG	CG6654	SYX18	SCF		ZNT63C	HSP60B	CG33017	CG7834	IR54A	CG17265	CG4407	DOD
NUP214	ELFLESS	CG5924	BJ1	CG3756	LIN	ART8	MED20		BRM	JUPITER	CG7834	PSA	CG17265	EB1	IMD	SMB
NNP-1	RANBP9	COLT	MUS309	MCM7	CG31917	DGT4	PHDP		CG13114	CG5731	CTBP	CG33017	HSP70BC	FL(2)D	CG10265	DMAP1
NIPPED-A	SIMA	CG4936	FTZ-F1	COMR	BAB1	DGT6	RPS27A		JUPITER	PROSALPHA5	CG4699	CTBP	HSP70BB	MUS304	RAB7	CG7470
MUS205	DREF	MAP60	RBP9	DUP	BON	SSRBETA	MED23		SQU	UBQN	DGT5	CG4699	DIDUM	CG3610	ARPC3A	MYS45A
MTA1-LIKE	CG7971	CYT-B5-R	ADH	CG3508	HDAC4	CG8142	TRIP1		UP	CG7033	MAP60	ZIP	HSP70AB	GSC	CG10158	DNAPOL-ALPHA180
MSL-2	CBP80	CHRO	TAF12L	HLHM5	EVE	STC	SKD		CG9331	RPN6	RFABG	AATS-ASP	MST98CA	SEC5	NS2	PBGS
MED	CG7379	CG4328	NUP62	CG7357	RHI	D19A	TTK		CG11656	VPS4	ZIP	RFABG	CPR47EF	CG5466	CG5447	TSR
MCM2	SU(VAR)3-7	TAF2	KING-TUBBY	XPAC	ART8	CYCC	CG3731		CG14815	RHOGAP68F	PSA	DGT5	JBUG	IMPL3	GNF1	CG4119
MAT1	ACF1	TBP	SOX21B	RIG	FKH	DOD	KAP-ALPHA3		ZIP	MED6	CHER	MAP60	DOD	OHO23B	HSP26	CG3800
LIG4	YL-1	TAF7	TIS11	NUP214	D12	HSC70-4	ATPALPHA		NEOS	CG9426	AATS-ASP	CHER	VIR-1	CG10694	NC73EF	CG17737
LGS	MCM2	CG14216	CG7818	MED18	DPA	MAD2	LAM		CG3731	TERM	SSB-C31A	SSB-C31A	CALYPSO	CPR73D	GEMININ	CG8635
LBL	MSL-3	LGS	ATPSYN-D	EGG	MCM6	NURF-38	RBF		RPS3A	SMB	SNR1	SNR1	BM-40-SPARC	MF	DUTPASE	MEI-9
INV	ELOA	CG5885	HR39	EXP6	DISCO	MBO	CG7757		SMB	CG5854	RPS10B	CG31343	RAD23	CPB	CYP1	NMDMC
HR39	RBF2	BSH	RPT4	ENOK	CSN7	RAE1	REF(2)P		POLO	CG8292	CG31343	CG5500	SEC16	MWH	CG9467	CPA
HP1E	CG10630	PCAF	CG18806	DOM	CG3281	MTA1-LIKE	CG7172		SRY-ALPHA	NUP358	CG5500	RPS10B	FEM-1	ATPSYN-CF6	DREDD	CG4908
HLHM7	ECO	YKI	C(3)G	ARP8	DEK	HIRA	MED10		MED6	WDB	REPT	CG12918	CG9797	CG13625	MIB2	R-L
HIS4:CG31611	ESC	EIF-5A	CHN	TBP	CG10147	CG2021	MED6		CG1910	RACK1	CG12918	SOD2	ESG	RPL17	CG33523	CG3605
HIS2AV	XBP1	ARPC3A	TM2	DIP1	MED9	HIS2AV	MED18		GSTE6	DLC90F	FER2LCH	REPT	NC2ALPHA	WDB	CCT2	DNAPOL-ALPHA50
HIS1:CG33825	FKH	SPT3	MPCP	REF(2)P	TIP60	MAPMODULIN	DMN		MEI-S332	PGD	SOD2	FER2LCH	MSI	HSP27	SEC63	CG11306
HIRA	TANGO4	CG32819	TRN-SR	CPB	CTCF	RPLP0	CACTIN		PHYL	CG15098	LWR	LSP2	CG17826	PLU	MGE	ODC1
H2.0	DOM	CG32820	NUMB	CAF1-180	FANCL	GDI	TRXR-1		TERM	RPS8	NOCTE	LWR	CG8801	CG6453	BLW	CG4769
GUG	MSI	CG17450	CBP80	CG3689	PP4-19C	2015-09-05	HEY		CG8292	DGT6	LSP2	NOCTE	CG12432	CG7357	GLYP	SIP1
FTZ	KUK	SAK	MCM7	ATAC1	MED22	RFC3	CG4328		BIP2	MED7	NUP50	NUP50	NNF1A	STAR1	RRP4	CG12004
FS(1)K10	DP	HSP27	PRP8	SVP	TFIIA-L	CG11164	MTS		DGT6	CG18745	CG15141	CG15141	CG9173	BSK	CG5568	CG5991
FKH	CG16892	CPA	TLL	BSK	CG15011	FER2LCH	CG11750		MST98CA	CG6569	MED15	MED15	CG4887	CSN4	DOA	FIB
FD64A	CSN5	PONT	NUP107	BTZ	EMC	TFAM	CG7185		RAPS	RPL5	SGT	SGT	MLP84B	CG14667	CDC2C	RPI1
EXP6	LGS	CG1041	EMC	DWG	DANR	OX	SSDP		CG6569	NEOS	SINAH	MED4	LMPT	TRX-2	CDK4	128UP
ETS97D	TUD	URO	ELB	CYP1	SCF	LOLAL	DAP		SYX1A	ECR	CG15011	CG15011	RPL7A	CTP	CG14767	CG7339
EN	SNCF	CG9527	CG6506	CBP80	SCM	TRL	PSI		RPN6	STCK	MED4	CG7787	CG9099	CG5525	SOP2	CG3689
EMC	FS(1)K10	CG4289	DCO	E(Z)	CSN1A	CG2789	TFAM		CG14641	MEP-1	CREBB-17A	SINAH	HSP27	NEOS	RS1	GKT
ELOA	DIP2	CG12428	CG3735	CG4282	WDS	DIDUM	ASF1		BETACOP	CG17002	CG7787	CG32638	CG6905	RPL15	CG4849	CG9172
ELFLESS	CAF1-180	CG9027	DOM	CG1894	SNA	ECR	RFC38		VPS4	ENA	CG18005	CREBB-17A	CG9902	CPR47EF	CG7845	MED7
EGG	CG5380	CG12203	CG6015	CG34340	MED25	SYX4	HMGZ		MED7	CG13287	CG30349	CG5506	BUB1	TRAF6	ATPALPHA	CG3909
ECO	CCS	CG6686	SUN	SSB-C31A	CG17343	PNUT	R-L		CP1	CYCE	CG5506	CG18005	CG15634	PAT1	CPA	AK6
DP	CG31224	ARC-P34	CKIALPHA	ORC6	CG18004	TSF1	MOE		PLU	MST98CA	MBL	CG30349	RPL23A	DSH	BETATUB85D	CG18528
DIP1	D1	ARP14D	CSN7	NEU2	MES4	CG18764	CYCE		GRP	CG9797	MED14	MBL	CKIIALPHA	BIP2	FLO-2	CAP-D2
DEK	CYP1	ASF1	CCT5	CG8145	DCO	HSP26	TSR		PGK	CG34205	CG32638	MED14	CG13838	SCP1	CG6015	L(2)09851
DCO	RAD1	HOIP	ROX8	GUG	TRA	CG14482	BRM		CG16884	BIP2	HSC70-1	HSC70-1	MED15	CG10103	UBQN	VPS16A
DA	HUS1-LIKE	CYCB3	CG10654	KAY	HMGZ	NUDE	MT2		ACTN	RAPS	BETATUB60D	CG34172	CDC2	CDA5	L(1)G0230	CG3999
CTCF	HIRA	CG18005	CG16817	HIS1:CG33825	CHN	LSP2	CG12262		PIE	CUP	CG4771	BETATUB60D	NOPO	STCK	L(1)10BB	CG11539
CSN5	RBP1	REGUCALCIN	L(1)10BB	MED20	PNUTS	ARGK	CG3225		MST98CB	CG2017	CG34172	CG4771	FLW	EBI	CG7203	CG5645
CG8545	GSC	GPO-1	MLC2	CG11985	CG11347	CG10981	PYGO		HSP67BA	RPS26	KLC	KLC	STC	CG17777	STY	CG18012
CG7971	ODD	SINAH	YL-1	MUS205	CKIALPHA	HEY	KTO		RPS26	CG7856	CG11327	DJ-1BETA	CG5890	RPS10B	NC2BETA	JHI-1
CG7379	TLK	CG8079	TWS	MAPMODULIN	CG11674	HSP23	CG4169		ECR	REG	DJ-1BETA	CG11327	CG9951	KOKO	CG7675	CG31381
CG6712	RPT3	UBX	CG6197	MSK	PRD	2015-09-01	L(2)37CC		CG5525	MEI-S332	CG11486	GLYP	CG34401	EXP6	CG17494	CG6769
CG6688	AL	MSL-3	HOP	HOIP	SPX	2015-09-02	MOR		RPS8	CYCH	LVA	LVA	STCK	VHAAC39	ARC-P34	CG7338
CG5380	PNN	RACK1	CG2852	D19B	CAS	CYCH	HSP60		BETAGGT-II	CG17265	MOCS2	CG11486	CG9014	SIP2	CG8029	CG15093
CG4730	EGG	RAD23	MES4	CG6197	PX	GDH	FER3		REG	MED20	GLYP	SLBP	CG8907	PROSBETA3	RPD3	CG8950
CG4282	ZEN	CG10630	SU(DX)	DOC2	JING	CG8079	CG18764		CG4598	SEC10	CG5177	CG5177	CG8417	ARF79F	CG13887	ATG7
CG3436	E(R)	CG13625	MED19	WDS	RFX	DFD	TRX		CG17002	CG13900	P58IPK	MOCS2	CG6543	LMPT	SPT-I	GIE
CG34340	MLP84B	LIS-1	LACK	REPT	ZFH2	CG6686	CG4901		NUP358	ES2	TPNC41C	CG4119	CG1635	MBO	CG8636	CG16935
CG32343	CG18806	SCRA	NAU	KLP3A	KIS	SINA	MAEL		MYO10A	CG4835	SGF29	TPNC41C	VARI	AKIRIN	WDS	CG12082
CG3162	GT	TUDOR-SN	CG11092	FD64A	REF(2)P	TUP	DPN		MED20	CG8301	SLBP	P58IPK	CPR92F	RBP6	INT6	CLBN
CG31224	CG14220	ARA	TFIIB	KAP-ALPHA1	CG4887	SIMA	FER1		CP38	PAK	CG4119	SGF29	SGF11	CG8079	CG1962	CSUL
CG17802	MCM7	PEN	CG8036	L(1)G0156	CG3508	CG1120	OLI		STCK	MYO10A	CG13510	MSK	PAK	CG13526	CG6701	SCHLANK
CG14220	DIP3	SOP2	HDAC4	NC2ALPHA	DNAPOL-ALPHA50	CG4282	TRF		CAF1	RPT3	CG7675	CG13510	CG11672	CYP12D1-P	DROJ2	CG9246
CG11696	LOK	ARC-P20	PRD	FZY	ARI-1	MAT1	CG10630		CG5731	ALPHATUB84B	CYCG	CG7675	SPI	RHOGAP68F	VHA100-1	OAT
CG1120	ETS97D	CG3226	SUG	FS(1)K10	MTA1-LIKE	CG10274	NUP153		CYCJ	IX	REF(2)P	CYCG	SNS	H2.0	CHMP2B	SIP3
CG10418	CG11695	HSC70-4	PX	SUG	D19B	RBF2	HOIP		MUS304	CHIP	CI	EF1GAMMA	CG4169	DLL	RPA2	LSN
CG10274	HIS2AV	ALPHACOP	JING	MER	CG9609	DEK	RUX		CG9911	CG13373	EF1GAMMA	CI	CG9238	CG6843	VHAAC39	L(2)37CB
CBP80	FTZ	CG16892	RFX	ROX8	CG10981	CG4730	EWG		RPL5	FU	REV7	REF(2)P	CAF1	HP1E	CG12203	L(2)37CE
CAS	CG8145	DIP1	ZFH2	GSC	NUB	N	POXM		MOB2	CG12321	PROSBETA4R2	REV7	ARM	RAB5	AATS-TRP	CG7967
BOWL	EYG	NIPPED-A	KIS	CG31224	SSRP	NUP153	N		CG13840	GAPDH2	MSK	PROSBETA4R2	RM62	HOP	ATPSYN-BETA	CG6543
ASH2	MCM5	REPT	MLC1	CG5933	DRE4	POLO	GAMMATUB23C		CG9797	MST98CB	RACK1	RACK1	TCTP	CG7987	CLIC	CG2789
ART4	FD64A	CG7386	CG10981	MTA1-LIKE	CENP-C	HP1B	MAPMODULIN		CG7856	SPINDLY	MTS	YP3	CG16884	CG7967	MTR3	CG1074
ARA	DOC2	TOY	SCU	CG4936	SLOU	OBP56D	ATPSYN-GAMMA		CG34205	PTIP	CG8128	MTS	DAP	CG7185	RRP42	CG8230
AOP	PONT	BRK	CYP12D1-P	PH-P	MUS205	NC73EF	CG6543		CHIP	JAGN	YP3	CG8128	RPS16	CG2116	PHKGAMMA	CG5214
ACF1	CG7818	AND	CG7045	GEMININ	HLH3B	C15	CG1120		CG6357	CG16884	VND	VND	RASSF	ADH	CG5174	CG32708
TRN	CSN6	SIMA	CG12728	PC	HR39	OBP44A	SSRBETA		CYCE	MED30	NUP153	NUP153	MSB1L	CG7196	WOC	PUG
CG8258	ELB	SEC63	SPF45	SUV4-20	ROX8	CG17568	CRC		SIN3A	TRXR-1	CG3902	CG3902	NUP54	CP36	CG8888	SPT4
UCH	NUP133	CUP	CG32756	14-3-3ZETA	SOX21B	CG17801	ZFH1		PP1-87B	GP210	CG13983	CG13983	SH3BETA	CG6543	SPN-A	L(2)35BD
TM2	DPIT47	BETATUB56D	CG7786	KUK	TIS11	GRAU	CP190		CG8801	HRS	DSH	DSH	ADY43A	LK6	CG8142	CG6195
HOP	NOP56	CG9007	EVE	RHI	SPT5	PZG	CYCA		CG7033	RPS7	RPLP1	RPLP1	CG3918	KLP3A	ARP66B	CG12042
MOB2	RHI	CG6439	U2AF50	B52	YURI	RAD23	PAN		RPT3	MOB2	EBI	EBI	RFABG	HPO	RBM13	CG7979
EIF-4A	YTR	BOWL	CG3509	TOPORS	KTO	HSP83	ECO		ES2	RPN9	CG7185	CG17124	CG11266	CG4887	CG33253	L(2)K09022
REPT	NOT	DIDUM	NEUR	NAU	CG34340	PORIN	EVE		CG12321	CG12723	CG17124	CG7185	AKIRIN	RB	VHA14	RPS25
NUP153	NUMB	CG10340	D19B	RBF2	CG4820	CG9090	CAUP		CG1104	BOR	MASK	MED17	CG4270	ERR	TPNC4	CG11899
AND	HIS4:CG31611	LIM3	CATHD	CG8229	PC	SPINDLY	CUP		EXO70	CG11656	MED17	MASK	CG12256	JUPITER	PVR	ADE2
RPS27A	CSN4	KAP-ALPHA3	EFTUM	DLC90F	CG1792	HSP70BA	CG4673		CG2017	CG1104	USNP	USNP	CG1532	RPL23	TCTP	SEC71
14-3-3ZETA	MBD-LIKE	DGT1	FBL6	STAT92E	SU(S)	AATS-GLN	P53		CDC2	EFTUM	RHEA	RHEA	KR-H2	CG14815	CG7830	CG2656
PP2A-29B	CG18476	P16-ARC	TWI	CG18806	HR46	GAMMATUB23C	DOM		PAK	SSRBETA	SMD2	SMD2	DM	CG5376	SKI6	CG6443
MLC2	NXF2	CG15436	WUPA	TAF8	CG8939	GRIP84	JUPITER		IX	CG12496	CG8965	CG8965	MED10	CG18806	ART8	CG11586
MLC1	C(3)G	RAE1	CG7971	CG32344	SFMBT	L(1)DD4	CAM		MED30	NUP54	CG3542	CG3542	RUX	CG32354	RFC4	CG12975
CG12262	CG8219	SCP2	WEE	ELFLESS	CBP20	ERP60	HSC70-4		ENA	CPR56F	MED18	MED18	CG8155	CYCJ	SSB-C31A	CBP20
14-3-3EPSILON	SU(Z)12	FKBP13	UP	14-3-3EPSILON	CG2678	TBPH	LIS-1		PTIP	CG17826	CPB	CG4570	CG10694	ENA	CHMP1	SMD1
PROS35	PCL	NUP214	ABS	PORIN	MED19	CG11876	T-CP1		CG15098	RPN7	CG4570	SYX7	CG6608	APKC	SPT6	NTPASE
CG12264	REF(2)P	CYT-C-P	CG9667	MED26	JUMU	OBP99C	E(Y)3		CG5854	GIE	SYX7	CPB	BETATUB85D	CG9784	CG8654	P58IPK
CG2852	NUP153	SU(H)	CG7056	ACT57B	DHD	INAD	PZG		CG17265	HPO	CYCK	CDK5	TTM50	N	VHA55	LWR
MAPMODULIN	STAT92E	DP	PRM	CG4169	FD64A	EIF3-S8	L(1)G0230		CG14044	YIP2	CDK5	CYCK	CG13526	CG14546	CG16884	RAD50
IRD5	ZFH1	ROBL	CG13349	TAP	CG3735	INT6	CATHD		N	CACT	E2F2	RPN5	LID	PI3K68D	TFAM	CG1315
TCP-1ETA	INV	PMS2	EMB	RPB10	SD	CG10267	SNA		CG18745	CDK8	RPN5	E2F2	CG15440	SCF	PARP	CG4159
WUPA	CG6506	CG14667	MUS209	CDK8	SU(VAR)3-7	AKIRIN	VHA26		CUP	CP38	SEC24	CG17666	CG7987	CG9911	CRN	CG9791
CG8036	HIS2B:CG17949	MBD-R2	D19A	MCM2	NUP133	CSN3	CG8159		CG6843	CG4692	CG17666	SEC24	CG4835	CHIC	EIF3-S10	CDC23
ZFH1	NC2ALPHA	CG2926	HRB27C	CSN5	THOC6	HOIP	CG1620		MEP-1	D19A	CG6455	MEN	RPL27	CPN	CMET	SMN
ZEN	NUP62	CG9797	CG2931	CG5792	THOC5	CG5933	SYX5		CG13287	HN	CG2865	MED8	ARF51F	CG15167	ARC-P20	CG11334
YTR	HP1E	CG8801	KU80	AP	SMC1	GNU	MED9		PGD	TOS	NF-YA	CG6455	ART4	ECR	RPL7-LIKE	UK114
UBA2	MED26	OHO23B	HEL25E	DIP3	HPR1	E(BX)	SU(S)		CACT	YP2	MEN	CG2865	MED19	CG1416	CG8891	SAMDC
U2AF38	DPN	DSX	CG1516	ABS	THO2	XPAC	CG3294		CG4835	CG11275	MED8	CG31999	CG7737	ELB	CG11777	CG7637
TUM	LAM	CUL-4	CG14641	HR39	MED31	L(2)NC136	WDS		RACK1	CKIIALPHA-I3	CG31999	NF-YA	RLIP	CYP1	SAX	CG31648
TUD	HNF4	DAN	EB1	SD	HLHM5	SPT5	SRY-BETA		MLH1	CG9911	CG2199	CG2199	MMD	CG7911	MOL	SIRT4
TRSN	GADD45	STC	LIM1	CG10478	CG32703	PHO	MSL-2		RPN7	CUL-2	CG42797	CG42797	CG4998	RM62	ATPSYN-D	BETAGGT-II
TFIIB	PC	CG8319	CG3321	CG10414	TOPI	DREF	STC		RPN9	CG13083	SOL	MED11	CG2852	PSR	CG9090	TRIP1
TAP	CG4730	ZF30C	L(2)06225	MES4	TWI	14-3-3ZETA	SIN3A		TRXR-1	SRY-ALPHA	ACT88F	SOL	CG15422	LIM1	BTHD	RPB10
STAT92E	EXU	BIP2	BIN1	SCF	CG7045	PDSW	DL		PARP	MSI	MED11	ACT88F	YELLOW-G	RPS12	HSP70AA	CG12404
SNCF	CAS	FL(2)D	ORC4	EB1	CG14220	MRPL23	CYCH		GIE	ACT57B	CPR47EF	CPR47EF	MOR	CKIIALPHA-I3	RPLP0	CG2976
SLU7	FANCL	TSR	GUG	ELB	NUP107	ES2	PCAF		MRG15	ESG	MSL-3	MSL-3	MST98CB	DLC90F	CG9667	ATPSYN-D
SFMBT	NEU2	NOC	ACT79B	HNF4	ALY	LIM3	TLK		CG11266	CG13840	PROS54	MED7	CG15141	BLOS2	MTS	CG17141
SD	EF1GAMMA	DLL	PSR	YL-1	COMR	CHI	TAF6		CDK8	CG14815	MED7	PROS54	RPL12	CG32819	CDSA	STE14
RPIII128	CG10147	HTH	FD64A	CG1120	RBP9	REGUCALCIN	D12		TOS	CG15071	HSP70AA	HSP70AA	RAD51D	CG32820	R-L	CG10222
RPII215	CG4887	ISWI	HP1B	NUP62	TFIIEBETA	CG9797	PEN		CG13900	CG11266	CG11138	RAB4	ROW	CG17450	CG10494	CG3267
RHI	CG8545	DFD	IRBP	CHD64	DPIT47	VHASFD	TAF4		CG31999	CG14641	SLE	CG11138	CG7787	PROS26.4	CG12004	CG14480
REF(2)P	BI	CG4877	CG5933	RANBP9	CG31365	VHA55	WOC		GAMMASNAP	CG7049	CG9986	SLE	CG2926	MRI	RME-8	TIM8
RBP9	SCRA	BUB3	DWG	DIDUM	CG7357	CG10664	COVA		JAGN	EIF-4A	CG34159	CG14204	CG11248	CG40127	RLUA-2	MAD2
QKR58E-3	CHRAC-16	YELLOW-F	EEF1DELTA	CG6015	YEMALPHA	PAN	CG13349		CG4771	SIN3A	RAB4	PICOT	DGT4	CG15422	MSD1	CCHL
PNN	CG6688	SIP1	CG8939	AL	DOM	EIF3-S10	SPT3		CG13373	STAM	CG14204	CG34159	TRSN	SKPB	DGT3	LDBR
PH-P	TAF12	NEDD4	SPINDLY	FBL6	PHO	TANGO7	CG4769		CYCH	TCTP	PICOT	CG9986	CG30497	CG8159	PROSBETA2R1	CG6066
PC	NNP-1	EYG	BOCKSBEUTEL	CNN	MAM	EIF-3P40	SYX1A		CG7049	CG32635	CYT-C-P	CG18787	CKIIALPHA-I3	CG9238	RRP6	CG15141
P38B	CG6712	UGT	CG14482	DIP2	LIG3	EIF3-S9	NXF2		CG17826	GM130	OTE	CYT-C-P	CG42709	NOC	CSL4	EIF2B-BETA
ODD	CG1792	BTK29A	ATPALPHA	PTC	C(3)G	ATPSYN-BETA	TAB2		ROW	SYX1A	SPN-A	OTE	DYS	CG13423	CG8475	CG8239
NUP75	LIG3	MOB2	GNU	MCM6	CG16941	GPO-1	CG10414		CG8301	MED23	CG18787	MED6	CG31550	CR18854	GAMMATUB37C	CG9596
NUP62	RBP9	SEV	BS	NUP44A	CG10754	CG6020	JIL-1		CG13838	ROW	GPO-1	SPN-A	CG2678	CG30492	CG5642	CG5745
NUP133	CG6066	N	CG1965	CG7971	LIN19	CG9172	TAF1		MSI	CG4641	MED6	GPO-1	EY	SIRT4	TLK	HIS2A:CG31618
NUMB	LIN	WEK	CG2789	BAP170	CSN5	CG2014	CG16892		GAPDH2	ZASP52	ARF51F	CG12592	CG6576	RHOGDI	RFC3	CG13097
NOT	CG8229	NUP153	PMS2	MAEL	SMN	CG3214	TBPH		CKIIALPHA-I3	CG13838	CG12592	ARF51F	SQU	SRY-ALPHA	SYX4	CG42575
NEU2	E2F	KUK	H	CG1792	CG32105	MAD	GPO-1		KN	CAF1	GDH	MED10	CG34376	CG7787	VPS2	CG2972
NC2ALPHA	DCO	TMS1	OX	RFABG	INV	AATS-ASP	MES4		PABP	CDC2	MED10	GDH	MBS	RPL7A	AATS-ASP	ATG6
MSK	MOB2	SER	ART4	KLC	TWS	CG15100	CHC		ESG	CG8455	L(2)03709	PTIP	PIP	KR-H2	CAF1	CG12301
MRGBP	PH-P	ROBO	ACON	BI	LIG4	PVR	CG32343		CG8939	ARI-2	PTIP	L(2)03709	SLAM	NOMPB	MRG15	ELOA
MOF	EMC	RST	FLN	GT	SLBO	VHA26	AATS-ASP		NUP54	ZORMIN	IX	IX	CG11876	LOLA	SAK	CG12321
MIO	SD	SSB-C31A	ATPSYN-BETA	SNAMA	DREF	VHA36	CG15100		SSRBETA	RPN11	CDK4	MED30	KRZ	CG8455	CG9947	MUS210
MED26	KAP-ALPHA1	RPII215	MBD-LIKE	KNI	CG4730	FKBP13	CG12203		GP210	OPA	CG32772	STY	RPL37A	DRONGO	DMN	CG5555
MBD-LIKE	HP1C	ALPHATUB84B	MSI	BETATUB56D	RIG	CG6370	MAP60		ALPHATUB84B	CG18806	MED30	CG32772	GM130	PNN	EIF-3P40	PDCD-5
LOK	SMN	AP-1GAMMA	KN	CG14220	MED28	CG34422	YKI		GNU	CG4729	P53	CDK4	CG16826	CPR56F	ALPHA-SPEC	CG4646
LIN	MAM	TAF10	CG10664	SURF6	CG5033	TLL	PRD		OPA	SNS	STY	P53	RPS12	SLGA	ACP1	CWC25
LIG3	CG17612	CG4849	PROS35	TH	DSP1	APT	ATPSYN-B		CUL-2	SAV	HSP67BA	HSP67BA	CG7146	GLT	SNRNP-U1-70K	FAA
KUK	CG2807	TANGO2	TOP1	PIT	SU(VAR)2-10	LOLA	CG6506		CG4692	OSCP	CG9588	MCM7	RPD3	PAK	CG11980	GPO-1
KAP-ALPHA1	CG13298	DMN	CG6066	RBP9	DNAPOL-ALPHA60	CG3689	CG3198		CG40127	CG13405	MYO10A	CG9588	MYO95E	CG10154	P16-ARC	CPSF100
JIL-1	EG	TOU	CG31224	PNUTS	REG	PROD	CG9300		SPINDLY	CG13220	CG15109	MED23	CG18259	CG13627	VPS24	SPASE22-23
HP1C	EMB	SLD5	OPA	HSP26	HIS4:CG31611	CG4877	CG7430		CSN4	CG31999	ZPR1	MYO10A	CG13022	CG42565	EIF3-S8	CG2051
HNF4	14-3-3ZETA	AP	SCF	MED11	NOPP140	CG6654	EIF3-S8		CG2371	CG17377	MED23	ZPR1	DRONGO	CG12256	CKS85A	ELP2
HIS2B:CG17949	PAV	CG6873	ZFH1	HSP83	CG16865	REG	EIF3-S10		ZASP52	CG40127	PUF68	ROP	MHCL	CG3056	ARF102F	C12.1
GT	AOP	ZNT63C	ACT88F	CG31917	MCM7	GALPHA49B	SPINDLY		CG10103	CG11857	DCP1	CG15109	RPS29	CG15529	SNR1	CG11190
GSC	CG1620	TKV	KARYBETA3	SIR2	CG6506	E5	FL(2)D		CG4641	MED16	ROP	PUF68	CG14410	MED14	NUP358	ATG8A
GKT	CG2021	CG11985	RM62	TRR	TFB1	CG4769	KEN		MED23	CP36	MCM7	DCP1	GAPDH2	FMR1	CG10420	PRP18
GADD45	B52	CG9894	SBR	DISCO	HIRA	CIB	PHOL		CG13405	GNU	CDK8	CDK8	CG11635	MST98CA	CG10306	SU(F)
FANCL	CG9007	CG18616	NXT1	CP190	MUS210	PHDP	EIF-3P40		CYP9F2	TSG101	EWG	CG17002	CG1599	ATPSYN-GAMMA	CHRW	CG8525
EYG	BUB3	CACTIN	SINA	CG15262	SF2	L(2)37CC	DIK		RPS7	CG4771	CG17002	MED16	TOS	CG8907	CG7766	BAI
EY	CG10214	CG3085	PARP	NUP153	U2AF50	PSR	CG11267		CG31550	HSP27	CG15067	EWG	TAPDELTA	CG32264	CG6937	HRS
EXU	TIM	POXM	IRD5	MED7	MBD-LIKE	EIF-5A	CAT		CP36	PARP	MED16	CG15067	CG7352	CG42709	VHA26	TFIIA-L
EMB	TAP	ERCC1	CG5380	DISCO-R	EXU	PEBIII	CG3226		CG12723	RPL23A	CG9007	MED27	CG13423	CP1	SKPB	SEC15
ELB	PROS45	CG6688	LOK	ACF1	SUV4-20	PHGPX	TUP		CG13083	CYCC	PHDP	CG3305	SO	RPS11	CG7277	CG5808
EG	L(1)G0004	GRAU	LAM	TUD	CG15262	ESG	INT6		EIF4G2	ROLS	MED27	CG15818	CG14868	CG14634	ANA2	SPT-I
E2F	TRN	CG15011	MCM2	TANGO4	SBR	TOU	CCTGAMMA		CG18806	YP3	SYX16	CG9007	CG7763	CG5731	HSP60	CG3313
E(R)	KNI	CG10420	MTA1-LIKE	SNCF	NXT1	ENO	TLL		ARI-2	CG30497	CG3305	PHDP	MBO	CG17829	CG31211	OKR
DPN	U2AF38	CKIIBETA	PROSALPHA7	2015-09-01	CG4854	PRX2540-2	CG9172		CPR56F	MBO	BUB3	CG2017	ATPSYN-B	ENOK	CG4962	ALIX
DPIT47	CG15011	OTE	PC	STY	NUP44A	CG34172	BIP2		RAE1	CSN4	CG2017	FKBP59	TRF4-1	CALYPSO	CCT1	CG6523
DOC2	UBA2	HSP70AA	CG32105	CHB	CG3032	OST48	PP2A-29B		SNS	CG6843	CG13159	SYX16	CG8841	CG32581	CORO	CG17726
DIP3	CG7028	FAS2	PELO	ZFH1	CG8388	CENG1A	TANGO7		GM130	MRI	VIAF	MED20	CG15067	CG8974	CG11596	CG5045
DIP2	KTO	BSK	PROS28.1	PROS28.1	AEF1	FD59A	CG3107		ACT57B	GAMMASNAP	CG15818	BUB3	CG11163	ATPSYN-B	CG10566	CG8043
DANR	DAN	RBF2	CPB	CG16892	CG13349	ARM	COPROX		CG3056	EPAC	MED20	CG13159	NITO	CYCA	14-3-3EPSILON	RME-8
D1	MSK	RPA-70	PIT	CG5147	FS(1)K10	PTC	ATPSYN-D		CG6945	CG11885	CG9436	CG9436	BIC	CG2371	CG31712	CG9536
D	CG	NUB	GSC	NUMB	CG1894	MYS	KARYBETA3		LOQS	CG3056	CG9626	VIAF	CG7387	RPL23A	BX42	APC10
CSN1A	CG1894	ODD	GT	MAT1	GADD45	SCB	AATS-PHE		D19A	SIRT4	FKBP59	CG9626	CG16972	CG32635	DIS3	SNRNP-U1-C
CHRAC-16	FZY	2015-09-01	XPAC	EVE	SUUR	SYX6	NIPPED-A		YP2	CG17018	SAK	EIF-4B	KERMIT	CG14540	E(Y)3	CG1418
CG9344	AP	LOLA	CG3436	CG13597	DP1	IDGF4	TRR		BSK	POLO	CG9331	CG17765	RTGEF	BUB1	GAPDH2	CG4038
CG9007	MUS309	TRX-2	RPN11	EYG	SIZ	TRP	TAP		MRI	CKS85A	EIF-4B	SAK	CG15308	MBS	DUP	CG9186
CG8229	BON	SGF11	RIN	CG11695	CG8858	INAC	CG4908		NOI	MED27	CG10420	CG9331	BDG	MED10	CG9705	CG3434
CG8219	14-3-3EPSILON	YTR	MAPMODULIN	TAF11	RBP1	ALPHA-CAT	CG3267		EFTUM	EXO70	CG32698	CG10420	CG12262	MED17	PGRP-LE	COG3
CG8145	TIP60	CG9573	CG15220	C(3)G	RIB	CADN	CG1516		EIF-4A	CG32479	KOI	CG32698	CG13090	MHC	CG9769	VHAPPA1-1
CG7818	EVE	TAF10B	YIP2	CHRO	TLK	VHAAC39	MIRO		RPN11	CG6945	CG17765	CG32479	LOLA	CG14868	DOS	CG33671
CG6506	PP4-19C	ALIEN	CG18476	BLW	VIR	VHAM9.7-2	RPS16		EF1GAMMA	LSP2	CG32479	CG3630	CG7357	TBP-1	CG6359	CG8199
CG6066	HTH	HIS1:CG33825	CG3225	CG11092	TOP1	VHA100-2	SUN		IRBP	CG42369	HSC70-3	KOI	DEI	CG14119	CG12042	CG17565
CG32105	CG17361	TUD	L(2)NC136	AATS-ASP	NOT	CYCE	HEL25E		STAM	CG6543	FLN	FLN	MHC	HEPH	CG1092	CG14353
CG2807	TSH	ARP11	CBL	DGT6	TAF12	CG12203	CG2789		BLOS2	CATHD	CG3630	HSC70-3	SAV	TRXR-1	CG17838	EBI
CG1894	TFIIFALPHA	BTD	MEI-S332	LIN	HIS2B:CG17949	SEC61ALPHA	SYX18		MBO	BRP	BCD	IDH	SAF6	MMD	MED31	CYCC
CG18806	MATS	CG8786	CG4769	BOWL	SU(DX)	JUPITER	SYB		SYND	SYND	ENA	ENA	CG13083	CG11248	ACP65AA	P47
CG18616	NAU	EIF-4A	UBA2	HTH	QKR58E-1	ZF30C	RPS20		MED16	POXM	IDH	BCD	CG13138	CG5380	CG6712	COVA
CG18476	SNAMA	SCE	L(1)G0020	CG17802	LACK	CG4328	SLBO		CG13220	MRG15	CG12207	CG10657	ATG5	FIM	RAB6	DHC64C
CG18004	EYA	CG12042	RRP4	DMT	HIS2A:CG31618	CG4673	MTSSB		NAP1	ART4	TOY	VAP-33-1	TRX-2	CG15436	CG5885	CG34424
CG1792	KLP3A	TH	PH-P	EEF1DELTA	SLU7	BSH	L(2)06496		ZORMIN	CG3342	CG10657	CG12207	EAF	WISP	CG2767	CG9804
CG17838	CG13597	MED26	CG7028	DGT4	HEY	JRA	PNUT		CG8907	DIDUM	VAP-33-1	CG8195	CG12766	ZF30C	RCD1	PSF1
CG17612	TUM	KLP3A	DOC2	CG6506	SEQ	HSC70-1	SIMA		SAV	PSI	ACSL	ACSL	CG14089	CKS85A	CG6330	PSF2
CG16892	TH	DUP	DPN	CORA	CG17293	MRPS30	CYP1		HSP27	CG31550	SIP1	TOY	CG14204	26-29-P	JHI-26	TFIIEALPHA
CG1620	KR	CG18764	SRP54	HSP60B	CG4901	CG7834	RPS14A		OSCP	CG14044	MBD-R2	SIP1	CG12496	CG11581	CG4797	CG1104
CG13298	CG3281	KAY	SKI6	L(2)08717	USF	MGE	UBX		BOR	CG7352	CG8195	MBD-R2	CG13627	CG17826	CG12170	DMN
CG11695	NK7.1	CUL-2	PROS29	D1	RANBP9	L(2)03709	CG2118		CPR47EF	HSC70CB	CG2010	CG2010	BSH	CG15440	VANIN-LIKE	ATPSYN-B
CG11107	KAY	TRL	RPN6	YURI	NUP58	CG11267	RPL12		CG15071	CG18259	CENG1A	CG6569	ELONGIN-C	CG11275	CG4390	SYB
CG10630	TRSN	CG3173	SPT6	EYA	TAF2	MRPL30	ECR		YIP2	BM-40-SPARC	CG6569	CENG1A	PROSBETA5	RPL13	CG32631	CG10347
CG10147	KNRL	SBB	CG32344	LIG3	TAF7	MTSSB	LOLAL		BRP	RAE1	MOD(MDG4)	MOD(MDG4)	LARK	CG4835	VHAM8.9	CG17896
CAF1-180	MED19	TOP2	NC73EF	CG12262	YL-1	MRPL18	VHA13		CG12496	PP1-87B	SMR	SMR	CG5111	RPS17	ACT57B	CG5068
C(3)G	CG6808	CRP	RAB11	HIS2AV	SP1	TRAP1	RPS27		DIDUM	CG8907	DAP	RASSF	CG7264	CG13373	TANGO7	CG4511
BTZ	CG18616	CG7671	CHM	SPI	CG11188	HSC70-2	RPL7A		SPI	CPR47EF	CG4557	CG5844	SOP	ENDOGI	ERP60	CG3149
BON	REPT	SCAR	THOC7	CG1620	CHM	EF1GAMMA	RPS17		CG11857	CG2371	CG2918	DAP	CG31534	CG10395	CG32138	CG17486
BI	CUL-4	SRP	JRA	HSP27	B52	CG17237	CG32685		TCTP	NOI	TAF4	CG4557	APKC	SXC	P53	SCM
BAP	CBL	PROS	APT	EF2B	TAF12L	RFC38	PHYL		CG6543	BSK	CG14767	CG2918	NOC	MED8	CPR64AC	POLO
B52	MED9	HSC70-3	DIS3	EGFR	L(3)MBT	CG6543	PROS28.1		SIRT4	CG10664	CG5844	CG14767	GRO	NOPO	RPS15AB	CG9286
AL	CG31917	PHYL	MTR3	ARP5	CG2021	HSP68	CKIALPHA		CYCC	LPR1	RASSF	CG14864	HK	MLC1	EIF3-S9	INO80
ACTR13E	MUS210	SO	RRP6	SAK	ACF1	ALPHA-SPEC	INV		CALYPSO	CG32086	CG14864	ES2	NEUR	RAB1	CG8128	HEM
ACHI	MNT	L(2)37CB	CSL4	SYB	ORC1	SAX	SOB		SNAP24	TAMO	ES2	TAF4	NF-YA	PROS25	AATS-ARG	YL-1
KARYBETA3	CG11092	WOC	RRP42	KEK1	ORC2	SURF4	LIM3		CG30497	CG11248	RBP6	CG10470	ALIEN	ACON	AATS-GLN	VPS24
CG5525	NUFIP	CG	PROD	DRK	CG13298	CG7048	L(1)G0156		MED27	DIMM	CACT	RBP6	CDC37	FU	CG15100	CG11964
MER	YURI	TTK	CPA	CG6459	CG2807	CG10635	2015-09-02		CG11885	CG6357	CG18745	CACT	SEC6	SEC10	TPNC25D	CG7265
RPLP0	DISCO-R	SP1	CG32343	CKA	CG4936	L(3)01239	KHC		SNAP	CG10103	CG3918	CG3918	MRPS17	CG10650	WAC	L(2)NOT
CG7033	CG32105	E(BX)	CG11696	PROS35	CG8677	CG7770	CG10981		CG4729	EF1GAMMA	CG8316	CG18745	CG10638	DGT4	CG15047	CG2118
SCRA	VIR	ART8	NOT	MNT	CG4400	SIP1	SUCB		CG8455	CG3523	SCE	CG8316	CDK5	MLP84B	GSTD2	EAP
UP	DMT	DOC1	CG10418	VIR	E(Z)	CG33303	KR		CG32479	CG1968	RPL24	DNASEII	TFIIA-L	CG2789	CPR62BC	XPAC
EEF1DELTA	THOC7	CG3294	SYB	ARA	POXM	CG2926	HR39		PSI	E5	VKG	VKG	CG8079	CG13996	CG5033	REG
DMN	ARP8	ACP95EF	LBL	BAB1	TANGO4	RPLP1	PYK		E5	CG13887	CG10470	MIP	PNN	CSTF-50	CG6197	LRRK
CPA	SLU7	ENOK	HNF4	CTCF	CG1620	CG10214	MRPL46		RPL23A	CYP1	DNASEII	CG7039	CG8414	PIF1A	PTC	CG9578
ACT57B	HBN	CG11267	NOP5	KR	SURF6	MRPL38	CG31229		MOCS2	CG6770	ATPSYN-D	SCE	CPR56F	CG11267	HSP27	CG17652
FZY	HDAC4	CG13597	L(3)MBT	CG3085	JIM	STY	SYX13		VHAAC39	CG31729	RPL5	RPL24	SCRIB	ODD	GS1	DHFR
CHRO	PNUTS	DYN-P25	SYX7	SU(S)	CG3509	CNX99A	SYX7		LPR1	CG14546	MIP	ATPSYN-D	CG9573	CG3689	TANGO9	CG13926
RPT4	MRGBP	L(2)06496	CG1599	CG10147	SIR2	TAPDELTA	JAR		CG17377	CG13321	CG7039	RPL5	CG16947	PIE	SHRB	TFIIA-S-2
NEUR	SLP1	MHCL	ACT57B	PRP8	KEN	UBX	CG9090		TAMO	DYS	EAF	EAF	CG8219	DROJ2	CG3226	FAB1
PORIN	TFIIA-L	MED	ARC-P34	HSP23	BTD	EF1ALPHA48D	HSC70-3		CG11581	CG10650	CG8368	CG8368	TH	CG10943	CG7920	CG3652
CG10214	CG7357	MCM6	ARP14D	ORC4	CG15073	RPL5	CG4877		LSP2	CG32819	TRAF-LIKE	DESAT1	CG32354	RPL27	CG3321	CG6218
SCU	SIR2	CHB	SNCF	L(1)G0020	FTZ	PYK	SYX8		CG15436	CG32820	GUS	TRAF-LIKE	GRP	EIF4G2	BBC	EXO70
WAL	RIB	CG7787	SYX8	HR46	BI	RPS27	SINAH		YP3	CG17450	EPAC	APRT	CG7185	PROSALPHA1	MRGBP	DPIT47
PROS28.1	PELO	E2F	LK6	NUP133	L(2)37CB	RPS20	ODD		CAM	FATP	CG11380	GUS	CG8159	CUL-2	IRIS	WCD
PRM	RPB10	CG4887	HSP83	SAX	CG5451	RPS17	BCD		CKIIALPHA	EIF4G2	DESAT1	GOT1	CG31036	CG1968	CG5931	PU
MUS209	DSP1	DPA	CG13298	M4	BUN	RPL22	LAMC		CG1968	ACT79B	PSI	TREH	CG31482	BETATUB85D	CG5366	CG1542
HSP26	CHN	NITO	CG2807	CG7033	ESC	RPL12	CG6463		SYX8	N	GOT1	PSI	SU(FU)	RTGEF	CG17666	GAS41
EB1	CG15073	CG17801	SSRBETA	D12	CG6066	RPS16	MLH1		CG2023	CG31029	CG1737	EPAC	CG3342	CG15753	AP-2SIGMA	CG5412
DGT6	MES2	DOD	XBP1	HIS2B:CG17949	PASHA	RPL23A	EIF-5A		CG7787	CPR92F	TREH	CG11380	CG34380	DLG1	L(1)G0320	CG8841
ARPC3A	SFMBT	CAF1-180	KNRL	ELONGIN-C	CG11107	JAFRAC1	DOC2		ART4	LCP2	CG3225	CG1737	RPR	PZG	HSPC300	L(1)G0320
ARP14D	D19B	DIP2	TIP60	ZNT63C	PIT	RPS14A	RPL23		DYS	MUS304	PHYL	CG3313	SKI6	CG6163	GSTD9	CG6073
ARP11	SF2	CG4291	SYX16	EXU	TRR	RPL7A	TAM		CCT2	PABP	APRT	CG6707	IP3K2	CG5854	MEP-1	CG10184
ARC-P34	CBP20	CG17612	AC	DP	DISCO-R	TANGO2	RPL11		RAC1	CG16885	CG6707	SP2637	VHA26	RPL4	OBP44A	CG7686
ATPSYN-GAMMA	RPII215	TOPORS	MLH1	ACT88F	LAF	JAGN	HERP		SEC22	CG5466	CG7987	CG3225	MSP-300	VM26AB	AATS-ILE	CPSF73
SYB	CG18004	MLP84B	ARPC3A	TAF10	FER1	CDSA	TIM9A		CKS85A	MOV34	MST98CA	PHYL	CG9784	RIN	CG6674	L(2)35BC
CG4692	CG3509	UBCD6	N	DPIT47	TFIIB	EIF-3P66	HOP		CG18787	CG13625	SP2637	MST98CA	CG5325	RPT4	GSTD1	BET5
ATPSYN-CF6	SU(S)	CG10825	TRXR-1	NUDE	DSF	CG5028	CG8728		CG6770	CG8993	CG42709	CG7987	RANGAP	EXD	GSTD4	CG10133
SOP2	SP1	CG10333	SYX1A	SPT3	FU2	COVA	CG14898		CG7352	P58IPK	CG3313	CG42709	CG15080	CG7945	ALPHA-ADAPTIN	CG12203
RPN11	NUP75	ULP1	NK7.1	L(1)10BB	NOP5	CABP1	SAS-6		CG13022	BLOS2	RECQ4	RECQ4	BSG25D	MED19	SPT3	CABP1
PROSALPHA7	SLBO	CRN	ESC	L(1)G0334	CKIIALPHA-I1	CG5792	RPL9		CG3342	RAD23	BAP55	RPS19A	DIP-B	CG31029	CG11504	CG4645
HSP27	SCM	CG3162	ETS97D	CG12264	NONA	GP93	CG17568		CG42797	CG42797	RPL23	BAP55	CG5708	CG8316	CG31198	AATS-LEU
DIDUM	HLHMDELTA	GRO	SOP2	MLC-C	PH-P	NINAE	BAP170		CG18259	CG2070	RPS19A	RPL23	MF	CG12264	BRU-3	CG5728
CG12042	E(SPL)	LIN19	ARC-P20	DMN	DOC3	BOCA	DP		BM-40-SPARC	NOPO	RPL3	RPL3	RPL4	CG2046	CG7911	CG5599
ARC-P20	SURF6	PHO	SYX13	TAF13	SU(Z)12	KDELR	SEC5		CG3085	CCT2	RPS15AB	PDSW	HMX	CG13838	ATX2	CG4169
ACT88F	CG11347	CG1120	SYX5	HIS4R	PCL	KLC	SAK		DIK	MST84DC	HALE	RPS15AB	CG15529	CG13900	ECD	ZIP
ACT79B	TOP1	KNI	RUMP	SLBO	NXF2	CG8193	CG4692		RTGEF	CG13138	PDSW	PVR	SXC	RPS29	CG13829	CHRAC-16
NUDE	SCE	HIS4:CG31611	E(Z)	NK7.1	HIS2AV	GLT	DYN-P25		CG31029	CG10265	PVR	HALE	CG10979	A	CG3548	SCAT
T-CP1	BAB1	HLHM7	GEMININ	LOK	E2F	CG25C	CG10219		CG13321	CG13022	EAST	MST98CB	REG	LCP2	RAP2L	UBQN
RFABG	HR46	MIP130	SU(Z)12	MYO95E	HD	VKG	RPL18A		TEQUILA	TAF12	MST98CB	CG42369	CG18616	CG15771	CG8026	CG4069
MPCP	CG9609	MRE11	PCL	CG17293	NNP-1	EF2B	RPS8		CPR92F	CALYPSO	CG42369	EAST	CG17599	NF-YC	CG15220	L(1)G0196
NC73EF	RAB11	SEC5	RIG	SLP1	CG6712	RPS3	ASP		CG16885	BETAGGT-II	NUP214	CG32473	ARF79F	SPINDLY	CG2691	L(1)G0007
YURI	CG7045	CG8145	CG11876	ADH	JIGR1	L(1)G0334	CRY		CG5466	CG7787	CG32473	NUP214	RBP4	CG34401	CG3542	LKR
WDN	UGT	APC2	CG8219	MES2	BEAF-32	ND75	CG3321		CG17018	IRBP	CG2926	CG31958	CYCA	CG17259	CG10585	ATX2
VIR	CG15262	TRIP1	GDH	YTR	EGG	UGT	CG6412		PAT1	CG34376	CG31958	RAC1	HMGS	CG41099	ND75	BIN1
USP	CG8677	HIS2B:CG17949	USP7	DPN	TIM	SPT-I	ART8		CG10650	MLH1	ARI-2	MRPL38	SPIR	CG5674	MES4	EIF-3P66
USF	BJ1	EN	NC2ALPHA	UGT	MIO	CG6453	CI		CG11248	CG14482	HRS	HRS	TSR	FTZ-F1	DGT5	SRA-1
U2AF50	CG10418	CHIT	SFMBT	CG8677	PFK	RPS28B	EEF1DELTA		MST84DC	CG5500	CG10581	CNN	CG13407	CG31534	CG13458	HP1C
U2A	MXC	TIM	NOP56	CG18476	HBN	OHO23B	RBF2		CG3880	CG31343	CNN	CG10581	RPS13	CG11322	DALAO	VPS20
TWS	L(2)37CB	ASH2	SNAP25	TM2	CG2063	CG1970	RPL19		SPN-B	CG18787	RHOGAP68F	CG2926	LCP2	STC	CYT-C-P	MEI-W68
TRR	CSN1A	DGT6	CG17802	HOP	CG34375	RPS27A	GRASP65		RPD3	RTGEF	DMAP1	ARI-2	SPN-F	DEI	HSP83	CG11753
TRF	CG3735	KLAR	BL	RAD50	CG32343	P24-2	Z		MOV34	CG7967	MRPL38	RHOGAP68F	LIM3	SYB	CG10664	CG11679
TRC	EIF-4A	FD59A	CG14220	MCM5	NOA36	CHOP24	GT		SLH	CG3085	CG14216	DMAP1	CG10267	RAB11	QKR58E-3	CG17660
TRA2	TOPORS	ELFLESS	RFABG	PFK	MXC	BAI	ELB		VHA26	CYP9F2	SQU	CG14968	EXP6	CG13124	TAF4	EPSILONCOP
TOPORS	KEN	DIP3	CG1620	SP1	M4	CG13887	CID		CG31729	SIRT2	RAC1	SQU	ELB	CG9975	EIF-1A	SUN
TOP1	NOPP140	ELOA	EF1GAMMA	CG32343	APC7	ATL	CYT-C-P		CG7967	CG15436	CG14968	FIE	CG31029	RFABG	MED24	SYX18
TIP60	APC2	DREF	CG5033	CG3281	CG8229	ARF79F	SOD		P58IPK	RPL7A	HLH4C	CG14216	CG12379	MEI-S332	CG10863	SDHB
THOC7	CKIALPHA	CG11266	AND	MXC	CG17838	RAB6	ALPHATUB84B		NOPO	CG13090	NC73EF	NACP60E	CG15646	PMS2	NXT1	CG11796
TH	TFIIB	CSN1A	YP2	CG2852	CG32344	BLW	E2F		CG7379	HCF	NACP60E	SNS	LANB1	TWDLB	CG14480	CG10565
TFIIS	CG11107	REF(2)P	P16-ARC	CG11876	L(1)G0020	RAB7	L(2)06225		NF-YA	RPL15	SNS	NC73EF	RPL22-LIKE	MSI	REPS	CG6724
TFIIEBETA	CG4980	HP1E	TRSN	NEDD4	DMT	RAB5	ARP87C		CATHD	LOLA	FIE	HLH4C	SLD5	SO	CG7289	SUCB
TAF2	TWS	AUB	CG4282	MED30	AOP	LRRK	CG1970		SU(VAR)205	SUN	ACT5C	CG10214	AKT1	SSP	OBP99C	BRE1
TAF13	CG4400	MES2	CG6808	DSP1	NOP56	TOY	GL		INVADOLYSIN	MOCS2	HSP70BA	CG10694	RUMP	MAP60	AMYREL	CG6179
TAF11	L(3)MBT	SCM	PNUTS	CBP20	SU(VAR)205	HLH4C	CG4282		CG32819	CG13476	CG10214	CG12723	CG5050	CG7056	CG2150	VPS25
SUV4-20	HRB87F	BJ1	CG11347	KARYBETA3	D	GRP	SUG		CG32820	CG8801	CG12723	ACT5C	MSL-3	CG3085	GSTD7	CDC6
SURF6	CG8290	MUS309	NUFIP	PROS29	CSN6	CG14216	POXN		CPR73D	VHA26	CG10694	HSP70BA	MWH	CG9099	GSTD5	CG6094
SU(S)	POXM	RBP9	YP3	CG10214	MAGO	DLL	CTBP		CG8993	CG3004	SKPA	SKPA	GRIM	CG13321	POLYBROMO	CG6293
SU(DX)	U2AF50	ATAC1	DNAPOL-ALPHA73	ARP11	SU(HW)	ARET	KNRL		CG17450	CG5111	SEC5	HSP27	OPA	MYO95E	RPS27A	PEX10
STG	MIP130	FTZ-F1	DPIT47	PP2A-29B	BAF	EXD	ARP11		H2.0	SNAP	HSP27	CG13893	NCA	CDC2	EF2B	CG11594
SRY-BETA	PFK	TAF12L	CG17293	CG11347	CG8545	EXP6	CBS		DIMM	CG10979	CG11164	SEC5	CG13349	BOR	CHICO	SNR1
SP1	DOC3	MER	KR	PELO	U2AF38	CG18005	PDSW		CG13887	CG3610	LGS	TUDOR-SN	CG31120	REF(2)P	RAB4	STAM
SNAMA	FBL6	SOX21B	14-3-3EPSILON	ESC	CG12728	YKI	ATPSYN-CF6		CG10664	CG11581	CG13893	CG11164	CG8036	CG13220	CG32219	CG9288
SLP1	BAF	TIS11	DHD	MUS309	SPF45	SMOX	SAS-4		HSC70CB	NPLP2	CG5708	LGS	VHA68-2	CG15124	CG8235	NSF2
SLBO	PEB	NUP62	PNN	CHC	CG32756	SA	EIF2B-BETA		CYP1	TANGO2	VSX2	CG1418	CG3610	CSN3	MI-2	PIC
SIR2	NUDE	CG7818	CG10214	FER1HCH	WDN	MOD(MDG4)	JUMU		RAD23	CG34350	CG10263	CG5708	GSC	CG4598	FLR	CG7712
SIN	NOA36	KING-TUBBY	HIS4R	NC73EF	SLP1	DSX	TWI		BETATUB85D	CG15717	ART8	POXM	IMPL3	MST98CB	CKS30A	CHORD
SF2	ARP5	HR39	POLO	TSR	HRB87F	H	MXC		CG32086	OX	TUDOR-SN	VSX2	ACTN	NF-YA	RPL24-LIKE	CG14688
SCM	DISCO	SH	LARK	TLK	PSF1	CG10694	HEM		CG4887	SNAP24	POXM	CTP	CG5846	PROS28.1	ROW	PSR
SBR	PROS29	CG18806	HIS2B:CG33868	NUP75	KIN17	SLD5	AMPH		KRZ	ENC	CTP	CG10263	RPLP2	SGF11	CG14786	NXT1
RUN	EY	C(3)G	TRR	E2F	CG7288	DOC1	PEZ		CG13138	NF-YA	CDC2C	ART8	EYG	CG6770	TMOD	CG3812
RRP46	D	CHN	ORC6	CG1970	NERFIN-1	KUK	HSP83		RPL15	26-29-P	CG1418	CDC2C	TROL	BETACOP	EXU	GRASP65
RPII33	AC	TRN-SR	CG11695	TIP60	DMRT11E	BSK	RIB		CG14546	KARYBETA3	GRP	MWH	RB	UP	ARP11	ANT2
RPB10	MT2	NUMB	CG8159	SF2	CF2	NEOS	CG8117		NPLP2	CG4820	TEKTIN-A	CSN4	CG17377	HN	CG9662	CG14512
RL	RPLP0	CBP80	CG8545	PEB	AC	ODD	MAT1		ACT79B	CG4887	CSN4	CG42788	CNC	CG15067	CG10732	CG2091
RIB	CG10478	CG17568	THOC6	CG5028	CSN4	CG14667	CG6455		LCP2	RBP6	MWH	EIF-2BETA	SLGA	RBP4	CG7386	VPS36
RAD50	TAF2	EPSILONCOP	THOC5	U2AF50	RPII33	H2.0	CG34172		CG7196	VHAAC39	CG42788	GRP	CG10641	CNC	DAP	CG3224
RAD1	FU2	NUP107	SMC1	APC2	MIP130	NOC	CDSA		CG6576	PAT1	HSP23	TEKTIN-A	CG12116	P58IPK	CG6543	CG9062
QKR58E-1	CG4364	CHRAC-14	HPR1	CG14482	ALH	ACT5C	SH3PX1		CG14410	CG14410	TBPH	HSP23	CG32581	CG17801	HSP22	CG11999
PRD	BTD	EMC	THO2	CAM	CLP	HSF	ESG		MLP84B	CG34401	EIF-2BETA	CG12012	CG8974	RPS27	CG7071	GP93
PP4-19C	CG2712	CG6506	ECO	ROBL	CG4291	HEPH	MER		FATP	CG14540	NPLP2	BL	CG1968	RHEA	CG10077	LBR
POXM	NERFIN-1	ELB	NUP133	PNN	SNF1A	HRB27C	EIF-3P66		CHI	SXC	YP1	TBPH	CG11322	CG32138	CG13397	CG31229
PNUTS	NUP44A	MCM7	EG	CCTGAMMA	CAD	ERCC1	EIF3-S9		LOLA	GSTS1	BL	NPLP2	BLW	WUPA	TAF5	MRPL46
PFK	CG17838	CG3735	PAV	PER	GRH	BIN1	SEC61ALPHA		L(1)G0020	HOMER	CG5009	HO	CG31033	ACT79B	CG8545	CG5131
PER	SUV4-20	DCO	FANCL	MTS	DPN	CG3225	CG8301		MEMBRIN	PAN	BSG25D	YP1	BET3	TFIIA-L	CG1806	ART1
PELO	M4	DOM	ORC1	DGT2	CHRAC-16	SUG	GP93		TREH	CG7911	HO	CG5009	M-CUP	SPX	ZIP	POMP
ORC2	CG3508	TLL	ORC2	E(R)	BS	SISA	ALPHA-CAT		CG15141	BETATUB85D	CG12012	BSG25D	RPS11	GAPDH2	L(2)06225	SBR
ORC1	RRP4	CKIALPHA	CG10274	RPT4	MRTF	LGS	MRPL1		SUN	PNN	CG15631	GRANNY-SMITH	CG32086	DISCO	VHA36	FIS1
OC	QKR58E-1	ROX8	SPX	CG32819	MTOR	CG7379	PAK		CG13625	TSR	EIF4G2	CG15631	ND75	TSR	CG7770	CG8435
NXT1	CDC6	CSN7	DISCO	CG32820	MSK	FL(2)D	CG7786		SRP72	CG2023	UBX	CG2540	CG10650	HEL25E	BAP55	ORC5
NUP44A	MSL-1	FZY	TFIIA-L	CG17450	CDC6	TH	CHN		RASSF	DLL	ODA	EIF4G2	CG7967	JBUG	RPA-70	CG3045
NUFIP	MSL-2	NLP	GAPDH2	POXM	CG4364	CG8319	CG11674		CG4820	DIK	CG2540	UBX	CG8316	CG9951	ANNIX	CG10144
NOPP140	WDN	O-FUT2	LIN	CG8219	TAP	KAY	AC		HCF	SPX	GRANNY-SMITH	ODA	CG15356	HSC70-3	APEPP	ORMDL
NOA36	PROS35	PH4ALPHAEFB	DANR	MED23	TOMB	HLH54F	UNC-4		RLIP	ZIP	CG11999	SLMB	HSP22	CG34422	CG7979	CG13474
NK7.1	HLH3B	YL-1	TANGO4	ELONGIN-B	DIM1	CG16892	GRIP84		KERMIT	RPS12	CG34205	CG34205	CG42565	CG4673	PMCA	CG9799
NHP2	MIO	TWS	CG4400	GADD45	MEI-9	KLP3A	L(1)DD4		CG18619	CG4998	SPN-B	CG11999	IRBP	RPL14	SDS22	CG3709
NERFIN-1	SKI6	SU(DX)	SNA	DYN-P25	CG4980	CG9573	CORA		CG3523	CG18619	BRM	CG9573	26-29-P	HLHM7	BOCKSBEUTEL	CYCK
NAU	RPT4	LACK	RIB	SEC5	PYGO	AP-1GAMMA	CG2852		CG15717	CHI	NIMC1	TLL	NURF-38	BRM	CG13900	NOPO
MXC	TRR	MED19	LOLAL	ARP87C	RAD50	SNCF	STY		CG14482	CDA5	CRP	BRM	GSTD1	CG5933	CG8745	CG4065
MUS309	ORC2	GNF1	RPS27A	ACON	CG10418	ASH2	KDELR		CG14868	H2.0	SLMB	SPN-B	TCP-1ZETA	CG10267	NAK	CG9004
MUS210	ORC1	NAU	CG11674	MLC1	CG8290	EYA	H		CG2070	CG15141	TLL	LKR	BIN1	ELFLESS	CG4617	CG3184
MT2	KARYBETA3	TFIIB	MUS205	MED22	CG15356	CG7056	CG10694		CG3004	TEQUILA	CG7056	CRP	PIF1A	ATG5	ADA2B	CG8132
MNT	NEUR	CG10414	CG17446	STA	EMB	KNI	SLOU		PPN	RAB7	EIF-4A	NIMC1	PIE	NUP50	CG5973	CG6617
MIP130	CG31054	CG11092	CG4730	ALPHATUB84B	CG3708	CG17446	MAM		TANGO2	SYX8	CG5642	GHO	CG2789	ROW	QKR54B	RPL7-LIKE
MES2	BTZ	CG10654	NOPP140	IRD5	HIS4R	RM62	RBP1		RAD51D	DGT4	CG9573	CG7056	CG30115	CYCC	GSTE8	CG30423
MED9	ACTR13E	HDAC4	DIDUM	EIF-2BETA	ACTR13E	SCE	FTZ		CG10265	CG4896	GHO	EIF-4A	CYP1	CG2678	CG15084	CG9853
MED19	CDC45L	PRD	SYX18	CUL-4	EY	ELFLESS	DMRT11E		RANGAP	CG14119	BLOS2	CG5642	NUP50	CG8851	MBD-LIKE	FK506-BP2
MCM3	HIS4R	PX	CG10147	PATJ	E(SPL)	MRE11	SC		CG5111	EYG	NEOS	BLOS2	TLL	TH	MRPL23	VHA13
MAGO	AND	JING	HLH3B	CBL	HLHMDELTA	CG7786	PMS2		CG5500	CG31534	CG6459	CG5445	DIK	CG6353	REF(2)P	CG8858
MAEL	TRA2	RFX	NNP-1	WDN	FBL6	OPA	OST48		CG34376	NUB	LKR	NEOS	FAU	EF1ALPHA100E	CG3793	ORC1
M4	MAPMODULIN	ZFH2	CG6712	CHN	AP-1SIGMA	DIP1	CG14763		CG13476	CKIIALPHA	CG32219	CG6459	GLT	TWDLL	CG18081	CG12262
LA	TAF11	KIS	JUMU	BETATUB85D	CG5017	CG9007	DRK		CG34401	PPN	CG5445	EYG	CG14540	CG11635	CYCJ	EIF3-S9
L(3)MBT	ALY	CG10981	TLK	TFAM	RPT3	KN	CG6654		CG9014	LMPT	EYG	CG11750	VHA100-2	IP3K2	TANGO2	RANBPM
L(2)37CB	COMR	CG7045	STAT92E	MED9	BAP	CG11696	CCS		CG31343	HP1E	CPR64AA	CG32219	ATPSYN-CF6	GSTE6	DGT6	USE1
L(1)G0004	SBR	CG12728	MCM5	CG9344	MSL-1	LIM1	MRPS9		SIP2	CG8939	CG11750	CPR64AA	CIB	CG13349	FAA	PNGL
KTO	NXT1	SPF45	SURF6	CG6808	MSL-2	D1	CG17293		SSP	CG11286	CG7352	CG3173	CG7231	ROLS	CG1399	CALYPSO
KR	PER	CG32756	SVP	TWDLE	MOF	ENOK	EN		DGT4	AKIRIN	RASSF8	CG7352	L(1)G0255	LID	NNP-1	RPL39
KNRL	MCM3	CG4598	DMN	CG7045	JIL-1	KING-TUBBY	CG6688		CG13090	SLH	MAD2	MAD2	CG13321	LOQS	MSL-2	TPS1
KNI	ELONGIN-B	D12	NEU2	WUPA	RPIII128	SRP54	NERFIN-1		CG10979	CG4769	CG3173	TSF1	PONT	RPS28B	CG6719	SYM
KLP3A	MAEL	EVE	CAS	SPINDLY	DA	MED	PAR-6		AND	MLP84B	CG15356	RASSF8	RPS27	FAU	CG2865	CG1785
KEN	MOF	SUG	ACF1	CG	BTZ	CG5380	OSCP		CG17107	CYCD	TSF1	SHD	HSC70-3	RANBP9	MSD5	CG13625
KAY	JIL-1	U2AF50	NPLP2	ZEN	OC	BUB3	ATPSYN-BETA		SU(H)	CG9173	CG31920	CG31920	PP2B-14D	XBP1	CG16813	CG8839
IPK2	RAD50	CG3509	MOB2	SPT6	CG8117	CAF1-180	MRPL38		BUB1	GLYP	RDX	CG15356	CG7518	MED18	CG30000	CG6488
HYX	CG16941	CG7786	CG5792	MARS	ORD	CG3162	KLC		SYX5	SEC22	SOP	SOP	VPS20	TLL	MAPMODULIN	CG3860
HUS1-LIKE	CG10754	NEUR	SU(S)	NOPP140	FLFL	EYG	2015-09-05		VTI1	CG32138	PMS2	RDX	CG2046	UBQN	VHAM9.7-2	CG9773
HTH	LAMC	D19B	AL	BRP	CG40196	CG13597	SNAP25		RPL7A	CG14868	CG15440	OBP56D	SPX	CG31122	IP259	NUP44A
HRB87F	P38B	TWDLJ	CG30122	BJ1	CG32164	GRO	BOWL		BET1	EAF	OBP56D	PMS2	CG12992	CG42369	CG6171	CG18675
HR46	SRY-BETA	PPYR1	LIG4	MPCP	GCL	DYS	PORIN		MRE11	PNG	NURF-38	NURF-38	TINC	PGK	CG6843	RPD3
HLHMDELTA	USP	FBL6	ALPHA-SPEC	LIG4	NIPP1	SO	ROBL		SYX13	SEC16	CG31211	CG15440	CDA5	FZO	EMB	CG12081
HLHMBETA	HLHMBETA	TWI	CG17838	TOP1	CG5728	ZPR1	26-29-P		CG1635	CG5044	CG10032	CG31211	CG4325	YP2	DGT2	MRG15
HLH3B	ELONGIN-C	CCS	FER2LCH	HDAC4	CG4575	CG3173	CMET		CG13423	KRZ	CG14684	SMB	TWDLB	CG30122	ABS	CG8833
HIS4R	SPT6	EST-6	EF2B	MHCL	CG2652	SBB	CG5933		CG9573	CG8159	HSP70BBB	CG10032	P58IPK	DIMM	PEBIII	CG11739
HDAC4	CG9344	CG7971	DEK	KST	TIF-IA	TOP2	14-3-3ZETA		CG4998	CG12030	SMB	CG14684	HEPH	RPS16	CG2918	CG9547
HBN	CG17187	SAS-6	RPT3	HIW	SAGE	CRP	RAE1		AKIRIN	ATPSYN-D	SHD	HSP70BBB	PLE	CG7231	NAP1	CG9104
FU2	RAD9	AMY-P	HIRA	SKPA	ELAV	CG7671	SURF4		SIRT2	NAP1	ISWI	ISWI	C1GALTA	KIBRA	VHA44	CG15525
FBL6	CSL4	CG18135	CG17343	CG12042	POXN	SCAR	H2.0		ENC	DUTPASE	KUK	KUK	RBP9	CG14410	DGT4	HIS3:CG31613
EYA	RRP6	CG3731	CHRAC-16	CG4980	CG2712	SRP	KNI		NC2ALPHA	RAC1	CPN	CPN	ENA	POXM	CUL-2	GAMMATUB23C
EVE	RRP42	ABS	TRN	BORR	ELONGIN-C	RUMP	CG15262		CG11876	IGL	CG17050	CG17050	RPS9	CHIP	SCED	NS3
ELONGIN-C	MTR3	WEE	SYX4	BTK29A	HER	HP1E	CG1868		CG8974	CG5050	RPS3A	CG14222	SMN	SESB	CBS	PCH2
ELONGIN-B	DIS3	CG7056	GDI	CG1599	UNC-4	RPB10	GRAU		SPX	CG15771	CG5731	CG5731	NLP	CCP84AA	LID	TAF13
EDL	BAP	EMB	COMR	UCH	SET	CG11266	MRPS30		CG5044	FLW	HMGS	HMGS	RPL23	CCP84AB	CG10324	CG4557
E(SPL)	CG5147	NC2BETA	UGT	AC	HIS2B:CG33868	ARP8	CG2014		SXC	RPD3	CG25C	RPS3A	CG10494	CG9573	KLC	RAB5
DSP1	DA	MUD	PHGPX	IX	B-H1	AP	CG1599		CPN	CG12432	CG3887	CG3887	MST84DC	T-CP1	CG30344	URO
DOC3	LK6	HERP	YP1	THOC7	CT	CG30122	L(2)NC136		PNN	RASSF	ESG	MUS304	HEL25E	NNF1A	CG17050	CG6463
DMT	SIN	AATS-LYS	GEM	HSP60	CROL	FTZ-F1	L(2)03709		GSTS1	CG8974	CG14222	H2.0	PCS	VHA68-2	CG2004	CG9410
DISCO-R	CHRO	CG13349	KAP-ALPHA1	EMB	CG6227	USP7	INR		CG32581	CG32581	H2.0	DLC90F	CG41099	CG1307	SEC13	SYX8
DISCO	RL	TEKTIN-A	ERP60	SIN	CG2931	CG	CG4400		FLW	CG15646	MUS304	CG25C	CG4820	PNG	AATS-ASN	CG2023
DAN	TAF13	CG2931	RANBP9	NRX-IV	MR	MSH6	AUB		CG9173	RBP4	DLC90F	CG6550	CG42299	YP1	NIPPED-A	GEM2
D19B	CHB	PEP	ARP11	CG8258	PARG	CG3875	MARF		CG3610	LOQS	CG7409	ESG	CG14119	NC2ALPHA	TAL	CG14235
CUL-4	ABD-B	HRB27C	CG7879	QKR58E-1	TAF11	NUP98	CYP12D1-P		CG31534	CG9975	SLAM	CYP9F2	HIS3.3A	GEM	P24-1	CG9213
CT	GKT	PAV	CSN5	KEN	RGA	STAT92E	CG9393		CG14540	MEMBRIN	SIN3A	CG7409	D	EPAC	ICLN	MEI-41
CONA	PEP	GUG	CG12042	CG7818	CG10478	HRB98DE	DAN		CG14119	RPS16	CYP9F2	SLAM	CG13032	DIDUM	CG8195	CKS30A
COMR	TOP2	LIM1	CG6654	CG3735	CG13123	CG17612	ACHI		CG13526	CG1516	CG9040	SIN3A	RPL14	BAP55	CG3436	SYX13
CKIALPHA	SRP	FD64A	CG4820	MRPS30	A3-3	CG18476	GSB-N		CG7146	CG2065	TSP	TSP	CG4896	CG7264	CG31953	CG6550
CID	SCAR	CG1970	CG16941	L(2)06496	CG14711	ELOA	EDL		NUB	KN	CG6550	CG9040	CG10209	HSP60C	HEXO1	TAZ
CHN	SBB	NUDE	CG10754	RAC1	MAEL	NITO	TSH		RBP4	CG13032	D19A	ENC	CG7191	CG13083	TAF8	CG7593
CG9609	CRP	BIN1	MAM	SHI	ACHI	TOPORS	GGAMMA1		LMPT	RAB11	CG5050	NINAA	TEKTIN-C	CG4769	FAL	SSRBETA
CG8677	CG7671	EIF2B-BETA	ARGK	CG2712	MRGBP	HLHM3	CG5190		EXD	CG10154	NINAA	SRC64B	CG9975	CG12992	FBP2	DDX1
CG8290	CG3173	PSR	SU(VAR)2-10	NUFIP	P38B	CG15800	CG8004		RPS12	CG42565	ENC	CG5050	CG13625	TSG101	CG31200	CG1227
CG7357	NUP98	D19A	DNAPOL-ALPHA60	SKF	SRY-BETA	ORC6	ACON		TSR	CPR73D	SRC64B	CG16885	RCA1	CG42788	ILP2	CG9723
CG7045	CG3875	ORC4	FU2	L(2)37CE	ADF1	LBL	CG10274		SOP	NITO	E(Y)3	D19A	CG12723	PGD	CG7542	TAF5
CG7028	MSH6	CG3902	CTCF	SAS-6	CG5147	ARA	IRD5		DLL	CG3294	CG32626	E(Y)3	PAN	RANBPM	CG32343	SYX7
CG6808	ACHI	HP1B	CG3508	HSP68	SPEN	EN	SYX16		YKT6	SOP	CG5568	CG5568	CG14667	RPL12	L(3)01239	CG8207
CG6610	ULP1	BX42	TSF1	CG15100	PDM2	GT	NUDE		SEC6	CG6576	CALYPSO	KOKO	FER2LCH	DYS	CG13126	CG7011
CG5147	UBCD6	BS	CG31917	LSD-2	MTRM	SNAMA	MRPL40		DUTPASE	CG10395	CG16885	CG32626	CG7668	VHA26	SU(Z)12	CG9107
CG4980	CG10825	CG5933	MSL-1	TRAL	NKD	CG11695	PROS29		CG9099	REF(2)P	CG9027	CALYPSO	CG33303	TTH	PCL	TAM
CG4854	CG10333	L(2)37CE	FKH	2015-09-02	DBR	ETS97D	PROS35		RAB7	CG9951	KOKO	CG9027	CG14546	NUF	CG11137	CUL-3
CG4400	CG32703	DWG	HLHM5	CG3509	HLHMBETA	UBCD6	EFTUM		ATPSYN-D	BIN1	CG4617	ADK2	CYCC	GFAT2	CG6750	WDB
CG4364	TRA	ART4	MSL-2	MRPL38	MCM5	CG10825	CG5792		BIN1	VM26AB	RUX	CPR92F	CG15124	PGAM5	CG2943	CG6432
CG3909	HMGZ	WDS	SEQ	LK6	ELONGIN-B	CG10333	CG6453		CG4896	RPS17	CPR92F	RUX	OST48	CG2540	RRP40	CG30493
CG3735	TFB1	GNU	SPT5	RFC38	CG31054	ULP1	FATP		CG4407	CNC	CG8888	CCS	CG7371	CG7611	HIRA	PR
CG3509	DANR	H	MTS	VELI	DNAPOL-ALPHA180	ZFH1	COLT		CG9951	CG11876	KAY	CG4617	CG4168	TRSN	CG13993	KIBRA
CG3508	PRD	MRPS30	MGE	ARPC3A	TAF13	NK7.1	OX		FEM-1	VTI1	ADK2	CG8888	MOCS2	CG11266	MSL-1	CG13126
CG3281	DNAPOL-ALPHA50	MYO95E	CG6543	MLC2	PER	CG8145	GTP-BP		GRO	RANGAP	CG5466	CG5376	ALY	NUP62	CG9418	ATL
CG31917	ARI-1	ARP87C	CG2021	MED16	SKI6	ELB	NEK2		IGL	CG15356	CG5376	KAY	CG6163	MRG15	RUX	CG7611
CG31054	SNA	BOCKSBEUTEL	HRB98DE	PDSW	CONA	NC2ALPHA	CG15436		CG12256	BUB1	CG7856	UEV1A	INV	CKIIALPHA	CG1458	WASP
CG2712	PX	MSI	NXF2	DOC3	AOS1	CG31224	MYD88		OX	PCS	CG16959	CG7856	RPS17	CG15308	BTZ	TIM9A
CG2652	ZFH2	MBD-LIKE	RHI	TAF2	SSL1	KR	CG4598		KARYBETA3	CG13423	CCS	CG5466	NOMPB	SLD5	CG10949	RPP30
CG16941	RFX	TOP1	CG3708	FU2	CG7046	DAN	CG10664		TRAF6	BSH	A	CG16959	EB1	YP3	RAB14	CG7840
CG15262	KIS	MES4	CG1894	L(1)G0004	HP1C	HLHM7	DISCO		CG11286	TREH	UEV1A	A	DDR	14-3-3EPSILON	P58IPK	CG13397
CG15073	JING	CG6066	SD	SCM	SOB	CG18806	CG4854		CG6905	HEPH	RB	DP1	RPL40	CG14126	PAV	NC2BETA
CG15011	TIS11	CG31224	OBP56D	CG12203	CAUP	L(1)G0004	WDN		NITO	TWDLB	PROPO-A1	CG7967	CG34365	E(R)	AP-50	CG10053
CG13597	SOX21B	BETATUB85D	LSP2	ATPSYN-D	PIM	HTH	RAD23		26-29-P	DFD	DP1	RB	KHC	CG10265	CG2010	CG3645
CG11347	JUMU	SBR	MOF	RAB11	CDK9	DOC2	VHASFD		PLI	CG32473	CG7737	ARC1	CG1894	HMX	CG12304	U4-U6-60K
CG11092	SU(VAR)2-10	NXT1	JIL-1	NIPPED-A	ARP5	ORC4	VHA55		RBP6	CG17162	CG5118	PROPO-A1	CG13476	JON99CII	PP1-87B	SEC3
CG10754	DNAPOL-ALPHA60	ZFH1	MIO	PP4-19C	CG6049	GSC	CG2918		ND75	HSP67BA	CG7967	CG15084	DOCK	FER2LCH	CYCH	SEC8
CG10478	CG4901	KN	HIS2AV	NERFIN-1	PROS	DNAPOL-ALPHA73	HIW		CG5050	SSP	CG15084	CSK	ELFLESS	JON99CIII	DNAJ-1	CG12375
CG	DHD	OPA	CG1792	SYX16	GSB-N	PELO	CONT		CG15080	SPI	CSK	CG7737	RPL17	CG12835	CDC2	MED31
CDK9	THOC6	NUF	CG9609	HLHMBETA	RPII18	ZEN	CG1319		CG12432	PP2B-14D	CG6843	CG1218	CG5027	CG3294	SOL	DJ-1BETA
CDC6	THOC5	GL	SSRP	TEKTIN-A	CG9876	ECO	APT		CG7911	GDH	SRPK79D	CG6843	DREDD	ARET	RFC38	CG7818
CDC45L	THO2	RM62	DRE4	ATPSYN-CF6	LBR	GUG	LOLA		CG3918	ND75	ARC1	MTSSB	DISCO	CG10654	STRN-MLCK	CG10194
CBP20	SMC1	CG5380	CG34340	PEP	CG1646	MES2	2015-09-01		PP2B-14D	GRAF	CG1218	AATS-HIS	CG9925	CG17002	E(Z)	CG7724
CBL	HPR1	RPS7	CG17237	YRT	CG11820	UBA2	MEI-S332		CG8155	BSG25D	AATS-HIS	BTHD	CG1910	CG17018	QKR58E-2	CG14898
BUB3	TWI	LOK	CG2712	ALPHA-SPEC	NUP75	CG6688	MRPS17		CG34350	CG10694	VHAAC39	CG5118	CG3008	CG13476	CG9344	AATS-GLUPRO
BTD	CG31365	CG32105	CG3281	CG31054	EIF4AIII	SVP	MPCP		PAN	SYX5	MTSSB	CAM	USF	NITO	CG15356	MRGBP
BRO	TFIIEBETA	CG9331	CSN6	TWS	MYB	CG7028	SYX4		CG8159	SYX13	HSP60B	SRPK79D	RHI	L(2)37CC	BAP	DNAPOL-ALPHA73
BJ1	CG11674	RIN	NUP44A	NOA36	CG1675	MLP84B	TER94		CDC37	RLIP	CAM	HSP60B	CG17739	CG17331	GL	SHD
BGB	YEMALPHA	MTA1-LIKE	CG4364	PPYR1	CDC45L	CBP80	GDH		L(2)K01209	ELFLESS	BTHD	VHAAC39	PEBIII	RUMP	HLH4C	CG1746
BAF	CG17343	PELO	LIG3	CPA	RRP4	THOC7	CG6439		CG10641	RM62	PABP	MOB2	JON99CII	RHOBTB	CG7048	CG31961
BAB1	JIM	KHC	MAGO	RIB	OLI	RPII215	SPT-I		SEC16	BET1	PK17E	PABP	CG5525	CYCD	CG4612	CG12007
ATMS	SLOU	PC	CG18004	BTD	TFIIA-S-2	NUFIP	SYX6		HP1E	RB	C(3)G	PK17E	SIRT4	LBL	CG1620	CG13623
ARP8	CENP-C	OBST-B	PP4-19C	PHGPX	TFIIA-S	CG11092	CORTO		CG10154	NC2ALPHA	MOB2	CG17293	BORR	CG9467	WDB	CG9008
ARP5	TAF7	BORR	REG	CG4692	DEAF1	E(R)	CG11164		CG13627	SPE	MYO95E	MYO95E	CG7786	ALC	CG10887	CG5548
AP	NUB	GSC	SUV4-20	CG17237	SC	LOK	ALPHA-SPEC		CG10694	CG5506	CUL-2	CG8219	RHEA	CDLC2	CG5792	CG14894
ALY	CG4854	SINA	SU(HW)	CG4769	MIT(1)15	HNF4	SEC63		EYG	CG15529	CG8219	C(3)G	CG7928	LARK	CG7054	CG6937
AC	LIN19	KU80	L(2)37CE	CG14869	MCPH1	CG18616	PVR		CDA5	CG5376	CG17293	CG7375	CAD	ALPHA-SPEC	TWDLE	NUP50
ABD-B	TOPI	MCM2	ARP87C	TCP-1ZETA	CG11583	NUMB	CG14482		GLYP	PLI	CG7375	CUL-2	REF(2)P	CG2017	CG30339	GP210
RAB11	CG8388	MAPMODULIN	EGG	U2AF38	TRA2	CG8219	CG14220		CG9975	RPL4	CG4673	LANB2	GEM	CAT	RPS3	CG5885
OSCP	CG3032	GT	STA	LAM	CG31111	CUL-4	PHGPX		EAF	RAD51D	ADA2B	GIT	FL(2)D	KRZ	2015-09-01	CG1461
ACON	AEF1	XPAC	CSN4	PAT1	RAN-LIKE	XBP1	DSX		CG9902	CG4407	GIT	CAS	RRP4	CG5783	REPT	CG9987
SPINDLY	SU(DX)	TRAL	YURI	ATPSYN-BETA	MLF	CG7879	CSN1A		FTZ-F1	CG15764	CAS	CG4673	E5	CG18005	ARP87C	NCM
RPN6	LACK	LK6	SUUR	FBL	CG3605	GEM	FS(1)K10		CNC	CG31036	LANB2	ADA2B	RPS10B	CG14317	CG1965	CG5823
P16-ARC	PASHA	ND75	DP1	HRB87F	GCN2	TAF10B	CG4936		XBP1	T-CP1	GRASP65	CG32581	RPL35A	DUTPASE	DMAP1	HPR1
L(2)37CE	USF	PTC	SIZ	CDC6	TUM	NAU	CG14711		PIT	NACP60E	NC2ALPHA	CG8974	DREP-1	CABP1	MLC-C	RTF1
HSP83	SIZ	CG18476	CG8858	CG9609	CG2685	LARK	ADF1		RPS16	TPNC41C	CG7386	NC2ALPHA	GHO	HOIP	CG3501	CG1635
HSP23	CG8858	CBL	SU(VAR)205	TWDLJ	JHI-1	EG	SLE		RPL27	CG9573	CG32581	GRASP65	CHIC	H	TGT	CG15099
FLN	SUUR	NIMB2	MUS210	CG32354	HLHMGAMMA	TRSN	ND75		RPL12	CG17508	CG8974	CG7386	PROS35	RLIP	CG7077	LIS-1
DGT4	DP1	PH-P	GADD45	LIS-1	SIDE	HIS1:CG33825	CABP1		NUP62	CPN	HSP68	SXC	RPL41	PROS35	CG3678	CG4968
ARP87C	CG16865	DPN	TAF12	MRPL23	MYS45A	CBL	VHA36		SLD5	NUP62	EIF4G	CG18271	HRB27C	MIRO	CG9542	CG3663
UGT	HIS2A:CG31618	DOC2	SMN	WAL	SIP1	TRN-SR	BRK		CG4769	PIF1A	SXC	CORP	MED8	NACP60E	CG8443	HYD
PEB	CG4291	CHM	PYGO	PRM	PHOL	MNT	RAB6		SYX18	XBP1	MRI	HSP68	CG6985	CG4325	DOM	CG8814
STY	BEAF-32	CG3225	SF2	HSP70AA	CG4061	CG6808	LANB2		USE1	CG13526	CG4835	CG2371	CNX99A	RPN1	CG14315	CG6287
PTC	JIGR1	L(2)NC136	B52	DAN	LA	MUS309	DIDUM		CUL-3	SKD	CG13458	EIF4G	CG9170	CG6576	ESC	CG8531
CG1599	LAF	IRBP	CENP-C	E(SPL)	GISH	KAP-ALPHA1	TM2		HK	CDC14	CORP	MRI	RAE1	CG14543	CKIIBETA	CG4896
SYX16	FER1	ATPALPHA	SLOU	HLHMDELTA	TFIIEALPHA	BJ1	PI3K92E		EXP6	CG15124	STAI	L(2)06225	CG6380	SIRT2	CG11656	TAPDELTA
APC2	DIM1	DGT4	MNT	NIMC1	INO80	ART4	RPS28B		CG10566	DEI	RPA2	RPA2	CG32425	STAM	HSP70BA	CG9914
SUCB	QKR58E-3	SKPA	OBP44A	GRASP65	L(3)82FD	LIN	NC73EF		CG1218	RPL12	L(2)06225	CG4835	CG12721	DFD	CG7430	CG11178
ATPSYN-B	CG3708	TEKTIN-C	HR46	RALA	GATAD	CG31917	ATL		ELFLESS	CG7987	CG2371	CG13084	AMPH	Z	CYP4AE1	CG17168
PEP	NONA	UBA2	BUN	AMPH	U2A	BAB1	WAL		REF(2)P	CG13319	CG18271	CG13458	HRB87F	CG1599	SYX6	MATS
LAMC	CKIIALPHA-I1	CG7028	FER1HCH	DAP160	FIB	BON	TAPDELTA		CG15634	CG13627	EIF3-S9	EIF3-S9	BETACOP	C901	CG3107	CG3226
CHB	CG34375	HSP60B	CG5017	VARI	CG1868	HDAC4	CRB		CG15771	CG7763	CG13084	STAI	C901	CG6923	PONT	CG31249
CG3756	CG2063	SRP54	DNAPOL-ALPHA50	TWDLD	CG30020	EVE	TEN-M		CG6208	14-3-3EPSILON	PROSBETA2R1	PROSBETA2R1	WUPA	CG4641	SLMB	SU(H)
CCT5	CG7288	CG10418	ARI-1	UP	ARM	RHI	CG6020		RPR	CG9467	SRP	CG32100	UCH	TUP	CG15422	EFF
SYX7	UNC-4	THOC7	DYN-P25	MUS209	CG6689	FKH	CG3214		CG12030	L(2)K01209	RPR	SRP	TANGO2	CYCH	CG9986	CYT-C-P
L(1)G0230	HER	CG6197	HSP23	COVA	USP	DISCO	CPB		CG7987	SRP72	CG6945	RPR	LIM1	CG1532	CG18619	CG6428
YP2	CG11188	HNF4	CG5028	NUF	MT2	CG3281	SAX		SPE	CG3847	CG32100	CG9951	XBP1	RPLP2	HSP60C	ARS2
L(2)06496	NUP107	CG14763	HD	TRA2	DGT1	CG10147	JAFRAC1		SCAMP	ELB	CG9951	CG30344	IR60A	EFTUM	CTBP	CG2540
KLC	SNF1A	L(3)MBT	RBP1	EF1ALPHA48D	SIN	MED9	KUK		CG32138	CG10566	CRN	FU	CG8232	WEK	TRF2	CG7601
DYN-P25	HD	CG11696	HBN	CHER	CCT1	TIP60	TOPI		CG3294	CG1635	C1GALTA	CG5674	CG10943	FEM-1	CYCB3	NOP56
CNN	DSF	APT	ALY	CG4835	CID	CTCF	CG31365		PNG	RPL27	CG8979	C1GALTA	CG17085	CG9640	IMPL2	GS2
CG32820	CG6610	AC	TFIIEBETA	CG7028	CG9344	FANCL	SU(HW)		BSH	CG7945	CG5674	CG6945	ALPH	PP1-87B	CG8117	NITFHIT
CG32819	GRH	LBL	CG8677	CG8036	MCM3	PP4-19C	TOMB		RPS29	TWDLL	EXO70	GAMMASNAP	MTACP1	ZPR1	TAN	MTERF3
CG3085	TOMB	PROD	L(2)06496	RL	QKR58E-3	TFIIA-L	RPT4		HEPH	CG7379	FU	MXC	CG15136	MFAP1	MTA1-LIKE	CG14995
CG17450	NKD	PARP	RPII33	DALAO	TFIIS	EMC	PXN		CYCD	CG3880	CG7763	JAFRAC2	CG18292	CG15482	VHA68-1	CG2918
CATHD	PDM2	TIP60	KIN17	MBD-LIKE	CG6789	DANR	CHD64		TWDLB	SCAMP	CG9572	SGF11	LBL	CG14818	CG10635	CG6455
SYX8	MTRM	MEI-S332	CNN	ATPSYN-GAMMA	CKIIBETA	SCM	MGE		CG15529	EXD	CYCB	EXO70	NUP62	LVA	CG5126	RHOGAP92B
SYX1A	SPEN	XBP1	SLBO	GRIM	CG3198	CSN1A	LANA		CG15646	L(1)G0020	JAFRAC2	CRN	CG8258	OTE	NOT	CG42542
YIP2	TAF12L	HSP68	YEMALPHA	YIP2	RSF1	SNA	CG7787		RB	EXP6	SGF11	CG8979	CUL-3	HSP68	PBPRP2	CG4278
SUN	KIN17	CG5190	CG15262	RPS7	YPS	CG17343	CG11876		CG11672	CUL-3	WDB	WDB	CG17331	GT	ANTDH	BCN92
CG14482	PARG	CG13298	CG5451	PEBIII	PONT	CG18004	EF1BETA		RM62	CG13871	GAMMASNAP	CG7763	JON65AIV	CG34350	CG13994	HMT-1
YP3	SEQ	CG2807	FS(1)K10	CG8290	CG4707	TRA	MAD		CG42565	CG5177	ODD	CG11242	STAM	CAS	MRPL1	FK506-BP1
LK6	HIS2B:CG33868	ALPHA-CATENIN-RELATED	U2AF38	HP1C	BL	HMGZ	P16-ARC		CG15764	YKT6	CG14718	CG9572	RPL18A	PROSBETA7	MCM6	CG8461
CKA	ADF1	HSP70BA	COVA	TUM	DAD	CHN	CG25C		CG13032	NC73EF	CG30344	CG1354	EFF	CG12708	JUPITER	PDI
SYX13	APC7	KNRL	DLC90F	TEKTIN-C	RL	PNUTS	MLC1		NNF1A	RPS27	CG18094	CYCB	CG10664	CG11286	PNUT	CG9248
CYP12D1-P	CF2	CG1965	CG2678	CG15676	REPT	CG11347	CG8036		CG17162	CG2116	TH	CG18094	RPL13A	ROP	TPI	CSN8
SYX5	DMRT11E	SNCF	GL	MED27	CG12942	CG11674	CG3281		LIM3	CG9099	BUB1	BUB1	PER	POLO	RLIP	CG32638
YP1	NUP58	NK7.1	QKR58E-1	SYX1A	DROSHA	PRD	CG9609		SO	CG3918	CG1354	ODD	CG10154	EFF	CYCA	CG9090
TFAM	CG5017	ETS97D	JIGR1	NPLP2	CG9300	SPX	CG4820		CG32473	SEC6	MXC	CG14718	RPS15AB	RPS18	SAF6	CG5009
SAK	CLP	PRP8	BEAF-32	ENO	CG13472	CAS	CG1894		MHCL	CG1218	CG11242	CG13005	CG13871	VHA100-2	SINAH	CG32732
HSP70AA	ALH	SCF	PASHA	ND75	TRF	PX	JIGR1		CG30115	VHA55	TPNC4	TH	YP3	EXO70	I-2	CG40042
GL	BS	NOT	TAF11	PROSALPHA7	IPK2	JING	CG34375		VARI	KERMIT	CG5645	ARC-P34	CG3308	CG13806	CG11138	ARF51F
DLC90F	RPII33	RIG	BON	BAF	CHB	RFX	DMT		VHA55	HSP22	CG34404	CG5028	CG17230	RASSF	BCD	SNAP24
DGT2	CT	BL	EXU	CG6873	MSI	ZFH2	VIS		RPL4	HK	HEPH	TPNC4	PHGPX	CDC14	ARU	CG8745
CG5792	CG6227	CG14641	RPLP0	LPR2	SOX102F	KIS	SKPA		RPS27	CG12256	CG13005	CG4282	CG34110	SC35	CG2199	TTM50
BETATUB56D	CROL	CG8939	M4	SEV	BIGMAX	REF(2)P	CG10654		GOS28	CG9014	CG4282	CG5645	YKI	SH3PX1	SELD	MI-2
HEL25E	SAGE	L(1)10BB	FTZ	BABO	EDL	CG4887	CG4730		RPS17	LIM1	CG5924	CG5924	SRP68	YELLOW-G	ART4	CG1885
2015-09-01	MRTF	USP7	TOPI	SNS	ABD-B	CG3508	SOP2		TFIIA-L	RPLP0	CG6439	HEPH	CG32264	TANGO2	CG7288	GMD
EF2B	CG9876	CG6015	D	PAR-6	CAV	DNAPOL-ALPHA50	ARC-P20		GRK	RPS29	CG13397	NUF	SMO	CSK	CG8578	CG6907
EFTUM	SIDE	RUMP	RRP46	PAK	XNP	ARI-1	ACT57B		BX42	CG3689	ARC-P34	CG13397	RPT4	CG12645	CG18317	FKBP59
ATPSYN-BETA	HLHMGAMMA	MLH1	VIR	WNT5	SOX21A	D19B	ARC-P34		NOP5	LARK	CG4998	CG12203	LIMK1	MST84DA	DPA	SAS-6
SNAP25	LBR	GEMININ	PEBIII	TUB	TSU	CG9609	ARP14D		CG15356	CG4673	CG12203	CG6439	CG17018	SRP68	CACTIN	CHMP2B
NPLP2	CG1646	ESC	DSP1	FUR2	GKT	NUB	FJ		TFAM	C901	NUF	PPT1	L(2)K01209	SCP2	HSC70-1	CG8892
BLW	A3-3	CG8219	CG4854	EGR	RPB11	CENP-C	INAD		CG13319	CABP1	CG5028	CG34404	RGL	MED11	CG3815	PDP
CG1516	CG13123	CG15220	HSP26	CG5525	CHRO	SLOU	ARPC3A		CG10395	AND	CG11656	CG4998	CG17162	CG13871	LSM3	CG7564
FER2LCH	CG1675	SFMBT	CG15073	CG15073	APC2	MUS205	CG31999		SNAP25	SU(VAR)205	UGT	CG10576	NUP133	BIN1	KP78B	SNAMA
L(2)06225	PIM	CG14220	SLU7	CG7048	CG6610	HLH3B	HSP27		NACP60E	CG30115	CG10576	UGT	TWDLL	RPS13	CG32549	MED22
CG4769	CAUP	E(Z)	EIF-2BETA	OSCP	GP210	HR39	RPL22		PCS	CG14204	CG9121	CG11656	CG15482	CG9588	CG7971	GRK
CG3321	SOB	SU(Z)12	CG3032	ABD-B	SLE	ROX8	ARF51F		CG1516	CG4325	PIF1A	CG9121	CSN1A	CG8414	SMN	ERGIC53
CG2789	MTOR	PCL	CG8388	TCP-1ETA	CG5222	SOX21B	HSP26		CG32354	RPS10B	PPT1	PIF1A	CG5376	PAST1	L(2)37CB	SPIN
CG10664	PSF1	CORA	AEF1	CG10664	CG6841	TIS11	CG13887		LARK	CG15080	MRG15	CG6686	CG12081	RFC3	PLU	DP1
TSR	SET	CG1620	DOC3	MAP205	MLE	YURI	BOCA		DM	SNAP25	RPL11	MBT	RBSN-5	CINDR	BSF	MED14
TEKTIN-A	XNP	TRSN	LAF	SUN	FER3	CG34340	AWD		HSP22	CCS	RPL13	MRG15	CG3847	REG	DREF	NACALPHA
SAS-6	CAV	CG6808	FER1	FER2LCH	SPEL1	CG4820	BETACOP		CG2065	CG7146	CBS	RPL11	CG9527	SYX1A	L(2)37CC	SET
MYO95E	CG2652	CP309	TUM	ND23	CG7339	PC	RPLP1		SKD	CG10654	NEJ	RPL13	TREH	CG7371	HSC70-2	CG6412
MTS	CG5451	ASP	L(2)03709	CG5924	SPT6	CG1792	CG32819		CG7763	SIP2	CG6686	CG15646	CG13045	CG42299	SCPR-B	CG7650
MHCL	EIF4AIII	PNUTS	CG7357	CYT-C-P	DIS3	SU(S)	CG32820		CG4325	CLIC	MBT	CG3308	LK6	CG8929	MSL-3	RAD9
GAPDH2	RRP46	CG11347	TIF-IA	GOT1	MTR3	HR46	CG3085		TWDLL	CG7196	UFD1-LIKE	CBS	CG5591	WEE	CG8478	LANB2
DGT5	CG3605	CG9667	E(SPL)	HSP60C	RRP6	SFMBT	KEK1		CG10209	SO	MMD	NEJ	CG17801	AATS-GLUPRO	CG14641	TRS23
DGT3	AP-1SIGMA	NC2ALPHA	HLHMDELTA	CG18317	CSL4	CBP20	GRP		DFD	MHCL	SC35	SAX	WISP	CG14089	E2F2	ARD1
CG8142	CHM	DPIT47	PDSW	CG7430	RRP42	CG2678	SISA		DEI	RUMP	CG17829	BETAGGT-II	DRK	HK	CG4575	CG10420
AATS-ASP	RPII18	DHD	MSK	YP3	CRY	JUMU	CG11696		CG14204	CG13084	RPL17	SYND	CR18854	CG31482	FS(2)KET	HK
SSRBETA	DNAPOL-ALPHA180	HIS4R	OBP99C	GP93	STG	DHD	DANR		CG5376	USE1	CG3308	SC35	AMA	RPS14A	TAF6	MTSSB
TRXR-1	MEI-9	CG17802	SU(VAR)3-7	GRK	AAC11	FD64A	CG17343		RUMP	RPN3	CG15646	CG17829	SAP47	RAB26	ECR	CG2017
2015-09-02	CAD	HIS2B:CG33868	JIM	CG10630	VIS	CG3735	CAS		CCS	RPS14A	SYND	UFD1-LIKE	CG12811	KDELR	VHA100-2	CYCB
ZFH2	CG6789	CG4282	CAM	SCRA	MPK2	SD	CENP-C		ELB	L(2)37CC	CG12985	MMD	CG4730	CG4692	CABP1	CG16790
YPS	MAGO	KR	CG7834	ATPSYN-B	CG31368	SU(VAR)3-7	DHD		CG2678	MST84DA	CG13806	SSP	CORT	CG31550	CI	MUS81
YEMALPHA	CKA	ACT87E	DSF	SPHEROIDE	MAPMODULIN	NUP133	BEAF-32		ARM	TFAM	HN	RPL17	MIRO	CG7668	CG17377	RTET
XNP	SU(HW)	COPROX	SIR2	GDH	EIP63F-1	THOC6	CG3708		VM26AB	SLD5	SSP	CG13806	CG14317	MHCL	CP190	CG31324
VVL	CG2931	TRR	KLC	SCU	CG6254	THOC5	CG4707		CG15308	CG6208	BETAGGT-II	HN	BUBR1	CG8993	CG10657	NUP214
VIS	CG14711	DNAPOL-ALPHA73	CG34172	CG34172	CYCT	SMC1	CG12942		ELONGIN-C	CG15308	SAX	CG12985	CG7033	CG4820	SAN	CG9581
UNC-4	DGT1	CG10214	CG9090	NOT	RRP46	HPR1	PI3K21B		SPN-F	GDI	RPS5B	GIP	NUB	YKI	CG3434	HPO
ULP1	BL	CG11695	CKA	L(3)MBT	CDC27	THO2	EF1ALPHA48D		GDH	TRSN	TOP2	RPS5B	JRA	CG10147	HYD	CG10914
UBCD6	BUN	ND23	BI	NXF2	PEB	HLHM5	RPL23A		TPNC41C	ROX8	BM-40-SPARC	TOP2	SYX1A	NUDE	AATS-HIS	CG7878
TWI	CG32756	CG17293	USF	PVR	SNF	CG32703	ASL		LIM1	ART8	GIP	SLD5	CG32138	CG17230	SLBP	PP4-19C
TSU	CG12728	NUP133	MRGBP	SUCB	PPA	TOPI	TRP		CG5359	FL(2)D	SLD5	CG34380	DNASEII	GLYP	SCPR-C	SELD
TSH	SPF45	THOC6	SOB	ARGK	CG3927	TWI	JAGN		CG3847	CG8888	SAV	BM-40-SPARC	CHI	CG13067	PRP38	TFB1
TRA	RGA	THOC5	CG6370	RPN11	CG17118	CG7045	VHA100-2		DRONGO	BOCKSBEUTEL	CG13840	CG1894	CG8997	MED7	CG32313	CG11266
TOPI	INO80	SMC1	INV	CG8142	BRF	NUP107	PROS45		RAB11	SYX18	CG13625	CG13625	CG10510	TAF12	CG3313	EXP6
TOP2	OC	HPR1	HSP60	USP	SEC13	ALY	CG12404		CG2116	SPN-F	CG7920	SAV	CG13220	CG17162	CORP	SINA
TOMB	ELAV	THO2	PVR	ARC-P34	PNT	COMR	DOS		PIF1A	BX42	CPR72EA	CG7920	ART1	7B2	PSQ	FATP
TIS11	NIPP1	ORC6	NUP58	ARP14D	CG31953	RBP9	CG32354		C901	RPS13	CG34380	CG13840	MAM	CG15861	SBR	CG10495
TIF-IA	GCL	ORC1	PER	TRXR-1	CG7172	TFIIEBETA	EB1		CG7945	ATG4	CG1894	RLIP	CG1307	CG13311	DAH	RHP
THOC6	FLFL	ORC2	CDC45L	CG8993	CRC	DPIT47	CG6370		CG6608	CAM	RANGAP	RANGAP	CG5445	CG34159	N-SYB	BX42
THOC5	CG40196	FANCL	DIM1	CG8193	RAB11	CG31365	ARM		CG5506	RPS28B	RLIP	CPR72EA	CG32100	CG13731	CG13298	HSC70-3
THO2	CG5728	JRA	RPS28B	PPN	PDI	CG7357	CADN		TRSN	TSF1	DFD	SYX1A	WWOX	CG10664	DSOR1	CG7922
TFIIFALPHA	CG32164	NUFIP	ACTR13E	OBP47B	CG3756	YEMALPHA	SRPRBETA		CG15124	CG15634	SYX1A	SIRT4	ASF1	CG10979	CG11459	CM
TFIIEALPHA	GSB-N	ECO	L(1)G0334	CG31619	SOD	MAM	SA		CG11635	CCT1	DNAJ-1	CG11842	CG17829	LIN19	CG3033	CG7382
TFIIA-S-2	MR	LARK	DMT	CG9331	CG9027	LIG3	CG8319		CG13871	OBP56D	BRK	DFD	CG7048	L(2)K01209	CG1942	SRP19
TFIIA-S	CCT1	SPX	CG31365	CG9975	CCS	C(3)G	SNCF		BSG25D	SU(H)	VHA26	BRK	PZG	CG3078	CYP4G15	CG33096
TFB1	MYS45A	TFIIA-L	CG11107	CG17826	L(2)37CG	LIN19	CG7045		CG13996	MBD-R2	SIRT4	DNAJ-1	CSW	HSP22	NWK	CG11148
TAF7	CG4575	DISCO	CG4980	CG2918	CG16817	SMN	ORD		SLAM	CG14667	MAD	MAD	AATS-GLUPRO	PARP	CG7192	CG6607
TAF12L	IPK2	EG	AOP	26-29-P	UGT	CG32105	GDI		ACTR13E	SESB	DGT6	VHA26	CG8924	CG13843	CG5646	MED4
SWM	CG4061	CG4400	RPS27	CG6543	DL	INV	CG33303		RPS13	LID	CG11842	CG4680	SKL	RAC1	2015-09-05	DROJ2
SUUR	CG30020	CG11674	RPS20	YP2	WEK	TWS	TEKTIN-A		14-3-3EPSILON	CG32354	HPO	DGT6	FD85E	MST84DC	GSTD10	AL
SU(W[A])	GISH	LIN	EF1ALPHA48D	EIF2B-DELTA	CG10214	SLBO	GOS28		STC	CG31679	AKT1	OBST-B	RAB1	CG9170	CG7639	CCT1
SU(VAR)2-10	PYGO	DANR	RPS17	EF1BETA	P53	RIG	BAI		CPA	CG9784	RPL10AB	HPO	SYND	CG9586	DGP-1	ASH2
SU(HW)	CG31368	SNA	RPL22	OHO23B	MOE	DSP1	CG7386		CG3689	PGAM5	OBST-B	CG4896	SH3PX1	DNAPOL-ALPHA73	CG6013	LDLCP
SU(F)	POXN	ASL	RPL12	SYX7	N	SU(VAR)2-10	EPSILONCOP		CG7264	COX2	CG4680	EIP55E	HP1E	CG11984	CG9799	SU(Z)12
SSL1	CG3198	NOPP140	RPS16	REGUCALCIN	NEUR	DNAPOL-ALPHA60	ARF79F		SGF29	CPA	CG4896	AKT1	CG15764	RAB2	CG12320	CG7787
SRP	RSF1	CG4730	RPL23A	BUB3	MOB2	HIS4:CG31611	IAL		MED19	CSK	DSX	CG6726	GUG	POMP	CG5198	RBSN-5
SPF45	KLAR	MUS205	JAFRAC1	MIP130	KEY	NOPP140	MYS		CG17599	CG2678	CG7945	RPL10AB	IPK2	RPLP0	RHP	CG10671
SPEN	CG7046	CG3436	RPS14A	CG2789	TRN	CG16865	HSP68		T-CP1	LIM3	EIP55E	NC	BOCKSBEUTEL	TACC	DPPIII	CG3309
SPEL1	SSL1	PAT1	RPL7A	CG6370	ATPALPHA	CG6506	PRX2540-2		KU80	GOS28	HSP22	HSP22	CG1418	RPL24	CG32536	CG11151
SOX21B	DBR	HLH3B	CG11188	CCT5	RIN	TFB1	CG17801		MBD-R2	SGF29	CG6726	ZFH1	CG10164	BETAGGT-II	CG5567	CG17765
SOX21A	CID	CG10147	PEB	SSRBETA	RPLP0	SF2	CG5028		CG15067	CDC37	ZFH1	CG11322	CG14715	CG9902	CG10912	CG15440
SOX102F	CG1868	JUMU	CG7288	CNX99A	RPS3	U2AF50	LAC		CG8888	CG10209	CG32819	CG7945	MED17	CG15525	CG30281	CG8507
SOB	B-H1	PNN	HSP27	MET75CA	NEDD4	EXU	CG8993		LID	CG11635	CG32820	DSX	CG1746	IX	CG5577	CDK8
SNF1A	CG6689	CG10274	CAD	MET75CB	HSC70-4	SUV4-20	REGUCALCIN		ATG4	CG9418	CG17450	CG14119	PHO	CG15634	L(2)37CE	CG13920
SNF	GCN2	SURF6	CKIIALPHA-I1	L(1)G0230	JUPITER	CG15262	DGT6		BOCKSBEUTEL	PZG	NC	CG32819	CG8939	MSP-300	CG9723	MED17
SNA	JHI-1	CAS	NONA	OX	EF1GAMMA	CG4854	NINAE		CDC14	GRO	CG11322	CG32820	RPL21	CSN1A	LWR	CG9306
SMC1	CG2685	CG17446	CG16865	MRGBP	EIF-4A	NUP44A	DGT5		GCM2	GCM2	CG14119	CG17450	SALA	CG14739	TRAF-LIKE	CG5886
SLOU	CONA	SVP	CDC6	CIB	CYP1	CG3032	UCH		CSN1A	CG2926	GEM	SO	HSP68	SISA	DL	RAD1
SLE	OLI	RIB	CBS	GLT	KARYBETA3	CG8388	ENO		CG17508	NNF1A	HSP70BC	CG12096	PROSALPHA1	RPL11	CG12012	LANA
SIZ	AUB	LOLAL	SEC61ALPHA	L(2)37CC	14-3-3ZETA	AEF1	L(1)G0334		ART8	CSN1A	HSP70BB	NNF1A	SPHEROIDE	HCF	CG7903	BAP55
SIDE	YPS	STAT92E	SET	NINAE	14-3-3EPSILON	FS(1)K10	BORR		CG9467	CG13806	TAF5	GEM	CCT1	CG3308	SIN3A	MED24
SET	RAN-LIKE	TLK	BTZ	OST48	CUP	CG1894	ACT87E		GRAF	SPN-B	SO	CG6040	DMN	CG16884	DNK	ART4
SEQ	SC	SU(S)	SLP1	RPS28B	CRN	GADD45	CG7834		CG42709	CG10641	CG6040	PH4ALPHAEFB	LIN19	SU(H)	DIM1	RS1
SEC13	U2A	CG17838	CG32819	CG3902	SCRA	SUUR	CG14667		ARC1	HMGD	PH4ALPHAEFB	TAF5	DUTPASE	CG6891	CG17777	PYD3
SCAR	L(3)82FD	COMR	CG32820	SOP2	GNF1	DP1	HP1E		CG31036	KU80	PGAM5	LIP3	ESN	CG8841	E(SPL)	CG5343
SC	GATAD	POLO	CG17450	ARC-P20	CYCB	SIZ	CG1792		CG8414	FEM-1	RPL9	CG10219	P130CAS	CG4877	MCM5	HTRA2
SBB	EDL	CG8159	STY	SYX8	CP190	CG8858	CG7357		NC73EF	LK6	NNF1A	HSP70BC	ENOK	TRIM9	GKT	CG30497
SAGE	DAD	CG17343	MRPS18A	HUS1-LIKE	MAP60	RBP1	LAF		CG5177	GS1	CG16812	HSP70BB	DLL	IGL	CG6066	CG9253
RSF1	TIF-IA	DEK	CG2063	RAD1	CDC2	RIB	HER		CG33523	TRAF6	LIP3	CG16812	MUN	TEQUILA	TM1	ALDH
RPII18	SOX102F	TRN	CG34375	SYX13	NUP358	VIR	PIM		CG9205	CG12645	SLGA	PGAM5	CG6808	CG42268	RAB11	CG6951
RPB11	AOS1	NEU2	MCM3	SYX5	WEE	TOP1	CG32335		CG10494	MIRO	DX	RPL9	CG2116	PROS54	CG5924	CG1749
RGA	MYB	CG16941	OST48	ATL	PEN	TAF12	CG10420		JBUG	CG4730	CG12096	CG16972	H	CG3880	CG3995	MED8
RFX	CG11820	CG10754	CDK9	CG25C	RACK1	SU(DX)	DGT2		ROX8	DRONGO	VM26AB	SLGA	CCT2	CG10425	CG32685	BLOS2
RAN-LIKE	CG6049	HIRA	KEN	SEC61ALPHA	RPA-70	QKR58E-1	MRPL30		CG4730	ARM	TTK	VM26AB	MESK2	NUB	SRP54	CG42388
RAD9	FIB	MLC-C	RPIII128	T-CP1	NUP153	LACK	CIB		CG9238	ARC1	ZORMIN	AOS1	PROS25	CG2709	CG1115	CG4407
PYGO	CG4707	AMPH	HRB87F	ANA2	MAD2	HIS2A:CG31618	CNX99A		CG10654	WEK	AOS1	CG8209	GINT3	CG11148	CG12918	CG7974
PX	DEAF1	GEM	HIS2A:CG31618	CTP	PAN	SLU7	MUS209		MSB1L	MED19	CG13114	TTK	ZPR1	SYX7	CG5808	CG4537
PSF1	TFIIA-S-2	FU2	SYX6	KDELR	NUDE	SEQ	FKBP13		DMN	FTZ-F1	LMPT	DX	NACP60E	CG18764	VPS28	CG1578
PRP18	TFIIA-S	COMM	PORIN	ACT87E	ALD	CG4901	CG10267		DRK	TFIIA-L	CG10219	CSN3	HP1B	MSB1L	CG3081	CG17904
PPA	HEL25E	NIMC1	RAD50	VHA26	PMS2	USF	CG5885		GSC	JBUG	CG8209	CG17237	CG7911	MRPS30	TAF1	MRPL1
POXN	PHOL	CG5033	HP1C	ARF79F	POLO	NUP58	O-FUT2		GNF1	CG6905	CG16972	BIC	CG14864	CG16721	CDK5	NOP5
PNT	CDK9	5-HT2	LIS-1	CG13887	AUB	TAF2	CG12736		RPS14A	L(1)G0230	CSN3	ZORMIN	URO	CG17599	MCM7	CG14543
PIM	CG31111	CG4820	EY	CG33303	LAM	TAF7	SPD-2		L(2)37CC	CG7357	BIC	GRK	CG13900	HTH	FLO	AKT1
PHOL	RPIII128	AATS-ASP	DA	OBP56D	LK6	YL-1	INAC		RPS10B	GSC	CYCJ	LMPT	NINAE	CG18476	CG1635	CG5261
PDM2	ORD	BOSS	PSF1	INAD	KLAR	SP1	RPL5		MIRO	GNF1	CG17237	CG31918	SBR	CG4282	AGO1	CG3995
PARG	CG8117	TOLL-7	MXC	FLN	FZY	CG11188	SHG		CG4119	GOT1	CG31918	CG13114	PROS28.1	CG12362	GUS	SAS-4
PABP2	GP210	SEQ	AP-1SIGMA	TRC	PROS45	CHM	GBETA76C		CABP1	RPR	CAF1-180	CAF1-180	SIP3	DIP3	CG5708	LIN19
ORD	TRX	CG14235	PFK	NHP2	AND	B52	HSP70AA		NSF2	CG6163	CG13405	FL(2)D	MLC1	PTIP	CENG1A	CG11444
OLI	CG11583	MCM5	LAMC	TSF1	GL	TAF12L	CG9797		NC2BETA	CG8079	FL(2)D	CG9172	VAP-33-1	MBT	CG9922	CG1890
NUP98	TRF	CG3708	NERFIN-1	VKG	LAMC	L(3)MBT	CG5973		CCT1	CG1371	GRK	STA	CG3630	SURF4	INAD	RPL34B
NUP58	CG13472	DGT2	DGT6	PXN	TRX	CG4936	USE1		CG15440	CG1962	HSP70AB	CG14814	CG8851	SP2637	BAP170	14-3-3EPSILON
NUP107	CG5222	CG7879	PYK	LANB2	PEP	CG8677	COS		CG8079	CG8414	CG10154	CYCJ	PI3K68D	CG5390	RAB35	DCP1
NUB	SOX21A	SW	CONA	CG6199	RPT4	POXM	MRPL23		RPN3	CG17599	CG9172	CG13405	CG13084	CG7379	CG4680	CG31278
NONA	LA	ROBL37BC	MER	CABP1	PROS29	SURF6	ACT88F		PGAM5	ELONGIN-C	CG7357	DSX-C73A	DCP1	HOMER	CG13472	TAF10B
NKD	AAC11	RANBP9	TUDOR-SN	VHA36	CKA	JIM	SAS		SNRNP-U1-70K	CG9902	SINA	CMET	ESC	BOCKSBEUTEL	CG2014	CG3165
NIPP1	MLE	CG30122	NKD	VHA13	PAV	CG3509	ADH		CG7231	GEMININ	STA	CG7357	PLI	CG32810	CG16815	MWH
MYS45A	BIGMAX	CTCF	DGT4	OBP44A	PROS35	SIR2	BETATUB60D		PLE	CG10510	CMET	CPR65EA	CG7995	ERCC1	CG3565	ABI
MYB	EIP63F-1	TRX	CG3226	CYP12D1-P	MARS	KEN	CG10147		CG14667	PIT	CG31122	CG31122	CG6197	RPL38	ARC42	SDHA
MTRM	SLE	LAMC	CG5924	SURF4	HEL25E	BTD	CG32756		SGF11	SRP68	CG14814	CG10154	ERR	CG31626	CG11486	E(Y)2B
MTOR	MPK2	SU(VAR)2-10	ELONGIN-B	RAB6	CORTO	CG15073	MRPL18		FL(2)D	NSF2	DSX-C73A	HSP70AB	DAH	FU2	CG6340	CG15011
MSH6	MARS	DNAPOL-ALPHA60	MEI-9	GAMMATUB23C	WASP	FTZ	TRXR-2		GEMININ	CG32809	CG13287	CG33129	VPS25	MLH1	CG7148	TRF4-2
MRTF	CG6841	CG1894	COLT	BETACOP	AWD	CG5451	YIP2		CG7928	DRK	CPR65EA	CG11771	DMAP1	ARR1	CG3508	ZW
MR	SPEL1	CG2021	ARP5	PRX2540-2	CHD64	BUN	ERP60		CG13084	DGT2	CG30122	SINA	GP93	NDC80	CPR72EA	CG3321
MPK2	FER3	CSN5	WDN	GL	HSP83	PASHA	YP1		RPLP0	MAP60	UBCD4	CG12004	AKAP200	TWDLW	NITO	CG7379
MLF	CG31953	HIW	CG6049	MSL-2	UCH	CG11107	PEB		CG4673	NURF-38	CG9117	CG1986	CG2540	RPL9	CG32698	CG7264
MLE	VIS	AL	BAF	TRP	HOP	TRR	CHOP24		CG18292	VARI	CG11771	CG33487	CG2224	LIM3	CG15631	ALIEN
MIT(1)15	MIT(1)15	MIO	DISCO-R	VHAAC39	TM2	DISCO-R	GALPHA49B		CG9418	RPL17	CG12004	CG9672	CAS	LANB1	ISWI	CG7536
MEI-9	MCPH1	SD	L(2)37CC	ALPHACOP	ACT57B	LAF	CG17802		CG2926	CG15440	TINC	CG30122	GRAF	HMGS	CG7375	CG12034
MCPH1	MLF	CG31917	BAP	EFTUM	PROS28.1	FER1	EF2B		CLIC	CG7056	MOD	CG9117	MES2	CAD	PUF68	CG10566
MATS	TFIIEALPHA	HLHM5	CG12203	HSC70-1	EEF1DELTA	TFIIB	HSP70BA		PCAF	CG32100	CG33129	CG13287	CG2107	CG17855	CG14036	PRP8
LIN19	TFIIS	CG2712	IDGF4	PARK	CPB	DSF	RHO-4		CG14506	CG17107	CG33487	UBCD4	ATG1	CG4286	CG10418	PPT1
LBR	DROSHA	RHI	CG8117	CG8004	CG8036	FU2	YP3		GOT1	CG33275	CG9672	CG16719	EXO84	CG10209	CG6455	CG31917
LAF	CG9300	26-29-P	ORD	CG9393	SPINDLY	CKIIALPHA-I1	D19A		CG17494	NOP5	ENDOG	SCED	CG13604	GP210	CG5966	CG10750
LACK	CG12942	NEK2	GRH	MIRO	DLC90F	NONA	YP2		CG1962	SKL	CG1986	MOD	TFAM	CG6933	CG7611	BOCA
L(3)82FD	CG3927	CG9609	OC	CG1962	MLC2	PH-P	GLT		GDI	SLAM	RPL19	KRZ	EEF1DELTA	NCD	TRAP1	CG12134
KIS	RPB11	MAM	CG9344	CMET	MLC1	DOC3	VKG		PEBIII	HIRA	CG16719	CG14322	VIR	CREBB-17A	CYCB	CG2604
KIN17	AWD	FBL	RPII18	CG5973	UP	HD	CG18624		GS1	NF-YC	CACTIN	CG7188	CG7611	ERP60	VKG	ECA
JUMU	STG	MAGO	CYT-B5-R	KATANIN-60	MUS209	JIGR1	BETATUB85D		MYO95E	CG41099	SCED	ALDH	CG8191	CG14011	MSK	CG10590
JING	CHD64	SU(HW)	SURF4	CG3501	EB1	BEAF-32	CG6873		CG9784	CCP84AA	CG14322	TINC	MATS	CG15098	NC	CG11982
JIM	TSU	CG1792	CAUP	CLIP-190	HSP26	TIM	CG17237		DGT2	CCP84AB	CG5323	ENDOG	CG15479	EIF3-S9	CG6300	CG13993
JIGR1	CRY	KAP-ALPHA1	PIM	CATHD	PRM	MIO	CG32698		OBP56D	FMR1	KRZ	RPL19	CG4641	PROS29	CG11659	SGT
JHI-1	SEC13	CG6654	CG33303	ERP60	CG5792	PFK	OBST-B		RPS15AB	KP78B	COVA	CG5323	SEMA-2A	CG1041	CG10630	CG8026
INO80	PROS	NUP44A	HER	PGRP-LC	PROSALPHA7	CG2063	HSP23		TSF1	DMN	CG12256	CACTIN	CG7188	NRT	PSA	CG7488
HPR1	UCH	HIS2AV	UNC-4	PGRP-LE	BETATUB56D	CG34375	CG12728		WEK	LIN19	LACE	CG10103	CORP	MES2	CG12207	CG32147
HMGZ	PPA	DGT3	P38B	SPT-I	WUPA	NOA36	MTRM		CG10510	EFF	C901	CG15572	CG9629	ECO	CG7206	CG5955
HLHMGAMMA	HOP	DGT5	SAX	EIF3-S8	HSP23	MXC	CONA		MST84DA	CG14818	FU2	MAM	CG18619	MAP205	CG6432	CG10623
HIS2B:CG33868	TM2	CG34340	TAP	INT6	PP2A-29B	M4	FLN		VIR-1	DISCO	CG10103	LACE	FMR1	RPL13A	FMO-1	CG9951
HIS2A:CG31618	PP2A-29B	FKH	CG10478	PROS	CG17237	APC7	PRM		EY	EIF3-S9	CG9238	C901	SYX7	CCN	CYP6D4	CG3008
HER	TER94	PIT	ENO	CG3731	HSP27	CG8229	P24-2		CG8219	CG7264	CG7188	CG12256	CG30122	TANGO10	ICE	CG10425
HDAC3	CG6254	SUV4-20	CG1675	TAPDELTA	FLN	DMT	UP		BDG	SGF11	CG18081	COVA	RPN1	ACT87E	CPR64AD	CG8386
HD	CG8036	MSL-1	CG8229	LCP2	CNN	AOP	ANA2		TRF4-1	CG4119	CG15572	CG7601	CG11911	PEZ	MER	CG4942
GSB-N	MLC1	MSL-2	RPLP1	GALPHA49B	RPN11	D	VHAAC39		LIN19	SSB-C31A	MAM	FU2	UBI-P63E	PAN	CG7407	CG11534
GRH	MLC2	SUUR	GPO-1	TRXR-2	DIDUM	MAGO	VHAM9.7-2		NURF-38	SNRNP-U1-70K	ACT87E	CG7845	CG18764	HLH54F	DRL	MBO
GP210	CPB	DP1	ELONGIN-C	YP1	ACT88F	SU(HW)	MLC2		CG4849	NUP50	CG11349	CG9238	CG14506	E5	CKIIALPHA	CG11777
GISH	SNF	SIZ	FLFL	CG14815	ACT79B	BAF	ASRIJ		CG32344	HLHM7	ALDH	CG18081	SUG	CPR97EB	RPN12	CG8079
GCN2	WUPA	CG8858	CG40196	STIM	CAM	U2AF38	DGT3		L(1)G0230	CG5674	CG9576	SAM-S	CG6904	CG3800	LIN19	SH3PX1
GCL	GL	PYGO	CG32164	CAT	ALPHATUB84B	CG12728	ACT79B		HIRA	CG9238	CG7845	DPR17	CG7173	CG15011	VHASFD	CG6439
GATAD	EEF1DELTA	NXF2	GCL	PHM	CPA	SPF45	FAN		SRP68	CG18764	NUP133	CG9576	SNAP	LACE	FRY	CHOP24
FLFL	PNT	ACF1	NIPP1	TWDLB	YP2	CG32756	DGT4		CG7277	WISP	CG9083	NUP133	ALT	CATHD	PH4ALPHAEFB	RANBP3
FIB	ADH	2015-09-02	CG5728	TWDLL	GAPDH2	WDN	IDGF4		SSB-C31A	CG14317	CG12768	ACT87E	LAM	VPS4	PPS	CG6878
FER3	EB1	CG5017	CID	TWDLC	RPN6	SLP1	CG10822		ATG5	MYO95E	DPR17	CG11349	CG18271	CHN	CPR49AC	HOW
FER1	MUS209	L(1)G0020	IPK2	SRY-ALPHA	SAK	HRB87F	ROBL62A		VPS20	CYP6A13	SAM-S	CG14410	CG15576	CG11857	CG8021	DUP
ELAV	UP	BUN	CG8290	RPLP1	ARC-P34	PSF1	WUPA		EIF3-S9	JON99CII	SKD	S6K	ZF30C	HSP67BA	SHC	BLOS1
EIP63F-1	CG4169	CG3508	HSP70AA	LSP2	ARP14D	KIN17	SCU		ARF51F	E(R)	CG14410	SKD	CG31802	SEC6	BL	CG5447
EIF4AIII	L(1)G0156	MOF	EIP63F-1	CG11750	ARPC3A	CG7288	PTC		CG5447	CG13731	CG1999	CG1999	CG10395	CG8924	CG8979	SYND
DSF	HSP83	JIL-1	CG14711	MED31	CBS	NERFIN-1	SCB		HP1B	CG17494	NDG	NDG	RPL19	CG15423	CG6683	CG13893
DROSHA	PRM	2015-09-05	CNX99A	MED24	SOP2	DMRT11E	NEU2		SESB	CG17086	CG7601	CG9083	SNRNP-U1-70K	CG4570	PP1-13C	CHRAC-14
DP1	CCTGAMMA	PNUT	SRY-BETA	MED25	ARC-P20	CF2	L(2)08717		COX2	CG7231	S6K	CG12768	CG4407	LAM	MOF	NF-YA
DNAPOL-ALPHA60	CG2852	YURI	CG2685	KTO	KLC	AC	HSP60C		RPS28B	ATG1	RPS8	CG10184	RALA	HRB27C	OPA	CG4061
DNAPOL-ALPHA50	RPS27A	GADD45	JHI-1	MSH6	STA	RPII33	WEK		CYP6A13	SSDP	CG10184	RPS8	CG14634	LIMK1	CG10263	LETM1
DNAPOL-ALPHA180	PROS28.1	B52	INO80	CG3875	CG32819	MIP130	LSP2		ATG1	CG42709	CG17377	SLBO	JAFRAC1	PROSALPHA7	E(Y)1	CG33713
DMRT11E	TCP-1ZETA	CG32344	CIB	NUP98	CG32820	ALH	OHO23B		CSK	CG11750	CG8301	CG11581	PTP4E	CG8569	CG4813	REP
DIM1	CYCT	SPT5	SSL1	CG32703	CG17450	CLP	RAB7		MMD	CLP	RPS7	RAS64B	CG10559	MED16	CG7492	CG8545
DHD	CG7339	HRB98DE	CG7046	TFB1	GDI	CG4291	PEBIII		CG13806	CG11672	CG11581	CG17377	CG6453	CG15370	CG32638	CG15047
DGT1	GAMMATUB23C	NOP5	NUP75	CG4901	FAS2	SNF1A	TUB		HMGD	CG7277	CG11984	UBQN	CYCH	CYP9F2	CG31918	SGF29
DEAF1	SPINDLY	MARS	DGT2	TRA	MHCL	CAD	GYC-89DB		SSDP	CG15067	ROLS	CG8301	TWDLW	MBD-R2	SGG	CG1458
DBR	CG8258	CG32343	ROBL	HMGZ	TEKTIN-A	GRH	CG31802		PZG	JON99CIII	CG17912	CG8939	PROS26.4	DRK	CG12325	AMPH
DAD	ACT79B	LSD-2	TSR	TAF7	DMN	BS	RST		CG31679	PCAF	UBQN	RPS7	PRD	CG13630	CG1671	ARP8
CYCT	NEDD4	RHEA	RPL5	DGT1	MTS	MRTF	WNTD		CG14317	AP-50	SLBO	CG11811	CG32809	SLAM	CG8064	CG4858
CSTF-64	BRF	POD1	TAPDELTA	CG15011	ARP11	MTOR	OBP44A		CG12645	HP1B	CG11811	CG6175	ATG8A	MST89B	CG3687	CG10341
CSTF-50	PORIN	KHC-73	MT2	NUB	LIS-1	MSK	GAPDH2		DISCO	HOIP	P47	CG11984	BUR	CG34449	NIMC1	WDR79
CRY	PROSALPHA7	LIG3	QKR58E-3	CG3173	HSP70AA	CDC6	OBP99C		IP3K2	CG13996	CG8939	ROLS	MBT	GCM2	CG2807	GCKIII
CRP	RPN11	YRT	PARG	SBB	CG12042	TAP	NIMB2		CG18764	SP2637	CG11148	CG16947	TANKYRASE	TINC	CG11448	CIAO1
CROL	CG12262	PATJ	APC7	TOP2	DGT4	TOMB	CG17826		KP78B	CG15370	RIP11	CG17912	CG15167	RPN6	NAT1	MCM3
CLP	SCU	CG18004	NOA36	CRP	BETATUB85D	DIM1	CG2678		CG41099	NOMPB	CG6175	CG34340	CSTF-64	RANGAP	LANB2	MRPS17
CKIIALPHA-I1	ACT57B	WASP	SOX102F	CG7671	BORR	MEI-9	RAB5		CG17293	ATG5	CG16947	CG6272	CG31111	L(1)G0136	CBP80	MED19
CHM	CG7033	CHRAC-16	DGT3	SCAR	YP1	CG4980	SRY-ALPHA		CG7357	ERP60	CYT-C-D	CG8204	SURF4	MED30	CG14353	FEM-1
CG9876	ACT88F	RPII33	DGT5	SRP	TUDOR-SN	PYGO	LRRK		CG5890	CG2540	CG34340	CG13962	TRXR-1	PP2B-14D	GEM2	CG1970
CG9300	TCP-1ETA	HD	GISH	L(2)37CB	P16-ARC	RAD50	RFABG		LK6	PEBIII	RAS64B	NOI	CG6370	ASF1	MFAP1	MED27
CG9119	FLN	CG5451	B-H1	CG4291	TEKTIN-C	CG8290	FER1HCH		SLGA	ALPHA-SPEC	NOI	CONT	PARK	ROX8	SMF	CG4611
CG8858	CG12264	NOP56	CG30020	UBCD6	CG3226	CG3708	SCP2		SKL	CG18292	CONT	CG1309	CUL-2	CG31958	CG4771	ACT5C
CG8388	CDC27	ALY	TRF	CG10825	DGT6	HIS4R	URO		CG7056	CR18854	TERM	P47	RPS18	TWDLM	UNC-13-4A	CG3560
CG8117	HSP26	CG8677	GKT	CG10333	ROBL	ACTR13E	CG5177		CG6163	NC2BETA	CG6272	RIP11	CG14820	CG6808	HSF	CG5532
CG8086	CG5525	TFIIEBETA	USP	ULP1	TSR	EY	PH4ALPHAEFB		CG13045	SEC63	CG8204	CG11148	JON99CIII	MED6	CG6610	TAF11
CG7671	KATANIN-60	CENP-C	CG11583	AUB	DYN-P25	E(SPL)	HSC70-2		CG34365	CG1307	CG13962	CYT-C-D	EBI	PLE	CG9027	DEN1
CG7339	CLIP-190	SLOU	CG6789	LIN19	TRAL	HLHMDELTA	HSP60B		JON99CII	FLN	CG1309	CG31445	CG10887	CUL-3	CG7757	CG9629
CG7288	CG3501	YEMALPHA	HLHMGAMMA	KLAR	L(2)06496	FBL6	GRIM		CG32809	CG17293	PLU	CG4294	CG2021	CG6357	CG9572	MEF2
CG7172	RPN6	HR46	SIDE	TAF12L	AATS-LYS	AP-1SIGMA	RPR		AP-50	MES2	CG11807	CG11807	CG6340	SPN-F	CG8965	VPS35
CG7046	CPA	MNT	CG6610	SOX21B	CG14763	CG5017	ROBL37BC		HMX	CG7928	CG31445	CG8145	MLC-C	RPL35A	PLI	CG4764
CG6841	DIDUM	KIN17	SAK	TIS11	PAT1	BAP	CG10834		IR60A	D1	CG4294	TERM	CPR76BA	NUP214	CG7816	RAB3
CG6789	HSP23	JIGR1	LA	NUP107	DGT2	RPIII128	ROBL22E		CG16972	CG31626	CG8145	CG11777	PGAM5	CG32479	CG6191	CG7168
CG6689	ARPC3A	BEAF-32	KDELR	CKIALPHA	CG3085	DA	TWDLE		FMR1	SLGA	PATR-1	PLU	CG12835	PROS26	CG11164	CDC2
CG6254	RFABG	BRP	MAEL	MED19	ALPHA-CATENIN-RELATED	OC	CG4835		CG33275	CG32685	CG32086	RAD51D	CG6776	SLOW	PR	CG10585
CG6227	T-CP1	U2AF38	ACHI	LACK	EIF-2BETA	CG8117	CG11395		NOMPB	STC	CG11777	EAF6	CG3294	CG15580	CG4603	MRPL24
CG6049	L(2)37CG	CG10822	ALH	PX	SKPA	ORD	ILP2		USF	MI-2	RAD51D	CG12879	CG10703	ENC	TTK	CG11110
CG5808	TACC	GBETA13F	CLP	JING	MLC-C	FLFL	OBP56D		CG17086	CG13067	CG5004	SU(DX)	GLYP	ZFH1	CG9586	PEZ
CG5728	SGG	CG3281	SNF1A	RFX	NUF	CG40196	HRS		EFF	CG14506	EAF6	PATR-1	CG15717	TRN	HEPH	LRP1
CG5451	ROBL62A	NNP-1	SC	ZFH2	26-29-P	CG32164	GRK		RFC3	RFC3	CG12879	HEN1	TANGO6	CG1461	ATL	GGAMMA1
CG5343	ROBL22E	CG6712	CG8193	KIS	HSP70BA	GCL	NPLP2		CG9769	CG5447	CG14235	CG32086	GCM2	NAP1	MTSSB	RCD5
CG5222	R-L	CG8545	CT	CG12728	LSD-2	NIPP1	OBP47B		SEC63	CG31122	HEN1	MTHL3	CG6726	HSC70CB	CG7945	ORB2
CG5017	MSPS	QKR58E-1	BETATUB56D	SPF45	DGT3	CG5728	SCPR-B		RPL31	ARR1	SU(DX)	CG5004	SAM-S	GHO	SCRA	GOLGIN84
CG4901	INCENP	RALA	CG31054	CG32756	DGT5	CG4575	SCPR-C		RPL17	IP3K2	HSP26	CG13624	CG3164	MED20	ADAM	CG1218
CG4707	IAL	CG15262	DMRT11E	TWI	CG6873	CG2652	CG5662		CG1307	LVA	CG9170	CG15099	TM1	CG13157	GALPHA49B	L(2)06225
CG4575	DHC16F	BETA-SPEC	CF2	CG9667	RHEA	TIF-IA	SPE		RPL23	MSP-300	CG6191	PALL	AP-1GAMMA	TWDLJ	CG17337	HP1B
CG4291	CG31802	FJ	AATS-LYS	CG2931	POD1	SAGE	EA		SMN	TAF6	CG13624	GADD45	CG33275	TWDLG	OTE	NF-YB
CG4061	CG31275	FS(1)K10	CG4575	CG1516	KHC-73	ELAV	TANGO2		NUP50	ROP	MTHL3	ALPHATRY	DYN-P25	CG11350	TSG101	CG3781
CG40196	CG10834	RPT3	CG2652	CG3321	MUD	POXN	TWDLD		CG2540	CG8155	CG15099	CG14235	CG13843	CG3213	CG15109	CG16947
CG3927	ARP14D	SF2	CG6873	L(2)06225	HERP	CG2712	CG15293		TTM50	CG3800	PALL	CG6191	GP210	CG8173	HALE	CG9986
CG3875	ARC-P34	PP4-19C	LBR	ACT79B	CP309	ELONGIN-C	ARGK		MI-2	CG5355	CG8929	CG32512	DREP-2	MASK	YIPPEE	PSA
CG3708	CATHD	CSN6	CG1646	BS	ASP	HER	TSF1		CG9253	IR60A	CG34168	EY	CG3689	RPR	CYCD	ASX
CG3605	HSP27	TAF12	ABD-B	CG6066	MYO95E	UNC-4	FER2LCH		MWH	PLE	CG15676	MED	POMP	CG14864	CG7239	SRPRBETA
CG34375	YP2	LIG4	MLF	SBR	ARP87C	SET	TWDLJ		CLP	CG11596	GADD45	CG8929	CG11148	LQFR	HSC70-4	SLMO
CG32756	SOP2	DNAPOL-ALPHA50	SAGE	NXT1	BRP	HIS2B:CG33868	HSC70-1		CG3344	MSB1L	MSB1L	HSP26	CG4849	ZIP	SKPF	MED
CG32703	ARC-P20	ARI-1	TOMB	CG3436	AATS-ASP	B-H1	TRAP1		CG8235	CSN3	ALPHATRY	ARP11	SPINDLY	NUP133	CG7787	DSOR1
CG32335	NC73EF	EXU	PTC	CG15220	L(2)37CE	CT	TWDLM		L(2)06496	PROPO-A1	EY	CG9977	NOP5	CG3630	HSP68	CLC-A
CG32164	CCT5	D	CG13123	RPN6	ASL	CROL	CG8193		CG12857	CG10943	CG9977	CG9170	CG8235	CG31716	CG9977	CG3815
CG3198	P16-ARC	BIC	A3-3	CHM	KHC	CG6227	CG15676		NF-YC	PDSW	MED	MSB1L	CG42788	ZNT63C	GEM3	CG2258
CG31953	CTP	CSN4	TRA2	DIS3	SAS-6	CG2931	RPS15AB		CG7675	CG14625	CG18259	TOP1	PI3K21B	CG14625	BRK	METL
CG3173	ANA2	TOPI	TAF13	MTR3	TRIP1	MR	MET75CA		CG18789	DP1	CG9184	CG34168	CG12576	CG15764	PEN	TPPII
CG31368	DMN	REG	CG31368	RRP6	BIC	PARG	MET75CB		CR18854	CG12835	CG32512	CG6860	CG32819	EN	RCD5	PCL
CG31365	YIP2	VIR	CG6439	CSL4	CG31638	TAF11	CG34324		MBS	HMX	CG3321	CG1236	CG32820	CG34365	CG9083	CG3907
CG31111	MIRA	DSP1	HLHMBETA	RRP42	FBL	RGA	LCP2		VHA100-2	GPO-1	HIL	CG15676	CG17450	CG6175	ASF1	MED16
CG3032	BETATUB56D	RBP1	EIF2B-DELTA	CG13298	RPL40	CG10478	CP1		CG1371	RPS15AB	ARP11	CG31619	PROS29	CG3295	DRE4	CG5931
CG30020	CG17118	DOC3	EF1BETA	CG2807	GRIP71	CG13123	BRO		CG11750	CG8206	CG3081	HIL	CPR64AA	CG7928	SSRP	CYP4G15
CG2931	MER	TIF-IA	MRTF	KNRL	ACT87E	A3-3	BGB		MES2	MWH	RPL38	CG32601	CG7056	CG10703	RPS16	ALPHATUB84B
CG2685	DLC90F	SSRP	PEP	SU(Z)12	SW	CG14711	RUN		CG11596	MRE11	TOP1	CG18259	CG42247	SCRA	CG11985	CG1240
CG2063	BLW	DRE4	SPEN	PCL	ROBL37BC	MAEL	CG17838		MAP60	CG10494	CG6860	CG9184	UBCD2	CG11876	CG7810	MIB2
CG1868	YP1	M4	PDM2	NOP56	NEK2	ACHI	BTZ		JON65AIV	CG9205	CG31619	CG3321	CG4116	CG3164	P115	GIP
CG17361	CG32820	CG15073	MTRM	SNAP25	SPD-2	ADF1	QKR58E-3		CG14818	MSD5	CG32601	WNK	CG14101	MED23	MBS	TOS
CG17343	CG32819	FTZ	TRX	BL	TFAM	CG5147	CG7048		YELLOW-G	CG10527	CG1236	OTU	CG5380	CG5445	DIMM	GNU
CG17266	CG17450	SLU7	CYT-C-P	P16-ARC	2015-09-05	SPEN	CG10635		WISP	PEZ	CG4328	CG11899	CG18004	CG9977	CG6439	TRL
CG17187	YP3	CG7430	RPL23	DHD	CG10822	PDM2	L(3)01239		CG31482	NINAE	CG1599	RPL38	CG10527	USF	CG12723	MED11
CG17118	GAPDH2	DSF	SOP	HIS2B:CG33868	TOC	MTRM	CG7770		CG12835	CG34172	CG11899	CG17109	SPT5	FKH	PAN	HSPC300
CG16865	KLC	CG4854	RPS19A	CG8545	RFC38	NKD	TOY		CG7371	GEM	WNK	CG3081	CG6607	CG31679	CAF1-180	PAK
CG1675	ARP11	CG3032	RPL9	THOC6	TM1	DBR	HLH4C		CG10414	CAT	OKR	CG31917	CG32486	CG12721	NUP153	TBP
CG1646	CG12042	CG8388	RPL24	THOC5	SSH	HLHMBETA	CG14216		RPB4	CPR50CA	PSR	CG17082	CPA	RIP11	STIM	CG15087
CG1622	TRXR-1	AEF1	RPL19	SMC1	CG15100	ELONGIN-B	DLL		TLL	RPN5	OTU	L(1)G0255	STEP	L(2)EFL	CG14222	CG15012
CG14711	CNN	SOB	RPL13	HPR1	AATS-GLN	CG31054	ARET		NINAE	CG9769	CG17109	CG5991	CG14232	DGT5	CG3902	NUP160
CG13472	L(1)DD4	CG4364	RPL11	THO2	BETATUB60D	DNAPOL-ALPHA180	EXD		CG8206	CG18789	CG31917	NPC2G	CG7945	IMPE1	RAB23	CG1427
CG13123	GRIP84	CG2678	BRO	ORC1	FAK56D	TAF13	CG18005		BTHD	CG3344	BRP	CG4328	DIP3	CG42389	CG18269	RYBP
CG13097	DGT4	PASHA	BGB	ORC2	EIF-4E	PER	SMOX		CG32100	CG13045	NPC2G	CG1599	SCP2	CG12725	SOD2	JRA
CG12942	CG7172	LAF	RUN	GAPDH2	ME31B	CONA	MOD(MDG4)		FLN	CG17337	CG17082	CG5190	CG5618	FATP	AATS-VAL	REL
CG12728	CG1516	FER1	ATMS	CG4400	MAP205	AOS1	DOC1		CG8316	CG34422	BSK	CNC	CG14071	SYND	DJ-1BETA	IX
CG1231	THIOLASE	TWDLD	CG3909	SNA	SAS-4	SSL1	BSK		E(R)	L(2)06496	L(1)G0255	OKR	CG2862	LIG	BETATUB97EF	CG11007
CG11920	CG4389	CG14869	HYX	CG11674	CG8142	CG7046	NEOS		CG10981	CPR92A	CG5190	PSR	BX42	CG17337	PIRK	COG7
CG11820	DGT6	CG7357	PRX2540-2	SYX18	RFC3	SOB	HSF		PK92B	CG34365	CG5991	CG2519	HIP1	PPYR1	CG31920	CENG1A
CG11674	CG5792	MSK	ADF1	NNP-1	2015-09-04	CAUP	HEPH		CG32685	ACT88F	SHRB	BRWD3	RPL31	CCT5	SRM160	SRP72
CG11583	EF2B	SIR2	TFAM	CG6712	CG6543	PIM	HRB27C		CG14089	HLH54F	CNC	ST	CG11448	CG15865	CAF1-105	CG3925
CG11188	SSRBETA	SMN	CG5147	JUMU	CG30185	CDK9	ERCC1		C1GALTA	CG4849	ZASP66	BTSZ	P38B	HBN	ALPHATRY	ELFLESS
CG10825	ARP87C	PER	EIF3-S8	RPT3	HSC70-3	ARP5	TH		CG13731	HSC70-3	CG9090	SHRB	CG9581	CDK8	CG5003	MED15
CG10333	DYN-P25	E(SPL)	INT6	CG17343	2015-09-01	CG6049	KAY		CG15370	CG34110	ERR	EX	CG34205	CG9014	UCH-L3	CG18081
CF2	CG5973	HLHMDELTA	CROL	CHRAC-16	HSP68	PROS	HLH54F		CG15482	RPL31	BRWD3	PLD	LQFR	OSCP	CG17765	CG3353
CENP-C	L(2)06496	SLBO	CG6227	SYX4	CG3731	GSB-N	CG9573		CG10943	FRY	CG2519	INR	CG10948	CG6660	CG9663	NEDD8
CDC27	CORTO	RPL40	2015-09-01	GDI	GBETA13F	RPII18	AP-1GAMMA		CCP84AA	CG11350	PEZ	BRP	FUR2	CG7716	RAB3	CG10189
CCT1	HSP70AA	GRIP71	U2A	CG16941	2015-09-02	CG9876	EYA		CCP84AB	TLL	RCD5	BSK	CG7879	TRIP1	LOK	CG8460
CAV	L(2)37CE	NUP58	ELAV	CG10754	PNUT	LBR	CG7056		CG34110	CG32264	HIS3.3A	CG6673	L(2)37CC	KARYBETA3	CG7512	SRP9
CAUP	CG17237	USF	SIN	SU(VAR)2-10	HSC70-1	CG1646	CG17446		CG5674	CG13843	BTSZ	PEZ	CG12581	FUR2	CG15309	DEK
CAD	GDI	CAD	SAS-6	DNAPOL-ALPHA60	CG2852	CG11820	RM62		RBP9	HSP68	ST	ERR	TAF4	ND75	CG13983	NIPP1
BUN	MHCL	BON	BETATUB85D	SEQ	RFABG	NUP75	ELFLESS		HLHM7	CG8851	VIR-1	RH5	AP-50	CG6905	CG7028	CG17599
BS	DGT2	SET	REGUCALCIN	MGE	CATHD	EIF4AIII	DIP1		MSD5	RPL40	INR	CG14935	CG1486	MI-2	GYC-89DA	CG6707
BRF	ALPHATUB84B	CKIIALPHA-I1	RL	CG3708	SCU	MYB	CG9007		TANGO6	MAP205	EX	CG9090	CG4877	GRK	CG15818	CG8004
BL	MTS	NONA	EDL	MOF	YP3	CG1675	KN		JON99CIII	CG15861	PLD	HIS3.3A	SUN	CG13045	CG17025	TUD
BIGMAX	FER1HCH	EGG	POXN	JIL-1	FER1HCH	OLI	LIM1		CG8997	CG7675	CG6673	CG11060	CG33213	CG6985	CSN6	CG1646
B-H1	CMET	CDC6	JAGN	CG4364	TER94	TFIIA-S-2	D1		CPR92A	CINDR	RH5	ZASP66	MSD5	GIE	CG8272	CHB
BEAF-32	CG1962	MRGBP	CDSA	SU(HW)	T-CP1	TFIIA-S	ENOK		GEM	USF	CG7757	VIR-1	ROX8	CPR92A	CG12765	CG5569
ARI-1	TEKTIN-A	CG11188	MTOR	SUUR	ERP60	DEAF1	KING-TUBBY		ARR1	SCP2	DLL	CG7927	UBC-E2H	CG33275	CG31445	CG33099
APC7	SAK	CDK9	CG8142	DP1	SSRBETA	SC	SRP54		CAD	CG2774	CG31204	RCD5	RPL24	CDC37	STAU	UBE3A
AP-1SIGMA	CG5028	BI	CG10340	SIZ	PORIN	MIT(1)15	MED		LIMK1	C1GALTA	CG14935	CG31204	VM26AB	CG4849	PGLYM87	CG3687
AOS1	DGT5	JIM	RGA	CG8858	CG4169	MCPH1	BUB3		D1	CG10981	CG11060	COG3	CG10927	C(3)G	CG3165	CG16721
ALH	DGT3	AP-1SIGMA	TFIIS	MUS210	L(1)G0156	CG11583	CAF1-180		TEKTIN-C	CG15525	CG13032	CG11835	MLE	NINAE	CG5913	RGA
AEF1	CG6543	CG11107	EIF3-S10	PYGO	BLW	TRA2	CG3162		RPL40	CG7371	CG7927	DLL	KDM4A	MED27	FKBP59	REV7
ADF1	TSR	ACTR13E	TANGO7	CENP-C	TRXR-1	CG31111	EYG		CG5325	EY	CG32635	CG7757	CG11247	CG32809	MIP	ALPHACOP
ACJ6	SAS-6	PSF1	EIF-3P40	SLOU	HSP60	RAN-LIKE	CG13597		KHC	RPL23	COG3	HGTX	CG12264	SNAP25	CG42557	CATHD
AAC11	SHOT	INV	EIF3-S9	BUN	CG12262	MLF	DYS		PDSW	BDG	CG8155	CG11865	CG15771	PKC98E	TKV	MED30
A3-3	KAT80	PEB	CAV	CG5017	CG12264	CG3605	SO		TH	CG12992	CG11835	CG8500	REPT	TRUS	CG13501	CG4598
CG5028	JAR	HRB87F	XNP	DNAPOL-ALPHA50	YIP2	GCN2	CG3173		HOIP	CG9248	CG5111	CCN	CG8206	DP1	CG8830	OPA
OX	CG3678	CG6049	STG	ARI-1	L(2)37CC	CG2685	SBB		RCA1	CG8173	CG3797	FT	CG6443	HIL	CG14935	CG6353
GDH	CG17556	CG4980	HUS1-LIKE	HD	CG1516	JHI-1	TOP2		DOCK	CG5933	HGTX	CG13032	CG15293	CG12768	TFIIA-S	CLP
SYX18	CORA	CG16865	RAD1	HBN	MRPS30	HLHMGAMMA	CRP		HRB27C	CG33523	CYCA	WB	CG18766	CHI	MYS	PATR-1
SEC5	WASP	CONA	AOS1	KIN17	MER	SIDE	CG7671		CG6197	CG8219	CG9684	CG8155	CG5674	DOCK	CG9297	CG5590
PEBIII	CG3085	MEI-9	CG3085	YEMALPHA	NC73EF	MYS45A	SCAR		TANGO7	GRK	ECR	KN	TMOD	PYK	YTR	CG4813
ARGK	LIS-1	KEN	TRC	CG5451	CG5028	PHOL	SRP		RPN5	CG5359	CG11865	AATS-ILE	PAR-6	CG10990	CG13705	RPN3
PHGPX	ALPHA-SPEC	SAS-4	NHP2	JIGR1	CG7834	CG4061	RUMP		PONT	DM	CG8500	CG32635	CG33056	PSI	CG14814	T-CP1
PDSW	ERP60	BTZ	CG9876	BEAF-32	ATPSYN-D	LA	AP		CG2021	SISA	PRC	CG12325	CINDR	SKIP	LIG4	CUL-2
SKPA	BRP	RAD50	FIB	TOPI	ALPHA-SPEC	GISH	CG30122		CG17337	TTH	CG31646	CG3797	CG9754	CG16947	FIE	DYS
ROBL	STA	SLP1	ALPHATUB84B	RRP46	CG11876	TFIIEALPHA	FTZ-F1		CG5380	CG34449	CG2116	CG5111	CG18081	SIP3	CG15739	CG14715
RFC38	GRIP163	TANGO4	DNAPOL-ALPHA180	CG3032	CORA	INO80	USP7		CSN3	RPL14	RPN12	PRC	SCRA	CG7737	CG10237	MEC2
RFC3	MYO95E	PFK	CG3731	CG8388	RPS27A	L(3)82FD	CG		CG3800	CG4877	CCN	CPR76BA	SCAMP	CG31038	CG13631	GIT
MLC-C	L(2)37CC	RPII18	DBR	AEF1	ADH	GATAD	CG3875		GPO-1	CG7518	KN	CG31646	CG30417	CG1737	CG14613	CG3225
GDI	BETATUB85D	CDC45L	MR	LAF	CCTGAMMA	U2A	NUP98		CG8525	BTHD	FT	RPN12	HCF	CP190	FSN	CG2224
GAMMATUB23C	HSP70BA	MUS210	CG3605	FER1	CG8258	FIB	HRB98DE		CG12081	MED9	CPR64AD	SCM	ETS97D	SNCF	JIL-1	TRN-SR
CTP	CG3731	RPIII128	EIF4AIII	L(2)03709	CG5525	CG1868	CG17612		CG15525	CG5380	EF1BETA	CG14967	PXT	CG6300	CG5902	THOC7
CG17237	TFAM	CG8117	MLE	TIF-IA	KST	CG30020	CG18476		TAF5	CG10581	WB	SEMA-1A	CG	CG11659	ORC1	TASPASE1
CG15100	26-29-P	ORD	OLI	OBP99C	TCP-1ZETA	CG6689	NITO		DP1	CG6933	YIP3	CG16798	CPR92A	FRY	CG11060	CG1275
CAM	MLC-C	MAP205	NEDD4	JIM	YRT	USP	HLHM3		MTSSB	FUR2	RPL27	CED-12	CG6891	YIP2	SYX17	DER-2
BRP	RFC38	CG2063	TFIIA-S-2	CG7834	PATJ	DGT1	CG15800		HSC70-3	CG8929	SCM	MRE11	CG4673	P130CAS	SHD	CG12909
BORR	TEKTIN-C	CG34375	TFIIA-S	DSF	EF2B	SIN	LBL		PEZ	ZF30C	CPR76BA	CYCA	CG5151	CG10164	CG42863	S2P
ANA2	SKPA	CG2915	DEAF1	CG9090	CG7033	CCT1	ARA		LANB1	CG12857	CG12325	CG9684	CG10616	IRBP	CG16886	CBS
ALPHATUB84B	CG11876	HIS2A:CG31618	HBS	SOB	TCP-1ETA	CID	CG11695		CG5846	CG14126	MHCL	ECR	TRAL	OX	ERF1	MRJ
2015-09-05	BORR	ELONGIN-B	DOS	NUP58	CCT5	TFIIS	UBCD6		DREP-3	CG15482	CG14967	CG2116	CG5390	HSC70-5	AMY-D	CG4692
TSF1	PEZ	AOP	PHOL	CDC45L	EF1ALPHA48D	CG6789	CG10825		CG3548	NUF	SEMA-1A	YIP3	CG9205	CG3004	UPF1	CG1965
OBP56D	PAT1	NERFIN-1	CCT1	DIM1	IRD5	CKIIBETA	CG10333		ROP	CG11870	CG16798	EF1BETA	RHOGDI	G-OALPHA47A	ROC1B	CCT2
PROS	MRPS30	SU(VAR)3-7	L(3)82FD	CG31365	RPL5	CG3198	ULP1		GRIM	RPB4	CED-12	L(1)G0004	CG31038	CG11696	SOB	VIR
HSP68	NUF	MRPL38	GATAD	RPS27	ENO	RSF1	NK7.1		DYN-P25	PKC98E	L(1)G0004	PXN	WEK	CG5890	HYX	RASSF
CG6543	CG6873	CG31365	CG11820	RPS20	RPS28B	YPS	CG8145		CG31122	CG1129	PXN	O-FUT2	CG10981	GSTS1	CG9780	CG11839
CG3731	AATS-ASP	WDN	GSB-N	RPS17	EIF2B-DELTA	CG4707	NC2ALPHA		DIP-B	ODD	MRE11	CHIT	CG33523	MOCS2	CG31352	SF2
CORA	ATPSYN-D	CG1675	SYX17	RPL22	EF1BETA	BL	CG31224		SP2637	CG2709	FAU	CPR64AD	RIN	CG9527	CG31142	CG2046
SYX4	CG8142	ARP5	LPR2	RPL12	PYK	DAD	HLHM7		ALPHA-SPEC	CG14089	CP38	CG6049	TRUS	HP1B	POP2	CG10927
SAX	EIF-2BETA	MXC	EIF-5A	RPS16	RPS27	RL	CG18806		SCP2	CG6608	CHICO	RPL27	MEI-W68	PP2C1	TWIN	CG3061
ENO	HSP68	SCB	MARS	RPL23A	RPS20	CG12942	HTH		LVA	CG32344	CG16998	MHCL	SCP1	AP-50	CG4400	TAK1
PNUT	CAPU	MYS	MYS45A	JAFRAC1	RPS17	DROSHA	ORC4		PVR	CG31482	DIK	FAU	MED9	CG12030	DPR5	MUB
NINAE	CDLC2	EY	CG3198	RPS14A	RPL22	CG9300	GSC		HIS3.3A	CG11076	O-FUT2	CHICO	PHKGAMMA	GRIM	CG17027	BRWD3
CHC	ACT87E	LAM	RSF1	RPL7A	RPL12	CG13472	ZEN		CG9527	CPR64AA	CHIT	CP38	CG7546	CKA	CG9967	CG8830
ALPHA-SPEC	RFC3	CG2685	GP93	CG11188	RPS16	TRF	GUG		CINDR	RBP9	AATS-ILE	CG16998	CG11539	RPS15AA	CG10347	PKA-C1
WASP	FBL	JHI-1	CG3756	CG7288	RPL23A	IPK2	MES2		PHKGAMMA	CG17855	DOA	DIK	MAP60	CG8745	ACK	L(2)K14710
TRX	CAM	CG14711	MIT(1)15	CAD	JAFRAC1	CHB	UBA2		MED9	CG10414	CG6049	CG13707	CG14818	KUK	CG13402	SIRT6
L(2)37CG	2015-09-01	CAUP	MCPH1	CKIIALPHA-I1	RPS14A	MSI	SVP		CG13843	CG3995	CG8841	ZETACOP	LOLAL	PROPO-A1	BGB	CG7580
KLAR	CBS	PIM	CG6689	NONA	RPL7A	SOX102F	CG7028		CG4877	MBS	GKT	CG8841	LACE	VPS20	CG15279	CG4848
CORTO	FAS2	DA	DAD	CG16865	RPL23	BIGMAX	MLP84B		CG34172	RPL35A	ZETACOP	RPL22-LIKE	CG18094	BX42	CG3812	CG2059
AUB	TUDOR-SN	CG15676	SPT-I	CBS	SOP	EDL	CBP80		E(Y)3	CG9253	CG13423	DOA	DP1	MED9	CG31522	CG7192
OBP44A	CG3226	SSL1	RAN-LIKE	SET	RPS19A	ABD-B	RPII215		TAF6	GHO	CG13900	GCM2	OSCP	KP78B	FZ4	CG13423
LSP2	ROBL	CG7046	GCN2	MRPS18A	RPL9	CAV	NUFIP		CG5355	CG8235	RPL22-LIKE	CG10688	CYP6A9	DMN	CG10194	MASK

## Sheet: Top 20%
The true essential proteins in the top 20% of proteins ranked by LSED-XC methods and XC methods in Drosophila melanogaster.
The proteins are ranked in the descending order based on their Localization-specific Centrality Scores and centrality scores computed by LSED-XC methods and XC methods.
Each column lists the top 20% percentage of proteins ranked by each method.
Highlighted proteins are ture essential proteins
LSED_DC	LSED_IC	LSED_EC	LSED_SC	LSED_BC	LSED_CC	LSED_NC	LSED_ION		DC	IC	EC	SC	BC	CC	NC	ION
TAB2	TAB2	MED17	MED17	TAB2	TAB2	MED14	CG10754		TAB2	TAB2	ANNX	ANNX	CG12470	TAB2	CG2064	CG10754
BAP60	BAP60	MED14	MED14	P53	BAP60	MED17	CG4364		CG12470	IRD5	SH3BETA	SH3BETA	CG9986	CG12470	ANNX	CG4364
P53	MOR	BAP60	BAP60	BAP60	MOR	MOR	CG16941		IRD5	IAP2	CG10638	CG10638	P53	IAP2	SH3BETA	CG2263
MOR	MED15	MED18	MED18	CI	CTBP	MED18	NOI		IAP2	CG12470	CRC	CRC	CI	IRD5	WAL	CG5706
MED17	MED17	CG7185	CG7185	CTBP	SNR1	CG7185	CG5033		CG9986	PGRP-LE	CHD64	CHD64	TAB2	BAP60	CG4169	CG16941
MED15	SNR1	MOR	MOR	CRN	PUF68	MED6	CG8801		P53	ALD	REGUCALCIN	AWD	MER	PGRP-LE	MEC2	RPL24-LIKE
MED14	MED14	MED11	MED11	CG11164	CI	MED11	CG6712		PGRP-LE	TAK1	AWD	REGUCALCIN	CG11164	RPS27A	CG33303	IP259
CI	BRM	MED6	MED6	PUF68	CG7386	BAP60	L(1)G0020		CI	BAP60	NLP	NLP	BAP60	TAK1	CG10638	RBM13
CG7185	CG7185	MED15	MED15	CG7386	RUX	MED7	HIS2B:CG17949		ALD	KEY	DF31	DF31	RPS27A	IMD	CA-P60A	EIF6
MED4	MED4	MED7	MED7	NAP1	TBPH	MED30	CG2807		MER	IMD	CG2064	CG2064	HLH4C	RPS3	AWD	HIS2B:CG17949
SNR1	REL	MED30	MED30	HLH4C	SINAH	MED23	L(1)10BB		BAP60	CG2064	ENO	ENO	IAP2	KEY	CG12262	EIF3-S8
MED18	MED18	MED4	MED4	SNR1	E2F2	MED15	CG9667		TAK1	MOE	PRX2540-2	PRX2540-2	IRD5	MER	DF31	CG5033
CG7386	MED8	MED8	MED8	UBX	REL	MED8	HIS2AV		MOE	P53	NACALPHA	CG4169	PTC	HLH4C	NLP	CG8801
BRM	CG11164	CDK8	CDK8	DL	CG11164	IX	CG8939		PTC	ANNX	CG4169	NACALPHA	ALD	CG2865	PRX2540-2	EIF3-S10
CRN	P53	MED23	MED23	LWR	LWR	MED27	PIT		CG11164	CA-P60A	MOE	MOE	RPS3	ALD	REGUCALCIN	HIS2AV
REL	MED6	MED27	MED27	TTK	EWG	MED16	CG6015		CG2064	HLH4C	PDI	PDI	MOE	CHD64	CG7998	CG6712
MED8	CG7386	IX	IX	E2F2	BCD	MED20	CG11985		KEY	MER	CG7998	CA-P60A	CG15631	CG9986	CG6370	SME
MED6	MED11	MED10	MED10	RPS3	ADA2B	CDK8	CG6197		IMD	DF31	CA-P60A	CG7998	NIMC1	SOL	CRC	MCM2
CTBP	CTBP	MED16	MED16	CG7757	CENG1A	MED4	MCM2		ANNX	CG11164	SCU	CG33303	TRAF-LIKE	CG11164	CHD64	L(1)G0020
MED11	CI	MED20	MED20	CG15436	CG8301	MED10	TANGO4		HLH4C	CHD64	CG33303	SCU	CG17666	CG17050	SUCB	CG12325
KEY	MED7	BRM	BRM	CG15356	PHDP	BRM	CG4849		CG17666	REL	CG6084	CG6084	PGRP-LE	CG11138	MRP	INT6
MED7	MED30	PSI	PSI	SU(H)	NAP1	PSI	CG13298		CA-P60A	CI	PHGPX	PHGPX	CG8965	CG15109	ENO	CG9667
CG11164	CDK8	SKD	SKD	TBPH	BRM	SKD	DRE4		DF31	CRC	WAL	WAL	DL	P53	MOE	EIF-3P40
NAP1	RUX	SNR1	SNR1	EWG	MED15	CG11750	SSRP		CHD64	CG17666	INOS	CG12262	CG2199	TWDLE	RPT1	NS2
MED30	HLH4C	CG11750	CG11750	CG14216	TOY	CG8801	MCM5		REL	CG9986	CG12262	INOS	ATL	REL	PHGPX	CG8939
MED20	MED10	SSDP	SSDP	TOY	ES2	DIK	CG14641		AWD	BG4	CG6776	FKBP13	CG4617	CG33017	OST48	L(1)10BB
CDK8	RPA2	CCTGAMMA	MED31	HSC70-4	TTK	CG8939	CG32344		CRC	CG4169	FKBP13	CG6776	CG2865	CI	PDI	PIT
RUX	MED20	TCP-1ZETA	BAP55	SINAH	UBX	CHRAC-14	CG3436		BG4	AWD	SMT3	CG6370	CG13458	BG4	FKBP13	CG8064
MED23	DAP	MED31	MED24	MOR	MED8	CG10414	L(2)37CB		NIMC1	PTC	UCH	SMT3	SOL	CG11486	TCP-1ZETA	LSM7
MED10	MED23	CG4169	MED25	CYCB	NOI	PCAF	CDC45L		CG4169	WAL	CG6370	UCH	SNR1	CG15631	CCTGAMMA	DRE4
LWR	MED27	L(1)G0156	E(Y)3	CG8801	CYCE	PRP8	CG9344		CG15631	SH3BETA	GP93	MEC2	SINAH	EF2B	SC2	RFC4
HLH4C	IX	CG8258	CG15356	RUX	HLH4C	D12	CSN5		WAL	CG15631	MEC2	GP93	CG6459	SINAH	CG1444	CG2807
SPN-A	MED16	PROS45	MED22	CYCE	CG2926	CG6015	CG3542		SH3BETA	REGUCALCIN	CCTGAMMA	CCTGAMMA	TWDLE	BETATUB56D	L(1)G0156	CG5642
RPA2	C15	BAP55	DALAO	ADA2B	MED14	SSDP	MCM6		REGUCALCIN	SUCB	CIB	CIB	EF1ALPHA48D	TRAF-LIKE	CHC	CG6015
MED27	E2F2	CG12264	MED28	MRE11	SPN-A	SPT6	CG2021		RPS27A	CHC	CG2862	CG2862	CG14425	CG17666	CG6776	CRN
MED16	LWR	TCP-1ETA	CG32685	C15	RPA2	BX42	CRN		SUCB	ENO	CG2852	CG2852	CG10263	DF31	UCH	CG6197
IX	SPN-A	CG12262	BAP170	RPA2	CACTIN	RRP4	CG6610		TRAF-LIKE	NIMC1	CG14715	SUCB	RAP2L	ENO	GPDH	CDSA
E2F2	PSI	PP2A-29B	CG3689	CG17568	DAP	CRN	CSN3		CHC	RPT1	TCP-1ZETA	TCP-1ZETA	CG15109	MOE	INOS	RPL8
UBX	EWG	CG5525	Z	KAP-ALPHA3	MED4	L(1)10BB	ISWI		RPT1	CCTGAMMA	CG16817	CG14715	BETATUB56D	DL	CG2862	CG3511
DAP	NAP1	SYB	TBPH	RPD3	C15	ATAC1	SPT6		CG33303	CG7998	L(1)G0156	L(1)G0156	CYCK	CG4617	GP93	CCT5
C15	CENG1A	SYX7	TAB2	REL	CG17568	MBD-R2	NNP-1		SC2	RPS27A	SUCB	CG16817	STY	CYCG	CG2852	SSRP
DL	TTK	CG1599	KTO	LID	LID	KU80	CSN7		ENO	CG33303	TER94	TER94	CG5792	TBPH	NACALPHA	TANGO7
RPD3	PUF68	MED24	ERR	SPN-A	CG7757	PIT	CSL4		CG13458	SC2	SCF	CHC	CG17050	EF1ALPHA48D	CG14715	SMF
PSI	ADA2B	MED25	TAF4	BIP2	MED17	CG4849	ABS		CCTGAMMA	CG10638	CHC	SCF	CG11327	CG8128	ADH	NOI
EWG	SKD	SYX8	TAF5	CG8159	CG9797	RPD3	CG4119		CG7998	CG12262	MRP	MRP	CG11486	AWD	CYP12D1-P	CG2469
TTK	UBX	SYX16	P53	KEY	CYCA	CG9667	SPN-A		CG10638	L(1)G0156	FAX	HOP	CG7386	CYCK	ALD	MAGO
SINAH	CG7757	SYX1A	CYCE	CG9797	ZF30C	MED31	SSB-C31A		CG8965	RPS3	AKAP200	AKAP200	CG8128	CRC	CIB	CG11985
PUF68	CDK5	SYX13	RUX	CG8301	CDK5	DIS3	CSN6		CYCK	TRAF-LIKE	HOP	CG8258	CTBP	PTC	CG8258	CKIIALPHA
DIK	SINAH	SYX5	TAF1	GRO	CG7185	MTR3	NUP62		CG12262	CG13458	CG8258	FAX	CYCG	CHC	SMT3	CG7033
CG7757	E(Y)3	SNAP25	RBF	MED4	CG15436	RRP6	SPT5		RPS3	MEC2	FK506-BP2	CYP12D1-P	ARU	SYX16	CG6084	NAT1
CG15436	CYCA	E(Y)3	TAF8	POLO	MED18	CSL4	CG6066		MRP	MRP	CYP12D1-P	FK506-BP2	CG9083	EWG	CNX99A	CG10306
CG14216	TBPH	T-CP1	KEY	MAD	GRP	RRP42	BAP60		CG8128	CYCG	MUS209	CG1444	TBPH	CG5009	BAP60	EIF-2BETA
CG15356	BCD	CG15356	ADA2B	PHDP	CG14216	NLP	ATMS		CYCG	CYCK	CG1444	MUS209	CRN	ARU	BOCA	CG7456
TOY	DIK	ATPSYN-GAMMA	EXD	SIP1	BAP55	HCF	RRP42		SNR1	CG8128	RPT1	RPT1	AWD	CG14425	MED14	CG3731
SKD	CYCD	MED22	E2F2	MED15	ESG	SKI6	ORC2		PDI	PDI	CG8036	CG8036	CG13510	CG13458	RAB5	RPN1
MAD	ECR	CG7033	ES2	BCD	MAD	CG6197	ES2		MEC2	CG6370	OST48	OST48	ACT5C	HSC70-4	MED17	CG2691
E(Y)3	LID	RPT4	CYCD	MOB2	PHYL	L(1)G0020	RPS3		L(1)G0156	TCP-1ZETA	CG9894	MPCP	CG11138	REV7	SCU	RPN11
ADA2B	CG8301	RFABG	CYCA	PEN	DLL	CRC	L(1)G0004		CG10263	TER94	MPCP	CG9894	EF2B	CRN	PROS35	CG13298
CRC	PHDP	TER94	HLH4C	CENG1A	MED7	E(Y)3	PARP		NACALPHA	NLP	SC2	SC2	CG32016	CA-P60A	PROS28.1	CG1234
TBPH	DL	IRD5	MAD	PMS2	PZG	REL	PELO		CG6370	PRX2540-2	CNX99A	CNX99A	ODA	HSP70AA	CG7185	CG8142
LID	CYCE	DALAO	SMOX	CRC	MED10	NC2BETA	HYX		CG2199	NACALPHA	ALD	ALD	DF31	ODA	TM2	VIAF
GRO	RPD3	NPLP2	AKIRIN	ES2	PSI	IRBP	RRP6		TER94	SCU	PP2A-29B	PP2A-29B	SYX16	NIMC1	HOP	RFC3
CENG1A	TOY	FER2LCH	HSF	NOI	BIP2	SNR1	HIS4:CG31611		TCP-1ZETA	CG10263	PORIN	RAB5	EWG	SCU	CG3008	CG12264
CDC2	CG15436	ALD	CI	ASF1	STC	CG32344	HIS4R		NLP	CG2865	RAB5	PORIN	SGT	NACALPHA	SCP1	AATS-ILE
HSC70-4	MAD	CATHD	EXP6	CACTIN	E(Y)3	LID	HIS2B:CG33868		CG2865	OST48	CG11267	TAPDELTA	14-3-3ZETA	CG8965	MED18	AATS-GLN
SU(H)	HCF	WAL	GRP	WEK	ARET	CG4119	MSH6		PRX2540-2	PGRP-LC	TAPDELTA	CG11267	CG33017	CG10263	MOR	CG5525
PCAF	SSDP	SYX18	ARM	CKIIBETA	CG10267	BAP55	RPIII128		CG5792	SNR1	KR-H2	KR-H2	IMD	CG9331	KR-H2	CG1671
HCF	TAF4	ATPSYN-CF6	CG10694	SCE	MED30	WDS	CG11583		SINAH	CG8965	RHOGDI	RHOGDI	MTS	SNR1	PROSALPHA7	RPT1
ECR	KEY	FER1HCH	CYCJ	NUP358	ERR	DALAO	DIM1		OST48	TWDLE	TRX-2	TRX-2	FER1HCH	CG7386	RPN1	MCM5
CYCE	CG14216	CCT5	CG3542	DAP	EXD	KEY	DNAPOL-ALPHA60		PGRP-LC	SOL	CG12264	CG12264	CRC	E2F2	MPCP	CG4849
CYCA	CACTIN	CG4692	ESG	EXD	RAD23	CG3815	RPII18		CG4617	CG4617	CHIC	CHIC	CG5009	RASSF8	EBI	RPN2
CDK5	PCAF	OSCP	NURF-38	GNF1	CDK8	MED24	CG5380		BOCA	CG6084	CG4598	CG4598	CKIIBETA	PGRP-LC	PP2A-29B	RPN7
POLO	BIP2	ARGK	CG7757	TOU	MED6	CG15220	ZPR1		TWDLE	CG5792	FIM	RANBP9	HSC70-4	ANNX	MED11	RPN9
CYCB	CG17568	TSF1	L(1)G0004	MOE	MED11	MED25	SSL1		SCU	CG2199	RANBP9	FIM	E2F2	DX	DSH	PRP38
TAF4	CG9797	HEL25E	HLH54F	CG2926	GRAU	NOP56	CG16817		SOL	PORIN	EIF-5A	IMPL3	CHC	CG5792	MED7	PROSBETA3
PHYL	PHYL	MED28	TUP	CG4328	CG4328	RPT3	XPAC		ATL	CDK4	ENDOGI	EIF-5A	CHD64	MTS	PROS29	TANGO4
PHDP	TAF5	KEY	CYCC	CG4849	CG34422	CG15356	MRE11		CDK4	GP93	IMPL3	ENDOGI	CHER	REGUCALCIN	PROSBETA3	RPN6
NLP	CYCH	ATPSYN-B	DYS	PHYL	MED23	SCF	DNAPOL-ALPHA180		SMT3	PHGPX	EEF1DELTA	KAP-ALPHA3	VSX2	HALE	RPT3	PROSALPHA5
NC2BETA	SU(H)	L(1)G0230	DL	SOD	MED27	NAP1	MYS45A		CG6084	CG16817	KAP-ALPHA3	EEF1DELTA	CG8368	TER94	ARGK	RPN5
KU80	GRP	SYX4	CG15800	ECR	TAF4	TAF4	MEI-9		PHGPX	CG8258	GFAT2	GFAT2	TAK1	CG8368	PROS45	RPS13
CYCD	CG13900	CG1516	ZEN	ALD	NURF-38	GNF1	DOD		CG7386	SMT3	SKAP	SKAP	SEC5	CG2199	PROS26	AATS-ASN
CHRAC-14	CG2926	SUCB	LID	ALIEN	EXP6	P53	MED7		PORIN	PP2A-29B	TCP-1ETA	SEC61ALPHA	SLMB	CG3225	IMPL3	SEC61ALPHA
CG8939	CYCJ	CG32685	RPB10	MLH1	HCF	CG16817	DNAPOL-ALPHA50		CG8258	CG11138	SEC61ALPHA	TCP-1ETA	TER94	CG6459	MED6	AATS-PHE
CG8801	CRC	OBP56D	EYA	HP1B	CG18005	PDI	CG3605		CG16817	CNX99A	EB1	EB1	TOY	ATPSYN-BETA	PROSALPHA5	CG31357
CG8301	NLP	SPINDLY	ARP8	E(Y)3	CYCJ	NOP5	IRBP		GP93	SINAH	PI3K68D	PI3K68D	RASSF8	PHDP	CG12264	TCP-1ETA
BIP2	KU80	LSP2	CSN3	TAF1	CG3815	SIN3A	FIB		STY	CG17050	GSTE6	GSTE6	CG14216	ATPALPHA	GFAT2	ATPSYN-GAMMA
BCD	E5	AWD	MSH6	ZF30C	SIN3A	SPT3	CG7339		TM2	FAX	PGD	PGD	CG12985	HSP70BA	RANBP9	SURF6
MOE	CG11750	CHD64	CG3875	PZG	YKI	RPA2	JHI-1		CG6459	CG7386	PGLYM78	PGLYM78	PUF68	CG31211	PROSBETA2	SLH
PEN	TAF1	ATPSYN-D	NUP98	TAF4	SKD	MCM5	PONT		MUS209	EF2B	IRD5	NTF-2	RDX	RPL22	MLC2	TCP-1ZETA
TAF5	BAP55	MPCP	CG7379	CG3294	CG4849	ADA2B	TWS		SPN-A	CG1444	NTF-2	IRD5	CG4853	RCD5	TAPDELTA	CSN5
SSDP	SIN3A	TM2	CBP20	MSL-3	D19A	CDC2	CG7288		PP2A-29B	MPCP	CG17259	CG17259	CYCB	14-3-3ZETA	CG8036	CDC45L
MRE11	NC2BETA	SUN	SNAMA	GRAU	MED16	DPA	CG3689		MPCP	BOCA	SOD	ARF79F	PK17E	SH3BETA	PROSBETA7	YKT6
KN	GRO	YP3	MAT1	H	DIMM	ADH	CG11107		CNX99A	MUS209	ARF79F	CG1416	CG32772	MEP-1	TBP-1	CG14641
KAP-ALPHA3	SOD	UCH	CG32703	PROS45	ECR	MSL-3	CYCC		DL	TM2	CG1416	SOD	CPR72EA	ZASP66	CG34159	MCM6
IRBP	ES2	CYP12D1-P	MBO	SKI6	SU(H)	MCM6	LWR		FER1HCH	BETATUB56D	IAP2	R	CG31211	TTK	PROSBETA1	CG8258
E5	CHRAC-14	OBP44A	MED9	BRM	IX	CG14641	RANBP9		CG1444	CG2852	YIP2	YIP2	ANNX	NLP	CG16817	GNF1
CG9797	CG3815	KARYBETA3	TFB1	SPT5	KAP-ALPHA3	CG3436	CBP20		E2F2	HALE	R	IAP2	HALE	PRX2540-2	CG11267	BETACOP
CG8159	DIMM	PROS35	ACT5C	PROD	DALAO	CG5033	RAD50		CG17050	SPN-A	ATPSYN-GAMMA	ATPSYN-GAMMA	HSP23	CG12985	PROS25	SNF
CG4849	CUL-2	EFTUM	CG4901	CYCA	CYCD	SU(Z)12	RPB10		FAX	FK506-BP2	AATS-GLUPRO	AATS-GLUPRO	HSP67BA	CDK4	RPN2	APRT
CG13900	TAF6	BAP170	NUP358	KN	ASF1	PCL	SLU7		EF2B	E2F2	PROSALPHA1	CG10425	CG10032	FK506-BP2	MED23	U2A
CG10414	ASF1	CG3689	CG8301	NURF-38	Z	NNP-1	CG3909		HALE	CYP12D1-P	CG10425	PAST1	CDK4	CENG1A	AKAP200	NS1
CACTIN	CG10414	PRM	TAF6	MOD(MDG4)	MED20	CG6712	RPA-70		GPDH	SEC61ALPHA	PAST1	PROSALPHA1	SKPA	CG13287	PTIP	RPN12
BX42	BX42	HOP	REL	CDC2	TOU	CG8545	HIS2A:CG31618		CG11138	INOS	HEL25E	HEL25E	DX	MUS209	PROSBETA5	CG11857
SIP1	KAP-ALPHA3	PROSALPHA7	CG10267	ACT5C	SMOX	MSL-2	CG13097		SEC61ALPHA	REV7	TRXR-1	TRXR-1	RPL3	WAL	SEC61ALPHA	BLW
GNF1	KN	Z	CG4119	STC	CG8079	CG13349	CG13625		FK506-BP2	FKBP13	PROS45	RAB2	CG7757	SAK	MED30	CG8728
RPS3	MOE	ADH	D1	ATPALPHA	AKIRIN	ALD	MAGO		CG2852	KR-H2	HSC70CB	PROS45	CTP	BCD	SCF	TSU
SOD	CG4849	CG2852	CHI	HCF	TLL	SSB-C31A	SU(F)		SYX16	UCH	RAB2	HSC70CB	HOMER	RPT1	CG4598	RPS16
PDI	CG3294	PROS28.1	CENG1A	MAD2	DIK	CG7386	PRP18		VSX2	PROS45	KEY	CG2789	KLC	PUF68	RPT4	CHC
PMS2	IRBP	CG8036	H2.0	MED8	RPD3	RPA-70	HIRA		BETATUB56D	FER1HCH	CG2789	CG6453	SINA	CTBP	CG9894	CG6610
TAF1	TRX-2	TBPH	ZPR1	RAD23	TAF6	CG9894	MUS210		PROS45	GPDH	CG6453	KEY	CA-P60A	SEC24	SYB	CG8891
SIN3A	GRAU	MLC2	HLHM3	D19A	PCAF	MCM7	PSF1		KR-H2	CG6776	PGRP-LE	CG5854	KOI	CPR72EA	CG17331	RPA-70
CYCH	WEK	PEBIII	SISA	TFIIA-L	CG10654	MSL-1	TFIIEALPHA		RAP2L	CPR72EA	TAB2	PGRP-LE	RCD5	CG10638	FK506-BP2	CG9769
CG17568	CYCC	RPN11	BAB1	MRG15	CG3542	CCTGAMMA	SIP1		TBPH	CRN	CG5854	TAB2	TAF12	RDX	CDK8	SAN
CG14641	CG4673	CG3321	TRA	PSR	SA	TCP-1ZETA	CHRAC-16		FKBP13	SAK	TAK1	EF2B	CG9184	CCTGAMMA	RHOGDI	CG32344
ASF1	MBD-R2	L(2)06225	HMGZ	E5	OTE	TAF6	GNF1		REV7	KAP-ALPHA3	EF2B	TAK1	EPAC	CG7856	CG17259	RRP40
MAD2	ATAC1	MLC1	HEY	CHI	MOD(MDG4)	MES4	INO80		CYP12D1-P	TBPH	ATPSYN-BETA	ATPSYN-BETA	CG17568	CG6084	PORIN	CG6750
CG9027	CG9027	CG6370	BCD	CG10694	DSX	CHD64	TFIIA-S-2		CG14425	CIB	CG5174	KDELR	SPN-A	CG10032	MED27	FS(2)KET
CG16817	CG9894	TAB2	EWG	CDK5	KU80	AWD	MBO		CG9083	SYX16	KDELR	RAB1	CG34404	CG32016	AATS-GLUPRO	RPS26
WEK	MEI-S332	OBP99C	E(Y)1	FL(2)D	H	E(Z)	UGT		CRN	CG9083	RAB1	CG5174	ATPALPHA	SMT3	MED16	KDELR
TRX-2	D19A	SCU	CG13900	NITO	CG10694	ESC	DPIT47		INOS	CG6459	GLT	GLT	HSP26	PRM	MUS209	TANGO9
SU(VAR)205	ZF30C	CG2789	CG11164	SIN3A	SLD5	PAV	ORC1		KAP-ALPHA3	MED15	IMD	PGK	FK506-BP2	CG4169	USNP	TPI
PRP8	D12	CG14482	ECR	YKI	CSN3	TAF5	GKT		CG15109	CG3008	PGK	IMD	KEY	CG34404	PI3K68D	PROSALPHA7
PARP	CG4328	UP	RPD3	DIK	MBD-R2	NIPPED-A	RPT3		CIB	CG15109	BG4	BG4	MUS209	L(1)G0156	PROS26.4	LSM1
MLH1	PDI	OX	C15	MED17	BX42	NXF2	SLD5		UCH	R	REL	REL	GUS	CG9083	CG1416	RPS3
MEI-S332	CG14641	KTO	NAP1	RRP4	DFD	CG4169	CG5728		CPR72EA	CG14715	CG3008	EFTUM	HRS	TEKTIN-A	MLC1	SPT6
MBD-R2	EXD	PROS29	CDC2	SO	CYCB3	DUP	U2A		SAK	TAPDELTA	EFTUM	CG3008	MOB2	HSP70BBB	ENDOGI	RPS20
GRP	NOI	RPN6	PUF68	JRA	CG4673	TRX-2	SNF		CG6776	DL	CG8993	CG8993	BOCA	CG3081	TRX-2	CG7845
ES2	CG13625	ATPSYN-BETA	CDK5	CG10981	CG13625	CG3542	CG8545		MED4	STY	CG1910	CG1910	NACALPHA	CG9027	SYX8	CG3436
D12	PARP	ERR	CTBP	MLP84B	PSR	MOE	CG7818		ACT5C	SKAP	GIE	GIE	HSP60	CG4853	MED8	CG3107
CYCJ	HEPH	WUPA	PHDP	MEI-S332	DOC1	PARP	HP1C		MED15	CG11486	BLW	SSRBETA	CG42369	KOI	CG13349	RPS8
CUL-2	SIP1	CG10664	CG3815	DOC1	KUK	CG1965	CDC6		R	CG9894	PROS28.1	BLW	POXM	CG3731	MED15	VHA26
CG6015	PZG	TAF4	SIN3A	SU(VAR)205	MRG15	TAF8	SNR1		EWG	CG33017	SSRBETA	CG3523	REV7	PDI	SNAP24	PROSBETA7
CG4119	CHI	ACON	DIMM	PARP	CG13900	MED22	LBR		CG11486	CG2862	BOCA	BOCA	RAB6	CYCB	PROSALPHA1	AATS-MET
CG3815	CG15800	MUS209	LWR	HLH54F	CG6686	CG13298	CG5808		ARU	CG10032	DOD	PROS28.1	TTK	CACTIN	MOV34	PROSALPHA1
CG3294	PRP8	TAF5	CG9027	ERR	CG4119	CG2807	MAD2		CG3008	VSX2	CG3523	DOD	ATPSYN-BETA	CHER	IX	RPL27
CG2926	E(Y)1	EEF1DELTA	DAP	CG16817	RBF	CG6066	NUP214		CG14715	RAB5	FATP	FATP	DLC90F	PORIN	PGD	RPL4
CG11750	DFD	PORIN	DIK	CG14667	CG32685	CHRAC-16	DEK		CG11327	ATL	BETACOP	BETACOP	ZIP	ARI-2	CG12321	CG7430
CG10981	RAD23	SEC61ALPHA	SOD	NEOS	BSK	MOF	RPD3		SKPA	MED4	CG5525	CG5525	BCD	CG7998	SYX1A	CG11137
ATAC1	DYS	CYCE	MRG15	CG18764	HP1B	JIL-1	NOP56		CG10032	ADH	RPN1	RPN1	CG14815	ZORMIN	SEC22	CG31694
CKIIBETA	BRK	ARF79F	HSC70-4	CG6686	TAF5	TAB2	TFIIA-L		CG33017	ARGK	BOR	BOR	PMS2	CG7757	RPN11	SYX5
PAN	CYCB3	P53	CYCB	BRK	CG3294	UCH	CG8858		SYB	ARU	PROS26.4	PROS26.4	CG32635	SUCB	MED20	UGT
NUP358	NEOS	HSP83	JUPITER	MED14	NEOS	CG13900	CG3756		TAPDELTA	CG14425	HSP83	ATPALPHA	RPL22	PHYL	ACON	EIF-2ALPHA
ALD	CG6015	SSRBETA	RPS3	DOD	ODD	PROS35	TAF13		KLC	MLC2	PGRP-LC	HSP83	AGO	CG9572	CG17002	L(1)G0230
ATPALPHA	MED31	EB1	CG4673	CG9027	CG14667	ISWI	CG13900		ADH	EWG	ATPALPHA	PGRP-LC	ADA2B	RPL3	TER94	RPS18
TAF6	CG6197	ACT79B	PAN	GRP	BRK	RUX	NOP5		PROSBETA3	PRM	CATHD	CATHD	FU	ESG	UP	SOD2
SKI6	CG8159	OST48	NOI	N	H2.0	GEMININ	TAF5		CG9894	EF1ALPHA48D	GP210	GP210	CG9027	CG16817	CG2046	RPS3A
RRP4	SPT3	RUX	HCF	TLL	NOC	TM2	CG17187		MLC2	CG7757	CP1	CP1	MUS304	CG2064	RPN9	RPL36A
PSR	MRG15	TAF1	PZG	PCAF	IRBP	MLC2	NXT1		ARGK	IMPL3	VPS4	VPS4	HIP-R	LWR	CG1599	AATS-HIS
PIT	CG4119	RBF	RPA2	PDI	ACT5C	CG8258	CG8079		RAB5	ACT5C	PROS35	HMGD	ROLS	CG13510	SLH	CG3295
NOI	CRN	TAF8	SPN-A	PASHA	SINA	PROS29	MED31		CTBP	AKAP200	HMGD	ZNT63C	CACT	TM2	RPN7	CG8636
L(1)10BB	BOCKSBEUTEL	ADA2B	E5	RPIII128	APT	CSN6	BX42		CG2862	MTS	ZNT63C	CG4729	CG3225	DAP	SYX5	CG8195
HP1B	CDC2	PVR	MOE	TAF5	HOIP	SPN-A	PRP8		CG8368	DX	TCTP	PROS35	CG5642	AGO	SYX13	CSL4
GRAU	TOU	EXD	HEPH	CG10654	NUP214	CPB	NC2BETA		SKAP	PK17E	PROSBETA5	TCTP	RPS3A	P115	CG10425	DIP-C
EXD	L(1)10BB	E2F2	CP190	KU80	CG8801	LWR	SBR		CG14216	PI3K68D	CG4729	PROSBETA5	BG4	HSP70BC	YIP2	UFD1-LIKE
E(Y)1	ESG	CG4769	CG34422	CG6688	TUP	TCP-1ETA	BIN1		CG7757	TRX-2	CG15098	CG15098	CG6084	HSP70BB	SKAP	CHMP1
DIMM	ALIEN	ES2	ARET	CG8079	BOCKSBEUTEL	ALIEN	CG10214		EF1ALPHA48D	CG9572	SURF4	SURF4	ZASP66	HSP70AB	RPN6	PONT
CHI	HLH54F	FLN	CYCH	AKIRIN	CYCC	CSN7	SU(H)		MTS	CG11505	ATPSYN-CF6	VHA68-2	LWR	DREDD	MEMBRIN	RPS27
CG9894	CG16817	SURF4	SA	BX42	TAF1	BAP170	HPR1		PRM	PROSBETA3	VHA68-2	ATPSYN-CF6	SIP1	CKIIBETA	GSTE6	VTI1
CG6197	FD59A	CG33303	NEOS	ESG	CUL-2	CG11985	YL-1		CG5009	NTF-2	RPT4	CG14482	HSP70AA	AKAP200	YKT6	RPS23
BAP55	CG8079	CYCD	MOD(MDG4)	EMC	HSF	RANBP9	CG10418		CG11505	HOP	TBP-1	RPT4	SC2	CNN	CHIC	GOS28
ALIEN	FL(2)D	CYCA	E(R)	CG8939	HEPH	CG9344	MRG15		PK17E	CYCB	CG14482	TBP-1	CG9331	CG32369	PGLYM78	WIBG
ZF30C	WDS	RAB6	PCAF	CG10267	MEI-S332	L(1)G0156	TSU		DX	SKPA	SPINDLY	CG13220	MAD2	SC2	POMP	CG1416
WDS	CG10654	HLH4C	CG4936	FTZ-F1	CG17801	MLC1	MATS		RASSF8	SOD	CG13220	SPINDLY	RPS26	RPL5	KDELR	RPS14A
STC	LIM3	IDGF4	MAP60	ART8	HRB27C	CG8036	EF1GAMMA		IMPL3	SCF	DROJ2	DROJ2	CNN	FAX	RAB2	OST48
SPT6	BIN1	MAD	CRN	LIM1	NLP	PUF68	MED22		DSH	KLC	CG7033	CG1516	P115	CG11380	BET1	ZPR1
SPT3	NURF-38	SMOX	CHRO	APT	CYCH	TAF1	YTR		CG9572	RPN1	CG1516	OX	SEC24	CG13114	ARF79F	RPL7A
RAD23	CG18764	AKIRIN	CG4328	TRX-2	ERCC1	SSRP	MED14		RPN1	HSP70AA	OX	CG7033	RACK1	CG17568	MF	SEC6
PZG	PSR	HSF	TAF2	LIM3	BIN1	DRE4	POLO		CYCB	CTBP	GDI	GDI	HN	SPN-A	CG32479	HIS4:CG31611
NOP5	DALAO	CI	TBP	SLD5	CG3225	CUL-2	PSR		TRX-2	CG5009	CG2065	CG2065	DROJ2	ARGK	KOKO	EIF-5A
NEOS	TBP	EXP6	CG14216	CG11266	CG5933	NOI	RAD9		PI3K68D	HSC70-4	CG12030	CG12030	CACTIN	BLW	MED4	VPS4
MRG15	CG34422	GRP	TAF7	DYS	SUG	CYCB3	DNAPOL-ALPHA73		CG12985	PHDP	DUTPASE	DUTPASE	MED4	CG9894	USE1	DIM1
LIM3	CG11266	ARM	LGS	IRBP	SISA	ACF1	TFB1		MOR	RAP2L	CYP1	KARYBETA3	CG17777	CG13159	MED10	CG6013
LARK	STC	CG10694	BSH	DFD	LGS	CG10418	SU(Z)12		HSP23	DREDD	CG13887	CYP1	CG9572	RACK1	WUPA	SEC63
L(1)G0020	CG14667	SYX6	YKI	CG14641	LIM3	HOP	MED4		NTF-2	SCP1	JUPITER	CG3164	CG11656	ACT5C	SNAP	VPS26
JRA	BSH	CG3542	SPT3	RBP1	CG7379	WUPA	MED17		BCD	CG12985	KARYBETA3	JUPITER	CPB	VSX2	SYX7	CG2021
HLH54F	CG8319	CYCJ	PONT	BSH	FL(2)D	DAP	CDK8		HOP	BCD	CG3164	CG13887	RPLP1	SINA	CG6208	RPS17
FL(2)D	HP1B	ESG	RACK1	PAN	TH	CPA	RAD1		PROS28.1	SYB	CG5355	CG5355	C15	SIP1	HEL25E	RPL12
FD59A	CKIIBETA	ACT88F	HOIP	CG7185	CG18764	ARC-P34	REG		CG32016	PGLYM78	CG11857	JAGN	STAR1	CG33303	FER2LCH	SMD2
DYS	DLL	NURF-38	ASF1	SINA	CG9894	ARP14D	MED24		CG13510	CENG1A	JAGN	CG11857	MAD	HSP83	GOS28	HIS2A:CG33865
DOD	CG1965	CG7757	CG6686	HSF	CG8319	MRG15	PAV		AKAP200	MOR	CG2070	CG2070	RPT1	TCP-1ZETA	KAP-ALPHA3	MFAP1
D19A	ACT5C	L(1)G0004	SINAH	NOP5	BOWL	CG5525	MED8		ODA	RASSF8	14-3-3EPSILON	14-3-3EPSILON	GIT	UBX	GAMMASNAP	CSN7
CYCC	CG32685	HLH54F	CYCB3	SMN	GNU	UP	CG5343		PGLYM78	PROS28.1	CG1371	CG1371	ENO	CG2852	TCP-1ETA	CG31729
CG4673	CG9573	TUP	CG18005	ARM	KAY	NUP358	CG1965		SCP1	ATPALPHA	CG10265	CG10265	RHOGAP68F	KAP-ALPHA3	CG11885	ATMS
CG4328	CG6686	CYCC	MSL-3	CG4119	HLH54F	SCU	BAP55		ATPALPHA	RPL3	RAB6	RAB6	CG7196	CG8301	FAX	HMGS
CG32344	TLL	DYS	CG10630	CG2021	CHI	ACT79B	C15		HSC70-4	ATPSYN-BETA	PROSALPHA7	RAB7	CG11275	TERM	ATPSYN-GAMMA	NNP-1
CG15800	SO	CNX99A	SCRA	CG4887	MED24	RPT4	JRA		SLMB	CG12264	RAB7	RAP2L	TM2	BOCA	CG8939	RPL3
CG13625	HSC70-4	DL	CG13625	CG34422	E5	WOC	CHRAC-14		RPL3	RANBP9	RAP2L	PROSALPHA7	HEY	SRPK79D	CG1532	ISWI
CG13349	PAN	TAPDELTA	UBX	CG17612	CG16892	DP	SINA		SEC5	PROS26.4	DREDD	DREDD	USNP	STY	LSP2	RNRS
CG11266	CG3689	CG15800	CG8079	HLHM3	TRX-2	SOP2	PDI		SGT	CG2789	CG31729	CG31729	INVADOLYSIN	CPR64AD	PAST1	SMT3
CG10654	ERR	ZEN	RAD23	CG7786	LOLA	ARC-P20	CG15011		CKIIBETA	PROSBETA5	ERP60	COX2	RPS20	ES2	RAB1	SHRB
BSH	MLH1	RPB10	PEN	CSN4	KLP3A	BOCKSBEUTEL	CENG1A		PROS35	CDC2C	COX2	ERP60	ACT57B	ALPHATUB84B	CG2789	RPL31
BRK	RBF	LID	ARA	NOC	ALIEN	E(Y)1	SNAMA		DREDD	BRK	HSP60	HSP60	SRC64B	CG12262	SYX18	TGT
BOCKSBEUTEL	Z	EYA	CG7386	CG13900	CG9573	CG12262	AL		SOD	CG14216	CG7911	CG7911	RPL5	SQU	SSRBETA	RPL17
BIN1	RPS3	ARP8	CUP	RBF	NIPPED-A	CG7757	CUL-2		KOI	RPT4	CG1707	CG1707	NOI	RPS3A	CG7737	CG1307
ART8	LIM1	CSN3	CG16892	E(Y)1	AP-1GAMMA	TBP	SURF6		HSP70AA	RCD5	RPS27A	RPS27A	CENG1A	BM-40-SPARC	HSC70CB	PYK
ACT5C	CG9667	MSH6	REPT	OPA	BSH	CTBP	ALIEN		BRK	PROS35	PROSBETA3	PROSBETA3	MOD(MDG4)	GIT	CG2017	CG9344
ARM	SINA	NUP98	NIPPED-A	PSI	FD59A	CG12264	CG4061		CG34404	TCP-1ETA	T-CP1	T-CP1	HSP60B	TOY	FIM	CG6453
TOU	SGF11	CG3875	DIP1	NLP	SNCF	SOD	MED27		CG2789	CNN	TM2	TM2	TSG101	CG9184	EB1	L(1)G0004
TBP	CG3542	CG7379	TOY	MBO	SIMA	PRM	ARP8		RCD5	KOI	RPLP0	RPLP0	PHDP	GUS	RFABG	SPN-A
SSB-C31A	LARK	CBP20	MBD-R2	AOP	ASH2	SINAH	MRGBP		RPT4	CG34404	PROS25	SEC63	CG3081	USNP	EEF1DELTA	L(2)37CC
SPX	CG10981	SNAMA	BRK	CG17446	EYA	WAL	TAF11		PROS26.4	PROSALPHA1	SEC63	PROS25	KAP-ALPHA3	CUP	CG3164	RPL19
SO	ISWI	MAT1	SIMA	LARK	CG7056	TAF10	HP1B		PROSBETA5	CG1416	PROSBETA7	PROSBETA7	PRM	RPLP1	CG5854	RPL23
SINA	JRA	CG5792	CG9007	TRL	KNI	CG7971	DUP		CG7185	CG8368	PROS26	AATS-TRP	N	BRK	CG13319	AATS-LYS
RRP6	OTE	CG32703	BOWL	DSX	MSL-3	KNRL	CDC2		SCF	CG32016	CLIC	PROS26	SCU	SEC16	CG5500	EF1GAMMA
RRP42	ART8	MBO	CG15436	NEUR	CG17446	ABS	PCL		PHDP	ATPSYN-CF6	AATS-TRP	CLIC	CG2064	PK17E	BRM	SEC10
RBF	MED24	ALPHA-SPEC	LIM3	MAM	WOC	CG15011	14-3-3EPSILON		CDC2C	CG8036	ARGK	MGE	MEP-1	D19A	CG3523	RNRL
RAE1	CG30122	MED9	KAP-ALPHA3	HIS4:CG31611	RM62	CKIALPHA	HIS1:CG33825		HIP-R	GFAT2	PROSBETA1	ARGK	UBX	MYO10A	CG2023	CG9836
PHO	LOLA	TFB1	SU(H)	PHO	SCE	KTO	MED11		CNN	CHER	MGE	PROSBETA1	BIP2	NTF-2	GIE	CSN6
NURF-38	GNF1	RPS27A	DGT1	ARET	CG3689	MED19	MED16		CG12264	DSH	PROS29	NUP358	PGRP-LC	SKPA	EFTUM	HYX
MTR3	DOD	KDELR	RAE1	CG9894	ELFLESS	CG16941	CG3815		HSP60	ARF79F	NUP358	OHO23B	CG11380	ADA2B	CG8801	RPT3
MSL-3	TRC	GDH	NUP214	BOCKSBEUTEL	MRE11	CG10754	PP4-19C		RANBP9	ODA	OHO23B	PROS29	TSP	CG34168	IRD5	CG7288
MED31	RUN	YIP2	DP	CG18005	CG7786	CSN5	TBP		CENG1A	CG17259	GPDH	GPDH	GRASP65	FER1HCH	HMGS	RPL11
LIM1	NHP2	STY	CG8801	BIN1	OPA	LIG4	IX		KOKO	CG8854	SCAMP	SCAMP	CG4328	ZASP52	CG5177	PGI
ISWI	HYX	CHC	CG2926	CG3225	CG10630	MUS210	MBD-LIKE		USNP	DAP	CABP1	CABP1	BRK	MAD	PRM	HSC70-5
HEPH	CG3909	CG8193	CG14667	TFIIB	DIP1	MBD-LIKE	MED15		HSP26	C15	CG7668	CG7668	REGUCALCIN	CG11505	R	CG17337
ESG	BRO	ACT5C	CG9797	RPII215	SGF11	SBR	TUD		ATPSYN-BETA	CG7185	ADH	ADH	CPR64AD	CP38	FER1HCH	RPII140
DIS3	BGB	SAX	DSX	SSDP	CG9007	NXT1	CG31917		CG4853	CG9027	CG17331	CG17331	SRY-ALPHA	CG13405	VTI1	CG10219
DFD	ATMS	SOD	STC	AP-1GAMMA	PROD	TLK	E(Y)1		PMS2	CG34168	PROSBETA2	PROSBETA2	SMT3	CG6569	FATP	RRP42
CYCB3	TRL	JAGN	CUL-4	DA	KN	NOT	CG11266		SIP1	CKIIBETA	CG13349	CG13349	RAPS	CPR92F	EIF-5A	CG1968
CSL4	RUMP	CDSA	CCTGAMMA	RACK1	TUD	CG17293	NUP44A		OHO23B	HSP60	MLC2	SCP1	PSR	EIF-4A	CG31343	CG11107
CG9667	ARM	MTS	DAN	JUPITER	CG11696	ORC1	CG1646		14-3-3ZETA	OHO23B	SCP1	MLC2	CG14641	ATL	MHC	RPS27A
CG9573	MES4	TRXR-1	BIP2	CG6654	LIM1	ORC2	CG6686		PROSALPHA1	HSP23	PROSALPHA5	PROSALPHA5	RPS8	NOI	GLT	CG9588
CG8319	MED25	NC73EF	ZF30C	HP1E	DIP2	CG4400	CLP		CG1599	ATPSYN-GAMMA	ATL	ATL	NTF-2	SOD	NTF-2	BAP60
CG8079	N	RPS28B	CG8319	DLL	D1	TANGO4	MED30		CHER	GLT	CG9467	CG9467	LOQS	CG8258	ZNT63C	DUTPASE
CG6686	MED22	CG17237	DLL	INV	MED26	L(2)37CB	CSN4		CG34168	KOKO	RPN2	CG7054	PDI	MLC2	HIP-R	RPS12
CG3542	CG8801	SPT-I	TCP-1ZETA	DANR	ENOK	HBN	MSL-3		CG9027	TBP-1	CG7054	RPN2	PP1-87B	CG9797	TAB2	HIRA
CG1965	CSN3	RPS3	FL(2)D	CG4854	KING-TUBBY	CG32343	THOC7		RAB6	SIP1	RPT3	RPT3	CG3731	INOS	CG7668	CG4933
CG18764	H	CG6543	NOC	CG2652	SRP54	CG4364	TRN-SR		DOA	HSP70BA	CG2046	CG2046	CG6357	CG6707	TPNC41C	HSP60
CG14667	SCF	RPS27	DFD	CG13349	DWG	MRGBP	SET		TCP-1ETA	P115	CG6359	CG6359	DNAJ-1	TSP	BG4	MTS
CG10694	BAP170	RPS20	NUDE	SKD	BAP170	SRY-BETA	CDK5		CG1416	TEKTIN-A	CG9705	CG9705	BETAGGT-II	CG32086	CG5506	TAL
N	RAE1	EF1ALPHA48D	HTH	LBL	E(BX)	CDC45L	MED25		MAD2	MLC1	CG6543	CG6543	SMB	SKAP	PGK	CG3542
AWD	PEN	RPS17	CG4849	TAF10B	MED	TUM	GNU		MED17	CPR64AD	HSC70-4	SPT-I	ZORMIN	PEN	CG11505	RPS5A
PONT	SSB-C31A	RPS16	ISWI	ASH2	CG5380	MT2	DPA		GUS	RUX	POMP	CG2767	TEKTIN-A	CG4328	CG34205	RANBP9
PAV	DWG	RPS14A	CG4877	ERCC1	BUB3	MCM3	NOT		ATPSYN-CF6	RPA2	CG2767	HSC70-4	SUCB	CG18745	TRXR-1	RPL38
RPA-70	NUP358	RPL7A	BUB3	SPX	CAF1-180	REPT	MED28		ARF79F	14-3-3ZETA	CG12321	POMP	SIN3A	MPCP	VPS4	RPL9
Z	CG3225	RPL23A	SIP1	CG3815	CG6197	CG6610	CG2063		TOY	CHIC	SPT-I	CG12321	HPO	MOD(MDG4)	ATPSYN-CF6	HIS1:CG33825
TRL	APT	RPL22	CG4169	CG13625	SSDP	RRP46	ADA2B		CG8036	CG11327	RPN11	RPN11	GNU	MED4	SNAP25	RPIII128
TLL	TAF8	RPL12	EYG	SGF11	CG3162	CP190	PNN		C15	AATS-GLUPRO	RPL22	CG9947	CG8854	CDC2C	YP2	CG11811
TFIIA-L	DOC1	JAFRAC1	NUP153	PONT	DUP	LAMC	RFC3		LWR	CG4853	L(2)37CC	RPL22	OHO23B	RPS8	CG11750	RPS10B
TAF10B	RIN	CG4901	CG8258	NC2BETA	XPAC	BRO	MCM3		DAP	EIF-5A	MLC1	L(2)37CC	CAM	DNAJ-1	ENC	CG7810
SSRP	SLD5	STA	WEK	DCO	EYG	BGB	CG7971		PROSALPHA7	MED17	RPN6	MLC1	SU(VAR)205	CG32772	CG16826	CG12241
SLD5	CG4877	YP2	L(1)G0156	REG	CG13597	RUN	REL		GFAT2	PUF68	CG9947	RPN6	REL	C15	TAK1	ATU
SGF11	HRB98DE	CG16817	KUK	SRP54	CG1965	ATMS	MOF		DROJ2	CG3081	RAB11	CG8891	PABP	CG8854	PSI	INOS
SCF	CG8939	SPHEROIDE	SSB-C31A	EF1GAMMA	GRO	CG3909	CG8142		TBP-1	LWR	RPN9	RAB11	CG9426	GRP	SURF4	ROE1
RUMP	SU(VAR)205	CG8301	TAF10	HEY	DYS	HYX	LIN19		RPA2	BLW	CG8891	RPN9	HSP83	CG6776	ACT79B	VHA44
REG	TAF10	PHGPX	RPII215	L(2)NC136	SO	ARPC3A	SU(VAR)205		CG17259	DOA	ALPHA-SPEC	ALPHA-SPEC	R	CACT	TSF1	COPROX
RBP1	ARET	TAF6	AP-1GAMMA	Z	ZPR1	CG2852	ACF1		PUF68	PROSALPHA7	RPS3	SUN	BSK	CG31999	ACTN	VPS45
PROD	CG17446	PYK	TOU	RAE1	CG1120	T-CP1	ASH2		CG32772	CG4328	SUN	ARF102F	CG14044	EYG	PIT	SRP68
OTE	CG18005	NUP358	CG9894	CG7879	CG3173	CDK5	CYCB		MLC1	RAB1	CCT5	RPS3	WAL	PP2A-29B	CG5525	SPT5
OPA	XPAC	REL	SLD5	ETS97D	SBB	RPN6	TAF10B		CG8854	EEF1DELTA	ARF102F	CCT5	WDB	CG10527	CATHD	RPS4
NITO	CYCB	CG10267	ATAC1	CG9573	TOP2	P16-ARC	EGG		TEKTIN-A	PEN	ACON	ACON	SYB	CG5708	BETACOP	CG5705
MOD(MDG4)	HOIP	CG4119	CG10414	MAP60	CRP	CG8159	GP210		P115	CG13510	TANGO2	TANGO2	CPR73D	CG15356	CG2065	CG5380
MLP84B	PROD	KST	CACTIN	SA	CG7671	PP2A-29B	CG34422		MAD	SLMB	TPNC25D	TPNC25D	DOA	MOR	CG16885	CG10214
MES4	HRB27C	GAPDH2	CHRAC-14	HRB27C	SCAR	CYP1	HCF		AATS-GLUPRO	CACTIN	CG5792	BAP60	CG6843	CG5642	JAGN	TCTP
MCM6	RM62	CG5028	AP	CG4877	SRP	IRD5	CG15220		RUX	KDELR	BAP60	CG5792	CG11505	CG4998	BOR	FEN1
MCM5	POLO	D1	RPA-70	ZPR1	CG4877	FLN	B52		GLT	GUS	ANNIX	ANNIX	FAX	CG1104	CG1910	CG11095
MBO	ENOK	HBS	CG11985	TRN-SR	PRP8	PHYL	CCT1		CTP	HEL25E	RPN7	RPN7	CG32369	GP93	GP210	CG8611
LOLAL	OPA	DOS	GRAU	LOLA	RUMP	DOM	AAC11		CG3081	RAB6	CG12470	CG12470	CP38	SGT	CG7049	CG2453
LOLA	CG15356	ATL	CG18616	CYCJ	L(1)10BB	PONT	TUM		CG11380	CG5174	MHC	MHC	CG1104	HSP60B	SRP72	SYX1A
HRB98DE	CG6654	SYX17	CG15011	DNAPOL-ALPHA73	E(Y)1	DMN	CCT5		CPB	RPLP1	GRAF	CG3226	CG7998	ACT57B	CG18787	PSIDIN
HEY	ACJ6	LPR2	ERCC1	ODD	HP1E	14-3-3EPSILON	MED19		CPR64AD	CG2046	PRM	GRAF	DSH	UCH	CG1516	RPL13A
GEMININ	VVL	CNN	OTE	MED10	RPB10	PROSALPHA7	SCE		ATPSYN-GAMMA	DSX	CG3226	CG5885	CCTGAMMA	CG3008	CG32473	STA
ERR	SWM	RAB11	POXM	AWD	CG11266	CG12042	MBD-R2		EIF-5A	AKT1	MOV34	PRM	SAK	CDK5	CG31729	CG7277
DUP	SU(W[A])	ASRIJ	CG6688	TRN	ARP8	CCT5	ESC		CG2046	HSP26	CG11885	MOV34	SEC10	RUX	CG1371	IRBP
DRE4	SU(F)	AMA	D12	RIN	AP	ARP11	CHI		CG13349	ACON	CG5885	CG5366	CG4771	MAD2	CG8993	CG3430
DPA	PRP18	CPB	TRX-2	HLHM7	MLH1	CYCB	CG7379		AGO	TTK	MF	CG11885	POLO	CG13032	OHO23B	GTP-BP
DNAPOL-ALPHA73	PABP2	CHI	PROS45	CUP	CG30122	MAP60	SCRA		CG4328	HSP70BBB	UP	MF	CG40127	CG14641	CYCK	GFAT2
DLL	HDAC3	HSP23	CKIIBETA	OTE	CG4282	ACT57B	E(BX)		CG7737	USNP	CG5366	UP	CG6707	OST48	L(1)G0020	CG1983
DALAO	CSTF-64	N-SYB	TCP-1ETA	GNU	FTZ-F1	SU(VAR)205	DREF		CG17777	HSP70AB	ACTN	CG33253	CG13840	MBL	KEY	PABP
CSN7	CSTF-50	RPLP1	BSK	LOLAL	MBO	KARYBETA3	GRO		CG17568	CG13159	BETATUB56D	ACTN	SU(H)	PCS	CG2070	TRXR-1
CG6654	CG9119	MGE	ATPSYN-GAMMA	AND	USP7	PROS28.1	RGA		SKPB	PROS25	CG10664	CG10664	CG34168	SRC64B	HMGD	RPL18A
CG5033	CG8086	CENG1A	ODD	CG4673	CG	RPN11	SKI6		CG31211	CG15676	CG33253	BETATUB56D	CG3880	RAB6	CG15098	DNAPOL-DELTA
CG4877	CG5808	EIF-2BETA	RBF2	CG8319	MSH6	EB1	DIS3		RPLP1	HSP83	CG17337	LOQS	TAMO	CG14715	SOD	ELP3
CG3689	CG5343	14-3-3EPSILON	CG12264	CG15800	CG3875	BIP2	MTR3		DSX	RHOGDI	LOQS	CG17337	GRK	CG14216	PROPO-A1	RAB6
CG34422	CG32335	PDI	SGF11	HRB98DE	NUP98	RBF	THOC5		HSP70BA	HSPB8	OSCP	OSCP	CG6569	RHOGAP92B	CG10581	SMD3
CG32685	CG17266	H2.0	MAD2	RM62	ATAC1	SYB	NIPP1		CG9184	MAD2	CG32138	CG32138	ARI-2	SNS	YP3	MEMBRIN
CG30122	CG1622	ZPR1	NUB	CG3542	TAF8	CYCD	RRP46		PEN	CG11380	ALPHATUB84B	BBC	CG13159	CG15141	OX	RPL21
CG18005	CG13097	HLHM3	LOLA	TUP	CG6015	CG4692	P38B		TTK	FER2LCH	CG4769	PEN	L(1)G0156	DSX	GDH	RPS14B
APT	CG1231	SISA	CUL-2	CG5380	STAT92E	MUS209	CG7033		FER2LCH	MAD	PEN	ALPHATUB84B	BRP	MED15	CG6453	NMT
AP-1GAMMA	CG11920	CG7834	CRC	TAF6	HRB98DE	ATPSYN-CF6	BSH		EBI	FIM	BBC	CG4769	MEI-S332	CG15676	KARYBETA3	CG10903
RIN	CG15220	GP93	NC2BETA	CYCH	CG17612	TTK	SF2		MED14	CG10425	WUPA	WUPA	NUP358	CG42797	NSF2	TAP42
RACK1	CG5933	BAB1	CYP1	ELOA	PARP	CG7033	CG5525		SINA	CDK5	14-3-3ZETA	RPN3	CG7856	CG4896	GSTS1	PMCA
PROS45	AKIRIN	TRA	CG5525	HIRA	CG18476	CATHD	TRL		RDX	EBI	RPS20	14-3-3ZETA	DGT6	FD59A	REL	VPS28
JUPITER	GNU	HMGZ	TTK	CHRAC-14	ELOA	ASF1	MCM7		CG17331	CG9184	RPN3	FLR	CG15071	FKBP13	FLN	CG15084
CYP1	CG7056	RPL5	YTR	E(BX)	DIP3	SYX7	CG2931		PROS25	CG13349	CG4692	RPS20	PORIN	CG7763	SPE	RRP6
MAP60	DSX	HEY	ALIEN	FD59A	L(2)NC136	OSCP	TFIIFALPHA		RAB1	AGO	FLR	CG4692	CG11581	PHGPX	CG12030	TRC8
CG4169	BSK	CKA	CG9573	TIM	CG17802	CYCA	NLP		HEY	HSP70BC	CG15717	CG15717	TRAF6	CG12496	SKD	RPL26
CUP	ORC6	GDI	CG12262	CG17838	JRA	NUP214	PUF68		CG5174	HSP70BB	DIM1	DIM1	SRPK79D	RAPS	CG34172	CG6388
CHD64	HSF	EIG71EK	TAF10B	CG4820	NITO	DWG	CG15356		CHIC	SKPB	TSR	EIF-1A	CG6770	CG11327	CG4908	MIRO
L(1)G0156	SPX	BICD	TUD	EIF-4A	LOLAL	MED28	ACT5C		CACTIN	CG1599	SEC16	TSR	SIP2	CG30497	AIF	CG16817
YKI	LOLAL	CYP1	PHYL	SFMBT	TOPORS	CSN4	RRP4		ACON	RPS20	EIF-1A	CG30000	DSX	CG13022	NPLP2	CG9099
XPAC	AP-1GAMMA	BCD	HIS1:CG33825	MBD-R2	HLHM3	P38B	LIG4		HSPB8	CG6453	HSP60C	SEC16	CG16817	SAV	CG4729	CG13630
WOC	CG17801	CG2918	SCE	CG2678	CG15800	LAM	CG8258		KDELR	CG17331	CG30000	HSP60C	NEOS	MRP	CG4692	PELO
USP7	SISA	CG13887	EIF-4A	SU(VAR)3-7	ORC6	SYX8	TCP-1ETA		AKT1	MF	HCF	CG8117	KN	TCP-1ETA	IGL	CG11208
TRN-SR	E(BX)	PRC	TH	CSN7	TBP	ATPSYN-GAMMA	ART4		HSP83	SGT	CG9391	HCF	CDLC2	RPS26	CG7112	DHOD
TAF8	CG10267	ERP60	MED26	HLH3B	LBL	BCD	PPA		CG5642	CPB	EF1ALPHA48D	CG7430	SEC61ALPHA	TAMO	AZ2	PIX
TAF10	ATPALPHA	CG14815	BTD	CG17801	CG8159	YP2	PROD		BLW	RDX	RPS27	CG9391	HSP70BA	NEJ	PROSBETA4R2	CG10424
SRP54	SRP54	EWG	KLP3A	TAF12	CG11985	SUCB	CYCB3		PSR	MED14	CG8117	CG7830	CG8292	TAPDELTA	CG4641	SURF4
SPT5	GEM	TWDLE	KAY	KING-TUBBY	PNN	YIP2	NURF-38		EEF1DELTA	SRPK79D	CG7430	EF1ALPHA48D	CG31999	R	ARC1	CG2862
SISA	MAP60	EIF2B-DELTA	DUP	USP7	NUP62	ATPSYN-B	RPA2		HEL25E	DROJ2	ACT57B	RPS27	EIF-4A	CG15646	VHA68-2	SLU7
SCE	DUP	EF1BETA	CG18764	CUL-2	MAT1	CG15436	RPN11		MED18	CG31211	ARU	PYK	D19A	RAD23	SKPA	NUP62
RPT3	TAF10B	E(Y)1	CG3173	CG3162	ARA	CG1599	TAF12		SEC24	DYSB	CG7830	ACT57B	PP2A-29B	GPDH	GDI	RAB7
RM62	GEMININ	RPL23	SBB	SISA	EN	CG13625	TCP-1ZETA		CG13159	CG11267	CG17568	CG5447	CG2371	CG5111	CCS	FLR
RIG	KING-TUBBY	SOP	TOP2	ECO	GT	CG3294	REPT		CG1532	CG5568	SYB	CG17568	CG5568	BRP	PDSW	RPL32
RANBP9	DNAPOL-ALPHA73	RPS19A	CRP	H2.0	TAF10	L(1)G0230	CG12264		MF	CG17568	RPS16	SYB	CUP	GRAF	SYX16	PARP
ORC6	SSRP	RPL9	CG7671	ISWI	CG15220	SU(H)	AATS-GLN		PROSBETA7	NEJ	PYK	ARU	EF1GAMMA	CG2926	CG11857	TWS
NOP56	DRE4	RPL24	SCAR	RPA-70	SSB-C31A	EEF1DELTA	MED26		RHOGDI	MED18	CG5447	RPS16	CG17107	CG6370	PSR	DBE
NOC	EXP6	RPL19	SRP	CYCD	SNAMA	RFABG	PHO		DOD	SEC24	RPS28B	RPS28B	RECQ4	CG8292	GOT1	ATP7
MSL-1	HLHM3	RPL13	PROS	EY	CG11695	HEL25E	WASP		GRASP65	HEY	RPL12	RPL12	PPN	HSP26	CG5044	HIS4R
MED28	CSN7	RPL11	TRL	DPA	CG14641	E2F2	STAT92E		CG10425	DOD	CAT	CG3800	YP1	SOP	SYND	HIS4:CG33907
MED25	FTZ-F1	COVA	FZY	DREF	TRL	KAP-ALPHA3	RPN6		CDK5	CG5708	CG3800	CAT	PROS45	CG13084	COX2	CG1673
MED24	ERCC1	PPN	14-3-3ZETA	CG30122	ETS97D	ATPALPHA	OPA		PROS29	PAST1	CG1458	CG1458	CG18745	MEC2	CG18789	HIS2B:CG33868
MED22	NOC	OBP47B	PP2A-29B	CG18004	CG9667	CG8301	KU80		FU	PROSBETA7	GSTS1	RAE1	RPA2	HSP23	RDGB	ADAM
MCM7	CG13349	ENO	SO	CG10418	UBCD6	MLH1	LACK		CG15676	PMS2	ALPHATUB84D	GSTS1	CG10103	CG7352	CG13220	ECT3
MAM	SUG	SPE	WOC	CG32685	CG10825	ATPSYN-D	HD		DLC90F	ZASP66	RAE1	CG2004	CYP9F2	LPR1	CG3004	SEC5
L(2)NC136	MAD2	CHEB38A	L(2)37CB	FANCL	CG10333	SYX16	DCO		CG7668	CG7668	STIM	ALPHATUB84D	CG13114	HSP60	ATPSYN-B	RPS24
KING-TUBBY	CP190	CG32698	CG	BON	ULP1	SYX13	CHB		SRPK79D	ENDOGI	PZG	STIM	SPN-B	CYT-C-P	MOCS2	MSH6
HSF	CUP	BETACOP	ART8	RUMP	ZFH1	SYX5	ELOA		CDLC2	CYCA	CG2004	CG30339	SOD	PROS45	CG1218	CG17209
HRB27C	NIPPED-A	CG11164	SP1	MSI	CG10274	CI	PASHA		RHOGAP68F	UBX	GAPDH1	GAPDH1	MYO10A	CG17377	DIK	CG13690
HOIP	MOD(MDG4)	CG13900	E(BX)	BAP55	NK7.1	ERR	GISH		HSP70BBB	RAB2	ACT79B	PZG	PARP	SMB	PK92B	CG4045
HLHM5	ABS	ECR	DOC1	CG32105	CG8145	BOWL	TAF8		HSP70AB	CG1532	CG1092	CG1532	FTZ-F1	OPA	CG10414	CG8129
HLHM3	WOC	ACT57B	CG3294	MED28	ELB	CG17802	STG		RECQ4	EB1	CG30339	CG7049	CG9911	NURF-38	CG1603	ADK2
H	PMS2	RPD3	MCM6	LGS	NC2ALPHA	MCM2	PROSALPHA7		ZASP66	VHA68-2	HOIP	ACT79B	CP36	CG12432	CERT	NUP54
GNU	SMOX	C15	ENOK	CG4730	CG31224	DCO	EXP6		STAR1	CG3225	CG1532	HOIP	VHAAC39	CG5050	DOD	BET3
GEM	CG11696	NAP1	CG13597	CG18616	KR	CG14220	KIS		MHC	RHOGAP92B	CG7049	CG1092	MLH1	SIN3A	RANGAP	CG10688
FTZ-F1	MBO	CG5177	DPA	CSN3	DAN	EGG	CDK9		RPS20	CG32772	FER1HCH	CG11876	PHYL	NUP358	ATG4	PPL
ESC	CG11985	YP1	MED	CAS	HLHM7	YP3	CG9119		HRS	CG16826	RPS14A	FER1HCH	PEN	CYCE	CG14482	CG3704
ERCC1	CG1120	CABP1	DOD	CCS	NC2BETA	YP1	CG17266		UBQN	CG13114	CG4853	RPS14A	MRG15	CG13840	YP1	CG11583
ENOK	SA	KLC	CHB	CYCB3	CG18806	Z	TOU		MED8	SQU	RPL7A	CG10863	MBL	CG31036	RAE1	HRD3
E(Z)	MCM6	EF1GAMMA	WAL	EN	L(1)G0004	ARP87C	CG2926		CG3225	CG17777	CG13319	EMB	JUPITER	CG18259	CG9205	CG5862
E(BX)	NITO	CIB	CG17801	SIMA	RBF2	CYP12D1-P	FANCL		PROSBETA1	SURF4	CG10863	CG4853	ALPHATUB84B	CG2862	RPN3	UPF1
DWG	RACK1	PUF68	PDI	HEPH	HTH	WEK	NOA36		CG42369	CG32369	LIG	RPL7A	NAP1	CG6945	SGF29	ES2
DSX	ARA	CDC2	AWD	SMOX	DOC2	TER94	NUP358		SRC64B	PROS29	CG3731	CG7288	MRE11	ACTN	OSCP	ABS
DREF	CG17802	CDK5	E2F	CG7379	ORC4	SYX1A	SGF11		MED10	CG7737	CG11876	CG13319	CDC2C	HRS	CG32344	PGM
DOM	MED28	PHDP	ATPSYN-CF6	CG10274	GSC	L(2)37CE	NUP58		NEJ	RECQ4	EMB	LIG	PROSBETA3	CIB	CYCG	CG12018
DOC1	HEY	CTBP	NITO	CYCC	DNAPOL-ALPHA73	OTE	GCL		UBX	CYT-C-P	CG7288	CG3731	HSPB8	CG13090	CG15717	RPL6
CSN6	YKI	L(2)03709	CG4887	PAV	PELO	MPCP	HBN		FIM	CG3164	ATPSYN-B	ATPSYN-B	DYSB	CG3918	CG17293	CG5037
CSN4	CG10694	CBS	CAF1-180	EG	ZEN	GL	NAP1		CG5568	YP1	JAFRAC1	JAFRAC1	NEJ	MOB2	CG6259	CG5292
CSN3	HLHM5	BOCA	DIP2	FKH	ECO	SNAP25	SMN		DYSB	CG5642	EF1ALPHA100E	CG9586	BLOS2	CG8036	CG1513	CORO
CG7879	MED	CG3815	CG4291	ACTR13E	GUG	SUN	ORC6		HSP70BC	PROSBETA1	CG9586	EF1ALPHA100E	CSN4	PABP	PCAF	TREH
CG7786	ORC4	SIN3A	CG17612	D	MES2	ACT88F	SCM		HSP70BB	MED8	ALPHATUB85E	ALPHATUB85E	FD59A	CG5174	REV7	CG11267
CG7056	TRN-SR	CLC	TOPORS	TRSN	AL	PROS45	AATS-LYS		TSP	RPL22	RPL23A	RPL23A	CG6945	CNX99A	CG31694	SLD5
CG5933	ASH2	DIMM	CG4692	CG11107	UBA2	CG32685	AKIRIN		HMGS	TOY	TAF6	L(2)37CB	EXO70	RPS20	CYP6A13	CAT
CG4936	CG4282	LWR	UBCD6	DEK	CG6688	CUP	DIMM		CG6453	RFABG	CG14425	SEC13	CG5174	RAP2L	CG10103	CG14476
CG4887	L(2)NC136	CG6453	CG10825	XBP1	SVP	CACTIN	ATAC1		CG11267	ATPSYN-B	MEP-1	TAF6	CG5466	GRASP65	CHRAC-14	CG8417
CG4820	SPT5	DAP	CG10333	SLU7	CG7028	EFTUM	GEMININ		RHOGAP92B	SEC5	SESB	CG14425	MPCP	CG15071	CG1707	CG2260
CG3225	DIP1	MAD2	ULP1	SSRP	YTR	CG10654	VIR		EPAC	PSR	ZASP52	MEP-1	CYT-C-P	RPA2	HSPB8	PIS
CG2678	PHO	RPLP0	AUB	DRE4	MLP84B	CG1516	DGT1		PROSBETA2	MED10	L(2)37CB	SESB	TERM	CG16826	RPB4	CG4338
CG2021	MRE11	CG34172	MLP84B	ART4	NEU2	ACON	ARP5		PROS26	PROSBETA2	CG16826	CG16826	RPS7	PPN	ACT88F	CG4406
CG17801	CG7879	DLC90F	GRO	FTZ	CHRAC-14	BRK	MTA1-LIKE		HSP60B	HIP-R	CG7816	ZASP52	SKAP	SLMB	ATAC1	SSB-C31A
CG17446	USP7	EF2B	NLP	CSN1A	CBP80	CYCJ	KEY		CG34159	CG34159	AGO	CG31712	GPDH	CG7033	SK2	ORC2
CG17293	BOWL	SRY-ALPHA	CHD64	BAP	CG7971	CG3321	RPLP0		CG3164	ZNT63C	CG31712	HIRA	CG13405	CG11656	GPO-1	RPL35A
CG15220	H2.0	DIK	CG1120	MIO	RAE1	L(2)06225	BLW		CG15422	FD59A	SEC13	CG7816	CG8301	RPS7	CG12470	EIF5
CG11985	TUP	MRG15	CG3162	DIMM	THOC7	DL	TAF10		CG32635	MHC	PTC	AGO	RPL15	BSH	REG	CG3756
CG10267	CG17293	RAB7	OSCP	HEL25E	DOD	PMS2	STA		HN	WUPA	HIRA	PTC	CG42797	TOS	NS1	CG9922
BSK	WEE	RAB5	PHO	WEE	RPII215	GAPDH2	CYCJ		CG32369	CG15422	CP190	CP190	ACTR13E	ART4	CG5355	RHOGDI
BAP170	PIT	LRRK	MRE11	MED6	CG7818	DYN-P25	EMB		YP1	ADA2B	PONT	PONT	ES2	FLW	CG7033	CG8031
ARET	CG10274	HSP26	KNI	TER94	NUFIP	DGT3	NOC		CG16826	CG1910	CG32016	CG32016	EXD	CG3847	NXF2	SELR
AKIRIN	LBL	CP1	LIN19	ALY	CG11092	DGT5	E(Z)		RFABG	PROS26	RPS17	RPS17	CYCE	SEC61ALPHA	CG10641	CG4866
ABS	MAT1	PDSW	CG7033	ACHI	E(R)	TRXR-1	KLP3A		VHA68-2	CP1	MAP205	L(1)G0230	CHIP	BSG25D	CG7409	LAS
CCS	LIG4	CG9090	WDS	CSN6	KNRL	SGF11	DWG		CYCA	UP	L(1)G0230	MAP205	ZASP52	DOA	CG3344	CSN3
MSI	MUS205	CG4673	ALD	RPS27A	LOK	L(2)06496	DFD		MOD(MDG4)	CG6707	DL	L(1)G0320	EIF-5A	PROSBETA5	L(2)K01209	ECD
WEE	GUG	PRX2540-2	HIS4:CG31611	UBA2	HNF4	MEI-S332	FD59A		RPN2	TSP	CG11505	DL	CG7379	CG9173	CG1234	ATG5
CP190	HLHM7	14-3-3ZETA	HLHM7	CG11696	CG18616	DIMM	MSL-1		SEC10	CTP	CG8525	CG8525	MLC2	KLC	KU80	CG8078
CCTGAMMA	REG	CG11876	CG8145	MED	NUMB	CG10630	ALD		SURF4	RPS3A	TWDLE	CG11505	CG18806	CG13138	MED25	L(2)35DF
ADH	EN	L(1)G0334	BLW	CG1965	CG3436	TUD	ETS97D		ATPSYN-B	SINA	CUP	TWDLE	CG15676	RECQ4	HSP23	CG7006
TER94	DPA	MRPS18A	MIP130	CG5033	ABS	DIP2	YEMALPHA		SYX7	MBL	NCD	AATS-ASN	LPR1	CG14044	D12	BYS
TCP-1ZETA	CG3436	NOI	APC2	CG9007	CG8219	MED26	EIF-2BETA		HPO	PGK	TACC	NCD	TEQUILA	GM130	SUN	CG17187
CPB	HR39	PAN	ASH2	GKT	CUL-4	DIP3	TRX-2		CG6707	GSTE6	L(1)G0320	TACC	CG13996	DYSB	HCF	CG32068
EF1GAMMA	CTCF	PZG	BX42	WOC	XBP1	PNN	CYCD		GIT	RPN2	CG32549	CUP	CG9894	PGLYM78	NOP5	AATS-ARG
LAM	SVP	ROP	HIS2B:CG17949	CG7056	CG7879	NUP62	DIP2		CG5708	BRM	MER	CG32549	MRI	AKT1	ARP14D	RPLP2
PROS29	ZPR1	JUPITER	EN	GEM	GEM	AL	DIP3		ADA2B	GRP	EIF-2ALPHA	CDSA	ECR	EAF	MBD-R2	ME31B
ZPR1	ROX8	BLW	TER94	MSL-1	TAF10B	YTR	LGS		POXM	CG3731	AATS-ASN	TAL	ARGK	HSPB8	CG9253	L(2)34FD
YL-1	RPA-70	RPA2	TIM	SU(DX)	NAU	NEU2	LARK		HOMER	BETACOP	ART4	EIF-2ALPHA	PGLYM78	CG5568	RPN5	CG4610
XBP1	CG4820	E5	ATPSYN-B	PRD	LARK	CG7818	RIG		PAST1	PHYL	BETATUB85D	MER	AND	EIF-5A	SSDP	RPB8
TUP	CG7786	HEPH	FD59A	MAGO	CG10414	HIS2B:CG17949	LID		RAB2	ACTN	TAL	ART4	CPN	CG14204	CPB	DNAPOL-ALPHA60
TLK	ALD	MOE	KLAR	TFIIEBETA	SPT3	CG1620	ME31B		CG9426	CG9331	CDSA	BETATUB85D	RAC1	CG7518	CG1129	FDH
TIM	CG3162	SPN-A	ELFLESS	RPII33	ISWI	BI	ERR		TSG101	SRC64B	MOR	RPS5A	UBQN	CG4771	NOP56	RPII18
TANGO4	JUPITER	CAM	DIP3	RPLP0	EG	E2F	PNT		FD59A	HMGS	GAPDH2	GAPDH2	PAT1	CG1444	PRP8	BET1
TAF12	CG32344	HCF	T-CP1	USF	GEMININ	CG17838	OTE		ENDOGI	POMP	RPS5A	MOR	MRP	HEY	ATTD	RPL36
SVP	DEK	CP190	GNF1	CDK9	TRSN	DPN	TOPORS		RPL22	DNAJ-1	CG31716	CG9662	CG3056	CG12723	OBP56D	CG6745
SUG	CG34340	HSP60	L(1)G0230	CONA	HIS1:CG33825	EMB	TRA2		CG11275	CG4598	CG34422	PMCA	PRX2540-2	CG9426	CG4119	CG11652
SU(Z)12	MTA1-LIKE	CG31619	ELOA	OC	CBL	BTZ	CG31111		WUPA	PLU	CG31755	TANGO9	CG3085	EF1GAMMA	SCAMP	SSL1
SU(VAR)3-7	ART4	CYCB	SUCB	P38B	TRN-SR	HP1C	CPA		DNAJ-1	MED11	HSC70-5	CG31716	SKPB	DOD	CG8525	CG5941
SMOX	RIG	PBPRP2	CG11266	CID	MNT	QKR58E-3	CG12042		ROLS	GIT	CG10630	CG34422	H2.0	CG1910	CG4769	MRPL11
SMN	CG32343	CG34422	REF(2)P	IPK2	CG6808	CCS	BI		EB1	CDLC2	CG9662	CG31755	CG5359	CG3342	CP1	DPPIII
SIMA	CG5033	ARET	DREF	QKR58E-3	DP	SCRA	BOCKSBEUTEL		PROSALPHA5	MOD(MDG4)	PMCA	HSC70-5	CG15436	DGT6	T-CP1	CG30291
SA	NUP214	CYCH	CSN1A	TRF	CG11750	HSP70AA	ZF30C		POMP	GRASP65	CINDR	CG10630	HSP70BBB	TCTP	CCT5	MRE11
ROX8	HIS1:CG33825	SA	HP1E	LA	MUS309	DGT2	E5		WDB	CYCJ	TANGO9	CINDR	EIF4G2	NUP54	IAP2	AATS-TYR
RBF2	L(1)G0020	CRC	MES2	CT	KAP-ALPHA1	EWG	L(2)37CE		CYT-C-P	STAR1	HSPB8	HSPB8	KOKO	CG32100	IRBP	NLE
PCL	CG4936	L(2)37CC	SCM	U2A	BJ1	FER1HCH	DALAO		MED11	PIE	REG	REG	SSP	EEF1DELTA	TAP42	PCID2
PASHA	CG2678	NEOS	CG17568	EDL	ART4	HSP27	CG9894		TAF12	CG5525	SCRA	YP2	RHOGAP92B	GNU	SPINDLY	CG14544
ORC4	E(Z)	E(R)	CCS	TFIIS	MCM2	NPLP2	E2F2		MBL	SYX7	YP2	SCRA	CG13287	CG34376	TREH	CAM
NXF2	NOP5	MOD(MDG4)	UCH	STG	CG6654	SYX18	SCF		ZNT63C	HSP60B	CG33017	CG7834	IR54A	CG17265	CG4407	DOD
NUP214	ELFLESS	CG5924	BJ1	CG3756	LIN	ART8	MED20		BRM	JUPITER	CG7834	PSA	CG17265	EB1	IMD	SMB
NNP-1	RANBP9	COLT	MUS309	MCM7	CG31917	DGT4	PHDP		CG13114	CG5731	CTBP	CG33017	HSP70BC	FL(2)D	CG10265	DMAP1
NIPPED-A	SIMA	CG4936	FTZ-F1	COMR	BAB1	DGT6	RPS27A		JUPITER	PROSALPHA5	CG4699	CTBP	HSP70BB	MUS304	RAB7	CG7470
MUS205	DREF	MAP60	RBP9	DUP	BON	SSRBETA	MED23		SQU	UBQN	DGT5	CG4699	DIDUM	CG3610	ARPC3A	MYS45A
MTA1-LIKE	CG7971	CYT-B5-R	ADH	CG3508	HDAC4	CG8142	TRIP1		UP	CG7033	MAP60	ZIP	HSP70AB	GSC	CG10158	DNAPOL-ALPHA180
MSL-2	CBP80	CHRO	TAF12L	HLHM5	EVE	STC	SKD		CG9331	RPN6	RFABG	AATS-ASP	MST98CA	SEC5	NS2	PBGS
MED	CG7379	CG4328	NUP62	CG7357	RHI	D19A	TTK		CG11656	VPS4	ZIP	RFABG	CPR47EF	CG5466	CG5447	TSR
MCM2	SU(VAR)3-7	TAF2	KING-TUBBY	XPAC	ART8	CYCC	CG3731		CG14815	RHOGAP68F	PSA	DGT5	JBUG	IMPL3	GNF1	CG4119
MAT1	ACF1	TBP	SOX21B	RIG	FKH	DOD	KAP-ALPHA3		ZIP	MED6	CHER	MAP60	DOD	OHO23B	HSP26	CG3800
LIG4	YL-1	TAF7	TIS11	NUP214	D12	HSC70-4	ATPALPHA		NEOS	CG9426	AATS-ASP	CHER	VIR-1	CG10694	NC73EF	CG17737
LGS	MCM2	CG14216	CG7818	MED18	DPA	MAD2	LAM		CG3731	TERM	SSB-C31A	SSB-C31A	CALYPSO	CPR73D	GEMININ	CG8635
LBL	MSL-3	LGS	ATPSYN-D	EGG	MCM6	NURF-38	RBF		RPS3A	SMB	SNR1	SNR1	BM-40-SPARC	MF	DUTPASE	MEI-9
INV	ELOA	CG5885	HR39	EXP6	DISCO	MBO	CG7757		SMB	CG5854	RPS10B	CG31343	RAD23	CPB	CYP1	NMDMC
HR39	RBF2	BSH	RPT4	ENOK	CSN7	RAE1	REF(2)P		POLO	CG8292	CG31343	CG5500	SEC16	MWH	CG9467	CPA
HP1E	CG10630	PCAF	CG18806	DOM	CG3281	MTA1-LIKE	CG7172		SRY-ALPHA	NUP358	CG5500	RPS10B	FEM-1	ATPSYN-CF6	DREDD	CG4908
HLHM7	ECO	YKI	C(3)G	ARP8	DEK	HIRA	MED10		MED6	WDB	REPT	CG12918	CG9797	CG13625	MIB2	R-L
HIS4:CG31611	ESC	EIF-5A	CHN	TBP	CG10147	CG2021	MED6		CG1910	RACK1	CG12918	SOD2	ESG	RPL17	CG33523	CG3605
HIS2AV	XBP1	ARPC3A	TM2	DIP1	MED9	HIS2AV	MED18		GSTE6	DLC90F	FER2LCH	REPT	NC2ALPHA	WDB	CCT2	DNAPOL-ALPHA50
HIS1:CG33825	FKH	SPT3	MPCP	REF(2)P	TIP60	MAPMODULIN	DMN		MEI-S332	PGD	SOD2	FER2LCH	MSI	HSP27	SEC63	CG11306
HIRA	TANGO4	CG32819	TRN-SR	CPB	CTCF	RPLP0	CACTIN		PHYL	CG15098	LWR	LSP2	CG17826	PLU	MGE	ODC1
H2.0	DOM	CG32820	NUMB	CAF1-180	FANCL	GDI	TRXR-1		TERM	RPS8	NOCTE	LWR	CG8801	CG6453	BLW	CG4769
GUG	MSI	CG17450	CBP80	CG3689	PP4-19C	2015-09-05	HEY		CG8292	DGT6	LSP2	NOCTE	CG12432	CG7357	GLYP	SIP1
FTZ	KUK	SAK	MCM7	ATAC1	MED22	RFC3	CG4328		BIP2	MED7	NUP50	NUP50	NNF1A	STAR1	RRP4	CG12004
FS(1)K10	DP	HSP27	PRP8	SVP	TFIIA-L	CG11164	MTS		DGT6	CG18745	CG15141	CG15141	CG9173	BSK	CG5568	CG5991
FKH	CG16892	CPA	TLL	BSK	CG15011	FER2LCH	CG11750		MST98CA	CG6569	MED15	MED15	CG4887	CSN4	DOA	FIB
FD64A	CSN5	PONT	NUP107	BTZ	EMC	TFAM	CG7185		RAPS	RPL5	SGT	SGT	MLP84B	CG14667	CDC2C	RPI1
EXP6	LGS	CG1041	EMC	DWG	DANR	OX	SSDP		CG6569	NEOS	SINAH	MED4	LMPT	TRX-2	CDK4	128UP
ETS97D	TUD	URO	ELB	CYP1	SCF	LOLAL	DAP		SYX1A	ECR	CG15011	CG15011	RPL7A	CTP	CG14767	CG7339
EN	SNCF	CG9527	CG6506	CBP80	SCM	TRL	PSI		RPN6	STCK	MED4	CG7787	CG9099	CG5525	SOP2	CG3689
EMC	FS(1)K10	CG4289	DCO	E(Z)	CSN1A	CG2789	TFAM		CG14641	MEP-1	CREBB-17A	SINAH	HSP27	NEOS	RS1	GKT
ELOA	DIP2	CG12428	CG3735	CG4282	WDS	DIDUM	ASF1		BETACOP	CG17002	CG7787	CG32638	CG6905	RPL15	CG4849	CG9172
ELFLESS	CAF1-180	CG9027	DOM	CG1894	SNA	ECR	RFC38		VPS4	ENA	CG18005	CREBB-17A	CG9902	CPR47EF	CG7845	MED7
EGG	CG5380	CG12203	CG6015	CG34340	MED25	SYX4	HMGZ		MED7	CG13287	CG30349	CG5506	BUB1	TRAF6	ATPALPHA	CG3909
ECO	CCS	CG6686	SUN	SSB-C31A	CG17343	PNUT	R-L		CP1	CYCE	CG5506	CG18005	CG15634	PAT1	CPA	AK6
DP	CG31224	ARC-P34	CKIALPHA	ORC6	CG18004	TSF1	MOE		PLU	MST98CA	MBL	CG30349	RPL23A	DSH	BETATUB85D	CG18528
DIP1	D1	ARP14D	CSN7	NEU2	MES4	CG18764	CYCE		GRP	CG9797	MED14	MBL	CKIIALPHA	BIP2	FLO-2	CAP-D2
DEK	CYP1	ASF1	CCT5	CG8145	DCO	HSP26	TSR		PGK	CG34205	CG32638	MED14	CG13838	SCP1	CG6015	L(2)09851
DCO	RAD1	HOIP	ROX8	GUG	TRA	CG14482	BRM		CG16884	BIP2	HSC70-1	HSC70-1	MED15	CG10103	UBQN	VPS16A
DA	HUS1-LIKE	CYCB3	CG10654	KAY	HMGZ	NUDE	MT2		ACTN	RAPS	BETATUB60D	CG34172	CDC2	CDA5	L(1)G0230	CG3999
CTCF	HIRA	CG18005	CG16817	HIS1:CG33825	CHN	LSP2	CG12262		PIE	CUP	CG4771	BETATUB60D	NOPO	STCK	L(1)10BB	CG11539
CSN5	RBP1	REGUCALCIN	L(1)10BB	MED20	PNUTS	ARGK	CG3225		MST98CB	CG2017	CG34172	CG4771	FLW	EBI	CG7203	CG5645
CG8545	GSC	GPO-1	MLC2	CG11985	CG11347	CG10981	PYGO		HSP67BA	RPS26	KLC	KLC	STC	CG17777	STY	CG18012
CG7971	ODD	SINAH	YL-1	MUS205	CKIALPHA	HEY	KTO		RPS26	CG7856	CG11327	DJ-1BETA	CG5890	RPS10B	NC2BETA	JHI-1
CG7379	TLK	CG8079	TWS	MAPMODULIN	CG11674	HSP23	CG4169		ECR	REG	DJ-1BETA	CG11327	CG9951	KOKO	CG7675	CG31381
CG6712	RPT3	UBX	CG6197	MSK	PRD	2015-09-01	L(2)37CC		CG5525	MEI-S332	CG11486	GLYP	CG34401	EXP6	CG17494	CG6769
CG6688	AL	MSL-3	HOP	HOIP	SPX	2015-09-02	MOR		RPS8	CYCH	LVA	LVA	STCK	VHAAC39	ARC-P34	CG7338
CG5380	PNN	RACK1	CG2852	D19B	CAS	CYCH	HSP60		BETAGGT-II	CG17265	MOCS2	CG11486	CG9014	SIP2	CG8029	CG15093
CG4730	EGG	RAD23	MES4	CG6197	PX	GDH	FER3		REG	MED20	GLYP	SLBP	CG8907	PROSBETA3	RPD3	CG8950
CG4282	ZEN	CG10630	SU(DX)	DOC2	JING	CG8079	CG18764		CG4598	SEC10	CG5177	CG5177	CG8417	ARF79F	CG13887	ATG7
CG3436	E(R)	CG13625	MED19	WDS	RFX	DFD	TRX		CG17002	CG13900	P58IPK	MOCS2	CG6543	LMPT	SPT-I	GIE
CG34340	MLP84B	LIS-1	LACK	REPT	ZFH2	CG6686	CG4901		NUP358	ES2	TPNC41C	CG4119	CG1635	MBO	CG8636	CG16935
CG32343	CG18806	SCRA	NAU	KLP3A	KIS	SINA	MAEL		MYO10A	CG4835	SGF29	TPNC41C	VARI	AKIRIN	WDS	CG12082
CG3162	GT	TUDOR-SN	CG11092	FD64A	REF(2)P	TUP	DPN		MED20	CG8301	SLBP	P58IPK	CPR92F	RBP6	INT6	CLBN
CG31224	CG14220	ARA	TFIIB	KAP-ALPHA1	CG4887	SIMA	FER1		CP38	PAK	CG4119	SGF29	SGF11	CG8079	CG1962	CSUL
CG17802	MCM7	PEN	CG8036	L(1)G0156	CG3508	CG1120	OLI		STCK	MYO10A	CG13510	MSK	PAK	CG13526	CG6701	SCHLANK
CG14220	DIP3	SOP2	HDAC4	NC2ALPHA	DNAPOL-ALPHA50	CG4282	TRF		CAF1	RPT3	CG7675	CG13510	CG11672	CYP12D1-P	DROJ2	CG9246
CG11696	LOK	ARC-P20	PRD	FZY	ARI-1	MAT1	CG10630		CG5731	ALPHATUB84B	CYCG	CG7675	SPI	RHOGAP68F	VHA100-1	OAT
CG1120	ETS97D	CG3226	SUG	FS(1)K10	MTA1-LIKE	CG10274	NUP153		CYCJ	IX	REF(2)P	CYCG	SNS	H2.0	CHMP2B	SIP3
CG10418	CG11695	HSC70-4	PX	SUG	D19B	RBF2	HOIP		MUS304	CHIP	CI	EF1GAMMA	CG4169	DLL	RPA2	LSN
CG10274	HIS2AV	ALPHACOP	JING	MER	CG9609	DEK	RUX		CG9911	CG13373	EF1GAMMA	CI	CG9238	CG6843	VHAAC39	L(2)37CB
CBP80	FTZ	CG16892	RFX	ROX8	CG10981	CG4730	EWG		RPL5	FU	REV7	REF(2)P	CAF1	HP1E	CG12203	L(2)37CE
CAS	CG8145	DIP1	ZFH2	GSC	NUB	N	POXM		MOB2	CG12321	PROSBETA4R2	REV7	ARM	RAB5	AATS-TRP	CG7967
BOWL	EYG	NIPPED-A	KIS	CG31224	SSRP	NUP153	N		CG13840	GAPDH2	MSK	PROSBETA4R2	RM62	HOP	ATPSYN-BETA	CG6543
ASH2	MCM5	REPT	MLC1	CG5933	DRE4	POLO	GAMMATUB23C		CG9797	MST98CB	RACK1	RACK1	TCTP	CG7987	CLIC	CG2789
ART4	FD64A	CG7386	CG10981	MTA1-LIKE	CENP-C	HP1B	MAPMODULIN		CG7856	SPINDLY	MTS	YP3	CG16884	CG7967	MTR3	CG1074
ARA	DOC2	TOY	SCU	CG4936	SLOU	OBP56D	ATPSYN-GAMMA		CG34205	PTIP	CG8128	MTS	DAP	CG7185	RRP42	CG8230
AOP	PONT	BRK	CYP12D1-P	PH-P	MUS205	NC73EF	CG6543		CHIP	JAGN	YP3	CG8128	RPS16	CG2116	PHKGAMMA	CG5214
ACF1	CG7818	AND	CG7045	GEMININ	HLH3B	C15	CG1120		CG6357	CG16884	VND	VND	RASSF	ADH	CG5174	CG32708
TRN	CSN6	SIMA	CG12728	PC	HR39	OBP44A	SSRBETA		CYCE	MED30	NUP153	NUP153	MSB1L	CG7196	WOC	PUG
CG8258	ELB	SEC63	SPF45	SUV4-20	ROX8	CG17568	CRC		SIN3A	TRXR-1	CG3902	CG3902	NUP54	CP36	CG8888	SPT4
UCH	NUP133	CUP	CG32756	14-3-3ZETA	SOX21B	CG17801	ZFH1		PP1-87B	GP210	CG13983	CG13983	SH3BETA	CG6543	SPN-A	L(2)35BD
TM2	DPIT47	BETATUB56D	CG7786	KUK	TIS11	GRAU	CP190		CG8801	HRS	DSH	DSH	ADY43A	LK6	CG8142	CG6195
HOP	NOP56	CG9007	EVE	RHI	SPT5	PZG	CYCA		CG7033	RPS7	RPLP1	RPLP1	CG3918	KLP3A	ARP66B	CG12042
MOB2	RHI	CG6439	U2AF50	B52	YURI	RAD23	PAN		RPT3	MOB2	EBI	EBI	RFABG	HPO	RBM13	CG7979
EIF-4A	YTR	BOWL	CG3509	TOPORS	KTO	HSP83	ECO		ES2	RPN9	CG7185	CG17124	CG11266	CG4887	CG33253	L(2)K09022
REPT	NOT	DIDUM	NEUR	NAU	CG34340	PORIN	EVE		CG12321	CG12723	CG17124	CG7185	AKIRIN	RB	VHA14	RPS25
NUP153	NUMB	CG10340	D19B	RBF2	CG4820	CG9090	CAUP		CG1104	BOR	MASK	MED17	CG4270	ERR	TPNC4	CG11899
AND	HIS4:CG31611	LIM3	CATHD	CG8229	PC	SPINDLY	CUP		EXO70	CG11656	MED17	MASK	CG12256	JUPITER	PVR	ADE2
RPS27A	CSN4	KAP-ALPHA3	EFTUM	DLC90F	CG1792	HSP70BA	CG4673		CG2017	CG1104	USNP	USNP	CG1532	RPL23	TCTP	SEC71
14-3-3ZETA	MBD-LIKE	DGT1	FBL6	STAT92E	SU(S)	AATS-GLN	P53		CDC2	EFTUM	RHEA	RHEA	KR-H2	CG14815	CG7830	CG2656
PP2A-29B	CG18476	P16-ARC	TWI	CG18806	HR46	GAMMATUB23C	DOM		PAK	SSRBETA	SMD2	SMD2	DM	CG5376	SKI6	CG6443
MLC2	NXF2	CG15436	WUPA	TAF8	CG8939	GRIP84	JUPITER		IX	CG12496	CG8965	CG8965	MED10	CG18806	ART8	CG11586
MLC1	C(3)G	RAE1	CG7971	CG32344	SFMBT	L(1)DD4	CAM		MED30	NUP54	CG3542	CG3542	RUX	CG32354	RFC4	CG12975
CG12262	CG8219	SCP2	WEE	ELFLESS	CBP20	ERP60	HSC70-4		ENA	CPR56F	MED18	MED18	CG8155	CYCJ	SSB-C31A	CBP20
14-3-3EPSILON	SU(Z)12	FKBP13	UP	14-3-3EPSILON	CG2678	TBPH	LIS-1		PTIP	CG17826	CPB	CG4570	CG10694	ENA	CHMP1	SMD1
PROS35	PCL	NUP214	ABS	PORIN	MED19	CG11876	T-CP1		CG15098	RPN7	CG4570	SYX7	CG6608	APKC	SPT6	NTPASE
CG12264	REF(2)P	CYT-C-P	CG9667	MED26	JUMU	OBP99C	E(Y)3		CG5854	GIE	SYX7	CPB	BETATUB85D	CG9784	CG8654	P58IPK
CG2852	NUP153	SU(H)	CG7056	ACT57B	DHD	INAD	PZG		CG17265	HPO	CYCK	CDK5	TTM50	N	VHA55	LWR
MAPMODULIN	STAT92E	DP	PRM	CG4169	FD64A	EIF3-S8	L(1)G0230		CG14044	YIP2	CDK5	CYCK	CG13526	CG14546	CG16884	RAD50
IRD5	ZFH1	ROBL	CG13349	TAP	CG3735	INT6	CATHD		N	CACT	E2F2	RPN5	LID	PI3K68D	TFAM	CG1315
TCP-1ETA	INV	PMS2	EMB	RPB10	SD	CG10267	SNA		CG18745	CDK8	RPN5	E2F2	CG15440	SCF	PARP	CG4159
WUPA	CG6506	CG14667	MUS209	CDK8	SU(VAR)3-7	AKIRIN	VHA26		CUP	CP38	SEC24	CG17666	CG7987	CG9911	CRN	CG9791
CG8036	HIS2B:CG17949	MBD-R2	D19A	MCM2	NUP133	CSN3	CG8159		CG6843	CG4692	CG17666	SEC24	CG4835	CHIC	EIF3-S10	CDC23
ZFH1	NC2ALPHA	CG2926	HRB27C	CSN5	THOC6	HOIP	CG1620		MEP-1	D19A	CG6455	MEN	RPL27	CPN	CMET	SMN
ZEN	NUP62	CG9797	CG2931	CG5792	THOC5	CG5933	SYX5		CG13287	HN	CG2865	MED8	ARF51F	CG15167	ARC-P20	CG11334
YTR	HP1E	CG8801	KU80	AP	SMC1	GNU	MED9		PGD	TOS	NF-YA	CG6455	ART4	ECR	RPL7-LIKE	UK114
UBA2	MED26	OHO23B	HEL25E	DIP3	HPR1	E(BX)	SU(S)		CACT	YP2	MEN	CG2865	MED19	CG1416	CG8891	SAMDC
U2AF38	DPN	DSX	CG1516	ABS	THO2	XPAC	CG3294		CG4835	CG11275	MED8	CG31999	CG7737	ELB	CG11777	CG7637
TUM	LAM	CUL-4	CG14641	HR39	MED31	L(2)NC136	WDS		RACK1	CKIIALPHA-I3	CG31999	NF-YA	RLIP	CYP1	SAX	CG31648
TUD	HNF4	DAN	EB1	SD	HLHM5	SPT5	SRY-BETA		MLH1	CG9911	CG2199	CG2199	MMD	CG7911	MOL	SIRT4
TRSN	GADD45	STC	LIM1	CG10478	CG32703	PHO	MSL-2		RPN7	CUL-2	CG42797	CG42797	CG4998	RM62	ATPSYN-D	BETAGGT-II
TFIIB	PC	CG8319	CG3321	CG10414	TOPI	DREF	STC		RPN9	CG13083	SOL	MED11	CG2852	PSR	CG9090	TRIP1
TAP	CG4730	ZF30C	L(2)06225	MES4	TWI	14-3-3ZETA	SIN3A		TRXR-1	SRY-ALPHA	ACT88F	SOL	CG15422	LIM1	BTHD	RPB10
STAT92E	EXU	BIP2	BIN1	SCF	CG7045	PDSW	DL		PARP	MSI	MED11	ACT88F	YELLOW-G	RPS12	HSP70AA	CG12404
SNCF	CAS	FL(2)D	ORC4	EB1	CG14220	MRPL23	CYCH		GIE	ACT57B	CPR47EF	CPR47EF	MOR	CKIIALPHA-I3	RPLP0	CG2976
SLU7	FANCL	TSR	GUG	ELB	NUP107	ES2	PCAF		MRG15	ESG	MSL-3	MSL-3	MST98CB	DLC90F	CG9667	ATPSYN-D
SFMBT	NEU2	NOC	ACT79B	HNF4	ALY	LIM3	TLK		CG11266	CG13840	PROS54	MED7	CG15141	BLOS2	MTS	CG17141
SD	EF1GAMMA	DLL	PSR	YL-1	COMR	CHI	TAF6		CDK8	CG14815	MED7	PROS54	RPL12	CG32819	CDSA	STE14
RPIII128	CG10147	HTH	FD64A	CG1120	RBP9	REGUCALCIN	D12		TOS	CG15071	HSP70AA	HSP70AA	RAD51D	CG32820	R-L	CG10222
RPII215	CG4887	ISWI	HP1B	NUP62	TFIIEBETA	CG9797	PEN		CG13900	CG11266	CG11138	RAB4	ROW	CG17450	CG10494	CG3267
RHI	CG8545	DFD	IRBP	CHD64	DPIT47	VHASFD	TAF4		CG31999	CG14641	SLE	CG11138	CG7787	PROS26.4	CG12004	CG14480
REF(2)P	BI	CG4877	CG5933	RANBP9	CG31365	VHA55	WOC		GAMMASNAP	CG7049	CG9986	SLE	CG2926	MRI	RME-8	TIM8
RBP9	SCRA	BUB3	DWG	DIDUM	CG7357	CG10664	COVA		JAGN	EIF-4A	CG34159	CG14204	CG11248	CG40127	RLUA-2	MAD2
QKR58E-3	CHRAC-16	YELLOW-F	EEF1DELTA	CG6015	YEMALPHA	PAN	CG13349		CG4771	SIN3A	RAB4	PICOT	DGT4	CG15422	MSD1	CCHL
PNN	CG6688	SIP1	CG8939	AL	DOM	EIF3-S10	SPT3		CG13373	STAM	CG14204	CG34159	TRSN	SKPB	DGT3	LDBR
PH-P	TAF12	NEDD4	SPINDLY	FBL6	PHO	TANGO7	CG4769		CYCH	TCTP	PICOT	CG9986	CG30497	CG8159	PROSBETA2R1	CG6066
PC	NNP-1	EYG	BOCKSBEUTEL	CNN	MAM	EIF-3P40	SYX1A		CG7049	CG32635	CYT-C-P	CG18787	CKIIALPHA-I3	CG9238	RRP6	CG15141
P38B	CG6712	UGT	CG14482	DIP2	LIG3	EIF3-S9	NXF2		CG17826	GM130	OTE	CYT-C-P	CG42709	NOC	CSL4	EIF2B-BETA
ODD	CG1792	BTK29A	ATPALPHA	PTC	C(3)G	ATPSYN-BETA	TAB2		ROW	SYX1A	SPN-A	OTE	DYS	CG13423	CG8475	CG8239
NUP75	LIG3	MOB2	GNU	MCM6	CG16941	GPO-1	CG10414		CG8301	MED23	CG18787	MED6	CG31550	CR18854	GAMMATUB37C	CG9596
NUP62	RBP9	SEV	BS	NUP44A	CG10754	CG6020	JIL-1		CG13838	ROW	GPO-1	SPN-A	CG2678	CG30492	CG5642	CG5745
NUP133	CG6066	N	CG1965	CG7971	LIN19	CG9172	TAF1		MSI	CG4641	MED6	GPO-1	EY	SIRT4	TLK	HIS2A:CG31618
NUMB	LIN	WEK	CG2789	BAP170	CSN5	CG2014	CG16892		GAPDH2	ZASP52	ARF51F	CG12592	CG6576	RHOGDI	RFC3	CG13097
NOT	CG8229	NUP153	PMS2	MAEL	SMN	CG3214	TBPH		CKIIALPHA-I3	CG13838	CG12592	ARF51F	SQU	SRY-ALPHA	SYX4	CG42575
NEU2	E2F	KUK	H	CG1792	CG32105	MAD	GPO-1		KN	CAF1	GDH	MED10	CG34376	CG7787	VPS2	CG2972
NC2ALPHA	DCO	TMS1	OX	RFABG	INV	AATS-ASP	MES4		PABP	CDC2	MED10	GDH	MBS	RPL7A	AATS-ASP	ATG6
MSK	MOB2	SER	ART4	KLC	TWS	CG15100	CHC		ESG	CG8455	L(2)03709	PTIP	PIP	KR-H2	CAF1	CG12301
MRGBP	PH-P	ROBO	ACON	BI	LIG4	PVR	CG32343		CG8939	ARI-2	PTIP	L(2)03709	SLAM	NOMPB	MRG15	ELOA
MOF	EMC	RST	FLN	GT	SLBO	VHA26	AATS-ASP		NUP54	ZORMIN	IX	IX	CG11876	LOLA	SAK	CG12321
MIO	SD	SSB-C31A	ATPSYN-BETA	SNAMA	DREF	VHA36	CG15100		SSRBETA	RPN11	CDK4	MED30	KRZ	CG8455	CG9947	MUS210
MED26	KAP-ALPHA1	RPII215	MBD-LIKE	KNI	CG4730	FKBP13	CG12203		GP210	OPA	CG32772	STY	RPL37A	DRONGO	DMN	CG5555
MBD-LIKE	HP1C	ALPHATUB84B	MSI	BETATUB56D	RIG	CG6370	MAP60		ALPHATUB84B	CG18806	MED30	CG32772	GM130	PNN	EIF-3P40	PDCD-5
LOK	SMN	AP-1GAMMA	KN	CG14220	MED28	CG34422	YKI		GNU	CG4729	P53	CDK4	CG16826	CPR56F	ALPHA-SPEC	CG4646
LIN	MAM	TAF10	CG10664	SURF6	CG5033	TLL	PRD		OPA	SNS	STY	P53	RPS12	SLGA	ACP1	CWC25
LIG3	CG17612	CG4849	PROS35	TH	DSP1	APT	ATPSYN-B		CUL-2	SAV	HSP67BA	HSP67BA	CG7146	GLT	SNRNP-U1-70K	FAA
KUK	CG2807	TANGO2	TOP1	PIT	SU(VAR)2-10	LOLA	CG6506		CG4692	OSCP	CG9588	MCM7	RPD3	PAK	CG11980	GPO-1
KAP-ALPHA1	CG13298	DMN	CG6066	RBP9	DNAPOL-ALPHA60	CG3689	CG3198		CG40127	CG13405	MYO10A	CG9588	MYO95E	CG10154	P16-ARC	CPSF100
JIL-1	EG	TOU	CG31224	PNUTS	REG	PROD	CG9300		SPINDLY	CG13220	CG15109	MED23	CG18259	CG13627	VPS24	SPASE22-23
HP1C	EMB	SLD5	OPA	HSP26	HIS4:CG31611	CG4877	CG7430		CSN4	CG31999	ZPR1	MYO10A	CG13022	CG42565	EIF3-S8	CG2051
HNF4	14-3-3ZETA	AP	SCF	MED11	NOPP140	CG6654	EIF3-S8		CG2371	CG17377	MED23	ZPR1	DRONGO	CG12256	CKS85A	ELP2
HIS2B:CG17949	PAV	CG6873	ZFH1	HSP83	CG16865	REG	EIF3-S10		ZASP52	CG40127	PUF68	ROP	MHCL	CG3056	ARF102F	C12.1
GT	AOP	ZNT63C	ACT88F	CG31917	MCM7	GALPHA49B	SPINDLY		CG10103	CG11857	DCP1	CG15109	RPS29	CG15529	SNR1	CG11190
GSC	CG1620	TKV	KARYBETA3	SIR2	CG6506	E5	FL(2)D		CG4641	MED16	ROP	PUF68	CG14410	MED14	NUP358	ATG8A
GKT	CG2021	CG11985	RM62	TRR	TFB1	CG4769	KEN		MED23	CP36	MCM7	DCP1	GAPDH2	FMR1	CG10420	PRP18
GADD45	B52	CG9894	SBR	DISCO	HIRA	CIB	PHOL		CG13405	GNU	CDK8	CDK8	CG11635	MST98CA	CG10306	SU(F)
FANCL	CG9007	CG18616	NXT1	CP190	MUS210	PHDP	EIF-3P40		CYP9F2	TSG101	EWG	CG17002	CG1599	ATPSYN-GAMMA	CHRW	CG8525
EYG	BUB3	CACTIN	SINA	CG15262	SF2	L(2)37CC	DIK		RPS7	CG4771	CG17002	MED16	TOS	CG8907	CG7766	BAI
EY	CG10214	CG3085	PARP	NUP153	U2AF50	PSR	CG11267		CG31550	HSP27	CG15067	EWG	TAPDELTA	CG32264	CG6937	HRS
EXU	TIM	POXM	IRD5	MED7	MBD-LIKE	EIF-5A	CAT		CP36	PARP	MED16	CG15067	CG7352	CG42709	VHA26	TFIIA-L
EMB	TAP	ERCC1	CG5380	DISCO-R	EXU	PEBIII	CG3226		CG12723	RPL23A	CG9007	MED27	CG13423	CP1	SKPB	SEC15
ELB	PROS45	CG6688	LOK	ACF1	SUV4-20	PHGPX	TUP		CG13083	CYCC	PHDP	CG3305	SO	RPS11	CG7277	CG5808
EG	L(1)G0004	GRAU	LAM	TUD	CG15262	ESG	INT6		EIF4G2	ROLS	MED27	CG15818	CG14868	CG14634	ANA2	SPT-I
E2F	TRN	CG15011	MCM2	TANGO4	SBR	TOU	CCTGAMMA		CG18806	YP3	SYX16	CG9007	CG7763	CG5731	HSP60	CG3313
E(R)	KNI	CG10420	MTA1-LIKE	SNCF	NXT1	ENO	TLL		ARI-2	CG30497	CG3305	PHDP	MBO	CG17829	CG31211	OKR
DPN	U2AF38	CKIIBETA	PROSALPHA7	2015-09-01	CG4854	PRX2540-2	CG9172		CPR56F	MBO	BUB3	CG2017	ATPSYN-B	ENOK	CG4962	ALIX
DPIT47	CG15011	OTE	PC	STY	NUP44A	CG34172	BIP2		RAE1	CSN4	CG2017	FKBP59	TRF4-1	CALYPSO	CCT1	CG6523
DOC2	UBA2	HSP70AA	CG32105	CHB	CG3032	OST48	PP2A-29B		SNS	CG6843	CG13159	SYX16	CG8841	CG32581	CORO	CG17726
DIP3	CG7028	FAS2	PELO	ZFH1	CG8388	CENG1A	TANGO7		GM130	MRI	VIAF	MED20	CG15067	CG8974	CG11596	CG5045
DIP2	KTO	BSK	PROS28.1	PROS28.1	AEF1	FD59A	CG3107		ACT57B	GAMMASNAP	CG15818	BUB3	CG11163	ATPSYN-B	CG10566	CG8043
DANR	DAN	RBF2	CPB	CG16892	CG13349	ARM	COPROX		CG3056	EPAC	MED20	CG13159	NITO	CYCA	14-3-3EPSILON	RME-8
D1	MSK	RPA-70	PIT	CG5147	FS(1)K10	PTC	ATPSYN-D		CG6945	CG11885	CG9436	CG9436	BIC	CG2371	CG31712	CG9536
D	CG	NUB	GSC	NUMB	CG1894	MYS	KARYBETA3		LOQS	CG3056	CG9626	VIAF	CG7387	RPL23A	BX42	APC10
CSN1A	CG1894	ODD	GT	MAT1	GADD45	SCB	AATS-PHE		D19A	SIRT4	FKBP59	CG9626	CG16972	CG32635	DIS3	SNRNP-U1-C
CHRAC-16	FZY	2015-09-01	XPAC	EVE	SUUR	SYX6	NIPPED-A		YP2	CG17018	SAK	EIF-4B	KERMIT	CG14540	E(Y)3	CG1418
CG9344	AP	LOLA	CG3436	CG13597	DP1	IDGF4	TRR		BSK	POLO	CG9331	CG17765	RTGEF	BUB1	GAPDH2	CG4038
CG9007	MUS309	TRX-2	RPN11	EYG	SIZ	TRP	TAP		MRI	CKS85A	EIF-4B	SAK	CG15308	MBS	DUP	CG9186
CG8229	BON	SGF11	RIN	CG11695	CG8858	INAC	CG4908		NOI	MED27	CG10420	CG9331	BDG	MED10	CG9705	CG3434
CG8219	14-3-3EPSILON	YTR	MAPMODULIN	TAF11	RBP1	ALPHA-CAT	CG3267		EFTUM	EXO70	CG32698	CG10420	CG12262	MED17	PGRP-LE	COG3
CG8145	TIP60	CG9573	CG15220	C(3)G	RIB	CADN	CG1516		EIF-4A	CG32479	KOI	CG32698	CG13090	MHC	CG9769	VHAPPA1-1
CG7818	EVE	TAF10B	YIP2	CHRO	TLK	VHAAC39	MIRO		RPN11	CG6945	CG17765	CG32479	LOLA	CG14868	DOS	CG33671
CG6506	PP4-19C	ALIEN	CG18476	BLW	VIR	VHAM9.7-2	RPS16		EF1GAMMA	LSP2	CG32479	CG3630	CG7357	TBP-1	CG6359	CG8199
CG6066	HTH	HIS1:CG33825	CG3225	CG11092	TOP1	VHA100-2	SUN		IRBP	CG42369	HSC70-3	KOI	DEI	CG14119	CG12042	CG17565
CG32105	CG17361	TUD	L(2)NC136	AATS-ASP	NOT	CYCE	HEL25E		STAM	CG6543	FLN	FLN	MHC	HEPH	CG1092	CG14353
CG2807	TSH	ARP11	CBL	DGT6	TAF12	CG12203	CG2789		BLOS2	CATHD	CG3630	HSC70-3	SAV	TRXR-1	CG17838	EBI
CG1894	TFIIFALPHA	BTD	MEI-S332	LIN	HIS2B:CG17949	SEC61ALPHA	SYX18		MBO	BRP	BCD	IDH	SAF6	MMD	MED31	CYCC
CG18806	MATS	CG8786	CG4769	BOWL	SU(DX)	JUPITER	SYB		SYND	SYND	ENA	ENA	CG13083	CG11248	ACP65AA	P47
CG18616	NAU	EIF-4A	UBA2	HTH	QKR58E-1	ZF30C	RPS20		MED16	POXM	IDH	BCD	CG13138	CG5380	CG6712	COVA
CG18476	SNAMA	SCE	L(1)G0020	CG17802	LACK	CG4328	SLBO		CG13220	MRG15	CG12207	CG10657	ATG5	FIM	RAB6	DHC64C
CG18004	EYA	CG12042	RRP4	DMT	HIS2A:CG31618	CG4673	MTSSB		NAP1	ART4	TOY	VAP-33-1	TRX-2	CG15436	CG5885	CG34424
CG1792	KLP3A	TH	PH-P	EEF1DELTA	SLU7	BSH	L(2)06496		ZORMIN	CG3342	CG10657	CG12207	EAF	WISP	CG2767	CG9804
CG17838	CG13597	MED26	CG7028	DGT4	HEY	JRA	PNUT		CG8907	DIDUM	VAP-33-1	CG8195	CG12766	ZF30C	RCD1	PSF1
CG17612	TUM	KLP3A	DOC2	CG6506	SEQ	HSC70-1	SIMA		SAV	PSI	ACSL	ACSL	CG14089	CKS85A	CG6330	PSF2
CG16892	TH	DUP	DPN	CORA	CG17293	MRPS30	CYP1		HSP27	CG31550	SIP1	TOY	CG14204	26-29-P	JHI-26	TFIIEALPHA
CG1620	KR	CG18764	SRP54	HSP60B	CG4901	CG7834	RPS14A		OSCP	CG14044	MBD-R2	SIP1	CG12496	CG11581	CG4797	CG1104
CG13298	CG3281	KAY	SKI6	L(2)08717	USF	MGE	UBX		BOR	CG7352	CG8195	MBD-R2	CG13627	CG17826	CG12170	DMN
CG11695	NK7.1	CUL-2	PROS29	D1	RANBP9	L(2)03709	CG2118		CPR47EF	HSC70CB	CG2010	CG2010	BSH	CG15440	VANIN-LIKE	ATPSYN-B
CG11107	KAY	TRL	RPN6	YURI	NUP58	CG11267	RPL12		CG15071	CG18259	CENG1A	CG6569	ELONGIN-C	CG11275	CG4390	SYB
CG10630	TRSN	CG3173	SPT6	EYA	TAF2	MRPL30	ECR		YIP2	BM-40-SPARC	CG6569	CENG1A	PROSBETA5	RPL13	CG32631	CG10347
CG10147	KNRL	SBB	CG32344	LIG3	TAF7	MTSSB	LOLAL		BRP	RAE1	MOD(MDG4)	MOD(MDG4)	LARK	CG4835	VHAM8.9	CG17896
CAF1-180	MED19	TOP2	NC73EF	CG12262	YL-1	MRPL18	VHA13		CG12496	PP1-87B	SMR	SMR	CG5111	RPS17	ACT57B	CG5068
C(3)G	CG6808	CRP	RAB11	HIS2AV	SP1	TRAP1	RPS27		DIDUM	CG8907	DAP	RASSF	CG7264	CG13373	TANGO7	CG4511
BTZ	CG18616	CG7671	CHM	SPI	CG11188	HSC70-2	RPL7A		SPI	CPR47EF	CG4557	CG5844	SOP	ENDOGI	ERP60	CG3149
BON	REPT	SCAR	THOC7	CG1620	CHM	EF1GAMMA	RPS17		CG11857	CG2371	CG2918	DAP	CG31534	CG10395	CG32138	CG17486
BI	CUL-4	SRP	JRA	HSP27	B52	CG17237	CG32685		TCTP	NOI	TAF4	CG4557	APKC	SXC	P53	SCM
BAP	CBL	PROS	APT	EF2B	TAF12L	RFC38	PHYL		CG6543	BSK	CG14767	CG2918	NOC	MED8	CPR64AC	POLO
B52	MED9	HSC70-3	DIS3	EGFR	L(3)MBT	CG6543	PROS28.1		SIRT4	CG10664	CG5844	CG14767	GRO	NOPO	RPS15AB	CG9286
AL	CG31917	PHYL	MTR3	ARP5	CG2021	HSP68	CKIALPHA		CYCC	LPR1	RASSF	CG14864	HK	MLC1	EIF3-S9	INO80
ACTR13E	MUS210	SO	RRP6	SAK	ACF1	ALPHA-SPEC	INV		CALYPSO	CG32086	CG14864	ES2	NEUR	RAB1	CG8128	HEM
ACHI	MNT	L(2)37CB	CSL4	SYB	ORC1	SAX	SOB		SNAP24	TAMO	ES2	TAF4	NF-YA	PROS25	AATS-ARG	YL-1
KARYBETA3	CG11092	WOC	RRP42	KEK1	ORC2	SURF4	LIM3		CG30497	CG11248	RBP6	CG10470	ALIEN	ACON	AATS-GLN	VPS24
CG5525	NUFIP	CG	PROD	DRK	CG13298	CG7048	L(1)G0156		MED27	DIMM	CACT	RBP6	CDC37	FU	CG15100	CG11964
MER	YURI	TTK	CPA	CG6459	CG2807	CG10635	2015-09-02		CG11885	CG6357	CG18745	CACT	SEC6	SEC10	TPNC25D	CG7265
RPLP0	DISCO-R	SP1	CG32343	CKA	CG4936	L(3)01239	KHC		SNAP	CG10103	CG3918	CG3918	MRPS17	CG10650	WAC	L(2)NOT
CG7033	CG32105	E(BX)	CG11696	PROS35	CG8677	CG7770	CG10981		CG4729	EF1GAMMA	CG8316	CG18745	CG10638	DGT4	CG15047	CG2118
SCRA	VIR	ART8	NOT	MNT	CG4400	SIP1	SUCB		CG8455	CG3523	SCE	CG8316	CDK5	MLP84B	GSTD2	EAP
UP	DMT	DOC1	CG10418	VIR	E(Z)	CG33303	KR		CG32479	CG1968	RPL24	DNASEII	TFIIA-L	CG2789	CPR62BC	XPAC
EEF1DELTA	THOC7	CG3294	SYB	ARA	POXM	CG2926	HR39		PSI	E5	VKG	VKG	CG8079	CG13996	CG5033	REG
DMN	ARP8	ACP95EF	LBL	BAB1	TANGO4	RPLP1	PYK		E5	CG13887	CG10470	MIP	PNN	CSTF-50	CG6197	LRRK
CPA	SLU7	ENOK	HNF4	CTCF	CG1620	CG10214	MRPL46		RPL23A	CYP1	DNASEII	CG7039	CG8414	PIF1A	PTC	CG9578
ACT57B	HBN	CG11267	NOP5	KR	SURF6	MRPL38	CG31229		MOCS2	CG6770	ATPSYN-D	SCE	CPR56F	CG11267	HSP27	CG17652
FZY	HDAC4	CG13597	L(3)MBT	CG3085	JIM	STY	SYX13		VHAAC39	CG31729	RPL5	RPL24	SCRIB	ODD	GS1	DHFR
CHRO	PNUTS	DYN-P25	SYX7	SU(S)	CG3509	CNX99A	SYX7		LPR1	CG14546	MIP	ATPSYN-D	CG9573	CG3689	TANGO9	CG13926
RPT4	MRGBP	L(2)06496	CG1599	CG10147	SIR2	TAPDELTA	JAR		CG17377	CG13321	CG7039	RPL5	CG16947	PIE	SHRB	TFIIA-S-2
NEUR	SLP1	MHCL	ACT57B	PRP8	KEN	UBX	CG9090		TAMO	DYS	EAF	EAF	CG8219	DROJ2	CG3226	FAB1
PORIN	TFIIA-L	MED	ARC-P34	HSP23	BTD	EF1ALPHA48D	HSC70-3		CG11581	CG10650	CG8368	CG8368	TH	CG10943	CG7920	CG3652
CG10214	CG7357	MCM6	ARP14D	ORC4	CG15073	RPL5	CG4877		LSP2	CG32819	TRAF-LIKE	DESAT1	CG32354	RPL27	CG3321	CG6218
SCU	SIR2	CHB	SNCF	L(1)G0020	FTZ	PYK	SYX8		CG15436	CG32820	GUS	TRAF-LIKE	GRP	EIF4G2	BBC	EXO70
WAL	RIB	CG7787	SYX8	HR46	BI	RPS27	SINAH		YP3	CG17450	EPAC	APRT	CG7185	PROSALPHA1	MRGBP	DPIT47
PROS28.1	PELO	E2F	LK6	NUP133	L(2)37CB	RPS20	ODD		CAM	FATP	CG11380	GUS	CG8159	CUL-2	IRIS	WCD
PRM	RPB10	CG4887	HSP83	SAX	CG5451	RPS17	BCD		CKIIALPHA	EIF4G2	DESAT1	GOT1	CG31036	CG1968	CG5931	PU
MUS209	DSP1	DPA	CG13298	M4	BUN	RPL22	LAMC		CG1968	ACT79B	PSI	TREH	CG31482	BETATUB85D	CG5366	CG1542
HSP26	CHN	NITO	CG2807	CG7033	ESC	RPL12	CG6463		SYX8	N	GOT1	PSI	SU(FU)	RTGEF	CG17666	GAS41
EB1	CG15073	CG17801	SSRBETA	D12	CG6066	RPS16	MLH1		CG2023	CG31029	CG1737	EPAC	CG3342	CG15753	AP-2SIGMA	CG5412
DGT6	MES2	DOD	XBP1	HIS2B:CG17949	PASHA	RPL23A	EIF-5A		CG7787	CPR92F	TREH	CG11380	CG34380	DLG1	L(1)G0320	CG8841
ARPC3A	SFMBT	CAF1-180	KNRL	ELONGIN-C	CG11107	JAFRAC1	DOC2		ART4	LCP2	CG3225	CG1737	RPR	PZG	HSPC300	L(1)G0320
ARP14D	D19B	DIP2	TIP60	ZNT63C	PIT	RPS14A	RPL23		DYS	MUS304	PHYL	CG3313	SKI6	CG6163	GSTD9	CG6073
ARP11	SF2	CG4291	SYX16	EXU	TRR	RPL7A	TAM		CCT2	PABP	APRT	CG6707	IP3K2	CG5854	MEP-1	CG10184
ARC-P34	CBP20	CG17612	AC	DP	DISCO-R	TANGO2	RPL11		RAC1	CG16885	CG6707	SP2637	VHA26	RPL4	OBP44A	CG7686
ATPSYN-GAMMA	RPII215	TOPORS	MLH1	ACT88F	LAF	JAGN	HERP		SEC22	CG5466	CG7987	CG3225	MSP-300	VM26AB	AATS-ILE	CPSF73
SYB	CG18004	MLP84B	ARPC3A	TAF10	FER1	CDSA	TIM9A		CKS85A	MOV34	MST98CA	PHYL	CG9784	RIN	CG6674	L(2)35BC
CG4692	CG3509	UBCD6	N	DPIT47	TFIIB	EIF-3P66	HOP		CG18787	CG13625	SP2637	MST98CA	CG5325	RPT4	GSTD1	BET5
ATPSYN-CF6	SU(S)	CG10825	TRXR-1	NUDE	DSF	CG5028	CG8728		CG6770	CG8993	CG42709	CG7987	RANGAP	EXD	GSTD4	CG10133
SOP2	SP1	CG10333	SYX1A	SPT3	FU2	COVA	CG14898		CG7352	P58IPK	CG3313	CG42709	CG15080	CG7945	ALPHA-ADAPTIN	CG12203
RPN11	NUP75	ULP1	NK7.1	L(1)10BB	NOP5	CABP1	SAS-6		CG13022	BLOS2	RECQ4	RECQ4	BSG25D	MED19	SPT3	CABP1
PROSALPHA7	SLBO	CRN	ESC	L(1)G0334	CKIIALPHA-I1	CG5792	RPL9		CG3342	RAD23	BAP55	RPS19A	DIP-B	CG31029	CG11504	CG4645
HSP27	SCM	CG3162	ETS97D	CG12264	NONA	GP93	CG17568		CG42797	CG42797	RPL23	BAP55	CG5708	CG8316	CG31198	AATS-LEU
DIDUM	HLHMDELTA	GRO	SOP2	MLC-C	PH-P	NINAE	BAP170		CG18259	CG2070	RPS19A	RPL23	MF	CG12264	BRU-3	CG5728
CG12042	E(SPL)	LIN19	ARC-P20	DMN	DOC3	BOCA	DP		BM-40-SPARC	NOPO	RPL3	RPL3	RPL4	CG2046	CG7911	CG5599
ARC-P20	SURF6	PHO	SYX13	TAF13	SU(Z)12	KDELR	SEC5		CG3085	CCT2	RPS15AB	PDSW	HMX	CG13838	ATX2	CG4169
ACT88F	CG11347	CG1120	SYX5	HIS4R	PCL	KLC	SAK		DIK	MST84DC	HALE	RPS15AB	CG15529	CG13900	ECD	ZIP
ACT79B	TOP1	KNI	RUMP	SLBO	NXF2	CG8193	CG4692		RTGEF	CG13138	PDSW	PVR	SXC	RPS29	CG13829	CHRAC-16
NUDE	SCE	HIS4:CG31611	E(Z)	NK7.1	HIS2AV	GLT	DYN-P25		CG31029	CG10265	PVR	HALE	CG10979	A	CG3548	SCAT
T-CP1	BAB1	HLHM7	GEMININ	LOK	E2F	CG25C	CG10219		CG13321	CG13022	EAST	MST98CB	REG	LCP2	RAP2L	UBQN
RFABG	HR46	MIP130	SU(Z)12	MYO95E	HD	VKG	RPL18A		TEQUILA	TAF12	MST98CB	CG42369	CG18616	CG15771	CG8026	CG4069
MPCP	CG9609	MRE11	PCL	CG17293	NNP-1	EF2B	RPS8		CPR92F	CALYPSO	CG42369	EAST	CG17599	NF-YC	CG15220	L(1)G0196
NC73EF	RAB11	SEC5	RIG	SLP1	CG6712	RPS3	ASP		CG16885	BETAGGT-II	NUP214	CG32473	ARF79F	SPINDLY	CG2691	L(1)G0007
YURI	CG7045	CG8145	CG11876	ADH	JIGR1	L(1)G0334	CRY		CG5466	CG7787	CG32473	NUP214	RBP4	CG34401	CG3542	LKR
WDN	UGT	APC2	CG8219	MES2	BEAF-32	ND75	CG3321		CG17018	IRBP	CG2926	CG31958	CYCA	CG17259	CG10585	ATX2
VIR	CG15262	TRIP1	GDH	YTR	EGG	UGT	CG6412		PAT1	CG34376	CG31958	RAC1	HMGS	CG41099	ND75	BIN1
USP	CG8677	HIS2B:CG17949	USP7	DPN	TIM	SPT-I	ART8		CG10650	MLH1	ARI-2	MRPL38	SPIR	CG5674	MES4	EIF-3P66
USF	BJ1	EN	NC2ALPHA	UGT	MIO	CG6453	CI		CG11248	CG14482	HRS	HRS	TSR	FTZ-F1	DGT5	SRA-1
U2AF50	CG10418	CHIT	SFMBT	CG8677	PFK	RPS28B	EEF1DELTA		MST84DC	CG5500	CG10581	CNN	CG13407	CG31534	CG13458	HP1C
U2A	MXC	TIM	NOP56	CG18476	HBN	OHO23B	RBF2		CG3880	CG31343	CNN	CG10581	RPS13	CG11322	DALAO	VPS20
TWS	L(2)37CB	ASH2	SNAP25	TM2	CG2063	CG1970	RPL19		SPN-B	CG18787	RHOGAP68F	CG2926	LCP2	STC	CYT-C-P	MEI-W68
TRR	CSN1A	DGT6	CG17802	HOP	CG34375	RPS27A	GRASP65		RPD3	RTGEF	DMAP1	ARI-2	SPN-F	DEI	HSP83	CG11753
TRF	CG3735	KLAR	BL	RAD50	CG32343	P24-2	Z		MOV34	CG7967	MRPL38	RHOGAP68F	LIM3	SYB	CG10664	CG11679
TRC	EIF-4A	FD59A	CG14220	MCM5	NOA36	CHOP24	GT		SLH	CG3085	CG14216	DMAP1	CG10267	RAB11	QKR58E-3	CG17660
TRA2	TOPORS	ELFLESS	RFABG	PFK	MXC	BAI	ELB		VHA26	CYP9F2	SQU	CG14968	EXP6	CG13124	TAF4	EPSILONCOP
TOPORS	KEN	DIP3	CG1620	SP1	M4	CG13887	CID		CG31729	SIRT2	RAC1	SQU	ELB	CG9975	EIF-1A	SUN
TOP1	NOPP140	ELOA	EF1GAMMA	CG32343	APC7	ATL	CYT-C-P		CG7967	CG15436	CG14968	FIE	CG31029	RFABG	MED24	SYX18
TIP60	APC2	DREF	CG5033	CG3281	CG8229	ARF79F	SOD		P58IPK	RPL7A	HLH4C	CG14216	CG12379	MEI-S332	CG10863	SDHB
THOC7	CKIALPHA	CG11266	AND	MXC	CG17838	RAB6	ALPHATUB84B		NOPO	CG13090	NC73EF	NACP60E	CG15646	PMS2	NXT1	CG11796
TH	TFIIB	CSN1A	YP2	CG2852	CG32344	BLW	E2F		CG7379	HCF	NACP60E	SNS	LANB1	TWDLB	CG14480	CG10565
TFIIS	CG11107	REF(2)P	P16-ARC	CG11876	L(1)G0020	RAB7	L(2)06225		NF-YA	RPL15	SNS	NC73EF	RPL22-LIKE	MSI	REPS	CG6724
TFIIEBETA	CG4980	HP1E	TRSN	NEDD4	DMT	RAB5	ARP87C		CATHD	LOLA	FIE	HLH4C	SLD5	SO	CG7289	SUCB
TAF2	TWS	AUB	CG4282	MED30	AOP	LRRK	CG1970		SU(VAR)205	SUN	ACT5C	CG10214	AKT1	SSP	OBP99C	BRE1
TAF13	CG4400	MES2	CG6808	DSP1	NOP56	TOY	GL		INVADOLYSIN	MOCS2	HSP70BA	CG10694	RUMP	MAP60	AMYREL	CG6179
TAF11	L(3)MBT	SCM	PNUTS	CBP20	SU(VAR)205	HLH4C	CG4282		CG32819	CG13476	CG10214	CG12723	CG5050	CG7056	CG2150	VPS25
SUV4-20	HRB87F	BJ1	CG11347	KARYBETA3	D	GRP	SUG		CG32820	CG8801	CG12723	ACT5C	MSL-3	CG3085	GSTD7	CDC6
SURF6	CG8290	MUS309	NUFIP	PROS29	CSN6	CG14216	POXN		CPR73D	VHA26	CG10694	HSP70BA	MWH	CG9099	GSTD5	CG6094
SU(S)	POXM	RBP9	YP3	CG10214	MAGO	DLL	CTBP		CG8993	CG3004	SKPA	SKPA	GRIM	CG13321	POLYBROMO	CG6293
SU(DX)	U2AF50	ATAC1	DNAPOL-ALPHA73	ARP11	SU(HW)	ARET	KNRL		CG17450	CG5111	SEC5	HSP27	OPA	MYO95E	RPS27A	PEX10
STG	MIP130	FTZ-F1	DPIT47	PP2A-29B	BAF	EXD	ARP11		H2.0	SNAP	HSP27	CG13893	NCA	CDC2	EF2B	CG11594
SRY-BETA	PFK	TAF12L	CG17293	CG11347	CG8545	EXP6	CBS		DIMM	CG10979	CG11164	SEC5	CG13349	BOR	CHICO	SNR1
SP1	DOC3	MER	KR	PELO	U2AF38	CG18005	PDSW		CG13887	CG3610	LGS	TUDOR-SN	CG31120	REF(2)P	RAB4	STAM
SNAMA	FBL6	SOX21B	14-3-3EPSILON	ESC	CG12728	YKI	ATPSYN-CF6		CG10664	CG11581	CG13893	CG11164	CG8036	CG13220	CG32219	CG9288
SLP1	BAF	TIS11	DHD	MUS309	SPF45	SMOX	SAS-4		HSC70CB	NPLP2	CG5708	LGS	VHA68-2	CG15124	CG8235	NSF2
SLBO	PEB	NUP62	PNN	CHC	CG32756	SA	EIF2B-BETA		CYP1	TANGO2	VSX2	CG1418	CG3610	CSN3	MI-2	PIC
SIR2	NUDE	CG7818	CG10214	FER1HCH	WDN	MOD(MDG4)	JUMU		RAD23	CG34350	CG10263	CG5708	GSC	CG4598	FLR	CG7712
SIN	NOA36	KING-TUBBY	HIS4R	NC73EF	SLP1	DSX	TWI		BETATUB85D	CG15717	ART8	POXM	IMPL3	MST98CB	CKS30A	CHORD
SF2	ARP5	HR39	POLO	TSR	HRB87F	H	MXC		CG32086	OX	TUDOR-SN	VSX2	ACTN	NF-YA	RPL24-LIKE	CG14688
SCM	DISCO	SH	LARK	TLK	PSF1	CG10694	HEM		CG4887	SNAP24	POXM	CTP	CG5846	PROS28.1	ROW	PSR
SBR	PROS29	CG18806	HIS2B:CG33868	NUP75	KIN17	SLD5	AMPH		KRZ	ENC	CTP	CG10263	RPLP2	SGF11	CG14786	NXT1
RUN	EY	C(3)G	TRR	E2F	CG7288	DOC1	PEZ		CG13138	NF-YA	CDC2C	ART8	EYG	CG6770	TMOD	CG3812
RRP46	D	CHN	ORC6	CG1970	NERFIN-1	KUK	HSP83		RPL15	26-29-P	CG1418	CDC2C	TROL	BETACOP	EXU	GRASP65
RPII33	AC	TRN-SR	CG11695	TIP60	DMRT11E	BSK	RIB		CG14546	KARYBETA3	GRP	MWH	RB	UP	ARP11	ANT2
RPB10	MT2	NUMB	CG8159	SF2	CF2	NEOS	CG8117		NPLP2	CG4820	TEKTIN-A	CSN4	CG17377	HN	CG9662	CG14512
RL	RPLP0	CBP80	CG8545	PEB	AC	ODD	MAT1		ACT79B	CG4887	CSN4	CG42788	CNC	CG15067	CG10732	CG2091
RIB	CG10478	CG17568	THOC6	CG5028	CSN4	CG14667	CG6455		LCP2	RBP6	MWH	EIF-2BETA	SLGA	RBP4	CG7386	VPS36
RAD50	TAF2	EPSILONCOP	THOC5	U2AF50	RPII33	H2.0	CG34172		CG7196	VHAAC39	CG42788	GRP	CG10641	CNC	DAP	CG3224
RAD1	FU2	NUP107	SMC1	APC2	MIP130	NOC	CDSA		CG6576	PAT1	HSP23	TEKTIN-A	CG12116	P58IPK	CG6543	CG9062
QKR58E-1	CG4364	CHRAC-14	HPR1	CG14482	ALH	ACT5C	SH3PX1		CG14410	CG14410	TBPH	HSP23	CG32581	CG17801	HSP22	CG11999
PRD	BTD	EMC	THO2	CAM	CLP	HSF	ESG		MLP84B	CG34401	EIF-2BETA	CG12012	CG8974	RPS27	CG7071	GP93
PP4-19C	CG2712	CG6506	ECO	ROBL	CG4291	HEPH	MER		FATP	CG14540	NPLP2	BL	CG1968	RHEA	CG10077	LBR
POXM	NERFIN-1	ELB	NUP133	PNN	SNF1A	HRB27C	EIF-3P66		CHI	SXC	YP1	TBPH	CG11322	CG32138	CG13397	CG31229
PNUTS	NUP44A	MCM7	EG	CCTGAMMA	CAD	ERCC1	EIF3-S9		LOLA	GSTS1	BL	NPLP2	BLW	WUPA	TAF5	MRPL46
PFK	CG17838	CG3735	PAV	PER	GRH	BIN1	SEC61ALPHA		L(1)G0020	HOMER	CG5009	HO	CG31033	ACT79B	CG8545	CG5131
PER	SUV4-20	DCO	FANCL	MTS	DPN	CG3225	CG8301		MEMBRIN	PAN	BSG25D	YP1	BET3	TFIIA-L	CG1806	ART1
PELO	M4	DOM	ORC1	DGT2	CHRAC-16	SUG	GP93		TREH	CG7911	HO	CG5009	M-CUP	SPX	ZIP	POMP
ORC2	CG3508	TLL	ORC2	E(R)	BS	SISA	ALPHA-CAT		CG15141	BETATUB85D	CG12012	BSG25D	RPS11	GAPDH2	L(2)06225	SBR
ORC1	RRP4	CKIALPHA	CG10274	RPT4	MRTF	LGS	MRPL1		SUN	PNN	CG15631	GRANNY-SMITH	CG32086	DISCO	VHA36	FIS1
OC	QKR58E-1	ROX8	SPX	CG32819	MTOR	CG7379	PAK		CG13625	TSR	EIF4G2	CG15631	ND75	TSR	CG7770	CG8435
NXT1	CDC6	CSN7	DISCO	CG32820	MSK	FL(2)D	CG7786		SRP72	CG2023	UBX	CG2540	CG10650	HEL25E	BAP55	ORC5
NUP44A	MSL-1	FZY	TFIIA-L	CG17450	CDC6	TH	CHN		RASSF	DLL	ODA	EIF4G2	CG7967	JBUG	RPA-70	CG3045
NUFIP	MSL-2	NLP	GAPDH2	POXM	CG4364	CG8319	CG11674		CG4820	DIK	CG2540	UBX	CG8316	CG9951	ANNIX	CG10144
NOPP140	WDN	O-FUT2	LIN	CG8219	TAP	KAY	AC		HCF	SPX	GRANNY-SMITH	ODA	CG15356	HSC70-3	APEPP	ORMDL
NOA36	PROS35	PH4ALPHAEFB	DANR	MED23	TOMB	HLH54F	UNC-4		RLIP	ZIP	CG11999	SLMB	HSP22	CG34422	CG7979	CG13474
NK7.1	HLH3B	YL-1	TANGO4	ELONGIN-B	DIM1	CG16892	GRIP84		KERMIT	RPS12	CG34205	CG34205	CG42565	CG4673	PMCA	CG9799
NHP2	MIO	TWS	CG4400	GADD45	MEI-9	KLP3A	L(1)DD4		CG18619	CG4998	SPN-B	CG11999	IRBP	RPL14	SDS22	CG3709
NERFIN-1	SKI6	SU(DX)	SNA	DYN-P25	CG4980	CG9573	CORA		CG3523	CG18619	BRM	CG9573	26-29-P	HLHM7	BOCKSBEUTEL	CYCK
NAU	RPT4	LACK	RIB	SEC5	PYGO	AP-1GAMMA	CG2852		CG15717	CHI	NIMC1	TLL	NURF-38	BRM	CG13900	NOPO
MXC	TRR	MED19	LOLAL	ARP87C	RAD50	SNCF	STY		CG14482	CDA5	CRP	BRM	GSTD1	CG5933	CG8745	CG4065
MUS309	ORC2	GNF1	RPS27A	ACON	CG10418	ASH2	KDELR		CG14868	H2.0	SLMB	SPN-B	TCP-1ZETA	CG10267	NAK	CG9004
MUS210	ORC1	NAU	CG11674	MLC1	CG8290	EYA	H		CG2070	CG15141	TLL	LKR	BIN1	ELFLESS	CG4617	CG3184
MT2	KARYBETA3	TFIIB	MUS205	MED22	CG15356	CG7056	CG10694		CG3004	TEQUILA	CG7056	CRP	PIF1A	ATG5	ADA2B	CG8132
MNT	NEUR	CG10414	CG17446	STA	EMB	KNI	SLOU		PPN	RAB7	EIF-4A	NIMC1	PIE	NUP50	CG5973	CG6617
MIP130	CG31054	CG11092	CG4730	ALPHATUB84B	CG3708	CG17446	MAM		TANGO2	SYX8	CG5642	GHO	CG2789	ROW	QKR54B	RPL7-LIKE
MES2	BTZ	CG10654	NOPP140	IRD5	HIS4R	RM62	RBP1		RAD51D	DGT4	CG9573	CG7056	CG30115	CYCC	GSTE8	CG30423
MED9	ACTR13E	HDAC4	DIDUM	EIF-2BETA	ACTR13E	SCE	FTZ		CG10265	CG4896	GHO	EIF-4A	CYP1	CG2678	CG15084	CG9853
MED19	CDC45L	PRD	SYX18	CUL-4	EY	ELFLESS	DMRT11E		RANGAP	CG14119	BLOS2	CG5642	NUP50	CG8851	MBD-LIKE	FK506-BP2
MCM3	HIS4R	PX	CG10147	PATJ	E(SPL)	MRE11	SC		CG5111	EYG	NEOS	BLOS2	TLL	TH	MRPL23	VHA13
MAGO	AND	JING	HLH3B	CBL	HLHMDELTA	CG7786	PMS2		CG5500	CG31534	CG6459	CG5445	DIK	CG6353	REF(2)P	CG8858
MAEL	TRA2	RFX	NNP-1	WDN	FBL6	OPA	OST48		CG34376	NUB	LKR	NEOS	FAU	EF1ALPHA100E	CG3793	ORC1
M4	MAPMODULIN	ZFH2	CG6712	CHN	AP-1SIGMA	DIP1	CG14763		CG13476	CKIIALPHA	CG32219	CG6459	GLT	TWDLL	CG18081	CG12262
LA	TAF11	KIS	JUMU	BETATUB85D	CG5017	CG9007	DRK		CG34401	PPN	CG5445	EYG	CG14540	CG11635	CYCJ	EIF3-S9
L(3)MBT	ALY	CG10981	TLK	TFAM	RPT3	KN	CG6654		CG9014	LMPT	EYG	CG11750	VHA100-2	IP3K2	TANGO2	RANBPM
L(2)37CB	COMR	CG7045	STAT92E	MED9	BAP	CG11696	CCS		CG31343	HP1E	CPR64AA	CG32219	ATPSYN-CF6	GSTE6	DGT6	USE1
L(1)G0004	SBR	CG12728	MCM5	CG9344	MSL-1	LIM1	MRPS9		SIP2	CG8939	CG11750	CPR64AA	CIB	CG13349	FAA	PNGL
KTO	NXT1	SPF45	SURF6	CG6808	MSL-2	D1	CG17293		SSP	CG11286	CG7352	CG3173	CG7231	ROLS	CG1399	CALYPSO
KR	PER	CG32756	SVP	TWDLE	MOF	ENOK	EN		DGT4	AKIRIN	RASSF8	CG7352	L(1)G0255	LID	NNP-1	RPL39
KNRL	MCM3	CG4598	DMN	CG7045	JIL-1	KING-TUBBY	CG6688		CG13090	SLH	MAD2	MAD2	CG13321	LOQS	MSL-2	TPS1
KNI	ELONGIN-B	D12	NEU2	WUPA	RPIII128	SRP54	NERFIN-1		CG10979	CG4769	CG3173	TSF1	PONT	RPS28B	CG6719	SYM
KLP3A	MAEL	EVE	CAS	SPINDLY	DA	MED	PAR-6		AND	MLP84B	CG15356	RASSF8	RPS27	FAU	CG2865	CG1785
KEN	MOF	SUG	ACF1	CG	BTZ	CG5380	OSCP		CG17107	CYCD	TSF1	SHD	HSC70-3	RANBP9	MSD5	CG13625
KAY	JIL-1	U2AF50	NPLP2	ZEN	OC	BUB3	ATPSYN-BETA		SU(H)	CG9173	CG31920	CG31920	PP2B-14D	XBP1	CG16813	CG8839
IPK2	RAD50	CG3509	MOB2	SPT6	CG8117	CAF1-180	MRPL38		BUB1	GLYP	RDX	CG15356	CG7518	MED18	CG30000	CG6488
HYX	CG16941	CG7786	CG5792	MARS	ORD	CG3162	KLC		SYX5	SEC22	SOP	SOP	VPS20	TLL	MAPMODULIN	CG3860
HUS1-LIKE	CG10754	NEUR	SU(S)	NOPP140	FLFL	EYG	2015-09-05		VTI1	CG32138	PMS2	RDX	CG2046	UBQN	VHAM9.7-2	CG9773
HTH	LAMC	D19B	AL	BRP	CG40196	CG13597	SNAP25		RPL7A	CG14868	CG15440	OBP56D	SPX	CG31122	IP259	NUP44A
HRB87F	P38B	TWDLJ	CG30122	BJ1	CG32164	GRO	BOWL		BET1	EAF	OBP56D	PMS2	CG12992	CG42369	CG6171	CG18675
HR46	SRY-BETA	PPYR1	LIG4	MPCP	GCL	DYS	PORIN		MRE11	PNG	NURF-38	NURF-38	TINC	PGK	CG6843	RPD3
HLHMDELTA	USP	FBL6	ALPHA-SPEC	LIG4	NIPP1	SO	ROBL		SYX13	SEC16	CG31211	CG15440	CDA5	FZO	EMB	CG12081
HLHMBETA	HLHMBETA	TWI	CG17838	TOP1	CG5728	ZPR1	26-29-P		CG1635	CG5044	CG10032	CG31211	CG4325	YP2	DGT2	MRG15
HLH3B	ELONGIN-C	CCS	FER2LCH	HDAC4	CG4575	CG3173	CMET		CG13423	KRZ	CG14684	SMB	TWDLB	CG30122	ABS	CG8833
HIS4R	SPT6	EST-6	EF2B	MHCL	CG2652	SBB	CG5933		CG9573	CG8159	HSP70BBB	CG10032	P58IPK	DIMM	PEBIII	CG11739
HDAC4	CG9344	CG7971	DEK	KST	TIF-IA	TOP2	14-3-3ZETA		CG4998	CG12030	SMB	CG14684	HEPH	RPS16	CG2918	CG9547
HBN	CG17187	SAS-6	RPT3	HIW	SAGE	CRP	RAE1		AKIRIN	ATPSYN-D	SHD	HSP70BBB	PLE	CG7231	NAP1	CG9104
FU2	RAD9	AMY-P	HIRA	SKPA	ELAV	CG7671	SURF4		SIRT2	NAP1	ISWI	ISWI	C1GALTA	KIBRA	VHA44	CG15525
FBL6	CSL4	CG18135	CG17343	CG12042	POXN	SCAR	H2.0		ENC	DUTPASE	KUK	KUK	RBP9	CG14410	DGT4	HIS3:CG31613
EYA	RRP6	CG3731	CHRAC-16	CG4980	CG2712	SRP	KNI		NC2ALPHA	RAC1	CPN	CPN	ENA	POXM	CUL-2	GAMMATUB23C
EVE	RRP42	ABS	TRN	BORR	ELONGIN-C	RUMP	CG15262		CG11876	IGL	CG17050	CG17050	RPS9	CHIP	SCED	NS3
ELONGIN-C	MTR3	WEE	SYX4	BTK29A	HER	HP1E	CG1868		CG8974	CG5050	RPS3A	CG14222	SMN	SESB	CBS	PCH2
ELONGIN-B	DIS3	CG7056	GDI	CG1599	UNC-4	RPB10	GRAU		SPX	CG15771	CG5731	CG5731	NLP	CCP84AA	LID	TAF13
EDL	BAP	EMB	COMR	UCH	SET	CG11266	MRPS30		CG5044	FLW	HMGS	HMGS	RPL23	CCP84AB	CG10324	CG4557
E(SPL)	CG5147	NC2BETA	UGT	AC	HIS2B:CG33868	ARP8	CG2014		SXC	RPD3	CG25C	RPS3A	CG10494	CG9573	KLC	RAB5
DSP1	DA	MUD	PHGPX	IX	B-H1	AP	CG1599		CPN	CG12432	CG3887	CG3887	MST84DC	T-CP1	CG30344	URO
DOC3	LK6	HERP	YP1	THOC7	CT	CG30122	L(2)NC136		PNN	RASSF	ESG	MUS304	HEL25E	NNF1A	CG17050	CG6463
DMT	SIN	AATS-LYS	GEM	HSP60	CROL	FTZ-F1	L(2)03709		GSTS1	CG8974	CG14222	H2.0	PCS	VHA68-2	CG2004	CG9410
DISCO-R	CHRO	CG13349	KAP-ALPHA1	EMB	CG6227	USP7	INR		CG32581	CG32581	H2.0	DLC90F	CG41099	CG1307	SEC13	SYX8
DISCO	RL	TEKTIN-A	ERP60	SIN	CG2931	CG	CG4400		FLW	CG15646	MUS304	CG25C	CG4820	PNG	AATS-ASN	CG2023
DAN	TAF13	CG2931	RANBP9	NRX-IV	MR	MSH6	AUB		CG9173	RBP4	DLC90F	CG6550	CG42299	YP1	NIPPED-A	GEM2
D19B	CHB	PEP	ARP11	CG8258	PARG	CG3875	MARF		CG3610	LOQS	CG7409	ESG	CG14119	NC2ALPHA	TAL	CG14235
CUL-4	ABD-B	HRB27C	CG7879	QKR58E-1	TAF11	NUP98	CYP12D1-P		CG31534	CG9975	SLAM	CYP9F2	HIS3.3A	GEM	P24-1	CG9213
CT	GKT	PAV	CSN5	KEN	RGA	STAT92E	CG9393		CG14540	MEMBRIN	SIN3A	CG7409	D	EPAC	ICLN	MEI-41
CONA	PEP	GUG	CG12042	CG7818	CG10478	HRB98DE	DAN		CG14119	RPS16	CYP9F2	SLAM	CG13032	DIDUM	CG8195	CKS30A
COMR	TOP2	LIM1	CG6654	CG3735	CG13123	CG17612	ACHI		CG13526	CG1516	CG9040	SIN3A	RPL14	BAP55	CG3436	SYX13
CKIALPHA	SRP	FD64A	CG4820	MRPS30	A3-3	CG18476	GSB-N		CG7146	CG2065	TSP	TSP	CG4896	CG7264	CG31953	CG6550
CID	SCAR	CG1970	CG16941	L(2)06496	CG14711	ELOA	EDL		NUB	KN	CG6550	CG9040	CG10209	HSP60C	HEXO1	TAZ
CHN	SBB	NUDE	CG10754	RAC1	MAEL	NITO	TSH		RBP4	CG13032	D19A	ENC	CG7191	CG13083	TAF8	CG7593
CG9609	CRP	BIN1	MAM	SHI	ACHI	TOPORS	GGAMMA1		LMPT	RAB11	CG5050	NINAA	TEKTIN-C	CG4769	FAL	SSRBETA
CG8677	CG7671	EIF2B-BETA	ARGK	CG2712	MRGBP	HLHM3	CG5190		EXD	CG10154	NINAA	SRC64B	CG9975	CG12992	FBP2	DDX1
CG8290	CG3173	PSR	SU(VAR)2-10	NUFIP	P38B	CG15800	CG8004		RPS12	CG42565	ENC	CG5050	CG13625	TSG101	CG31200	CG1227
CG7357	NUP98	D19A	DNAPOL-ALPHA60	SKF	SRY-BETA	ORC6	ACON		TSR	CPR73D	SRC64B	CG16885	RCA1	CG42788	ILP2	CG9723
CG7045	CG3875	ORC4	FU2	L(2)37CE	ADF1	LBL	CG10274		SOP	NITO	E(Y)3	D19A	CG12723	PGD	CG7542	TAF5
CG7028	MSH6	CG3902	CTCF	SAS-6	CG5147	ARA	IRD5		DLL	CG3294	CG32626	E(Y)3	PAN	RANBPM	CG32343	SYX7
CG6808	ACHI	HP1B	CG3508	HSP68	SPEN	EN	SYX16		YKT6	SOP	CG5568	CG5568	CG14667	RPL12	L(3)01239	CG8207
CG6610	ULP1	BX42	TSF1	CG15100	PDM2	GT	NUDE		SEC6	CG6576	CALYPSO	KOKO	FER2LCH	DYS	CG13126	CG7011
CG5147	UBCD6	BS	CG31917	LSD-2	MTRM	SNAMA	MRPL40		DUTPASE	CG10395	CG16885	CG32626	CG7668	VHA26	SU(Z)12	CG9107
CG4980	CG10825	CG5933	MSL-1	TRAL	NKD	CG11695	PROS29		CG9099	REF(2)P	CG9027	CALYPSO	CG33303	TTH	PCL	TAM
CG4854	CG10333	L(2)37CE	FKH	2015-09-02	DBR	ETS97D	PROS35		RAB7	CG9951	KOKO	CG9027	CG14546	NUF	CG11137	CUL-3
CG4400	CG32703	DWG	HLHM5	CG3509	HLHMBETA	UBCD6	EFTUM		ATPSYN-D	BIN1	CG4617	ADK2	CYCC	GFAT2	CG6750	WDB
CG4364	TRA	ART4	MSL-2	MRPL38	MCM5	CG10825	CG5792		BIN1	VM26AB	RUX	CPR92F	CG15124	PGAM5	CG2943	CG6432
CG3909	HMGZ	WDS	SEQ	LK6	ELONGIN-B	CG10333	CG6453		CG4896	RPS17	CPR92F	RUX	OST48	CG2540	RRP40	CG30493
CG3735	TFB1	GNU	SPT5	RFC38	CG31054	ULP1	FATP		CG4407	CNC	CG8888	CCS	CG7371	CG7611	HIRA	PR
CG3509	DANR	H	MTS	VELI	DNAPOL-ALPHA180	ZFH1	COLT		CG9951	CG11876	KAY	CG4617	CG4168	TRSN	CG13993	KIBRA
CG3508	PRD	MRPS30	MGE	ARPC3A	TAF13	NK7.1	OX		FEM-1	VTI1	ADK2	CG8888	MOCS2	CG11266	MSL-1	CG13126
CG3281	DNAPOL-ALPHA50	MYO95E	CG6543	MLC2	PER	CG8145	GTP-BP		GRO	RANGAP	CG5466	CG5376	ALY	NUP62	CG9418	ATL
CG31917	ARI-1	ARP87C	CG2021	MED16	SKI6	ELB	NEK2		IGL	CG15356	CG5376	KAY	CG6163	MRG15	RUX	CG7611
CG31054	SNA	BOCKSBEUTEL	HRB98DE	PDSW	CONA	NC2ALPHA	CG15436		CG12256	BUB1	CG7856	UEV1A	INV	CKIIALPHA	CG1458	WASP
CG2712	PX	MSI	NXF2	DOC3	AOS1	CG31224	MYD88		OX	PCS	CG16959	CG7856	RPS17	CG15308	BTZ	TIM9A
CG2652	ZFH2	MBD-LIKE	RHI	TAF2	SSL1	KR	CG4598		KARYBETA3	CG13423	CCS	CG5466	NOMPB	SLD5	CG10949	RPP30
CG16941	RFX	TOP1	CG3708	FU2	CG7046	DAN	CG10664		TRAF6	BSH	A	CG16959	EB1	YP3	RAB14	CG7840
CG15262	KIS	MES4	CG1894	L(1)G0004	HP1C	HLHM7	DISCO		CG11286	TREH	UEV1A	A	DDR	14-3-3EPSILON	P58IPK	CG13397
CG15073	JING	CG6066	SD	SCM	SOB	CG18806	CG4854		CG6905	HEPH	RB	DP1	RPL40	CG14126	PAV	NC2BETA
CG15011	TIS11	CG31224	OBP56D	CG12203	CAUP	L(1)G0004	WDN		NITO	TWDLB	PROPO-A1	CG7967	CG34365	E(R)	AP-50	CG10053
CG13597	SOX21B	BETATUB85D	LSP2	ATPSYN-D	PIM	HTH	RAD23		26-29-P	DFD	DP1	RB	KHC	CG10265	CG2010	CG3645
CG11347	JUMU	SBR	MOF	RAB11	CDK9	DOC2	VHASFD		PLI	CG32473	CG7737	ARC1	CG1894	HMX	CG12304	U4-U6-60K
CG11092	SU(VAR)2-10	NXT1	JIL-1	NIPPED-A	ARP5	ORC4	VHA55		RBP6	CG17162	CG5118	PROPO-A1	CG13476	JON99CII	PP1-87B	SEC3
CG10754	DNAPOL-ALPHA60	ZFH1	MIO	PP4-19C	CG6049	GSC	CG2918		ND75	HSP67BA	CG7967	CG15084	DOCK	FER2LCH	CYCH	SEC8
CG10478	CG4901	KN	HIS2AV	NERFIN-1	PROS	DNAPOL-ALPHA73	HIW		CG5050	SSP	CG15084	CSK	ELFLESS	JON99CIII	DNAJ-1	CG12375
CG	DHD	OPA	CG1792	SYX16	GSB-N	PELO	CONT		CG15080	SPI	CSK	CG7737	RPL17	CG12835	CDC2	MED31
CDK9	THOC6	NUF	CG9609	HLHMBETA	RPII18	ZEN	CG1319		CG12432	PP2B-14D	CG6843	CG1218	CG5027	CG3294	SOL	DJ-1BETA
CDC6	THOC5	GL	SSRP	TEKTIN-A	CG9876	ECO	APT		CG7911	GDH	SRPK79D	CG6843	DREDD	ARET	RFC38	CG7818
CDC45L	THO2	RM62	DRE4	ATPSYN-CF6	LBR	GUG	LOLA		CG3918	ND75	ARC1	MTSSB	DISCO	CG10654	STRN-MLCK	CG10194
CBP20	SMC1	CG5380	CG34340	PEP	CG1646	MES2	2015-09-01		PP2B-14D	GRAF	CG1218	AATS-HIS	CG9925	CG17002	E(Z)	CG7724
CBL	HPR1	RPS7	CG17237	YRT	CG11820	UBA2	MEI-S332		CG8155	BSG25D	AATS-HIS	BTHD	CG1910	CG17018	QKR58E-2	CG14898
BUB3	TWI	LOK	CG2712	ALPHA-SPEC	NUP75	CG6688	MRPS17		CG34350	CG10694	VHAAC39	CG5118	CG3008	CG13476	CG9344	AATS-GLUPRO
BTD	CG31365	CG32105	CG3281	CG31054	EIF4AIII	SVP	MPCP		PAN	SYX5	MTSSB	CAM	USF	NITO	CG15356	MRGBP
BRO	TFIIEBETA	CG9331	CSN6	TWS	MYB	CG7028	SYX4		CG8159	SYX13	HSP60B	SRPK79D	RHI	L(2)37CC	BAP	DNAPOL-ALPHA73
BJ1	CG11674	RIN	NUP44A	NOA36	CG1675	MLP84B	TER94		CDC37	RLIP	CAM	HSP60B	CG17739	CG17331	GL	SHD
BGB	YEMALPHA	MTA1-LIKE	CG4364	PPYR1	CDC45L	CBP80	GDH		L(2)K01209	ELFLESS	BTHD	VHAAC39	PEBIII	RUMP	HLH4C	CG1746
BAF	CG17343	PELO	LIG3	CPA	RRP4	THOC7	CG6439		CG10641	RM62	PABP	MOB2	JON99CII	RHOBTB	CG7048	CG31961
BAB1	JIM	KHC	MAGO	RIB	OLI	RPII215	SPT-I		SEC16	BET1	PK17E	PABP	CG5525	CYCD	CG4612	CG12007
ATMS	SLOU	PC	CG18004	BTD	TFIIA-S-2	NUFIP	SYX6		HP1E	RB	C(3)G	PK17E	SIRT4	LBL	CG1620	CG13623
ARP8	CENP-C	OBST-B	PP4-19C	PHGPX	TFIIA-S	CG11092	CORTO		CG10154	NC2ALPHA	MOB2	CG17293	BORR	CG9467	WDB	CG9008
ARP5	TAF7	BORR	REG	CG4692	DEAF1	E(R)	CG11164		CG13627	SPE	MYO95E	MYO95E	CG7786	ALC	CG10887	CG5548
AP	NUB	GSC	SUV4-20	CG17237	SC	LOK	ALPHA-SPEC		CG10694	CG5506	CUL-2	CG8219	RHEA	CDLC2	CG5792	CG14894
ALY	CG4854	SINA	SU(HW)	CG4769	MIT(1)15	HNF4	SEC63		EYG	CG15529	CG8219	C(3)G	CG7928	LARK	CG7054	CG6937
AC	LIN19	KU80	L(2)37CE	CG14869	MCPH1	CG18616	PVR		CDA5	CG5376	CG17293	CG7375	CAD	ALPHA-SPEC	TWDLE	NUP50
ABD-B	TOPI	MCM2	ARP87C	TCP-1ZETA	CG11583	NUMB	CG14482		GLYP	PLI	CG7375	CUL-2	REF(2)P	CG2017	CG30339	GP210
RAB11	CG8388	MAPMODULIN	EGG	U2AF38	TRA2	CG8219	CG14220		CG9975	RPL4	CG4673	LANB2	GEM	CAT	RPS3	CG5885
OSCP	CG3032	GT	STA	LAM	CG31111	CUL-4	PHGPX		EAF	RAD51D	ADA2B	GIT	FL(2)D	KRZ	2015-09-01	CG1461
ACON	AEF1	XPAC	CSN4	PAT1	RAN-LIKE	XBP1	DSX		CG9902	CG4407	GIT	CAS	RRP4	CG5783	REPT	CG9987
SPINDLY	SU(DX)	TRAL	YURI	ATPSYN-BETA	MLF	CG7879	CSN1A		FTZ-F1	CG15764	CAS	CG4673	E5	CG18005	ARP87C	NCM
RPN6	LACK	LK6	SUUR	FBL	CG3605	GEM	FS(1)K10		CNC	CG31036	LANB2	ADA2B	RPS10B	CG14317	CG1965	CG5823
P16-ARC	PASHA	ND75	DP1	HRB87F	GCN2	TAF10B	CG4936		XBP1	T-CP1	GRASP65	CG32581	RPL35A	DUTPASE	DMAP1	HPR1
L(2)37CE	USF	PTC	SIZ	CDC6	TUM	NAU	CG14711		PIT	NACP60E	NC2ALPHA	CG8974	DREP-1	CABP1	MLC-C	RTF1
HSP83	SIZ	CG18476	CG8858	CG9609	CG2685	LARK	ADF1		RPS16	TPNC41C	CG7386	NC2ALPHA	GHO	HOIP	CG3501	CG1635
HSP23	CG8858	CBL	SU(VAR)205	TWDLJ	JHI-1	EG	SLE		RPL27	CG9573	CG32581	GRASP65	CHIC	H	TGT	CG15099
FLN	SUUR	NIMB2	MUS210	CG32354	HLHMGAMMA	TRSN	ND75		RPL12	CG17508	CG8974	CG7386	PROS35	RLIP	CG7077	LIS-1
DGT4	DP1	PH-P	GADD45	LIS-1	SIDE	HIS1:CG33825	CABP1		NUP62	CPN	HSP68	SXC	RPL41	PROS35	CG3678	CG4968
ARP87C	CG16865	DPN	TAF12	MRPL23	MYS45A	CBL	VHA36		SLD5	NUP62	EIF4G	CG18271	HRB27C	MIRO	CG9542	CG3663
UGT	HIS2A:CG31618	DOC2	SMN	WAL	SIP1	TRN-SR	BRK		CG4769	PIF1A	SXC	CORP	MED8	NACP60E	CG8443	HYD
PEB	CG4291	CHM	PYGO	PRM	PHOL	MNT	RAB6		SYX18	XBP1	MRI	HSP68	CG6985	CG4325	DOM	CG8814
STY	BEAF-32	CG3225	SF2	HSP70AA	CG4061	CG6808	LANB2		USE1	CG13526	CG4835	CG2371	CNX99A	RPN1	CG14315	CG6287
PTC	JIGR1	L(2)NC136	B52	DAN	LA	MUS309	DIDUM		CUL-3	SKD	CG13458	EIF4G	CG9170	CG6576	ESC	CG8531
CG1599	LAF	IRBP	CENP-C	E(SPL)	GISH	KAP-ALPHA1	TM2		HK	CDC14	CORP	MRI	RAE1	CG14543	CKIIBETA	CG4896
SYX16	FER1	ATPALPHA	SLOU	HLHMDELTA	TFIIEALPHA	BJ1	PI3K92E		EXP6	CG15124	STAI	L(2)06225	CG6380	SIRT2	CG11656	TAPDELTA
APC2	DIM1	DGT4	MNT	NIMC1	INO80	ART4	RPS28B		CG10566	DEI	RPA2	RPA2	CG32425	STAM	HSP70BA	CG9914
SUCB	QKR58E-3	SKPA	OBP44A	GRASP65	L(3)82FD	LIN	NC73EF		CG1218	RPL12	L(2)06225	CG4835	CG12721	DFD	CG7430	CG11178
ATPSYN-B	CG3708	TEKTIN-C	HR46	RALA	GATAD	CG31917	ATL		ELFLESS	CG7987	CG2371	CG13084	AMPH	Z	CYP4AE1	CG17168
PEP	NONA	UBA2	BUN	AMPH	U2A	BAB1	WAL		REF(2)P	CG13319	CG18271	CG13458	HRB87F	CG1599	SYX6	MATS
LAMC	CKIIALPHA-I1	CG7028	FER1HCH	DAP160	FIB	BON	TAPDELTA		CG15634	CG13627	EIF3-S9	EIF3-S9	BETACOP	C901	CG3107	CG3226
CHB	CG34375	HSP60B	CG5017	VARI	CG1868	HDAC4	CRB		CG15771	CG7763	CG13084	STAI	C901	CG6923	PONT	CG31249
CG3756	CG2063	SRP54	DNAPOL-ALPHA50	TWDLD	CG30020	EVE	TEN-M		CG6208	14-3-3EPSILON	PROSBETA2R1	PROSBETA2R1	WUPA	CG4641	SLMB	SU(H)
CCT5	CG7288	CG10418	ARI-1	UP	ARM	RHI	CG6020		RPR	CG9467	SRP	CG32100	UCH	TUP	CG15422	EFF
SYX7	UNC-4	THOC7	DYN-P25	MUS209	CG6689	FKH	CG3214		CG12030	L(2)K01209	RPR	SRP	TANGO2	CYCH	CG9986	CYT-C-P
L(1)G0230	HER	CG6197	HSP23	COVA	USP	DISCO	CPB		CG7987	SRP72	CG6945	RPR	LIM1	CG1532	CG18619	CG6428
YP2	CG11188	HNF4	CG5028	NUF	MT2	CG3281	SAX		SPE	CG3847	CG32100	CG9951	XBP1	RPLP2	HSP60C	ARS2
L(2)06496	NUP107	CG14763	HD	TRA2	DGT1	CG10147	JAFRAC1		SCAMP	ELB	CG9951	CG30344	IR60A	EFTUM	CTBP	CG2540
KLC	SNF1A	L(3)MBT	RBP1	EF1ALPHA48D	SIN	MED9	KUK		CG32138	CG10566	CRN	FU	CG8232	WEK	TRF2	CG7601
DYN-P25	HD	CG11696	HBN	CHER	CCT1	TIP60	TOPI		CG3294	CG1635	C1GALTA	CG5674	CG10943	FEM-1	CYCB3	NOP56
CNN	DSF	APT	ALY	CG4835	CID	CTCF	CG31365		PNG	RPL27	CG8979	C1GALTA	CG17085	CG9640	IMPL2	GS2
CG32820	CG6610	AC	TFIIEBETA	CG7028	CG9344	FANCL	SU(HW)		BSH	CG7945	CG5674	CG6945	ALPH	PP1-87B	CG8117	NITFHIT
CG32819	GRH	LBL	CG8677	CG8036	MCM3	PP4-19C	TOMB		RPS29	TWDLL	EXO70	GAMMASNAP	MTACP1	ZPR1	TAN	MTERF3
CG3085	TOMB	PROD	L(2)06496	RL	QKR58E-3	TFIIA-L	RPT4		HEPH	CG7379	FU	MXC	CG15136	MFAP1	MTA1-LIKE	CG14995
CG17450	NKD	PARP	RPII33	DALAO	TFIIS	EMC	PXN		CYCD	CG3880	CG7763	JAFRAC2	CG18292	CG15482	VHA68-1	CG2918
CATHD	PDM2	TIP60	KIN17	MBD-LIKE	CG6789	DANR	CHD64		TWDLB	SCAMP	CG9572	SGF11	LBL	CG14818	CG10635	CG6455
SYX8	MTRM	MEI-S332	CNN	ATPSYN-GAMMA	CKIIBETA	SCM	MGE		CG15529	EXD	CYCB	EXO70	NUP62	LVA	CG5126	RHOGAP92B
SYX1A	SPEN	XBP1	SLBO	GRIM	CG3198	CSN1A	LANA		CG15646	L(1)G0020	JAFRAC2	CRN	CG8258	OTE	NOT	CG42542
YIP2	TAF12L	HSP68	YEMALPHA	YIP2	RSF1	SNA	CG7787		RB	EXP6	SGF11	CG8979	CUL-3	HSP68	PBPRP2	CG4278
SUN	KIN17	CG5190	CG15262	RPS7	YPS	CG17343	CG11876		CG11672	CUL-3	WDB	WDB	CG17331	GT	ANTDH	BCN92
CG14482	PARG	CG13298	CG5451	PEBIII	PONT	CG18004	EF1BETA		RM62	CG13871	GAMMASNAP	CG7763	JON65AIV	CG34350	CG13994	HMT-1
YP3	SEQ	CG2807	FS(1)K10	CG8290	CG4707	TRA	MAD		CG42565	CG5177	ODD	CG11242	STAM	CAS	MRPL1	FK506-BP1
LK6	HIS2B:CG33868	ALPHA-CATENIN-RELATED	U2AF38	HP1C	BL	HMGZ	P16-ARC		CG15764	YKT6	CG14718	CG9572	RPL18A	PROSBETA7	MCM6	CG8461
CKA	ADF1	HSP70BA	COVA	TUM	DAD	CHN	CG25C		CG13032	NC73EF	CG30344	CG1354	EFF	CG12708	JUPITER	PDI
SYX13	APC7	KNRL	DLC90F	TEKTIN-C	RL	PNUTS	MLC1		NNF1A	RPS27	CG18094	CYCB	CG10664	CG11286	PNUT	CG9248
CYP12D1-P	CF2	CG1965	CG2678	CG15676	REPT	CG11347	CG8036		CG17162	CG2116	TH	CG18094	RPL13A	ROP	TPI	CSN8
SYX5	DMRT11E	SNCF	GL	MED27	CG12942	CG11674	CG3281		LIM3	CG9099	BUB1	BUB1	PER	POLO	RLIP	CG32638
YP1	NUP58	NK7.1	QKR58E-1	SYX1A	DROSHA	PRD	CG9609		SO	CG3918	CG1354	ODD	CG10154	EFF	CYCA	CG9090
TFAM	CG5017	ETS97D	JIGR1	NPLP2	CG9300	SPX	CG4820		CG32473	SEC6	MXC	CG14718	RPS15AB	RPS18	SAF6	CG5009
SAK	CLP	PRP8	BEAF-32	ENO	CG13472	CAS	CG1894		MHCL	CG1218	CG11242	CG13005	CG13871	VHA100-2	SINAH	CG32732
HSP70AA	ALH	SCF	PASHA	ND75	TRF	PX	JIGR1		CG30115	VHA55	TPNC4	TH	YP3	EXO70	I-2	CG40042
GL	BS	NOT	TAF11	PROSALPHA7	IPK2	JING	CG34375		VARI	KERMIT	CG5645	ARC-P34	CG3308	CG13806	CG11138	ARF51F
DLC90F	RPII33	RIG	BON	BAF	CHB	RFX	DMT		VHA55	HSP22	CG34404	CG5028	CG17230	RASSF	BCD	SNAP24
DGT2	CT	BL	EXU	CG6873	MSI	ZFH2	VIS		RPL4	HK	HEPH	TPNC4	PHGPX	CDC14	ARU	CG8745
CG5792	CG6227	CG14641	RPLP0	LPR2	SOX102F	KIS	SKPA		RPS27	CG12256	CG13005	CG4282	CG34110	SC35	CG2199	TTM50
BETATUB56D	CROL	CG8939	M4	SEV	BIGMAX	REF(2)P	CG10654		GOS28	CG9014	CG4282	CG5645	YKI	SH3PX1	SELD	MI-2
HEL25E	SAGE	L(1)10BB	FTZ	BABO	EDL	CG4887	CG4730		RPS17	LIM1	CG5924	CG5924	SRP68	YELLOW-G	ART4	CG1885
2015-09-01	MRTF	USP7	TOPI	SNS	ABD-B	CG3508	SOP2		TFIIA-L	RPLP0	CG6439	HEPH	CG32264	TANGO2	CG7288	GMD
EF2B	CG9876	CG6015	D	PAR-6	CAV	DNAPOL-ALPHA50	ARC-P20		GRK	RPS29	CG13397	NUF	SMO	CSK	CG8578	CG6907
EFTUM	SIDE	RUMP	RRP46	PAK	XNP	ARI-1	ACT57B		BX42	CG3689	ARC-P34	CG13397	RPT4	CG12645	CG18317	FKBP59
ATPSYN-BETA	HLHMGAMMA	MLH1	VIR	WNT5	SOX21A	D19B	ARC-P34		NOP5	LARK	CG4998	CG12203	LIMK1	MST84DA	DPA	SAS-6
SNAP25	LBR	GEMININ	PEBIII	TUB	TSU	CG9609	ARP14D		CG15356	CG4673	CG12203	CG6439	CG17018	SRP68	CACTIN	CHMP2B
NPLP2	CG1646	ESC	DSP1	FUR2	GKT	NUB	FJ		TFAM	C901	NUF	PPT1	L(2)K01209	SCP2	HSC70-1	CG8892
BLW	A3-3	CG8219	CG4854	EGR	RPB11	CENP-C	INAD		CG13319	CABP1	CG5028	CG34404	RGL	MED11	CG3815	PDP
CG1516	CG13123	CG15220	HSP26	CG5525	CHRO	SLOU	ARPC3A		CG10395	AND	CG11656	CG4998	CG17162	CG13871	LSM3	CG7564
FER2LCH	CG1675	SFMBT	CG15073	CG15073	APC2	MUS205	CG31999		SNAP25	SU(VAR)205	UGT	CG10576	NUP133	BIN1	KP78B	SNAMA
L(2)06225	PIM	CG14220	SLU7	CG7048	CG6610	HLH3B	HSP27		NACP60E	CG30115	CG10576	UGT	TWDLL	RPS13	CG32549	MED22
CG4769	CAUP	E(Z)	EIF-2BETA	OSCP	GP210	HR39	RPL22		PCS	CG14204	CG9121	CG11656	CG15482	CG9588	CG7971	GRK
CG3321	SOB	SU(Z)12	CG3032	ABD-B	SLE	ROX8	ARF51F		CG1516	CG4325	PIF1A	CG9121	CSN1A	CG8414	SMN	ERGIC53
CG2789	MTOR	PCL	CG8388	TCP-1ETA	CG5222	SOX21B	HSP26		CG32354	RPS10B	PPT1	PIF1A	CG5376	PAST1	L(2)37CB	SPIN
CG10664	PSF1	CORA	AEF1	CG10664	CG6841	TIS11	CG13887		LARK	CG15080	MRG15	CG6686	CG12081	RFC3	PLU	DP1
TSR	SET	CG1620	DOC3	MAP205	MLE	YURI	BOCA		DM	SNAP25	RPL11	MBT	RBSN-5	CINDR	BSF	MED14
TEKTIN-A	XNP	TRSN	LAF	SUN	FER3	CG34340	AWD		HSP22	CCS	RPL13	MRG15	CG3847	REG	DREF	NACALPHA
SAS-6	CAV	CG6808	FER1	FER2LCH	SPEL1	CG4820	BETACOP		CG2065	CG7146	CBS	RPL11	CG9527	SYX1A	L(2)37CC	SET
MYO95E	CG2652	CP309	TUM	ND23	CG7339	PC	RPLP1		SKD	CG10654	NEJ	RPL13	TREH	CG7371	HSC70-2	CG6412
MTS	CG5451	ASP	L(2)03709	CG5924	SPT6	CG1792	CG32819		CG7763	SIP2	CG6686	CG15646	CG13045	CG42299	SCPR-B	CG7650
MHCL	EIF4AIII	PNUTS	CG7357	CYT-C-P	DIS3	SU(S)	CG32820		CG4325	CLIC	MBT	CG3308	LK6	CG8929	MSL-3	RAD9
GAPDH2	RRP46	CG11347	TIF-IA	GOT1	MTR3	HR46	CG3085		TWDLL	CG7196	UFD1-LIKE	CBS	CG5591	WEE	CG8478	LANB2
DGT5	CG3605	CG9667	E(SPL)	HSP60C	RRP6	SFMBT	KEK1		CG10209	SO	MMD	NEJ	CG17801	AATS-GLUPRO	CG14641	TRS23
DGT3	AP-1SIGMA	NC2ALPHA	HLHMDELTA	CG18317	CSL4	CBP20	GRP		DFD	MHCL	SC35	SAX	WISP	CG14089	E2F2	ARD1
CG8142	CHM	DPIT47	PDSW	CG7430	RRP42	CG2678	SISA		DEI	RUMP	CG17829	BETAGGT-II	DRK	HK	CG4575	CG10420
AATS-ASP	RPII18	DHD	MSK	YP3	CRY	JUMU	CG11696		CG14204	CG13084	RPL17	SYND	CR18854	CG31482	FS(2)KET	HK
SSRBETA	DNAPOL-ALPHA180	HIS4R	OBP99C	GP93	STG	DHD	DANR		CG5376	USE1	CG3308	SC35	AMA	RPS14A	TAF6	MTSSB
TRXR-1	MEI-9	CG17802	SU(VAR)3-7	GRK	AAC11	FD64A	CG17343		RUMP	RPN3	CG15646	CG17829	SAP47	RAB26	ECR	CG2017
2015-09-02	CAD	HIS2B:CG33868	JIM	CG10630	VIS	CG3735	CAS		CCS	RPS14A	SYND	UFD1-LIKE	CG12811	KDELR	VHA100-2	CYCB
ZFH2	CG6789	CG4282	CAM	SCRA	MPK2	SD	CENP-C		ELB	L(2)37CC	CG12985	MMD	CG4730	CG4692	CABP1	CG16790
YPS	MAGO	KR	CG7834	ATPSYN-B	CG31368	SU(VAR)3-7	DHD		CG2678	MST84DA	CG13806	SSP	CORT	CG31550	CI	MUS81
YEMALPHA	CKA	ACT87E	DSF	SPHEROIDE	MAPMODULIN	NUP133	BEAF-32		ARM	TFAM	HN	RPL17	MIRO	CG7668	CG17377	RTET
XNP	SU(HW)	COPROX	SIR2	GDH	EIP63F-1	THOC6	CG3708		VM26AB	SLD5	SSP	CG13806	CG14317	MHCL	CP190	CG31324
VVL	CG2931	TRR	KLC	SCU	CG6254	THOC5	CG4707		CG15308	CG6208	BETAGGT-II	HN	BUBR1	CG8993	CG10657	NUP214
VIS	CG14711	DNAPOL-ALPHA73	CG34172	CG34172	CYCT	SMC1	CG12942		ELONGIN-C	CG15308	SAX	CG12985	CG7033	CG4820	SAN	CG9581
UNC-4	DGT1	CG10214	CG9090	NOT	RRP46	HPR1	PI3K21B		SPN-F	GDI	RPS5B	GIP	NUB	YKI	CG3434	HPO
ULP1	BL	CG11695	CKA	L(3)MBT	CDC27	THO2	EF1ALPHA48D		GDH	TRSN	TOP2	RPS5B	JRA	CG10147	HYD	CG10914
UBCD6	BUN	ND23	BI	NXF2	PEB	HLHM5	RPL23A		TPNC41C	ROX8	BM-40-SPARC	TOP2	SYX1A	NUDE	AATS-HIS	CG7878
TWI	CG32756	CG17293	USF	PVR	SNF	CG32703	ASL		LIM1	ART8	GIP	SLD5	CG32138	CG17230	SLBP	PP4-19C
TSU	CG12728	NUP133	MRGBP	SUCB	PPA	TOPI	TRP		CG5359	FL(2)D	SLD5	CG34380	DNASEII	GLYP	SCPR-C	SELD
TSH	SPF45	THOC6	SOB	ARGK	CG3927	TWI	JAGN		CG3847	CG8888	SAV	BM-40-SPARC	CHI	CG13067	PRP38	TFB1
TRA	RGA	THOC5	CG6370	RPN11	CG17118	CG7045	VHA100-2		DRONGO	BOCKSBEUTEL	CG13840	CG1894	CG8997	MED7	CG32313	CG11266
TOPI	INO80	SMC1	INV	CG8142	BRF	NUP107	PROS45		RAB11	SYX18	CG13625	CG13625	CG10510	TAF12	CG3313	EXP6
TOP2	OC	HPR1	HSP60	USP	SEC13	ALY	CG12404		CG2116	SPN-F	CG7920	SAV	CG13220	CG17162	CORP	SINA
TOMB	ELAV	THO2	PVR	ARC-P34	PNT	COMR	DOS		PIF1A	BX42	CPR72EA	CG7920	ART1	7B2	PSQ	FATP
TIS11	NIPP1	ORC6	NUP58	ARP14D	CG31953	RBP9	CG32354		C901	RPS13	CG34380	CG13840	MAM	CG15861	SBR	CG10495
TIF-IA	GCL	ORC1	PER	TRXR-1	CG7172	TFIIEBETA	EB1		CG7945	ATG4	CG1894	RLIP	CG1307	CG13311	DAH	RHP
THOC6	FLFL	ORC2	CDC45L	CG8993	CRC	DPIT47	CG6370		CG6608	CAM	RANGAP	RANGAP	CG5445	CG34159	N-SYB	BX42
THOC5	CG40196	FANCL	DIM1	CG8193	RAB11	CG31365	ARM		CG5506	RPS28B	RLIP	CPR72EA	CG32100	CG13731	CG13298	HSC70-3
THO2	CG5728	JRA	RPS28B	PPN	PDI	CG7357	CADN		TRSN	TSF1	DFD	SYX1A	WWOX	CG10664	DSOR1	CG7922
TFIIFALPHA	CG32164	NUFIP	ACTR13E	OBP47B	CG3756	YEMALPHA	SRPRBETA		CG15124	CG15634	SYX1A	SIRT4	ASF1	CG10979	CG11459	CM
TFIIEALPHA	GSB-N	ECO	L(1)G0334	CG31619	SOD	MAM	SA		CG11635	CCT1	DNAJ-1	CG11842	CG17829	LIN19	CG3033	CG7382
TFIIA-S-2	MR	LARK	DMT	CG9331	CG9027	LIG3	CG8319		CG13871	OBP56D	BRK	DFD	CG7048	L(2)K01209	CG1942	SRP19
TFIIA-S	CCT1	SPX	CG31365	CG9975	CCS	C(3)G	SNCF		BSG25D	SU(H)	VHA26	BRK	PZG	CG3078	CYP4G15	CG33096
TFB1	MYS45A	TFIIA-L	CG11107	CG17826	L(2)37CG	LIN19	CG7045		CG13996	MBD-R2	SIRT4	DNAJ-1	CSW	HSP22	NWK	CG11148
TAF7	CG4575	DISCO	CG4980	CG2918	CG16817	SMN	ORD		SLAM	CG14667	MAD	MAD	AATS-GLUPRO	PARP	CG7192	CG6607
TAF12L	IPK2	EG	AOP	26-29-P	UGT	CG32105	GDI		ACTR13E	SESB	DGT6	VHA26	CG8924	CG13843	CG5646	MED4
SWM	CG4061	CG4400	RPS27	CG6543	DL	INV	CG33303		RPS13	LID	CG11842	CG4680	SKL	RAC1	2015-09-05	DROJ2
SUUR	CG30020	CG11674	RPS20	YP2	WEK	TWS	TEKTIN-A		14-3-3EPSILON	CG32354	HPO	DGT6	FD85E	MST84DC	GSTD10	AL
SU(W[A])	GISH	LIN	EF1ALPHA48D	EIF2B-DELTA	CG10214	SLBO	GOS28		STC	CG31679	AKT1	OBST-B	RAB1	CG9170	CG7639	CCT1
SU(VAR)2-10	PYGO	DANR	RPS17	EF1BETA	P53	RIG	BAI		CPA	CG9784	RPL10AB	HPO	SYND	CG9586	DGP-1	ASH2
SU(HW)	CG31368	SNA	RPL22	OHO23B	MOE	DSP1	CG7386		CG3689	PGAM5	OBST-B	CG4896	SH3PX1	DNAPOL-ALPHA73	CG6013	LDLCP
SU(F)	POXN	ASL	RPL12	SYX7	N	SU(VAR)2-10	EPSILONCOP		CG7264	COX2	CG4680	EIP55E	HP1E	CG11984	CG9799	SU(Z)12
SSL1	CG3198	NOPP140	RPS16	REGUCALCIN	NEUR	DNAPOL-ALPHA60	ARF79F		SGF29	CPA	CG4896	AKT1	CG15764	RAB2	CG12320	CG7787
SRP	RSF1	CG4730	RPL23A	BUB3	MOB2	HIS4:CG31611	IAL		MED19	CSK	DSX	CG6726	GUG	POMP	CG5198	RBSN-5
SPF45	KLAR	MUS205	JAFRAC1	MIP130	KEY	NOPP140	MYS		CG17599	CG2678	CG7945	RPL10AB	IPK2	RPLP0	RHP	CG10671
SPEN	CG7046	CG3436	RPS14A	CG2789	TRN	CG16865	HSP68		T-CP1	LIM3	EIP55E	NC	BOCKSBEUTEL	TACC	DPPIII	CG3309
SPEL1	SSL1	PAT1	RPL7A	CG6370	ATPALPHA	CG6506	PRX2540-2		KU80	GOS28	HSP22	HSP22	CG1418	RPL24	CG32536	CG11151
SOX21B	DBR	HLH3B	CG11188	CCT5	RIN	TFB1	CG17801		MBD-R2	SGF29	CG6726	ZFH1	CG10164	BETAGGT-II	CG5567	CG17765
SOX21A	CID	CG10147	PEB	SSRBETA	RPLP0	SF2	CG5028		CG15067	CDC37	ZFH1	CG11322	CG14715	CG9902	CG10912	CG15440
SOX102F	CG1868	JUMU	CG7288	CNX99A	RPS3	U2AF50	LAC		CG8888	CG10209	CG32819	CG7945	MED17	CG15525	CG30281	CG8507
SOB	B-H1	PNN	HSP27	MET75CA	NEDD4	EXU	CG8993		LID	CG11635	CG32820	DSX	CG1746	IX	CG5577	CDK8
SNF1A	CG6689	CG10274	CAD	MET75CB	HSC70-4	SUV4-20	REGUCALCIN		ATG4	CG9418	CG17450	CG14119	PHO	CG15634	L(2)37CE	CG13920
SNF	GCN2	SURF6	CKIIALPHA-I1	L(1)G0230	JUPITER	CG15262	DGT6		BOCKSBEUTEL	PZG	NC	CG32819	CG8939	MSP-300	CG9723	MED17
SNA	JHI-1	CAS	NONA	OX	EF1GAMMA	CG4854	NINAE		CDC14	GRO	CG11322	CG32820	RPL21	CSN1A	LWR	CG9306
SMC1	CG2685	CG17446	CG16865	MRGBP	EIF-4A	NUP44A	DGT5		GCM2	GCM2	CG14119	CG17450	SALA	CG14739	TRAF-LIKE	CG5886
SLOU	CONA	SVP	CDC6	CIB	CYP1	CG3032	UCH		CSN1A	CG2926	GEM	SO	HSP68	SISA	DL	RAD1
SLE	OLI	RIB	CBS	GLT	KARYBETA3	CG8388	ENO		CG17508	NNF1A	HSP70BC	CG12096	PROSALPHA1	RPL11	CG12012	LANA
SIZ	AUB	LOLAL	SEC61ALPHA	L(2)37CC	14-3-3ZETA	AEF1	L(1)G0334		ART8	CSN1A	HSP70BB	NNF1A	SPHEROIDE	HCF	CG7903	BAP55
SIDE	YPS	STAT92E	SET	NINAE	14-3-3EPSILON	FS(1)K10	BORR		CG9467	CG13806	TAF5	GEM	CCT1	CG3308	SIN3A	MED24
SET	RAN-LIKE	TLK	BTZ	OST48	CUP	CG1894	ACT87E		GRAF	SPN-B	SO	CG6040	DMN	CG16884	DNK	ART4
SEQ	SC	SU(S)	SLP1	RPS28B	CRN	GADD45	CG7834		CG42709	CG10641	CG6040	PH4ALPHAEFB	LIN19	SU(H)	DIM1	RS1
SEC13	U2A	CG17838	CG32819	CG3902	SCRA	SUUR	CG14667		ARC1	HMGD	PH4ALPHAEFB	TAF5	DUTPASE	CG6891	CG17777	PYD3
SCAR	L(3)82FD	COMR	CG32820	SOP2	GNF1	DP1	HP1E		CG31036	KU80	PGAM5	LIP3	ESN	CG8841	E(SPL)	CG5343
SC	GATAD	POLO	CG17450	ARC-P20	CYCB	SIZ	CG1792		CG8414	FEM-1	RPL9	CG10219	P130CAS	CG4877	MCM5	HTRA2
SBB	EDL	CG8159	STY	SYX8	CP190	CG8858	CG7357		NC73EF	LK6	NNF1A	HSP70BC	ENOK	TRIM9	GKT	CG30497
SAGE	DAD	CG17343	MRPS18A	HUS1-LIKE	MAP60	RBP1	LAF		CG5177	GS1	CG16812	HSP70BB	DLL	IGL	CG6066	CG9253
RSF1	TIF-IA	DEK	CG2063	RAD1	CDC2	RIB	HER		CG33523	TRAF6	LIP3	CG16812	MUN	TEQUILA	TM1	ALDH
RPII18	SOX102F	TRN	CG34375	SYX13	NUP358	VIR	PIM		CG9205	CG12645	SLGA	PGAM5	CG6808	CG42268	RAB11	CG6951
RPB11	AOS1	NEU2	MCM3	SYX5	WEE	TOP1	CG32335		CG10494	MIRO	DX	RPL9	CG2116	PROS54	CG5924	CG1749
RGA	MYB	CG16941	OST48	ATL	PEN	TAF12	CG10420		JBUG	CG4730	CG12096	CG16972	H	CG3880	CG3995	MED8
RFX	CG11820	CG10754	CDK9	CG25C	RACK1	SU(DX)	DGT2		ROX8	DRONGO	VM26AB	SLGA	CCT2	CG10425	CG32685	BLOS2
RAN-LIKE	CG6049	HIRA	KEN	SEC61ALPHA	RPA-70	QKR58E-1	MRPL30		CG4730	ARM	TTK	VM26AB	MESK2	NUB	SRP54	CG42388
RAD9	FIB	MLC-C	RPIII128	T-CP1	NUP153	LACK	CIB		CG9238	ARC1	ZORMIN	AOS1	PROS25	CG2709	CG1115	CG4407
PYGO	CG4707	AMPH	HRB87F	ANA2	MAD2	HIS2A:CG31618	CNX99A		CG10654	WEK	AOS1	CG8209	GINT3	CG11148	CG12918	CG7974
PX	DEAF1	GEM	HIS2A:CG31618	CTP	PAN	SLU7	MUS209		MSB1L	MED19	CG13114	TTK	ZPR1	SYX7	CG5808	CG4537
PSF1	TFIIA-S-2	FU2	SYX6	KDELR	NUDE	SEQ	FKBP13		DMN	FTZ-F1	LMPT	DX	NACP60E	CG18764	VPS28	CG1578
PRP18	TFIIA-S	COMM	PORIN	ACT87E	ALD	CG4901	CG10267		DRK	TFIIA-L	CG10219	CSN3	HP1B	MSB1L	CG3081	CG17904
PPA	HEL25E	NIMC1	RAD50	VHA26	PMS2	USF	CG5885		GSC	JBUG	CG8209	CG17237	CG7911	MRPS30	TAF1	MRPL1
POXN	PHOL	CG5033	HP1C	ARF79F	POLO	NUP58	O-FUT2		GNF1	CG6905	CG16972	BIC	CG14864	CG16721	CDK5	NOP5
PNT	CDK9	5-HT2	LIS-1	CG13887	AUB	TAF2	CG12736		RPS14A	L(1)G0230	CSN3	ZORMIN	URO	CG17599	MCM7	CG14543
PIM	CG31111	CG4820	EY	CG33303	LAM	TAF7	SPD-2		L(2)37CC	CG7357	BIC	GRK	CG13900	HTH	FLO	AKT1
PHOL	RPIII128	AATS-ASP	DA	OBP56D	LK6	YL-1	INAC		RPS10B	GSC	CYCJ	LMPT	NINAE	CG18476	CG1635	CG5261
PDM2	ORD	BOSS	PSF1	INAD	KLAR	SP1	RPL5		MIRO	GNF1	CG17237	CG31918	SBR	CG4282	AGO1	CG3995
PARG	CG8117	TOLL-7	MXC	FLN	FZY	CG11188	SHG		CG4119	GOT1	CG31918	CG13114	PROS28.1	CG12362	GUS	SAS-4
PABP2	GP210	SEQ	AP-1SIGMA	TRC	PROS45	CHM	GBETA76C		CABP1	RPR	CAF1-180	CAF1-180	SIP3	DIP3	CG5708	LIN19
ORD	TRX	CG14235	PFK	NHP2	AND	B52	HSP70AA		NSF2	CG6163	CG13405	FL(2)D	MLC1	PTIP	CENG1A	CG11444
OLI	CG11583	MCM5	LAMC	TSF1	GL	TAF12L	CG9797		NC2BETA	CG8079	FL(2)D	CG9172	VAP-33-1	MBT	CG9922	CG1890
NUP98	TRF	CG3708	NERFIN-1	VKG	LAMC	L(3)MBT	CG5973		CCT1	CG1371	GRK	STA	CG3630	SURF4	INAD	RPL34B
NUP58	CG13472	DGT2	DGT6	PXN	TRX	CG4936	USE1		CG15440	CG1962	HSP70AB	CG14814	CG8851	SP2637	BAP170	14-3-3EPSILON
NUP107	CG5222	CG7879	PYK	LANB2	PEP	CG8677	COS		CG8079	CG8414	CG10154	CYCJ	PI3K68D	CG5390	RAB35	DCP1
NUB	SOX21A	SW	CONA	CG6199	RPT4	POXM	MRPL23		RPN3	CG17599	CG9172	CG13405	CG13084	CG7379	CG4680	CG31278
NONA	LA	ROBL37BC	MER	CABP1	PROS29	SURF6	ACT88F		PGAM5	ELONGIN-C	CG7357	DSX-C73A	DCP1	HOMER	CG13472	TAF10B
NKD	AAC11	RANBP9	TUDOR-SN	VHA36	CKA	JIM	SAS		SNRNP-U1-70K	CG9902	SINA	CMET	ESC	BOCKSBEUTEL	CG2014	CG3165
NIPP1	MLE	CG30122	NKD	VHA13	PAV	CG3509	ADH		CG7231	GEMININ	STA	CG7357	PLI	CG32810	CG16815	MWH
MYS45A	BIGMAX	CTCF	DGT4	OBP44A	PROS35	SIR2	BETATUB60D		PLE	CG10510	CMET	CPR65EA	CG7995	ERCC1	CG3565	ABI
MYB	EIP63F-1	TRX	CG3226	CYP12D1-P	MARS	KEN	CG10147		CG14667	PIT	CG31122	CG31122	CG6197	RPL38	ARC42	SDHA
MTRM	SLE	LAMC	CG5924	SURF4	HEL25E	BTD	CG32756		SGF11	SRP68	CG14814	CG10154	ERR	CG31626	CG11486	E(Y)2B
MTOR	MPK2	SU(VAR)2-10	ELONGIN-B	RAB6	CORTO	CG15073	MRPL18		FL(2)D	NSF2	DSX-C73A	HSP70AB	DAH	FU2	CG6340	CG15011
MSH6	MARS	DNAPOL-ALPHA60	MEI-9	GAMMATUB23C	WASP	FTZ	TRXR-2		GEMININ	CG32809	CG13287	CG33129	VPS25	MLH1	CG7148	TRF4-2
MRTF	CG6841	CG1894	COLT	BETACOP	AWD	CG5451	YIP2		CG7928	DRK	CPR65EA	CG11771	DMAP1	ARR1	CG3508	ZW
MR	SPEL1	CG2021	ARP5	PRX2540-2	CHD64	BUN	ERP60		CG13084	DGT2	CG30122	SINA	GP93	NDC80	CPR72EA	CG3321
MPK2	FER3	CSN5	WDN	GL	HSP83	PASHA	YP1		RPLP0	MAP60	UBCD4	CG12004	AKAP200	TWDLW	NITO	CG7379
MLF	CG31953	HIW	CG6049	MSL-2	UCH	CG11107	PEB		CG4673	NURF-38	CG9117	CG1986	CG2540	RPL9	CG32698	CG7264
MLE	VIS	AL	BAF	TRP	HOP	TRR	CHOP24		CG18292	VARI	CG11771	CG33487	CG2224	LIM3	CG15631	ALIEN
MIT(1)15	MIT(1)15	MIO	DISCO-R	VHAAC39	TM2	DISCO-R	GALPHA49B		CG9418	RPL17	CG12004	CG9672	CAS	LANB1	ISWI	CG7536
MEI-9	MCPH1	SD	L(2)37CC	ALPHACOP	ACT57B	LAF	CG17802		CG2926	CG15440	TINC	CG30122	GRAF	HMGS	CG7375	CG12034
MCPH1	MLF	CG31917	BAP	EFTUM	PROS28.1	FER1	EF2B		CLIC	CG7056	MOD	CG9117	MES2	CAD	PUF68	CG10566
MATS	TFIIEALPHA	HLHM5	CG12203	HSC70-1	EEF1DELTA	TFIIB	HSP70BA		PCAF	CG32100	CG33129	CG13287	CG2107	CG17855	CG14036	PRP8
LIN19	TFIIS	CG2712	IDGF4	PARK	CPB	DSF	RHO-4		CG14506	CG17107	CG33487	UBCD4	ATG1	CG4286	CG10418	PPT1
LBR	DROSHA	RHI	CG8117	CG8004	CG8036	FU2	YP3		GOT1	CG33275	CG9672	CG16719	EXO84	CG10209	CG6455	CG31917
LAF	CG9300	26-29-P	ORD	CG9393	SPINDLY	CKIIALPHA-I1	D19A		CG17494	NOP5	ENDOG	SCED	CG13604	GP210	CG5966	CG10750
LACK	CG12942	NEK2	GRH	MIRO	DLC90F	NONA	YP2		CG1962	SKL	CG1986	MOD	TFAM	CG6933	CG7611	BOCA
L(3)82FD	CG3927	CG9609	OC	CG1962	MLC2	PH-P	GLT		GDI	SLAM	RPL19	KRZ	EEF1DELTA	NCD	TRAP1	CG12134
KIS	RPB11	MAM	CG9344	CMET	MLC1	DOC3	VKG		PEBIII	HIRA	CG16719	CG14322	VIR	CREBB-17A	CYCB	CG2604
KIN17	AWD	FBL	RPII18	CG5973	UP	HD	CG18624		GS1	NF-YC	CACTIN	CG7188	CG7611	ERP60	VKG	ECA
JUMU	STG	MAGO	CYT-B5-R	KATANIN-60	MUS209	JIGR1	BETATUB85D		MYO95E	CG41099	SCED	ALDH	CG8191	CG14011	MSK	CG10590
JING	CHD64	SU(HW)	SURF4	CG3501	EB1	BEAF-32	CG6873		CG9784	CCP84AA	CG14322	TINC	MATS	CG15098	NC	CG11982
JIM	TSU	CG1792	CAUP	CLIP-190	HSP26	TIM	CG17237		DGT2	CCP84AB	CG5323	ENDOG	CG15479	EIF3-S9	CG6300	CG13993
JIGR1	CRY	KAP-ALPHA1	PIM	CATHD	PRM	MIO	CG32698		OBP56D	FMR1	KRZ	RPL19	CG4641	PROS29	CG11659	SGT
JHI-1	SEC13	CG6654	CG33303	ERP60	CG5792	PFK	OBST-B		RPS15AB	KP78B	COVA	CG5323	SEMA-2A	CG1041	CG10630	CG8026
INO80	PROS	NUP44A	HER	PGRP-LC	PROSALPHA7	CG2063	HSP23		TSF1	DMN	CG12256	CACTIN	CG7188	NRT	PSA	CG7488
HPR1	UCH	HIS2AV	UNC-4	PGRP-LE	BETATUB56D	CG34375	CG12728		WEK	LIN19	LACE	CG10103	CORP	MES2	CG12207	CG32147
HMGZ	PPA	DGT3	P38B	SPT-I	WUPA	NOA36	MTRM		CG10510	EFF	C901	CG15572	CG9629	ECO	CG7206	CG5955
HLHMGAMMA	HOP	DGT5	SAX	EIF3-S8	HSP23	MXC	CONA		MST84DA	CG14818	FU2	MAM	CG18619	MAP205	CG6432	CG10623
HIS2B:CG33868	TM2	CG34340	TAP	INT6	PP2A-29B	M4	FLN		VIR-1	DISCO	CG10103	LACE	FMR1	RPL13A	FMO-1	CG9951
HIS2A:CG31618	PP2A-29B	FKH	CG10478	PROS	CG17237	APC7	PRM		EY	EIF3-S9	CG9238	C901	SYX7	CCN	CYP6D4	CG3008
HER	TER94	PIT	ENO	CG3731	HSP27	CG8229	P24-2		CG8219	CG7264	CG7188	CG12256	CG30122	TANGO10	ICE	CG10425
HDAC3	CG6254	SUV4-20	CG1675	TAPDELTA	FLN	DMT	UP		BDG	SGF11	CG18081	COVA	RPN1	ACT87E	CPR64AD	CG8386
HD	CG8036	MSL-1	CG8229	LCP2	CNN	AOP	ANA2		TRF4-1	CG4119	CG15572	CG7601	CG11911	PEZ	MER	CG4942
GSB-N	MLC1	MSL-2	RPLP1	GALPHA49B	RPN11	D	VHAAC39		LIN19	SSB-C31A	MAM	FU2	UBI-P63E	PAN	CG7407	CG11534
GRH	MLC2	SUUR	GPO-1	TRXR-2	DIDUM	MAGO	VHAM9.7-2		NURF-38	SNRNP-U1-70K	ACT87E	CG7845	CG18764	HLH54F	DRL	MBO
GP210	CPB	DP1	ELONGIN-C	YP1	ACT88F	SU(HW)	MLC2		CG4849	NUP50	CG11349	CG9238	CG14506	E5	CKIIALPHA	CG11777
GISH	SNF	SIZ	FLFL	CG14815	ACT79B	BAF	ASRIJ		CG32344	HLHM7	ALDH	CG18081	SUG	CPR97EB	RPN12	CG8079
GCN2	WUPA	CG8858	CG40196	STIM	CAM	U2AF38	DGT3		L(1)G0230	CG5674	CG9576	SAM-S	CG6904	CG3800	LIN19	SH3PX1
GCL	GL	PYGO	CG32164	CAT	ALPHATUB84B	CG12728	ACT79B		HIRA	CG9238	CG7845	DPR17	CG7173	CG15011	VHASFD	CG6439
GATAD	EEF1DELTA	NXF2	GCL	PHM	CPA	SPF45	FAN		SRP68	CG18764	NUP133	CG9576	SNAP	LACE	FRY	CHOP24
FLFL	PNT	ACF1	NIPP1	TWDLB	YP2	CG32756	DGT4		CG7277	WISP	CG9083	NUP133	ALT	CATHD	PH4ALPHAEFB	RANBP3
FIB	ADH	2015-09-02	CG5728	TWDLL	GAPDH2	WDN	IDGF4		SSB-C31A	CG14317	CG12768	ACT87E	LAM	VPS4	PPS	CG6878
FER3	EB1	CG5017	CID	TWDLC	RPN6	SLP1	CG10822		ATG5	MYO95E	DPR17	CG11349	CG18271	CHN	CPR49AC	HOW
FER1	MUS209	L(1)G0020	IPK2	SRY-ALPHA	SAK	HRB87F	ROBL62A		VPS20	CYP6A13	SAM-S	CG14410	CG15576	CG11857	CG8021	DUP
ELAV	UP	BUN	CG8290	RPLP1	ARC-P34	PSF1	WUPA		EIF3-S9	JON99CII	SKD	S6K	ZF30C	HSP67BA	SHC	BLOS1
EIP63F-1	CG4169	CG3508	HSP70AA	LSP2	ARP14D	KIN17	SCU		ARF51F	E(R)	CG14410	SKD	CG31802	SEC6	BL	CG5447
EIF4AIII	L(1)G0156	MOF	EIP63F-1	CG11750	ARPC3A	CG7288	PTC		CG5447	CG13731	CG1999	CG1999	CG10395	CG8924	CG8979	SYND
DSF	HSP83	JIL-1	CG14711	MED31	CBS	NERFIN-1	SCB		HP1B	CG17494	NDG	NDG	RPL19	CG15423	CG6683	CG13893
DROSHA	PRM	2015-09-05	CNX99A	MED24	SOP2	DMRT11E	NEU2		SESB	CG17086	CG7601	CG9083	SNRNP-U1-70K	CG4570	PP1-13C	CHRAC-14
DP1	CCTGAMMA	PNUT	SRY-BETA	MED25	ARC-P20	CF2	L(2)08717		COX2	CG7231	S6K	CG12768	CG4407	LAM	MOF	NF-YA
DNAPOL-ALPHA60	CG2852	YURI	CG2685	KTO	KLC	AC	HSP60C		RPS28B	ATG1	RPS8	CG10184	RALA	HRB27C	OPA	CG4061
DNAPOL-ALPHA50	RPS27A	GADD45	JHI-1	MSH6	STA	RPII33	WEK		CYP6A13	SSDP	CG10184	RPS8	CG14634	LIMK1	CG10263	LETM1
DNAPOL-ALPHA180	PROS28.1	B52	INO80	CG3875	CG32819	MIP130	LSP2		ATG1	CG42709	CG17377	SLBO	JAFRAC1	PROSALPHA7	E(Y)1	CG33713
DMRT11E	TCP-1ZETA	CG32344	CIB	NUP98	CG32820	ALH	OHO23B		CSK	CG11750	CG8301	CG11581	PTP4E	CG8569	CG4813	REP
DIM1	CYCT	SPT5	SSL1	CG32703	CG17450	CLP	RAB7		MMD	CLP	RPS7	RAS64B	CG10559	MED16	CG7492	CG8545
DHD	CG7339	HRB98DE	CG7046	TFB1	GDI	CG4291	PEBIII		CG13806	CG11672	CG11581	CG17377	CG6453	CG15370	CG32638	CG15047
DGT1	GAMMATUB23C	NOP5	NUP75	CG4901	FAS2	SNF1A	TUB		HMGD	CG7277	CG11984	UBQN	CYCH	CYP9F2	CG31918	SGF29
DEAF1	SPINDLY	MARS	DGT2	TRA	MHCL	CAD	GYC-89DB		SSDP	CG15067	ROLS	CG8301	TWDLW	MBD-R2	SGG	CG1458
DBR	CG8258	CG32343	ROBL	HMGZ	TEKTIN-A	GRH	CG31802		PZG	JON99CIII	CG17912	CG8939	PROS26.4	DRK	CG12325	AMPH
DAD	ACT79B	LSD-2	TSR	TAF7	DMN	BS	RST		CG31679	PCAF	UBQN	RPS7	PRD	CG13630	CG1671	ARP8
CYCT	NEDD4	RHEA	RPL5	DGT1	MTS	MRTF	WNTD		CG14317	AP-50	SLBO	CG11811	CG32809	SLAM	CG8064	CG4858
CSTF-64	BRF	POD1	TAPDELTA	CG15011	ARP11	MTOR	OBP44A		CG12645	HP1B	CG11811	CG6175	ATG8A	MST89B	CG3687	CG10341
CSTF-50	PORIN	KHC-73	MT2	NUB	LIS-1	MSK	GAPDH2		DISCO	HOIP	P47	CG11984	BUR	CG34449	NIMC1	WDR79
CRY	PROSALPHA7	LIG3	QKR58E-3	CG3173	HSP70AA	CDC6	OBP99C		IP3K2	CG13996	CG8939	ROLS	MBT	GCM2	CG2807	GCKIII
CRP	RPN11	YRT	PARG	SBB	CG12042	TAP	NIMB2		CG18764	SP2637	CG11148	CG16947	TANKYRASE	TINC	CG11448	CIAO1
CROL	CG12262	PATJ	APC7	TOP2	DGT4	TOMB	CG17826		KP78B	CG15370	RIP11	CG17912	CG15167	RPN6	NAT1	MCM3
CLP	SCU	CG18004	NOA36	CRP	BETATUB85D	DIM1	CG2678		CG41099	NOMPB	CG6175	CG34340	CSTF-64	RANGAP	LANB2	MRPS17
CKIIALPHA-I1	ACT57B	WASP	SOX102F	CG7671	BORR	MEI-9	RAB5		CG17293	ATG5	CG16947	CG6272	CG31111	L(1)G0136	CBP80	MED19
CHM	CG7033	CHRAC-16	DGT3	SCAR	YP1	CG4980	SRY-ALPHA		CG7357	ERP60	CYT-C-D	CG8204	SURF4	MED30	CG14353	FEM-1
CG9876	ACT88F	RPII33	DGT5	SRP	TUDOR-SN	PYGO	LRRK		CG5890	CG2540	CG34340	CG13962	TRXR-1	PP2B-14D	GEM2	CG1970
CG9300	TCP-1ETA	HD	GISH	L(2)37CB	P16-ARC	RAD50	RFABG		LK6	PEBIII	RAS64B	NOI	CG6370	ASF1	MFAP1	MED27
CG9119	FLN	CG5451	B-H1	CG4291	TEKTIN-C	CG8290	FER1HCH		SLGA	ALPHA-SPEC	NOI	CONT	PARK	ROX8	SMF	CG4611
CG8858	CG12264	NOP56	CG30020	UBCD6	CG3226	CG3708	SCP2		SKL	CG18292	CONT	CG1309	CUL-2	CG31958	CG4771	ACT5C
CG8388	CDC27	ALY	TRF	CG10825	DGT6	HIS4R	URO		CG7056	CR18854	TERM	P47	RPS18	TWDLM	UNC-13-4A	CG3560
CG8117	HSP26	CG8677	GKT	CG10333	ROBL	ACTR13E	CG5177		CG6163	NC2BETA	CG6272	RIP11	CG14820	CG6808	HSF	CG5532
CG8086	CG5525	TFIIEBETA	USP	ULP1	TSR	EY	PH4ALPHAEFB		CG13045	SEC63	CG8204	CG11148	JON99CIII	MED6	CG6610	TAF11
CG7671	KATANIN-60	CENP-C	CG11583	AUB	DYN-P25	E(SPL)	HSC70-2		CG34365	CG1307	CG13962	CYT-C-D	EBI	PLE	CG9027	DEN1
CG7339	CLIP-190	SLOU	CG6789	LIN19	TRAL	HLHMDELTA	HSP60B		JON99CII	FLN	CG1309	CG31445	CG10887	CUL-3	CG7757	CG9629
CG7288	CG3501	YEMALPHA	HLHMGAMMA	KLAR	L(2)06496	FBL6	GRIM		CG32809	CG17293	PLU	CG4294	CG2021	CG6357	CG9572	MEF2
CG7172	RPN6	HR46	SIDE	TAF12L	AATS-LYS	AP-1SIGMA	RPR		AP-50	MES2	CG11807	CG11807	CG6340	SPN-F	CG8965	VPS35
CG7046	CPA	MNT	CG6610	SOX21B	CG14763	CG5017	ROBL37BC		HMX	CG7928	CG31445	CG8145	MLC-C	RPL35A	PLI	CG4764
CG6841	DIDUM	KIN17	SAK	TIS11	PAT1	BAP	CG10834		IR60A	D1	CG4294	TERM	CPR76BA	NUP214	CG7816	RAB3
CG6789	HSP23	JIGR1	LA	NUP107	DGT2	RPIII128	ROBL22E		CG16972	CG31626	CG8145	CG11777	PGAM5	CG32479	CG6191	CG7168
CG6689	ARPC3A	BEAF-32	KDELR	CKIALPHA	CG3085	DA	TWDLE		FMR1	SLGA	PATR-1	PLU	CG12835	PROS26	CG11164	CDC2
CG6254	RFABG	BRP	MAEL	MED19	ALPHA-CATENIN-RELATED	OC	CG4835		CG33275	CG32685	CG32086	RAD51D	CG6776	SLOW	PR	CG10585
CG6227	T-CP1	U2AF38	ACHI	LACK	EIF-2BETA	CG8117	CG11395		NOMPB	STC	CG11777	EAF6	CG3294	CG15580	CG4603	MRPL24
CG6049	L(2)37CG	CG10822	ALH	PX	SKPA	ORD	ILP2		USF	MI-2	RAD51D	CG12879	CG10703	ENC	TTK	CG11110
CG5808	TACC	GBETA13F	CLP	JING	MLC-C	FLFL	OBP56D		CG17086	CG13067	CG5004	SU(DX)	GLYP	ZFH1	CG9586	PEZ
CG5728	SGG	CG3281	SNF1A	RFX	NUF	CG40196	HRS		EFF	CG14506	EAF6	PATR-1	CG15717	TRN	HEPH	LRP1
CG5451	ROBL62A	NNP-1	SC	ZFH2	26-29-P	CG32164	GRK		RFC3	RFC3	CG12879	HEN1	TANGO6	CG1461	ATL	GGAMMA1
CG5343	ROBL22E	CG6712	CG8193	KIS	HSP70BA	GCL	NPLP2		CG9769	CG5447	CG14235	CG32086	GCM2	NAP1	MTSSB	RCD5
CG5222	R-L	CG8545	CT	CG12728	LSD-2	NIPP1	OBP47B		SEC63	CG31122	HEN1	MTHL3	CG6726	HSC70CB	CG7945	ORB2
CG5017	MSPS	QKR58E-1	BETATUB56D	SPF45	DGT3	CG5728	SCPR-B		RPL31	ARR1	SU(DX)	CG5004	SAM-S	GHO	SCRA	GOLGIN84
CG4901	INCENP	RALA	CG31054	CG32756	DGT5	CG4575	SCPR-C		RPL17	IP3K2	HSP26	CG13624	CG3164	MED20	ADAM	CG1218
CG4707	IAL	CG15262	DMRT11E	TWI	CG6873	CG2652	CG5662		CG1307	LVA	CG9170	CG15099	TM1	CG13157	GALPHA49B	L(2)06225
CG4575	DHC16F	BETA-SPEC	CF2	CG9667	RHEA	TIF-IA	SPE		RPL23	MSP-300	CG6191	PALL	AP-1GAMMA	TWDLJ	CG17337	HP1B
CG4291	CG31802	FJ	AATS-LYS	CG2931	POD1	SAGE	EA		SMN	TAF6	CG13624	GADD45	CG33275	TWDLG	OTE	NF-YB
CG4061	CG31275	FS(1)K10	CG4575	CG1516	KHC-73	ELAV	TANGO2		NUP50	ROP	MTHL3	ALPHATRY	DYN-P25	CG11350	TSG101	CG3781
CG40196	CG10834	RPT3	CG2652	CG3321	MUD	POXN	TWDLD		CG2540	CG8155	CG15099	CG14235	CG13843	CG3213	CG15109	CG16947
CG3927	ARP14D	SF2	CG6873	L(2)06225	HERP	CG2712	CG15293		TTM50	CG3800	PALL	CG6191	GP210	CG8173	HALE	CG9986
CG3875	ARC-P34	PP4-19C	LBR	ACT79B	CP309	ELONGIN-C	ARGK		MI-2	CG5355	CG8929	CG32512	DREP-2	MASK	YIPPEE	PSA
CG3708	CATHD	CSN6	CG1646	BS	ASP	HER	TSF1		CG9253	IR60A	CG34168	EY	CG3689	RPR	CYCD	ASX
CG3605	HSP27	TAF12	ABD-B	CG6066	MYO95E	UNC-4	FER2LCH		MWH	PLE	CG15676	MED	POMP	CG14864	CG7239	SRPRBETA
CG34375	YP2	LIG4	MLF	SBR	ARP87C	SET	TWDLJ		CLP	CG11596	GADD45	CG8929	CG11148	LQFR	HSC70-4	SLMO
CG32756	SOP2	DNAPOL-ALPHA50	SAGE	NXT1	BRP	HIS2B:CG33868	HSC70-1		CG3344	MSB1L	MSB1L	HSP26	CG4849	ZIP	SKPF	MED
CG32703	ARC-P20	ARI-1	TOMB	CG3436	AATS-ASP	B-H1	TRAP1		CG8235	CSN3	ALPHATRY	ARP11	SPINDLY	NUP133	CG7787	DSOR1
CG32335	NC73EF	EXU	PTC	CG15220	L(2)37CE	CT	TWDLM		L(2)06496	PROPO-A1	EY	CG9977	NOP5	CG3630	HSP68	CLC-A
CG32164	CCT5	D	CG13123	RPN6	ASL	CROL	CG8193		CG12857	CG10943	CG9977	CG9170	CG8235	CG31716	CG9977	CG3815
CG3198	P16-ARC	BIC	A3-3	CHM	KHC	CG6227	CG15676		NF-YC	PDSW	MED	MSB1L	CG42788	ZNT63C	GEM3	CG2258
CG31953	CTP	CSN4	TRA2	DIS3	SAS-6	CG2931	RPS15AB		CG7675	CG14625	CG18259	TOP1	PI3K21B	CG14625	BRK	METL
CG3173	ANA2	TOPI	TAF13	MTR3	TRIP1	MR	MET75CA		CG18789	DP1	CG9184	CG34168	CG12576	CG15764	PEN	TPPII
CG31368	DMN	REG	CG31368	RRP6	BIC	PARG	MET75CB		CR18854	CG12835	CG32512	CG6860	CG32819	EN	RCD5	PCL
CG31365	YIP2	VIR	CG6439	CSL4	CG31638	TAF11	CG34324		MBS	HMX	CG3321	CG1236	CG32820	CG34365	CG9083	CG3907
CG31111	MIRA	DSP1	HLHMBETA	RRP42	FBL	RGA	LCP2		VHA100-2	GPO-1	HIL	CG15676	CG17450	CG6175	ASF1	MED16
CG3032	BETATUB56D	RBP1	EIF2B-DELTA	CG13298	RPL40	CG10478	CP1		CG1371	RPS15AB	ARP11	CG31619	PROS29	CG3295	DRE4	CG5931
CG30020	CG17118	DOC3	EF1BETA	CG2807	GRIP71	CG13123	BRO		CG11750	CG8206	CG3081	HIL	CPR64AA	CG7928	SSRP	CYP4G15
CG2931	MER	TIF-IA	MRTF	KNRL	ACT87E	A3-3	BGB		MES2	MWH	RPL38	CG32601	CG7056	CG10703	RPS16	ALPHATUB84B
CG2685	DLC90F	SSRP	PEP	SU(Z)12	SW	CG14711	RUN		CG11596	MRE11	TOP1	CG18259	CG42247	SCRA	CG11985	CG1240
CG2063	BLW	DRE4	SPEN	PCL	ROBL37BC	MAEL	CG17838		MAP60	CG10494	CG6860	CG9184	UBCD2	CG11876	CG7810	MIB2
CG1868	YP1	M4	PDM2	NOP56	NEK2	ACHI	BTZ		JON65AIV	CG9205	CG31619	CG3321	CG4116	CG3164	P115	GIP
CG17361	CG32820	CG15073	MTRM	SNAP25	SPD-2	ADF1	QKR58E-3		CG14818	MSD5	CG32601	WNK	CG14101	MED23	MBS	TOS
CG17343	CG32819	FTZ	TRX	BL	TFAM	CG5147	CG7048		YELLOW-G	CG10527	CG1236	OTU	CG5380	CG5445	DIMM	GNU
CG17266	CG17450	SLU7	CYT-C-P	P16-ARC	2015-09-05	SPEN	CG10635		WISP	PEZ	CG4328	CG11899	CG18004	CG9977	CG6439	TRL
CG17187	YP3	CG7430	RPL23	DHD	CG10822	PDM2	L(3)01239		CG31482	NINAE	CG1599	RPL38	CG10527	USF	CG12723	MED11
CG17118	GAPDH2	DSF	SOP	HIS2B:CG33868	TOC	MTRM	CG7770		CG12835	CG34172	CG11899	CG17109	SPT5	FKH	PAN	HSPC300
CG16865	KLC	CG4854	RPS19A	CG8545	RFC38	NKD	TOY		CG7371	GEM	WNK	CG3081	CG6607	CG31679	CAF1-180	PAK
CG1675	ARP11	CG3032	RPL9	THOC6	TM1	DBR	HLH4C		CG10414	CAT	OKR	CG31917	CG32486	CG12721	NUP153	TBP
CG1646	CG12042	CG8388	RPL24	THOC5	SSH	HLHMBETA	CG14216		RPB4	CPR50CA	PSR	CG17082	CPA	RIP11	STIM	CG15087
CG1622	TRXR-1	AEF1	RPL19	SMC1	CG15100	ELONGIN-B	DLL		TLL	RPN5	OTU	L(1)G0255	STEP	L(2)EFL	CG14222	CG15012
CG14711	CNN	SOB	RPL13	HPR1	AATS-GLN	CG31054	ARET		NINAE	CG9769	CG17109	CG5991	CG14232	DGT5	CG3902	NUP160
CG13472	L(1)DD4	CG4364	RPL11	THO2	BETATUB60D	DNAPOL-ALPHA180	EXD		CG8206	CG18789	CG31917	NPC2G	CG7945	IMPE1	RAB23	CG1427
CG13123	GRIP84	CG2678	BRO	ORC1	FAK56D	TAF13	CG18005		BTHD	CG3344	BRP	CG4328	DIP3	CG42389	CG18269	RYBP
CG13097	DGT4	PASHA	BGB	ORC2	EIF-4E	PER	SMOX		CG32100	CG13045	NPC2G	CG1599	SCP2	CG12725	SOD2	JRA
CG12942	CG7172	LAF	RUN	GAPDH2	ME31B	CONA	MOD(MDG4)		FLN	CG17337	CG17082	CG5190	CG5618	FATP	AATS-VAL	REL
CG12728	CG1516	FER1	ATMS	CG4400	MAP205	AOS1	DOC1		CG8316	CG34422	BSK	CNC	CG14071	SYND	DJ-1BETA	IX
CG1231	THIOLASE	TWDLD	CG3909	SNA	SAS-4	SSL1	BSK		E(R)	L(2)06496	L(1)G0255	OKR	CG2862	LIG	BETATUB97EF	CG11007
CG11920	CG4389	CG14869	HYX	CG11674	CG8142	CG7046	NEOS		CG10981	CPR92A	CG5190	PSR	BX42	CG17337	PIRK	COG7
CG11820	DGT6	CG7357	PRX2540-2	SYX18	RFC3	SOB	HSF		PK92B	CG34365	CG5991	CG2519	HIP1	PPYR1	CG31920	CENG1A
CG11674	CG5792	MSK	ADF1	NNP-1	2015-09-04	CAUP	HEPH		CG32685	ACT88F	SHRB	BRWD3	RPL31	CCT5	SRM160	SRP72
CG11583	EF2B	SIR2	TFAM	CG6712	CG6543	PIM	HRB27C		CG14089	HLH54F	CNC	ST	CG11448	CG15865	CAF1-105	CG3925
CG11188	SSRBETA	SMN	CG5147	JUMU	CG30185	CDK9	ERCC1		C1GALTA	CG4849	ZASP66	BTSZ	P38B	HBN	ALPHATRY	ELFLESS
CG10825	ARP87C	PER	EIF3-S8	RPT3	HSC70-3	ARP5	TH		CG13731	HSC70-3	CG9090	SHRB	CG9581	CDK8	CG5003	MED15
CG10333	DYN-P25	E(SPL)	INT6	CG17343	2015-09-01	CG6049	KAY		CG15370	CG34110	ERR	EX	CG34205	CG9014	UCH-L3	CG18081
CF2	CG5973	HLHMDELTA	CROL	CHRAC-16	HSP68	PROS	HLH54F		CG15482	RPL31	BRWD3	PLD	LQFR	OSCP	CG17765	CG3353
CENP-C	L(2)06496	SLBO	CG6227	SYX4	CG3731	GSB-N	CG9573		CG10943	FRY	CG2519	INR	CG10948	CG6660	CG9663	NEDD8
CDC27	CORTO	RPL40	2015-09-01	GDI	GBETA13F	RPII18	AP-1GAMMA		CCP84AA	CG11350	PEZ	BRP	FUR2	CG7716	RAB3	CG10189
CCT1	HSP70AA	GRIP71	U2A	CG16941	2015-09-02	CG9876	EYA		CCP84AB	TLL	RCD5	BSK	CG7879	TRIP1	LOK	CG8460
CAV	L(2)37CE	NUP58	ELAV	CG10754	PNUT	LBR	CG7056		CG34110	CG32264	HIS3.3A	CG6673	L(2)37CC	KARYBETA3	CG7512	SRP9
CAUP	CG17237	USF	SIN	SU(VAR)2-10	HSC70-1	CG1646	CG17446		CG5674	CG13843	BTSZ	PEZ	CG12581	FUR2	CG15309	DEK
CAD	GDI	CAD	SAS-6	DNAPOL-ALPHA60	CG2852	CG11820	RM62		RBP9	HSP68	ST	ERR	TAF4	ND75	CG13983	NIPP1
BUN	MHCL	BON	BETATUB85D	SEQ	RFABG	NUP75	ELFLESS		HLHM7	CG8851	VIR-1	RH5	AP-50	CG6905	CG7028	CG17599
BS	DGT2	SET	REGUCALCIN	MGE	CATHD	EIF4AIII	DIP1		MSD5	RPL40	INR	CG14935	CG1486	MI-2	GYC-89DA	CG6707
BRF	ALPHATUB84B	CKIIALPHA-I1	RL	CG3708	SCU	MYB	CG9007		TANGO6	MAP205	EX	CG9090	CG4877	GRK	CG15818	CG8004
BL	MTS	NONA	EDL	MOF	YP3	CG1675	KN		JON99CIII	CG15861	PLD	HIS3.3A	SUN	CG13045	CG17025	TUD
BIGMAX	FER1HCH	EGG	POXN	JIL-1	FER1HCH	OLI	LIM1		CG8997	CG7675	CG6673	CG11060	CG33213	CG6985	CSN6	CG1646
B-H1	CMET	CDC6	JAGN	CG4364	TER94	TFIIA-S-2	D1		CPR92A	CINDR	RH5	ZASP66	MSD5	GIE	CG8272	CHB
BEAF-32	CG1962	MRGBP	CDSA	SU(HW)	T-CP1	TFIIA-S	ENOK		GEM	USF	CG7757	VIR-1	ROX8	CPR92A	CG12765	CG5569
ARI-1	TEKTIN-A	CG11188	MTOR	SUUR	ERP60	DEAF1	KING-TUBBY		ARR1	SCP2	DLL	CG7927	UBC-E2H	CG33275	CG31445	CG33099
APC7	SAK	CDK9	CG8142	DP1	SSRBETA	SC	SRP54		CAD	CG2774	CG31204	RCD5	RPL24	CDC37	STAU	UBE3A
AP-1SIGMA	CG5028	BI	CG10340	SIZ	PORIN	MIT(1)15	MED		LIMK1	C1GALTA	CG14935	CG31204	VM26AB	CG4849	PGLYM87	CG3687
AOS1	DGT5	JIM	RGA	CG8858	CG4169	MCPH1	BUB3		D1	CG10981	CG11060	COG3	CG10927	C(3)G	CG3165	CG16721
ALH	DGT3	AP-1SIGMA	TFIIS	MUS210	L(1)G0156	CG11583	CAF1-180		TEKTIN-C	CG15525	CG13032	CG11835	MLE	NINAE	CG5913	RGA
AEF1	CG6543	CG11107	EIF3-S10	PYGO	BLW	TRA2	CG3162		RPL40	CG7371	CG7927	DLL	KDM4A	MED27	FKBP59	REV7
ADF1	TSR	ACTR13E	TANGO7	CENP-C	TRXR-1	CG31111	EYG		CG5325	EY	CG32635	CG7757	CG11247	CG32809	MIP	ALPHACOP
ACJ6	SAS-6	PSF1	EIF-3P40	SLOU	HSP60	RAN-LIKE	CG13597		KHC	RPL23	COG3	HGTX	CG12264	SNAP25	CG42557	CATHD
AAC11	SHOT	INV	EIF3-S9	BUN	CG12262	MLF	DYS		PDSW	BDG	CG8155	CG11865	CG15771	PKC98E	TKV	MED30
A3-3	KAT80	PEB	CAV	CG5017	CG12264	CG3605	SO		TH	CG12992	CG11835	CG8500	REPT	TRUS	CG13501	CG4598
CG5028	JAR	HRB87F	XNP	DNAPOL-ALPHA50	YIP2	GCN2	CG3173		HOIP	CG9248	CG5111	CCN	CG8206	DP1	CG8830	OPA
OX	CG3678	CG6049	STG	ARI-1	L(2)37CC	CG2685	SBB		RCA1	CG8173	CG3797	FT	CG6443	HIL	CG14935	CG6353
GDH	CG17556	CG4980	HUS1-LIKE	HD	CG1516	JHI-1	TOP2		DOCK	CG5933	HGTX	CG13032	CG15293	CG12768	TFIIA-S	CLP
SYX18	CORA	CG16865	RAD1	HBN	MRPS30	HLHMGAMMA	CRP		HRB27C	CG33523	CYCA	WB	CG18766	CHI	MYS	PATR-1
SEC5	WASP	CONA	AOS1	KIN17	MER	SIDE	CG7671		CG6197	CG8219	CG9684	CG8155	CG5674	DOCK	CG9297	CG5590
PEBIII	CG3085	MEI-9	CG3085	YEMALPHA	NC73EF	MYS45A	SCAR		TANGO7	GRK	ECR	KN	TMOD	PYK	YTR	CG4813
ARGK	LIS-1	KEN	TRC	CG5451	CG5028	PHOL	SRP		RPN5	CG5359	CG11865	AATS-ILE	PAR-6	CG10990	CG13705	RPN3
PHGPX	ALPHA-SPEC	SAS-4	NHP2	JIGR1	CG7834	CG4061	RUMP		PONT	DM	CG8500	CG32635	CG33056	PSI	CG14814	T-CP1
PDSW	ERP60	BTZ	CG9876	BEAF-32	ATPSYN-D	LA	AP		CG2021	SISA	PRC	CG12325	CINDR	SKIP	LIG4	CUL-2
SKPA	BRP	RAD50	FIB	TOPI	ALPHA-SPEC	GISH	CG30122		CG17337	TTH	CG31646	CG3797	CG9754	CG16947	FIE	DYS
ROBL	STA	SLP1	ALPHATUB84B	RRP46	CG11876	TFIIEALPHA	FTZ-F1		CG5380	CG34449	CG2116	CG5111	CG18081	SIP3	CG15739	CG14715
RFC38	GRIP163	TANGO4	DNAPOL-ALPHA180	CG3032	CORA	INO80	USP7		CSN3	RPL14	RPN12	PRC	SCRA	CG7737	CG10237	MEC2
RFC3	MYO95E	PFK	CG3731	CG8388	RPS27A	L(3)82FD	CG		CG3800	CG4877	CCN	CPR76BA	SCAMP	CG31038	CG13631	GIT
MLC-C	L(2)37CC	RPII18	DBR	AEF1	ADH	GATAD	CG3875		GPO-1	CG7518	KN	CG31646	CG30417	CG1737	CG14613	CG3225
GDI	BETATUB85D	CDC45L	MR	LAF	CCTGAMMA	U2A	NUP98		CG8525	BTHD	FT	RPN12	HCF	CP190	FSN	CG2224
GAMMATUB23C	HSP70BA	MUS210	CG3605	FER1	CG8258	FIB	HRB98DE		CG12081	MED9	CPR64AD	SCM	ETS97D	SNCF	JIL-1	TRN-SR
CTP	CG3731	RPIII128	EIF4AIII	L(2)03709	CG5525	CG1868	CG17612		CG15525	CG5380	EF1BETA	CG14967	PXT	CG6300	CG5902	THOC7
CG17237	TFAM	CG8117	MLE	TIF-IA	KST	CG30020	CG18476		TAF5	CG10581	WB	SEMA-1A	CG	CG11659	ORC1	TASPASE1
CG15100	26-29-P	ORD	OLI	OBP99C	TCP-1ZETA	CG6689	NITO		DP1	CG6933	YIP3	CG16798	CPR92A	FRY	CG11060	CG1275
CAM	MLC-C	MAP205	NEDD4	JIM	YRT	USP	HLHM3		MTSSB	FUR2	RPL27	CED-12	CG6891	YIP2	SYX17	DER-2
BRP	RFC38	CG2063	TFIIA-S-2	CG7834	PATJ	DGT1	CG15800		HSC70-3	CG8929	SCM	MRE11	CG4673	P130CAS	SHD	CG12909
BORR	TEKTIN-C	CG34375	TFIIA-S	DSF	EF2B	SIN	LBL		PEZ	ZF30C	CPR76BA	CYCA	CG5151	CG10164	CG42863	S2P
ANA2	SKPA	CG2915	DEAF1	CG9090	CG7033	CCT1	ARA		LANB1	CG12857	CG12325	CG9684	CG10616	IRBP	CG16886	CBS
ALPHATUB84B	CG11876	HIS2A:CG31618	HBS	SOB	TCP-1ETA	CID	CG11695		CG5846	CG14126	MHCL	ECR	TRAL	OX	ERF1	MRJ
2015-09-05	BORR	ELONGIN-B	DOS	NUP58	CCT5	TFIIS	UBCD6		DREP-3	CG15482	CG14967	CG2116	CG5390	HSC70-5	AMY-D	CG4692
TSF1	PEZ	AOP	PHOL	CDC45L	EF1ALPHA48D	CG6789	CG10825		CG3548	NUF	SEMA-1A	YIP3	CG9205	CG3004	UPF1	CG1965
OBP56D	PAT1	NERFIN-1	CCT1	DIM1	IRD5	CKIIBETA	CG10333		ROP	CG11870	CG16798	EF1BETA	RHOGDI	G-OALPHA47A	ROC1B	CCT2
PROS	MRPS30	SU(VAR)3-7	L(3)82FD	CG31365	RPL5	CG3198	ULP1		GRIM	RPB4	CED-12	L(1)G0004	CG31038	CG11696	SOB	VIR
HSP68	NUF	MRPL38	GATAD	RPS27	ENO	RSF1	NK7.1		DYN-P25	PKC98E	L(1)G0004	PXN	WEK	CG5890	HYX	RASSF
CG6543	CG6873	CG31365	CG11820	RPS20	RPS28B	YPS	CG8145		CG31122	CG1129	PXN	O-FUT2	CG10981	GSTS1	CG9780	CG11839
CG3731	AATS-ASP	WDN	GSB-N	RPS17	EIF2B-DELTA	CG4707	NC2ALPHA		DIP-B	ODD	MRE11	CHIT	CG33523	MOCS2	CG31352	SF2
CORA	ATPSYN-D	CG1675	SYX17	RPL22	EF1BETA	BL	CG31224		SP2637	CG2709	FAU	CPR64AD	RIN	CG9527	CG31142	CG2046
SYX4	CG8142	ARP5	LPR2	RPL12	PYK	DAD	HLHM7		ALPHA-SPEC	CG14089	CP38	CG6049	TRUS	HP1B	POP2	CG10927
SAX	EIF-2BETA	MXC	EIF-5A	RPS16	RPS27	RL	CG18806		SCP2	CG6608	CHICO	RPL27	MEI-W68	PP2C1	TWIN	CG3061
ENO	HSP68	SCB	MARS	RPL23A	RPS20	CG12942	HTH		LVA	CG32344	CG16998	MHCL	SCP1	AP-50	CG4400	TAK1
PNUT	CAPU	MYS	MYS45A	JAFRAC1	RPS17	DROSHA	ORC4		PVR	CG31482	DIK	FAU	MED9	CG12030	DPR5	MUB
NINAE	CDLC2	EY	CG3198	RPS14A	RPL22	CG9300	GSC		HIS3.3A	CG11076	O-FUT2	CHICO	PHKGAMMA	GRIM	CG17027	BRWD3
CHC	ACT87E	LAM	RSF1	RPL7A	RPL12	CG13472	ZEN		CG9527	CPR64AA	CHIT	CP38	CG7546	CKA	CG9967	CG8830
ALPHA-SPEC	RFC3	CG2685	GP93	CG11188	RPS16	TRF	GUG		CINDR	RBP9	AATS-ILE	CG16998	CG11539	RPS15AA	CG10347	PKA-C1
WASP	FBL	JHI-1	CG3756	CG7288	RPL23A	IPK2	MES2		PHKGAMMA	CG17855	DOA	DIK	MAP60	CG8745	ACK	L(2)K14710
TRX	CAM	CG14711	MIT(1)15	CAD	JAFRAC1	CHB	UBA2		MED9	CG10414	CG6049	CG13707	CG14818	KUK	CG13402	SIRT6
L(2)37CG	2015-09-01	CAUP	MCPH1	CKIIALPHA-I1	RPS14A	MSI	SVP		CG13843	CG3995	CG8841	ZETACOP	LOLAL	PROPO-A1	BGB	CG7580
KLAR	CBS	PIM	CG6689	NONA	RPL7A	SOX102F	CG7028		CG4877	MBS	GKT	CG8841	LACE	VPS20	CG15279	CG4848
CORTO	FAS2	DA	DAD	CG16865	RPL23	BIGMAX	MLP84B		CG34172	RPL35A	ZETACOP	RPL22-LIKE	CG18094	BX42	CG3812	CG2059
AUB	TUDOR-SN	CG15676	SPT-I	CBS	SOP	EDL	CBP80		E(Y)3	CG9253	CG13423	DOA	DP1	MED9	CG31522	CG7192
OBP44A	CG3226	SSL1	RAN-LIKE	SET	RPS19A	ABD-B	RPII215		TAF6	GHO	CG13900	GCM2	OSCP	KP78B	FZ4	CG13423
LSP2	ROBL	CG7046	GCN2	MRPS18A	RPL9	CAV	NUFIP		CG5355	CG8235	RPL22-LIKE	CG10688	CYP6A9	DMN	CG10194	MASK
MRPL23	AATS-LYS	CG10627	GP210	CG2063	RPL24	XNP	CG11092		ERP60	CG5618	GCM2	CG14215	CG2709	D1	HIS2A:CG33865	CG10418
CG1970	HSP60	BETATUB60D	CG4061	CG34375	RPL19	SOX21A	E(R)		CG11350	CG8525	CG3689	G-OALPHA47A	MRPS30	GAMMASNAP	CG9186	CG8578
CG12203	ALPHA-CATENIN-RELATED	HER	RFC3	MCM3	RPL13	TSU	LOK		CG14625	CG3548	CG9975	GKT	CR11700	CG9117	BX	MCM10
FER1HCH	EF1ALPHA48D	UNC-4	YPS	HIS2A:CG31618	RPL11	GKT	HNF4		ACT88F	TAF5	CG16892	CG9975	CG8541	CG17508	PROSBETA4R1	OSEG4
VHA36	LSD-2	INO80	AMA	SYX6	CIB	RPB11	CG18616		HSP68	CG10158	G-OALPHA47A	CG13423	CG7049	PVF2	L(3)03670	CG9399
VHA26	RHEA	CID	CG12942	PSF1	PRX2540-2	CHRO	NUMB		PALLIDIN	PVR	GINT3	CG13900	CG2023	RALA	CG10824	CG14968
REGUCALCIN	POD1	OC	DROSHA	AP-1SIGMA	EIF-5A	APC2	CG8219		CG8173	CAD	CSW	CG11586	RPS6	CG3542	TRP	HBN
PVR	KHC-73	FLFL	CG9300	LAMC	ROP	GP210	CUL-4		CG10158	MGE	CG13707	CG16892	RPS14A	PROSBETA1	KMN1	MRPL38
INAD	TRAL	CG40196	SPHEROIDE	PYK	OHO23B	SLE	XBP1		PARK	PONT	CG8854	CSW	NUMB	GRAU	CG11752	PGAM5
DRK	CG14763	CG32164	FKBP13	TUDOR-SN	RPLP1	CG5222	CG7879		FUR2	DREP-3	RTNL1	CG12393	HRB98DE	CG4699	EIF6	SAK
CIB	KHC	GCL	MYB	NKD	TANGO2	CG6841	GEM		ARP66B	CG31958	PIE	RTNL1	CG7675	CG18292	CG10880	GUS
CG11876	BIC	NIPP1	CG1868	CG3226	CG8786	MLE	NAU		CG1129	CG8316	LARP	CG7387	VHA36	RPL10AB	CG42569	KHC
ND75	MUD	CG5728	CG31111	MEI-9	RPS7	FER3	EG		CG8851	HRB27C	CG14215	CG3689	CG34422	BORR	CG6282	MED25
L(1)G0334	HERP	MCM3	MLC-C	COLT	CG7787	SPEL1	TRSN		GHO	PALLIDIN	CG10262	CG9754	CG13001	CP309	ALPHA-EST5	CG40127
HSP60B	CG31638	ELONGIN-C	RFC38	CG6049	EIF2B-BETA	CG7339	CBL		CG31626	E(Y)3	CG9754	LOCO	CP15	CG8086	CG18675	CG1550
CG9090	RPL40	BABO	MHCL	IDGF4	CG15676	CRY	MNT		PROPO-A1	ARF102F	CG10688	TSH	BIP1	RPL19	SNF	ART7
CG34172	GRIP71	SNS	2015-09-02	CG8117	CG10627	STG	CG6808		CG5618	INVADOLYSIN	CG5359	GINT3	RTNL1	CG5591	GGAMMA1	FIP1
CG6370	CG7834	KAIRIA	BIGMAX	ORD	CG7048	AAC11	MUS309		RPL37A	VPS20	CG7387	CG10262	UNC-119	SPN-B	CG13920	CG2063
TRAL	2015-09-05	SAS	FER3	GRH	PTC	VIS	KAP-ALPHA1		CG32264	VHA100-2	LOCO	CG9641	CG32036	TWS	CG8034	CG8768
TEKTIN-C	BETATUB60D	LAC	SPEL1	RPII18	SAX	MPK2	BJ1		FAU	LANB1	CG11586	CG5359	ERP60	CG9875	CG31278	MSL-3
STA	TRIP1	FZ2	CG4707	CYT-B5-R	BTK29A	CG31368	LIN		CG8232	RPS15AA	CG9641	LARP	VPS4	VIR-1	CG13901	CG32711
PAT1	ASL	SOX102F	MPK2	CAUP	ZNT63C	EIP63F-1	BAB1		CG10527	TRIM9	CG12393	CG8854	DREP-3	CAF1-180	ESP	SKI6
NUF	YRT	RFC38	N-SYB	PIM	STY	CG6254	BON		CG12992	TANGO7	L(2)TID	PIE	CAKI	CG18135	CG9372	E(Y)1
MAP205	PATJ	BAP	SLE	HER	SYB	CYCT	HDAC4		BAP	TWDLM	TSH	CG8885	CG18594	FRJ	CG32221	MED28
LSD-2	CG15100	CORTO	SOX21A	UNC-4	HIW	CDC27	RHI		CG13067	TANGO6	CG8885	LRRK	CG4729	CG18619	MT2	WDE
LIS-1	AATS-GLN	SSH	CG5222	CG1675	L(2)08717	PEB	FKH		CPR50CA	MTSSB	ASL	ARF72A	CG10654	PROSBETA2	CG3795	REF(2)P
L(1)DD4	SAS-4	CG30020	CG13472	GPO-1	PVR	SNF	TIP60		CG2709	CG4570	BOCKSBEUTEL	CG6662	CG10566	ROGDI	STX1A	SESB
KATANIN-60	MAP205	CG11583	CG3927	FLFL	SEC5	PPA	CTCF		CG1894	AATS-TRP	DRL	L(2)TID	CG31122	CG14079	L(2)K16918	CG5742
HSP70BA	NEK2	B-H1	TFIIEALPHA	CG40196	BABO	CG3927	EMC		CPR64AA	FZO	CG6662	BOCKSBEUTEL	CG13157	CG6359	CG11836	GINT3
GRIP84	CG10822	CG7288	AAC11	CG32164	SNS	CG17118	CG18004		CG2774	CG15043	P115	ASL	CCN	CG34205	CG5706	CG9577
FBL	SSH	GISH	CG7339	GCL	CG10635	BRF	TRA		RPL14	TACC	LPR1	GE-1	CG12857	CG14684	CG11839	CG10068
EIF-2BETA	CG9172	SC	CG31953	NIPP1	L(3)01239	SEC13	PNUTS		MSP-300	PK92B	ARF72A	LPR1	CG10814	CG7054	MYO61F	CG1942
CMET	CG6020	HBN	CG6841	CG5728	CG7770	PNT	CG11347		HLH54F	UBCD2	SRY-ALPHA	DRL	OKR	TANKYRASE	CG4860	NOT
CLIP-190	CG3214	DIM1	TSU	EIP63F-1	MYS	CG31953	SPX		TINC	FKH	CG12081	LIM3	ARR1	CG7879	SRA-1	NORPA
CG6873	CG2014	TRF	VIS	CG14711	SCB	CG7172	PX		CAT	ARP66B	CG7231	P115	MNB	SCE	CG3709	PUM
CG5973	PNUT	APC7	RPB11	SRY-BETA	KAIRIA	RAB11	JING		ZF30C	CG9947	SSDP	SSDP	HSC70-1	GYC-89DB	PP1-Y1	CG3160
CG3501	2015-09-02	MLF	SEC13	CG2685	SAS	CG3756	RFX		CAS	CG4813	VPS45	SRY-ALPHA	CG31357	SNX6	VIS	SHTD
CG1962	ATPSYN-GAMMA	BAF	CRY	JHI-1	LAC	CG9027	ZFH2		ODD	CG2021	CG42565	CG14589	SPOCK	DIK	RNP4F	MTR3
BETATUB85D	CG4692	SU(VAR)205	TEKTIN-A	INO80	FZ2	L(2)37CG	CG4887		UBCD2	CG2010	LRRK	VPS45	MCPH1	STEP	VPS26	CG3501
ACT87E	FAK56D	HLHMGAMMA	CYCT	SSL1	CHRW	NEUR	CG3508		EIF3-S8	CG14767	CG14589	CG12081	TOU	IR60A	CG9362	CG3678
AATS-GLN	ATPSYN-CF6	SIDE	CG6254	CG7046	FOR	MOB2	ARI-1		MCM5	CG5366	ALDH-III	CG7231	MI-2	CG6380	CG7953	RFC38
26-29-P	TM1	SPD-2	PPA	RPL5	DYB	TRN	D19B		CG31694	CG10814	CG31120	ALDH-III	RBP6	CG17086	BAI	CG17002
OBP99C	WAL	CG5703	CDC27	MT2	CG15267	RIN	NUB		ZPR1	STV	GE-1	CG42565	CG3815	CG3557	CG31249	LANB1
ERP60	ACON	CG4575	BRF	PARG	FT	NEDD4	MUS205		RPL18A	LIMK1	LIM3	CG31120	PLU	CG6838	DDX1	SU(VAR)205
INT6	OSCP	LA	SNF	APC7	EX	EIF-4A	HLH3B		CG8417	DYN-P25	SMD3	CLC	CG7172	PONT	ORCT2	CG15356
EIF3-S8	TOC	CG31638	PNT	SOX102F	SEMA-1A	WEE	ROX8		RPL35A	CG15167	NF-YC	CKA	CG3792	CG10814	HIST2H2BE	CG3344
EF1ALPHA48D	HSC70-3	TOC	CG17118	DGT3	INR	PEN	SOX21B		RPLP2	LBL	CG5044	CG5044	CG5447	SNAP	CG5157	VHA68-1
MRPS30	ATPSYN-B	CG6459	CG7172	DGT5	CONT	RACK1	TIS11		R-L	CG18005	CG31953	EIP63E	YP2	CG5225	WIBG	CG1444
OST48	TIM9A	DISCO-R	RAD9	GISH	CG1599	AUB	YURI		COVA	DNAPOL-ALPHA73	TRAF6	NF-YC	PALL	D	ATMS	CG15561
VHASFD	TAM	TAF11	CG17187	B-H1	NRV2	LK6	CG34340		DNAPOL-ALPHA73	HIS3.3A	CKA	SMD3	CG13373	GRANNY-SMITH	BRO	GCLM
VHAAC39	SLGA	CG3107	MATS	CG30020	SYX7	KLAR	PC		CG9248	CMET	EIP63E	CG31953	GIE	TAF6	RUN	WKD
VHA55	RPR	CG6789	CG17361	CG11583	SYX1A	FZY	HR46		CG6607	DAP160	CG10527	TRAF6	CPR11A	UBC84D	CG1227	DRK
VELI	MTACP1	SAGE	TFIIFALPHA	CG6789	SYX8	AND	SFMBT		CG3995	DOCK	CLC	CG42613	PK61C	CG4729	RRP46	DX
TRP	MRPS17	HSC70-1	TSH	HLHMGAMMA	AMPH	TRX	FD64A		SH3PX1	CG5445	CG6509	MAD1	QM	CG17776	CG31548	MBD-LIKE
SHI	MRPL46	NOA36	2015-09-05	SIDE	SYX13	PEP	CG3735		CHRAC-14	DLG1	CKIIBETA	SRP54	CG12521	NOCTE	CG14259	HOP
RAC1	MRPL40	CG8290	SU(F)	CG6610	SNAP25	CKA	SD		L(2)06225	CG14011	MAD1	PR	EIF3-S9	FOR	CG7423	CG16985
PGRP-LC	DNAPOL-GAMMA35	DMRT11E	CSTF-64	ALH	COMM	MARS	SU(VAR)3-7		CG16947	RPLP2	NC2BETA	CG6509	GRANNY-SMITH	CG18004	DIP-C	PI3K92E
NIMC1	CG8728	CF2	PABP2	CLP	SYX4	CORTO	NUP133		CG3815	R-L	SRP54	ARP66B	HIL	CG9836	CG8839	CG14870
GALPHA49B	CG6608	NUP75	SWM	SNF1A	TKV	WASP	THOC6		JRA	ERR	RPLP2	CG10527	TTH	CG10494	CG11266	BR140
EGFR	CG6463	ALH	PRP18	SC	NRX-IV	DLC90F	SMC1		CG18081	ASF1	PR	DGT4	PP4-19C	CG5089	CG4835	CG9293
GRASP65	CG6412	CLP	ACJ6	DMRT11E	SEV	BETATUB56D	THO2		CG4813	MST87F	DGT4	RPLP2	CG3501	CG5500	MAP60	PLIP
MARS	CG4908	USP	CG1622	CF2	TMS1	CNN	HLHM5		CG10581	HBN	ARP66B	CKIIBETA	CG14803	INV	CALYPSO	CG8778
L(2)37CC	CG3267	CG8229	SU(W[A])	AATS-LYS	SER	CAM	CG32703		CG14767	CG13047	CG9928	NC2BETA	FKH	RAD51D	TSR	CG3702
PGRP-LE	CG31229	LBR	CG1231	CG4575	ROBO	ALPHATUB84B	NUP107		SK2	CG7375	CG42613	CG42557	CG1091	CG30115	RHOGAP68F	TRUS
TANGO7	CG2118	CG1646	HDAC3	LBR	RST	SAK	ALY		RPL7	VHA36	MARF	LIG3	PVR	CG15479	CG15525	CG4820
SEC61ALPHA	CG14898	CG9344	CG32335	CG1646	SYX6	CBS	COMR		CG34422	CPR97EB	DPR9	CG9752	COVA	ACT88F	SH3PX1	CG10657
PRX2540-2	CG1319	SNF1A	CSTF-50	MLF	HBS	STA	RBP9		MBT	GAPDH1	PPN	SKPF	HLHM7	RHI	MLP84B	STAT92E
EIF3-S9	CG12736	DMT	CG5343	SAGE	DOS	CG32819	TFIIEBETA		CG5445	HIP1	CG13373	CG9928	PI3K92E	CG6972	TACC	PXN
EIF3-S10	CG12079	ELAV	CG9119	TOMB	RAC1	CG32820	LIG3		CMET	CG7054	LIG3	RAB39	NPLP2	CG32068	NNF1A	MER
EIF-3P40	CG10219	POXN	CG17266	CG13123	FATP	CG17450	C(3)G		CG34449	DGT5	SKPB	CG6180	L(2)37CG	CG12607	DLC90F	CLC-B
CNX99A	AIF	CG9140	CG8086	A3-3	CRB	FAS2	CG32105		CG7518	TRF4-1	MES2	CNO	CG18005	HR39	CG2083	GAS8
ND23	MPCP	FIB	CG5808	CG31368	KEK1	MHCL	DSP1		ARF102F	CG6398	SKPF	CAPA	E(Y)2B	SUG	CG34168	CG2493
MRPL38	CG1041	MRTF	VVL	CG6439	RALA	TEKTIN-A	SU(VAR)2-10		CG6259	ENOK	CG42557	PML	PHR	MXC	CSN7	CG10466
GRIM	SUCB	TUB	CG11920	MRTF	BETA-SPEC	MTS	NOPP140		VHA36	CG14634	CG6180	CG8952	CG15370	AND	CG10032	MRPL17
GPO-1	L(1)G0230	TFAM	CG13097	SPEN	FJ	LIS-1	CG16865		CG18005	MST89B	TWDLB	MARF	CG17187	CG5618	CG11534	CG3862
COVA	CG14482	FLO	HSP68	PDM2	PUT	BETATUB85D	U2AF50		CG5366	CG7203	CAPA	DPR9	CG1444	CLP	CG3214	CG2316
CG9172	SUN	WNTD	PNUT	MTRM	MDR65	BORR	EXU		GAPDH1	DIP3	RAB39	PPN	MST89B	CG32626	MLH1	HO
CG6459	CG4769	NRV2	AATS-ASP	TRX	SKF	TUDOR-SN	SUV4-20		CG2010	MCM5	PML	CG13373	INOS	L(3)L1231	KOI	CG13957
CG6020	CYP12D1-P	CG6610	MYO95E	RPL23	SYX18	TEKTIN-C	CG3032		DAP160	ACTR13E	CG8952	CG12200	SESB	CG14482	U2A	ALT
CG3214	CG10664	RGA	CG1970	SOP	SYX17	CG3226	CG8388		MLC-C	CG12081	CG12200	MES2	CG13731	MSD5	HBN	KU80
CG2014	EFTUM	GRH	ATL	RPS19A	LPR2	ROBL	AEF1		CG14126	CG12203	EXD	SKPB	CG8993	EY	2015-09-02	CG16959
TWDLE	KST	AOS1	HSP70BA	RPL9	AMA	TSR	GADD45		FRY	SH3PX1	CG6283	CG15525	DIMM	GCE	CG5731	CG7600
GP93	CG2789	TAP	CORA	RPL24	TUB	TRAL	SUUR		MAP205	RPL13A	CG15525	CG6283	FD64A	EAST	L(2)03709	CG15912
GLT	L(2)06225	MTOR	CORTO	RPL19	N-SYB	AATS-LYS	DP1		BIC	TEKTIN-C	PKA-R2	PKA-R2	CPR67FA2	CG8232	CG13001	CG9135
FKBP13	CG3321	CG2652	L(2)37CG	RPL13	NIMC1	CG14763	SIZ		CG6701	EIF3-S8	BDG	CG8541	COS	CPR64AA	TANGO4	CG5276
CHER	ATPSYN-BETA	PARG	BIC	RPL11	5-HT2	PAT1	TOP1		TAF4	CG1894	CNO	CG9776	CG5375	BEAF-32	CG8004	CG5721
CG4835	OX	TUM	ROP	BRO	BOSS	CG3085	SU(DX)		D12	ZPR1	CG8541	BDG	HSC70-5	LSP2	DYSB	CG4872
NEDD4	GDH	TOMB	FAS2	BGB	TOLL-7	ALPHA-CATENIN-RELATED	QKR58E-1		SAF6	DREP-1	CG9776	EXD	L(1)G0136	SKL	EWG	CG12129
SURF4	IRD5	CG15100	BORR	RUN	EGFR	EIF-2BETA	SEQ		RPS11	CCT5	CG9752	CG11300	BRM	PEBIII	ALPHATUB84D	CG10254
EIF-5A	TRAP1	AATS-GLN	CG2918	ATMS	PAR-6	SKPA	USF		CG10814	CG42788	CG11407	TWDLB	CP1	BETATUB60D	VSX2	STMA
CG7048	HSC70-2	TM1	CG11267	CG3909	PAK	MLC-C	TAF2		CG17838	RPL7	IGL	CDC37	GSTE6	CG12010	BUB3	CG4680
CG33303	PDSW	DBR	TWDLE	HYX	VELI	NUF	TAF7		HIP1	RALA	CG4641	CG11882	SCE	E(Y)3	BETATUB56D	RRP4
ZNT63C	CP309	NKD	CABP1	ADF1	WNT5	26-29-P	SP1		VAP-33-1	CG6607	CG10365	CG32147	RPS28B	SLOU	PMS2	SCRA
WNT5	ASP	RAC1	CG15100	CROL	FRA	LSD-2	CG11188		CG15861	BLOS1	CG11300	CG13618	CHRW	CG4730	SU(VAR)205	SNRNP-U1-70K
VKG	PARK	CG10478	VHA26	CG6227	ED	CG6873	CHM		CG33213	CG17446	STC	CG11407	RHOBTB	CG8219	CINDR	CG8368
VHAM9.7-2	MIRO	MR	VHA36	ELAV	SH	RHEA	TAF12L		ASF1	TAF4	CDC37	CG18789	DGT2	PALLIDIN	MSN	STY
VHA13	CG9393	ACHI	INAD	POXN	MYD88	POD1	L(3)MBT		CG17230	VAP-33-1	CG14820	CG14820	INAD	HSC70-1	CG13806	LGS
VHA100-2	CG8004	FATP	BRP	JAGN	DRK	KHC-73	CG8677		CG6933	TH	CG18789	CG10365	CG4747	JAFRAC1	DYN-P25	CLC
VARI	L(1)G0334	CT	SEC5	CDSA	FLO	MUD	JIM		CG1603	CG17776	C15	IGL	SAS-6	CG7296	CG8560	CG11882
TUB	GBETA13F	CROL	SKPA	MTOR	WNTD	HERP	CG3509		CERT	D12	CG32147	CG4641	ATPCL	COPROX	L(2)06496	ATF-2
SYX6	SW	CG6227	GAMMATUB23C	CG10340	L(2)GL	CP309	SIR2		RDGB	EF1ALPHA100E	CG13618	TRXR-2	CG17337	CG31343	DX	CG13220
STIM	ROBL37BC	OLI	TEKTIN-C	RGA	PGRP-LA	ASP	BTD		CG7375	CG11777	SMG6	SMG6	CG14830	CG16892	TBP	DIS3
SPHEROIDE	CG1970	PHOL	ND75	EIF3-S10	VARI	MYO95E	CG15073		CG31958	FAU	CG13138	RGL	CG30492	INVADOLYSIN	CPR92F	CG5708
SNS	INT6	CG11820	NINAE	TANGO7	SPI	BRP	CG5451		ENOK	L(3)J2D3	UBC84D	STC	TFIIB	KN	CG11107	CG8235
SKF	EIF3-S8	TAF13	ANA2	EIF-3P40	DRL	ASL	BUN		TRIM9	CG18081	CG11882	UBC84D	CG5984	CG4753	PABP	CG10126
SEV	CG12203	WNT5	CTP	EIF3-S9	SYX5	KHC	DISCO-R		MST89B	MBT	ANK	ANK	CG16721	ELONGIN-C	CG11035	DPA
SCB	CG9090	EIF-4E	BETATUB60D	CAV	SHI	SAS-6	TFIIB		NUF	CG8232	CG34350	C15	PROSBETA1	NUP153	WEK	ADA2B
RALA	CG34172	ME31B	MRPL23	XNP	HEXO1	TRIP1	DSF		CG17855	CG12679	TRXR-2	CG13138	ACON	CG15126	CG34350	TH1
PAR-6	TANGO7	HLHMBETA	VHASFD	AOS1	SYX16	BIC	FU2		LBL	CG6359	CG8173	CG11306	CHT9	VAP-33-1	RB97D	CYCY
PAK	EIF3-S9	DNAPOL-ALPHA180	VHA55	CG9876	URO	CG31638	CKIIALPHA-I1		CG8929	CG9527	CG30497	MESO18E	CG4586	CR14499	CG4611	CG42553
NRX-IV	EIF3-S10	QKR58E-3	EIG71EK	FIB	CG9527	FBL	NONA		CG5933	HSP60C	KST	KST	MI	CG17237	CANA1	CG7222
MYS	EIF-3P40	CG5147	PPN	DNAPOL-ALPHA180	CG4289	RPL40	PH-P		FKH	PARK	RGL	OR9A	14-3-3EPSILON	CG2023	GAPDH1	CG6512
LPR2	SPD-2	HP1C	OBP47B	DBR	CG12428	GRIP71	DOC3		BUBR1	CAS	CG14818	CG34350	CG12725	CCT1	LRP1	CHI
L(2)08717	HSP60B	CG13123	LSD-2	MR	EGR	ACT87E	TIM		CG11076	CG3815	CG14641	VINC	PALLIDIN	MEN	HIS3.3B	CDK5
KEK1	PHGPX	A3-3	TRAL	CG3605	GRASP65	SW	MIO		CG14820	CG8997	OR9A	RAS	CG12404	STA	MED22	CG10581
INAC	COVA	CG9876	AATS-GLN	EIF4AIII	VAP-33-1	ROBL37BC	PFK		CG7203	CG17230	CG14089	DIP-B	TCP-1ETA	CG15800	CG11876	HCF
IDGF4	2015-09-04	CG3605	MRPS30	MLE	TRIO	NEK2	M4		M-CUP	VIR-1	BETATUB97EF	CG8173	RPS15AA	CG2052	SKPC	CID
HIW	ENO	TFIIA-S-2	NUF	OLI	STAU	SPD-2	APC7		SU(FU)	L(2)06225	MESO18E	CG14818	L(2)K14505	RPL31	CR11700	PNUT
FUR2	CG6370	TFIIA-S	PRC	TFIIA-S-2	DAP160	CG10822	CG8229		SISA	OTE	VINC	CG30497	RFC3	ZEN	ENDOG	DPR5
EGR	GPO-1	DEAF1	ACT87E	TFIIA-S	CG4476	TOC	AOP		CG11870	RHEA	MFN2	VHASFD	CG14478	LRP1	LOQS	CG13001
DAP160	CG30185	CG4835	CHC	DEAF1	WGN	TM1	D		TTH	MLC-C	MFN1	CG14089	TWDLF	EIF4E-3	DIDUM	CG2943
CG8193	RPS15AB	2015-09-04	GRIP84	HBS	CHC	SSH	BAF		PKC98E	ELA	RAS	BETATUB97EF	E(Y)3	CG9392	PYK	CKIIBETA
CG25C	GGA	MIT(1)15	L(1)DD4	DOS	M6	BETATUB60D	U2AF38		RPS15AA	KHC	DIP-B	CG14641	CG17237	CG13887	NOI	PROS45
CAT	PI3K21B	MCPH1	TRP	PHOL	HEM	FAK56D	SPF45		RALA	RPL18A	CG11306	HYD	CG4769	PXT	CG7786	CG32276
CADN	GYC-89DB	CG32354	CHEB38A	CCT1	FUR2	EIF-4E	SLP1		CG6380	MMD	TWDLL	MFN2	RPL11	CG6441	CG17912	MOB4
BTK29A	EIF2B-GAMMA	CG6689	SPE	L(3)82FD	CLC	ME31B	HRB87F		DREP-1	COVA	CG16884	MFN1	CG15580	SMOX	COMT	CG5846
BABO	EIF2B-EPSILON	TRA2	CG32698	GATAD	RAB26	MAP205	KIN17		RPL41	RHOBTB	NOC	CG1129	CG5149	ARM	CG6283	B52
AMPH	ARF51F	CG31054	CG6020	CG11820	CG14482	SAS-4	CF2		CG18616	CHRAC-14	CG12496	TWDLL	CG3995	CG11870	CG17260	CG1126
ALPHA-CAT	PI3K92E	GCN2	CG9172	GSB-N	CG4692	2015-09-04	RPII33		CG34380	YELLOW-G	PCS	CG16884	ECD	RAE1	PP2A-B	CG7556
KDELR	GYC-89DA	SPEN	CG2014	SYX17	CG4769	CG30185	MIP130		ESN	DUP	N	CG3528	CG3004	HIP-R	ORC2	MRPL27
SPI	ND75	PDM2	CG3214	EIF-5A	ACON	HSC70-3	ALH		NCA	SKIP	SAP47	PCS	MTSSB	CPR50CA	PGRP-LC	AAC11
TRXR-2	CG14815	MTRM	GALPHA49B	MYS45A	MPCP	CG3731	CG4291		ABS	CG5890	KLP3A	CG10132	TGO	RPS5A	CG3294	CG12818
TRAP1	ME31B	SKI6	ALPHA-CATENIN-RELATED	CG3198	L(1)G0334	GBETA13F	SNF1A		AATS-TRP	WOC	VHASFD	NOC	ANNIX	CG10508	NURF-38	L(2)06496
PARK	EIF-4E	P38B	26-29-P	RSF1	ATPSYN-CF6	HSP60	CAD		TM1	CG12768	EXP6	N	DFD	MESK2	PEZ	CG14767
MTSSB	VHAAC39	SRY-BETA	OHO23B	MIT(1)15	WAL	MER	GRH		MAM	CG7409	HYD	SPC25	P16-ARC	SUN	RPS5A	RRP46
MRPL30	CIB	MAEL	PAT1	MCPH1	HSP60B	CORA	BS		TPI	CG9776	CG1129	SYX4	CG1986	SIR2	JAFRAC2	CG13157
MRPL18	CNX99A	RAN-LIKE	CG13887	CG6689	COVA	KST	MRTF		CG3542	JON65AIV	RAD23	CG12496	VHA55	CG9391	CG18745	RASSF8
MIRO	SEC61ALPHA	ADF1	TRIP1	DAD	SUCB	YRT	MTOR		RPL13A	CG33213	SPC25	SAP47	D1	CG7049	PP2B-14D	FSN
MGE	MGE	CG5261	HSP60B	RAN-LIKE	OSCP	PATJ	MSK		CORO	RPL13	SYX4	KLP3A	CG30409	CG3323	CG6707	SK2
L(2)03709	PGRP-LC	MYS45A	FBL	GCN2	CG12203	EIF2B-DELTA	CG4980		CG12203	TINC	CG11523	CG11523	ARP87C	CG5177	NOT1	SCE
HSP60C	HSC70-1	GSB-N	BOCA	GP210	ATPSYN-GAMMA	EF1BETA	CG8290		CG6287	CG8924	RAB21	RAB21	CG13067	RPS24	CG12985	CG2246
HSC70-2	VHA26	DAD	BTK29A	CG4061	ATPSYN-B	RPL23	ACTR13E		CG8745	HSC70-5	CG6891	EXP6	CG2950	CG18094	NUP50	MRPS9
GOT1	OST48	BIGMAX	CG1962	RFC3	PDSW	SOP	EY		RS1	JRA	RPS29	CG6891	CG6950	RPN2	TAF10	CG3016
CYT-C-P	GGAMMA30A	L(3)82FD	CMET	YPS	CG10664	RPS19A	E(SPL)		ALIEN	CG13157	CYCH	RAD23	MEC2	SSRBETA	SU(W[A])	TRPML
CG9393	GGAMMA1	GATAD	CG5973	AMA	CG2789	RPL9	HLHMDELTA		PRP8	CG16972	ATG5	CG5386	CG11870	RTNL1	TEH1	MED21
CG8993	GBETA76C	TSU	CG5177	CG12942	GDH	RPL24	FBL6		CG11777	P130CAS	CG3528	RPS29	CG17494	SAR1	EXO70	CG10958
CG8004	FZ4	RRP4	DRK	DROSHA	OX	RPL19	AP-1SIGMA		DUP	AATS-ASP	CG42389	CG42389	CG5144	HOW	CG18259	L(2)35CC
CG7430	DSH	EIF4AIII	RHEA	CG9300	CG1970	RPL13	CG5017		BLOS1	CG32068	CYCE	CYCH	CG14512	SKD	EGG	CG9921
CG5924	COS	CG8142	POD1	FKBP13	ATPSYN-BETA	RPL11	BAP		AMPH	CG15220	STCK	ATG5	CG9392	RPL37A	GCE	GISH
CG3902	SMO	MLE	KHC-73	MYB	CG34172	ROP	DA		CBS	RPL37A	CG5386	CYCE	CG16812	GIP	HRD3	RPT4
CG18317	INAD	IPK2	RPL40	CG1868	L(1)G0230	CG8786	OC		HBN	CG11377	CG10132	TRIM9	NC2BETA	CG11885	CG6607	SAP47
CG11267	PRX2540-2	INR	GRIP71	CG31111	SUN	RPS7	FLFL		MSL-3	CG32276	CG9797	CG8235	IGL	TWDLD	ALPHATUB85E	CG32536
TUDOR-SN	VHA36	FT	MUD	BIGMAX	GPO-1	CG7787	CG40196		TRUS	PHKGAMMA	TRIM9	STCK	DLG1	WDE	LANA	CG14490
TRIP1	L(2)03709	EX	HERP	FER3	CYP12D1-P	EIF2B-BETA	CG32164		CG32276	RAB26	CG32177	CG9797	CG7997	ATPSYN-D	CG4289	ALPHA-CAT
TOC	CG33303	SEMA-1A	MAP205	SPEL1	EFTUM	CG15676	CG4575		AATS-ASP	ARP11	CPR64AC	MIB2	GAPDH1	RHOGAP54D	TEKTIN-A	CG13349
TM1	TRP	CONT	CG14763	CG4707	CG9090	CG10627	CG2652		NOC	PRC	CG8235	CG32177	CG3402	CG4407	CHI	CG17124
TACC	VHAM9.7-2	CG31111	CG31638	MPK2	CG3321	BTK29A	TIF-IA		AMA	RPS23	CG14667	CPR64AC	HTH	HLHMDELTA	CG9772	NAP1
SW	VHA100-2	RPB11	KATANIN-60	N-SYB	L(2)06225	ZNT63C	SAGE		CG15220	CG9392	CG15482	CG15482	CG32685	CG6664	CG32086	CG9915
SSH	SURF4	TFIIEALPHA	CG3501	SLE	PHGPX	HIW	ELAV		CG6398	CG18094	ZF30C	CG9312	HBN	MDR65	CG14119	CG11035
SPD-2	STIM	CG7048	CLIP-190	SOX21A	CG6459	L(2)08717	CG2712		CG8924	SYX4	MIB2	TAN	SGF29	H-CUP	RPL22	UCH-L3
SHOT	CAT	ABD-B	KHC	CG5222	ND75	SEC5	ELONGIN-C		JAFRAC1	CG8745	CG40127	ZF30C	CG11796	TOU	CG5009	TBP-1
SGG	VHASFD	PUT	MYS	CG13472	CG6439	BABO	B-H1		ARP11	RPL24	CG1104	CG14667	TSC1	AGO2	TSP	TFAM
SAS-4	VHA55	MDR65	SCB	CG3927	CYT-C-P	SNS	CT		CG7054	RPL41	CG17826	CG40127	7B2	STAT92E	BIP2	CG13293
RPL40	ND23	GKT	MRPL38	TFIIEALPHA	CG5924	KAIRIA	CROL		ERR	LAM	RPS18	CG1104	A	UBC-E2H	ALIEN	CDM
ROBL62A	EIF-5A	SIN	ND23	AAC11	COLT	SAS	CG6227		CG9947	TPNC4	DREP-1	SF2	CG11409	CRP	CG17508	NMD
ROBL37BC	PINK1	MRPL23	CG7048	CG7339	MGE	LAC	MR		CG4570	CG31694	RAPS	RPS18	CG4983	SMG6	CG4699	CG12107
ROBL22E	CG5662	MT2	CP309	CG31953	ND23	FZ2	PARG		CG9170	CG5225	CG3335	CG17826	CG6455	RBP9	CG31755	CG12091
R-L	MARF	YPS	ASP	CG6841	L(2)03709	CHRW	CG10478		MGE	CG3542	CG9312	DREP-1	KIBRA	DOM	POF	CG14130
RHEA	CG6455	MRPL30	CG4598	TSU	CG3107	FOR	CG13123		CG10949	CG30122	SF2	RAPS	CG15753	BUBR1	CG3281	SUR-8
POD1	EIF-3P66	SOX21A	VHAAC39	VIS	MRPL38	DYB	A3-3		CG14786	CG5783	SIRT2	CG3566	RPL9	CG1516	CG3305	CG10137
PEZ	GALPHA49B	CCT1	PGRP-LC	RPB11	MRPS18A	CG15267	CG5147		CG9776	SK2	CG3566	CG3335	SSDP	GNF1	PICOT	UEX
NEK2	NINAE	CG3198	YRT	SEC13	CG11267	FT	SPEN		CG17778	RPS11	CG8455	CG32063	CG5913	CAM	SU(P)	CG3744
MUD	CADN	RSF1	SEV	CRY	CG10340	EX	PDM2		ADY43A	APKC	TAN	SIRT2	CG13204	RPN9	PSIDIN	LIG4
MSPS	ALPHA-CAT	RL	HSC70-3	CYCT	CG3902	SEMA-1A	NKD		TWDLM	BEAF-32	CG15071	CG8455	RPS24	CG3517	CG8950	EPAC
ME31B	RPS28B	CG4707	CG3902	CG6254	CYT-B5-R	INR	DBR		CG7786	TPI	CG32063	CG15071	L(2)05510	TAF4	CYP4AC1	NDG
KHC-73	KDELR	TFIIS	HIW	PPA	CG4598	CONT	HLHMBETA		TACC	CG12010	OPA	PRAT2	HR39	REPT	HO	CDK9
KHC	TAPDELTA	CG4061	ASL	CDC27	CG5190	NRV2	ELONGIN-B		ELA	CG3508	CKS85A	BEST2	CG12377	PROS	ACSL	DPY-30L1
KAT80	CG11267	CG12942	EGFR	BRF	CG5703	AMPH	CG31054		CPR97EB	CG17838	HP1E	OPA	NMDYN-D7	CG1314	WASP	TAF12
JAR	PGRP-LE	DROSHA	CG10822	SNF	CG14235	COMM	PER		DIP3	CG6287	PRAT2	HIP-R	CG14126	NC73EF	CG3887	CG5646
INCENP	STY	CG9300	RAC1	PNT	COPROX	TKV	AOS1		INV	CG15365	HIP-R	RHI	CG13167	CG8155	SCB	EGG
IAL	SH3PX1	FAK56D	EIF-3P66	CG17118	CG9140	NRX-IV	CG7046		DLG1	SRP54	RHI	CKS85A	TUB	CG1792	FIBP	MOF
HERP	PTC	U2A	SAS-4	CG7172	MRPL23	SEV	CG6049		DREF	TRUS	CPR73D	HP1E	L(2)EFL	CPA	RH5	MOV34
GRIP71	SYB	MYB	CG6459	RAD9	MRPL30	TMS1	PROS		CG10887	BAP	CG8187	CYP312A1	CG13689	HMGD	NUP44A	P24-2
GRIP163	CG3902	CYCT	PGRP-LE	CG17187	CG7430	SER	CG9876		CG15365	DIP-B	RPS11	CG8187	CG11534	CG5149	CG32063	GRO
FAS2	LCP2	L(2)08717	INAC	MATS	MTSSB	ROBO	CG11820		WOC	AMA	BEST2	CPR73D	CG15525	CG4557	EIF-3P66	CG10075
FAK56D	RPLP1	CG13472	PATJ	CG17361	GOT1	RST	NUP75		CG15043	CG10703	GT	SH	CG7742	DREP-1	CHRAC-16	CG7949
EIF-4E	INAC	CHRW	2015-09-04	TFIIFALPHA	CG8993	HBS	EIF4AIII		CG12679	CG6617	CYP312A1	GR2A	PROSALPHA7	ALPHATUB84D	CG2263	CG12121
DHC16F	CG1599	FOR	SHI	TSH	GRIM	DOS	MYB		CG7409	CG17778	SH3PX1	PHL	CG2091	RPS6	TUM	CG17712
CP309	USE1	DYB	VELI	2015-09-05	CG18624	RAC1	CG1675		CG10164	CG10949	CG4407	GT	CG6337	PROSALPHA5	MAGO	ACF1
CG3678	TANGO11	CG15267	FAK56D	SU(F)	MRPL18	FATP	TFIIA-S		CG1513	RS1	CG14315	VEIL	ADH	CG5522	CG8300	CG13319
CG3226	SRPRBETA	SLE	GLT	CSTF-64	MRPL1	CRB	DEAF1		CG13047	CG31716	CG4949	TEKTIN-C	TRIM9	CG3995	JHEH3	RDX
CG31802	OSBP	CG1868	SW	PABP2	CG5261	KEK1	MIT(1)15		CG7112	CG6380	GR2A	DPY-30L2	CG5731	KNI	ASX	MYO61F
CG31638	GTP-BP	RFC3	ROBL37BC	SWM	TRXR-2	RALA	MCPH1		AZ2	PYK	SH	RPS11	CG15881	RPD3	MIS12	IAP2
CG31275	FAN	CG6254	NEK2	PRP18	IDH	BETA-SPEC	RAN-LIKE		CG15167	RDGB	VEIL	CG4949	CG7949	KHC	TSU	CG12857
CG30185	SAX	CG3756	TANGO2	ACJ6	MRPS9	FJ	MLF		QKR58E-3	LIG	TEKTIN-C	PP2A-B	KDELR	BUB3	CG31549	ASL
CG17556	CG6459	CG7339	SSH	CG1622	HSP60C	PUT	GCN2		CPR76BA	CG6197	DPY-30L2	R-L	CG4286	TEKTIN-C	CG12171	CG13900
CG14763	TWDLT	EDL	NIMC1	SU(W[A])	CG18317	MDR65	CG2685		DGT5	CG15011	CPR56F	SLS	L(2)K09913	CG12321	SMD2	PHO
CG10834	TSP	CG5222	TM1	CG1231	AATS-PHE	SKF	HLHMGAMMA		CG14634	ABS	R-L	SH3PX1	MRPL27	CG10274	CG9172	LSM3
CG10822	SCPR-C	FER3	CG10635	HDAC3	DNK	SYX17	SIDE		CG42788	CERT	SEC10	CG4407	EIF-4E	GPO-1	STCK	GE-1
CDLC2	SCPR-B	SPEL1	L(3)01239	CG32335	SRY-ALPHA	LPR2	LA		CG6719	CG32486	ALT	CG14315	FBP2	CG16984	CG6569	CG4709
CBS	NPLP1	MYD88	CG7770	CSTF-50	CG6370	AMA	L(3)82FD		CG17446	BAP55	PHL	GSTE3	CG4764	CAF1	SRPK79D	CG7461
CAPU	NG1	PPA	BABO	CG5343	GS1	TUB	GATAD		CG10267	CHRW	CDC14	CG33109	CG8446	ATG1	MST98CB	BRU
BIC	NETB	CRY	SNS	CG9119	CG31133	N-SYB	CG30020		D	HR39	CG14480	CTR1A	CG8745	CG7017	CG8301	CG1142
BETATUB60D	EA	CG6841	CG31619	CG17266	CNX99A	NIMC1	CG6689		CG42299	CG1603	SLS	ALT	EIF4E-5	STIM	CG9754	CG33090
ASP	CG18067	GP210	CG30185	CG8086	SEC61ALPHA	5-HT2	USP		SAM-S	VKG	CG33109	CG7492	CG8003	BTK29A	ZASP52	THOC5
ASL	CG15293	CG31368	ZNT63C	CG5808	OST48	BOSS	SIN		CG17829	CG1707	CG7492	FEN1	L(2)35BD	E(Y)2B	ARM	CG15735
ALPHA-CATENIN-RELATED	BM-40-SPARC	BRF	GRIP163	VVL	CG33303	TOLL-7	TFIIS		CG18094	TM1	ELA	PCN1	OR45A	CG31224	CG9391	CG4203
AATS-LYS	ACP29AB	CAV	ALPHA-CAT	CG11920	SURF4	EGFR	CG6789		PIP	CG4699	DMN	EIF5	WG	CG4119	DOC1	CG10674
2015-09-04	IMPL2	XNP	CADN	CG13097	SPT-I	PAR-6	CKIIBETA		CG17776	CG3557	GSTE3	ELA	TRC	SGF29	CG8193	CG11885
TAPDELTA	ILP2	PAR-6	TOC	PNUT	CG13887	PAK	RSF1		CG14011	LIP3	COPROX	CPR56F	CG3704	BR	MAD	CG4980
RPS28B	CG31999	PAK	CDLC2	HSP70BA	CABP1	VELI	YPS		FZO	Z	CTR1A	CG5149	BGB	CG10373	MST98CA	CYCB3
RPLP1	SYX7	CDC27	CAPU	CORTO	TAPDELTA	WNT5	BL		STV	CG10585	CG5149	SEC10	CG5157	VHA36	ALT	CG15100
OHO23B	VHA13	AAC11	PEZ	L(2)37CG	JAGN	FRA	DAD		GSTD1	CG9170	CG7379	CG14480	CG1227	CG13001	P38B	CG4164
L(3)01239	PGANT6	MET75CA	EIF-4E	BIC	CDSA	ED	RL		MTACP1	CG11449	PP2A-B	CDC14	CG4813	CG3815	CNC	ENA
CG7770	P115	MET75CB	ME31B	ROP	BOCA	SH	DROSHA		PRC	CG1092	VHA36	VHA36	CG1792	RPS9	DRK	CG3173
CG10635	GM130	DRL	GRASP65	FAS2	CG6453	MYD88	CG13472		CG6985	VND	DEI	DMN	CHN	MCM5	CG6020	CG9121
HSC70-3	RPS27	CG9975	L(2)08717	CG11267	ATL	DRK	IPK2		CG30122	CG16721	FEN1	COPROX	CG11892	CG11076	CG13476	MBD-R2
THIOLASE	RPS20	CG30185	SPD-2	BETATUB60D	SEC63	FLO	MSI		CG3508	SKPC	PCN1	CG7379	RPL36	CG11672	TERM	RAC1
CG4389	RPS17	SPT6	GBETA13F	VHASFD	CG10420	WNTD	SOX102F		L(3)J2D3	CSTF-50	CG8292	CG14062	CPR97EB	ORB2	CYCC	PDSW
MIRA	RPS16	DIS3	SHOT	VHA55	KDELR	L(2)GL	BIGMAX		CG6808	BIC	EIF5	DEI	CG31958	CG32486	DAP160	PROS26.4
GBETA13F	RPS14A	MTR3	KAT80	EIG71EK	CG5885	PGRP-LA	ABD-B		CG10703	CG10164	CG14062	PHKGAMMA	CG9418	SSDP	CG3918	INVADOLYSIN
CABP1	RPL7A	RRP6	JAR	AATS-GLN	O-FUT2	VARI	CAV		P130CAS	CG14071	MSI	CG8292	CG17776	MED26	SP2637	CG3358
ATL	RPL23A	CSL4	CG17556	PRC	PH4ALPHAEFB	SPI	XNP		CG9392	CG6259	PHKGAMMA	CAF1-105	CG12877	NINAA	CG34404	CG6418
TWDLL	RPL22	RRP42	CG3678	GRIP84	SCP2	DRL	SOX21A		SALA	RPS24	CG8907	CG7265	ME31B	CG17446	GYC-89DB	CG15528
TWDLJ	RPL12	STG	MTSSB	L(1)DD4	TWDLE	SHI	RPB11		RGL	QKR58E-3	RPL13A	CG31291	ERCC1	ELOA	CG6724	CG31156
TWDLD	JAFRAC1	CG10635	CG6453	CHEB38A	NPLP2	HEXO1	CHRO		CG4168	GT	CAF1-105	COLT	CSN3	PARK	PGAM5	EAF6
TWDLC	SYX8	L(3)01239	VHAM9.7-2	SPE	ARGK	URO	APC2		MST87F	CG6800	BIN1	MSI	CG9769	CG7816	PHDP	CG1116
TWDLB	G-OALPHA47A	CG7770	VHA100-2	CG32698	TSF1	CG9527	CG5222		CG11377	CG14744	CG18806	M4	CG8455	CG6607	TIM8	MANF
PXN	SYX1A	VIS	MRPL30	CG6020	LSP2	CG4289	CG6841		CG6196	L(1)G0334	RUMP	CG18616	CG13889	CG10139	CG1104	CG11710
PPYR1	SYX13	CG3927	DHC16F	CG9172	GP93	CG12428	MLE		EXO84	RPL19	CG7265	CG9021	TWS	CG33213	ELONGIN-C	DREP-3
PPN	RPL18A	MRPL18	TACC	CG2014	SPHEROIDE	EGR	SPEL1		CG11163	CG6701	CG13022	RPL13A	PROSBETA5R	CG31797	CG17826	PROS54
PHM	RPS8	EIP63F-1	ROBL62A	CG3214	CG2918	GRASP65	MPK2		CCT5	CG17829	M4	CG8907	CG17086	CG10510	GRANNY-SMITH	RLIP
OBP47B	PVR	MPK2	CG31802	ALPHA-CATENIN-RELATED	PPN	VAP-33-1	CG31368		HSC70-5	CG6719	CG31291	CG18806	CG34383	ALPHATUB85E	CG11911	CG3548
MET75CB	CABP1	MRPL1	INCENP	TRIP1	OBP47B	TRIO	EIP63F-1		MEI-W68	CANA1	CG9021	BIN1	SRP72	UNC-89	CDC14	MCM7
MET75CA	ATL	NRX-IV	CG10834	BOCA	CHEB38A	STAU	CG6254		LACE	SMN	COLT	RUMP	DNAPOL-ALPHA73	VARI	CSN4	BUR
LCP2	SNAP25	GRASP65	CG31275	CG5177	SPE	DAP160	CYCT		LAM	CG5522	CG11870	NBS	ATPSYN-GAMMA	CG31140	CAT	2015-09-02
LANB2	GLT	RRP46	IAL	RHEA	CG32698	CG4476	CDC27		VKG	GCE	ICLN	CG8560	E(R)	FRU	CPR11A	CG17331
GRK	PYK	SPI	R-L	POD1	PEBIII	WGN	CG3927		SRP54	SNX6	CG18616	CG13022	MBD-R2	CG12896	CG14322	CG3769
CG9975	SPT-I	CRB	MSPS	KHC-73	PPYR1	CHC	CG17118		CHRW	SLOW	HMX	CG42593	TPI	CG31731	DAN	CG10721
CG9331	TWDLL	PHM	SGG	RPL40	TWDLJ	M6	BRF		EIF-3P40	RIN	CG8560	CG11870	BTK29A	CG32685	SCAR	CG4749
CG6199	TWDLC	SEC13	ROBL22E	GRIP71	OBP56D	HEM	SEC13		CG1234	CG14786	STAR1	CG13325	CG1416	GROWL	CG9684	CG2931
CG32354	TWDLB	MTSSB	CG4835	MUD	OBP44A	FUR2	CG31953		CG7845	DREF	CG6330	JIM	BAP	TWDLF	CG42360	MRPL45
[truncated: 159 more rows]

## Sheet: Top 25%
The true essential proteins in the top 25% of proteins ranked by LSED-XC methods and XC methods in Drosophila melanogaster.
[truncated: 2,009 more rows]
