# Supplementary material for: Rechecking the Centrality-Lethality Rule in the Scope of Protein Subcellular Localization Interaction Networks
Source: PLoS One. 2015 Jun 26;10(6):e0130743. doi: 10.1371/journal.pone.0130743 (PMC4482623; doi:10.1371/journal.pone.0130743)
Supplement: S1 File — (XLS) [file pone.0130743.s010.xls]

## Sheet: LSED-XC
Protein	LSED_DC	LSED_IC	LSED_EC	LSED_SC	LSED_BC	LSED_CC	LSED_NC	LSED_ION
DIM1	34	5.53064	0.0227491	1.18548e+30	639.598	0.234725	14.7926	0.786465
CDC9	11	4.06856	0.00624444	8.93208e+28	18.6332	0.225561	6	0.764881
RPN7	26	5.25251	0.0148902	5.07889e+29	256.889	0.23082	16.9509	0.731644
GUK1	5	2.84733	0.00848041	1.6474e+29	4.9694	0.230215	3	0.727287
PNO1	34	5.5262	0.022377	1.14701e+30	551.143	0.23209	16.9388	0.724834
BUD23	3	2.02918	0.0010713	2.62898e+27	1.4484	0.196937	1	0.72332
KRR1	72	6.06073	0.0498547	5.69347e+30	2021.96	0.238872	37.6654	0.722028
HEM2	5	2.84789	0.00857482	1.68429e+29	0.420867	0.231022	4.5	0.718764
RAD27	14	4.42592	0.0094012	2.02457e+29	522.88	0.231478	2.80739	0.718566
UTP21	40	5.66219	0.0240082	1.32034e+30	409.629	0.229989	27.6437	0.716425
RPT1	67	6.0153	0.0308982	2.18691e+30	3972.11	0.243815	27.6765	0.714796
NSA2	37	5.6023	0.0223055	1.1397e+30	142.055	0.212515	26.1044	0.712825
RFC4	27	5.2774	0.0185838	7.91108e+29	765.887	0.232833	11.2919	0.710587
EMG1	44	5.73794	0.0246522	1.39212e+30	896.878	0.234751	27.2878	0.70975
ADO1	11	4.11973	0.0101772	2.37258e+29	85.6645	0.232166	3.4	0.708932
KRE33	93	6.18223	0.0599098	8.2217e+30	3044.21	0.241166	46.6046	0.707854
PRI1	13	4.34887	0.00971811	2.16336e+29	90.5683	0.231351	5.88636	0.707467
TIF6	75	6.08097	0.0494994	5.61261e+30	1994.54	0.238305	39.8478	0.706423
SSL2	19	4.84749	0.0138434	4.38986e+29	1939.3	0.239333	8.75327	0.706108
KAE1	6	2.85567	0.00293042	1.96709e+28	549.93	0.219231	3.21667	0.705264
RFC5	26	5.23821	0.0189171	8.19735e+29	756.606	0.232756	11.1308	0.705199
ERG13	13	4.35289	0.0110459	2.79492e+29	104.491	0.231351	3.96905	0.704096
RAD3	31	5.42158	0.0165386	6.26558e+29	1296.3	0.240342	10.7167	0.703091
IMP3	40	5.65893	0.0190005	8.26985e+29	612.656	0.212216	29.3098	0.702678
SOF1	41	5.68322	0.0233744	1.25154e+30	420.134	0.223033	26.1078	0.70194
RPT4	43	5.72052	0.0222626	1.13532e+30	2220.59	0.241084	18.3644	0.700348
PRO2	5	2.82291	0.0054268	6.7461e+28	12.1363	0.225997	2.5	0.699661
ENP2	42	5.70841	0.0294766	1.99031e+30	758.854	0.233064	22.9015	0.698026
POL30	44	5.68588	0.015483	5.4913e+29	10109.8	0.234099	9.69743	0.697993
DIP2	42	5.69964	0.0252032	1.45505e+30	783.809	0.237982	30.3064	0.697125
YSH1	24	5.11777	0.0107712	2.65762e+29	731.128	0.23125	14.2429	0.695938
ENP1	68	6.02701	0.0353743	2.86644e+30	1666.42	0.234438	30.7082	0.694888
PWP2	74	6.06882	0.0414809	3.9415e+30	2314.34	0.240781	43.2985	0.694468
PRI2	12	4.22712	0.0107079	2.6265e+29	275.79	0.238467	6.18182	0.694353
CBF5	118	6.2748	0.0736514	1.24259e+31	7638.37	0.0127219	49.9069	0.69417
UTP7	64	5.99552	0.0349782	2.80259e+30	1480.16	0.228247	29.6753	0.693867
NOG1	105	6.22955	0.065425	9.80513e+30	4850.45	0.241802	58.835	0.693789
RPT2	41	5.67985	0.0266364	1.62523e+30	1488.25	0.242637	20.8768	0.691339
POL3	8	3.54703	0.00812157	1.51094e+29	438.399	0.22842	1.42857	0.690774
RPT5	140	6.32682	0.0487881	5.45246e+30	12479	0.243928	42.2851	0.690766
PUS7	5	2.77676	0.00713544	1.16629e+29	109.682	0.227312	2.5	0.690149
NOP2	76	6.09019	0.05141	6.05426e+30	1309.41	0.238629	42.7419	0.689851
UTP11	11	4.10666	0.00590032	7.97474e+28	31.2662	0.206219	5.4	0.6893
MCM4	50	5.82826	0.0264307	1.60023e+30	1983.03	0.228916	21.2527	0.689164
HAS1	102	6.22167	0.0667141	1.01953e+31	2619.91	0.242052	54.3291	0.689111
IMP4	36	5.58039	0.0251054	1.44378e+30	890.041	0.239197	20.0344	0.688041
ESF2	30	5.40629	0.0176605	7.14446e+29	168.457	0.217894	15.7228	0.687847
TOP3	9	3.73068	0.00799104	1.46276e+29	453.039	0.225441	4.41667	0.687663
ABD1	6	3.12413	0.00540055	6.681e+28	22.5189	0.221301	4.8	0.686745
FCF1	7	3.39413	0.0099575	2.27126e+29	123.442	0.236012	3.66667	0.686599
RFC1	30	5.40306	0.0256456	1.50658e+30	971.767	0.240808	12.7585	0.686581
ELP3	18	4.78374	0.014268	4.6633e+29	458.741	0.230896	9.23273	0.686281
MCM2	51	5.84149	0.0250607	1.43864e+30	3774.48	0.24286	20.24	0.68451
NOG2	54	5.89381	0.0348194	2.77721e+30	2297.44	0.237473	21.8148	0.683286
RLP24	51	5.84916	0.0370325	3.14146e+30	2255.45	0.241997	27.7843	0.683151
HNT1	7	3.39685	0.010923	2.73305e+29	101.215	0.238305	2.66667	0.68305
RKI1	5	2.81974	0.0067707	1.05011e+29	34.8052	0.228	2	0.682895
BRX1	75	6.08435	0.0549317	6.91212e+30	1528.61	0.238521	40.9506	0.682668
RPT3	54	5.88746	0.027085	1.68044e+30	2356.83	0.242721	21.0882	0.682463
RFC3	31	5.41821	0.0234571	1.26042e+30	2368.96	0.235906	13.2081	0.68245
POL1	34	5.51387	0.0170706	6.67516e+29	1710.58	0.235301	9.91362	0.682398
RSA4	36	5.58322	0.0232123	1.23425e+30	398.311	0.232576	21.0947	0.681799
NOP58	145	6.33469	0.0759428	1.32111e+31	10467.8	0.243225	78.2545	0.681071
HEM12	2	1.53236	0.00427058	4.17772e+28	0	0.224888	2	0.680434
UTP13	42	5.7046	0.0285843	1.87163e+30	866.609	0.239714	29.2382	0.678976
SSL1	18	4.799	0.0107252	2.63497e+29	467.891	0.232653	8.56863	0.678894
DSK2	28	5.31546	0.0141621	4.59433e+29	2339.33	0.235669	6.43794	0.678196
TFB2	18	4.79555	0.0141332	4.57561e+29	612.743	0.239143	8.34559	0.677689
RET1	42	5.71219	0.035188	2.83631e+30	971.678	0.242275	23.8798	0.677507
RFC2	27	5.27934	0.0247697	1.40543e+30	1494.67	0.242219	14.1876	0.677473
SDA1	35	5.56027	0.0286381	1.87869e+30	369.238	0.234646	19.902	0.677079
MRT4	62	5.9769	0.0378316	3.2785e+30	1128.54	0.232192	33.9166	0.676304
MAK16	15	4.5811	0.0171723	6.75499e+29	179.146	0.239306	9.14286	0.67626
NOB1	30	5.41562	0.0175353	7.04353e+29	20.4968	0.232627	8.5	0.674915
TRM5	3	2.04884	0.00435034	4.33523e+28	9.01204	0.227557	2	0.674577
TUB2	49	5.8226	0.00225767	2.46518e+30	2812.31	0.0176446	15.653	0.67433
MCM5	38	5.61296	0.0184892	7.83072e+29	1447.07	0.235485	15.5268	0.674142
RPA135	103	6.22698	0.0629136	9.06681e+30	5299.45	0.242888	35.1639	0.67373
UBA1	31	5.43118	0.0199907	9.15425e+29	1175.94	0.241775	7.84882	0.673404
DPS1	13	4.37796	0.0108824	2.7128e+29	173.583	0.231529	3.33333	0.672934
MCM7	31	5.42348	0.0199951	9.15824e+29	2276.71	0.240479	14.0817	0.672685
ERB1	86	6.15015	0.0573094	7.52345e+30	1867.54	0.239686	42.7696	0.671906
DIS3	32	5.44599	0.0161609	5.9827e+29	942.355	0.233167	13.8492	0.67177
RPF2	160	6.35842	0.078724	1.41965e+31	24344.9	0.243365	69.1717	0.671614
APT1	7	3.39516	0.00923127	1.95204e+29	28.8458	0.230542	3.66667	0.66992
MCM6	46	5.77148	0.0222395	1.13296e+30	2453.61	0.236223	14.421	0.669318
GCD14	6	3.04216	0.00322708	2.38552e+28	25.4037	0.207029	0.933333	0.668235
MPP10	71	6.04387	0.0281218	1.81155e+30	1278.05	0.215226	35.4774	0.667698
RPC25	26	5.25509	0.0197884	8.96986e+29	237.248	0.232756	16.5923	0.667591
MRD1	37	5.60082	0.021925	1.10114e+30	241.565	0.222	20.9296	0.665952
SMC2	23	5.09525	0.0134817	4.16349e+29	838.922	0.232371	6.86253	0.665925
NOP7	97	6.19964	0.0611832	8.57493e+30	3794.18	0.240424	49.986	0.665919
ZPR1	6	3.13524	0.009934	2.26055e+29	12.1483	0.231631	4.4	0.664849
PMI40	7	3.39807	0.0122056	3.41256e+29	57.5858	0.239795	4.66667	0.664026
MAK21	102	6.2206	0.0685295	1.07577e+31	3015.93	0.240506	51.0452	0.66351
HSH155	54	5.86882	0.0182583	7.63639e+29	3599.57	0.233892	30.7173	0.663473
RRP40	13	4.27337	0.00609848	8.51939e+28	196.231	0.226579	12.1667	0.662419
OGG1	4	2.48827	0.00403347	3.72669e+28	12.3111	0.216596	2	0.661899
RPF1	49	5.82782	0.0348685	2.78504e+30	484.696	0.233814	30.3252	0.661167
TSR1	43	5.72734	0.0240363	1.32343e+30	822.19	0.233555	12.9504	0.661093
PAP1	29	5.34184	0.0123142	3.47359e+29	972.503	0.231937	13.1318	0.661063
TRM112	40	5.65644	0.0276074	1.74588e+30	5022.53	0.237795	11.2027	0.660707
HAM1	2	1.52773	0.00392776	3.53391e+28	0	0.224672	2	0.660521
TUB1	38	5.59617	0.00667733	7.03488e+29	3965.01	0.0204894	0.14851	0.659934
MTR4	34	5.51605	0.0216491	1.0736e+30	1387.88	0.235616	10.6925	0.659777
POB3	50	5.84086	0.0381392	3.33203e+30	2353.27	0.242749	20.542	0.659148
DIB1	38	5.61081	0.0102699	2.41601e+29	1026.38	0.217602	23.1849	0.659109
RPO31	49	5.8267	0.0366183	3.07158e+30	1005.58	0.237233	24.6717	0.659108
ASF1	44	5.73996	0.0265582	1.61571e+30	1465.35	0.236727	15.0083	0.658574
CDC45	26	5.23256	0.00708177	1.14881e+29	434.187	0.212088	10.426	0.658565
UTP15	58	5.92889	0.0342411	2.68571e+30	671.931	0.233788	36.7543	0.656545
RRP45	29	5.34468	0.0177853	7.24583e+29	949.102	0.239116	14.522	0.655931
RRP4	16	4.57781	0.00668171	1.02268e+29	255.025	0.227189	11.5571	0.655502
UTP18	34	5.51776	0.0184621	7.80782e+29	857.411	0.22914	17.2877	0.655438
GLN1	14	4.48159	0.0149051	5.08905e+29	281.051	0.240479	4.92308	0.655361
STE24	1.97062	4.03344	0.0192073	1.19575e+29	114.806	0.231149	0.505844	0.654924
ESF1	43	5.72987	0.0315458	2.27955e+30	1940.19	0.237179	15.7143	0.654088
DST1	25	5.22222	0.0160547	5.90432e+29	252.71	0.233607	8.47736	0.654059
RDS3	9	3.77276	0.00468673	5.03159e+28	246.913	0.222281	5.75	0.653848
PUF6	70	6.0485	0.0488914	5.47558e+30	1544.47	0.242247	35.0939	0.653674
UBA2	11	4.09684	0.00932133	1.99031e+29	49.7388	0.230618	4.3	0.653364
CLF1	63	5.96411	0.02132	1.04122e+30	7441.12	0.244239	36.5512	0.653357
PRP6	64	5.97681	0.0201477	9.29861e+29	4576.21	0.234777	31.4942	0.653009
PCM1	5	2.80974	0.00731959	1.22727e+29	76.1185	0.227852	2.5	0.652662
SRP1	162	6.36352	0.0585243	7.8458e+30	40159.9	0.250773	50.5662	0.652211
SPT16	101	6.21992	0.0602658	8.31968e+30	6074.14	0.244777	32.9248	0.652136
RPB5	77	6.09583	0.0479632	5.26966e+30	2590.52	0.244437	37.916	0.652073
RSE1	64	5.97969	0.026379	1.59397e+30	6745.35	0.243759	38.3602	0.651767
SPT4	36	5.57283	0.0203054	9.44468e+29	878.73	0.235301	15.921	0.651735
LIA1	12	4.24085	0.00947179	2.05508e+29	330.966	0.23232	2	0.651303
PMS1	4	2.44725	0.00308392	2.17856e+28	12.8896	0.210858	1.33333	0.651054
PRP8	89	6.14856	0.0293087	1.9677e+30	8453.38	0.240753	50.9122	0.650773
COF1	22	5.06336	0.00554992	5.36013e+29	8.60776	0.0191156	5.80952	0.650521
DOA1	16	4.60658	0.0084286	1.62733e+29	300.219	0.227705	5.41905	0.650339
RIO1	18	4.83207	0.0147455	4.98062e+29	372.969	0.234073	5.76471	0.65012
QNS1	5	2.83077	0.00595146	8.11358e+28	6.68965	0.227508	3.5	0.649257
RPC40	74	6.07411	0.0482014	5.32212e+30	3569.22	0.23985	30.4213	0.64909
CDC33	55	5.90991	0.0380427	3.31518e+30	2872.93	0.246407	14.1807	0.649003
NOC3	59	5.94966	0.0403199	3.72396e+30	846.191	0.236355	31.4472	0.648617
NOP10	21	5.01046	0.0180146	7.43383e+29	365.432	0.238332	10.691	0.648242
RPB8	62	5.97815	0.0409121	3.83415e+30	1468.55	0.243702	33.1761	0.64788
MCM3	40	5.65988	0.0216356	1.07227e+30	2013.25	0.23726	15.3546	0.647715
UTP22	100	6.20968	0.0563206	7.26607e+30	4307.96	0.240726	48.4251	0.647543
RPB7	42	5.70329	0.0258453	1.53014e+30	1091.24	0.241941	21.9463	0.647473
MLH1	15	4.43936	0.00867322	1.72316e+29	3558.13	0.230997	4.90238	0.647297
UFD2	13	4.30281	0.00577945	7.65137e+28	85.9322	0.225924	4.11905	0.646928
BUD31	25	5.20435	0.00804497	1.48257e+29	628.931	0.218731	13.303	0.646636
FAP7	16	4.66591	0.0111082	2.8265e+29	129.507	0.220768	4.8	0.646095
PSF1	22	5.03261	0.00469619	5.05191e+28	540.15	0.208626	10.1865	0.645855
YCS4	9	3.74773	0.00962642	2.12273e+29	150.09	0.237473	6	0.645574
TRM8	7	3.36956	0.00938615	2.01809e+29	73.9242	0.237714	3.33333	0.644746
UFD1	22	5.01523	0.00898097	1.84762e+29	626.009	0.230567	0.248025	0.644592
SRM1	34	5.53302	0.0242378	1.34571e+30	449.294	0.226628	10.8885	0.64447
SPT15	117	6.26899	0.052018	6.19831e+30	11038.1	0.242581	39.1495	0.644094
BRN1	14	4.44186	0.0106582	2.60213e+29	183.653	0.234151	5.4493	0.644019
HHT2	369	6.51721	0.143955	4.74702e+31	77359.2	0.258488	193.414	0.643909
RFA1	84	6.13447	0.0442175	4.47872e+30	7194.49	0.244239	30.1527	0.643598
HHT1	398	6.52594	0.150917	5.21722e+31	93676.2	0.259601	215.794	0.64188
POL2	35	5.53205	0.0237895	1.29639e+30	2698.54	0.240973	10.8591	0.641232
UTP20	64	5.99424	0.0418316	4.00843e+30	1931.86	0.242386	34.7935	0.641056
RRP12	84	6.1397	0.0486742	5.42704e+30	2820.84	0.239197	31.6954	0.640945
REX4	6	3.13526	0.00489064	5.47895e+28	2.68836	0.20638	3.2	0.640789
ERG10	11	4.12844	0.0147769	5.00187e+29	73.2261	0.240314	6.6	0.640298
SNU13	38	5.6253	0.0274521	1.7263e+30	1318.36	0.237661	11.4552	0.640029
GTR2	0.214685	3.30908	0.00713624	7.85381e+28	3.09965	0.225851	0.132814	0.639364
RPA190	61	5.97496	0.0476726	5.20598e+30	1836.63	0.244806	23.5863	0.639121
RPO26	62	5.97654	0.037924	3.29454e+30	2050.42	0.242888	32.15	0.6383
UTP14	26	5.27536	0.0226827	1.17857e+30	299.557	0.233632	10.24	0.637978
BRF1	16	4.65065	0.0149802	5.14045e+29	514.358	0.230896	6.84545	0.63722
CDC40	26	5.24107	0.00570885	7.46557e+28	513.454	0.209893	16.4227	0.637051
CRM1	58	5.92893	0.00170092	1.33593e+30	5084.05	0.0153171	13.009	0.635817
BUD32	20	4.86729	0.00708794	1.15081e+29	1694.44	0.225128	4.08778	0.635811
POL12	18	4.78496	0.00820746	1.54306e+29	616.462	0.227803	5.05303	0.635557
CSE1	12	4.2514	0.0118034	3.19136e+29	265.585	0.238171	4	0.635046
PAB1	123	6.29008	0.0604232	8.3632e+30	14309.9	0.250535	36.9831	0.634981
SUA7	47	5.79205	0.0201639	9.31357e+29	2083.66	0.235616	11.1138	0.634933
HMT1	65	5.99581	0.0317358	2.30709e+30	7339.62	0.244692	13.3141	0.634381
BFR2	39	5.65095	0.0228019	1.19099e+30	851.248	0.233219	16.2397	0.634033
NAP1	65	6.00233	0.0361288	2.99001e+30	9811.36	0.245261	13.2315	0.633856
SLD5	29	5.34613	0.00724936	1.20383e+29	433.561	0.211259	11.4136	0.63366
MBF1	14	4.49618	0.0176393	7.12733e+29	60.9263	0.241442	6.30769	0.633384
PRP46	45	5.73506	0.0105403	2.54491e+29	1120.73	0.21516	30.2182	0.632399
RNR1	18	4.81587	0.0133239	4.0666e+29	358.227	0.236488	5.34641	0.632052
PSF2	19	4.85916	0.00950893	2.07123e+29	794.75	0.235642	10.4778	0.631764
TOP1	38	5.62831	0.0297471	2.027e+30	2364.23	0.241941	12.9004	0.631308
NOP4	57	5.93189	0.0437095	4.3764e+30	387.082	0.235827	32.5413	0.630448
EGD2	27	5.30889	0.0248414	1.41357e+30	304.933	0.241913	10.3142	0.630394
GAR1	71	6.05459	0.0465841	4.97096e+30	1890.27	0.238575	26.606	0.63009
YJU2	27	5.28037	0.00656562	9.87455e+28	316.326	0.208667	15.6104	0.629384
SMD2	61	5.94604	0.015668	5.6233e+29	1288.32	0.21758	38.0703	0.629197
SDS22	21	4.9924	0.00950508	2.06956e+29	889.734	0.227852	4.18567	0.628928
GLC7	95	6.18701	0.00242714	4.49561e+30	9934.36	0.0206399	31.0139	0.628051
RVB2	86	6.14537	0.0457162	4.78746e+30	6187.78	0.242386	32.5268	0.627687
MTD1	7	3.32508	0.00537867	6.62697e+28	236.907	0.228667	1.33333	0.62695
MRI1	4	2.46173	0.00482192	5.32604e+28	15.5763	0.224744	1.33333	0.626858
RPB3	74	6.07544	0.0354247	2.8746e+30	2537.22	0.240096	28.9872	0.626323
RVB1	75	6.07787	0.0438281	4.40019e+30	4574.49	0.241084	32.3315	0.626259
NHP2	54	5.89227	0.0395443	3.58206e+30	2274.13	0.243702	22.3477	0.626088
SMC4	21	4.98999	0.0125674	3.61793e+29	942.024	0.236674	6.5479	0.625879
PSO2	3	1.99828	0.00268387	1.65002e+28	7.61316	0.210332	1	0.625402
PHO13	9	3.76994	0.0108972	2.72017e+29	218.626	0.238845	3.75	0.625295
RBK1	2	1.53602	0.00371044	3.15368e+28	0	0.222539	2	0.623928
QRI1	9	3.7779	0.00569671	7.43384e+28	188.222	0.226945	2.25	0.62348
NUG1	81	6.12071	0.0491765	5.53962e+30	2080.5	0.237527	41.5226	0.623429
SMD3	60	5.9364	0.0162976	6.08431e+29	2795.71	0.22837	36.2978	0.622807
HCA4	48	5.81262	0.0324163	2.40709e+30	1278.17	0.238117	17.637	0.622714
MXR1	6	2.94063	0.00423262	4.10378e+28	467.614	0.222868	2	0.62268
CDC21	3	2.04964	0.00648857	9.64414e+28	39.7231	0.234359	1	0.622596
YRB1	11	4.12184	0.0123795	3.51053e+29	64.5507	0.237982	6.4	0.622242
TAL1	13	4.34215	0.0143487	4.71621e+29	808.63	0.239659	5.16667	0.621956
ELP2	29	5.34294	0.0131605	3.96745e+29	1204.47	0.231937	7.98886	0.621638
ESS1	44	5.72615	0.0216427	1.07298e+30	2060.12	0.241636	10.266	0.621593
RRP8	8	3.62148	0.0101602	2.36469e+29	3.29624	0.21955	4.28571	0.621415
SMT3	564	6.5593	0.00218389	7.03943e+31	263372	0.02592	305.139	0.62124
RRN3	11	4.09385	0.00880187	1.77466e+29	148.587	0.227951	4	0.620805
IDI1	17	4.66978	0.0148584	5.05719e+29	4533.27	0.240589	5.05357	0.620092
KTI11	9	3.76384	0.00498444	5.69112e+28	45.9676	0.214264	2.25	0.619976
RAD1	18	4.78469	0.0100419	2.30994e+29	614.131	0.232448	3.48301	0.619728
GNA1	6	3.12408	0.00551502	6.96722e+28	57.1212	0.22636	2	0.61941
RPB10	61	5.96724	0.0387325	3.4365e+30	2398.09	0.24438	30.6103	0.619245
YVH1	13	4.36394	0.0102431	2.4034e+29	35.532	0.227165	7	0.618998
CDC39	49	5.82811	0.0286382	1.8787e+30	1539.35	0.237902	13.3078	0.618731
TYS1	9	3.79624	0.00995851	2.27172e+29	39.3926	0.229739	4.75	0.618662
HHF1	323	6.50013	0.127977	3.75172e+31	60808.9	0.256507	169.932	0.618504
LUC7	35	5.5381	0.00956637	2.09633e+29	536.137	0.209476	21.0527	0.618364
UTP4	71	6.04486	0.0384714	3.39033e+30	3088.78	0.242302	41.8245	0.617017
UFD4	13	4.35694	0.0125128	3.58652e+29	501.142	0.237956	5.75	0.616983
PRP31	43	5.71067	0.00864896	5.08447e+29	1478.26	0.230039	27.1897	0.616878
HHF2	278	6.47787	0.112167	2.88199e+31	40784.9	0.255327	140.097	0.616648
AAH1	4	2.49237	0.00757955	1.31599e+29	3.55098	0.229789	2.66667	0.616637
UBP14	7	3.36355	0.00600897	8.27115e+28	23.359	0.226701	3	0.61633
SGD1	11	3.91991	0.00939723	2.02286e+29	4393.82	0.228346	2.5	0.615921
UTP23	12	4.26214	0.0137387	4.32369e+29	76.1491	0.232936	5.27273	0.61567
WBP1	6.44929	3.53273	0.0314838	1.00592e+29	738.614	0.226896	2.82497	0.615585
PWP1	44	5.74958	0.0288013	1.90016e+30	634.934	0.232936	14.2979	0.615559
CLP1	17	4.70862	0.00374897	3.2195e+28	154.178	0.207293	5.375	0.614166
IST3	14	4.43016	0.00284468	1.85367e+28	172.861	0.205335	5.80962	0.613695
KAP95	87	6.15089	0.0360736	2.98087e+30	8420.22	0.245718	23.3012	0.613385
POL31	9	3.70412	0.00386488	3.42167e+28	155.327	0.21179	1.55952	0.61305
SUB2	40	5.6716	0.033534	2.57594e+30	1839.57	0.243253	16.0797	0.612095
CTF18	17	4.71898	0.00868022	1.72595e+29	206.686	0.214678	6.02083	0.61168
POP2	31	5.42292	0.0142357	4.64222e+29	2124	0.241111	9.71573	0.61154
IKI3	30	5.39727	0.0234727	1.26209e+30	1314.87	0.238872	12.5979	0.609956
HGH1	6	3.13513	0.00883087	1.78637e+29	141.587	0.231402	2.4	0.609286
DPB2	38	5.61086	0.0132445	4.01824e+29	1225.54	0.21864	6.23052	0.609053
MOD5	2	1.53761	0.0062854	9.04964e+28	0	0.234229	2	0.60789
SSU72	26	5.20049	0.00594788	8.10382e+28	411.852	0.209351	11.1272	0.6077
MRE11	24	5.13229	0.00730699	1.22304e+29	828.245	0.21821	3.19628	0.60697
CWC22	21	4.99233	0.0049522	5.61774e+28	5.427	0.203788	19	0.606571
HTZ1	83	6.13167	0.0503449	5.80599e+30	4387.44	0.245204	32.4752	0.606533
ELC1	10	3.87883	0.00229799	1.20966e+28	71.384	0.204737	1.94444	0.606523
SDO1	16	4.66803	0.0110975	2.82109e+29	151.909	0.229514	4.53333	0.605758
PSF3	16	4.63498	0.00937388	2.01282e+29	442.138	0.235222	9.73333	0.605437
LSM3	38	5.61276	0.0125264	3.59436e+29	1854.3	0.228816	16.9229	0.605359
RRP5	146	6.33953	0.0839911	1.61596e+31	10620.8	0.248205	76.2226	0.60513
CAR2	20	4.93103	0.0113027	2.9264e+29	966.056	0.233374	3.49133	0.605085
ARB1	29	5.37876	0.0209614	1.00648e+30	787.683	0.235169	7.66905	0.604404
PRP9	64	5.9823	0.0174094	6.94279e+29	5671.03	0.234177	28.3481	0.604145
CAF40	29	5.34112	0.00920855	1.94244e+29	1205.92	0.229164	7.7221	0.6037
OTU1	22	5.03995	0.0132706	4.03412e+29	378.615	0.237929	6.2475	0.601954
CDC8	4	2.45173	0.00145227	4.83126e+27	1.29453	0.200133	2.66667	0.60088
SYF1	34	5.50476	0.00826055	1.56309e+29	282.374	0.210647	22.9658	0.600722
TFB3	18	4.76146	0.00509122	5.93759e+28	725.896	0.215556	7.32353	0.600417
SMC3	44	5.73382	0.0308394	2.1786e+30	6266.87	0.242944	14.5263	0.599841
CHL1	12	4.21835	0.00556356	7.09042e+28	196.192	0.222821	3.81818	0.599726
BLM10	30	5.39975	0.0161062	5.94226e+29	294.436	0.231988	14.5358	0.599194
YCG1	12	4.21186	0.0120614	3.33241e+29	99.7499	0.231606	7.11364	0.598605
ACB1	12	4.18234	0.0102255	2.39516e+29	1469.3	0.238036	2.79545	0.59759
DBP10	54	5.8941	0.0374448	3.21181e+30	431.921	0.234151	32.4618	0.597254
TFB4	31	5.42482	0.0152192	5.30578e+29	949.295	0.237821	12.8415	0.596796
SNU23	27	5.2732	0.00595392	8.12028e+28	35.858	0.204718	23.2601	0.595578
GCD10	4	2.41767	0.00508206	5.91623e+28	152.976	0.225513	2	0.595564
RPC34	32	5.46662	0.0191896	8.43526e+29	153.095	0.216508	18.5098	0.595254
DNL4	16	4.64569	0.00991093	2.25006e+29	416.954	0.22429	5.59177	0.595245
CBC2	104	6.22176	0.0424784	4.13335e+30	12513.1	0.245318	46.8889	0.595195
URH1	3	1.95268	0.00400631	3.67667e+28	1.28744	0.224362	2	0.594968
PRP45	52	5.85025	0.0137072	4.30393e+29	3246.59	0.222727	17.077	0.594802
PRP11	45	5.74384	0.0107175	2.6312e+29	1473.38	0.213635	17.6376	0.594545
BRR2	85	6.12561	0.0278544	1.77727e+30	8801.63	0.239741	49.192	0.593772
RRP9	43	5.72162	0.0263837	1.59455e+30	466.609	0.232115	27.9157	0.593546
CUL3	7	3.31739	0.00535542	6.56982e+28	126.544	0.225997	3.33333	0.593183
SMC1	37	5.59385	0.0154043	5.43566e+29	1617.28	0.235959	8.65855	0.593149
MMS2	4	2.44188	0.0069753	1.11453e+29	1.73566	0.234594	3.33333	0.593117
NOP9	55	5.90156	0.0347752	2.77016e+30	1157.7	0.239741	25.873	0.593059
LSM2	52	5.83851	0.0186537	7.97066e+29	7841.73	0.240096	20.6051	0.592915
NAR1	3	1.84661	0.000544655	6.7953e+26	5.53762	0.198494	1	0.590942
EGD1	23	5.12013	0.0177808	7.2422e+29	659.671	0.240096	8.28182	0.590032
LSM5	27	5.28541	0.00777973	1.38642e+29	250.548	0.210102	14.4995	0.589897
CDC6	28	5.32513	0.0117303	3.15197e+29	1037.78	0.232013	4.88257	0.589731
CAC2	19	4.79646	0.0132922	4.04727e+29	1741.23	0.231326	4.55556	0.58925
NTF2	11	4.10844	0.0107148	2.62985e+29	154.883	0.2375	4	0.589232
ESA1	109	6.2433	0.0485238	5.39355e+30	9500.19	0.24314	27.0847	0.589223
NCL1	15	4.58648	0.0131659	3.97072e+29	273.246	0.234464	5.14286	0.588417
MGS1	9	3.74047	0.00647763	9.61165e+28	377.832	0.228099	1.5	0.588175
NUC1	10	3.94621	0.000366137	2.91468e+29	239.151	0.229489	5.36508	0.588167
HRT1	36	5.55483	0.0166229	6.32961e+29	3618.36	0.241166	7.80389	0.58758
TOA2	20	4.95365	0.020363	9.49834e+29	374.777	0.238629	9.58028	0.587576
TRZ1	8	3.5486	0.0026627	1.6241e+28	10.3399	0.205116	0.285714	0.587119
ECM29	61	5.96706	0.0309071	2.18817e+30	1132.47	0.236833	22.5964	0.586254
BRE1	20	4.94932	0.0105749	2.56164e+29	339.015	0.229914	3.94332	0.586057
LTP1	4	2.48456	0.00750807	1.29129e+29	3.34453	0.23496	2.66667	0.58602
BCY1	26	5.2443	0.0140557	4.52552e+29	1790.8	0.24026	4.8496	0.585945
BUD20	49	5.82858	0.0285475	1.86681e+30	841.746	0.232448	18.0121	0.584266
ADE1	7	3.39942	0.0106706	2.60822e+29	16.3745	0.238467	4	0.58361
PTC7	9	3.72315	0.00920873	1.94252e+29	643.038	0.236355	3.25	0.583546
SBA1	55	5.88882	0.0233322	1.24703e+30	4248.02	0.23726	7.74623	0.582702
RAD2	13	4.35572	0.00865242	1.71491e+29	189.056	0.229739	4.83333	0.581434
PIK1	7	3.39899	0.0130781	3.91792e+29	0.559509	0.237393	6.33333	0.580711
ATG4	3	2.04373	0.00326397	2.44038e+28	12.5462	0.219527	2	0.580698
SME1	35	5.54571	0.0146604	4.92329e+29	1287.41	0.237982	22.9713	0.580626
KTI12	10	3.91896	0.00621318	8.84286e+28	163.047	0.227459	6.22222	0.58005
KRI1	51	5.85969	0.0396152	3.59492e+30	1121.71	0.237153	19.2767	0.57983
ALF1	3	2.02778	0.000447805	5.61351e+27	29.0942	0.00988493	0.101422	0.579727
SKP1	52	5.84458	0.0197274	8.91467e+29	5972.42	0.243449	13.8662	0.578019
THG1	4	2.44057	0.00482924	5.34225e+28	14.1005	0.226239	2	0.577598
PRP40	63	5.9738	0.018805	8.10054e+29	4436.31	0.232269	17.5082	0.577045
FOL2	14	4.46336	0.00985775	2.22598e+29	810.753	0.237848	3.53846	0.577008
MAK11	45	5.76167	0.031337	2.24948e+30	333.596	0.23087	28.8072	0.576981
TAF6	79	6.10733	0.0418096	4.00421e+30	3585.7	0.239414	31.2935	0.576614
RPA12	21	5.01775	0.0151757	5.27547e+29	176.13	0.225755	12.0231	0.575498
NOP15	108	6.23883	0.0587629	7.90991e+30	4987.53	0.239034	57.1408	0.574705
PRP3	39	5.62922	0.0114597	3.00823e+29	1040.54	0.2259	26.2955	0.574189
TAF5	89	6.16271	0.0459888	4.84473e+30	3990.36	0.241139	35.338	0.573532
HAT1	31	5.44415	0.0227987	1.19065e+30	498.125	0.234281	12.5722	0.573294
DEG1	7	3.39278	0.00521935	6.24019e+28	14.6196	0.215754	2.33333	0.572291
RPL40B	7	3.40119	0.0109323	2.73771e+29	18.4775	0.238926	3	0.57229
DBP9	46	5.78695	0.0417052	3.98425e+30	903.928	0.243225	24.704	0.571938
TFC4	24	5.11829	0.0102811	2.4213e+29	1314.48	0.231174	7.83815	0.571746
RPB9	31	5.43361	0.0174824	7.00109e+29	145.456	0.230794	20.3706	0.571576
RRP3	10	3.96482	0.00895685	1.83771e+29	129.024	0.228841	1.77778	0.571464
SMX3	48	5.7914	0.0145334	4.83839e+29	1679.27	0.231149	31.0109	0.570338
CTR9	34	5.53353	0.0233408	1.24795e+30	1083.64	0.241802	12.065	0.57011
TFA2	28	5.30804	0.0126988	3.69397e+29	1324.39	0.230115	12.0094	0.569169
CGI121	5	2.51784	0.000307632	2.16784e+26	6.04733	0.193043	2.58333	0.569036
RTF1	27	5.29658	0.0156064	5.57919e+29	320.619	0.225441	10.02	0.568909
DUS3	5	2.83124	0.0067227	1.03527e+29	82.242	0.229189	1.5	0.568687
PLC1	6	3.08176	0.00683039	1.0687e+29	179.712	0.23462	2.4	0.568109
HTB1	160	6.3665	0.0815016	1.52159e+31	14628.8	0.250952	67.0487	0.566958
HUL5	11	4.07157	0.00973897	2.17266e+29	1985.39	0.236807	4.8	0.566923
CDC53	33	5.48685	0.0205415	9.6656e+29	1249.8	0.23371	9.18475	0.56625
UBC13	8	3.48945	0.00737143	1.24471e+29	116.45	0.234542	4.20238	0.566221
ADA2	80	6.11455	0.0330607	2.50375e+30	3122.14	0.230618	26.6594	0.56578
SPN1	19	4.89816	0.019317	8.54759e+29	100.671	0.240096	10.381	0.565778
SAD1	5	2.8446	0.00755151	1.30627e+29	32.6936	0.23742	3	0.565564
THR4	8	3.58935	0.0083975	1.61534e+29	37.4752	0.229439	4.28571	0.56552
BNA6	3	2.06452	0.00704729	1.13765e+29	0	0.235379	3	0.565433
GSP1	56	5.90253	0.0290324	1.93077e+30	5245.38	0.24438	18.4048	0.565299
RAD30	9	3.75989	0.00568255	7.39693e+28	55.8282	0.229364	2.75	0.564856
RRP46	19	4.83236	0.0102662	2.41428e+29	398.865	0.230064	11.7764	0.563905
CFT2	24	5.12414	0.0120252	3.31243e+29	578.082	0.232294	15.5986	0.563636
RPC19	46	5.77214	0.0279767	1.79291e+30	2084.06	0.241775	17.8731	0.563477
FAP1	7	3.36982	0.00592747	8.04829e+28	112.799	0.226652	1.66667	0.56344
UMP1	22	5.04378	0.00949953	2.06714e+29	554.006	0.229489	13.4524	0.563187
NOC4	63	5.98061	0.0366676	3.07985e+30	2218.36	0.239007	35.6465	0.562833
LEO1	26	5.27303	0.0212204	1.03151e+30	141.86	0.227631	11.28	0.562669
SPO14	11	4.10643	0.011977	3.28594e+29	244.573	0.231225	3.2	0.561457
GTR1	0.210179	3.74198	0.00967156	7.7207e+28	10.5549	0.227189	0.100519	0.561206
HMF1	5	2.81528	0.00769792	1.35741e+29	105.301	0.235432	2	0.560203
UBI4	1146	6.60141	0.282418	1.82705e+32	1.34405e+06	0.288825	850.575	0.559281
KAP123	65	6.00685	0.0375366	3.22757e+30	3530.06	0.240287	17.0497	0.559243
ERG12	2	1.53761	0.0062854	9.04964e+28	0	0.234229	2	0.558258
YAF9	42	5.68922	0.0172396	6.80801e+29	2033.9	0.230492	15.4024	0.55819
SMD1	55	5.87969	0.0145974	4.88111e+29	2540.81	0.223601	31.5027	0.557881
RRP6	34	5.50955	0.0235188	1.26705e+30	2011.34	0.242749	14.6556	0.557378
MSH2	33	5.46856	0.0187237	8.03058e+29	2946.39	0.240644	8.67809	0.5573
TRP5	14	4.48789	0.0154379	5.45934e+29	116.619	0.233736	6.76923	0.556998
REV3	7	3.30818	0.000154898	9.20265e+27	1295.44	0.204281	0.0943286	0.556698
UBC9	86	6.14328	0.0333768	2.55184e+30	7541.92	0.239414	15.8813	0.556592
CDC55	27	5.26774	0.0105259	2.53797e+29	2227.07	0.229889	4.93498	0.555918
PDS5	18	4.7744	0.0100159	2.29796e+29	855.262	0.232448	6.37375	0.555396
RPC11	26	5.25666	0.0202525	9.3956e+29	501.706	0.238359	15.7723	0.555038
PRP22	43	5.70055	0.0138318	4.3825e+29	3256.76	0.231631	19.6421	0.554223
REV1	11	3.99224	0.00379777	3.30387e+28	1609.33	0.22172	1.55833	0.553767
NCB2	8	3.59773	0.00846416	1.64109e+29	29.8643	0.22508	4.57143	0.553597
CEG1	19	4.88968	0.0189959	8.26584e+29	208.025	0.240451	8.5	0.553236
EBP2	75	6.08304	0.0484979	5.3878e+30	2224.88	0.231199	35.0107	0.553154
UBX5	15	4.56124	0.0121601	3.38719e+29	284.163	0.239932	5.61905	0.552779
RNH201	3	1.84234	0.00273168	1.70933e+28	56.0965	0.218844	2	0.552629
CTF4	28	5.32721	0.0157045	5.64953e+29	1463.62	0.241222	8.03147	0.552559
RAD6	21	5.01242	0.0157878	5.70967e+29	481.047	0.238494	5.92254	0.552233
LSM1	91	6.16958	0.0391115	3.50409e+30	14309	0.245862	22.4493	0.551676
SLU7	18	4.78377	0.00449827	4.63507e+28	128.392	0.2064	9.5098	0.55134
RPC10	46	5.78469	0.0361424	2.99226e+30	611.46	0.242525	22.6819	0.550933
RFA2	34	5.50265	0.0225291	1.16266e+30	3594.42	0.233943	12.2484	0.550866
MTR10	17	4.72724	0.00908931	1.89246e+29	281.171	0.231835	4.8125	0.550508
LSM6	31	5.417	0.0101443	2.35728e+29	1074.16	0.224625	22.0282	0.550492
MSL5	36	5.56931	0.0131106	3.93741e+29	1609.23	0.223458	13.6905	0.549814
LCP5	20	4.95186	0.00823775	1.55447e+29	281.519	0.209205	6.31579	0.549423
NPT1	20	4.95098	0.0144176	4.76158e+29	441.484	0.234333	5.20301	0.549282
FCP1	17	4.7373	0.0107997	2.67173e+29	785.066	0.238278	4.26549	0.549171
RRS1	50	5.83661	0.0265992	1.6207e+30	1508.26	0.221883	15.2553	0.548661
TRA1	69	6.03816	0.0374787	3.21761e+30	3566.92	0.23985	27.7988	0.547035
SNU66	61	5.94784	0.0150814	5.21012e+29	1400.99	0.217109	34.5937	0.546999
TAN1	5	2.73876	0.00409572	3.84261e+28	74.0372	0.221371	2	0.54618
SMC6	10	3.86283	0.00207128	7.245e+28	395.923	0.217512	3.91746	0.545406
MAD2	20	4.83748	0.00855637	1.67705e+29	3237.23	0.236117	3.72377	0.544595
ELF1	15	4.58688	0.0156725	5.62658e+29	79.6695	0.241332	6.14286	0.544509
YKU70	19	4.89356	0.0201439	9.29506e+29	1065.22	0.233529	9.70202	0.54387
MUS81	27	5.30112	0.0171935	6.77162e+29	579.921	0.233374	5.24263	0.543869
KAP120	14	4.44938	0.00720791	1.1901e+29	100.714	0.226604	3.18065	0.542736
TFB1	25	5.15588	0.00433696	4.30859e+28	682.507	0.205977	6.7644	0.542095
KAP114	23	5.11822	0.0160285	5.88504e+29	1127.03	0.238171	6.66797	0.542054
SKI3	15	4.48964	0.00923612	1.95409e+29	897.263	0.228568	4	0.541985
CKS1	41	5.67069	0.0186553	7.97202e+29	4129.97	0.238117	8.42202	0.541741
SWC4	31	5.42314	0.0173455	6.89194e+29	753.345	0.232499	17.5065	0.540354
URA6	4	2.49342	0.00908662	1.89134e+29	2.46894	0.237046	3.33333	0.539985
PNC1	10	3.97068	0.0135426	4.20119e+29	105.612	0.239932	5.11111	0.539967
SAS10	36	5.5815	0.0176394	7.12743e+29	1442.71	0.227828	4.06928	0.539803
JJJ1	22	5.07892	0.0140974	4.55242e+29	744.623	0.239469	3.52381	0.539793
PSE1	87	6.14822	0.0351416	2.82884e+30	9247.79	0.239986	17.3537	0.539586
DUS1	5	2.79672	0.00491978	5.54443e+28	10.0158	0.225537	2.5	0.539071
RPB11	36	5.57964	0.023772	1.29449e+30	347.918	0.241001	22.5429	0.538924
TIP41	11	4.04154	0.00319118	2.33275e+28	621.731	0.212237	1.02222	0.538734
POL4	15	4.53978	0.00754644	1.30452e+29	247.689	0.216463	6	0.538672
ADI1	4	2.48958	0.00858641	1.68884e+29	39.1251	0.236091	2	0.538546
NAM7	196	6.39362	0.0399284	3.65199e+30	119633	0.251191	39.0043	0.538273
SKI6	25	5.17725	0.0141506	4.58687e+29	1436.84	0.240014	11.1728	0.537841
EAF3	26	5.24935	0.0145304	4.83641e+29	655.958	0.233039	12.7495	0.537546
TOM1	18	4.82189	0.0201685	9.31775e+29	230.672	0.239632	6.63529	0.537388
SIN3	60	5.94863	0.0368101	3.10385e+30	6729.17	0.245575	22.7041	0.536781
DNA2	15	4.50946	0.00594732	8.10231e+28	505.659	0.225008	3.37021	0.53657
SWD2	34	5.48405	0.0170451	6.65524e+29	2710.84	0.239007	17.6919	0.535536
TSR2	10	3.97465	0.0101067	2.33982e+29	39.4089	0.232269	3.77778	0.535443
KAR3	25	5.18885	0.00479896	2.01546e+29	1472.68	0.0168557	0.0608805	0.535134
RAD7	13	4.32282	0.0122378	3.43062e+29	562.291	0.238224	5.80556	0.533262
SWD1	16	4.58916	0.00975568	2.18012e+29	1145.04	0.230971	6.4487	0.532902
MET18	12	4.14121	0.00572642	7.51159e+28	459.12	0.226823	2.28788	0.532737
TMA16	5	2.82624	0.00308363	2.17816e+28	16.6407	0.206179	1	0.532648
YIH1	5	2.6657	0.00439206	4.41877e+28	379.925	0.225224	1.75	0.532513
TOF1	17	4.7263	0.00976625	2.18485e+29	669.692	0.236117	6.88393	0.532081
BCP1	12	4.19259	0.0114717	3.01453e+29	501.674	0.232833	3.06061	0.53185
SCP160	32	5.46908	0.0195815	8.78328e+29	1536.41	0.239116	6.878	0.531472
LSM7	32	5.46111	0.0160549	5.90444e+29	1736.7	0.23955	20.2804	0.531246
YTM1	53	5.86506	0.0314378	2.26397e+30	4548.59	0.216752	32.9172	0.530996
HRR25	89	6.15516	0.0328959	2.47884e+30	14957.9	0.0128384	18.9845	0.529761
YTA7	94	6.19092	0.055496	7.05487e+30	3302.97	0.24147	33.4691	0.529484
LOS1	9	3.78625	0.0082602	1.56296e+29	1.34788	0.235774	4	0.52747
SMX2	43	5.69034	0.00909263	1.89384e+29	8784.22	0.209476	26.1564	0.527213
TOA1	10	3.9528	0.0106947	2.62001e+29	187.215	0.238144	4.44444	0.526401
YSA1	5	2.78393	0.009497	2.06604e+29	603.862	0.236594	3	0.525956
RAD51	32	5.42526	0.0157618	5.69088e+29	5565.2	0.235985	8.38761	0.525804
GDB1	8	3.59917	0.0086878	1.72896e+29	179.069	0.238359	3.71429	0.525519
PHR1	6	3.11269	0.00499103	5.70618e+28	78.0645	0.226628	0.8	0.525301
SNP1	55	5.89087	0.0159051	5.7948e+29	2890.84	0.221464	17.9517	0.525033
NIC96	37	5.58964	0.0174587	6.98215e+29	599.317	0.239251	18.7742	0.524181
LHP1	31	5.44145	0.0194918	8.70302e+29	774.98	0.236966	7.35905	0.522767
UBP12	6	3.12605	0.00760895	1.32622e+29	29.9493	0.229939	2	0.520878
ORC2	40	5.6607	0.0230488	1.21692e+30	1439.93	0.236753	14.1828	0.519962
SRP72	12	4.21413	0.0113994	2.97664e+29	136.448	0.23809	6.22727	0.519915
PCT1	4	2.48317	0.0007511	5.29209e+28	4.67333	0.0079317	2.66667	0.519646
LSM4	56	5.90712	0.0224067	1.15006e+30	4402.56	0.238899	22.9388	0.519389
POL5	22	5.07597	0.0154046	5.43583e+29	237.765	0.229789	7.33333	0.519217
HEM3	2	1.53676	0.00470271	5.06596e+28	0	0.224195	2	0.519101
RPA49	44	5.75064	0.0343527	2.70326e+30	933.273	0.2375	18.6085	0.518195
CUS1	48	5.78479	0.0114433	2.99963e+29	1031.83	0.213246	26.2419	0.516837
BNA5	15	4.57407	0.0125584	3.61272e+29	198.979	0.240014	4.37143	0.516433
CDC23	26	5.19948	0.00686278	1.07886e+29	1839.75	0.227018	11.3802	0.515146
HFM1	4	2.45118	0.000889939	1.8142e+27	36.0153	0.202769	0.666667	0.515095
LTV1	13	4.3164	0.0037682	3.25262e+28	62.5668	0.205415	4.5	0.513873
PFS2	21	4.94241	0.00469042	5.03951e+28	264.425	0.206805	11.5154	0.512616
CDC14	97	6.19207	0.0091706	3.49524e+30	15509.9	0.0250126	25.9917	0.511809
RAD26	11	4.09115	0.00670908	1.03108e+29	103.902	0.227336	2.425	0.511407
CWC24	7	3.3153	0.00125561	3.61138e+27	34.0876	0.199811	3.33333	0.511274
CDC5	73	6.0519	0.00678204	1.04417e+30	8862.16	0.0214218	16.3423	0.510188
INO80	39	5.64916	0.0297944	2.03346e+30	499.074	0.235301	21.0496	0.509676
TFG2	49	5.82052	0.0266618	1.62834e+30	1025.56	0.241442	21.8741	0.509318
FCF2	7	3.38315	0.00829468	1.57603e+29	116.556	0.227582	3.33333	0.509103
TGS1	4	2.48172	0.00268441	1.65068e+28	3.72944	0.204857	1.33333	0.508963
HHO1	31	5.44128	0.0221877	1.1277e+30	420.025	0.226312	10.8261	0.508853
BMH2	59	5.9439	0.034524	2.73028e+30	5523.28	0.246407	15.6739	0.50705
RAI1	15	4.51679	0.0115524	3.05708e+29	1997.39	0.230668	5.7	0.506767
ELP4	13	4.31585	0.00900591	1.85789e+29	175.522	0.225393	7.93056	0.5064
TFB5	9	3.73798	0.00404938	3.75615e+28	127.402	0.220215	6.25	0.50605
ECM5	7	3.39724	0.01025	2.40665e+29	42.7146	0.230441	4	0.506047
SSF1	57	5.9283	0.0441296	4.46092e+30	881.405	0.23726	33.2862	0.505855
RRP14	21	5.01161	0.0135731	4.22009e+29	317.351	0.216286	10.875	0.505656
NTG2	5	2.79642	0.00425163	4.14072e+28	99.4054	0.218935	1	0.50561
SER2	7	3.37092	0.0081851	1.53467e+29	34.677	0.229539	2.66667	0.505488
FYV10	4	2.16178	0.000306174	2.14735e+26	0	0.194863	4	0.504977
TAF2	36	5.55817	0.020197	9.34413e+29	2408.01	0.234908	14.0492	0.503756
NUS1	4	2.45279	0.00444	4.51576e+28	0.591375	0.224553	3.33333	0.503426
GCN5	164	6.37238	0.0784394	1.4094e+31	16254.4	0.24932	63.1492	0.503132
RRB1	14	4.47772	0.0103935	2.47453e+29	126.229	0.219049	3.53846	0.503067
SSM4	30	5.35915	0.00112693	2.04334e+29	203.738	0.228173	3.90839	0.502863
SCS2	2.86635	4.6974	0.0129558	5.36441e+29	880.086	0.239577	0.980568	0.502834
NAF1	43	5.72945	0.0213567	1.0448e+30	1329.98	0.227116	7.9393	0.501768
ISW2	32	5.47304	0.0261385	1.56505e+30	573.769	0.234464	15.8817	0.501572
TAF9	65	5.99922	0.0343108	2.69666e+30	5304.34	0.242442	29.691	0.500681
DBP5	22	5.0695	0.0139775	4.47532e+29	661.833	0.232499	5.10037	0.500345
RKR1	4	2.4876	0.00701856	1.1284e+29	0.48999	0.227092	3.33333	0.500272
SET5	9	3.81441	0.0144121	4.75792e+29	13.6978	0.237982	5.25	0.499897
TAF13	28	5.33581	0.0133161	4.06182e+29	584.108	0.228742	12.5996	0.499738
YAR1	4	2.45718	0.00661621	1.00273e+29	202.458	0.234385	2	0.499668
SHQ1	11	4.07542	0.00790286	1.43065e+29	190.058	0.230441	4.27778	0.499167
HSH49	28	5.32253	0.00895561	1.8372e+29	1106.82	0.225152	9.74265	0.49903
GLE2	26	5.25053	0.0110017	2.77261e+29	209.464	0.226215	12.0233	0.497712
MIC17	4	2.49367	0.00176858	9.30263e+28	7.77	0.22429	1.33333	0.496249
TAF10	56	5.91289	0.0274832	1.73022e+30	2022.93	0.233788	24.3603	0.494561
NUP57	39	5.64014	0.0177109	7.18531e+29	601.451	0.233322	14.4142	0.494014
HOM2	16	4.67658	0.015468	5.48064e+29	213.397	0.238197	4.66667	0.493241
SMC5	19	4.78966	0.00671605	1.03322e+29	921.657	0.219894	6.36726	0.492749
IPI3	42	5.71266	0.0261607	1.5677e+30	1204.57	0.235458	16.144	0.492502
TPA1	6	3.10584	0.00632106	9.15262e+28	111.226	0.226725	2.4	0.492046
PRP4	55	5.89063	0.0165419	6.26809e+29	1693.68	0.217602	27.8346	0.49182
PSY2	21	4.98274	0.0127445	3.7206e+29	1029.28	0.231784	5.78645	0.491685
TAF7	33	5.49602	0.0164214	6.1771e+29	784.495	0.230971	14.8889	0.49129
CUS2	7	3.32433	0.0036398	3.03473e+28	294.171	0.220561	3	0.490839
SPC97	0.101422	3.7427	0.00406047	9.04393e+27	189.645	0.0180423	0.273275	0.490216
HRP1	36	5.58943	0.0264357	1.60084e+30	1206.63	0.244578	9.28369	0.490173
PKC1	30	5.38153	0.00739575	3.20087e+29	1978.94	0.0186634	4.78388	0.489784
NOP53	89	6.16281	0.0348767	2.78635e+30	7092.39	0.23209	15.8579	0.488534
PXR1	14	4.45238	0.00965548	2.13557e+29	192.36	0.220284	5.49451	0.485924
HTA1	129	6.30486	0.0700725	1.12476e+31	8354.16	0.24932	50.5591	0.485295
APN1	11	4.10583	0.0112079	2.87748e+29	182.62	0.231758	3.64286	0.484299
URA4	5	2.80093	0.00586726	7.88563e+28	2.63907	0.226021	3	0.483681
GRX4	8	3.50257	0.00245464	1.38019e+28	428.589	0.207395	1.25	0.483561
RAD4	24	5.14406	0.0165468	6.27182e+29	1177.68	0.237366	6.20345	0.483522
ORC4	18	4.8166	0.0167062	6.39324e+29	335.476	0.239768	10	0.483368
DOC1	24	5.09679	0.00412921	3.90571e+28	537.847	0.207988	11.1232	0.483235
NMD5	23	5.11267	0.0153295	5.38298e+29	584.002	0.239278	5.40952	0.482646
SWR1	26	5.24418	0.0151235	5.23926e+29	707.592	0.233762	12.8156	0.481029
MEX67	53	5.86736	0.0215467	1.06347e+30	1672.36	0.240068	22.3295	0.480677
NUP170	29	5.34779	0.0134322	4.13297e+29	807.392	0.23985	13.8805	0.480512
HOM6	5	2.83667	0.00965381	2.13483e+29	5.48536	0.236568	4	0.480502
UTP5	24	5.16437	0.0128888	3.80534e+29	357.05	0.222117	7.95903	0.480467
MOG1	8	3.57367	0.00872656	1.74442e+29	47.3761	0.237821	4.57143	0.480288
PRP5	6	3.11153	0.00412105	3.89028e+28	81.2587	0.223104	1.2	0.479993
SPT3	31	5.4441	0.0172408	6.80893e+29	94.9415	0.214831	20.2397	0.479953
ISY1	23	5.09761	0.00494486	5.6011e+28	220.494	0.208276	16.7437	0.479669
PUS4	4	2.48025	0.00406725	3.78937e+28	30.1623	0.221837	0.666667	0.479555
TDP1	10	3.94104	0.0102802	2.42084e+29	94.7878	0.231174	3.91667	0.478887
DRS1	67	6.0266	0.047211	5.10566e+30	1364.61	0.239143	34.8074	0.476793
CSL4	19	4.83143	0.00749959	1.28837e+29	161.776	0.215843	10.3042	0.476347
SWC5	19	4.86965	0.00899507	1.85342e+29	178.535	0.218368	11.6013	0.474955
NSA1	60	5.95246	0.0341899	2.67769e+30	919.999	0.220977	35.0865	0.474613
CDC16	24	5.09761	0.00380773	3.32122e+28	613.21	0.209559	12.0919	0.473784
MLH3	2	1.46406	0.000214454	1.0535e+26	0	0.190825	2	0.473311
PUS1	8	3.58102	0.0124869	3.5717e+29	196.232	0.240041	4.10714	0.4732
BNA1	5	2.83769	0.00794541	1.4461e+29	28.5808	0.235721	3.5	0.471611
BDF1	64	5.99642	0.0336859	2.59933e+30	3661.02	0.238683	18.2913	0.471479
YRB2	14	4.46838	0.0114661	3.01162e+29	226.223	0.237046	4.40385	0.470809
MLP1	23	5.12977	0.0179436	7.37536e+29	455.654	0.241442	6.74026	0.470502
CAF16	5	2.82723	0.00492285	5.55136e+28	10.275	0.227189	2.5	0.47003
RRP1	61	5.96227	0.0347448	2.76532e+30	2118.87	0.233503	29.1172	0.469905
APC2	23	5.04599	0.00608222	8.47402e+28	1526.6	0.228197	13.1341	0.469808
URK1	4	2.35945	0.00532507	6.49555e+28	137.489	0.226652	1.33333	0.469562
RIX7	47	5.79188	0.03452	2.72965e+30	1629.6	0.234099	23.9181	0.46925
PAF1	36	5.58859	0.0252038	1.45512e+30	516.605	0.243084	14.0881	0.466122
CBK1	27	5.28469	0.0156456	5.60728e+29	1978.75	0.236674	6.54829	0.465843
LSM8	42	5.69612	0.0131533	3.96307e+29	1795.75	0.228049	15.8761	0.465821
MEC1	23	5.10718	0.0123771	3.50917e+29	1137.76	0.237607	4.91256	0.464999
AOS1	9	3.78143	0.0119838	3.28967e+29	57.646	0.238117	5.25	0.464711
GLR1	4	2.48588	0.00866189	1.71866e+29	8.60522	0.235642	3.33333	0.463795
MSH6	27	5.29044	0.0217033	1.07899e+30	889.35	0.240891	12.6665	0.463688
CDC31	30	5.4101	0.0014732	5.18461e+29	682.48	0.0144665	5.9969	0.463067
MVP1	17	4.74556	0.0114677	3.01244e+29	588.612	0.238629	3.75417	0.462283
DBP3	32	5.48103	0.0263254	1.58751e+30	273.741	0.235853	14.4495	0.461562
PCF11	20	4.93053	0.00909927	1.89661e+29	738.394	0.231073	7.7076	0.460119
RAD16	21	4.99041	0.0136579	4.27298e+29	769.026	0.233116	5.84274	0.459796
VPS72	20	4.93824	0.0109746	2.75896e+29	485.48	0.22636	10.2559	0.457895
MPE1	19	4.82822	0.00590631	7.99095e+28	323.415	0.222468	12.598	0.457846
NSP1	46	5.76935	0.0227061	1.181e+30	1241.63	0.243393	21.6065	0.457468
TRP4	2	1.53506	0.00424865	4.13492e+28	0	0.22619	2	0.457341
TRM13	3	2.06086	0.00476867	5.20906e+28	0	0.22741	3	0.456478
RPL15B	13	4.37066	0.010388	2.47191e+29	95.9463	0.228791	3.83333	0.4564
TAF1	73	6.06934	0.0392116	3.52205e+30	4203.72	0.242777	23.3869	0.456009
GDH3	8	3.58226	0.00791797	1.43613e+29	83.1615	0.234803	2.57143	0.45492
PMU1	3	2.01373	0.00435071	4.33597e+28	60.3288	0.225008	1	0.454331
PAP2	20	4.92055	0.0109399	2.74153e+29	337.557	0.229065	5.56494	0.454197
CDC27	37	5.55268	0.0050947	5.94571e+28	2478.86	0.214831	14.4543	0.454073
HDA1	16	4.61257	0.00982927	2.21314e+29	1248.84	0.232961	3.52143	0.453982
ORC5	29	5.36093	0.0186632	7.97878e+29	1522.06	0.234777	11.3391	0.452399
CIA1	7	3.15338	0.00509636	5.94956e+28	917.797	0.225755	1.83333	0.451575
PCH2	6	3.03769	0.0016755	6.43062e+27	34.0216	0.202011	0.4	0.450771
PIF1	8	3.60542	0.0115129	3.03624e+29	267.363	0.230618	4.28571	0.450403
NOP12	59	5.95138	0.037679	3.2521e+30	1641.02	0.236913	21.4213	0.44998
BPL1	5	2.82259	0.00513304	6.03551e+28	53.2206	0.227975	2	0.449499
RAD18	15	4.54828	0.012415	3.53069e+29	475.635	0.241001	5.7381	0.44941
MSS4	9	3.80246	0.00301506	1.42891e+29	11.9538	0.232141	1.75	0.448607
CEF1	53	5.84494	0.0105919	2.56991e+29	900.692	0.211683	35.5298	0.448106
YRA1	175	6.38643	0.0657195	9.89358e+30	35076.8	0.249882	52.7523	0.448101
PAN6	2	1.53761	0.0062854	9.04964e+28	0	0.234229	2	0.447964
ADE3	12	4.25017	0.0116516	3.10985e+29	45.1704	0.231377	4	0.447431
MCD1	32	5.42985	0.0119599	3.27659e+29	39.1296	0.23309	6.58707	0.447329
TMA23	8	3.59998	0.0105482	2.54872e+29	111.688	0.230341	4	0.446521
RAD14	16	4.63543	0.00723663	1.1996e+29	449.92	0.22842	3.53333	0.446337
LSM12	51	5.85344	0.0228032	1.19112e+30	3896.83	0.241581	7.54585	0.445631
GDH1	13	4.33618	0.0121528	3.38314e+29	148.337	0.230896	4.05357	0.445311
SRP68	15	4.53958	0.0128995	3.81164e+29	1400.51	0.237527	6.52208	0.444858
MPH1	17	4.7103	0.0091668	1.92487e+29	233.505	0.213786	3.69583	0.444748
ORC1	171	6.38069	0.0790486	1.43138e+31	21559.9	0.243674	59.8925	0.444374
RPC53	30	5.40913	0.025697	1.51262e+30	283.046	0.23449	20.5995	0.443947
MAG1	10	3.95659	0.00793112	1.4409e+29	37.5562	0.217984	3.33333	0.442941
RIB4	5	2.84238	0.00210411	2.01355e+29	375.755	0.236621	3.5	0.442633
NPL3	98	6.20788	0.0543114	6.7569e+30	8893.64	0.249763	30.4688	0.441764
RPC17	30	5.39642	0.0200135	9.17508e+29	1027.01	0.217244	17.0799	0.441618
PPH22	37	5.59072	0.0176625	7.14608e+29	1375.65	0.238467	11.8309	0.440657
MED7	40	5.65886	0.0182415	7.62229e+29	923.008	0.227655	23.6579	0.440398
NOP6	61	5.97338	0.0383283	3.36515e+30	839.526	0.226799	20.1554	0.440089
UBX4	7	3.36779	0.00419941	4.03963e+28	43.5833	0.214963	1	0.439438
AAR2	15	4.5671	0.00462132	4.89212e+28	63.5403	0.205375	10	0.439217
SSN8	28	5.33366	0.0087833	1.76718e+29	728.05	0.220953	7.18752	0.438826
TUP1	41	5.67096	0.019235	8.47524e+29	5082.18	0.236408	8.7289	0.438351
MAP2	3	2.00594	0.00118053	3.19241e+27	5.10462	0.200304	0	0.4375
FIP1	29	5.34707	0.0164385	6.18999e+29	1439.17	0.235485	12.7059	0.437171
GID7	9	3.57967	0.00744339	1.26913e+29	1858.88	0.237286	4.20833	0.435019
SSA1	160	6.36182	0.00339089	7.19146e+30	31416.6	0.249793	40.3284	0.434735
URA5	10	3.97108	0.0113186	2.9346e+29	120.516	0.239387	3.77778	0.432998
NOP16	23	5.12887	0.0186513	7.96862e+29	136.216	0.228866	18.6364	0.432911
CTF8	7	3.33833	0.00401022	3.68385e+28	122.668	0.21971	4	0.432525
MCA1	10	3.94382	0.00837179	1.60547e+29	44.7386	0.228667	3.33333	0.432402
RTT103	11	4.10785	0.00706623	1.14378e+29	41.2194	0.216374	2.2	0.431515
ROK1	23	5.12724	0.016309	6.09281e+29	161.551	0.229939	11.2727	0.431133
SPE3	6	3.12935	0.00819423	1.53809e+29	87.5168	0.236117	2.8	0.430625
SWH1	9	3.76453	0.00997361	2.27861e+29	61.3867	0.00464347	3.125	0.430409
NCE103	7	3.39733	0.0112735	2.91128e+29	157.059	0.240369	3.33333	0.429306
HST3	6	3.12788	0.00725512	1.20574e+29	20.7016	0.210123	2.4	0.429088
HAP3	4	2.38426	0.000399949	3.66417e+26	8.19075	0.194935	2	0.428848
FUN30	15	4.55108	0.0150767	5.20686e+29	328.912	0.233296	5.51515	0.428713
TPK2	45	5.74747	0.0184237	7.77531e+29	3339.84	0.234281	13.6874	0.428493
HST2	3	2.02795	0.00400329	3.67114e+28	0	0.206582	3	0.428333
RPC82	38	5.62557	0.0298492	2.04095e+30	508.854	0.235301	22.7349	0.427345
FPR3	41	5.69957	0.0342702	2.69028e+30	653.878	0.243028	14.0787	0.424927
PUB1	26	5.22678	0.0189833	8.25483e+29	4849.89	0.243759	7.86182	0.423996
HIS6	5	2.75746	0.00717776	1.18017e+29	119.529	0.235642	2.08333	0.423627
RRP7	37	5.60388	0.0219814	1.10682e+30	870.651	0.234698	15.0272	0.423543
CDC73	53	5.87745	0.0324688	2.41489e+30	2290.82	0.242777	20.1701	0.423495
TID3	45	5.74956	0.0134627	4.15173e+29	2197.97	0.226239	10.0949	0.422537
HUL4	3	2.04288	0.00642782	9.4644e+28	27.1752	0.234281	2	0.421961
UTP6	45	5.75442	0.0253495	1.47199e+30	315.241	0.230668	30.8937	0.42195
NUP84	44	5.72533	0.0159423	5.82192e+29	934.271	0.232499	22.8765	0.420752
RAD24	16	4.58812	0.00533331	6.51568e+28	821.49	0.214635	4.32051	0.420588
ECO1	21	4.98472	0.00688407	1.08556e+29	624.154	0.224696	4.4252	0.42047
ERG8	2	1.53761	0.0062854	9.04964e+28	0	0.234229	2	0.418552
MTQ2	4	2.40354	0.00317654	2.31139e+28	122.831	0.219756	0	0.417279
AZF1	13	4.38425	0.0149894	5.14673e+29	74.7766	0.229289	4.5	0.416446
SNF12	26	5.26293	0.0218421	1.09284e+30	221.241	0.23384	16.3347	0.415859
CDC42	0.14804	4.2973	0.00664111	1.01029e+29	14.0671	0.226994	3.83333	0.415409
RAD54	8	3.47265	0.00812315	1.51152e+29	1516.84	0.228049	2.85714	0.41531
STO1	89	6.157	0.0343352	2.70051e+30	9425.97	0.245776	38.5578	0.415072
NOP13	41	5.69585	0.0279655	1.79148e+30	367.001	0.224147	21.6355	0.414446
ARG82	4	2.33983	0.00286989	1.88667e+28	635.388	0.219459	1.33333	0.413915
DDP1	4	2.473	0.00657596	9.90567e+28	46.6094	0.234855	2	0.412997
THI4	3	2.06011	0.0018537	7.8713e+27	9.06049	0.209247	1	0.412559
NMA111	6	3.14881	0.0109054	2.72429e+29	3.51678	0.230265	4	0.411919
TRM82	7	3.36601	0.00999187	2.28696e+29	20.544	0.231022	3.33333	0.410772
APC11	16	4.55043	0.0015589	5.56677e+27	15.6743	0.202108	13.75	0.410025
TAD1	2	1.53432	0.00350961	2.82152e+28	0	0.22093	2	0.409971
RRP42	20	4.89094	0.00674714	1.04281e+29	159.406	0.213808	10.3402	0.409782
RRP15	32	5.47764	0.0223755	1.14686e+30	292.841	0.225706	15.9558	0.40951
NTG1	6	3.11516	0.00620214	8.81148e+28	19.6482	0.226385	2.4	0.408145
TRM10	1	0.869338	0.00260875	1.55895e+28	0	0.218663	0	0.408088
SRP40	33	5.51424	0.0338625	2.62666e+30	986.367	0.244267	13.5083	0.407233
PTA1	29	5.32484	0.0127535	3.72585e+29	1953.24	0.240068	15.9753	0.407171
PBP1	29	5.37851	0.01821	7.59603e+29	723.771	0.235932	7.87862	0.407127
MSN5	43	5.7232	0.0175153	7.02746e+29	1478.75	0.239441	7.86383	0.406364
NUF2	68	6.02017	0.010375	5.27216e+29	3089.95	0.0232437	14.8027	0.405699
CSM3	17	4.6835	0.00431552	4.26611e+28	2357.53	0.209559	3.5	0.405526
CPR1	41	5.6723	0.0220084	1.10954e+30	4678.1	0.244664	9.91761	0.404871
RRP17	63	5.98537	0.0290329	1.93084e+30	1142.92	0.217176	23.1137	0.404522
LIN1	10	3.95016	0.00520117	6.1968e+28	118.917	0.222797	2	0.404266
KNS1	26	5.24146	0.0133104	4.05836e+29	1955.78	0.225851	3.67464	0.403417
BUB1	12	4.20136	0.00595275	8.1171e+28	817.737	0.22636	2.54545	0.402707
NTO1	10	3.95792	0.0114375	2.99658e+29	31.7329	0.218663	5.33333	0.402667
YPI1	5	2.81377	0.0045168	4.67335e+28	0.97611	0.22207	4	0.402334
SET2	62	5.98019	0.0344852	2.72415e+30	3179.19	0.243421	16.1913	0.402019
HRQ1	3	2.05993	0.00665029	1.01309e+29	0	0.23449	3	0.401608
MED6	36	5.56384	0.0111769	2.86162e+29	282.803	0.211704	22.7263	0.401451
PPT1	10	3.92065	0.0107693	2.65671e+29	1556.33	0.23758	4	0.401041
FCY1	5	2.84217	0.0085255	1.66497e+29	7.88714	0.23617	3.5	0.400565
RMT2	6	3.1116	0.00491942	5.54362e+28	19.461	0.224936	3.2	0.400494
CWC2	48	5.77879	0.0103696	2.46317e+29	886.782	0.21128	30.5379	0.400099
RNH1	4	2.46178	0.0019475	8.68798e+27	4.8157	0.202866	2	0.399804
YAK1	39	5.60051	0.0144228	4.76503e+29	8061.18	0.24183	8.26221	0.398191
CCS1	4	2.45636	0.00531332	6.46691e+28	3.43294	0.229714	2.66667	0.39771
FAF1	42	5.69043	0.0170976	6.69628e+29	170.927	0.20807	27.3126	0.397502
DBP8	19	4.88871	0.0123809	3.5113e+29	139.532	0.217333	4.34314	0.397298
CYC8	38	5.60019	0.0173412	6.88845e+29	6045.73	0.2439	7.85952	0.396991
MAF1	16	4.64945	0.00843844	1.63114e+29	257.37	0.224409	4.13333	0.396963
ADE8	6	3.12359	0.00749278	1.28603e+29	235.704	0.235748	1.6	0.396555
RPA43	39	5.65755	0.0335634	2.58046e+30	363.368	0.236913	17.8731	0.395539
SPC98	7	3.25967	0.00279724	4.55545e+27	72.93	0.015536	0.37188	0.394119
JHD2	7	3.36733	0.0049775	5.67529e+28	21.6085	0.209392	2.33333	0.394034
CRZ1	21	5.02088	0.0148725	5.06678e+29	504.095	0.237634	4.14286	0.394014
LYS21	19	4.89644	0.0147877	5.00916e+29	495.487	0.240616	4.77778	0.393571
BUR6	11	4.11166	0.0126028	3.63831e+29	113.567	0.233658	6.41429	0.393435
HCS1	1	0.830565	0.000138778	4.41168e+25	0	0.186275	0	0.393382
CCR4	34	5.51451	0.0177955	7.25416e+29	1278.3	0.241608	12.0246	0.393354
PRP16	35	5.52704	0.0112418	2.89493e+29	1821.2	0.230341	21.0172	0.393238
SUS1	65	6.00788	0.037958	3.30044e+30	2048.62	0.24247	23.2938	0.393235
HMG1	0.358294	3.90237	0.00732642	1.11809e+29	217.128	0.231123	3.78571	0.392983
ARO4	12	4.25748	0.0134251	4.12858e+29	98.6449	0.233167	4.36364	0.392557
PPG1	4	2.38563	0.000487534	5.44472e+26	6.86902	0.197583	0.666667	0.391528
NRD1	54	5.87276	0.024744	1.40251e+30	8036.85	0.243112	13.0827	0.391189
DUG2	4	2.47895	0.006446	9.51802e+28	20.8282	0.226725	2	0.39107
URB1	64	5.9994	0.0442114	4.47749e+30	1247.23	0.23936	26.9399	0.390425
STS1	4	2.48749	0.00435978	4.35407e+28	0.667738	0.214438	3.33333	0.389878
EST2	8	3.52866	0.00349645	2.80039e+28	299.526	0.210984	1.61905	0.389745
NUT2	34	5.50866	0.00939421	2.02156e+29	260.553	0.209705	21.2191	0.387933
WSS1	15	4.55446	0.00997581	2.27962e+29	391.712	0.234516	3.61111	0.387902
PPN1	11	4.12338	0.013156	3.96473e+29	30.4193	0.237073	6	0.387708
RPP1	12	3.80426	0.00160455	5.89753e+27	419.232	0.201068	8.57197	0.387594
PAN1	20	4.94591	0.0085797	7.43947e+29	489.266	0.00479826	0.0502188	0.387055
TAD3	3	1.89189	0.000807676	1.49431e+27	46.5964	0.203062	1	0.386887
SGS1	23	5.05993	0.00779991	1.39362e+29	2457.77	0.220791	6.529	0.38565
CWC27	6	3.13159	0.00470413	5.06902e+28	120.495	0.22619	3.2	0.385114
YKU80	34	5.5103	0.0202891	9.42956e+29	1652.76	0.225537	7.96164	0.384817
STE14	0.358294	0.0610618	0.000540075	3.09648e+28	46.4542	0.224171	0	0.384191
UNG1	1	0.851461	0.000201564	9.30663e+25	0	0.189744	0	0.384191
IKI1	15	4.49922	0.0118019	3.19059e+29	2011.97	0.230668	8.79167	0.382864
SSF2	17	4.75638	0.0143196	4.69705e+29	264.308	0.238413	6.25	0.382742
YNG2	25	5.21726	0.0164127	6.17056e+29	388.177	0.23449	11.9697	0.38256
EPL1	34	5.53323	0.0287475	1.89307e+30	732.938	0.238575	16.5557	0.381865
RNH70	17	4.75135	0.0116721	3.12078e+29	430.609	0.233013	3.5	0.381696
ITC1	30	5.40957	0.025763	1.52041e+30	1451.19	0.241166	13.7371	0.381624
SPT8	46	5.78284	0.0294639	1.98859e+30	948.752	0.239278	22.0256	0.381055
RAD5	15	4.53877	0.0118943	3.24076e+29	1050.97	0.239089	4.97143	0.380767
DCS1	7	3.3446	0.00835681	1.59973e+29	169.146	0.236276	3.41667	0.380305
CAM1	13	4.35436	0.0130728	3.91476e+29	293.569	0.238197	5.33333	0.38006
PEF1	7	3.3464	0.00851927	1.66253e+29	80.9243	0.238602	3.06667	0.379209
RIM20	7	3.34094	0.00574754	7.56709e+28	343.851	0.229864	1.75	0.379172
MTR3	17	4.67005	0.00408974	3.8314e+28	122.922	0.2064	9.59762	0.379137
JJJ3	4	2.44693	0.000926167	1.96492e+27	15.3381	0.200571	1.33333	0.378876
TFG1	41	5.69266	0.0295413	1.99905e+30	648.883	0.243477	21.5111	0.378478
SAS2	14	4.45214	0.00779142	1.39059e+29	184.323	0.214307	4.66154	0.378454
DOT5	4	2.48104	0.00376331	3.24418e+28	26.1173	0.222539	0.666667	0.378452
CYS3	10	3.9696	0.0129098	3.81773e+29	84.4643	0.238953	4.88889	0.378308
STH1	57	5.92489	0.0391624	3.51321e+30	1768.77	0.237902	28.6504	0.376685
DPB4	20	4.94394	0.0163656	6.13522e+29	598.907	0.238575	8.75287	0.376647
CIC1	98	6.20375	0.061007	8.52559e+30	2404.85	0.240479	54.084	0.375897
GLO1	4	2.4949	0.00895136	1.83545e+29	6.16703	0.236753	3.33333	0.375806
BUD13	11	4.07173	0.00182538	7.63258e+27	54.6128	0.201068	6.4	0.375254
UTP30	33	5.49333	0.0169368	6.57094e+29	427.078	0.212365	21.8125	0.374889
GRE3	7	3.36255	0.0109626	2.75289e+29	657.015	0.238144	4	0.374759
NAN1	59	5.94288	0.0368068	3.10329e+30	1582.12	0.238332	35.5833	0.37465
HMX1	2	1.53761	0.0062854	9.04964e+28	0	0.234229	2	0.374435
CAJ1	7	3.39291	0.00736164	1.24141e+29	14.7306	0.228445	3.66667	0.374214
SEN2	6	2.77188	0.00102889	2.42496e+27	845.653	0.201625	0.12128	0.373944
UIP5	4	2.49476	0.00799328	1.46358e+29	11.8605	0.239143	3.33333	0.373751
SPB4	179	6.39142	0.0821833	1.54715e+31	23792.3	0.24932	74.5577	0.373568
SNT2	6	3.12168	0.00831832	1.58503e+29	27.8414	0.2259	3.6	0.373288
JHD1	4	2.49432	0.00790776	1.43243e+29	0	0.224888	4	0.372575
PBP2	11	4.10696	0.0072633	1.20846e+29	195.482	0.230215	3	0.372431
SCC2	14	4.44134	0.00826552	1.56497e+29	546.36	0.236488	4.81538	0.372292
KAR4	5	2.74203	0.00491443	5.53238e+28	246.189	0.224792	1.5	0.371925
MRS6	8	3.58455	0.0101462	2.35816e+29	129.204	0.238926	3.71429	0.371741
MET30	18	4.71686	0.00678696	1.05515e+29	999.062	0.226823	4.71814	0.371604
KAR5	6	3.02697	0.00356863	1.22754e+28	306.649	0.207395	0.242559	0.371589
SPE2	3	2.02076	0.000592932	8.05331e+26	15.5856	0.198812	0	0.371324
DBP7	23	5.131	0.0198693	9.0434e+29	252.513	0.232936	10.4448	0.371139
SLX1	4	2.4277	0.00103131	2.43636e+27	88.703	0.203395	0.666667	0.370316
RAD10	10	3.92505	0.00497021	5.65868e+28	147.578	0.219527	2.88889	0.369847
TRI1	12	4.24885	0.0131954	3.98848e+29	128.502	0.230845	6.72727	0.369836
NHP6A	48	5.81364	0.032524	2.42311e+30	1237.36	0.235748	15.4649	0.369107
IPI1	17	4.74513	0.0111988	2.8728e+29	126.363	0.224314	12	0.368852
MCM10	27	5.28236	0.00690451	1.09202e+29	351.121	0.208915	7.85641	0.368429
SIT4	20	4.9271	0.00902695	1.86658e+29	338.954	0.229614	3.88972	0.367586
VPS75	21	5.02153	0.0189191	8.19911e+29	1507.6	0.232474	8.8	0.367475
MAK5	45	5.75806	0.0355811	2.90004e+30	1523.81	0.240726	22.9925	0.367408
MSH3	11	4.11242	0.0123461	3.49161e+29	79.4044	0.238413	7.4	0.366215
RRD1	15	4.53694	0.00954832	2.08843e+29	451.494	0.2367	2.98571	0.36597
EAF7	26	5.25561	0.0121651	3.38998e+29	493.178	0.231073	9.70305	0.365934
NMA1	7	3.34631	0.00855638	1.67705e+29	69.4745	0.234125	3.76667	0.365483
ZTA1	2	1.51729	0.00379267	3.295e+28	0	0.224625	2	0.364154
IRC20	8	3.60566	0.0111295	2.83738e+29	30.1301	0.236408	4	0.36392
SEN1	37	5.60331	0.0215627	1.06506e+30	2209.3	0.242581	8.09042	0.363524
CGR1	7	3.37642	0.00411659	3.88186e+28	14.888	0.205236	4.33333	0.363496
ROX1	4	2.25873	0.0051287	6.02532e+28	3638.87	0.229539	1.33333	0.363229
SLD3	14	4.41078	0.00292487	1.95965e+28	86.2518	0.203003	4.92308	0.363128
MOT3	8	3.59407	0.0122057	3.41264e+29	107.806	0.232961	5.42857	0.362535
RAS1	5	2.8338	0.00711853	1.16077e+29	2.28617	0.227508	3.5	0.36229
DMC1	15	4.49796	0.00627522	9.02034e+28	2303.67	0.22842	1.54762	0.361603
FSH1	2	1.53715	0.0059588	8.1336e+28	0	0.228445	2	0.361307
HOG1	54	5.88251	0.0217412	1.08276e+30	3394.55	0.235012	9.69534	0.360675
SSD1	48	5.80911	0.0299653	2.05685e+30	5519.5	0.247216	10.9596	0.3597
CDC24	18	4.79807	0.00936994	2.01112e+29	799.272	0.231962	3.875	0.359397
NGL2	6	3.13466	0.00626127	8.98029e+28	121.376	0.227778	2	0.359229
BRE2	12	4.17173	0.0061951	8.7915e+28	67.4175	0.210584	8.12955	0.357997
YGR067C	6	3.02362	0.00253871	1.47636e+28	33.1063	0.204103	0.4	0.357846
SAM4	2	1.53702	0.00489091	5.47954e+28	0	0.225537	2	0.356836
JIP5	14	4.46016	0.0115895	3.07674e+29	575.679	0.227852	4.46154	0.356796
CDC34	30	5.39909	0.013947	4.45579e+29	913.182	0.234359	6.18856	0.356457
RTG2	26	5.2658	0.0218001	1.08863e+30	748.14	0.234177	9.14327	0.356049
RNR2	26	5.23014	0.0173358	6.88421e+29	1936.15	0.240506	7.85528	0.355873
EXO1	6	3.06209	0.00142852	4.67456e+27	49.4865	0.200819	0.8	0.3552
KIN28	34	5.51215	0.00975856	2.18141e+29	1412.83	0.215512	4.65937	0.35508
PCC1	4	2.29212	0.00632755	9.17143e+28	1850.22	0.234359	2	0.3545
ARP5	23	5.10975	0.0194717	8.68504e+29	639.216	0.239632	16.4042	0.354298
CDC4	29	5.33176	0.00868981	1.72976e+29	1589.26	0.228965	3.17656	0.354273
UBX7	8	3.53992	0.00532884	6.50476e+28	51.6177	0.226433	3.31429	0.354207
SLD2	20	4.91555	0.0058761	7.90942e+28	372.928	0.211683	5.27515	0.353952
GOR1	4	2.47151	0.00364687	3.04653e+28	22.9154	0.220353	0.666667	0.353248
NGG1	42	5.70517	0.0233215	1.24589e+30	584.121	0.225997	20.4186	0.353115
DBF4	20	4.94425	0.0108684	2.7058e+29	285.184	0.223127	8.12632	0.352537
PRP18	7	3.36422	0.00384448	3.38564e+28	170.27	0.221278	1.66667	0.352298
NUP192	31	5.42404	0.0135871	4.22884e+29	862.116	0.238791	14.5479	0.352008
MDM12	0.426896	2.06493	0.00218821	1.06083e+29	303.503	0.236355	0.6502	0.35159
RPD3	43	5.71972	0.0257102	1.51418e+30	1657.87	0.236382	15.31	0.351398
SCH9	21	4.96807	0.0087168	1.74052e+29	1775.32	0.233271	4.2305	0.351154
CIN8	19	4.88214	0.0003655	4.84676e+29	472.466	0.0114452	5.0625	0.350864
SFH5	3	1.93765	0.00408552	3.82349e+28	138.655	0.224768	1	0.350731
HSP26	30	5.40567	0.0198996	9.071e+29	942.929	0.241249	7.8825	0.35065
IRC5	11	4.12457	0.0100129	2.29658e+29	52.2155	0.230971	3	0.350557
BMH1	57	5.92201	0.0315351	2.278e+30	5131.19	0.245062	13.9429	0.350538
PRP42	23	5.10826	0.00669355	1.02631e+29	40.5604	0.208564	19.2727	0.3501
ARX1	56	5.91384	0.0284324	1.8518e+30	1227.4	0.232422	22.6012	0.34994
INM1	2	1.52059	0.00398635	3.64012e+28	0	0.224433	2	0.34976
DBR1	1	0.869519	0.00367665	3.09648e+28	0	0.224171	0	0.349265
SFP1	23	5.10795	0.0135909	4.23118e+29	832.03	0.234073	3.64935	0.34838
ORC3	32	5.45522	0.0200134	9.17507e+29	1172.49	0.233866	12.3145	0.348172
RPB4	41	5.69256	0.0274207	1.72235e+30	691.886	0.243984	22.6706	0.347946
RPN4	17	4.73795	0.00898821	1.8506e+29	297.343	0.230115	6.90833	0.347621
SLX9	9	3.77621	0.00727804	1.21337e+29	750.98	0.226531	3.25	0.347302
BUD16	4	2.26255	0.000861957	1.70191e+27	80.5423	0.200494	0.666667	0.346811
UPC2	9	3.80705	0.011415	2.98481e+29	19.0422	0.224672	5	0.346263
ARP8	37	5.60574	0.00100291	1.52794e+30	889.587	0.0156226	16.1318	0.346231
NHP6B	53	5.88192	0.0334668	2.56563e+30	1496.36	0.23625	17.5468	0.3462
SKI8	19	4.81752	0.0114039	2.97902e+29	2539.2	0.23029	3.50794	0.346063
LOC1	54	5.89398	0.0359497	2.96044e+30	1077.43	0.235563	28.2651	0.345226
RFX1	17	4.74591	0.00933484	1.99609e+29	90.1577	0.216552	6.375	0.344881
HTA2	211	6.43005	0.104445	2.49884e+31	25358.5	0.252032	94.675	0.344821
MRC1	26	5.25447	0.0159121	5.79987e+29	801.084	0.234672	9.10442	0.344379
NUP49	35	5.5448	0.0170598	6.66674e+29	488.373	0.233348	12.2252	0.34372
NUP2	38	5.62856	0.0231249	1.22497e+30	1186.22	0.241886	13.4634	0.343401
HSP12	9	3.80275	0.011784	3.18092e+29	69.4976	0.239333	4.75	0.34332
SKN7	25	5.20883	0.0160896	5.93003e+29	1022.97	0.239007	5.98631	0.342851
NUP145	31	5.42351	0.0172631	6.8266e+29	442.552	0.239741	17.2105	0.342831
YRB30	2	1.49847	0.000563787	7.28108e+26	0	0.19657	2	0.342805
STU2	23	5.11209	0.00594898	4.41446e+29	1057.94	0.0190884	0.0352923	0.342389
SNF2	67	6.02357	0.0398846	3.64398e+30	3915.03	0.242581	22.3379	0.341627
RPC31	23	5.11299	0.015508	5.50906e+29	41.4917	0.212772	18.4	0.340317
PPH21	19	4.82974	0.00774687	1.37473e+29	1150.64	0.228222	4.86369	0.340309
RPH1	6	3.13455	0.00708261	1.14909e+29	15.4094	0.216574	2.8	0.340131
CTS1	5	2.83421	0.00749789	1.28778e+29	53.9775	0.231453	2	0.340028
YNL108C	2	1.53307	0.00203872	9.52098e+27	0	0.207701	2	0.339496
RLM1	11	4.06827	0.00434975	4.33405e+28	289.093	0.213181	1.8	0.338837
NFI1	61	5.96326	0.0223863	1.14796e+30	3356.75	0.228891	8.95522	0.338338
CET1	9	3.7806	0.00815978	1.52518e+29	59.9722	0.227631	5.25	0.338328
MOT2	39	5.64004	0.0219676	1.10542e+30	1930.98	0.238656	12.5398	0.33779
SKO1	16	4.66386	0.0119829	3.2892e+29	515.22	0.227067	3.39167	0.337266
BUD21	36	5.57508	0.0187567	8.05895e+29	741.605	0.220768	17.6831	0.336875
MUD1	63	5.98029	0.0209261	1.00309e+30	2720.63	0.22837	27.0839	0.336486
POP5	11	3.71485	0.00657646	9.90718e+28	6964.23	0.234672	7.86389	0.335685
IES6	15	4.56206	0.0148599	5.05821e+29	74.7326	0.23758	13.1429	0.335584
BUD22	8	3.61615	0.0120386	3.31987e+29	22.0744	0.237179	6.57143	0.334649
RRP43	23	5.07847	0.0122024	3.41077e+29	655.783	0.231962	11.9724	0.334576
PTC1	18	4.80957	0.00919473	1.93662e+29	890.577	0.234255	4.34436	0.334167
IWR1	19	4.88448	0.0103148	2.43719e+29	89.0172	0.223151	11.7991	0.333821
ECM1	15	4.57023	0.00670048	1.02844e+29	57.86	0.209476	2.42857	0.333557
UBP8	56	5.91701	0.0330108	2.49618e+30	3046.92	0.241222	20.2342	0.333533
DIA2	37	5.6049	0.0176794	7.15982e+29	776.049	0.230668	6.8532	0.33314
NSE4	10	3.84342	0.00303636	2.11189e+28	140.26	0.205716	3.06032	0.331144
HIR2	20	4.95356	0.0196158	8.81406e+29	277.87	0.240506	10.8228	0.331013
DHR2	12	4.24605	0.0124724	3.56339e+29	119.367	0.229239	6.2	0.330247
SMI1	13	4.31029	0.00760187	1.32375e+29	977.567	0.228717	1.76667	0.330231
POP1	13	3.94478	0.00118266	3.20396e+27	273.599	0.200266	8.45076	0.330089
UBP10	98	6.20725	0.0470202	5.06447e+30	5150.42	0.237073	23.5494	0.329981
PRP21	37	5.57469	0.00873841	1.74916e+29	1184.31	0.209934	21.4494	0.329422
GAL83	12	4.21149	0.0067525	1.04447e+29	189.833	0.227582	4.31818	0.329061
STR3	7	3.38284	0.00567421	7.37525e+28	30.1845	0.227508	2.66667	0.328399
HOS3	11	4.1188	0.0158645	5.76526e+29	233.865	0.23734	6.6	0.328269
SOK1	10	3.97651	0.0117725	3.17471e+29	43.1817	0.233866	4.22222	0.328103
GSP2	23	5.06574	0.0142745	4.66751e+29	2450.02	0.239632	7.43797	0.327979
ASE1	17	4.75299	0.000764124	3.94304e+29	118.64	0.0146204	5.625	0.327739
ACS1	3	2.05057	0.00470965	5.08094e+28	1.46101	0.226166	2	0.32769
EAF1	23	5.1112	0.0152385	5.31922e+29	451.639	0.232961	11.7197	0.327587
RPC37	34	5.5226	0.0279224	1.78595e+30	451.906	0.23462	22.1556	0.327537
ELA1	26	5.2547	0.0142168	4.62985e+29	1528.42	0.221557	6.26889	0.326294
YEN1	8	3.60894	0.00613219	8.61384e+28	85.0861	0.220699	2.28571	0.326186
CTK2	19	4.8558	0.0114255	2.99032e+29	1031.39	0.230039	5.33215	0.325977
IES2	20	4.95028	0.0155001	5.50342e+29	54.659	0.229239	15.3684	0.325655
SET1	34	5.49442	0.0146865	4.94082e+29	1992.09	0.224648	11.7488	0.325456
DOT1	13	4.37853	0.0158792	5.77591e+29	117.869	0.238791	6.5	0.325445
NBP35	4	2.25488	0.00332717	2.53581e+28	1625.27	0.22186	0	0.325368
SNU114	78	6.0864	0.0298409	2.03981e+30	5972.54	0.237607	47.3538	0.32493
SIF2	20	4.91421	0.0102392	2.40156e+29	751.613	0.228445	6.7746	0.324681
RTT109	13	4.33718	0.0126378	3.65855e+29	411.179	0.23019	7	0.324651
MRN1	4	2.49009	0.00732357	1.2286e+29	2.08693	0.231225	2.66667	0.324496
HIR3	12	4.22829	0.009437	2.04002e+29	76.5401	0.229789	5.81818	0.323989
CDC25	28	5.32931	0.00164867	5.8931e+29	116.653	0.24247	6.03617	0.323604
APN2	2	1.50193	0.000458573	4.81707e+26	2.52827	0.193415	0	0.323529
FAL1	1	0.797648	0.000122337	3.42833e+25	0	0.185946	0	0.323529
UTP8	55	5.89532	0.028169	1.81764e+30	2655.61	0.233064	26.5158	0.323327
CTI6	29	5.36683	0.0229241	1.20379e+30	937.601	0.241304	14.0416	0.322554
IXR1	3	2.06596	0.00607899	8.46502e+28	2.00836	0.230391	2	0.321973
FZF1	9	3.78395	0.00631724	9.14157e+28	194.082	0.23087	1.75	0.321888
RIX1	62	5.97959	0.0440309	4.441e+30	1473.21	0.242219	34.2858	0.321149
CYK3	9	3.75843	8.85351e-05	7.10079e+28	138.024	0.00880346	1.75	0.321119
PPH3	16	4.63971	0.0106657	2.60584e+29	431.754	0.229015	5.14286	0.320937
ECM2	21	5.00009	0.00508803	5.93014e+28	146.375	0.206038	12.7882	0.32086
PDA1	3.23412	0.616953	0.00139963	4.2406e+07	568.957	0.0450417	1.28787	0.320812
YER156C	5	2.8438	0.00809173	1.49985e+29	20.2978	0.229989	3	0.320659
GTS1	17	4.70756	0.00419303	1.42853e+29	476.301	0.0136194	0.0874763	0.320427
CDD1	5	2.73168	0.00122592	3.44261e+27	26.1262	0.202984	0	0.319853
TRM9	2	1.48402	0.00050879	5.92983e+26	1.54237	0.19427	0	0.319853
ELP6	9	3.74872	0.00640706	9.40336e+28	65.7173	0.215446	7.25	0.319831
UTP9	53	5.87655	0.0326067	2.43545e+30	721.22	0.235065	27.4371	0.319274
ALA1	2.42559	0.608209	0.00128583	3.58182e+07	407.921	0.0455119	0.485118	0.319231
PML1	11	4.09183	0.00547199	6.85893e+28	1059.72	0.227852	2.4	0.31876
ALB1	29	5.37818	0.0209517	1.00555e+30	189.169	0.233658	17.4048	0.318715
MUD2	37	5.59353	0.0116421	3.10476e+29	903.195	0.215732	13.5881	0.318459
UFO1	14	4.47013	0.0111727	2.85944e+29	176.204	0.233632	5.5641	0.318351
MSN2	23	5.11136	0.013593	4.23251e+29	1963.25	0.239414	4.34708	0.318327
GRX3	9	3.76642	0.0105349	2.54231e+29	472.872	0.237795	3.03571	0.318263
RTT106	24	5.16567	0.0154981	5.50201e+29	624.039	0.229164	8.50188	0.317688
DEF1	31	5.4311	0.0190858	8.34422e+29	2658.38	0.242665	6.65607	0.317054
UPF3	6	3.14506	0.0109911	2.76723e+29	13.3908	0.238117	4	0.31673
PCL1	13	4.34134	0.00799447	1.46401e+29	101.593	0.229714	3.46515	0.315566
NAB3	34	5.50693	0.0162138	6.02192e+29	3065.62	0.237153	8.66307	0.314679
HOS2	14	4.43788	0.00919518	1.93681e+29	309.614	0.226872	6.46154	0.314321
HFI1	36	5.57343	0.0168162	6.47768e+29	371.866	0.21571	20.0183	0.314293
ELG1	14	4.44169	0.00489523	5.48924e+28	111.786	0.213505	3.84615	0.314287
PDB1	4.04265	0.65864	0.00560926	6.80323e+08	1436.57	0.0471505	2.02213	0.314209
PSH1	39	5.64121	0.0240813	1.32839e+30	1898.82	0.233917	16.145	0.313902
PHO23	22	5.04611	0.0108778	2.71049e+29	304.512	0.219962	10.5887	0.31364
SWI3	48	5.81156	0.0341048	2.66439e+30	1650.7	0.238764	18.4696	0.31316
MAD1	31	5.43594	0.0121745	3.39519e+29	742.123	0.224577	5.30977	0.312989
UGA3	4	2.43687	0.00682769	1.06786e+29	401.871	0.236435	2	0.312987
DPB11	18	4.77264	0.00614725	8.65621e+28	995.005	0.222094	2.59764	0.312541
SPO11	6	2.91899	0.000905276	1.87727e+27	257.833	0.202925	0.933333	0.312327
NSE1	6	3.00453	0.00412628	3.90016e+28	389.675	0.225056	4	0.312323
TEL1	12	4.19301	0.00757366	1.31394e+29	715.252	0.228816	3.25	0.312244
LRP1	16	4.59426	0.00840448	1.61803e+29	436.576	0.226069	9.5	0.312231
MCM1	22	4.92697	0.00688756	1.08667e+29	2336.73	0.216641	3.06429	0.312195
HIR1	19	4.88451	0.0155572	5.54406e+29	149.722	0.230567	9.19886	0.312089
SPO7	4	2.35231	0.00420029	4.04133e+28	456.853	0.224744	0.119431	0.31204
TEX1	10	3.9329	0.00449759	4.63367e+28	54.8778	0.211832	6.44444	0.311812
SWD3	15	4.51653	0.00732062	1.22761e+29	210.811	0.213267	6.13442	0.311804
ULP2	163	6.36778	0.0691985	1.09688e+31	19166.7	0.247622	51.205	0.31172
ASR1	25	5.21528	0.013917	4.43667e+29	90.9898	0.229164	13.178	0.311254
RTR1	31	5.44197	0.0184961	7.83653e+29	725.866	0.240314	14.1233	0.311135
SMB1	98	6.18399	0.0284099	1.84887e+30	10213.4	0.237687	59.8466	0.311113
LOT5	3	2.04709	0.00103197	2.43949e+27	8.65816	0.204143	1	0.310803
PRP24	12	4.21768	0.00280852	1.80684e+28	7.03558	0.203807	10.9091	0.310762
YCR051W	3	1.8163	0.00481311	5.30661e+28	228.394	0.225417	1	0.310384
GRX1	5	2.83543	0.0098202	2.20905e+29	14.0749	0.238009	4	0.310279
PHO81	16	4.57616	0.0114749	3.01621e+29	2293.22	0.231199	3.80952	0.310187
YOR352W	5	2.75262	0.00068507	1.07507e+27	11.7431	0.197084	3	0.309859
HOS4	17	4.69629	0.00609393	8.5067e+28	631.587	0.218889	4.13393	0.309816
MSI1	13	4.31362	0.0087218	1.74252e+29	224.402	0.215424	4.33333	0.309481
MAC1	7	3.30518	0.00302604	2.09757e+28	184.699	0.211662	1	0.309473
SAN1	40	5.66647	0.0260459	1.55397e+30	1541.35	0.24314	8.64256	0.308677
HMO1	71	6.05603	0.0428702	4.20995e+30	3668.74	0.240808	20.3548	0.308652
GBP2	32	5.47355	0.0178663	7.31202e+29	709.739	0.226506	10.9523	0.307817
WWM1	33	5.47247	0.0157204	5.66101e+29	546.779	0.235511	6.18631	0.307529
CDC36	30	5.40448	0.0116634	3.11611e+29	725.879	0.22914	7.46522	0.307515
TAF12	78	6.10222	0.045393	4.72002e+30	4793.91	0.246898	32.7841	0.30743
HMS1	6	3.12279	0.00769235	1.35545e+29	25.6611	0.230921	3.2	0.306918
MAE1	4.85118	0.70346	0.00229739	1.14235e+08	411.833	0.0454039	0.921002	0.306575
PRP28	7	3.3558	0.00535595	6.57111e+28	225.577	0.223862	1.33333	0.306551
NOP8	14	4.46305	0.00901854	1.86311e+29	76.3302	0.212173	4.76923	0.306255
RLF2	37	5.58456	0.0133609	4.08919e+29	2112.44	0.221371	5.90557	0.306041
SFH1	27	5.29421	0.0196398	8.83567e+29	107.977	0.223151	20.2949	0.305206
LAT1	2.02133	0.555524	0.00130429	3.68285e+07	60.8239	0.0449712	1.41493	0.304698
RDH54	8	3.56421	0.00791204	1.43398e+29	159.787	0.235379	2.85714	0.304675
TAH11	19	4.87151	0.0113185	2.93456e+29	346.767	0.227116	9.22089	0.304647
FHL1	14	4.46537	0.0124547	3.55328e+29	83.1309	0.214068	6.76923	0.30449
RPA34	30	5.39864	0.0180969	7.50196e+29	359.198	0.224625	12.194	0.304294
RPA14	14	4.46848	0.00895731	1.8379e+29	95.9669	0.220307	10.1538	0.304173
LSB1	16	4.63383	0.00251216	3.95227e+29	700.025	0.0125408	4.84924	0.304103
YDL063C	5	2.83547	0.00781473	1.39892e+29	1.40827	0.230165	4	0.303412
YNG1	18	4.82213	0.0192128	8.45568e+29	419.591	0.241747	9.96983	0.303391
YKR043C	7	3.40087	0.009868	2.23061e+29	6.17627	0.23082	4	0.303009
HPC2	17	4.73956	0.0125497	3.60769e+29	156.221	0.225634	7.67045	0.302261
KAP122	16	4.6312	0.00754523	1.3041e+29	263.677	0.226701	3.53598	0.302248
OAF1	9	3.73886	0.0049275	5.56185e+28	165.658	0.212665	1.5	0.302198
SPS1	25	5.19514	0.00695597	1.10836e+29	1441.27	0.219802	1.39484	0.302101
MSH5	7	3.31988	0.00120949	3.35099e+27	107.695	0.205335	1.33333	0.301773
PRP39	39	5.63898	0.0209623	1.00657e+30	2175.39	0.239659	24.0497	0.301678
RAD59	19	4.87077	0.0115365	3.04867e+29	167.212	0.219756	4.81806	0.301422
RTG3	27	5.28686	0.015894	5.78671e+29	2076.81	0.238036	5.90491	0.301269
THO1	12	4.26104	0.0135371	4.19773e+29	35.5307	0.237982	5.81818	0.301157
MDY2	11	4.02133	0.00617617	8.73783e+28	570.171	0.224888	0.330806	0.300709
HAP2	27	5.26636	0.0114848	3.02145e+29	3112.13	0.231555	4.72238	0.300651
LYS14	4	2.4843	0.0065993	9.97612e+28	33.5234	0.224481	2	0.300242
KIP1	7	3.34672	0.00335826	6.59938e+27	90.0173	0.0184959	0.141991	0.300137
MSN4	20	4.95405	0.0157297	5.66767e+29	980.687	0.236038	5.50867	0.299638
MAK3	1	0.869519	0.00367665	3.09648e+28	0	0.224171	0	0.299632
MND1	1	2.49737	-1.92556e-17	2.39242	0	0.000474158	0	0.299632
PHO85	202	6.4105	0.0439381	4.42229e+30	60426.8	0.247129	47.8512	0.299494
SOL1	8	3.59901	0.00676884	1.04953e+29	27.0176	0.227214	3.14286	0.299248
PTC2	10	3.94507	0.00701157	1.12615e+29	91.9018	0.228816	2.88889	0.29917
TOS8	7	3.36865	0.00223868	1.14802e+28	120.456	0.209559	1	0.298634
CWC21	40	5.64916	0.0115987	3.08166e+29	1823.34	0.229814	22.8292	0.298426
RNT1	22	5.0526	0.00974611	2.17585e+29	584.626	0.220861	2.87857	0.298255
RAD57	8	3.5115	0.0034484	2.72396e+28	449.74	0.220653	2.28571	0.2979
RUP1	5	2.8215	0.00534104	6.53457e+28	26.3141	0.228197	2	0.297741
YAE1	4	2.40437	0.00662456	1.00526e+29	13.3585	0.234307	3.33333	0.29722
BYE1	4	2.45664	0.00430576	4.24682e+28	2.74494	0.206907	2	0.297021
TFC1	11	4.02453	0.00268095	1.64643e+28	53.2496	0.204182	2.57143	0.297003
THS1	1.61706	0.542113	0.00109107	2.5796e+07	32.3177	0.0450005	0.808531	0.296755
UTR1	7	3.38266	0.00936396	2.00856e+29	69.576	0.236594	3.33333	0.296572
RAD52	28	5.33108	0.017577	7.07708e+29	796.592	0.233503	8.13761	0.296272
SQS1	8	3.61492	0.00954135	2.08538e+29	104.204	0.237687	2.85714	0.295947
YNL155W	20	4.94887	0.0132788	4.03906e+29	199.11	0.231682	7.18797	0.295657
FKH2	15	4.56337	0.00807441	1.49344e+29	204.981	0.220192	4	0.295536
RKM1	7	3.36446	0.00792841	1.43992e+29	116.129	0.235827	2	0.295458
PCL7	7	3.31277	0.00625095	8.9507e+28	228.525	0.229214	2.33333	0.29499
ESC2	6	3.10217	0.00365696	3.06341e+28	35.7579	0.212429	1.2	0.294897
PRP2	54	5.8603	0.0109362	2.73968e+29	1542.83	0.212944	26.1521	0.294572
RSC8	70	6.04895	0.0472293	5.10962e+30	1981.45	0.245261	32.7588	0.294291
GON7	9	3.67644	0.00482992	5.34373e+28	738.576	0.222234	2.975	0.29411
SRC1	15	4.57567	0.00916003	1.92203e+29	363.797	0.232653	3.28571	0.294011
LSC2	1.2128	0.460452	0.00532651	6.13452e+08	31.5625	0.0469961	1.01066	0.293286
YOR283W	4	2.44123	0.00494842	5.60917e+28	99.6485	0.225658	1.33333	0.293176
ARP9	46	5.77743	0.0335965	2.58556e+30	852.836	0.241886	27.0186	0.293141
RIM15	18	4.77031	0.00695013	1.1065e+29	1111.03	0.226945	2.59786	0.292842
IES1	33	5.49915	0.0265135	1.61028e+30	427.704	0.241913	17.4453	0.292332
REG1	32	5.47806	0.0262179	1.57457e+30	772.114	0.23844	10.5966	0.292269
XDJ1	3	2.02373	0.00274965	3.56655e+28	40.9741	0.225104	1	0.29186
YPD1	8	3.56517	0.00863476	1.70792e+29	217.418	0.238144	3.14286	0.291634
MIG2	7	3.38462	0.00372415	3.17702e+28	0.958978	0.215754	2.33333	0.291438
RDR1	8	3.57541	0.00323882	2.40292e+28	241.551	0.212301	1.14286	0.290878
SWE1	79	6.10041	0.0272347	1.69906e+30	8105.87	0.241691	11.3404	0.290361
NPL6	38	5.62825	0.0307424	2.16492e+30	343.005	0.235827	23.082	0.290112
BIR1	23	5.09349	0.00172107	2.84859e+29	550.524	0.0139841	7.43957	0.289878
REC8	13	4.28962	0.00236357	1.27969e+28	407.858	0.205355	2.5	0.289794
RSA3	15	4.56539	0.012643	3.66153e+29	372.296	0.234073	6.13626	0.289324
RLP7	147	6.33535	0.0739046	1.25115e+31	8843.84	0.240644	71.7305	0.288586
CHK1	33	5.48355	0.0197011	8.89093e+29	977.028	0.234359	7.82843	0.288526
CTK1	45	5.76248	0.0304849	2.1288e+30	2981.04	0.243112	12.2439	0.288019
GCN4	55	5.90347	0.0297662	2.02961e+30	3058.45	0.245233	15.8852	0.287939
SWI1	45	5.76359	0.0257485	1.51869e+30	2373.57	0.239414	14.4959	0.287774
HAT2	21	5.0074	0.0145119	4.82406e+29	305.802	0.221697	9.46176	0.287618
RAD17	7	3.28503	0.00433739	4.30946e+28	461.007	0.224864	1.66667	0.287549
TRL1	3	2.03838	0.00304849	2.1288e+28	14.4298	0.209122	2	0.287453
TMA7	4	2.49457	0.00959242	2.10776e+29	3.211	0.237768	3.33333	0.28735
THP1	15	4.57876	0.0102164	2.39089e+29	121.928	0.231937	5.85714	0.286163
COQ3	1.2128	0.354868	0.000336589	2.44984e+06	0.673776	0.0417395	0.404265	0.28597
NHP10	33	5.49788	0.0223228	1.14146e+30	715.49	0.241029	14.5292	0.285855
STP1	6	3.12402	0.00839107	1.61287e+29	5.5696	0.22909	3.2	0.285814
NUP188	32	5.46183	0.0177356	7.20535e+29	843.257	0.242135	14.3584	0.285737
LSC1	0.808531	0.37522	0.00452357	4.42368e+08	0	0.0461028	0.808531	0.285627
PIH1	14	4.44197	0.0102213	2.3932e+29	1387.16	0.237126	4.82634	0.285582
NOT3	40	5.66659	0.0147993	5.01705e+29	1762.17	0.234125	7.17123	0.285249
SGF29	63	5.98702	0.0341098	2.66516e+30	2109.05	0.237393	21.6718	0.284897
AIR1	12	4.1999	0.00593804	8.07703e+28	162.633	0.223245	3.90808	0.284516
RCL1	27	5.30687	0.0239793	1.31716e+30	433.315	0.233736	14.7815	0.284298
ULP1	115	6.25299	0.0398717	3.64161e+30	9946.07	0.242693	27.2359	0.284105
NAB2	920	6.59094	0.200389	9.19844e+31	1.00166e+06	0.279745	513.477	0.284046
TUB3	20	4.93271	0.00123116	3.00925e+29	496.355	0.0116926	7.31754	0.283973
YLR227W-B	4	2.49314	0.00847754	1.64628e+29	0.562084	0.227778	2.66667	0.283625
DPB3	9	3.76551	0.00559528	7.17149e+28	246.219	0.225296	1.75	0.283515
HSP60	8.08531	0.741635	0.00785484	1.33444e+09	3023.93	0.0477519	1.96667	0.283352
SWC3	25	5.19625	0.0105161	2.53323e+29	947.064	0.21914	11.0834	0.283272
NUP133	32	5.45734	0.017345	6.89152e+29	757.97	0.239795	15.6469	0.282806
ARO9	5	2.77296	0.00548562	6.89313e+28	23.5018	0.227189	2	0.282588
VTS1	12	4.23997	0.0116985	3.1349e+29	896.622	0.235065	4	0.282525
MIG1	24	5.17622	0.0133414	4.07724e+29	744.259	0.235327	4.07422	0.282494
HTB2	146	6.34133	0.0738891	1.25062e+31	13247.2	0.249645	57.6674	0.282488
YPK2	9	3.792	0.0109438	2.74347e+29	283.275	0.232704	4	0.282362
RSC1	32	5.4674	0.0250286	1.43495e+30	968.461	0.242525	17.7306	0.282228
KGD1	4.44692	0.679638	0.000852104	1.57054e+07	914.914	0.044096	1.15553	0.282133
PTP3	8	3.61311	0.00628759	9.05595e+28	36.1709	0.21994	1.14286	0.282123
CWC15	11	4.10104	0.00498664	5.69615e+28	133.456	0.221394	9	0.281958
MOB1	19	4.84809	0.00417931	1.44508e+29	967.771	0.0181357	0.038364	0.28173
TPT1	7	3.39748	0.00945201	2.04651e+29	28.47	0.227508	3.33333	0.281668
IPL1	55	5.89371	0.00587321	1.05061e+30	2775.47	0.0208389	8.58158	0.28166
EDC2	6	3.12545	0.0032067	2.3555e+28	6.50872	0.205636	0.8	0.281462
DCP2	42	5.68872	0.0208964	1.00025e+30	4507.15	0.243196	8.88151	0.281422
SPC110	49	5.81653	0.00962547	8.24333e+29	4299.95	0.0216829	0.135467	0.281148
YPR1	6	3.1475	0.0109407	2.74195e+29	3.68494	0.23809	4.8	0.281009
SDH2	2.02133	0.548431	0.000789874	1.34999e+07	67.9646	0.0433851	0.606398	0.280864
PBI2	4	2.49187	0.00899539	1.85355e+29	6.91623	0.237179	2.66667	0.280651
YBR012W-B	3	2.06351	0.00580742	7.7256e+28	2.24077	0.226506	2	0.280649
CDC7	29	5.3577	0.0121433	3.37786e+29	933.617	0.231962	5.27703	0.280639
ATP2	8.89384	0.750269	0.00364134	2.86978e+08	1512.65	0.0458878	4.79643	0.280442
TFC6	11	4.05104	0.00724895	1.20369e+29	148.986	0.216153	5.25714	0.279899
ATP3	6.06398	0.727224	0.00625851	8.46966e+08	1235.56	0.0472216	2.40153	0.2797
SXM1	25	5.21612	0.0148472	5.04955e+29	996.91	0.232345	5.125	0.279637
GLC8	9	3.77521	0.0106606	2.60333e+29	244.506	0.238117	4	0.279421
MIH1	19	4.88047	0.0127623	3.73097e+29	428.563	0.239278	5.05556	0.279358
URN1	98	6.20601	0.0423787	4.11397e+30	8231.69	0.243533	17.6965	0.27924
CDH1	47	5.76597	0.0127632	3.73154e+29	3189.63	0.230492	15.9958	0.279082
MGT1	7	3.36868	0.00654185	9.80318e+28	57.0179	0.225997	2	0.279038
RHR2	26	5.25983	0.0187606	8.06228e+29	1380.41	0.237046	6.14444	0.278968
TUF1	2.02133	0.564557	0.00540685	6.32107e+08	1277.21	0.0472345	0.202133	0.278888
LYS20	20	4.96189	0.0185604	7.89119e+29	67.011	0.235406	7.19006	0.278679
TRF5	10	3.92262	0.00605135	8.38822e+28	207.281	0.227582	3.77778	0.277866
AMN1	6	3.0874	0.00677178	1.05044e+29	16.5911	0.226799	3.2	0.277808
NUP116	93	6.17394	0.0365711	3.06367e+30	6355.38	0.241056	37.648	0.277626
LCD1	13	4.30741	0.00540314	6.68742e+28	232.15	0.216619	2.66667	0.277598
CWC23	23	5.1123	0.00715001	1.17106e+29	369.565	0.216931	17.4545	0.27724
SAS3	14	4.46204	0.0112182	2.8828e+29	95.9506	0.227116	7.21368	0.277217
YOR142W-B	7	3.40432	0.0126503	3.66576e+29	4.64027	0.229889	5.33333	0.276627
COQ4	1.2128	0.349968	0.000210309	956522	0.592923	0.0417496	0.808531	0.276431
SNU71	36	5.56367	0.0092024	1.93985e+29	948.793	0.213613	21.7101	0.275945
CYM1	2.42559	0.577052	0.0046624	4.69951e+08	589.803	0.0462514	1.28017	0.275875
SPT20	34	5.5284	0.0198309	9.00842e+29	369.801	0.229164	21.2248	0.275829
RIC1	7	3.36774	0.00942999	2.03699e+29	1.13308	0.00165851	4	0.2756
HOR2	17	4.69327	0.0106268	2.58684e+29	837.132	0.231453	3.85	0.275542
CLB3	33	5.48943	0.011463	3.00997e+29	1004.79	0.228271	5.0559	0.275539
ATP5	3.23412	0.64982	0.00212837	9.7999e+07	72.405	0.0443458	1.84807	0.275046
SGF73	65	6.00664	0.0405648	3.76933e+30	3096.65	0.245119	25.5411	0.274877
URB2	18	4.81288	0.0133939	4.10942e+29	292.19	0.23496	7.7947	0.274856
SLT2	43	5.7103	0.0186344	7.95421e+29	5181.86	0.241111	7.01403	0.274783
GLN3	11	4.11257	0.00543114	6.7569e+28	67.9532	0.216752	2	0.27463
KGD2	1.61706	0.501349	0.000105011	238712	41.5829	0.0404455	0.943286	0.274309
BDP1	12	4.24002	0.00928527	1.97494e+29	33.561	0.217468	5.09091	0.274224
CRP1	5	2.84516	0.00845687	1.63827e+29	11.9005	0.228667	3	0.273679
RCO1	25	5.22024	0.0182932	7.66554e+29	438.22	0.234908	10.753	0.273369
YBL005W-B	7	3.4009	0.0117098	3.14095e+29	17.7082	0.231886	4.66667	0.27332
SIR2	51	5.84165	0.0268458	1.6509e+30	3710.56	0.234855	15.0237	0.273058
FUS2	5	2.80874	0.00197551	8.93969e+27	49.4017	0.207191	1	0.27305
HSP10	1.2128	0.440136	0.00461367	4.60177e+08	705.462	0.046208	0.404265	0.272739
STB4	11	4.12313	0.010988	2.76568e+29	54.7205	0.218097	6.6	0.272619
MIG3	4	2.46584	0.00151766	5.27614e+27	29.5801	0.205977	0.666667	0.272487
ATP1	8.08531	0.742788	0.00725461	1.13819e+09	2913.11	0.0478514	4.53189	0.272228
HSF1	17	4.73679	0.00646325	9.56901e+28	8.07791	0.208709	4.625	0.272041
IRR1	19	4.85147	0.0126138	3.64467e+29	1035.13	0.238413	8.10533	0.271601
SLX8	20	4.94125	0.0111068	2.82582e+29	861.737	0.22268	5.39994	0.27142
ISW1	54	5.89148	0.0388884	3.46422e+30	2864.33	0.243056	24.5267	0.27142
LPD1	3.63839	0.632986	0.000699238	1.05744e+07	465.182	0.0431838	1.79561	0.271404
SWI5	37	5.60647	0.0214471	1.05367e+30	1719.47	0.237179	7.70064	0.270475
SBP1	457	6.54053	0.160845	5.92629e+31	153717	0.261209	231.692	0.2703
HO	7	3.34882	0.00544224	6.78454e+28	18.2845	0.225755	2.33333	0.270232
NOP1	146	6.33862	0.0734998	1.23748e+31	10797.9	0.2439	69.5283	0.270053
PIM1	2.42559	0.6055	0.00503097	5.47199e+08	479.623	0.0464761	0.646825	0.270049
TAF4	45	5.75551	0.0215517	1.06396e+30	1895.35	0.234073	14.7643	0.269602
CWC25	15	4.57274	0.00458783	4.82149e+28	241.199	0.209976	6.57143	0.269322
NOT5	30	5.40362	0.0167403	6.41939e+29	713.598	0.239224	10.1953	0.268674
CKB1	59	5.95003	0.0349367	2.79595e+30	1960.49	0.238386	19.7242	0.268477
FPR2	0.179147	0.00676979	0.00260875	1.55895e+28	12.4327	0.218663	0	0.268382
TAF11	22	5.06047	0.00979335	2.19699e+29	148.455	0.215556	13.741	0.268278
YGR283C	5	2.79428	0.00479043	5.25671e+28	55.9867	0.221092	3.5	0.268195
REB1	27	5.29618	0.0227169	1.18213e+30	1606.19	0.236091	9.91154	0.268063
NRG2	5	2.81933	0.00699573	1.12107e+29	58.0421	0.235196	2	0.26801
MOB2	4	2.4359	0.00156727	5.62671e+27	44.0692	0.207681	2	0.267748
PPZ1	21	4.97657	0.0156024	4.69732e+29	1583.21	0.242637	0.170456	0.267565
YHR097C	7	3.39458	0.00913313	1.91075e+29	49.3214	0.236355	3	0.267463
YOR192C-A	2	1.52964	0.00395459	3.58236e+28	0	0.224936	2	0.267367
SVF1	19	4.87566	0.0185855	7.91254e+29	298.892	0.240314	8.44167	0.267335
VPS71	18	4.79324	0.00784601	1.41014e+29	72.6381	0.215094	12.1176	0.266866
FPR4	53	5.88575	0.0407547	3.8047e+30	591.065	0.230165	24.7137	0.266824
ARN1	3	2.06288	0.00476845	5.2086e+28	6.05265	0.22904	2	0.2666
SPP41	5	2.83274	0.0070213	1.12928e+29	5.95812	0.228891	3.5	0.266593
HCH1	7	3.38312	0.0105751	2.56175e+29	39.4693	0.238197	4.66667	0.266163
DBP6	11	4.10583	0.00970942	2.1595e+29	53.7914	0.23158	4.8	0.266052
YLR455W	27	5.31155	0.0232139	1.23442e+30	291.27	0.229514	9.75792	0.265881
TBF1	11	4.0804	0.0111146	2.82978e+29	251.516	0.235406	5.06667	0.265841
MSH4	11	3.96422	0.00568596	7.40581e+28	611.212	0.225658	3.9	0.265761
IOC3	20	4.9668	0.0192159	8.4584e+29	74.4557	0.232602	12.9536	0.265638
NAT1	0.808531	0.413176	0.0051747	5.78983e+08	0	0.0469896	0.808531	0.265511
YLR035C-A	5	2.83443	0.00609474	8.50896e+28	15.3766	0.228049	3	0.265096
RAD33	5	2.7585	0.00680219	1.0599e+29	141.367	0.234464	3	0.264955
RIF1	18	4.80461	0.0193244	8.55415e+29	1398.52	0.233607	10.0343	0.264719
ASK10	28	5.35262	0.0187424	8.0467e+29	781.791	0.237929	6.08333	0.264658
CAF130	15	4.53209	0.00884478	1.79201e+29	223.594	0.235327	7.11429	0.264275
PRP38	17	4.7346	0.006725	1.03598e+29	476.095	0.224433	12	0.264001
RTT107	35	5.48811	0.015341	5.39103e+29	4185.47	0.234803	10.3495	0.26371
CSE4	173	6.38149	0.0693845	1.10279e+31	20946.7	0.245718	50.4999	0.26351
YDR161W	4	2.49181	0.0048567	5.40317e+28	2.29213	0.218527	2.66667	0.263261
SET3	18	4.79712	0.0127468	3.72195e+29	486.39	0.23125	6.31408	0.263002
YIL096C	4	2.47517	0.00642404	9.45325e+28	4.24372	0.226847	2.66667	0.262899
PZF1	1	0.869519	0.00367665	3.09648e+28	0	0.224171	0	0.262868
TAH1	7	3.37246	0.00546601	6.84394e+28	27.14	0.223009	3.33333	0.262676
ADR1	34	5.52036	0.0208255	9.93476e+29	1344.19	0.239932	10.6921	0.262508
TEL2	15	4.5604	0.0135613	4.21276e+29	632.819	0.23809	3.19091	0.26223
HPA3	3	2.05616	0.00368504	3.11064e+28	0	0.221278	3	0.262012
RXT2	27	5.27708	0.0184426	7.79133e+29	2342.88	0.234333	12.2128	0.261834
STE20	65	5.99319	0.0278813	1.7807e+30	7705.96	0.244295	12.4865	0.26176
RAD9	16	4.65445	0.0137494	4.33046e+29	401.782	0.239877	5.7	0.261679
YOL103W-B	3	2.06293	0.00574046	7.54846e+28	0.906547	0.225924	2	0.261175
BUR2	13	4.35936	0.0130606	3.90744e+29	121.935	0.239251	7.16667	0.260992
JEM1	4	2.48374	0.00605307	8.39298e+28	7.47763	0.230668	2.66667	0.26088
SPP381	23	5.10734	0.00520076	6.19583e+28	169.739	0.205997	15.8409	0.260806
DUN1	33	5.44078	0.011804	3.1917e+29	2478.99	0.233193	4.35004	0.26045
IOC4	12	4.25575	0.0127835	3.7434e+29	39.1156	0.219276	8.72727	0.260449
CLA4	44	5.72966	0.0225036	1.16003e+30	4737.27	0.237768	8.75664	0.260373
GUT2	1.2128	0.435545	0.000152448	504037	72.5441	0.0417395	0.404265	0.260327
SHE2	27	5.25994	0.0119036	3.2458e+29	839.753	0.231555	3.35985	0.260292
HOS1	7	3.35213	0.00209632	1.00666e+28	116.043	0.205676	1	0.260258
DAL81	7	3.27514	0.00172687	6.83097e+27	48.3458	0.205116	1.03333	0.260054
SGV1	57	5.93163	0.0336425	2.59264e+30	1741.24	0.240232	12.8968	0.259999
PSY4	10	3.93579	0.00610248	8.53057e+28	43.8614	0.207804	5.33333	0.259848
RSA1	12	4.11482	0.00817309	1.53016e+29	4362.3	0.231555	2.90909	0.259738
PTI1	20	4.89123	0.00710611	1.15672e+29	772.737	0.227606	13.3094	0.259735
MEU1	6	3.12277	0.00830163	1.57867e+29	189.516	0.236064	2.4	0.259718
GND1	2.42559	0.620262	0.00595173	7.65979e+08	543.592	0.0476001	0.646825	0.259663
POL32	13	4.30995	0.0102299	2.39722e+29	1030.07	0.235091	4.19286	0.259621
YSF3	5	2.83021	0.0035745	2.92682e+28	46.7118	0.220376	3	0.259412
RMI1	4	2.42507	0.00163224	6.10288e+27	47.7961	0.2063	2.66667	0.259082
RRN10	12	4.24592	0.0135	4.1748e+29	64.9367	0.229714	8	0.259068
NUP159	41	5.68214	0.0187683	8.06889e+29	1048.96	0.241747	17.218	0.259064
SCC4	11	4.07385	0.00757871	1.3157e+29	75.9792	0.212944	3.03333	0.259005
SYF2	21	4.99454	0.00702068	1.12908e+29	426.151	0.224648	15	0.259
SGF11	30	5.41149	0.0199325	9.101e+29	338.05	0.231733	19.0473	0.258956
UBX6	6	3.06594	0.00459615	4.83899e+28	8.70629	0.224864	3.2	0.258834
GCV2	0.808531	0.413176	0.0051747	5.78983e+08	0	0.0469896	0.808531	0.258823
VHR1	5	2.8298	0.00526244	6.34366e+28	57.8617	0.219962	1.5	0.258805
DOT6	7	3.36811	0.00757598	1.31475e+29	128.662	0.230215	2.33333	0.258423
NMA2	6	3.08595	0.00557862	7.12885e+28	49.055	0.229339	2.8	0.258416
PHB1	3.63839	0.665382	0.00568294	6.98252e+08	639.587	0.046741	1.34563	0.258374
EBS1	20	4.95335	0.012605	3.63956e+29	1007.92	0.239714	5.72541	0.258297
PDC5	16	4.6667	0.0113638	2.95812e+29	299.767	0.233736	4.40476	0.258102
YGR161C-D	3	2.06346	0.00568161	7.3945e+28	0.610414	0.226093	2	0.258041
YNL284C-B	5	2.82365	0.00600811	8.26877e+28	62.0732	0.226263	1.5	0.258001
YNL010W	6	3.14534	0.0106015	2.57452e+29	4.92097	0.238224	4.4	0.257788
YHR112C	9	3.75711	0.00696288	1.11056e+29	66.657	0.229539	3.16667	0.257774
RNA15	19	4.86488	0.00645801	9.5535e+28	127.202	0.210542	6.94444	0.257764
RSC6	34	5.52775	0.0245993	1.38615e+30	259.032	0.224338	20.9569	0.257471
CYB2	2.82986	0.634776	0.00300145	1.94757e+08	28.8694	0.0437155	2.02133	0.25743
HCM1	9	3.79614	0.00503441	5.80581e+28	115.418	0.21864	1.5	0.257401
TFC3	17	4.70637	0.0134486	4.14307e+29	813.922	0.233451	5.72679	0.257093
ASG1	10	3.98178	0.0154764	5.48664e+29	88.2377	0.241111	5.33333	0.257026
ATP16	1.61706	0.530752	0.000541929	6.35575e+06	1.72878	0.0431622	1.34755	0.256859
YDR098C-B	3	2.062	0.00560479	7.19588e+28	0.396071	0.226215	2	0.256711
SDH1	2.42559	0.549992	0.00460703	4.58846e+08	989.127	0.046177	0.727678	0.256639
YDR514C	3	2.05929	0.00540195	6.68447e+28	0	0.225803	3	0.256563
SPT2	29	5.38147	0.0160355	5.8902e+29	477.885	0.230316	3.97357	0.256086
SOK2	8	3.5418	0.0017418	6.94964e+27	212.065	0.206765	0.285714	0.255974
CLB4	4	2.44425	0.0012219	3.4201e+27	0.981446	0.202438	2.66667	0.255937
YOR093C	8	3.59584	0.00640362	9.39326e+28	78.4008	0.227484	1.71429	0.255931
YMR046C	6	3.12973	0.00486908	5.43075e+28	59.2654	0.225972	2	0.255906
TEA1	10	3.92365	0.00621799	8.85656e+28	461.156	0.227141	2.75556	0.255713
ACA1	8	3.59356	0.00541579	6.71876e+28	253.605	0.22837	1.14286	0.255621
NUP60	33	5.51124	0.0266869	1.6314e+30	400.186	0.243112	13.0533	0.255569
YNL022C	8	3.59607	0.00614615	8.65311e+28	47.3435	0.213375	0.857143	0.255263
ORC6	31	5.43759	0.0179602	7.38906e+29	942.751	0.235379	10.417	0.255148
TMA17	8	3.56322	0.00659266	9.95604e+28	853.244	0.227803	2	0.255071
SCD5	13	4.36766	0.00652254	3.17481e+29	205.553	0.0186726	5.5	0.255071
SRB7	37	5.58734	0.0120549	3.32885e+29	850.386	0.226847	20.6196	0.254722
FOB1	30	5.41499	0.0231539	1.22804e+30	1211.08	0.241525	9.68071	0.254692
SPB1	34	5.53844	0.0275066	1.73317e+30	179.188	0.232756	20.3636	0.254383
SNT309	45	5.73488	0.0120485	3.32529e+29	1422.06	0.226118	31.6888	0.254369
GID8	7	3.12838	0.00437702	4.38856e+28	1231.7	0.225755	3.16667	0.254355
SLX4	10	3.8795	0.00366048	3.06931e+28	265.834	0.213678	2.88889	0.254321
YDR365W-A	3	2.06592	0.00738709	1.25001e+29	0	0.235222	3	0.254263
YJL055W	3	2.06592	0.00738709	1.25001e+29	0	0.235222	3	0.254263
RRN5	13	4.35766	0.0147372	4.97502e+29	65.4666	0.230366	9.18398	0.254199
SOH1	30	5.37818	0.00764208	1.33779e+29	497.109	0.21409	19.9676	0.254099
SDC1	11	4.04002	0.00788311	1.42351e+29	208.97	0.217221	8.15	0.254083
ARP6	19	4.84984	0.00835877	1.60048e+29	1412.04	0.224768	9.82026	0.253913
CTR1	4	2.47524	0.00171848	1.07034e+29	2.64762	0.23449	2	0.253874
TAF8	20	4.94555	0.00957891	2.10183e+29	155.746	0.216908	12.9474	0.253688
YLR179C	4	2.40091	0.00502674	5.78814e+28	12.6465	0.225513	2	0.253668
HIF1	21	5.01913	0.0192036	8.44758e+29	349.317	0.239441	8.3803	0.253296
HDA3	6	3.11466	0.00701542	1.12739e+29	99.156	0.235248	3.2	0.25283
UAF30	8	3.60911	0.0129259	3.82723e+29	8.93598	0.23029	7.14286	0.252226
BUB3	16	4.63635	0.0092356	1.95387e+29	680.807	0.229439	4.21364	0.252166
APD1	3	1.98944	0.00103178	2.43857e+27	80.6719	0.201413	1	0.252129
UTR4	1	0.869338	0.00260875	1.55895e+28	0	0.218663	0	0.251838
LDB7	13	4.37001	0.0145941	4.8789e+29	165.775	0.230341	9.83333	0.251608
SNF5	39	5.65166	0.0293338	1.97107e+30	963.152	0.240178	18.4563	0.251606
IPK1	5	2.76265	0.00348315	2.77913e+28	642.82	0.222304	0.5	0.251536
RSC9	28	5.33346	0.0222843	1.13753e+30	137.196	0.231962	21.485	0.251425
ABF1	16	4.65992	0.0154382	5.4596e+29	510.515	0.236807	6.50833	0.251323
FAR1	24	5.15699	0.0103435	2.45077e+29	781.417	0.234803	5.08769	0.251147
GAS1	8	3.60804	0.00367047	1.66103e+29	29.5271	0.229065	3.71429	0.250827
ZAP1	6	3.0578	0.00563178	7.26536e+28	202.185	0.230039	2.85	0.250802
ATP12	1.61706	0.493337	0.000530016	6.0798e+06	101.778	0.0430435	0.808531	0.250703
RGT1	13	4.36418	0.0101041	2.33864e+29	182.788	0.21571	3	0.25058
MEF1	1.61706	0.532063	0.00506112	5.53792e+08	139.489	0.0466586	0.606398	0.250544
NVJ1	5	2.79995	0.00738995	1.25098e+29	48.4339	0.235091	2.5	0.250502
ASI2	3	2.06493	0.0068052	1.06083e+29	0	0.236355	3	0.250487
REF2	29	5.34526	0.0147611	4.99115e+29	1077.37	0.23029	12.9546	0.25046
YHR122W	5	2.56858	0.00283416	1.83999e+28	825.348	0.219162	2.25	0.250427
MSE1	0.808531	0.409207	0.000685034	1.0159e+07	0	0.0444145	0.808531	0.250313
APC1	31	5.36146	0.00144114	1.81955e+29	2535.31	0.0148264	12.327	0.250275
ACE2	19	4.87279	0.00553911	7.02823e+28	448.286	0.214985	2.38889	0.250201
TAF3	22	5.06663	0.0122756	3.45187e+29	164.659	0.222421	16.5564	0.250085
TOS4	8	3.56996	0.00589892	7.97096e+28	291.678	0.229489	1.42857	0.249811
DLS1	7	3.35683	0.00324855	2.41738e+28	69.8128	0.209413	2	0.249762
YMR310C	8	3.56707	0.00780373	1.39499e+29	149.664	0.230946	4.32143	0.249426
RAT1	16	4.66399	0.0157238	5.66345e+29	17.112	0.23309	5.3	0.249347
SSN3	59	5.93283	0.0167408	6.41977e+29	2212.89	0.217087	19.467	0.249244
DUG1	0.808531	0.398132	0.00102598	2.28004e+07	0	0.0448716	0.808531	0.24911
EST1	20	4.92891	0.0104359	2.49472e+29	1106.87	0.22619	3.51378	0.249014
NRG1	7	3.33671	0.00369342	3.12481e+28	75.4611	0.21213	1.41667	0.248891
YER160C	5	2.84673	0.00746839	1.27767e+29	15.5895	0.231453	2	0.248819
VPS13	1.2128	0.384457	0.000379283	3.11015e+06	683.209	0.0426491	0.404265	0.248812
TIM17	6.06398	0.730164	0.00944395	1.92893e+09	520.208	0.046932	3.25819	0.248642
INO4	20	4.86804	0.0106601	2.60307e+29	4966.5	0.228841	3.47768	0.24856
YJR029W	7	3.40404	0.0116706	3.11997e+29	16.5144	0.233814	3.66667	0.248506
HPT1	5	2.84638	0.0109836	2.76349e+29	3.08027	0.238009	4	0.248374
MGE1	5.25545	0.700257	0.00581487	7.31088e+08	3010.85	0.0467981	1.25996	0.248363
DOG2	5	2.82588	0.00376823	3.25267e+28	17.6808	0.221139	1.5	0.248133
RDS2	13	4.36343	0.00391433	3.50978e+28	133.768	0.211662	1.33333	0.248116
PSD1	1.2128	0.484371	0.00060862	8.02003e+06	0	0.0431243	1.2128	0.247948
CTK3	13	4.36369	0.0115195	3.03973e+29	96.5247	0.233555	6.18333	0.247943
YAR010C	13	4.35787	0.011599	3.08179e+29	382.257	0.235537	2.5	0.247687
SPP1	22	5.03117	0.00832507	1.5876e+29	522.54	0.213678	6.61134	0.247582
NET1	54	5.89487	0.0320034	2.34616e+30	2689.56	0.240041	14.5142	0.247391
IGO2	4	2.47093	0.00550045	6.93047e+28	15.4378	0.226045	2.66667	0.247229
RAD53	75	6.07128	0.0251185	1.44529e+30	6917.21	0.230643	13.1366	0.247191
YER138C	11	4.11537	0.00974192	2.17398e+29	182.989	0.232833	2.6	0.247189
SRB4	56	5.90615	0.0242345	1.34534e+30	1745.77	0.239007	28.7228	0.247187
SNU56	30	5.39319	0.0082432	1.55653e+29	485.561	0.211006	19.7534	0.24701
POP4	10	3.44288	0.000408445	3.8215e+26	6.21789	0.195205	9.15278	0.246991
HAC1	9	3.79897	0.00789815	1.42895e+29	85.2364	0.22768	2.75	0.246791
YGR122W	3	2.01865	0.00451469	4.66898e+28	138.287	0.225682	1	0.24627
YGR251W	11	4.10969	0.00777163	1.38353e+29	196.833	0.225876	4	0.246222
BNA3	1.2128	0.492969	0.00540617	6.31951e+08	0	0.0470603	1.2128	0.246203
YCK3	5	2.81522	0.0038994	9.369e+28	9.65429	0.22675	2.5	0.245873
SEC39	0.179147	3.30835	0.00701752	1.12806e+29	2.35774	0.235485	0.656872	0.245868
KSP1	110	6.23498	0.0339067	2.63352e+30	24914.2	0.242944	18.5115	0.245787
PHB2	3.63839	0.666568	0.00579004	7.24813e+08	551.889	0.046964	1.34563	0.245756
YHC1	26	5.2506	0.00983431	2.21541e+29	336.796	0.217535	17.9436	0.245707
URA2	5.65972	0.716752	0.00888815	1.70771e+09	2861.39	0.0475147	1.2115	0.245702
YMR050C	9	3.81622	0.0142662	4.66209e+29	14.868	0.234359	6	0.245324
YPR158C-C	6	3.13223	0.00295336	1.99801e+28	15.0827	0.210039	1.6	0.244823
ECM22	8	3.58729	0.0066867	1.02421e+29	123.652	0.227092	2.85714	0.244647
PFS1	8	3.52852	0.000788796	8.9186e+27	144.917	0.0113884	0.914286	0.244422
CTR86	2	1.53761	0.0062854	9.04964e+28	0	0.234229	2	0.24392
YHR214C-C	6	3.1364	0.00365795	3.06508e+28	12.5101	0.211492	1.2	0.243907
PUS9	2	1.52317	0.00295552	2.00093e+28	0	0.219162	2	0.243846
RRN9	16	4.62933	0.0136436	4.26404e+29	1154.05	0.229939	6.17727	0.243639
SNT1	15	4.54193	0.0119711	3.28273e+29	525.107	0.235669	6.78571	0.243563
SWT1	6	3.12468	0.0052884	6.40641e+28	3.46156	0.222375	3.6	0.243469
RNH202	6	2.92553	0.00597407	8.17534e+28	432.561	0.228296	1.55	0.243305
VID28	7	3.12816	0.00543213	6.75937e+28	888.825	0.226263	4.5	0.243161
BRR1	13	4.36209	0.00605645	8.40238e+28	312.139	0.224171	10.5	0.243084
YMR144W	6	3.10463	0.00501615	5.76377e+28	101.328	0.226433	0.8	0.24303
CYS4	4.04265	0.672965	0.00221035	1.05749e+08	1310.66	0.0457416	0.385015	0.242769
RPM2	0.404265	4.35996	0.00714369	1.60635e+29	3657.89	0.234073	3	0.2427
RTT101	20	4.93846	0.0144055	4.75361e+29	566.05	0.229065	5.58809	0.2426
YDR210C-D	6	3.14111	0.00790506	1.43145e+29	8.53799	0.227828	2	0.242218
YDR316W-B	4	2.49411	0.00829037	1.57439e+29	2.83183	0.235616	2.66667	0.242122
MMS4	7	3.37264	0.00543278	6.76098e+28	81.4959	0.224625	2	0.242108
CKA1	131	6.30751	0.0674455	1.04201e+31	14845.7	0.247332	42.0761	0.242095
YKL069W	4	2.43843	0.00456818	4.78027e+28	2.52285	0.225104	2	0.241811
YTH1	18	4.75822	0.00634854	9.23237e+28	308	0.223838	11.0824	0.241757
CHZ1	11	4.09721	0.009424	2.0344e+29	276.597	0.227533	4.4	0.241735
SWC7	20	4.91295	0.00739484	1.25263e+29	463.761	0.209517	9.5129	0.241697
YBL028C	6	3.14338	0.0081361	1.51635e+29	17.2979	0.228222	3.6	0.241675
RSC2	42	5.70652	0.0277231	1.76056e+30	620.342	0.226118	22.0295	0.241516
RFA3	29	5.35817	0.0215557	1.06436e+30	1062.31	0.231733	11.6568	0.241457
YGR038C-B	4	2.49018	0.00656691	9.87842e+28	0.571685	0.226433	2.66667	0.241359
EAF6	34	5.51866	0.0131176	3.94161e+29	1033.24	0.231478	8.46825	0.241069
GCD7	6.06398	0.6963	0.00130138	3.66352e+07	3171.94	0.0445696	0.499557	0.241045
HED1	2	1.43658	0.000310945	2.21479e+26	0	0.191206	2	0.240793
YLR132C	7	3.32488	0.00102802	4.53918e+27	287.41	0.204202	0.0673776	0.240656
PTC3	13	4.32154	0.0125462	3.60568e+29	707.454	0.238009	4.58333	0.240603
BCS1	2.02133	0.577355	0.00116938	2.95852e+07	28.8997	0.0428827	0.202133	0.240513
YMR258C	3	2.0451	0.00407357	3.80115e+28	2.57174	0.22496	2	0.240306
YCR016W	17	4.74919	0.0133444	4.07907e+29	258.04	0.234881	4.52083	0.239881
ACP1	1.2128	0.436802	0.00452246	4.42148e+08	581.328	0.0461399	0.404265	0.23986
MHR1	10.1066	3.3724	0.037202	1.74726e+29	1564.02	0.235801	7.94119	0.239736
HEM15	1.2128	0.485205	0.00492578	5.24562e+08	11.0446	0.0463447	0.808531	0.239645
VID30	10	3.72058	0.00626598	8.9938e+28	1100.37	0.227385	4.19444	0.239632
SLK19	24	5.16839	0.0036712	6.40267e+29	1074.56	0.0193456	5.55975	0.239627
UIP4	0.465018	2.06475	0.00232266	1.15274e+29	21.0397	0.235038	0.179147	0.23958
ASI1	3	1.96441	0.00455993	4.76302e+28	5.40715	0.225561	2	0.239565
SPO1	4	2.49476	0.00799328	1.46358e+29	11.8605	0.239143	3.33333	0.23956
RME1	3	2.06493	0.0068052	1.06083e+29	0	0.236355	3	0.239458
PHD1	7	3.38968	0.00849159	1.65175e+29	59.169	0.234751	3.66667	0.239421
SPC24	46	5.76839	0.013751	4.33148e+29	3179.34	0.225393	7.95028	0.239305
YCL020W	7	3.25726	0.0110941	2.81937e+29	204.913	0.234516	4.16667	0.239227
SUB1	20	4.95028	0.0127697	3.73531e+29	918.443	0.235801	4.11415	0.238916
GUT1	1.2128	0.446106	0.00458187	4.53847e+08	1325.21	0.0462514	0.404265	0.238812
KAR9	15	4.54304	0.00252401	2.31309e+29	738.907	0.0161566	4.97619	0.238551
STP4	4	2.49605	0.00956743	2.0968e+29	1.38826	0.238575	3.33333	0.238498
TIM44	6.06398	0.726305	0.00745595	1.2022e+09	546.831	0.0468937	3.75101	0.23841
ECM11	6	3.11672	0.00339058	2.63339e+28	24.3352	0.21213	1.2	0.238337
YMR099C	12	4.23548	0.0132401	4.01559e+29	519.953	0.239577	5.02165	0.238252
SRP14	11	4.05874	0.00704584	1.13718e+29	342.838	0.224936	4.4	0.23816
MNP1	1.2128	0.47735	0.0059926	7.76619e+08	0.735808	0.0462514	0.808531	0.237925
DDC1	14	4.43115	0.0111484	2.84701e+29	1559.6	0.239061	3.8547	0.237845
IOC2	16	4.67669	0.0200317	9.1918e+29	149.991	0.241166	10.8364	0.237672
PGA2	6	3.14014	0.00838542	1.6107e+29	16.1944	0.236568	2.4	0.237428
CAT5	2.02133	0.484028	0.00544724	6.41491e+08	1351.56	0.0464823	0.943286	0.23727
OPI10	1	0.869338	0.00260875	1.55895e+28	0	0.218663	0	0.237132
SCM3	14	4.46849	0.0113265	2.93872e+29	569.503	0.231326	3.58654	0.237089
HEH2	5	2.80946	0.00445088	4.53793e+28	13.1472	0.225321	2	0.236958
HAP1	9	3.80583	0.011811	3.19548e+29	31.1466	0.240616	5.25	0.236592
RRI1	8	3.45491	0.00366959	3.08461e+28	409.07	0.220146	5.66667	0.236562
TAF14	103	6.22207	0.0553123	7.00823e+30	5802.35	0.24569	54.8315	0.236493
YGR027W-B	6	3.14311	0.00963606	2.12699e+29	19.9137	0.23625	2.4	0.235923
YMR315W	14	4.4514	0.0152906	5.35569e+29	287.267	0.23871	4.57692	0.235896
EAF5	13	4.33901	0.00521331	6.22576e+28	4.79354	0.20713	11.5	0.235658
DSL1	0.716588	2.42699	0.00599582	8.23498e+28	82.9288	0.226847	0.550237	0.235591
NNF1	62	5.96662	0.0203554	9.49126e+29	4406.7	0.236993	18.433	0.235535
RTS3	11	4.09045	0.00638805	9.34763e+28	287.674	0.230971	2.6	0.235402
HPR1	33	5.49387	0.0172591	6.82338e+29	1763.26	0.240836	11.3559	0.235387
ZIP1	21	5.01198	0.0117045	3.13813e+29	558.755	0.224792	4.38046	0.235279
NSE3	13	4.20077	0.00382076	3.34399e+28	1777.2	0.221255	3.30198	0.23523
ZDS1	30	5.39356	0.0172988	6.85485e+29	1981.15	0.242832	9.22626	0.235102
CBF1	23	5.09838	0.0144262	4.76726e+29	1018.53	0.235458	6.16562	0.234531
NUP100	46	5.7676	0.0150939	5.21876e+29	1666.33	0.2252	14.7163	0.234453
GAL4	62	5.97294	0.0267931	1.64442e+30	4992.08	0.242609	18.2437	0.234396
SRP21	12	4.2211	0.0122727	3.45023e+29	155.181	0.237634	5.87273	0.234038
RAD61	5	2.79988	0.0067357	1.03928e+29	45.2248	0.234542	4	0.234001
IFH1	29	5.37552	0.0202096	9.35582e+29	1047.02	0.24183	6.42003	0.233796
RNH203	5	2.61611	0.00346862	2.756e+28	82.7472	0.220215	2	0.233604
PRY1	3	2.04587	0.00215151	1.06036e+28	18.2406	0.210563	0	0.233456
HAP5	12	4.17411	0.00202884	9.42888e+27	726.679	0.208214	1.93939	0.233237
TFC7	15	4.53015	0.00955954	2.09334e+29	770.964	0.232627	4.82857	0.232958
SAE2	10	3.9615	0.00718278	1.18182e+29	145.089	0.229239	2.88889	0.232918
YML082W	2	1.50273	0.003765	3.2471e+28	0	0.224362	2	0.232721
SAC3	59	5.93736	0.0199092	9.07977e+29	2406.35	0.234881	22.1819	0.232652
COQ9	1.61706	0.402722	0.000483104	5.04675e+06	4.87814	0.0417597	0.336888	0.232193
MRPL9	12.9365	0.779347	0.0389512	3.28753e+10	583.706	0.04381	8.76484	0.232002
MMS22	15	4.55894	0.0115882	3.07608e+29	562.581	0.232039	3.16484	0.231963
MMS1	14	4.42791	0.00620579	8.82186e+28	281.719	0.226823	3.36667	0.231848
YLR108C	4	2.45451	0.00428352	4.20308e+28	5.82305	0.225248	2	0.231807
RAP1	35	5.55144	0.0243676	1.36016e+30	2257.82	0.240808	12.0369	0.231776
SIP4	9	3.75935	0.00309621	2.19597e+28	53.5513	0.207599	0.75	0.23169
MET22	2	1.52469	0.00413985	3.92587e+28	0	0.224362	2	0.231672
CCA1	4	2.44147	0.000706529	1.14347e+27	23.5851	0.197805	0	0.231618
STB3	11	4.10614	0.00850815	1.6582e+29	236.765	0.233814	3	0.231055
SAS5	11	4.07666	0.00434436	4.32332e+28	201.233	0.212601	3.6	0.23097
YAR009C	4	2.47607	0.00535317	6.56428e+28	12.5716	0.229489	2	0.230961
YEL007W	10	3.98187	0.0146816	4.93758e+29	13.7975	0.235669	7.77778	0.230892
CDC20	23	5.06645	0.00767176	1.3482e+29	2732.06	0.230467	5.86893	0.23084
RAD34	5	2.73338	0.00318389	2.3221e+28	66.9967	0.219459	2	0.230758
YJR008W	3	2.06493	0.0068052	1.06083e+29	0	0.236355	3	0.230267
CYT1	5.25545	0.714746	0.00380272	3.12946e+08	604.189	0.0459184	2.0348	0.230133
BOP3	8	3.58854	0.00751833	1.29482e+29	210.431	0.232704	2.85714	0.229729
ATP11	1.61706	0.527746	0.00472826	4.83333e+08	186.248	0.0462762	1.07804	0.22922
PCL5	4	2.4622	0.00478554	5.246e+28	1.51623	0.226725	3.33333	0.22907
TPK1	126	6.28738	0.036567	3.06299e+30	20440.2	0.245518	20.4517	0.228834
SHP1	24	5.15553	0.0133938	4.10933e+29	1242.8	0.240232	5.42936	0.228796
GSY2	24	5.16441	0.0156105	5.5821e+29	779.45	0.238467	4.73023	0.228764
HST1	14	4.39945	0.00336335	2.59126e+28	308.658	0.20805	4.5	0.228664
PCL6	9	3.73866	0.00609016	8.49616e+28	445.588	0.229464	3.25	0.228631
OXA1	6.06398	0.732025	0.00480304	4.9915e+08	564.629	0.0451362	1.26574	0.22863
AFT1	20	4.89765	0.0110934	2.81899e+29	2306.33	0.237661	3.66347	0.22856
YLR297W	3	2.06475	0.00709386	1.15274e+29	3.56211	0.235038	2	0.228551
YBL029W	3	2.06475	0.00709386	1.15274e+29	3.56211	0.235038	2	0.228551
GTT3	5	2.83641	0.00586835	7.88855e+28	23.1408	0.231555	2.5	0.228542
MLH2	6	3.07921	0.00388177	3.45163e+28	299.856	0.223009	1.2	0.228538
NUP42	43	5.71246	0.0155934	5.56991e+29	839.165	0.230165	19.1935	0.228506
YGR111W	8	3.60221	0.00816052	1.52546e+29	68.4239	0.236408	2.57143	0.228501
MSL1	32	5.44932	0.00752433	1.29688e+29	1243.85	0.212837	9.28006	0.228431
SWI6	32	5.45428	0.0199701	9.13538e+29	2815.62	0.242135	8.26536	0.228229
SYC1	8	3.56275	0.00251269	1.44625e+28	37.7993	0.204936	4.28571	0.227731
HAA1	14	4.48683	0.0124814	3.56854e+29	140.434	0.233995	4.46154	0.22765
LEA1	81	6.09443	0.0197552	8.93986e+29	4044.9	0.230416	56.0091	0.227357
NUP1	39	5.63971	0.0158128	5.72772e+29	964.292	0.234359	12.5062	0.227308
PTP1	1.2128	0.482796	0.000562871	6.85839e+06	2.50159	0.0437377	0.808531	0.227183
SUM1	27	5.30112	0.0232279	1.23591e+30	1451.62	0.23917	9.38615	0.226977
OPI1	12	4.21761	0.000336268	2.05332e+29	432.093	0.236117	3.52273	0.226402
STE5	17	4.73786	0.0117975	3.1882e+29	194.93	0.234411	4.5375	0.226346
YNL035C	2	1.53702	0.00489091	5.47954e+28	0	0.225537	2	0.226322
ARP4	51	5.84367	0.0340554	2.65667e+30	1961.82	0.242247	31.0199	0.226306
MTR2	22	5.06842	0.0144889	4.80882e+29	330.153	0.238117	10	0.226116
FMP37	1.61706	0.44499	0.00021237	975559	166.619	0.0420349	0.875908	0.225956
BUD14	39	5.59409	0.0107618	2.65298e+29	4596.59	0.231707	4.92051	0.225871
YME1	2.02133	0.549226	0.000919232	1.82821e+07	79.7771	0.0436103	0.505332	0.225728
CSR2	6	3.13531	0.00614825	8.65902e+28	3.04511	0.228049	3.6	0.225705
AIR2	14	4.45273	0.00747943	1.28145e+29	117.764	0.22561	6.05284	0.225518
TOM40	9.2981	0.75625	0.00737125	1.17504e+09	2054.86	0.0470538	4.65466	0.22519
YOL103W-A	8	3.6056	0.00586078	7.86822e+28	131.727	0.226969	2	0.225061
HEK2	425	6.52945	0.0912613	1.90783e+31	280518	0.260467	138.329	0.224688
THI3	4	1.95437	0.00390908	3.50038e+28	4273.77	0.224529	0.666667	0.224686
YAP1	70	6.04583	0.0354109	2.87236e+30	3192.05	0.242275	25.4669	0.224685
PAM16	5.25545	0.71195	0.00776651	1.30436e+09	463.638	0.0468363	3.58545	0.224649
SYM1	2.02133	0.578077	0.00523113	5.91626e+08	0	0.0463572	2.02133	0.224581
YJR027W	5	2.84263	0.00698694	1.11825e+29	13.732	0.230668	2	0.224495
YMR027W	4	2.49559	0.00948104	2.0591e+29	0	0.236541	4	0.224485
GCY1	3	2.04248	0.00277431	1.76309e+28	4.92221	0.211981	1	0.224479
RRI2	20	4.88682	0.0106935	2.61944e+29	1442.08	0.236091	8.78838	0.224377
RTN2	0.179147	2.03834	0.0014933	9.6324e+28	2.74157	0.234255	3	0.22436
APE2	2.02133	0.577906	0.00166633	6.01159e+07	34.4497	0.0451066	0.808531	0.224259
CST9	13	4.28689	0.00595885	8.13374e+28	894.929	0.224816	3.10952	0.224053
SNL1	24	5.11895	0.0179967	4.43777e+29	685.987	0.237634	8.18571	0.223936
PDR1	19	4.87678	0.0175673	7.06931e+29	1252.95	0.235458	7.5	0.223807
DSN1	283	6.48194	0.00352135	3.25739e+31	50076.1	0.0244341	127.049	0.223719
MRPL19	4.44692	0.696	0.0177682	6.83904e+09	9.21898	0.046426	3.88095	0.2237
TMA10	6	3.14529	0.0104926	2.52194e+29	67.2617	0.240014	2.8	0.223625
YDR026C	16	4.66653	0.0106229	2.58493e+29	134.276	0.219276	5.46667	0.22344
TIM22	2.82986	0.6214	0.00528795	6.04567e+08	263.492	0.0464072	1.3206	0.223354
YFH1	3.23412	0.620892	0.00525052	5.95998e+08	835.365	0.0462762	1.44477	0.223166
LGE1	35	5.54929	0.0174025	6.93729e+29	1793.93	0.236117	6.90681	0.223161
FIN1	42	5.7007	0.00434931	1.16435e+30	1997.96	0.0189816	9.48987	0.223129
YLR410W-A	4	2.48312	0.00489881	5.49727e+28	3.44564	0.227214	2	0.222991
XRS2	15	4.51927	0.00898877	1.85083e+29	1569.5	0.229339	3.22662	0.222822
CAT8	7	3.34198	0.00716177	1.17491e+29	548.043	0.235038	1.66667	0.222813
RIP1	5.25545	0.716829	0.00752486	1.22446e+09	450.267	0.0467663	2.0502	0.222696
PHO2	25	5.03278	0.00859953	1.694e+29	4165.9	0.220445	3.5369	0.222567
KSS1	60	5.93479	0.0192893	8.52315e+29	6403.08	0.238845	8.75571	0.222511
AHC1	14	4.47558	0.00905313	1.87743e+29	290.584	0.232987	4.30769	0.222503
MER1	9	3.74435	0.00116211	3.09358e+27	163.949	0.200475	3.25	0.222407
GPX2	3	2.04896	0.0030934	2.19198e+28	17.8517	0.220123	2	0.222347
SRS2	63	5.96365	0.0181007	7.5051e+29	8599.14	0.239469	10.7842	0.222192
BAT2	8	3.61288	0.0109084	2.72574e+29	46.2348	0.237875	4.28571	0.222155
COX15	1.2128	0.465119	0.00147507	4.70545e+07	6.43004	0.0435331	0.404265	0.222095
RSC58	34	5.52821	0.0290829	1.9375e+30	420.502	0.240808	23.2165	0.222025
MGA1	9	3.79105	0.00384561	3.38762e+28	125.646	0.21653	1.75	0.221998
NUP85	24	5.1503	0.0141742	4.60218e+29	283.735	0.237554	12.7407	0.221984
RSC4	32	5.47208	0.0265216	1.61125e+30	253.276	0.235906	21.8356	0.221597
APA1	10	3.98221	0.0133556	4.08596e+29	83.6414	0.234177	4	0.221071
ESP1	11	4.07997	0.00116251	5.66443e+28	323.461	0.0139968	1.8	0.220907
SNF4	20	4.90472	0.003397	1.56643e+29	1605.33	0.228916	3.8405	0.220801
CST6	15	4.5722	0.0151655	5.2684e+29	719.047	0.240451	4.42857	0.22069
BTT1	15	4.55254	0.00975216	2.17855e+29	373.07	0.238521	6.19643	0.220438
PKH2	26	5.23094	0.00872933	1.74553e+29	1389.6	0.221046	2.42031	0.220384
ISD11	2.42559	0.587967	0.00512379	5.67574e+08	776.501	0.0463822	0.983712	0.220204
MIF2	28	5.33512	0.0136039	4.23928e+29	745.129	0.230416	8.60097	0.220174
YDL124W	8	3.61613	0.0127744	3.73807e+29	38.3481	0.239469	5.14286	0.220113
KTR3	6	3.11368	0.000875277	1.27677e+29	57.4607	0.234881	2.8	0.219884
GAT1	6	3.13479	0.00795105	1.44815e+29	19.6592	0.231937	3.6	0.219775
ALT2	4	2.44259	0.00436659	4.36767e+28	97.6191	0.225248	1.33333	0.219762
TIM9	2.02133	0.557867	0.000682002	1.0063e+07	19.1442	0.0429523	0.808531	0.219586
IES3	23	5.11216	0.0154735	5.48454e+29	260.119	0.234777	14.0305	0.219523
YPL257W-A	8	3.60677	0.00382078	3.34402e+28	29.1291	0.212451	2	0.219281
SOL3	1	0.868785	0.00228215	1.19304e+28	0	0.209684	0	0.21875
YRA2	16	4.6537	0.00923852	1.9551e+29	220.994	0.227655	4.84848	0.218356
SSA4	22	5.05156	0.0133212	4.06492e+29	839.705	0.238494	5.74365	0.218086
MRPL23	8.08531	0.752781	0.0344891	2.5757e+10	66.1308	0.0467283	7.40444	0.21804
TIM23	14.9578	0.790939	0.0117913	3.00743e+09	5258.41	0.0483077	7.17685	0.218027
IDP1	2.82986	0.61719	0.0054942	6.52714e+08	2114.56	0.0472864	0.26951	0.218023
NTC20	22	5.05079	0.00749901	1.28817e+29	816.477	0.226458	14.2458	0.217859
AHC2	16	4.64469	0.00875391	1.75537e+29	236.008	0.226239	4.10128	0.217735
PIP2	4	2.44492	0.00360586	2.9784e+28	179.768	0.222351	1.33333	0.217593
YBL005W-A	5	2.82516	0.00623407	8.90242e+28	78.9338	0.230668	2	0.217461
SEF1	7	3.38171	0.00665539	1.01464e+29	67.8557	0.227582	1.66667	0.217438
SAS4	6	3.07482	0.00348799	2.78687e+28	237.149	0.220146	2.4	0.217328
CKA2	93	6.18477	0.0568725	7.40919e+30	5829.17	0.246551	31.4335	0.216813
GRE2	4	2.48738	0.00883959	1.7899e+29	2.04337	0.237099	3.33333	0.216765
INO2	9	3.76824	0.0059696	8.16311e+28	106.653	0.22837	3	0.21649
YMR114C	5	2.84168	0.00683448	1.06998e+29	7.00975	0.224219	3	0.216303
AMA1	7	3.29482	0.000560247	7.18993e+26	108.191	0.195767	2	0.216247
PGA1	2	1.53677	0.00486472	5.42103e+28	0	0.229164	2	0.216213
DFR1	1.2128	0.488384	0.000741894	1.19173e+07	72.6686	0.0443401	0.404265	0.216009
YBR085C-A	3	2.06444	0.00541071	6.70617e+28	5.9566	0.227951	2	0.215951
LIF1	11	4.07081	0.00538667	6.6467e+28	517.661	0.220676	1.4	0.215684
ZDS2	25	5.20591	0.0109414	2.7423e+29	1102.57	0.234751	5.57147	0.215638
ESC1	11	4.11451	0.010335	2.44674e+29	254.585	0.233762	3.6	0.215628
NSG1	2.32891	3.33648	0.0165491	7.05684e+28	173.834	0.226872	0.752391	0.215609
YER152C	3	2.04254	0.00297652	2.02947e+28	22.0556	0.219688	1	0.215273
YDL144C	5	2.8232	0.0074369	1.26692e+29	204.481	0.235301	2	0.215184
SHG1	9	3.70051	0.00237326	1.2902e+28	44.0288	0.205096	5.75	0.21516
YEL025C	3	2.0448	0.00172226	6.79462e+27	4.31783	0.205455	1	0.215134
PTP2	10	3.96764	0.00781144	1.39774e+29	52.3601	0.233039	4	0.215069
COS8	6	3.08253	0.00683755	1.07094e+29	61.7625	0.234646	2.8	0.215015
GAL80	29	5.32144	0.010159	2.36409e+29	3639.44	0.233632	4.56832	0.214972
MED8	42	5.69902	0.0205843	9.70599e+29	1298.97	0.232243	23.3331	0.214966
YGR017W	5	2.81684	0.00346364	2.7481e+28	10.1844	0.210521	0.5	0.214881
MET4	18	4.78146	0.0121984	3.40855e+29	1099.71	0.240753	4.85163	0.214749
RED1	10	3.87557	0.00398116	3.63066e+28	776.26	0.213613	1.77778	0.214704
YER034W	2	1.53506	0.00424865	4.13492e+28	0	0.22619	2	0.214694
IES4	22	5.05477	0.0174008	6.93594e+29	223.444	0.239197	15.2946	0.214666
GUS1	4.04265	0.686716	0.00201995	8.83399e+07	543.883	0.0458207	0.544635	0.214654
NUP82	37	5.58971	0.0155253	5.52135e+29	748.222	0.23844	17.1067	0.214634
YPL260W	4	2.48512	0.00709237	1.15225e+29	41.9678	0.234881	1.33333	0.214574
SPP2	9	3.76674	0.00450334	4.64553e+28	175.205	0.223482	3.33333	0.214574
MSG5	8	3.58174	0.00272167	1.69682e+28	72.8987	0.211365	0.857143	0.214394
NDD1	8	3.59327	0.00652852	9.76327e+28	107.782	0.231911	3.71429	0.214253
YLR301W	5	2.84076	0.00568966	7.41547e+28	3.45095	0.227336	2.5	0.213845
SWP82	17	4.74537	0.0126355	3.65722e+29	29.8691	0.214155	12.25	0.213562
NBP2	18	4.78642	0.00728759	1.21656e+29	1109.37	0.226239	3.10539	0.213239
SPC105	36	5.56954	0.00781278	1.53039e+29	763.808	0.0223993	8.54064	0.213025
NTR2	33	5.48242	0.0102826	2.42197e+29	2052.43	0.22914	8.54299	0.213002
YNL260C	6	2.99847	0.00721155	1.1913e+29	125.044	0.236461	3.65	0.21286
POR1	10.5109	0.776434	0.00486436	5.1226e+08	3320.92	0.0466081	2.32502	0.212694
CAF120	4	2.4721	0.00235634	1.27187e+28	5.43914	0.211344	2	0.212614
CUP9	5	2.8158	0.00353775	2.86695e+28	60.3399	0.221208	0.5	0.212539
ARH1	0.808531	0.353146	0.00449569	4.36928e+08	0	0.0461028	0.808531	0.212525
YDL156W	174	6.38405	0.06966	1.11156e+31	20781.9	0.246984	66.3207	0.212297
YGR126W	5	2.82338	0.00453986	4.72118e+28	81.2758	0.225924	1	0.212255
MTW1	33	5.4893	0.00318259	4.52904e+29	1281.23	0.0175261	11.6391	0.21202
YPR158C-D	2	1.53394	0.00463877	4.92913e+28	0	0.224768	2	0.211967
YPL257W-B	3	2.04978	0.00478964	5.25498e+28	14.7526	0.224984	1	0.211967
APA2	3	2.06077	0.00376026	3.23893e+28	3.3281	0.222351	2	0.211949
DEP1	17	4.71737	0.00913953	1.91343e+29	148.878	0.220422	10.25	0.211888
MMS21	8	3.47171	0.00105486	2.54893e+27	19.4127	0.19762	3.42857	0.211551
RNR4	27	5.28272	0.017405	6.93924e+29	1703.4	0.241802	8.68716	0.211407
SLX5	36	5.56603	0.0157052	5.65002e+29	4291.29	0.239224	7.69247	0.2113
TFC8	8	3.52329	0.0057829	7.66049e+28	106.479	0.213808	4.57143	0.211206
GAT2	4	2.48714	0.00415282	3.9505e+28	6.13668	0.217512	1.33333	0.21092
YOR131C	2	1.53761	0.0062854	9.04964e+28	0	0.234229	2	0.210832
YOR343W-A	2	1.53761	0.0062854	9.04964e+28	0	0.234229	2	0.210832
SOL4	2	1.53761	0.0062854	9.04964e+28	0	0.234229	2	0.210832
YPR127W	2	1.53761	0.0062854	9.04964e+28	0	0.234229	2	0.210832
ADH5	3	2.02963	0.00635574	9.25332e+28	117.402	0.234333	1	0.210832
YMR178W	4	2.45997	0.00669038	1.02534e+29	138.212	0.234698	0.666667	0.210832
IGO1	19	4.89002	0.0121854	3.4013e+29	295.418	0.22914	3.5719	0.210758
MFT1	23	5.10942	0.00787392	1.42019e+29	866.101	0.219825	4.97873	0.210657
NDC1	22	5.04185	0.000118961	1.58115e+29	356.071	0.00965979	9.83929	0.210517
ASI3	5	2.67792	0.0057474	7.56674e+28	82.8413	0.23014	2.25	0.210392
MET32	5	2.79375	0.00356352	2.90888e+28	79.7292	0.221977	2.5	0.209786
YGL082W	5	2.81327	0.00748461	1.28323e+29	57.8775	0.235669	2	0.209653
EHD3	7.68104	0.744957	0.0350385	2.65805e+10	0	0.0432001	7.68104	0.209352
TPS2	1.2128	0.481163	0.000924617	1.85275e+07	27.8068	0.0449536	0.404265	0.209209
PLM2	6	3.11208	0.00280123	1.79747e+28	32.9384	0.212002	1.2	0.209154
ASP3-4	2	1.48013	0.00268278	1.64867e+28	0	0.218776	2	0.209143
MPS1	42	5.68792	0.00905698	5.01191e+29	5514.02	0.0233318	9.0242	0.209091
YJL113W	15	4.52177	0.0103204	2.43981e+29	1404.85	0.226093	5.90794	0.209003
YDR261C-D	3	2.06165	0.00554204	7.03567e+28	0.175614	0.225561	2	0.208832
YPR137C-B	3	2.06165	0.00554204	7.03567e+28	0.175614	0.225561	2	0.208832
CAD1	5	2.8412	0.0071905	1.18436e+29	1.49343	0.227803	3.5	0.208792
NUP120	27	5.27512	0.0132235	4.00553e+29	754.191	0.23694	15.0276	0.208786
COX12	0.808531	0.408849	0.00147261	4.69066e+07	0	0.0437766	0.808531	0.208771
YNL181W	4	2.49098	0.00694144	1.10374e+29	2.51374	0.228321	2.66667	0.208356
SRB5	61	5.9623	0.0264205	1.599e+30	1158.21	0.220838	29.1158	0.208226
MRPL10	10.1066	0.766294	0.0362583	2.84744e+10	103.355	0.0467029	7.95283	0.208195
YLR278C	10	3.94661	0.0117024	3.13702e+29	100.428	0.233736	6.58333	0.208084
PHO4	78	6.08962	0.0328638	2.47402e+30	6763.9	0.242888	16.4474	0.207878
IES5	19	4.87621	0.0113685	2.96055e+29	197.618	0.227141	11.9524	0.207728
SKS1	24	5.12554	0.00885965	1.79804e+29	1245.79	0.232859	2.48251	0.207569
TPK3	38	5.58761	0.0134067	4.11728e+29	5564.2	0.234021	4.69635	0.207041
YPR137C-A	10	3.97439	0.00579538	7.69359e+28	41.1762	0.216485	1.55556	0.206767
ILV3	1.2128	0.483627	0.00107375	2.49758e+07	32.5563	0.0449653	0.404265	0.206752
YPL247C	2	1.50784	0.00042761	4.18852e+26	0	0.197084	2	0.206671
THP2	20	4.93513	0.00668777	1.02454e+29	279.868	0.212472	6.70175	0.206219
RIM101	5	2.69578	0.00195631	8.76678e+27	64.1691	0.211153	2	0.206186
YDR365W-B	5	2.84159	0.00844431	1.6334e+29	16.5812	0.235274	2	0.206025
CKB2	50	5.84136	0.0323516	2.39749e+30	1565.89	0.242414	17.424	0.205921
YLR157C-B	7	3.39107	0.00775299	1.37691e+29	1.66123	0.226336	5.33333	0.20591
NSE5	15	4.51611	0.010318	2.4387e+29	1684	0.238144	5.27619	0.205837
YKR023W	2	1.51977	0.00387636	3.44202e+28	0	0.224601	2	0.205748
YTA12	1.61706	0.529062	0.00490475	5.20072e+08	0	0.0463074	1.61706	0.205666
YDR391C	2	1.53471	0.00312856	2.2421e+28	0	0.221464	2	0.20558
YPL071C	2	1.53471	0.00312856	2.2421e+28	0	0.221464	2	0.20558
GCR2	10	3.89823	0.00692547	1.09866e+29	2222.46	0.227877	2.22222	0.205566
BDF2	28	5.35029	0.0184823	7.8249e+29	639.32	0.2375	5.32275	0.205391
ISA2	0.808531	0.382733	0.00452476	4.42601e+08	0	0.046109	0.808531	0.205362
RMR1	6	3.06138	0.00549492	6.91652e+28	244.369	0.226045	2.8	0.204996
APC5	21	4.91977	0.00865337	1.71529e+29	3232.37	0.237313	13.0744	0.204884
CLB5	30	5.39258	0.0130731	3.91492e+29	1623.14	0.23898	5.65996	0.204883
FMP40	0.808531	0.400846	0.000346195	2.59532e+06	0	0.0425332	0.808531	0.204862
ILV2	1.61706	0.521754	0.00527986	6.02746e+08	407.458	0.047041	0.606398	0.20484
HTL1	28	5.31354	0.0197419	8.92781e+29	2380.79	0.233116	17.0594	0.204799
CYC1	2.82986	0.636005	0.00274394	1.62947e+08	225.713	0.0458817	1.3745	0.204789
YML045W	4	2.49203	0.00673012	1.03756e+29	4.95758	0.230416	2	0.204552
MRPS16	10.5109	0.766319	0.0473832	4.85894e+10	10.4484	0.0438434	9.65986	0.204536
SNF11	19	4.88706	0.0157467	5.67997e+29	273.84	0.231886	12.0333	0.20443
YAP3	8	3.54745	0.00416259	3.9691e+28	480.474	0.223506	1.19048	0.204325
MAD3	9	3.7428	0.00180516	7.46441e+27	76.8909	0.205495	2.25	0.204286
MKS1	10	3.95453	0.0063544	9.24941e+28	56.9665	0.223009	3.33333	0.203991
TIM8	1.61706	0.536456	0.00489799	5.18675e+08	236.839	0.0464698	1.07804	0.20399
YML039W	3	2.06349	0.00582685	7.77737e+28	2.97486	0.229739	2	0.203979
RSC3	41	5.69205	0.0343439	2.70187e+30	747.805	0.243477	25.1193	0.203976
NUD1	0.202844	4.4796	0.00479537	2.90711e+29	26.2893	0.0168703	0.167689	0.203458
YMR074C	5	2.84968	0.0102747	2.41826e+29	7.84158	0.239714	3.5	0.203405
RHO5	3	2.01927	0.0039725	3.61487e+28	45.243	0.224481	1	0.203361
SIR3	35	5.54348	0.0273228	1.71008e+30	1576.46	0.241304	13.5352	0.203298
LRS4	49	5.82181	0.0229598	1.20754e+30	3765.97	0.229589	8.89883	0.203063
SDS3	22	5.03487	0.00755542	1.30762e+29	231.709	0.213052	9.5619	0.203053
APJ1	5	2.8416	0.00740878	1.25736e+29	18.6533	0.236038	2.5	0.20298
TIM50	7.27678	0.743416	0.00468959	4.75896e+08	538.06	0.0449536	3.4519	0.202933
BAT1	0.808531	0.40632	0.00109347	2.59009e+07	0	0.0449184	0.808531	0.202817
ATP7	6.06398	0.716303	0.0019658	8.36263e+07	270.281	0.0442263	3.53973	0.202588
HAL9	8	3.56764	0.00540292	6.68686e+28	56.0527	0.22093	5.48571	0.20234
YNL134C	5	2.84014	0.00923749	1.95467e+29	21.5072	0.237206	3	0.20222
YJL114W	3	1.99705	0.00064349	9.48527e+26	3.97447	0.196845	1	0.202211
NQM1	5	2.80473	0.00368096	3.10376e+28	71.5696	0.220791	1	0.201693
YKR041W	4	2.48713	0.00542694	6.74645e+28	2.37024	0.00615107	2	0.201682
YGR161W-B	3	2.06117	0.00671323	1.03236e+29	5.68861	0.234516	2	0.201311
NIS1	21	5.00611	0.0105306	2.54023e+29	943.203	0.235117	3.43407	0.201254
YDL085C-A	7	3.39102	0.00720411	1.18885e+29	47.1614	0.22842	2.33333	0.201187
YGR027W-A	4	2.48395	0.00237202	1.28885e+28	5.44753	0.209809	2	0.201093
YPR158W-A	5	2.84024	0.00339689	2.64318e+28	10.3558	0.212173	1.5	0.201093
YNL054W-A	7	3.38895	0.00382212	3.34637e+28	26.9068	0.213009	1	0.201093
YML045W-A	9	3.79926	0.00435843	4.35136e+28	81.4596	0.214635	0.75	0.201093
BCK2	11	4.09862	0.00427194	4.18039e+28	188.619	0.215777	1.8	0.200962
KRE29	6	3.0823	0.00682621	1.06739e+29	218.827	0.234751	3.2	0.200952
YRF1-5	4	2.48794	0.00598594	8.20787e+28	33.5614	0.230366	1.33333	0.200845
YHR127W	10	3.96385	0.00475502	5.17929e+28	48.256	0.211196	3.33333	0.200828
PTK2	71	6.03671	0.000435595	1.21851e+30	7694.13	0.243168	10.918	0.20075
MDG1	0.162559	2.05991	0.00164017	1.0125e+29	16.1019	0.23462	3	0.200725
SKM1	31	5.39146	0.00999133	2.28672e+29	2154.05	0.230567	3.84933	0.200399
TAD2	3	1.89423	0.00282324	1.82583e+28	396.329	0.219642	0	0.200368
ILV6	1.2128	0.470754	0.00105815	2.42512e+07	38.5191	0.0449418	0.404265	0.200281
MEK1	25	5.16552	0.00714096	1.1681e+29	1863.01	0.22508	2.50429	0.20023
RGR1	46	5.77043	0.0250832	1.44122e+30	1435.07	0.235065	25.3685	0.199905
YKR075C	4	2.48554	0.00709878	1.15434e+29	17.7059	0.231275	2	0.199892
YRF1-1	5	2.84851	0.00983454	2.21551e+29	2.22141	0.236197	4.5	0.199866
YGR205W	3	1.99511	0.00403904	3.73698e+28	0.495238	0.22429	2	0.199382
YKL091C	8	3.59482	0.00797274	1.45606e+29	109.143	0.235906	2.28571	0.199357
SPO13	6	3.09272	0.00167228	6.40598e+27	98.9422	0.206441	0.8	0.199108
IME2	38	5.5929	0.00912664	1.90804e+29	2222.66	0.219665	1.7082	0.19901
YDR034C-C	11	4.12316	0.00967133	2.14258e+29	169.97	0.238305	3	0.198861
YDR210W-B	3	2.05871	0.00500776	5.7445e+28	0.293439	0.225296	2	0.198744
PDE2	2	1.52826	0.00394164	3.55893e+28	0	0.225008	2	0.198704
PCL2	6	3.12557	0.00336998	2.60148e+28	25.1473	0.215248	2	0.198684
GRC3	2	1.47875	0.000432927	4.29333e+26	0	0.195495	2	0.198588
MIP6	4	2.48261	0.00368701	3.11397e+28	21.6647	0.222727	1.33333	0.19838
SNF6	33	5.49922	0.0188958	8.17889e+29	658.28	0.222727	11.7341	0.198157
RPR2	9	3.34125	0.000433015	4.29508e+26	80.7478	0.197509	6.75	0.19796
STP2	2	1.51579	0.00386707	3.42555e+28	0	0.224338	2	0.197926
SML1	18	4.79337	0.00829652	1.57673e+29	669.845	0.2334	2.43576	0.197913
GAL11	84	6.13326	0.039743	3.61815e+30	6592.61	0.246235	37.0282	0.197835
ATP4	8.08531	0.738164	0.00654586	9.26535e+08	2737.9	0.0472086	5.28666	0.197711
STB1	6	3.13399	0.00387422	3.43822e+28	40.6342	0.215887	1.2	0.197491
ACM1	11	4.09023	0.00644123	9.50394e+28	780.775	0.228469	4.4	0.197401
RMP1	32	5.34708	0.0114534	3.00492e+29	5041.45	0.229115	9.44594	0.197122
COX11	2.42559	0.616353	0.0072651	1.14145e+09	430.769	0.047086	0.323412	0.197115
SIR4	56	5.91349	0.0277871	1.76869e+30	3725.34	0.240534	13.1438	0.196995
YER064C	10	3.88256	0.00615517	8.67851e+28	435.413	0.222703	0.888889	0.196831
RTT105	4	2.46878	0.00370247	3.14014e+28	33.0345	0.221907	2	0.196728
DAD4	24	5.15109	0.00494065	1.539e+29	853.686	0.0161473	0.016254	0.19671
HRB1	24	5.1521	0.00890427	1.81619e+29	325.025	0.21396	6.0215	0.196694
MRP2	2.42559	0.6201	0.0141562	4.33127e+09	89.0241	0.0465829	1.61706	0.196691
CIN5	15	4.49154	0.0114656	3.01132e+29	4424.78	0.241111	3.69762	0.196671
YGR042W	3	2.06242	0.00403542	3.7303e+28	2.05493	0.223435	2	0.196611
UME1	30	5.3924	0.0184752	7.81889e+29	553.561	0.226142	14.1483	0.196194
YDR261W-B	8	3.50862	0.0108385	2.69095e+29	291.961	0.236488	5.35714	0.196098
IDS2	8	3.60532	0.00810604	1.50516e+29	169.481	0.236886	3.14286	0.195994
COS4	0.161137	1.51216	0.00385785	3.40922e+28	102	0.224242	2	0.195804
YCL019W	7	3.28847	0.00932559	1.99213e+29	83.2113	0.232166	5.33333	0.195729
YFL002W-A	3	1.98953	0.00424891	4.13543e+28	0.76449	0.224529	2	0.195708
GRR1	28	5.28884	0.000471865	4.90135e+29	2302.69	0.0110047	7.71464	0.195657
ILV5	3.23412	0.651316	0.00587863	7.47254e+08	653.46	0.0474623	0.808531	0.195625
YPL014W	6	3.13515	0.00637626	9.31316e+28	5.9466	0.216441	3.6	0.195568
POP7	11	3.62729	0.000651577	9.72518e+26	52.7899	0.196698	8.60833	0.195483
GDS1	14	4.46291	0.00742948	1.26439e+29	271.444	0.230089	2.46795	0.195173
TOF2	19	4.90145	0.0156642	5.62059e+29	216.789	0.235563	8.22222	0.195115
YML081W	4	2.49461	0.00828194	1.57119e+29	6.81723	0.237929	2.66667	0.195069
FMP43	0.808531	0.33182	4.97839e-05	53650.2	0	0.0394903	0.808531	0.194932
ISU1	2.02133	0.536889	0.00472492	4.8263e+08	1003.55	0.046177	0.640087	0.194746
RTT102	48	5.79798	0.0287485	1.89319e+30	1184.84	0.225417	22.1665	0.194095
HOT1	12	4.22816	0.00540545	6.69313e+28	97.7214	0.208461	4.46591	0.193995
PBP4	18	4.82132	0.0115353	3.04804e+29	331.142	0.231098	3.76471	0.193609
CLN1	11	4.08998	0.00653883	9.79411e+28	169.666	0.22904	3.2	0.193115
MRPL51	2.02133	0.587515	0.010547	2.40499e+09	2.46086	0.0434837	1.01066	0.192648
MRPL8	13.3408	0.783576	0.0537093	6.23891e+10	266.469	0.0469128	9.43143	0.192105
PHO80	15	4.54334	0.00448164	4.60087e+28	453.271	0.21821	2.3631	0.19208
YRR1	7	3.36318	0.00205985	9.71934e+27	38.4655	0.206663	2	0.191942
ARP7	45	5.75093	0.0287596	1.89465e+30	3497.77	0.237687	24.342	0.191804
YDR034C-D	2	1.53021	0.00410448	3.85906e+28	0	0.224505	2	0.19179
PRX1	3.23412	0.646821	0.00754167	1.23357e+09	346.093	0.0428881	1.27055	0.191722
CSN9	9	3.6547	0.00153225	5.37804e+27	89.0303	0.201683	4.21429	0.191615
MAS1	2.02133	0.523726	0.00470528	4.78624e+08	600.947	0.0461708	1.04435	0.191561
FKH1	23	5.10419	0.0158621	5.76352e+29	712.642	0.233477	7.11338	0.191296
SRX1	1	0.869338	0.00260875	1.55895e+28	0	0.218663	0	0.191176
ARG81	11	3.98479	0.00227248	1.18295e+28	518.137	0.207151	1.06667	0.191026
VAS1	0.808531	0.387811	0.000985296	2.10266e+07	51.6641	0.0448891	0	0.190986
YDR170W-A	6	3.11886	0.00262562	1.57917e+28	54.3986	0.210458	0.8	0.190879
COX13	3.23412	0.658519	0.00292242	1.84764e+08	24.8908	0.044266	1.84807	0.190617
OLI1	3.63839	0.668301	0.00409551	3.62614e+08	89.6701	0.0442092	1.29702	0.190445
PCL8	4	2.46079	0.00462529	4.90055e+28	3.72258	0.226385	2.66667	0.190042
SAP30	17	4.70949	0.0072994	1.22051e+29	224.78	0.223175	9.625	0.189752
SIN4	46	5.7648	0.0158607	5.76248e+29	1241.42	0.218459	21.6729	0.189629
HTS1	0.404265	0.272698	0.000829878	1.49228e+07	0	0.0448307	0	0.189499
SIS2	8	3.57622	0.00835992	1.60092e+29	75.518	0.232039	2.85714	0.189109
CDC13	24	5.13065	0.00875982	1.75774e+29	3605.46	0.221953	3.88531	0.18897
PDS1	35	5.51623	0.0125441	3.60449e+29	4096.16	0.00580528	12.6818	0.188922
ASH1	29	5.3531	0.0176568	7.14153e+29	1851.71	0.239823	9.96882	0.188439
SSN2	39	5.62763	0.0147036	4.95237e+29	1957.18	0.239143	21.2445	0.188408
MAM1	8	3.51118	0.00187327	8.0383e+27	119.146	0.2044	1.42857	0.188305
TOM70	8.89384	0.753483	0.00305925	2.02715e+08	3250.94	0.0459613	2.85625	0.188256
DIG1	34	5.52111	0.0255578	1.49628e+30	4437.48	0.244777	10.4969	0.188228
CSM1	47	5.77744	0.0159074	5.79644e+29	2421.64	0.221767	7.51489	0.188014
YGR038C-A	6	3.13732	0.00535357	6.56528e+28	44.5125	0.226604	1.6	0.187888
CTL1	4	2.488	0.00463103	4.9127e+28	19.2345	0.227385	2	0.187576
DSE3	6	3.09577	0.00888778	1.80947e+29	51.363	0.236012	3.2	0.187506
YJR096W	12	4.22942	0.00681689	1.06448e+29	232.464	0.225465	2.0202	0.187452
SPC29	24	5.17752	0.00567704	3.68037e+29	307.835	0.0207059	6.00395	0.187362
YHR214C-B	5	2.84222	0.0065674	9.87991e+28	11.8221	0.230517	2.5	0.187094
STB2	33	5.49244	0.0133217	4.06523e+29	2155.74	0.23985	5.10935	0.186962
QCR7	2.02133	0.588571	0.00619163	8.28874e+08	107.282	0.0466018	1.61706	0.186669
YKR096W	5	2.82863	0.00256831	1.51099e+28	40.5605	0.212387	1	0.186663
IDH1	2.02133	0.566776	0.000457881	4.53812e+06	78.2932	0.0434069	0.202133	0.186447
YMR111C	10	3.90886	0.00415834	3.96101e+28	257.827	0.214722	2.08889	0.186275
ATG9	1.2128	0.48071	0.00459614	4.56682e+08	177.032	0.046351	0.404265	0.186124
MET28	10	3.94752	0.00462388	4.89754e+28	129.671	0.222515	2.22222	0.185991
YNL284C-A	10	3.96207	0.00360046	2.96949e+28	90.6587	0.213764	1.11111	0.185548
EST3	4	2.40729	0.000932933	1.99373e+27	84.5432	0.203081	0.666667	0.185425
PEP4	1.2128	0.48679	0.00470674	4.78937e+08	82.0484	0.0463136	0.404265	0.185246
TIF4631	3.63839	0.673633	0.00500277	5.41011e+08	373.065	0.0457902	0.586185	0.185244
TIM13	2.02133	0.554962	0.000846515	1.55132e+07	171.101	0.044034	1.17911	0.185226
PCI8	7	3.17248	0.000886819	1.8015e+27	15.8206	0.198737	4.33333	0.184888
IZH4	4	2.47689	0.00770809	1.361e+29	18.3795	0.237447	3.33333	0.184705
NEJ1	12	4.23338	0.00692238	1.09768e+29	406.705	0.231275	2.20909	0.184466
TEC1	13	4.32296	0.0116545	3.11136e+29	547.605	0.235669	5.7	0.184438
RGS2	3	2.05085	0.00153491	7.45161e+27	13.7021	0.209351	2	0.184214
GCR1	15	4.56233	0.00911535	1.90332e+29	419.553	0.232627	2.83333	0.18414
NBP1	17	4.74499	0.00164335	9.47486e+28	186.364	0.0141909	0.0205258	0.183931
MLP2	35	5.542	0.00593769	8.21661e+29	3150.71	0.0196198	0.173133	0.183748
MET31	9	3.73401	0.00393626	3.54921e+28	134.703	0.220607	1.75	0.183719
POM34	25	5.18902	0.00906125	1.8808e+29	447.983	0.230165	13.0917	0.183479
TOM20	5.25545	0.707247	0.00586008	7.42548e+08	1228.44	0.0469001	2.25234	0.182945
SFL1	11	4.10771	0.00483706	5.35954e+28	100.916	0.215468	1.6	0.182907
NUP53	35	5.5429	0.0152362	5.31761e+29	776.088	0.239441	13.6326	0.182695
EDC1	4	2.48713	0.00774552	1.37425e+29	4.13347	0.2375	3.33333	0.182625
YMR045C	6	3.12516	0.0066619	1.01663e+29	80.9073	0.230896	2.8	0.182483
CCP1	2.42559	0.589409	0.00064206	8.92877e+06	396.503	0.0436767	0.323412	0.18245
SLI15	25	5.19309	0.00561909	2.67196e+29	1116.66	0.0183068	0.112968	0.182411
CHA4	9	3.77379	0.00428892	4.21367e+28	258.321	0.223624	0.75	0.182373
XBP1	11	4.08777	0.00641833	9.43647e+28	151.125	0.228395	3.5	0.182334
RRN6	8	3.47308	0.00488774	5.47244e+28	1918.2	0.224123	2.07143	0.182174
ASF2	9	3.77201	0.00562267	7.24187e+28	263.256	0.223198	1.04167	0.182095
SOD2	0.404265	0.262881	0.000198159	849466	0	0.040455	0	0.182068
CIT1	2.02133	0.581852	0.00179675	6.9908e+07	188.741	0.0455963	0.404265	0.181782
TAZ1	1.61706	0.481098	0.00476528	4.9093e+08	816.08	0.0466903	0.26951	0.181605
RSC30	28	5.33878	0.0241738	1.33861e+30	455.851	0.241498	18.5585	0.181304
SIC1	31	5.41411	0.0151793	5.27803e+29	3366.31	0.241719	8.10013	0.180633
MED4	45	5.7458	0.0149557	5.12364e+29	1119.47	0.227018	22.9442	0.180337
SRB2	51	5.84503	0.0215729	1.06607e+30	1210.87	0.23029	25.5979	0.180296
REX3	1	0.869338	0.00260875	1.55895e+28	0	0.218663	0	0.180147
PDX1	1.61706	0.503078	0.000450904	4.39626e+06	0.251543	0.0424808	1.34755	0.180051
COX6	2.02133	0.580201	0.0021906	1.03798e+08	3.34636	0.0438379	1.2128	0.180045
CLN3	13	4.34814	0.00570625	7.45876e+28	398.238	0.221046	2.04167	0.179993
MSP1	1.61706	0.54136	0.00471307	4.80232e+08	295.728	0.0465074	0.26951	0.179976
TEF4	5.65972	0.722042	0.00696245	1.04828e+09	824.005	0.047633	2.10633	0.179736
COS10	2	1.53423	0.00333819	2.55262e+28	0	0.220768	2	0.179695
UME6	32	5.44484	0.020765	9.87708e+29	5159	0.242358	12.0034	0.179514
MAS2	1.2128	0.415491	0.000337895	2.46911e+06	6.987	0.0421172	0.808531	0.17946
ARG80	4	2.30231	0.000426938	4.17538e+26	7.24987	0.197398	2	0.179278
RTG1	6	3.10398	0.00185133	7.85112e+27	21.0331	0.203748	0.8	0.179045
ILV1	4.04265	0.687117	0.00206083	9.18736e+07	260.663	0.0444374	0.634472	0.178948
STE12	27	5.27074	0.0114623	3.0096e+29	1720.16	0.223814	5.91103	0.178877
COX17	2.02133	0.546294	0.00483351	5.05079e+08	511.967	0.0464072	0.741153	0.178653
CDC26	15	4.50749	0.00269745	1.66676e+28	213.461	0.209788	9.85714	0.178474
APC9	20	4.87404	0.00545077	6.80582e+28	817.815	0.225924	12.1204	0.178173
APC4	24	5.07597	0.00505784	5.85997e+28	1132.75	0.223364	12.9379	0.178136
YER163C	3	2.06645	0.00747348	1.27941e+29	0	0.237393	3	0.178002
CHL4	25	5.18799	0.00993479	2.26091e+29	1080.29	0.232525	13.8835	0.177968
POG1	9	3.79131	0.00811106	1.50703e+29	188.949	0.235065	2.25	0.177888
SRL2	9	3.63984	0.00344973	2.72607e+28	2102.03	0.212088	1.575	0.177694
CSI1	7	3.22808	0.00333503	2.5478e+28	410.833	0.219733	4.66667	0.177693
MRF1	0.808531	0.274015	0.00434972	4.09013e+08	683.209	0.046109	0	0.177609
POP3	13	4.08777	0.00313222	2.24735e+28	2047.38	0.208399	6.02247	0.177554
HOP1	4	2.39435	0.000368128	3.10429e+26	19.8225	0.196077	0.666667	0.177263
SCO1	1.2128	0.44666	0.000436219	4.11615e+06	4.65777	0.0424232	0.404265	0.177136
SDS23	4	2.48999	0.00579128	7.68272e+28	1.26275	0.231149	3.33333	0.176581
RML2	1.61706	0.547963	0.00525644	5.97583e+08	47.6965	0.0442717	0.539021	0.176471
COQ5	1.2128	0.365127	0.00436595	4.12071e+08	881.442	0.0461275	0	0.176123
SPC19	26	5.24815	0.00720886	5.47875e+29	1242.25	0.018738	9.2826	0.175723
ATC1	9	3.78515	0.00432757	4.28997e+28	211.195	0.219117	1	0.174973
PAM17	1.61706	0.542405	0.00106816	2.46956e+07	50.5334	0.0435331	0.808531	0.174767
MGR2	1.2128	0.489485	0.00161673	5.6543e+07	0	0.0437877	1.2128	0.174398
RXT3	21	4.97983	0.00940651	2.02685e+29	828.482	0.23029	9.06667	0.174197
CLB2	45	5.75407	0.00154666	5.91766e+29	3287.82	0.0138624	7.25789	0.174059
BEM4	7	3.29986	0.00110844	2.81444e+27	28.0877	0.201068	2.33333	0.173875
MRM1	1.61706	0.544716	0.00617854	8.2551e+08	20.7818	0.0462949	0.808531	0.173774
SPC42	29	5.37202	0.00651235	3.1785e+29	934.18	0.0194109	0.0618144	0.173695
ATP6	7.27678	0.73489	0.00497525	5.35178e+08	349.262	0.0444259	3.95468	0.173196
OAC1	1.61706	0.523091	0.00105834	2.42777e+07	172.621	0.0452488	0.539021	0.172976
RAD55	9	3.71746	0.00254396	1.48247e+28	267.019	0.211006	2.10714	0.172935
MND2	18	4.74253	0.00458993	4.82589e+28	788.41	0.223057	11.5143	0.172696
GCV1	0.404265	0.273578	0.00434482	4.08092e+08	0	0.0460966	0	0.172407
YMR291W	14	4.44447	0.0124034	3.52409e+29	509.621	0.240753	4.57692	0.172124
ATG29	4	2.45128	0.00298457	2.04047e+28	96.1252	0.219894	0.666667	0.17191
YOR342C	5	2.82979	0.0078762	1.42101e+29	38.2436	0.237795	3	0.171687
WTM2	12	4.19636	0.00450868	4.65656e+28	93.1957	0.209496	1.81818	0.171411
GFD1	10	3.95851	0.00893235	1.82767e+29	194.511	0.232115	3.11111	0.17132
UIP3	0.650237	3.36142	0.002576	1.45869e+29	391.285	0.235406	4	0.171246
SIR1	10	3.95728	0.00626507	8.9912e+28	68.5315	0.223482	4	0.171227
RSF2	5	2.80202	0.00424755	4.13279e+28	69.7683	0.225369	2	0.1711
PTH2	1.2128	0.479199	0.00026016	1.46818e+06	17.8766	0.0422619	0	0.170921
YIG1	7	3.37551	0.00304284	2.12091e+28	63.4661	0.212002	0.666667	0.170712
TYE7	66	6.01021	0.0205188	9.64426e+29	7271.92	0.233762	8.3983	0.170687
MRPL17	11.7237	0.775071	0.0455958	4.50205e+10	97.6375	0.0468108	10.4199	0.170643
IME4	4	2.40551	0.00199687	9.1341e+27	58.1281	0.209809	0.666667	0.170543
MRP4	24.6602	0.808046	0.0801812	1.38964e+11	3601.48	0.0476001	17.1815	0.170533
CEP3	21	4.98372	0.00808648	1.49791e+29	388.583	0.218867	4.5	0.170466
IDH2	4.85118	0.705209	0.00659955	9.41766e+08	1082.95	0.0474623	1.54802	0.170357
TBS1	6	3.09766	0.00422829	4.09538e+28	670.169	0.22158	1.6	0.170311
FMP41	0.404265	0.267966	0.00150584	4.90759e+07	0	0.0425122	0	0.170178
GCV3	0.404265	0.556312	-1.25996e-17	0.623814	0	0.00047449	0	0.170178
LSB3	6.46825	0.706218	0.00467708	4.72879e+08	3254.78	0.0460905	0.188657	0.17014
NRM1	16	4.60417	0.0069527	1.10732e+29	1098.34	0.231886	8.2	0.170028
GZF3	42	5.70859	0.017182	6.76261e+29	3479.8	0.243871	5.99443	0.169978
LYS4	1.2128	0.472695	0.000563438	6.87186e+06	19.2552	0.0437432	0.404265	0.169961
COX4	6.46825	0.730997	0.00392143	3.32682e+08	508.071	0.0444431	2.91182	0.169724
CLN2	38	5.61546	0.0153384	5.38921e+29	2385.92	0.241553	9.8636	0.169629
NUP157	37	5.59054	0.0192533	8.49134e+29	1022	0.239605	15.0932	0.169203
CBF2	33	5.48244	0.00277945	5.52783e+29	2558.03	0.0160862	8.72526	0.168999
MPS3	37	5.57523	0.00401521	3.42784e+29	5750.4	0.0163456	6.92822	0.168893
YDR261W-A	4	2.30969	0.00408358	3.81986e+28	0.9	0.224266	2.66667	0.168795
TIM21	6.87251	0.740492	0.00456461	4.50812e+08	162.167	0.0446447	3.17806	0.168666
PDC2	5	2.73213	0.00566008	7.33856e+28	399.446	0.228296	1.5	0.168031
MRPL16	11.3194	0.771665	0.0391045	3.31306e+10	1072.78	0.0468236	8.28597	0.167963
SHY1	5.65972	0.718171	0.00747817	1.20921e+09	435.395	0.0466586	3.06309	0.167748
MDJ2	1.2128	0.47539	0.000625613	8.47056e+06	0	0.0423398	1.2128	0.167686
YAH1	0.404265	0.273578	0.00434482	4.08092e+08	0	0.0460966	0	0.167205
LYS12	3.23412	0.621931	0.00240125	1.24676e+08	833.69	0.0438881	0.721903	0.166929
SPO12	34	5.49044	0.0115893	3.07664e+29	3175.13	0.232448	3.07059	0.166613
CHO1	0.808531	0.413176	0.0051747	5.78983e+08	0	0.0469896	0.808531	0.165931
LIP5	0.404265	0.271051	0.00106785	2.46594e+07	0	0.0434946	0	0.165719
CTH1	7	3.30966	0.00807606	1.49405e+29	556.129	0.237607	5.1	0.165618
SWM1	20	4.85179	0.00229638	1.20797e+28	623.682	0.206886	11.9202	0.165596
RGM1	6	3.12961	0.00554163	7.03461e+28	56.3472	0.228618	2.8	0.165521
UPS1	1.2128	0.413264	0.00450743	4.39213e+08	322.864	0.0461956	0.606398	0.165129
HDA2	55	5.89806	0.0123522	3.49507e+29	1927.67	0.219962	10.9914	0.164944
ASM4	26	5.24192	0.0100221	2.30084e+29	508.724	0.230719	14.855	0.164664
SWI4	18	4.77456	0.0101288	2.35007e+29	1155.03	0.235065	6.18725	0.164561
IFM1	0.808531	0.405678	0.00443329	4.24891e+08	50.6385	0.0462576	0	0.164233
WTM1	14	4.3928	0.0104765	2.51419e+29	937.298	0.237929	6.4905	0.164052
YPL245W	5	2.71001	0.00362525	3.01052e+28	306.028	0.220445	1.5	0.1638
HOP2	1	2.49737	5.753e-17	9.12456	0	0.000474158	0	0.163603
YOR052C	5	2.84686	0.00755339	1.30692e+29	9.14944	0.230719	3	0.163262
MEC3	10	3.80583	0.00119828	3.28914e+27	235.555	0.201183	0.5	0.163238
PTC6	3.63839	0.643844	0.00246544	1.31488e+08	183.094	0.0434453	0.991413	0.163177
DAD3	11	4.06003	0.00410343	6.27736e+28	68.8252	0.0163205	0.0963507	0.16313
CTA1	1.2128	0.00378659	0.000762307	2.90197e+06	42.8686	0.00456072	0.404265	0.162922
CTF13	13	4.32377	0.0059987	8.24289e+28	767.779	0.224052	4.39286	0.162595
PET9	18.1919	0.797008	0.0120612	3.14668e+09	8168.76	0.0483145	7.18976	0.162013
BCD1	1	0.869519	0.00367665	3.09648e+28	0	0.224171	0	0.161765
MRPL3	12.128	0.777476	0.0455996	4.50263e+10	222.309	0.0468682	9.99296	0.161745
HMLALPHA2	5	2.60933	0.000601388	8.28465e+26	63.2726	0.198438	1	0.1617
SMP1	9	3.73146	0.00192428	8.48207e+27	53.3183	0.202808	1.25	0.161584
HSP78	2.42559	0.549462	0.00463127	4.63693e+08	1637.25	0.0463447	0.161706	0.161541
MTO1	0.404265	0.273578	0.00434482	4.08092e+08	0	0.0460966	0	0.16126
DAS2	3	1.92547	0.00386808	3.42734e+28	88.8281	0.224457	0	0.159926
TIS11	6	3.02644	0.00106931	2.6192e+27	12.4744	0.199848	2.4	0.159913
DIN7	3	2.03047	0.00329003	2.47951e+28	7.47887	0.221557	2	0.159811
RPO41	4.85118	0.686796	0.00883165	1.68731e+09	1011.92	0.0465892	1.66606	0.159388
GRX5	0.808531	0.397568	0.0044102	4.2046e+08	227.893	0.0461894	0	0.157545
PET112	0.404265	0.150986	6.14804e-06	819.256	0	0.038407	0	0.157545
YHP1	13	4.28855	0.00519801	6.18929e+28	753.831	0.227729	8.5	0.157343
MED1	38	5.61552	0.0184443	7.79272e+29	579.027	0.219071	23.8928	0.156994
PDR8	4	2.3473	0.00321056	2.36118e+28	129.469	0.220353	1.33333	0.156879
MRPL6	6.06398	0.729844	0.0259571	1.45917e+10	36.4079	0.0465892	5.48646	0.156843
RIB1	2	1.22296	0.00113584	2.95531e+27	54.289	0.203709	0	0.15625
SFA1	1.2128	0.434856	0.000873737	1.65404e+07	261.263	0.0448833	0	0.156058
MRPL1	12.5322	0.779319	0.0479221	4.9731e+10	214.189	0.0471182	10.8648	0.156032
MSD1	1.2128	0.412336	0.0047344	4.84585e+08	683.209	0.0466713	0.404265	0.155596
MDM38	26.2773	0.81064	0.080667	1.40651e+11	3304.45	0.0476198	18.4079	0.155315
COX10	1.2128	0.468985	0.00465633	4.6872e+08	122.916	0.0462266	0	0.155315
SRB6	43	5.71528	0.0159898	5.85666e+29	1030.43	0.228891	24.241	0.155281
DAD1	17	4.69816	0.00407342	8.83313e+28	449.958	0.0139407	0.147484	0.15514
YMR31	1.2128	0.44211	5.55848e-05	66902.4	0	0.0399298	1.2128	0.155066
CRF1	5	2.81898	0.00479735	5.2719e+28	85.0208	0.227141	2	0.155014
YAP6	24	5.16485	0.00872576	1.7441e+29	1541.89	0.232345	3.09045	0.15477
INH1	3.63839	0.651901	0.000986289	2.10518e+07	286.537	0.0438602	1.41012	0.154738
NAM2	0.808531	0.270821	0.000384678	3.20336e+06	683.209	0.0438267	0	0.154572
MBP1	13	4.31998	0.00532246	6.48918e+28	189.675	0.219049	4.83333	0.154367
PDR3	10	3.96359	0.00674017	1.04066e+29	234.096	0.230794	2.66667	0.154006
TIM54	3.23412	0.644469	0.0053818	6.26234e+08	520.162	0.0466018	1.25419	0.153757
HAP4	16	4.6106	0.00540617	6.69492e+28	1215.67	0.216042	3.56364	0.153173
DAL80	17	4.71798	0.00322161	2.37745e+28	525.319	0.208235	1.62917	0.152594
SEN54	2	1.26519	0.000153162	1.47199e+25	36.3174	0.187817	0	0.152574
COQ1	0.404265	0.273578	0.00434482	4.08092e+08	0	0.0460966	0	0.152343
SUV3	0.404265	0.201975	0.000157841	538717	0	0.0414781	0	0.152343
MPS2	26	5.24327	0.00464416	7.62748e+28	627.267	0.0195467	3.78778	0.152335
POP8	9	3.31741	0.000371838	3.16719e+26	4.76943	0.195187	8.5	0.152217
CSE2	42	5.69819	0.0186765	7.99015e+29	1073.42	0.234203	24.2841	0.152114
RFM1	5	2.79322	0.00298082	2.03534e+28	32.6434	0.209559	3	0.151805
ISM1	0.404265	0.273578	0.00434482	4.08092e+08	0	0.0460966	0	0.1516
MET3	0.404265	0.256341	4.36724e-05	41303.5	0	0.0401766	0	0.1516
SAE3	4	2.37285	0.000463826	4.92805e+26	16.54	0.19725	0.666667	0.151524
YJR056C	6	3.1102	0.00415833	3.96098e+28	66.4312	0.223057	1.2	0.151155
ATP10	1.61706	0.533508	0.000730759	1.15539e+07	64.2165	0.0440847	0.539021	0.150874
TAH18	1.2128	0.416524	9.22702e-05	184176	68.7721	0.0401532	0	0.150856
MRPL38	1.61706	0.547964	0.010235	2.26423e+09	46.1706	0.0464009	0.808531	0.150761
YML6	12.9365	0.780763	0.0440405	4.20128e+10	247.868	0.0468108	10.0996	0.150604
HMS2	14	4.46898	0.00799996	1.46602e+29	303.075	0.23291	2.92308	0.150592
ATP14	2.02133	0.572808	0.000818254	1.44903e+07	0	0.0434453	2.02133	0.150516
HEM1	0.404265	0.273578	0.00434482	4.08092e+08	0	0.0460966	0	0.150113
NFU1	0.404265	0.159439	3.68212e-06	295.697	0	0.0372563	0	0.150113
ALO1	8.08531	0.738341	0.00227159	1.11742e+08	2893.36	0.045554	2.10085	0.149941
CSM2	8	3.42705	0.00145716	4.86387e+27	227.867	0.205495	1.75	0.149736
NDL1	26	5.22762	0.00482785	1.31018e+29	2217.06	0.0168313	0.0190671	0.149464
MSF1	0.404265	0.273578	0.00434482	4.08092e+08	0	0.0460966	0	0.14937
VID22	7	3.32803	0.00228095	8.93035e+28	175.007	0.23087	3	0.149268
PHO88	6.46825	0.715769	0.00603419	7.87335e+08	3517.32	0.047397	1.52434	0.149172
SNM1	7	3.08025	0.00284856	1.85873e+28	1048.13	0.21914	5.66667	0.149094
ECM15	2	1.50466	0.0027818	1.77262e+28	23.6254	0.218935	0	0.148897
MIR1	4.85118	0.707102	0.0072499	1.13669e+09	748.334	0.0475278	1.31268	0.148762
PRR2	20	4.91916	0.0039766	3.62235e+28	384.687	0.207804	0.423977	0.14836
DAL82	6	3.08046	0.00480935	5.29833e+28	303.556	0.227557	2	0.148285
SHE1	8	3.57844	0.00145296	1.93422e+28	217.322	0.0113186	0.188355	0.148109
ATP15	3.23412	0.642734	0.0011328	2.77723e+07	5.30196	0.0437599	2.77211	0.148034
SRB8	30	5.38154	0.00714029	1.16788e+29	397.76	0.20958	22.3142	0.147764
AIF1	0.808531	0.324999	0.000110358	264014	0	0.0398052	0.808531	0.147209
ATP17	2.82986	0.630879	0.00589766	7.52014e+08	343.093	0.0467093	1.48231	0.146586
ZIP2	4	2.40722	0.00302777	2.09996e+28	62.6188	0.219208	1.33333	0.146497
CLB1	7	3.34194	0.00199272	9.09614e+27	168.635	0.205375	2.66667	0.146278
RRN7	8	3.42004	0.00189166	8.1969e+27	594.931	0.204877	0.642857	0.145886
COQ6	1.2128	0.402379	0.00437233	4.13277e+08	489.532	0.0461275	0	0.145654
SAM50	2.82986	0.628531	0.00509908	5.62148e+08	204.262	0.0465829	1.40145	0.144987
COB	6.87251	0.729581	0.00635591	8.73482e+08	1419.47	0.0447317	2.42607	0.144566
YAP7	8	3.57209	0.00145021	4.81759e+27	58.467	0.203591	0.285714	0.144032
GIC1	9	3.7373	0.00284381	1.30107e+28	138.372	0.0176172	0.144285	0.143973
STD1	14	4.43142	0.00303495	2.10993e+28	115.723	0.207395	0.797203	0.143778
SDH3	2.82986	0.595091	0.00474119	4.85975e+08	998.923	0.046239	0.45143	0.143591
MED11	31	5.41718	0.0104102	2.48245e+29	485.071	0.223767	22.7219	0.143431
REX2	1.2128	0.476489	0.00446805	4.3157e+08	597.64	0.04627	0	0.143425
AFG3	3.23412	0.630972	0.00521213	5.87323e+08	795.307	0.0463884	1.41974	0.143346
SHU2	6	2.98906	0.0045987	4.84436e+28	633.896	0.227655	3	0.143237
TCM62	2.42559	0.587991	0.000906788	1.77851e+07	54.625	0.0430543	0.181919	0.143223
YRM1	3	2.05995	0.00435494	4.34439e+28	3.78301	0.225369	2	0.143194
DAD2	27	5.2711	0.00582673	1.39728e+29	901.512	0.016352	8.51341	0.143064
PPE1	0.404265	0.207893	8.41577e-06	1532.8	0	0.0384972	0	0.142682
TOM22	9.2981	0.761838	0.00770556	1.28416e+09	1660.19	0.0472734	4.4902	0.142353
COX2	9.2981	0.760048	0.00749434	1.21448e+09	1043.89	0.0452073	3.82928	0.142327
MCM21	31	5.418	0.0135124	4.18246e+29	1381.74	0.233943	13.4967	0.142242
MAM33	14.9578	0.789307	0.044872	4.35532e+10	3643.45	0.0474623	6.61861	0.142026
COX1	9.70237	0.762668	0.00780742	1.31797e+09	379.592	0.0448365	4.84542	0.141818
YLR363W-A	3	2.06125	0.00436392	4.36233e+28	0	0.225682	3	0.141784
SUT1	7	3.31499	0.00232357	1.23674e+28	92.0452	0.209955	1.66667	0.141419
COX3	6.06398	0.723445	0.00510162	5.62693e+08	191.674	0.0442547	2.36784	0.141293
MRPL7	11.3194	0.772673	0.0418957	3.80325e+10	86.4542	0.0467473	10.0724	0.141272
MED2	36	5.5632	0.0131232	3.94495e+29	688.807	0.223529	22.9214	0.140505
FSF1	0.404265	0.268847	0.000404756	3.54696e+06	0	0.0431946	0	0.140453
CLB6	9	3.73735	0.00220168	1.11038e+28	48.644	0.205156	2.75	0.140319
RSM7	12.128	0.7745	0.0527612	6.02396e+10	189.831	0.0467029	10.7557	0.140267
POP6	11	3.68963	0.00312014	2.23004e+28	2247.37	0.220054	7.81389	0.139468
NUT1	35	5.53937	0.0192891	8.52293e+29	1729.13	0.242163	22.7307	0.138421
DAM1	35	5.53476	0.00539634	3.11371e+29	1180.76	0.0174822	10.7585	0.138193
ASK1	18	4.78649	0.00560547	1.23588e+29	193.434	0.0180144	0.0516224	0.138033
MDM31	1	0.824592	0.000193433	8.57091e+25	0	0.193985	0	0.137868
ARR1	16	4.65418	0.00635962	9.26462e+28	280.13	0.225369	4.29744	0.137627
RSM22	12.5322	0.777328	0.05579	6.73446e+10	195.221	0.0469128	11.2339	0.137561
2015-10-01	0.404265	0.152807	6.19442e-06	831.71	0	0.0383899	0	0.13748
PAM18	5.25545	0.708558	0.00341997	2.53071e+08	423.739	0.0445812	3.20043	0.137306
GAL3	3	2.02821	0.000697462	1.11431e+27	2.48683	0.198962	1	0.136239
CCT2	1.15782	0.316703	0.000418292	5.86567e+19	29.3172	0.0174161	0.843555	0.136123
ATP18	3.23412	0.629594	0.00104381	2.35776e+07	46.1153	0.0435882	2.41115	0.135837
CCT3	1.98483	0.364121	0.00105996	3.76646e+20	67.5782	0.017581	1.32947	0.135513
ROX3	33	5.48007	0.0120722	3.33842e+29	642.613	0.226239	22.6147	0.135368
ILS1	0.827014	0.296029	0.000810422	2.20181e+20	16.2232	0.0175595	0.413507	0.13521
MSA2	6	3.09966	0.00263256	1.58753e+28	20.3204	0.21128	2.8	0.134851
CCT4	1.15782	0.321894	0.000464911	7.24598e+19	2.95846	0.0174056	0.716746	0.134548
SPC25	70	6.03943	0.0169641	6.59213e+29	5875.01	0.228148	12.2972	0.134539
[truncated: 4,305 more rows]

## Sheet: XC
Protein	DC	IC	EC	SC	BC	CC	NC	ION
DIM1	41	4.1202	0.0148023	1.43289e+47	1240.51	0.430356	16.1556	0.785254
PUP1	32	3.98522	0.00721881	3.40789e+46	3123.79	0.404557	16.0399	0.752484
CDC9	17	3.55951	0.00377201	9.30463e+45	4599.82	0.401209	4	0.749912
RPS16B	99	4.38141	0.0444459	1.29187e+48	1417.15	0.453812	64.378	0.749001
YNK1	24	3.8456	0.0127867	1.06924e+47	721.51	0.442161	8.43478	0.748914
ILS1	28	3.93291	0.0123441	9.96491e+46	2009.3	0.427264	8.16274	0.742939
RPS3	150	4.44842	0.0511322	1.70979e+48	32161.7	0.465132	68.3955	0.741289
HTS1	6	2.59693	0.005625	2.06919e+46	8.74886	0.405025	4.4	0.738879
RPN8	59	4.24798	0.0160433	1.68322e+47	3217.13	0.442595	26.1646	0.736914
PRE3	32	3.99918	0.0125353	1.02761e+47	1457.69	0.442471	17.9439	0.730724
RPS14A	107	4.39618	0.0437835	1.25365e+48	2800.99	0.454336	59.2494	0.729278
PUP3	30	3.96581	0.0134766	1.18772e+47	1114.17	0.446958	18.2418	0.727088
RPS2	59	4.2537	0.0270496	4.78496e+47	7229.04	0.458	22.683	0.726258
KRR1	98	4.37868	0.0328719	7.06651e+47	4434.45	0.433315	43.2608	0.726174
PNO1	37	4.07171	0.0118324	9.1559e+46	886.273	0.413664	16.9745	0.725362
RPL3	196	4.48037	0.0613852	2.46424e+48	30498.5	0.461758	111.161	0.724567
PRE7	29	3.94336	0.00905525	5.36236e+46	882.809	0.43529	17.3393	0.723378
RPS5	152	4.45037	0.0548232	1.96555e+48	32431.3	0.465475	78.4829	0.722574
RPS4A	138	4.43791	0.0499675	1.63279e+48	8374.12	0.464789	61.5041	0.721099
FUR1	19	3.68317	0.00839693	4.611e+46	448.449	0.41448	6.89286	0.720708
RPN7	45	4.15257	0.0124323	1.01078e+47	2604.3	0.414398	22.8578	0.720637
ALA1	32	4.00516	0.0110691	8.01272e+46	1721.51	0.422595	5.1767	0.720595
RPL10	136	4.43495	0.0492243	1.58458e+48	18204	0.445599	65.522	0.720419
RPS4B	112	4.40428	0.048062	1.51063e+48	4926.64	0.460207	57.7031	0.72003
PRE4	32	3.99521	0.00828168	4.48531e+46	1854.72	0.409978	13.8622	0.720017
RPS11A	93	4.36932	0.0357728	8.36874e+47	2760.8	0.444468	39.6612	0.719717
RPN6	55	4.22532	0.0156295	1.59752e+47	2964.35	0.446863	23.5194	0.719221
ADE12	21	3.75899	0.0115745	8.76109e+46	1244.9	0.44922	6.35	0.719041
RPS6A	86	4.35186	0.0370414	8.97285e+47	4130.85	0.460006	45.1169	0.716979
PRE2	45	4.14841	0.0115091	8.66234e+46	2479.45	0.426512	18.4632	0.715757
RPS11B	101	4.38595	0.0465346	1.41614e+48	2162.29	0.4579	57.3631	0.715684
PDB1	41	4.11115	0.0178532	2.08443e+47	6440.54	0.451925	12.0476	0.71524
RPS20	51	4.20612	0.026842	4.71177e+47	1270.06	0.453747	25.4745	0.714793
KRE33	138	4.4376	0.0454328	1.34988e+48	6205.67	0.433107	59.4965	0.713902
RIO2	107	4.39445	0.0250058	4.08919e+47	6544.28	0.424845	23.1351	0.713424
SAH1	31	3.98259	0.0139952	1.28088e+47	3434.99	0.42898	4.95556	0.712187
GUA1	11	3.23448	0.00883477	5.1044e+46	72.2098	0.418359	4.6	0.71214
RPS8B	87	4.35482	0.0350549	8.03622e+47	1125.98	0.43544	42.7703	0.711769
RPL20B	84	4.34707	0.0403079	1.06251e+48	802.941	0.452607	56.5395	0.71171
RPS8A	137	4.43647	0.053285	1.8568e+48	11822.4	0.465923	68.3319	0.711293
FRS1	24	3.84235	0.0108474	7.69496e+46	1055.22	0.418082	5.04106	0.710564
NSA2	46	4.16426	0.0145424	1.38301e+47	761.413	0.377177	27.0513	0.710543
HAM1	5	2.38692	0.00456834	1.36481e+46	10.4015	0.415163	3.5	0.709678
PDA1	26	3.8827	0.0143682	1.35008e+47	3751.56	0.446926	9.58222	0.709409
RPS6B	92	4.36657	0.0421911	1.16412e+48	2168.14	0.456739	55.6451	0.709038
RPS16A	25	3.8722	0.016639	1.81055e+47	644.7	0.449732	9.42391	0.708414
GFA1	78	4.32808	0.0229823	3.45415e+47	5371.76	0.43502	20.243	0.707653
UTP21	48	4.17762	0.0140139	1.28432e+47	1942.32	0.423276	28.0186	0.707042
RPL20A	155	4.45371	0.0590822	2.2828e+48	7346.3	0.455715	84.1504	0.70662
GUF1	5	2.34962	0.00160545	1.68559e+45	5.94877	0.345995	2.5	0.706482
EMG1	55	4.22465	0.016627	1.80793e+47	7603.77	0.437101	28.3403	0.706275
TMA20	11	3.22238	0.00701239	3.21578e+46	28.7914	0.405025	5.6	0.706251
HEM2	6	2.59662	0.00569964	2.12447e+46	4.23508	0.408331	4	0.706199
RLI1	61	4.26101	0.0232158	3.5247e+47	2170.64	0.433136	18.7887	0.70616
RPS13	148	4.44727	0.0550295	1.98037e+48	6538.62	0.459905	82.0744	0.706011
RPL30	139	4.43894	0.0538013	1.89296e+48	4905.29	0.459771	67.4447	0.706002
RPL5	134	4.4333	0.046691	1.42568e+48	20282.6	0.454303	57.4192	0.705926
SUI2	45	4.15017	0.0180044	2.11987e+47	12950.3	0.447212	16.6451	0.705831
TIF6	119	4.41325	0.0386004	9.744e+47	17177	0.439969	48.728	0.704608
RPL28	118	4.41319	0.0474871	1.4747e+48	2771.66	0.457004	68.4155	0.704506
NFS1	13	3.34027	0.00236038	3.64351e+45	969.815	0.354221	0.924242	0.704427
PGK1	70	4.30108	0.025691	4.31636e+47	12894.1	0.465854	18.0788	0.703959
RPL2B	96	4.37544	0.0431839	1.21954e+48	2191.85	0.455057	58.8115	0.70372
RPB2	109	4.39787	0.0264695	4.58191e+47	15380.5	0.438043	32.4753	0.703682
SOF1	52	4.20885	0.0145117	1.37718e+47	1148.35	0.391539	26.5342	0.703673
RPL1B	99	4.38136	0.0437064	1.24924e+48	2570.4	0.451375	58.36	0.703457
RPL12B	87	4.35483	0.0414704	1.12468e+48	1619.32	0.45391	54.2271	0.703222
DYS1	10	3.11818	0.00628595	2.58403e+46	380.097	0.417915	3.33333	0.702901
SRP54	22	3.77896	0.00930311	5.65992e+46	873.265	0.423817	6.54464	0.702538
CDC60	23	3.80396	0.0105915	7.33619e+46	1819.33	0.422001	5.01445	0.702074
IMP3	48	4.17808	0.0114165	8.52355e+46	2725.81	0.364441	29.8976	0.701798
VAS1	28	3.93184	0.0117773	9.07083e+46	2765.97	0.441727	5.78359	0.701665
RPN9	52	4.20705	0.0133033	1.15738e+47	7016.42	0.444405	21.8304	0.701371
RPN5	97	4.37149	0.0213412	2.97847e+47	18998.3	0.455123	39.5931	0.701312
GCD11	74	4.31597	0.0254874	4.2482e+47	5398.29	0.437374	18.518	0.700961
ERG13	28	3.93185	0.0123668	1.00016e+47	305.896	0.412203	8.61574	0.70014
DIP2	46	4.16237	0.0148563	1.44336e+47	2063.52	0.441479	32.2768	0.698884
RPS15	66	4.2856	0.0330345	7.13659e+47	1191.58	0.453095	43.5946	0.698871
RFC4	34	4.02566	0.00929331	5.64801e+46	2296.07	0.413014	9.53708	0.698646
FUM1	7	2.75284	0.00498354	1.62417e+46	184.924	0.401516	3.33333	0.698625
ENP1	103	4.38798	0.0287961	5.42279e+47	5067.07	0.430503	38.3754	0.698009
RPT1	102	4.38377	0.0238079	3.70679e+47	29392.3	0.460342	37.7649	0.697959
TRM11	2	1.38499	0.00272149	4.8436e+45	0	0.398294	2	0.697808
RPS24B	99	4.38093	0.0358067	8.38461e+47	7350.82	0.447243	40.8387	0.697545
ENP2	54	4.22257	0.0172553	1.94715e+47	2219.28	0.420761	22.4694	0.69708
RPS24A	97	4.37728	0.0440646	1.26979e+48	2029.23	0.456739	64.1002	0.697023
RPN1	409	4.53581	0.077248	3.90237e+48	143962	0.484362	157.888	0.696721
ARG3	9	3.02193	0.00563111	2.07368e+46	126.674	0.402799	4.25	0.696064
RPT4	70	4.29986	0.0179907	2.11666e+47	5878.3	0.446009	23.7015	0.695914
NOG1	141	4.44036	0.0434306	1.23352e+48	8348.38	0.431712	64.67	0.6959
DPL1	2	1.39198	0.00321748	6.76997e+45	0	0.398672	2	0.695586
PGI1	42	4.12514	0.0183604	2.20456e+47	10263.3	0.433017	13.7437	0.695124
RPL18A	81	4.33914	0.029791	5.80395e+47	9469.18	0.438592	29.1644	0.694795
RPL2A	140	4.43951	0.0493754	1.59432e+48	4585.39	0.438013	70.7564	0.69459
PSA1	98	4.3784	0.0310527	6.306e+47	12754.6	0.459436	27.878	0.694379
RPL18B	79	4.33239	0.0350737	8.04486e+47	1953.52	0.433285	48.0849	0.694377
RPT2	54	4.21814	0.0198505	2.5769e+47	7985.2	0.454008	27.2433	0.693335
PWP2	115	4.40685	0.0344801	7.77486e+47	9772.86	0.449476	53.1099	0.693263
WRS1	10	3.131	0.00750136	3.67989e+46	124.307	0.411719	5.55556	0.693085
RPL25	153	4.45166	0.0566728	2.10041e+48	4548.22	0.457502	89.4879	0.693012
CCT5	35	4.04736	0.0142327	1.32473e+47	2421.97	0.422001	10.1188	0.692504
RPL35B	94	4.37059	0.0392875	1.0094e+48	2152.27	0.451828	55.7868	0.69243
NMD3	58	4.24598	0.0200963	2.64112e+47	5787.05	0.438897	16.562	0.692065
RPP0	146	4.44576	0.0470452	1.44739e+48	6289.97	0.438226	51.3497	0.691811
ESF2	40	4.10799	0.0120517	9.49835e+46	383.896	0.361038	16.5056	0.691388
SUP45	49	4.18047	0.0174828	1.99882e+47	14156.7	0.4378	11.0211	0.691239
MAE1	68	4.29431	0.0215509	3.03729e+47	2642.98	0.426253	18.9663	0.691178
UTP7	81	4.33728	0.0199165	2.59405e+47	3220.13	0.392417	28.8465	0.690848
FRS2	19	3.68887	0.00967553	6.12215e+46	261.592	0.418665	6.55556	0.690754
RPL1A	115	4.40907	0.0431767	1.21914e+48	4163.51	0.442875	46.2513	0.690583
RPS18A	68	4.29278	0.0283711	5.26388e+47	6746.69	0.440154	26.4735	0.69051
RAD3	52	4.19585	0.0125708	1.03343e+47	20520.3	0.442254	11.2427	0.690328
VMA2	65	4.27513	0.0212742	2.9598e+47	8563.24	0.455156	16.6502	0.69026
RPL32	65	4.2807	0.029833	5.82035e+47	5420.35	0.452899	41.3421	0.690176
CBF5	164	4.46072	0.0497768	1.62035e+48	20479.1	0.459536	59.7328	0.68986
HAS1	154	4.45298	0.0482421	1.52197e+48	8781.48	0.441634	68.3849	0.689316
RAD27	17	3.58543	0.00600493	2.35815e+46	1386.57	0.413854	2.98115	0.689249
RPL4A	170	4.46501	0.0543263	1.93008e+48	12489.7	0.442254	73.2159	0.688956
YSH1	30	3.95638	0.0080817	4.2713e+46	2831.55	0.423988	13.9237	0.68856
KRS1	21	3.76193	0.0116894	8.93594e+46	126.098	0.418804	7.1	0.688508
TIF5	54	4.22157	0.0203429	2.70633e+47	2637.24	0.430063	18.1337	0.688485
MTQ2	7	2.72495	0.00352091	8.10706e+45	680.318	0.396715	0.666667	0.688342
NAS2	21	3.74603	0.00546694	1.95453e+46	792.539	0.403495	8.47424	0.688163
NOP2	109	4.399	0.0360025	8.47656e+47	8684.43	0.441634	46.8046	0.687827
RPL12A	75	4.31965	0.0278482	5.07166e+47	2518.99	0.437101	21.5958	0.687814
GUK1	8	2.90421	0.00632109	2.613e+46	97.0076	0.414398	3.14286	0.687478
SDA1	55	4.22928	0.0218034	3.10888e+47	1495.85	0.427757	25.8951	0.687329
SEC18	54	4.22254	0.0167294	1.83028e+47	2943.74	0.445662	14.9254	0.686802
LAT1	13	3.37304	0.00757886	3.75632e+46	415.775	0.424587	6.11111	0.686637
RPL42B	56	4.23422	0.0251451	4.13487e+47	1804.54	0.444907	43.2802	0.686531
TIF11	20	3.72707	0.0133316	1.16231e+47	727.015	0.451181	6.52632	0.686185
PRI1	15	3.49531	0.00625111	2.55546e+46	272.874	0.416424	6.18681	0.685883
MCM4	56	4.22954	0.0118188	9.13477e+46	3846.99	0.384799	19.0992	0.685772
BRX1	96	4.37535	0.0353452	8.16989e+47	4385.8	0.433822	45.6836	0.68577
BMS1	102	4.38645	0.0337091	7.43103e+47	10845.3	0.456805	42.5784	0.685105
PRO3	21	3.75507	0.0121088	9.58865e+46	1388.6	0.445694	6.33333	0.684815
RPL19B	79	4.33236	0.0371973	9.04854e+47	1197.95	0.454795	54.3348	0.684784
RPN3	83	4.33365	0.0172082	1.93653e+47	31517.8	0.446198	24.1659	0.684719
KGD1	34	4.02981	0.0106453	7.41085e+46	2516.04	0.43905	6.20111	0.684634
POL3	8	2.87269	0.00435098	1.23802e+46	959.491	0.405964	1.42857	0.684536
PUP2	45	4.15276	0.0170595	1.90322e+47	2009.87	0.449508	22.049	0.684453
CCT7	32	4.00565	0.0143902	1.35422e+47	1641.52	0.44858	11.4166	0.684355
SPF1	12	3.30558	0.0061983	2.51246e+46	160.771	0.40552	5.09091	0.684322
RPT5	351	4.52769	0.0626811	2.56937e+48	107335	0.466578	111.068	0.684314
RPL23A	56	4.23607	0.0231215	3.49612e+47	2427.48	0.45015	15.9833	0.683705
SSL2	29	3.94022	0.00948469	5.88303e+46	4579.21	0.441758	9.07209	0.683394
RFC5	35	4.03771	0.0115297	8.69347e+46	7409.47	0.427728	11.4332	0.68331
ABD1	6	2.58395	0.00286926	5.38387e+45	55.3014	0.38664	4.8	0.683078
UTP11	13	3.37965	0.00498732	1.62663e+46	201.936	0.36639	5.83333	0.682531
TUF1	16	3.54173	0.00877136	5.0314e+46	3397.21	0.422142	4	0.682424
MAP2	5	2.37677	0.00264005	4.55806e+45	17.1374	0.361286	2.5	0.681899
NOG2	76	4.32216	0.0255326	4.26329e+47	5827.6	0.42496	28.3456	0.681611
PRI2	14	3.42927	0.00735918	3.54171e+46	988.816	0.44	6.13187	0.681562
ELP3	21	3.73757	0.00852092	4.74818e+46	1811.59	0.420284	9.11129	0.681551
HSP60	69	4.29295	0.0197626	2.55413e+47	23402.6	0.45717	11.9496	0.68141
TOP3	11	3.19551	0.00421412	1.16136e+46	1446.83	0.399202	3.9	0.681353
RPN2	77	4.32381	0.0204608	2.7378e+47	8910.82	0.439019	28.8031	0.681214
RPN11	779	4.56028	0.113969	8.49438e+48	701576	0.511068	339.5	0.681194
RPT6	97	4.37618	0.0244865	3.92111e+47	15388.8	0.456276	28.8215	0.680872
BUD23	6	2.58901	0.00317068	6.57444e+45	69.3043	0.362491	1.6	0.68076
NOB1	48	4.18246	0.0152872	1.52831e+47	1340.66	0.418387	12.6044	0.680715
PRE1	115	4.40422	0.0258459	4.36855e+47	36938.3	0.458167	40.3911	0.680637
CCT3	99	4.37672	0.0222039	3.22414e+47	18277.2	0.429389	20.7456	0.680288
RLP24	59	4.24935	0.0224255	3.28882e+47	5131.63	0.450054	29.0831	0.680156
MSS1	3	1.79437	0.000526981	1.81612e+44	2.65703	0.314945	1	0.679921
CCT2	52	4.20584	0.0169762	1.88466e+47	6631.14	0.42936	13.8828	0.679762
RPT3	82	4.33926	0.0197224	2.54375e+47	13031.9	0.452802	27.5779	0.679719
MCM2	59	4.24617	0.0139058	1.26458e+47	8618.25	0.448197	18.5131	0.679712
RPS22A	124	4.42152	0.0487102	1.55165e+48	5693.69	0.445977	61.1625	0.679621
PRE6	54	4.22061	0.0205189	2.75336e+47	2692.34	0.451958	25.3474	0.679506
POL30	53	4.18913	0.00972437	6.18412e+46	37974.4	0.421972	8.70056	0.679475
RPF2	277	4.51047	0.0703099	3.23287e+48	61182	0.45044	118.308	0.678688
LSG1	61	4.26153	0.0209889	2.88093e+47	1152.07	0.419473	21.3183	0.678445
KAE1	10	3.08699	0.00500918	1.64092e+46	1167.2	0.408861	3.96032	0.678224
NOP56	123	4.4198	0.038485	9.68583e+47	27854.7	0.450891	46.7726	0.67813
SEC53	31	3.98743	0.0123062	9.90389e+46	1571.6	0.416948	6.35657	0.678031
THS1	27	3.90809	0.0155955	1.59056e+47	1249.49	0.450182	9.21136	0.67778
FUN12	80	4.33413	0.0307916	6.20038e+47	7369.73	0.454598	26.5093	0.677604
SUI3	40	4.10321	0.0157217	1.61641e+47	7664.84	0.438531	13.9862	0.676992
RSA4	42	4.12781	0.0127495	1.06302e+47	2023.24	0.414753	21.3207	0.676949
MRT4	109	4.3989	0.0348003	7.91993e+47	4445.24	0.420508	47.3602	0.676456
NIP7	72	4.30759	0.0280021	5.12785e+47	7979.15	0.45102	37.5487	0.67645
NCS6	7	2.71069	0.003459	7.8245e+45	608.803	0.396415	3	0.675872
IMP4	48	4.17945	0.0162935	1.73613e+47	4511.24	0.44497	20.3295	0.675388
RPL21A	61	4.26248	0.0295923	5.72679e+47	564.262	0.447911	40.8755	0.675282
TPI1	36	4.06154	0.0161259	1.70061e+47	3281.44	0.446673	10.1053	0.675266
RKI1	9	3.01738	0.00585301	2.24033e+46	119.417	0.4175	3.25	0.675244
NOP58	176	4.46816	0.0481678	1.51729e+48	19328.5	0.444343	81.0769	0.675224
RPN12	64	4.27136	0.0147648	1.42564e+47	7703.14	0.424587	22.4961	0.675011
DPS1	43	3.98934	0.0106224	7.37898e+46	98098.2	0.418999	3.44178	0.67483
DPH5	7	2.74226	0.00595142	2.31631e+46	328.819	0.43433	2	0.674824
TFB2	18	3.63594	0.00834746	4.55684e+46	1284.45	0.439019	8.00905	0.674175
TUB2	78	4.32626	0.0238779	3.72862e+47	10162.9	0.453486	19.2628	0.674087
MVD1	9	3.02717	0.00667478	2.91359e+46	49.3019	0.412608	5	0.673897
PRE10	59	4.24958	0.0170548	1.90217e+47	3635.18	0.436345	20.671	0.673718
LSC2	8	2.90449	0.00763783	3.815e+46	59.3113	0.440862	4.57143	0.673027
MCM7	33	4.01052	0.0100687	6.62976e+46	5038.56	0.440769	13.4063	0.672939
RFC1	33	4.01754	0.0132917	1.15536e+47	6309.52	0.448484	12.0121	0.672064
RPS23A	42	4.13022	0.0215798	3.04544e+47	1507.11	0.451213	19.7275	0.671718
RET1	48	4.17955	0.0170684	1.9052e+47	2821.44	0.44699	22.5655	0.671715
SUI1	53	4.21209	0.0119272	9.30318e+46	2494.38	0.438043	9.22144	0.671559
TSR1	63	4.27117	0.019109	2.38797e+47	1648.93	0.417611	18.2854	0.67155
RPA135	136	4.43584	0.0376548	9.27246e+47	10731.3	0.437041	36.8887	0.671245
VMA8	52	4.20529	0.014467	1.36871e+47	4189.19	0.449861	14.7166	0.670436
EFT2	68	4.28948	0.0224026	3.2821e+47	6309.73	0.435862	16.5753	0.669924
CCT6	102	4.38645	0.0265009	4.59277e+47	11893.6	0.443218	22.5461	0.66989
ADE6	12	3.31191	0.00918038	5.51158e+46	254.924	0.439509	4.72727	0.669888
NAT1	34	4.0349	0.0153491	1.5407e+47	1101.84	0.445599	10.9359	0.669679
PAC2	9	3.01521	0.00274364	4.92276e+45	121.155	0.348907	2.5	0.669287
SSL1	22	3.74895	0.00720298	3.39296e+46	13705.9	0.420705	8.0391	0.669089
MRD1	49	4.1881	0.0154293	1.55685e+47	836.816	0.393372	22.6769	0.668567
UTP13	58	4.23747	0.0164165	1.76245e+47	16516.3	0.442875	25.6612	0.668437
CCT4	47	4.17346	0.018338	2.19917e+47	4880.7	0.452704	11.7868	0.668371
TRM1	20	3.72565	0.0115033	8.65359e+46	1867.88	0.455386	5.60324	0.66802
UBA4	31	3.95813	0.00737771	3.55957e+46	15571.8	0.417528	4.30873	0.667923
GCV2	4	2.13655	0.00556786	2.02737e+46	2.85889	0.415245	3.33333	0.667894
LSC1	14	3.44401	0.0104604	7.1557e+46	613.409	0.446262	6.63736	0.667795
PTH2	17	3.60309	0.00670364	2.93884e+46	1940.27	0.420733	3.6875	0.667525
VMA6	40	4.1037	0.0159751	1.66894e+47	3875.38	0.449092	12.4124	0.667268
ADO1	19	3.68427	0.00852994	4.75825e+46	591.67	0.41659	3.95238	0.666826
MAK16	19	3.68868	0.0126666	1.04925e+47	765.398	0.445883	9.66667	0.666427
RPO21	195	4.47871	0.0392487	1.00741e+48	123519	0.480155	67.1621	0.666142
NIP1	82	4.34106	0.0268583	4.71748e+47	5298.09	0.43511	20.3569	0.665497
MPP10	88	4.35412	0.0192017	2.41121e+47	3250.01	0.378422	37.4107	0.665439
RFC3	39	4.0887	0.015055	1.48224e+47	5198.29	0.432156	13.9983	0.665291
UBA1	51	4.19257	0.0154772	1.56654e+47	17451.3	0.451084	8.68621	0.664824
SFA1	13	3.36723	0.00663505	2.87901e+46	738.398	0.408384	4.83333	0.664774
TRM5	7	2.75474	0.00360505	8.49919e+45	317.788	0.411665	2	0.664559
RFC2	40	4.10214	0.0146924	1.4117e+47	4978.28	0.449829	12.9813	0.664424
ZPR1	9	3.01053	0.00725265	3.43992e+46	612.079	0.411853	3.75	0.664419
RPS18B	30	3.95959	0.0129398	1.09499e+47	5216.21	0.427873	8.56596	0.664035
TCP1	53	4.21417	0.0147726	1.42714e+47	5688.84	0.42496	8.59488	0.663958
APT1	10	3.11716	0.0070198	3.22258e+46	444.006	0.409738	3.55556	0.663941
PRO2	12	3.29439	0.00486192	1.54586e+46	335.112	0.404765	2.23377	0.663071
NAS6	42	4.1263	0.0159855	1.67112e+47	1945.27	0.448548	21.981	0.66276
RPL11A	40	4.11037	0.0198128	2.56712e+47	1894.85	0.455748	14.8158	0.662487
PRE8	43	4.13015	0.0125018	1.02211e+47	6064.97	0.448453	20.6326	0.662422
MCM6	57	4.23168	0.0112485	8.27448e+46	18554.3	0.418693	13.5625	0.6624
PCM1	7	2.75672	0.00576861	2.17619e+46	180.791	0.406803	2.66667	0.662018
TUB1	77	4.32064	0.0152921	1.52928e+47	13173.6	0.430974	15.6186	0.661726
TRM112	62	4.25577	0.0192133	2.41412e+47	19948.7	0.436647	13.7004	0.66149
NOC2	97	4.37675	0.0341556	7.62919e+47	4569.16	0.4343	47.5233	0.661486
RPF1	59	4.25216	0.0219243	3.14345e+47	1237.22	0.42631	33.6166	0.66147
POL1	40	4.09159	0.0113426	8.41359e+46	16885	0.429945	10.831	0.661351
OGG1	4	2.13261	0.00188371	2.3205e+45	54.9431	0.351985	2	0.661176
PUF6	95	4.37303	0.035236	8.11947e+47	5578.61	0.450568	43.016	0.66094
EFT1	72	4.30749	0.0229478	3.4438e+47	2996.99	0.439754	20.1091	0.660804
ATP2	49	4.17838	0.0143399	1.34477e+47	11969.1	0.445788	13.8396	0.660682
MAK21	141	4.44062	0.0464584	1.41151e+48	8242.68	0.439448	61.2364	0.660066
VMA4	37	4.07034	0.0149999	1.4714e+47	2292.95	0.452055	13.0391	0.659981
PIM1	22	3.78779	0.0102079	6.81437e+46	523.929	0.42251	7.42857	0.659796
MCM5	54	4.2187	0.0111537	8.13571e+46	10773.8	0.427612	15.9579	0.659753
RAD23	70	4.29672	0.0144458	1.36471e+47	15441.4	0.424444	16.5824	0.65965
NOP7	141	4.4396	0.0422113	1.16523e+48	22406.8	0.44519	59.7895	0.659279
RPC25	30	3.96572	0.0108072	7.63807e+46	1336.13	0.42539	16.7546	0.658923
GCD14	6	2.55974	0.00157122	1.61446e+45	20.883	0.335444	0.8	0.658605
FCF1	9	3.02908	0.00642711	2.70138e+46	330.543	0.43448	3.75	0.658466
RPN10	389	4.53283	0.068404	3.05998e+48	146979	0.479826	129.536	0.658375
UTP15	69	4.29394	0.0201736	2.66147e+47	2961.92	0.420228	36.7162	0.658264
PRE9	57	4.23358	0.0176177	2.02981e+47	5916.86	0.452347	23.4564	0.658118
VMA5	36	4.05655	0.009851	6.34623e+46	1259.21	0.417224	9.49348	0.65807
ERB1	125	4.42169	0.0346521	7.85261e+47	13975.6	0.433762	44.0794	0.657668
SCL1	47	4.14482	0.0138117	1.24752e+47	44812.2	0.442006	19.1504	0.657103
CDC45	27	3.89772	0.00268644	4.71963e+45	587.416	0.343994	9.879	0.656825
RPL38	35	4.05237	0.0181674	2.15843e+47	4066.26	0.456574	15.4118	0.656546
PRT1	83	4.34213	0.0266587	4.64765e+47	8677.47	0.45391	22.6964	0.656518
RPO31	56	4.23356	0.0189626	2.35153e+47	3075.12	0.43701	24.664	0.656426
PMI40	9	3.03013	0.00827804	4.48136e+46	276.012	0.440031	4.25	0.656307
SEC26	56	4.23047	0.017897	2.09466e+47	5971.59	0.448484	15.4118	0.656143
HSH155	59	4.24468	0.0103409	6.99306e+46	7741.88	0.421662	28.554	0.655984
PRE5	62	4.26367	0.0193486	2.44823e+47	4375.71	0.448261	26.314	0.655802
UTP18	40	4.10285	0.00929869	5.65455e+46	1934.39	0.40654	16.2608	0.655356
SEC23	56	4.23357	0.01547	1.56508e+47	5611.61	0.440369	11.2648	0.655126
ESF1	66	4.2849	0.0235702	3.63315e+47	3911.11	0.432156	19.2496	0.654892
NPA3	62	4.26429	0.0176047	2.02681e+47	13196.5	0.454041	15.9231	0.654708
ACT1	144	4.44101	0.0302144	5.97013e+47	46307.6	0.459135	39.994	0.654597
HNT1	14	3.44682	0.0091485	5.47336e+46	1313.31	0.445316	4.15385	0.653931
POB3	61	4.26047	0.0208883	2.85339e+47	8071.39	0.45565	20.4393	0.653389
PAP1	34	4.02357	0.00804728	4.23499e+46	1924.85	0.415272	12.2245	0.65323
KGD2	27	3.91088	0.0118845	9.23665e+46	1207.57	0.445536	7.09872	0.652801
RPL23B	21	3.75582	0.0126375	1.04443e+47	477.377	0.444907	8.11316	0.652772
ATP3	46	4.16035	0.00876234	5.02106e+46	6916.74	0.421155	6.57537	0.652594
RPL35A	38	4.08876	0.0176626	2.04016e+47	2127.39	0.45015	9.79244	0.652114
AFG1	3	1.81307	0.00327805	7.02724e+45	0	0.391102	3	0.651753
MAP1	14	3.42989	0.011597	8.79523e+46	1586.44	0.451375	6.12821	0.650703
ALG7	10	3.06858	0.00418697	1.14645e+46	103.067	0.408437	3.44246	0.650347
SMC2	26	3.87638	0.00724882	3.43629e+46	1846.58	0.412608	6.63078	0.650209
DIB1	44	4.14329	0.00780926	3.98818e+46	3425.94	0.398697	21.8617	0.650077
RDS3	9	3.01422	0.00263441	4.53859e+45	580.613	0.386687	5.75	0.649955
GLN4	14	3.331	0.00845493	4.67493e+46	17039.5	0.420649	3.91209	0.649903
RPB5	85	4.348	0.0249118	4.05849e+47	6129.85	0.45707	36.1077	0.649815
CLF1	66	4.27776	0.0125809	1.03508e+47	14080.4	0.454663	32.6916	0.648774
PLP2	16	3.55503	0.00692218	3.13358e+46	427.083	0.437162	5.06667	0.648404
ATP1	41	4.10564	0.0134667	1.18598e+47	8596.38	0.428164	13.0512	0.648289
SPT4	39	4.09362	0.0113035	8.3556e+46	2698.57	0.433524	15.7549	0.648156
SPT5	148	4.44661	0.033833	7.48574e+47	24585.6	0.449476	41.7249	0.647924
FAP7	44	4.1483	0.0129785	1.10155e+47	1061.17	0.391223	7.01164	0.64789
NOC3	73	4.312	0.023838	3.71617e+47	1886.37	0.42093	33.0017	0.647794
ADE4	12	3.29993	0.00878292	5.04467e+46	321.93	0.439908	5.11111	0.647649
BNA3	12	3.30786	0.00698856	3.19396e+46	127.767	0.419808	4.90909	0.647523
RPS17A	48	4.18448	0.0240249	3.77467e+47	1964.61	0.459637	17.1686	0.647393
CDC48	103	4.3865	0.0267394	4.67581e+47	24554.4	0.459235	24.2393	0.647339
QNS1	7	2.75981	0.00443429	1.28589e+46	24.0585	0.406304	3.66667	0.647261
ASF1	56	4.21962	0.0142212	1.3226e+47	27223.9	0.433494	14.6708	0.6472
VPS4	25	3.83221	0.00620851	2.52074e+46	10436.6	0.425275	4.9859	0.647167
ASC1	84	4.34712	0.0276873	5.01321e+47	4267.25	0.450987	19.0864	0.647092
DIS3	42	4.0955	0.0104379	7.12493e+46	32430.4	0.428135	14.4262	0.647028
MTR4	47	4.17058	0.0141736	1.31375e+47	4899.29	0.424216	11.524	0.646875
SPT15	143	4.44019	0.029326	5.62421e+47	47079.9	0.443155	38.9433	0.646662
TOP2	59	4.25097	0.0217283	3.08749e+47	5465.49	0.453258	16.2474	0.646567
MCM3	42	4.12258	0.0106521	7.42029e+46	4584.48	0.423304	14.1493	0.646389
UTP25	22	3.78239	0.0061425	2.46743e+46	1810.76	0.413881	3.26984	0.64633
SEC31	48	4.18215	0.0182229	2.17164e+47	2907.33	0.45378	13.2319	0.646265
TIF34	60	4.25693	0.0246479	3.97295e+47	4222.04	0.454369	19.2487	0.646066
CAR1	16	3.54988	0.00854734	4.77768e+46	348.789	0.439325	5.98333	0.645598
TKL1	26	3.88475	0.0118676	9.21041e+46	2210.99	0.420424	6.34333	0.645108
PRP6	96	4.37081	0.0151457	1.50015e+47	12865.2	0.425505	30.3097	0.645034
PSF1	22	3.7665	0.00181437	2.15282e+45	1699.6	0.342685	9.90179	0.644877
RPL19A	26	3.89609	0.0175305	2.00976e+47	672.356	0.452055	10.08	0.644662
ADE5,7	21	3.75676	0.00890428	5.18505e+46	1125.73	0.414944	5.0125	0.64458
RSE1	65	4.27422	0.0129244	1.09238e+47	12668.3	0.451731	35.4064	0.644477
SPT14	4	1.9663	0.0026644	4.6425e+45	546.402	0.39847	0.666667	0.644288
DPH1	21	3.74469	0.00654837	2.80428e+46	525.195	0.408411	4.80218	0.64397
CSE1	19	3.6876	0.00874789	5.00451e+46	998.823	0.439908	5	0.643811
PRP43	168	4.46316	0.0384355	9.66095e+47	19246.1	0.43439	52.5007	0.643792
SRM1	35	4.04829	0.0100272	6.57527e+46	702.534	0.371245	10.1751	0.643697
HSP10	16	3.55829	0.00659559	2.84486e+46	455.687	0.412203	3.46667	0.643522
UTP22	136	4.43424	0.0352697	8.135e+47	14723.9	0.433434	53.7902	0.643092
CCT8	44	4.14917	0.0180765	2.13689e+47	1782.86	0.427033	11.4916	0.643017
SUA7	58	4.24341	0.0123753	1.00153e+47	5196.83	0.427351	11.4737	0.642859
RPB8	70	4.29958	0.0205294	2.75617e+47	3737.13	0.451375	31.5919	0.642755
SPT16	126	4.42371	0.0324922	6.90421e+47	16540.5	0.443405	30.533	0.642688
UBA2	12	3.30085	0.00566162	2.09622e+46	93.7795	0.409419	4.36364	0.64253
SRP1	207	4.48411	0.0317265	6.58262e+47	101104	0.46407	46.5643	0.642514
RPL17A	120	4.41552	0.0455735	1.35825e+48	3138.16	0.453878	68.0685	0.642253
LIA1	20	3.72147	0.00709499	3.29198e+46	650.928	0.414753	3.47368	0.641916
RPC40	116	4.4085	0.0300795	5.91692e+47	12837	0.440862	34.1227	0.641796
RPS12	26	3.89658	0.016087	1.69241e+47	1199.04	0.45212	7.52	0.641712
DOA1	23	3.80077	0.00758521	3.76261e+46	1186.81	0.417086	5.95909	0.641646
ARG1	10	3.13945	0.00884594	5.11732e+46	89.8308	0.440184	6.66667	0.641518
RPB7	51	4.19984	0.0144298	1.36169e+47	3275.07	0.448676	20.8692	0.641066
RPS23B	16	3.55954	0.0120938	9.56483e+46	627.579	0.450987	5.87692	0.640769
RIO1	30	3.96704	0.00879558	5.05922e+46	2238.24	0.424045	6.01465	0.640378
GCD10	8	2.88472	0.004885	1.56057e+46	713.695	0.411235	3.2	0.640215
COQ2	7	2.75661	0.00451143	1.33101e+46	85.0349	0.413528	2	0.639989
RPL42A	17	3.58094	0.00875546	5.01317e+46	6497.23	0.424073	2.625	0.639858
SEC21	53	4.21124	0.015796	1.63173e+47	6099.42	0.448453	15.5227	0.639493
RPG1	98	4.37923	0.0289315	5.47391e+47	11230.2	0.458167	23.011	0.639487
RRP12	113	4.40626	0.0350321	8.02576e+47	15228.7	0.44353	38.1183	0.639257
ZWF1	7	2.74738	0.00664564	2.88821e+46	460.31	0.425648	3.33333	0.639208
PRP8	106	4.38813	0.0163494	1.74806e+47	30644.1	0.436768	48.0203	0.638201
FAL1	5	2.35346	0.000616679	2.48698e+44	10.8333	0.321041	0.5	0.638007
GLN1	26	3.89351	0.0136048	1.21043e+47	650.095	0.445064	6.64	0.637795
KAP104	76	4.31464	0.0189546	2.34955e+47	27232.8	0.454139	13.8825	0.637445
HEM15	17	3.59716	0.00532672	1.85556e+46	1149.78	0.404713	3.39583	0.637363
CDC33	105	4.39324	0.0322472	6.80046e+47	11666.3	0.46551	25.6187	0.637066
HHT2	579	4.55076	0.0840368	4.61842e+48	376913	0.495987	252.414	0.636849
ERG10	21	3.75959	0.0152429	1.51946e+47	849.453	0.451634	9.10556	0.636837
DST1	31	3.98892	0.0113983	8.49634e+46	838.881	0.426512	9.43452	0.636741
CHC1	60	4.25271	0.0182305	2.17347e+47	3075.09	0.425907	14.4762	0.636486
TRM8	9	3.0231	0.00785162	4.03156e+46	248.391	0.443467	4.26786	0.636109
HHT1	604	4.55238	0.0864998	4.8931e+48	398855	0.497474	268.489	0.636099
FRA1	13	3.37144	0.00711369	3.30937e+46	624.578	0.438226	4.38258	0.635551
SPT6	30	3.9684	0.011851	9.18464e+46	1235.81	0.432038	10.9995	0.635517
GUT2	6	2.54904	0.00303453	6.02195e+45	362.846	0.401746	2.4	0.635264
NOP10	26	3.88905	0.013515	1.19451e+47	1824.38	0.448421	11.1514	0.635203
RVB2	121	4.41592	0.0274859	4.94056e+47	18261.8	0.443655	34.267	0.635199
RPL43A	18	3.6522	0.0129522	1.09709e+47	490.254	0.453486	6.11765	0.635196
RPO26	68	4.29152	0.0203843	2.71735e+47	5856.46	0.454631	31.1194	0.635051
LCB2	24	3.83322	0.00835716	4.56744e+46	1037.99	0.439203	8.01653	0.634774
POL2	39	4.08975	0.0141364	1.30687e+47	6164.8	0.446673	10.5724	0.63471
GCN3	47	4.16168	0.0111488	8.12846e+46	6595.67	0.446009	8.83775	0.634703
BRF1	16	3.54552	0.00670268	2.938e+46	1220.32	0.403857	6.76667	0.634678
RFA1	105	4.38988	0.0239218	3.74233e+47	23002.9	0.450794	31.3433	0.634514
GET3	53	4.19432	0.0103981	7.07068e+46	7122.27	0.438165	10.2258	0.634505
COP1	65	4.27759	0.0168071	1.84732e+47	8700.56	0.448932	14.2792	0.634491
PHO13	13	3.3744	0.00893591	5.22194e+46	612.078	0.445096	4.73333	0.634359
UTP14	31	3.98982	0.012819	1.07463e+47	832.084	0.419305	10.2381	0.634201
TEF1	128	4.42438	0.0302026	5.96545e+47	37002.1	0.465923	26.4626	0.634113
TPD3	47	4.17023	0.0120409	9.48133e+46	4667.27	0.429213	8.10345	0.634061
MRI1	6	2.56059	0.00404413	1.06956e+46	34.04	0.39948	2	0.634058
VPH1	43	4.1199	0.0133301	1.16204e+47	17513.3	0.446926	13.4904	0.633976
UTP20	83	4.34204	0.0239992	3.76658e+47	7400.88	0.44699	35.7007	0.633891
RRP40	18	3.59815	0.00379667	9.4267e+45	811.127	0.402568	12.2059	0.633808
RRP45	37	4.06309	0.0108247	7.66277e+46	3526.04	0.440461	14.8269	0.633778
SNU13	56	4.23426	0.0208651	2.84705e+47	4811.25	0.439172	13.8446	0.633761
ALG2	4	2.11784	0.00277511	5.03633e+45	3.20827	0.398747	2	0.633526
CDC40	27	3.90465	0.00255732	4.27687e+45	1235.36	0.345219	15.6436	0.633163
SLD5	32	3.98857	0.00294816	5.68402e+45	834.497	0.346547	10.2033	0.633076
BRN1	18	3.63325	0.00626214	2.56449e+46	635.261	0.421408	5.02353	0.632484
HUT1	6	2.59772	0.00659252	2.84222e+46	60.8724	0.440184	2.4	0.632327
RBK1	4	2.13112	0.0041181	1.10904e+46	94.9931	0.40365	2	0.631848
RPA190	72	4.30943	0.0266263	4.63635e+47	3886.7	0.452412	23.1638	0.631722
ERG26	23	3.8016	0.00814433	4.33775e+46	1169.44	0.440123	9.67253	0.631533
VPS45	15	3.49248	0.00635581	2.64178e+46	211.921	0.43511	6.87363	0.631452
ADE13	11	3.18775	0.00742698	3.60727e+46	2018.95	0.435711	4.01111	0.630809
BUD31	35	4.03845	0.00493984	1.59581e+46	5655.87	0.374043	10.9956	0.630754
NOP14	88	4.35593	0.0274452	4.92594e+47	8290.53	0.452217	35.1276	0.630516
BFR2	48	4.18222	0.0146161	1.39708e+47	2592.67	0.42285	16.2091	0.630218
ARP3	29	3.9481	0.0111671	8.15527e+46	953.019	0.441758	11.4817	0.630035
RPL43B	25	3.87254	0.0164847	1.77711e+47	1099.73	0.459503	7.91667	0.629711
GEF1	9	2.99853	0.00342887	7.68877e+45	172.893	0.403082	2.04167	0.629623
PSF2	19	3.66648	0.00552392	1.99549e+46	2377.9	0.43269	10.4236	0.62892
TAE2	31	3.98966	0.0152859	1.52805e+47	1766.43	0.452152	10.4256	0.628463
RPL6B	112	4.40319	0.0466923	1.42576e+48	9150.3	0.454795	66.6576	0.62823
SDO1	25	3.8615	0.00895697	5.24658e+46	830.317	0.415491	5.99405	0.628173
SPE1	7	2.71114	0.0044841	1.31494e+46	393.195	0.42251	3	0.627961
ATP5	11	3.20903	0.00297861	5.80205e+45	53.7519	0.388834	6.8	0.627921
MBF1	19	3.69138	0.0141868	1.31621e+47	376.607	0.451537	8.01587	0.627769
RPL36B	92	4.36696	0.0382488	9.56734e+47	2879.57	0.457967	45.6917	0.627517
NUG1	112	4.40384	0.034472	7.77121e+47	7692.45	0.4343	46.5358	0.626896
YJU2	36	4.05578	0.00402479	1.05935e+46	1080.78	0.342424	12.1896	0.626699
SEC11	17	3.59747	0.00907662	5.38769e+46	1629.23	0.446198	5.19444	0.626517
BET3	25	3.80224	0.00768964	3.86694e+46	17232.9	0.443717	10.4716	0.626339
KTI11	19	3.67176	0.00498476	1.62496e+46	959.434	0.375402	3.42857	0.626037
CRM1	101	4.37785	0.0185157	2.242e+47	50737.7	0.454139	16.947	0.625958
YMR1	16	3.55079	0.00643872	2.71115e+46	443.958	0.425591	4.16667	0.625466
ATG3	16	3.48879	0.00697822	3.18452e+46	16305.7	0.442068	3.29177	0.625161
NOP4	81	4.33771	0.0295074	5.69397e+47	4234.84	0.430151	37.8105	0.625155
TEF2	99	4.37927	0.0272234	4.84661e+47	19784.5	0.451601	15.6505	0.62511
RVB1	91	4.36171	0.0242118	3.83363e+47	10217.8	0.440523	30.9881	0.625003
NPL4	27	3.89839	0.00699645	3.20118e+46	2506.68	0.437162	8.20974	0.624992
SEC61	47	4.15776	0.00867919	4.92621e+46	5033.88	0.428717	13.3222	0.624668
PRP46	56	4.22506	0.00589623	2.27354e+46	4684.77	0.358227	26.3884	0.624434
RPL7A	131	4.43025	0.0507884	1.68688e+48	16588.1	0.46575	63.0053	0.624268
VMA7	27	3.89846	0.00701703	3.22004e+46	1096.87	0.43547	11.0133	0.62418
RPB3	93	4.36698	0.0208311	2.83778e+47	8823.76	0.441294	29.4819	0.623879
DSK2	216	4.35623	0.0157846	1.62937e+47	1.11765e+06	0.443405	7.4541	0.62367
COQ3	7	2.68513	0.00536608	1.88308e+46	1273.14	0.418776	3.06667	0.623578
PSD1	6	2.57606	0.00300014	5.88625e+45	124.849	0.39948	2.4	0.623277
SMT3	895	4.56418	0.130188	1.1084e+49	777985	0.505089	411.959	0.623242
SRP101	8	2.86497	0.0050164	1.64565e+46	2519.64	0.433643	2.28571	0.62313
YUH1	6	2.57131	0.00483834	1.5309e+46	8.51064	0.432186	3.6	0.623104
RRP4	22	3.75985	0.004914	1.57916e+46	1228.37	0.408331	11.8525	0.622808
PSO2	5	2.35503	0.00142424	1.32654e+45	30.8499	0.338452	0.5	0.622676
ARC40	43	4.13011	0.010919	7.79688e+46	3385.73	0.44117	13.0292	0.622641
ARC18	23	3.8112	0.00865225	4.89568e+46	1157.99	0.438683	7.51524	0.62213
LPD1	21	3.74198	0.00830076	4.50599e+46	1584.2	0.439417	6.08333	0.622068
EGD2	46	4.16186	0.0198076	2.56578e+47	8334.36	0.452704	12.3793	0.621994
TMA19	32	4.00536	0.0166665	1.81652e+47	1402.57	0.448644	9.03809	0.621752
PGM2	32	3.99759	0.0103523	7.0086e+46	3605.57	0.440738	5.49355	0.621368
HHF1	466	4.54208	0.077145	3.89198e+48	202785	0.48732	203.651	0.621216
RRP8	9	3.03623	0.00592886	2.29878e+46	15.1973	0.384189	5	0.621202
CYM1	10	3.1105	0.00715126	3.34442e+46	931.966	0.442223	4.88889	0.621024
ERG20	23	3.80847	0.00973303	6.19514e+46	2093.36	0.420032	3.99583	0.620986
VAC14	29	3.94122	0.00612655	2.45463e+46	1950.13	0.412015	2.76227	0.620973
GND1	41	4.11876	0.0168363	1.85374e+47	2267.13	0.4349	8.68648	0.620892
FMP41	5	2.37859	0.00308773	6.23496e+45	60.057	0.391807	1.5	0.620764
MLH1	19	3.62275	0.00551447	1.98867e+46	12785.7	0.410512	4.64008	0.620539
GDI1	21	3.74711	0.00989893	6.40812e+46	1294.61	0.443873	6.63462	0.620538
TMA22	19	3.68719	0.0127463	1.06249e+47	563.263	0.44737	7.13333	0.62039
NAR1	6	2.52216	0.00127293	1.05965e+45	173.886	0.346052	0.8	0.620365
STT3	22	3.76937	0.00855017	4.78084e+46	1022.81	0.439264	10.492	0.620196
TMA46	14	3.44807	0.00795797	4.14151e+46	162.481	0.417473	6.92308	0.620033
BUD32	40	4.09568	0.00766298	3.84017e+46	4924.2	0.406934	4.06771	0.620012
COQ5	12	3.27514	0.00720918	3.39881e+46	1575.65	0.440615	3.22727	0.62001
SMD2	65	4.27126	0.00763793	3.8151e+46	2725.8	0.360542	34.3359	0.619919
HEM12	6	2.54597	0.00424388	1.17783e+46	1663.46	0.41086	2.4	0.619626
TYS1	23	3.80603	0.0109519	7.84397e+46	1199.34	0.428717	6.81364	0.619614
TUM1	16	3.53995	0.00608996	2.4254e+46	1084.82	0.38664	3.66667	0.619437
GCD6	37	4.06642	0.0158228	1.63728e+47	9195.63	0.44954	11.9979	0.619186
PLP1	6	2.58708	0.00266209	4.63447e+45	235.689	0.394036	2	0.619077
TOP1	53	4.21501	0.0177486	2.06007e+47	7833.34	0.450987	13.2033	0.618965
ARP2	83	4.34271	0.0230512	3.4749e+47	9805.74	0.458167	19.068	0.618884
VPS34	8	2.76558	0.00281753	5.19148e+45	1956.68	0.398899	4.13095	0.618814
POL12	23	3.80133	0.00606322	2.40415e+46	2019.32	0.40422	4.63154	0.618727
PUS7	12	3.29036	0.00629482	2.59132e+46	366.51	0.414398	4.47273	0.618214
NMT1	11	3.22999	0.00829855	4.5036e+46	776.87	0.442689	4	0.61749
YCS4	11	3.17773	0.00612892	2.45653e+46	979.155	0.436375	6.2	0.617387
SLC1	26	3.88238	0.00756434	3.74194e+46	946.471	0.422142	5.44198	0.617289
HCA4	77	4.3255	0.0255452	4.2675e+47	5262.35	0.438958	22.5146	0.617226
KAP95	114	4.40564	0.0230336	3.46959e+47	20542.2	0.455025	23.6468	0.616741
SUB2	46	4.16326	0.0190812	2.38104e+47	5951.7	0.44772	15.7951	0.616689
RPS1B	123	4.42002	0.0498678	1.62628e+48	4351.73	0.457435	69.3082	0.616246
UFD1	35	4.03269	0.00640342	2.68151e+46	2709.68	0.409445	8.05176	0.615991
MRF1	6	2.56495	0.0019412	2.4643e+45	175.422	0.352241	0.4	0.615971
UTP10	87	4.35366	0.0293894	5.64855e+47	5253.18	0.449476	40.5151	0.615915
ERO1	11	3.21121	0.00365335	8.72844e+45	41.7313	0.400292	3.2	0.615865
ARB1	75	4.31926	0.0248246	4.03014e+47	3478.65	0.43463	17.0075	0.615764
SAC6	38	4.0865	0.0128428	1.07863e+47	1241.95	0.443592	9.74572	0.615621
YKT6	57	4.23425	0.0150031	1.47202e+47	8078.51	0.456541	19.1778	0.615591
COQ4	6	2.50978	0.0033974	7.54829e+45	385.674	0.392906	1.6	0.615277
COF1	49	4.18512	0.0158757	1.64823e+47	7922.74	0.451537	8.63614	0.615212
HHF2	386	4.53244	0.0613744	2.46336e+48	153203	0.48507	159.136	0.615152
SER1	15	3.50754	0.0101879	6.78777e+46	167.891	0.440154	5	0.615013
RPL16A	121	4.41761	0.0499393	1.63094e+48	2845.11	0.455748	66.4255	0.614815
RRN3	13	3.3762	0.0062245	2.53375e+46	257.928	0.415793	4.83333	0.614792
HGH1	13	3.38145	0.00784206	4.02175e+46	571.517	0.421944	4.83333	0.614457
SMD3	69	4.28866	0.00934626	5.71255e+46	8608.16	0.409525	32.3771	0.613965
DOM34	17	3.59673	0.00553362	2.0025e+46	620.212	0.403392	2.9375	0.613927
PAC10	19	3.67739	0.00630465	2.59942e+46	1145.52	0.417224	3.92735	0.613919
EGD1	40	4.10582	0.0154729	1.56567e+47	4123.31	0.448708	10.5649	0.613853
ELP2	33	4.00693	0.00761596	3.79319e+46	2381.69	0.413203	7.36355	0.613782
SRV2	46	4.15753	0.0113319	8.39776e+46	4143.3	0.417417	8.1629	0.613738
NAP1	137	4.42615	0.0279613	5.11293e+47	159875	0.462741	22.5834	0.61352
RNR1	25	3.85711	0.0113315	8.39712e+46	3015.36	0.43445	6.13452	0.613348
TIF35	51	4.20298	0.0226103	3.34323e+47	2691.79	0.452509	20.0762	0.613335
PAB1	188	4.47608	0.0424444	1.17813e+48	62609.2	0.476561	49.9715	0.613274
GSH1	8	2.9054	0.00635002	2.63696e+46	40.9438	0.433196	4.85714	0.613244
UBP14	18	3.63461	0.00544509	1.93894e+46	551.172	0.405468	3.17647	0.612932
MGE1	43	4.13035	0.00873012	4.9842e+46	9653.79	0.425132	5.09556	0.612682
CEX1	15	3.38356	0.00492588	1.5868e+46	23107.9	0.407381	2.7381	0.612613
RPB10	73	4.31023	0.0208714	2.84877e+47	9992.81	0.460409	29.9716	0.61255
SDH2	9	2.98259	0.00364384	8.68305e+45	1019.14	0.398244	3	0.612413
PEP8	13	3.36307	0.00476541	1.4851e+46	160.069	0.407092	5.5	0.612083
DHH1	357	4.5277	0.0630335	2.59835e+48	153930	0.474516	111.597	0.611856
STI1	45	4.1561	0.0150719	1.48557e+47	4252.19	0.450665	11.4099	0.611831
RAD50	43	4.1379	0.0102441	6.86275e+46	3497.24	0.428951	5.42471	0.611742
SGD1	11	3.1986	0.00486277	1.5464e+46	1167.91	0.404817	2.4	0.61171
UTP4	81	4.3348	0.022462	3.29953e+47	6639.41	0.446293	39.3514	0.611536
TRM10	8	1.9807	0.00399694	1.04474e+46	56271	0.400827	0.571429	0.611491
IST3	19	3.66695	0.00175115	2.00541e+45	1098.54	0.333633	4.51894	0.611444
URA1	14	3.44416	0.0115528	8.72828e+46	480.684	0.444437	6.16783	0.611356
PDI1	30	3.96185	0.00791375	4.09562e+46	4102.59	0.423503	2.87879	0.611351
LUC7	41	4.1127	0.00470757	1.44927e+46	1044.6	0.343413	19.3892	0.611013
GCD2	17	3.57359	0.00857823	4.81227e+46	5250.12	0.440369	10.0625	0.610934
DPB2	48	4.17261	0.00782218	4.00138e+46	3385.31	0.362408	6.32175	0.610853
GCV3	5	2.33281	0.00421616	1.16249e+46	126.626	0.402105	2.08333	0.610788
SHM2	31	3.98623	0.0124804	1.01862e+47	2335.03	0.423446	6.10097	0.610778
GLC7	169	4.46053	0.0359411	8.44768e+47	75998.6	0.463968	45.5282	0.610604
SNF8	13	3.32948	0.00252119	4.15687e+45	627.678	0.36688	3.66865	0.610423
RER1	12	3.28696	0.00641169	2.68844e+46	477.648	0.435591	4.50758	0.609982
GLY1	22	3.79327	0.0125388	1.02818e+47	899.263	0.437982	6.66667	0.609955
RPS9B	135	4.43389	0.0489787	1.56881e+48	14915.3	0.447434	61.2576	0.609755
CDC21	7	2.74495	0.00630619	2.60069e+46	882.629	0.438805	2	0.609248
NHP2	68	4.28115	0.0249132	4.05894e+47	31686.6	0.453192	24.2101	0.60917
ROT2	11	3.21457	0.00709146	3.28872e+46	666.82	0.444405	3.8	0.609032
SMC4	26	3.87744	0.00728441	3.47012e+46	3184.99	0.426859	6.70234	0.608454
FBP1	37	4.05745	0.00640304	2.68119e+46	3331.15	0.410405	4.20806	0.608447
CAX4	2	1.32763	0.00260868	4.45038e+45	0	0.398218	2	0.608318
DED81	46	4.16522	0.0159873	1.6715e+47	2651.75	0.427177	12.6944	0.608244
GPD1	17	3.60738	0.0129732	1.10065e+47	513.442	0.447656	7.5	0.608233
HMT1	132	4.42361	0.0224454	3.29465e+47	52340.9	0.454467	24.2719	0.60803
YRB1	18	3.63688	0.0115935	8.78993e+46	5600.4	0.448804	7.29412	0.607792
CDC19	115	4.40653	0.0261098	4.45823e+47	14891.2	0.44582	19.7361	0.607269
MRE11	28	3.91389	0.00422066	1.16497e+46	2628.3	0.359002	3.16946	0.607212
UFD2	22	3.7288	0.00459088	1.37831e+46	16897.6	0.409472	4.8348	0.607045
ARC19	18	3.62989	0.00713506	3.32928e+46	1331.26	0.439877	9.93529	0.606811
MTD1	9	3.00327	0.00448028	1.3127e+46	762.369	0.415985	2	0.606667
DBP2	74	4.31756	0.0283355	5.25067e+47	4349.75	0.450536	19.2233	0.606607
VPS35	31	3.9784	0.00993077	6.44942e+46	2550.05	0.444374	7.64341	0.606502
DTD1	5	2.38777	0.00400125	1.047e+46	134.049	0.401005	1.5	0.606466
SSU72	27	3.88915	0.00265697	4.61665e+45	473.243	0.340206	9.98124	0.606351
REX4	8	2.91062	0.00421342	1.16098e+46	11.8643	0.364609	4.57143	0.606051
UBP6	57	4.23871	0.016391	1.75698e+47	4230.43	0.448676	18.7486	0.605834
COQ8	5	2.3733	0.00157368	1.61952e+45	80.4666	0.35428	0.5	0.6055
PHB1	22	3.76712	0.00668882	2.92586e+46	841.557	0.422935	7.03676	0.605319
GUT1	9	3.01722	0.00371473	9.02419e+45	374.045	0.398975	1.25	0.60531
IDI1	22	3.77036	0.00952916	5.93833e+46	6591.62	0.442875	4.81845	0.60473
RET2	44	4.14087	0.0104398	7.12758e+46	5708.98	0.448676	12.5609	0.604373
TAL1	18	3.62867	0.0118027	9.10996e+46	2151.19	0.442626	6.33424	0.604259
PWP1	79	4.33164	0.021566	3.04155e+47	5705.56	0.431771	16.8153	0.604256
SUP35	80	4.3267	0.025362	4.20652e+47	47988.1	0.46779	20.4136	0.604238
PRP31	55	4.22262	0.00902617	5.32797e+46	4675.15	0.409339	24.6234	0.604158
RPS0A	65	4.28042	0.0207969	2.82847e+47	2257.4	0.434121	14.974	0.604123
DPH2	15	3.4901	0.00607546	2.41387e+46	386.737	0.415655	4.2619	0.604115
GCN20	55	4.22919	0.0170314	1.89694e+47	2761.18	0.42496	12.9917	0.604049
UTP23	17	3.59617	0.00760816	3.78542e+46	1581.45	0.410512	4.64835	0.603742
CTF18	20	3.69933	0.00397216	1.03183e+46	1459.95	0.35839	5.98684	0.603653
HTZ1	96	4.37393	0.0276036	4.98296e+47	12400.5	0.458967	31.7129	0.603391
RPS28B	23	3.8125	0.0119739	9.37613e+46	1324.13	0.436133	8.5	0.603291
APL5	22	3.76478	0.00875822	5.01633e+46	1813.09	0.438928	8.91871	0.603289
CLP1	20	3.70869	0.0020634	2.78433e+45	252.333	0.336232	4.94737	0.602977
EFB1	23	3.81963	0.0142237	1.32307e+47	269.604	0.448612	12.6364	0.602772
SEC7	52	4.19975	0.0126966	1.05422e+47	16786.1	0.421775	8.26684	0.602684
ACC1	51	4.20438	0.0189219	2.34145e+47	5226.63	0.452867	10.4627	0.602356
POL31	9	2.98717	0.0021361	2.984e+45	146.975	0.348637	1.51786	0.602212
MNP1	22	3.78739	0.0103706	7.03334e+46	1234.34	0.42898	5.14787	0.602098
VPS13	34	4.03513	0.0133807	1.17088e+47	2225.12	0.444249	8.96547	0.602022
IKI3	35	4.04399	0.0148462	1.44141e+47	3175.32	0.438989	13.1057	0.601954
AIM27	13	3.30215	0.00645075	2.72129e+46	789.157	0.435711	4.61905	0.601738
PSF3	17	3.58713	0.0056961	2.12183e+46	1534.1	0.432631	9.25	0.601687
CWC22	25	3.85354	0.00281037	5.16514e+45	436.143	0.344935	16.4167	0.601686
TAH18	15	3.43395	0.00337083	7.43066e+45	4382.09	0.402465	2.1127	0.601591
GDT1	13	3.37552	0.00828026	4.48376e+46	1733.39	0.441944	4	0.601518
GAR1	92	4.36364	0.0266084	4.63011e+47	10076	0.437496	33.8892	0.60151
RET3	15	3.49943	0.00719037	3.38109e+46	181.972	0.435952	9.85714	0.601369
VPS29	16	3.54439	0.00912086	5.44035e+46	1323.12	0.45102	6.38333	0.601147
SLY1	29	3.94195	0.00716015	3.35273e+46	1109.12	0.420733	9.17547	0.600774
QRI1	20	3.72227	0.00759763	3.77495e+46	1338.48	0.423589	3.38246	0.600627
GRS1	21	3.759	0.01135	8.42461e+46	225.884	0.424416	5.4	0.600169
ARC35	28	3.92582	0.0100923	6.66097e+46	2074.65	0.449028	10.0199	0.600143
PEP3	23	3.78273	0.00549482	1.97452e+46	1991.55	0.432542	9.724	0.60003
DBP10	63	4.27217	0.0211535	2.92631e+47	862.722	0.417003	32.4186	0.599804
GAA1	7	2.73297	0.00324249	6.87564e+45	32.372	0.400267	3	0.599573
CYB2	12	3.28892	0.00703798	3.23929e+46	1139.92	0.447783	5.81818	0.599393
NIT3	4	2.13462	0.00497801	1.62056e+46	25.2663	0.414371	2.66667	0.599361
GNA1	13	3.37322	0.00698989	3.19518e+46	424.567	0.421436	4.05952	0.599356
ISA2	15	3.49735	0.00522168	1.7831e+46	544.087	0.40249	2.79365	0.599352
MOD5	2	1.39304	0.00437784	1.25336e+46	0	0.43065	2	0.598996
ATG7	8	2.81428	0.000573315	2.14952e+44	608.685	0.328761	1.5	0.598132
ACB1	31	3.95756	0.0096986	6.15138e+46	20791.9	0.445347	4.94204	0.598094
RRP5	196	4.48072	0.0511146	1.70862e+48	30309.8	0.460275	78.3353	0.597656
AAH1	6	2.57433	0.00544875	1.94155e+46	892.333	0.410913	2	0.597573
MEF1	8	2.90534	0.00289377	5.47625e+45	82.7465	0.368252	2	0.597439
MSE1	7	2.76537	0.00203304	2.703e+45	35.0055	0.349506	1.33333	0.597153
UBC6	21	3.73351	0.00682561	3.04676e+46	2683.77	0.436405	3.71667	0.596896
SMC3	64	4.2691	0.0187738	2.30493e+47	25866.2	0.450214	15.4338	0.596836
GLO2	7	2.73141	0.00553217	2.00145e+46	281.945	0.434061	2.66667	0.596807
TAE1	51	4.18668	0.0130214	1.10885e+47	20549	0.448484	7.81546	0.596736
DPM1	34	4.02245	0.0118785	9.22742e+46	8913.11	0.437952	7.13822	0.596511
ADP1	17	3.57402	0.00457729	1.37016e+46	549.689	0.40675	3.34551	0.596236
SYF1	44	4.13347	0.00391405	1.00186e+46	1798.57	0.348772	18.4586	0.596204
CAP2	22	3.7715	0.00726387	3.45057e+46	1566.85	0.446009	6.2246	0.595855
APM1	31	3.98469	0.0120805	9.54384e+46	1825.92	0.446799	6.96329	0.595854
RRP9	54	4.22011	0.0174466	1.99057e+47	1971.28	0.423589	29.4389	0.595346
REI1	23	3.80244	0.00518234	1.75633e+46	811.435	0.360048	6.51098	0.595249
SDS22	33	4.00956	0.00594887	2.31432e+46	2702.71	0.403987	4.24984	0.595153
STE24	48	4.17121	0.00750042	3.67897e+46	5516.5	0.421972	11.4288	0.595142
TVP23	10	3.09372	0.00510936	1.70721e+46	1366.21	0.433762	3.38889	0.595117
PRP9	69	4.28908	0.00860763	4.84531e+46	17866.9	0.41448	26.4199	0.595079
PIS1	40	4.10159	0.00992676	6.4442e+46	2217.36	0.441541	8.47793	0.595034
PMS1	5	2.369	0.00183743	2.20789e+45	19.5267	0.347139	2	0.594736
TIM17	18	3.61754	0.00432178	1.22146e+46	673.81	0.399126	7.45722	0.594101
SAC1	55	4.2197	0.0102013	6.80564e+46	2975.75	0.41223	9.61878	0.593956
RPS31	23	3.81226	0.0126515	1.04674e+47	1263.52	0.448548	6.78474	0.593674
RFT1	8	2.88912	0.00367981	8.85535e+45	62.5678	0.403186	2	0.593546
CDC8	6	2.58023	0.00195642	2.5031e+45	66.3586	0.349914	1.6	0.593409
CIR1	11	3.18914	0.00363585	8.64501e+45	2320.85	0.394554	0.6	0.593342
BIM1	35	4.0416	0.00878153	5.04307e+46	2756.21	0.422001	7.04005	0.593311
RPL37A	16	3.56113	0.0122402	9.79787e+46	3636.71	0.45316	6.13333	0.593304
LAP2	21	3.75772	0.00837784	4.59006e+46	746.253	0.441541	4.63333	0.59275
YVH1	32	4.00006	0.00873727	4.99237e+46	691.785	0.405494	7.29962	0.5926
RPS19A	26	3.88295	0.0135342	1.1979e+47	7027.61	0.445316	4.56391	0.592574
NEO1	12	3.28594	0.00372329	9.06582e+45	148.538	0.402003	3.11818	0.592485
RAD1	39	4.08963	0.00943473	5.82121e+46	4868.08	0.42631	5.86667	0.592228
CHD1	56	4.23645	0.0194646	2.47767e+47	1877.15	0.426657	19.4945	0.592188
MAG2	30	3.96778	0.0115478	8.72077e+46	1468.79	0.440708	7.19612	0.5921
HEM13	23	3.80987	0.00758516	3.76256e+46	418.171	0.412662	3.71501	0.592076
INO1	20	3.70534	0.00541778	1.91954e+46	1152.83	0.411155	4.05287	0.592065
MES1	21	3.75888	0.0113797	8.4687e+46	399.408	0.430503	6.725	0.591991
OTU1	64	4.27369	0.0186929	2.28511e+47	6190.78	0.442813	10.7385	0.591757
CDC39	69	4.2877	0.0177204	2.05353e+47	31755.8	0.429067	16.3861	0.591742
URA2	75	4.31853	0.0221094	3.19675e+47	6383.14	0.43439	15.2541	0.591442
MNL1	8	2.89004	0.00387266	9.80783e+45	101.143	0.401516	1.71429	0.591375
NOP9	58	4.24493	0.0178483	2.08329e+47	2632.29	0.441603	24.3382	0.591369
UFD4	35	4.04618	0.0107911	7.61523e+46	2299.09	0.4408	6.61841	0.591338
DUG1	8	2.83763	0.00477116	1.48869e+46	2168.41	0.408384	2.64286	0.591077
DUS3	8	2.85862	0.00462021	1.39597e+46	380.109	0.410432	1.61905	0.591073
OXP1	9	3.00042	0.00526313	1.81152e+46	1411.26	0.419166	2.325	0.59106
YCG1	13	3.36086	0.00607355	2.41235e+46	246.027	0.409658	6.6	0.591027
CHL1	15	3.49116	0.00451231	1.33154e+46	921.981	0.403469	3.57143	0.591002
RPC34	33	4.01463	0.00792121	4.10334e+46	398.581	0.363726	18.2056	0.590991
TFA1	45	4.1478	0.0118564	9.19313e+46	9357.65	0.454369	12.432	0.590941
CAF40	46	4.15826	0.00780845	3.98735e+46	4740.09	0.421352	8.88431	0.590818
ACS2	43	4.14122	0.0176626	2.04016e+47	838.83	0.423931	12.5996	0.590422
ALG14	8	2.78028	0.0060141	2.36535e+46	770.047	0.43514	4.85714	0.590295
AIM45	7	2.74931	0.00589951	2.27607e+46	737.592	0.437223	3.66667	0.59029
TFB3	21	3.73443	0.00334818	7.33114e+45	2812.34	0.372254	6.83213	0.59019
ATG8	37	3.95289	0.0046635	1.42226e+46	94123.9	0.402311	3.565	0.589909
CAR2	32	4.0019	0.0106484	7.41516e+46	2625.72	0.429243	4.50753	0.589896
ESA1	198	4.48086	0.0330288	7.13413e+47	43069.6	0.443498	34.9283	0.589799
UGP1	25	3.8676	0.0129985	1.10495e+47	1075.79	0.445442	7.79167	0.589596
POP2	49	4.18343	0.0115332	8.69865e+46	8777.37	0.450955	11.0627	0.589534
FAA2	6	2.56385	0.00303069	6.00672e+45	235.276	0.400318	1.2	0.589343
CIR2	6	2.57581	0.00488183	1.55854e+46	132.647	0.432334	3.2	0.589318
PEP5	20	3.6864	0.00225137	3.31473e+45	387.531	0.343638	8.67244	0.589162
SNU23	29	3.94355	0.00459753	1.38231e+46	788.661	0.367629	22.4099	0.588851
ERD2	9	3.01157	0.00110564	7.99432e+44	97.0771	0.333369	1.25	0.588261
DNL4	21	3.71165	0.00552639	1.99728e+46	13769.8	0.391661	4.50556	0.588072
GLC3	2	1.39304	0.00437784	1.25336e+46	0	0.43065	2	0.587967
YIP1	28	3.90598	0.0018846	2.3227e+45	497.912	0.335034	5.00156	0.58752
CBC2	120	4.41278	0.0268482	4.71396e+47	39884.5	0.459872	47.8208	0.587474
PTR2	10	3.11629	0.00410251	1.10066e+46	425.657	0.409711	2	0.587287
SSS1	28	3.92669	0.0125484	1.02974e+47	6342.77	0.447116	7.69341	0.587255
CAC2	23	3.75222	0.00776705	3.94518e+46	16770.2	0.421042	4.87857	0.587194
VPS24	9	3.002	0.00366879	8.8024e+45	347.174	0.414371	5.75	0.586719
VPS16	20	3.69378	0.0043017	1.21014e+46	894.905	0.405051	10.8303	0.586502
NMD2	17	3.57657	0.0066245	2.86986e+46	3734.2	0.426859	4.1625	0.585715
GCN1	86	4.35046	0.0246529	3.97456e+47	9637.8	0.451893	20.6192	0.585442
TUB4	20	3.70335	0.00234404	3.59324e+45	1310.61	0.361369	5.47798	0.585318
BCS1	6	2.55199	0.00078754	4.05602e+44	118.178	0.333898	0.4	0.584943
REX2	12	3.3046	0.00563891	2.07944e+46	829.268	0.422283	1.81818	0.584611
ENO1	37	4.06342	0.0174142	1.98318e+47	20940.5	0.459335	10.5222	0.584531
PRP45	77	4.31899	0.00844819	4.66747e+46	10003.1	0.38103	15.6726	0.584486
GIM5	14	3.42186	0.00427967	1.19778e+46	672.899	0.400038	5.23077	0.584451
URA7	56	4.23351	0.0193451	2.44734e+47	4657.21	0.426166	14.3688	0.58443
SKP1	115	4.40265	0.0218749	3.12931e+47	55650.2	0.464412	28.966	0.583961
URM1	11	3.20363	0.0087658	5.02502e+46	1073.17	0.446515	5.34167	0.583776
MXR1	8	2.85979	0.0040353	1.06489e+46	665.398	0.398975	2.28571	0.583766
TFB4	41	4.11519	0.0118488	9.18124e+46	3364.73	0.44699	13.3863	0.583554
CAP1	25	3.85355	0.00857374	4.80723e+46	1800.44	0.437952	6.69762	0.583502
RBG2	17	3.59718	0.00687825	3.09393e+46	880.969	0.417638	4.02679	0.583384
ESS1	89	4.35241	0.0174403	1.98913e+47	17533.3	0.449092	13.274	0.58332
BRR2	98	4.37316	0.014671	1.40758e+47	20082.7	0.433196	44.6444	0.583098
CAB5	7	2.74303	0.00410314	1.101e+46	232.743	0.40167	2.33333	0.582909
SEC22	60	4.24786	0.0110188	7.9401e+46	11170	0.44922	17.7485	0.582674
LIP5	14	3.40887	0.00490134	1.57103e+46	5779.26	0.40552	2.49573	0.582408
GIM3	25	3.86002	0.00806234	4.25086e+46	2984.65	0.441851	5.59548	0.582205
SEC1	30	3.96569	0.00937179	5.74381e+46	942.928	0.414398	7.83372	0.58208
NCP1	29	3.93513	0.0108281	7.66767e+46	6795.82	0.437556	7.19048	0.582057
TAP42	17	3.58573	0.00533888	1.86404e+46	1121.65	0.414535	4.52083	0.581952
SKY1	67	4.27863	0.0120547	9.50314e+46	20873.3	0.427322	7.04722	0.581859
STE23	7	2.74848	0.0037284	9.09076e+45	132.323	0.413664	2	0.581723
MDN1	63	4.27168	0.018263	2.18122e+47	4466.37	0.448772	14.1861	0.581674
GPI8	63	4.25263	0.00733533	3.51879e+46	19601.2	0.408278	18.7071	0.581604
NCL1	37	4.07543	0.0137935	1.24423e+47	5430.66	0.433226	6.88889	0.58151
MOH1	10	3.0479	0.00240353	3.77792e+45	1009.41	0.384564	4.38095	0.581501
ISM1	6	2.58187	0.00562235	2.06724e+46	205.72	0.436224	2.8	0.581305
CRN1	103	4.38717	0.0185435	2.24873e+47	11717.3	0.452639	20.1852	0.581161
BUD20	77	4.32332	0.0210839	2.90707e+47	8594.56	0.416369	22.1104	0.580897
FAB1	23	3.81147	0.00600835	2.36083e+46	751.841	0.366966	3.21667	0.580762
PRP11	69	4.28859	0.00691744	3.12929e+46	9125.07	0.358349	15.1417	0.580758
ALE1	2	1.39304	0.00437784	1.25336e+46	0	0.43065	2	0.580614
VTI1	27	3.89497	0.00715631	3.34914e+46	2408.06	0.435952	11.2015	0.58057
ATP16	10	3.11756	0.00354346	8.21126e+45	708.884	0.396315	2.88889	0.580482
KEL3	9	3.02216	0.00660389	2.85203e+46	262.073	0.439233	3.75	0.580418
TMS1	7	2.7488	0.00484479	1.53499e+46	11.5914	0.431328	4	0.579769
BLM10	36	4.05981	0.0111969	8.19885e+46	749.826	0.417722	13.5659	0.579731
VPS15	9	2.84916	0.00299543	5.86777e+45	8263.77	0.400674	3.89881	0.579703
MCX1	4	2.12528	0.00225624	3.32908e+45	2.89841	0.384212	2	0.57967
PET112	4	1.88861	0.0026431	4.5686e+45	2735.07	0.39852	0.666667	0.579564
RBG1	28	3.93247	0.0132751	1.15247e+47	1136.59	0.43484	9.53377	0.579226
STE14	5	2.36092	0.00281591	5.18551e+45	67.2139	0.398596	2	0.579205
SOD2	17	3.59839	0.00684088	3.0604e+46	1226.17	0.425907	2.5	0.579013
FMO1	3	1.81231	0.00162576	1.7285e+45	71.0068	0.358471	1	0.578913
TAF6	120	4.41426	0.0269097	4.73558e+47	14350.9	0.438348	37.9272	0.578894
AMD1	24	3.83885	0.00668377	2.92144e+46	3430.57	0.419808	3.43768	0.578653
VPS33	28	3.91304	0.00707268	3.27132e+46	2029.93	0.436254	12.0589	0.578533
GPI14	4	2.12578	0.00365103	8.71737e+45	31.3305	0.409047	2.66667	0.578523
RPL22A	19	3.69036	0.0127893	1.06967e+47	430.07	0.431565	7.11111	0.578383
SLH1	9	3.00814	0.00693982	3.14957e+46	450.016	0.43538	4.375	0.578378
APL4	27	3.90081	0.00833301	4.54107e+46	1284.78	0.415957	6.7982	0.578109
EMW1	22	3.78856	0.00985525	6.3517e+46	444.34	0.430151	7.24762	0.578051
KRI1	77	4.32629	0.027328	4.88394e+47	3364.38	0.430974	25.5115	0.577993
TOA2	23	3.79985	0.0107052	7.49452e+46	9142.36	0.442689	9.46104	0.577922
ZUO1	55	4.22753	0.0207836	2.82485e+47	3570.21	0.45144	16.2871	0.577825
RPS7A	145	4.44454	0.0526276	1.81126e+48	6557.62	0.455386	78.0444	0.577643
RPL26A	33	4.01912	0.0181703	2.15913e+47	3237.57	0.446799	12.9375	0.577491
RNA1	57	4.23921	0.0163039	1.73834e+47	9600.98	0.441789	9.73443	0.577343
ADE1	10	3.14164	0.00737075	3.55286e+46	106.58	0.44117	4.44444	0.577103
TAF5	168	4.46263	0.033853	7.49462e+47	22016.9	0.443623	50.4736	0.57702
KTI12	12	3.26044	0.00378889	9.38811e+45	4477.48	0.406987	5.27273	0.57696
TIM44	24	3.824	0.00632948	2.61994e+46	1062.58	0.384025	8.68761	0.576852
ECT1	3	1.81301	0.00247761	4.0144e+45	67.8714	0.368532	2	0.576549
RTS1	28	3.92493	0.0081383	4.33133e+46	1405.22	0.424673	5.85252	0.576401
MAK11	47	4.17281	0.0161766	1.71132e+47	562.092	0.412095	27.812	0.576383
LAP3	7	2.76248	0.00560315	2.05314e+46	20.7203	0.406934	4	0.576306
MRPL9	48	4.1587	0.00623626	2.54334e+46	3185.82	0.371902	20.5565	0.576303
CDC55	64	4.27353	0.0117514	9.03097e+46	8411.73	0.427844	8.7983	0.575627
CYS4	44	4.14092	0.0143036	1.33797e+47	14071.7	0.449604	6.78119	0.575614
RPL40A	51	4.19665	0.016531	1.78712e+47	15141.7	0.450858	8.45509	0.575206
RPS21A	16	3.56144	0.0112815	8.32322e+46	448.959	0.445599	4.8	0.574984
CYB5	8	2.87564	0.00183632	2.20522e+45	569.254	0.358206	1.54286	0.574933
SES1	41	4.11884	0.015542	1.57968e+47	3319.61	0.452509	7.30804	0.574703
FSF1	7	2.76623	0.00449107	1.31903e+46	43.7255	0.407065	2.66667	0.574553
CDC123	11	3.21911	0.00262325	4.50024e+45	122.652	0.352182	1.6	0.57451
DID2	31	3.98271	0.00593197	2.30119e+46	817.301	0.408675	8.21597	0.574447
VPS30	7	2.63777	0.00292682	5.60205e+45	2159.33	0.400318	3.25	0.574141
ECM38	2	1.38358	0.00147169	1.41641e+45	0	0.343245	2	0.574127
PTC7	15	3.48929	0.00752637	3.70446e+46	2505.75	0.438317	3	0.573752
GCD7	119	4.40717	0.0144711	1.36948e+47	36029.7	0.429009	14.0589	0.573642
ECM29	164	4.46095	0.0424322	1.17746e+48	9980.9	0.442409	46.7216	0.573035
NTF2	13	3.3812	0.00755625	3.73394e+46	409.642	0.439816	4	0.57298
CDS1	7	2.75692	0.00465008	1.41408e+46	67.1191	0.423532	4.33333	0.57293
ATP12	7	2.71452	0.00312989	6.40638e+45	341.223	0.400674	2.33333	0.57277
HRT1	70	4.2874	0.0145131	1.37744e+47	27669.4	0.455913	16.9337	0.572679
SMC1	45	4.1529	0.00981454	6.29933e+46	4163.68	0.422114	9.21811	0.572606
THR4	13	3.37964	0.00702065	3.22337e+46	68.9832	0.410378	4.5	0.572444
VPS41	26	3.87195	0.00460189	1.38493e+46	2980.05	0.417362	7.69623	0.571979
NUC1	15	3.50174	0.00760241	3.7797e+46	1062.8	0.419305	6.00549	0.571878
CKI1	10	3.13755	0.00440235	1.26743e+46	136.992	0.408199	3.55556	0.571853
TSR3	5	2.38749	0.00520171	1.76948e+46	357.707	0.420902	2	0.571802
DEG1	9	3.03309	0.00322046	6.7825e+45	51.9821	0.365582	2.75	0.571603
CLU1	84	4.34544	0.0239324	3.74567e+47	13013.2	0.439417	14.6062	0.571099
SBA1	124	4.41364	0.0197889	2.56094e+47	45812.6	0.438928	13.7796	0.571029
VIP1	44	4.15023	0.0168493	1.8566e+47	2116.46	0.430857	9.97615	0.571028
CYT1	22	3.76614	0.00743843	3.61841e+46	3353.74	0.44182	8.54845	0.570973
CDC6	35	4.04337	0.00727542	3.46155e+46	2844.6	0.418832	5.01011	0.570799
CFT1	34	4.0233	0.00813271	4.32539e+46	2688.13	0.418359	13.7787	0.570713
TSR4	3	1.81339	0.00503804	1.65988e+46	0	0.431122	3	0.570598
COX15	11	3.20477	0.00657677	2.82865e+46	2818.27	0.4378	2.8	0.570593
RPB9	39	4.08247	0.00823933	4.43954e+46	8817.87	0.411396	17.2218	0.57054
DBP9	57	4.24272	0.0252066	4.1551e+47	2805.68	0.456408	25.3021	0.570269
NAM2	10	2.99056	0.00358331	8.397e+45	12788.3	0.358757	1.77778	0.570264
HSL7	14	3.3737	0.00510234	1.70252e+46	14667.2	0.41847	2	0.570075
SGT2	27	3.90971	0.0129764	1.1012e+47	1237.35	0.449188	11.9429	0.570061
RAI1	49	4.18805	0.0203274	2.70221e+47	2630.99	0.421211	23.3238	0.569734
SOD1	24	3.8346	0.0108576	7.70938e+46	1979.62	0.44541	5.92391	0.569358
SKI2	25	3.86535	0.0106785	7.45722e+46	1107.09	0.424387	8.4987	0.56924
RPS27A	15	3.50623	0.00964184	6.07959e+46	1403.21	0.426166	4.28571	0.56919
TIP41	17	3.58394	0.00265223	4.60021e+45	1723.44	0.368252	1.35417	0.569152
NHX1	23	3.76939	0.00486836	1.54996e+46	6783.27	0.406357	3.5625	0.568943
RRP3	11	3.2275	0.00534894	1.87107e+46	255.734	0.407118	2	0.568733
TWF1	13	3.36624	0.00540753	1.91229e+46	1124.78	0.403134	3.66667	0.568172
DLD2	4	2.13287	0.00385359	9.71149e+45	10.7627	0.408173	2	0.567954
DCN1	9	3.00109	0.0041456	1.1239e+46	702.798	0.409445	4	0.567895
OST1	31	3.9598	0.00684464	3.06377e+46	9430.05	0.414371	10.4028	0.567478
RPL13B	87	4.3553	0.0387548	9.82213e+47	2819.98	0.459972	43.3799	0.567371
BCY1	39	4.0926	0.00991554	6.42965e+46	5316.76	0.443748	5.32454	0.567344
NOP15	164	4.45985	0.0472984	1.46301e+48	14945.1	0.43448	78.7363	0.567306
CUL3	11	3.19827	0.00359713	8.46188e+45	491.396	0.402234	3.8	0.567193
ALG11	15	3.48487	0.00362269	8.58254e+45	744.305	0.400776	5.14286	0.567122
NTE1	7	2.73975	0.00402494	1.05943e+46	333.422	0.414917	2	0.566949
ECM31	7	2.75648	0.00118103	9.12178e+44	21.7105	0.333527	0.333333	0.566652
POX1	10	3.13308	0.00436913	1.24837e+46	99.2006	0.407671	2.44444	0.566538
LTP1	5	2.38667	0.00571067	2.1327e+46	19.056	0.43487	3	0.56634
MRPL19	14	3.42194	0.00491653	1.58078e+46	295.395	0.406488	9.80769	0.56621
ALG5	35	4.03715	0.00525746	1.80762e+46	850.882	0.404739	7.71135	0.566005
TRS20	14	3.36316	0.000937157	5.74354e+44	74.5896	0.326158	7.56818	0.565367
GSP1	75	4.30693	0.0211856	2.93518e+47	43412.6	0.457801	17.4489	0.565245
VPS74	19	3.65927	0.00752416	3.7023e+46	1562.09	0.409898	6.92222	0.565163
PRP3	45	4.15117	0.00743971	3.61965e+46	3553.92	0.409073	22.9031	0.564797
NOC4	79	4.3301	0.0222862	3.24808e+47	4814.99	0.430562	36.4962	0.564757
MTR10	22	3.7783	0.00563939	2.07979e+46	953.125	0.41786	5.14405	0.564686
CCL1	26	3.88697	0.0100672	6.62787e+46	1712.51	0.443342	8.76952	0.564636
SDH1	10	3.0686	0.00569328	2.11972e+46	2372.04	0.43701	4.06944	0.564494
GLT1	29	3.95753	0.0150903	1.4892e+47	740.777	0.444844	9.71429	0.564437
GPH1	41	4.1194	0.0106496	7.41688e+46	6438.15	0.455156	5.18557	0.564306
PIK1	17	3.59445	0.00868111	4.92839e+46	1232.05	0.440369	5.925	0.563979
MAD2	40	4.07821	0.00852515	4.7529e+46	27024.9	0.439662	5.20982	0.563974
ERG11	84	4.33739	0.0118027	9.11001e+46	14340.2	0.422566	25.4981	0.563854
SME1	42	4.12281	0.0109464	7.83606e+46	5073.44	0.448166	22.2339	0.56356
ITT1	5	2.36502	0.00302957	6.00227e+45	198.564	0.399455	1.5	0.563517
CWH41	13	3.36811	0.00590958	2.28385e+46	629.934	0.407486	3.08333	0.563499
BET2	8	2.872	0.00691286	3.12515e+46	34.3153	0.436919	6.71429	0.563334
SPN1	20	3.72345	0.0116902	8.93708e+46	201.624	0.445536	11.0526	0.563146
GPI17	13	3.33849	0.0048232	1.52134e+46	165.379	0.405364	4.58333	0.562936
DID4	21	3.73687	0.00638873	2.66922e+46	3182.38	0.427583	4.675	0.562879
GPI16	13	3.32795	0.00400379	1.04833e+46	704.708	0.414099	4.11667	0.562763
HAT1	46	4.15674	0.0129022	1.08863e+47	9935.37	0.420649	11.5314	0.562682
LSM2	90	4.35375	0.0143503	1.34672e+47	18335.5	0.443811	23.4633	0.562572
RPA12	27	3.91371	0.00953796	5.9493e+46	515.534	0.392955	12.0048	0.561997
PRP40	138	4.43133	0.0156019	1.59189e+47	42013.7	0.427699	19.338	0.561897
VMS1	12	3.2933	0.00547959	1.96359e+46	880.636	0.432305	5.09091	0.561892
ARC15	23	3.80504	0.00627307	2.57344e+46	1522.34	0.407328	7.26887	0.561784
GOS1	21	3.7432	0.00632628	2.61729e+46	491.373	0.415793	7.85	0.56178
RPL8B	141	4.44074	0.0542495	1.92463e+48	5947.63	0.456772	77.6976	0.561733
SMX3	53	4.20975	0.00859466	4.83073e+46	6188.84	0.420116	28.8854	0.561715
CCH1	4	2.0877	0.00530608	1.84121e+46	1826.96	0.435922	1.33333	0.561712
HEM1	7	2.76857	0.00680273	3.02636e+46	70.9339	0.427989	3.33333	0.561574
VPS28	10	3.07554	0.00537081	1.8864e+46	1277.85	0.441634	5.9881	0.561529
HTB1	209	4.48571	0.0440908	1.27131e+48	83124.6	0.472064	73.2937	0.561373
TFA2	31	3.97809	0.00839726	4.61137e+46	3629.5	0.415382	11.2564	0.561358
AIP1	12	3.3093	0.00759219	3.76954e+46	374.792	0.440554	5.09091	0.561334
SAR1	35	4.04322	0.0124532	1.01418e+47	3363.07	0.44182	7.80613	0.561294
THG1	11	3.11416	0.005169	1.7473e+46	12893.9	0.41847	1.86667	0.561192
PCS60	9	3.01343	0.00521263	1.77692e+46	348.668	0.413393	2.76786	0.561052
TMA64	6	2.59306	0.00416254	1.13311e+46	24.8249	0.401746	2	0.560528
RTF1	34	4.03391	0.00891	5.1917e+46	825.673	0.387281	10.9848	0.560413
CAB2	4	2.09504	0.0044821	1.31376e+46	151.706	0.430798	2.66667	0.56036
BRE1	29	3.9293	0.00706287	3.26225e+46	13772.1	0.413041	4.30119	0.560281
NAT3	9	3.01207	0.00670509	2.94011e+46	361.994	0.436164	3.825	0.560052
RAD30	16	3.40457	0.00383237	9.6048e+45	27496.1	0.412635	2.33535	0.559744
MXR2	6	2.58955	0.00470956	1.45049e+46	58.852	0.40267	2.4	0.559459
GEM1	8	2.86585	0.0036371	8.65099e+45	27.4852	0.401772	4.28571	0.559433
LSM3	67	4.27732	0.0132959	1.15608e+47	38651	0.427322	21.6003	0.559304
ALG13	4	2.05848	0.00446502	1.30377e+46	128.656	0.430709	3.33333	0.559223
WBP1	56	4.22333	0.00847312	4.69506e+46	2551.61	0.409073	16.441	0.5592
SKI3	39	4.0952	0.0154222	1.55541e+47	2820.35	0.426975	14.2333	0.55915
FOL2	22	3.78503	0.00775001	3.92789e+46	1162.36	0.440985	4.29482	0.558867
SAD1	5	2.38836	0.00501405	1.64411e+46	81.6365	0.439233	3	0.558775
DYN2	13	3.36838	0.00531932	1.85041e+46	571.777	0.433404	4.33333	0.558632
URH1	5	2.33937	0.00279316	5.10207e+45	92.7925	0.399025	1.5	0.558337
GIR2	15	3.48922	0.00710872	3.30474e+46	886.897	0.440584	3.49313	0.558193
YKE2	43	4.13289	0.0076503	3.82747e+46	3771.52	0.412095	7.80886	0.558042
RIA1	8	2.89783	0.00791319	4.09504e+46	251.883	0.440184	4.85714	0.557944
CFT2	28	3.91817	0.00800533	4.19096e+46	2244.91	0.42234	14.6054	0.557736
BNA4	2	1.39262	0.00345932	7.82594e+45	0	0.405964	2	0.557473
MAK3	8	2.86259	0.00576557	2.1739e+46	1031	0.416479	3.42857	0.557466
ADA2	110	4.39562	0.0167699	1.83913e+47	36554.9	0.390932	27.1761	0.557034
YIF1	37	4.06012	0.00717124	3.36312e+46	3024.25	0.437192	10.0489	0.557016
MTG2	3	1.80715	0.000736221	3.54463e+44	5.49199	0.336519	1	0.557004
PLC1	12	3.28866	0.0051987	1.76743e+46	724.019	0.435892	2.79697	0.556732
CTR9	47	4.17445	0.0139699	1.27627e+47	2897.65	0.445568	11.8523	0.556722
KAP123	125	4.42215	0.02906	5.52262e+47	14623	0.436435	25.2393	0.556696
RPP2B	106	4.39453	0.0426468	1.1894e+48	4971.41	0.457934	49.6654	0.556128
VPS60	24	3.8448	0.0108597	7.71241e+46	658.587	0.443592	9.72174	0.556034
FRQ1	6	2.57582	0.00255841	4.28052e+45	102.764	0.385599	2.8	0.555794
RPL27A	91	4.3649	0.0344962	7.78211e+47	12390	0.460981	33.2357	0.555746
OTU2	10	3.13525	0.00706934	3.26823e+46	390.933	0.44151	3.11111	0.555529
HOM3	13	3.37959	0.0062581	2.56118e+46	340.049	0.404635	3.83333	0.555357
VPS25	8	2.81828	0.00208595	2.84553e+45	1018.86	0.383068	2.57143	0.555355
RAD2	20	3.72035	0.00707806	3.2763e+46	980.46	0.416397	4.21053	0.555274
HUL5	16	3.54438	0.00762362	3.80081e+46	2825.21	0.436556	6.4	0.554952
FUN26	8	2.9014	0.00367212	8.81836e+45	172.23	0.406724	2.57143	0.554825
ALG1	36	4.04843	0.00542698	1.92606e+46	1005.76	0.405364	14.9378	0.554809
RPL40B	18	3.64343	0.0107367	7.53868e+46	374.826	0.444656	4.54286	0.554456
SGT1	24	3.82838	0.0059402	2.30758e+46	3110.46	0.412419	3.78871	0.554194
TRP5	20	3.71634	0.00972692	6.18736e+46	2397.38	0.414971	5.78947	0.553706
RPC11	27	3.90845	0.0107189	7.51369e+46	1581.12	0.443062	16.3609	0.553474
CAB1	2	1.38448	0.00263083	4.52628e+45	0	0.398546	2	0.553236
ARG4	7	2.76715	0.00738174	3.56346e+46	38.2143	0.4404	4.66667	0.552998
NCB2	11	3.22589	0.00627037	2.57123e+46	306.085	0.409578	4.8	0.552726
PHB2	29	3.94171	0.00916847	5.49729e+46	2542.69	0.444939	7.5854	0.552608
OLE1	33	4.01847	0.013147	1.13034e+47	1710.16	0.447943	9.22628	0.552497
LCB1	14	3.42802	0.00545893	1.94881e+46	565.319	0.421098	5.26154	0.552466
RPL31A	99	4.38128	0.0419884	1.15296e+48	1998.5	0.456144	56.4014	0.552336
TRZ1	14	3.36955	0.00213836	2.9903e+45	12778.9	0.343919	0.461538	0.552263
OST2	19	3.65187	0.00485251	1.53988e+46	1549.8	0.40902	6.58381	0.552224
PRP22	47	4.1635	0.00853894	4.76829e+46	5800.99	0.408093	18.0052	0.552181
GPI12	2	1.391	0.00277691	5.04287e+45	0	0.400572	2	0.552087
TIF2	81	4.33364	0.0238661	3.72493e+47	26495.3	0.447497	14.0852	0.552081
CNS1	30	3.96895	0.00665863	2.89951e+46	1166.47	0.38534	4.36129	0.551953
TAO3	15	3.49792	0.0077164	3.89389e+46	845.076	0.413447	4.71429	0.551948
ACP1	11	3.20623	0.00833549	4.54378e+46	1032.62	0.449284	4.2	0.551651
NPT1	24	3.84268	0.0103292	6.97728e+46	906.063	0.427641	6.18737	0.551426
SMD1	61	4.25224	0.00671587	2.94957e+46	5455.22	0.370677	28.3032	0.550797
SEE1	4	2.13192	0.00364254	8.67689e+45	9.98705	0.396864	2.66667	0.550566
RPL34B	15	3.51088	0.012379	1.00214e+47	160.19	0.446072	6.42857	0.550336
RPC19	63	4.26735	0.0170866	1.90926e+47	9517.6	0.450697	17.5013	0.550212
PFY1	14	3.44488	0.0093849	5.75988e+46	641.79	0.44353	4.92308	0.549907
DDI1	21	3.74436	0.00663004	2.87466e+46	1104.05	0.406095	5.37619	0.549721
NFU1	5	2.36855	0.00331902	7.20403e+45	88.7272	0.396814	2	0.54957
GIS2	1189	4.56982	0.148894	1.44981e+49	1.84584e+06	0.518296	526.735	0.54953
MSF1	7	2.72932	0.00557542	2.03287e+46	1257.64	0.43695	2	0.549316
DGA1	5	2.38282	0.00408052	1.08889e+46	56.4269	0.41692	3	0.549293
CFD1	7	2.72904	0.00356241	8.29932e+45	663.151	0.403495	2.33333	0.549152
KAP120	21	3.74409	0.00498836	1.62731e+46	729.272	0.407197	2.63596	0.549025
SEC10	69	4.29245	0.0135108	1.19376e+47	5693.06	0.421803	11.9964	0.54895
PMR1	24	3.83027	0.00688975	3.10428e+46	1261.44	0.408437	4.75121	0.548843
ERG9	24	3.82958	0.0090249	5.32646e+46	1430	0.413664	7.05745	0.548754
YJU3	13	3.37243	0.00510948	1.70729e+46	751.054	0.41822	4.33333	0.548665
LEO1	36	4.06532	0.0124066	1.00661e+47	608.681	0.401823	11.8026	0.548507
OXA1	25	3.85142	0.00964623	6.08513e+46	9880.32	0.449925	5.72712	0.548328
EBP2	99	4.38103	0.0291393	5.55279e+47	6742.42	0.402876	35.6696	0.548322
MDE1	3	1.81334	0.00328721	7.06659e+45	0	0.370656	3	0.547938
LSM5	56	4.22595	0.0097633	6.23373e+46	4056.23	0.382789	15.2687	0.547714
TOM40	34	4.00229	0.00580184	2.20134e+46	6546.14	0.392002	10.7031	0.547676
RPL29	36	4.06044	0.0178668	2.08761e+47	674.185	0.446926	25.7132	0.547363
SYM1	7	2.73227	0.00257125	4.32357e+45	107.592	0.362616	3.33333	0.546526
BNA6	5	2.37163	0.00596742	2.32877e+46	141.605	0.438622	3	0.546339
RPC10	51	4.20251	0.018059	2.13276e+47	1833.41	0.448166	22.2369	0.54605
TIF1	50	4.19646	0.0182572	2.17984e+47	3278.55	0.442068	11.1717	0.54601
FAP1	20	3.71942	0.00698874	3.19413e+46	450.963	0.408252	3.5582	0.545987
SLU7	20	3.70612	0.00225568	3.32743e+45	240.374	0.337944	8.69173	0.545835
GIM4	26	3.8835	0.00762046	3.79767e+46	1849.65	0.437982	7.80517	0.54574
CEG1	28	3.93179	0.011703	8.95667e+46	729.605	0.442006	8.66423	0.545687
CGI121	8	2.81917	0.00091905	5.52374e+44	188.46	0.336987	1.82143	0.545569
MOT1	123	4.41854	0.0279208	5.09813e+47	12710.4	0.440584	47.9372	0.545487
PSE1	110	4.39754	0.0195018	2.48715e+47	22751.5	0.428455	17.3509	0.545306
EMC4	8	2.91478	0.00926372	5.6121e+46	157.051	0.45044	3.71429	0.54517
VMA10	25	3.85428	0.0108239	7.66161e+46	1328.69	0.445159	12.0893	0.545053
FYV10	8	2.78328	0.000419161	1.14899e+44	7.59081	0.318833	5.42857	0.544999
TRA1	74	4.31399	0.0178599	2.08599e+47	7127.37	0.433912	25.4407	0.544846
ELF1	23	3.81861	0.011893	9.24997e+46	712.133	0.45427	6.88477	0.544155
GRX5	9	2.97083	0.00373688	9.13216e+45	6537.2	0.40047	1.5	0.54378
MSH2	41	4.10417	0.0107478	7.55423e+46	12309.8	0.442937	7.66666	0.543756
GCN2	58	4.24127	0.0124735	1.01749e+47	9951.37	0.444186	8.44985	0.543755
LOS1	13	3.37033	0.00563596	2.07726e+46	629.683	0.433852	3.83333	0.543696
MSL5	49	4.18481	0.0105552	7.28603e+46	4866.84	0.399784	15.8182	0.543665
GTR2	18	3.60916	0.00527117	1.81706e+46	1160.38	0.413746	4.87289	0.543429
VPS52	20	3.71836	0.00791311	4.09496e+46	525.352	0.438409	5.41667	0.5433
BET5	12	3.22059	0.00270566	4.78743e+45	1188.61	0.386569	9.09091	0.543164
SPC3	10	3.08363	0.00641358	2.69002e+46	590.42	0.436556	4.38889	0.542817
RFA2	42	4.11798	0.0108231	7.66058e+46	8388.06	0.414507	12.6168	0.542612
FCP1	27	3.90928	0.00767898	3.85622e+46	2193.82	0.442192	4.56384	0.542534
SWC4	31	3.97939	0.00781837	3.99749e+46	1532.76	0.407249	16.2147	0.54243
ARD1	31	3.98816	0.01269	1.05312e+47	541.974	0.438104	9.4499	0.542202
SMC6	13	3.34904	0.00367577	8.8359e+45	1442.98	0.367844	3.52381	0.542196
APL3	27	3.90622	0.00899906	5.29601e+46	1883.18	0.449028	6.26396	0.542087
MRPL23	27	3.89708	0.00624018	2.54653e+46	4725.84	0.410405	16.3846	0.541833
UBI4	3204	4.58205	0.29922	5.85514e+49	1.28393e+07	0.661108	2523.52	0.541505
RIP1	18	3.60569	0.00201131	2.64554e+45	587.357	0.3467	6.54091	0.541102
YKU70	27	3.90062	0.00980235	6.2837e+46	4631.27	0.41478	7.35299	0.540961
RRP46	23	3.79266	0.00621705	2.52769e+46	1193.92	0.410592	12.2315	0.540835
HEM14	7	2.768	0.00527368	1.81879e+46	14.9056	0.404531	3.66667	0.540758
MTG1	4	2.1324	0.00293225	5.62286e+45	19.9987	0.388235	1.33333	0.540665
HIS7	4	2.09991	0.00484333	1.53406e+46	61.5719	0.412824	2.66667	0.540477
ERG1	20	3.70694	0.00632001	2.6121e+46	407.396	0.40804	5.37243	0.540362
NCR1	8	2.90006	0.00507962	1.68739e+46	140.275	0.43472	3.42857	0.539937
RNH201	4	2.02719	0.00277927	5.05146e+45	274.543	0.390061	1.33333	0.539878
ERG5	21	3.74155	0.00980542	6.28763e+46	4356.87	0.450633	7.11053	0.539682
RAD51	52	4.19891	0.0119828	9.39005e+46	16363.3	0.430474	10.7492	0.539587
SNU66	67	4.2818	0.00792561	4.10791e+46	4439.87	0.365476	31.5365	0.539545
GOT1	17	3.59222	0.00569742	2.12281e+46	438.067	0.432661	7.91964	0.539536
GTR1	35	4.04172	0.00897602	5.26893e+46	3579.33	0.425907	4.40971	0.539149
LST8	33	4.00805	0.00582169	2.21642e+46	2648.41	0.40365	6.66487	0.539056
YOP1	46	4.15735	0.0108904	7.75611e+46	6607.59	0.443686	10.0758	0.539027
URA6	5	2.38768	0.0058396	2.23008e+46	51.3873	0.43526	3	0.538915
YPT1	48	4.17232	0.0123949	1.00471e+47	6453.38	0.44922	11.8417	0.538798
RPL24A	75	4.31994	0.0337384	7.44396e+47	1473.48	0.454107	38.6037	0.538585
RRP6	39	4.08902	0.0126323	1.04357e+47	5526.43	0.447974	14.83	0.53843
POL4	21	3.74615	0.00499924	1.63442e+46	1111.23	0.370242	7.975	0.538226
TRM9	4	2.11759	0.00166733	1.81802e+45	30.9343	0.34712	0.666667	0.538093
FMP40	12	3.30909	0.00238474	3.71909e+45	263.995	0.354221	1.09091	0.537954
FIS1	16	3.54608	0.00488458	1.5603e+46	668.305	0.411772	3.2	0.537709
ALG8	2	1.37016	0.00259699	4.41056e+45	0	0.398294	2	0.537632
YAH1	3	1.81339	0.00253479	4.20184e+45	3.55042	0.378014	2	0.537426
TSA1	38	4.08353	0.0194473	2.47327e+47	2709.91	0.45565	12.6265	0.537321
MDL1	5	2.38506	0.0035048	8.03305e+45	59.9268	0.378559	2.5	0.537239
SCP160	64	4.27583	0.0214433	3.00704e+47	6256.97	0.446831	12.937	0.537091
RRS1	72	4.3056	0.0170545	1.90209e+47	3114.6	0.373025	16.2018	0.537074
TSC13	51	4.19389	0.00712707	3.32183e+46	2397.12	0.408358	15.3148	0.536685
LCP5	26	3.89097	0.0060056	2.35867e+46	841.473	0.368424	6	0.53641
PTP1	18	3.64163	0.00532988	1.85776e+46	225.298	0.409179	3.43431	0.536369
RPS29A	11	3.23238	0.00966447	6.10817e+46	198.475	0.444374	4.4	0.536311
CKS1	50	4.17988	0.0107913	7.61553e+46	20674.6	0.429097	9.53855	0.536206
FMS1	2	1.37438	0.000993063	6.44924e+44	0	0.339968	2	0.536203
KAP114	23	3.8103	0.00822457	4.42365e+46	3146.65	0.437587	6.5	0.536081
SIN3	66	4.27961	0.0192037	2.41171e+47	17885.1	0.458967	20.5775	0.536064
SEC15	25	3.85545	0.00685797	3.07571e+46	767.367	0.412365	8.90774	0.535988
DBR1	3	1.80685	0.00287385	5.40111e+45	0.311519	0.400445	2	0.535816
SWD2	41	4.10666	0.0103275	6.97504e+46	6398.53	0.442689	16.2032	0.535791
VPS53	25	3.86161	0.00713833	3.33233e+46	1075.19	0.44497	6.63919	0.535466
TFB1	34	4.01194	0.00244458	3.90807e+45	2360.53	0.34085	5.40734	0.534951
IFM1	3	1.81035	0.00168312	1.85262e+45	9.65355	0.352714	1	0.534425
ZRC1	13	3.33689	0.00333969	7.29403e+45	669.984	0.401235	1.54924	0.534312
CDC53	63	4.22299	0.0119973	9.41288e+46	89222	0.418331	15.2447	0.534163
MON1	15	3.47484	0.0058215	2.21628e+46	3197.54	0.437283	4.59353	0.534022
RPB11	45	4.15332	0.0152819	1.52725e+47	4392.17	0.450762	21.5476	0.533532
SWD1	18	3.62169	0.00513817	1.72652e+46	2126.64	0.410111	5.51735	0.533453
EAF3	31	3.96692	0.00932996	5.69264e+46	14540.1	0.431771	12.13	0.533099
MSP1	14	3.44522	0.00744397	3.6238e+46	912.963	0.442937	3.84615	0.532857
PAM16	21	3.6957	0.00640843	2.6857e+46	14865	0.413746	7.88048	0.532645
BCP1	20	3.70552	0.008894	5.17308e+46	2988.51	0.427641	4.71579	0.532501
GAL7	12	3.30059	0.0028274	5.22792e+45	228.297	0.357678	0.909091	0.532468
PHS1	11	3.19387	0.00141123	1.30241e+45	856.834	0.352655	1	0.532028
UBP15	62	4.25644	0.0124772	1.0181e+47	27886.4	0.453323	8.34025	0.531978
YPK9	2	1.39276	0.00326615	6.97631e+45	0	0.4125	2	0.531934
PPE1	4	2.09854	0.0019696	2.53693e+45	497.049	0.382301	1.33333	0.531907
TRS23	13	3.30189	0.00300615	5.90982e+45	2319.59	0.395123	8.58333	0.531531
CTF4	34	4.02957	0.0109702	7.87016e+46	5309.11	0.451278	8.77084	0.531479
PNC1	19	3.68946	0.0118198	9.13639e+46	558.348	0.446831	5.11111	0.531155
HRT3	12	3.2899	0.00750022	3.67877e+46	1881.47	0.440061	5.04545	0.530938
POR1	85	4.3474	0.0234481	3.59558e+47	13345.9	0.458433	15.9395	0.53089
TOA1	12	3.30341	0.00760888	3.78614e+46	777.343	0.442471	4.54545	0.530526
LSM6	42	4.10675	0.0081458	4.33933e+46	16593.3	0.408225	21.5968	0.53048
MON2	11	3.2017	0.00631028	2.60406e+46	698.178	0.437405	3.73333	0.530329
YTM1	67	4.2839	0.0188455	2.32258e+47	13481.9	0.362013	32.933	0.530246
UBC9	132	4.42786	0.021313	2.9706e+47	39180.1	0.432928	20.1516	0.530085
MCD4	9	3.03166	0.00727776	3.46378e+46	74.5745	0.43908	4	0.530049
UBA3	4	2.07053	0.00207094	2.80472e+45	37.6926	0.383744	1.33333	0.529997
XKS1	3	1.79663	0.00279399	5.10512e+45	41.1127	0.39411	1	0.529895
YAF9	77	4.32241	0.0114726	8.60756e+46	6729.3	0.414398	20.6383	0.52987
IST1	22	3.75935	0.00579722	2.19783e+46	1460.55	0.433673	6.01327	0.529809
FIG4	7	2.68857	0.00395314	1.02197e+46	1327.14	0.412824	1.33333	0.5296
TIM22	11	3.12144	0.00134919	1.19042e+45	828.732	0.344332	4.03333	0.529349
SUV3	5	2.34737	0.00111987	8.20148e+44	26.1635	0.33165	1	0.529278
YMD8	24	3.83519	0.00686244	3.07972e+46	1799.99	0.409791	3.31263	0.529143
ERG7	21	3.73036	0.00652495	2.78425e+46	1263.47	0.437344	9.4751	0.529119
YME1	14	3.39799	0.00205013	2.74863e+45	1118.88	0.349836	1.88782	0.529088
SAM1	85	4.34932	0.0268072	4.69955e+47	7420.47	0.454467	24.625	0.529084
GET4	14	3.42956	0.00657103	2.82372e+46	864.625	0.425965	4.86068	0.528383
RPL15A	116	4.41061	0.048206	1.5197e+48	1492.55	0.441139	64.7379	0.528142
AHP1	46	4.16378	0.0188295	2.31864e+47	5723.45	0.453682	10.4086	0.528007
ALF1	6	2.58334	0.0024356	3.8794e+45	129.304	0.37153	1.2	0.527814
RDI1	7	2.75942	0.00505809	1.67312e+46	197.848	0.43424	2.66667	0.527804
MRPL10	43	4.12698	0.0110237	7.94708e+46	2896.96	0.431594	19.1743	0.527699
RAD6	31	3.92757	0.0107894	7.61288e+46	39988.8	0.448516	6.31524	0.527681
CPA2	24	3.84238	0.00961188	6.04186e+46	346.267	0.414589	8.89328	0.527444
DUR1,2	10	3.13299	0.00491182	1.57776e+46	76.844	0.403857	3.11111	0.52715
MMS2	14	3.21349	0.00639123	2.67131e+46	36463.5	0.436617	3.62082	0.527
RRB1	22	3.78427	0.00796066	4.14431e+46	571.555	0.381007	4.5	0.526818
CDD1	9	2.99922	0.000958777	6.0116e+44	61.0696	0.32931	0.575	0.526688
BTS1	5	2.38495	0.00273002	4.87402e+45	70.8515	0.394307	1	0.526654
CDC1	4	2.13642	0.00583533	2.22682e+46	0	0.433852	4	0.526631
YIH1	15	3.46895	0.00478976	1.50031e+46	968.848	0.403005	4.32143	0.52663
SED5	83	4.33739	0.0130528	1.11419e+47	10701.7	0.452704	22.5508	0.526442
PTM1	10	3.12684	0.00499496	1.63162e+46	189.842	0.413257	3.11111	0.526022
UBX5	20	3.72075	0.00821437	4.41268e+46	1132.03	0.442906	5.15724	0.525771
DNA2	18	3.62461	0.00398067	1.03625e+46	1285.2	0.399658	3.60686	0.525668
THO2	24	3.83678	0.00900818	5.30676e+46	1950.65	0.441325	9.97866	0.525619
YTA7	111	4.40261	0.025942	4.40112e+47	7915.27	0.432216	31.6404	0.525551
GAB1	4	2.11416	0.00512792	1.71964e+46	229.954	0.440923	2.66667	0.525444
ADI1	5	2.38966	0.00668911	2.92612e+46	117.82	0.437071	2.5	0.525263
SRP72	21	3.74965	0.00922475	5.56499e+46	3204.88	0.444593	8.2125	0.525211
DYN1	100	4.38066	0.0105478	7.27577e+46	7404.27	0.386213	24.4273	0.524827
ERG3	19	3.66957	0.00706484	3.26407e+46	895.485	0.428106	7.56432	0.52465
REV1	12	3.24797	0.00238071	3.70654e+45	4674.18	0.386901	1.81818	0.524439
NAM7	555	4.54241	0.035459	8.22259e+47	1.36677e+06	0.481072	115.249	0.524324
UMP1	28	3.9193	0.0069248	3.13595e+46	2480.3	0.422227	14.6871	0.524191
SAS10	56	4.23538	0.0120527	9.50001e+46	3917.46	0.395768	5.03831	0.524019
RAD7	13	3.36105	0.00691553	3.12756e+46	1591.95	0.436738	5.55	0.523504
DAP1	17	3.57209	0.00579349	2.195e+46	1736.1	0.406435	3.125	0.523405
MET18	24	3.82764	0.00575557	2.16636e+46	1416.7	0.411074	3.37422	0.523387
APS1	16	3.52656	0.00532482	1.85423e+46	903.892	0.414589	4.77436	0.523154
SCS7	15	3.49343	0.00471172	1.45182e+46	171.943	0.402028	6.85714	0.523153
ECM14	2	1.39275	0.00388848	9.88813e+45	0	0.403211	2	0.522705
SNX3	20	3.70483	0.0055262	1.99714e+46	1226.74	0.417915	3.02632	0.522529
EHD3	24	3.81121	0.00150233	1.476e+45	312.852	0.329104	15.2295	0.522525
ELC1	14	3.35131	0.00107566	7.56661e+44	3846.98	0.33573	3.13077	0.522195
TLG2	55	4.21975	0.008857	5.13013e+46	4219.3	0.438561	9.58352	0.521803
COQ1	5	2.37926	0.00301765	5.95516e+45	290.777	0.396665	1	0.521629
NIC96	47	4.17017	0.0110261	7.95056e+46	2001.71	0.442844	16.6746	0.521529
COX11	11	3.21803	0.00317075	6.57472e+45	219.651	0.362241	2.4	0.521335
CNB1	13	3.28894	0.00588446	2.26448e+46	14464.2	0.421267	2.80556	0.52118
NBP35	10	3.0653	0.00399788	1.04524e+46	1689.93	0.405312	2.33333	0.521136
SNF7	70	4.29519	0.0124119	1.00747e+47	13999.2	0.450504	19.1376	0.5211
SMX2	46	4.15494	0.00388651	9.87812e+45	3024.56	0.343656	24.1276	0.521015
ILV3	10	3.13871	0.00673594	2.96723e+46	135.284	0.411423	2.88889	0.520707
GLO3	48	4.16724	0.0136424	1.21713e+47	27247.1	0.43275	7.41495	0.520447
MGS1	14	3.418	0.00427495	1.19513e+46	1481.25	0.403031	1.97564	0.520038
CDC50	7	2.72372	0.00463464	1.40471e+46	367.255	0.430945	3	0.520033
PPX1	5	2.37741	0.0030553	6.10467e+45	80.8385	0.393249	2.5	0.519946
SEC6	23	3.79995	0.00587107	2.25418e+46	1736.4	0.434001	6.60673	0.519837
PAH1	40	4.09636	0.00552696	1.99769e+46	8450.24	0.377923	2.87086	0.519723
TYW1	15	3.50064	0.0071483	3.34164e+46	279.018	0.422765	4.88571	0.519648
ADH4	18	3.63557	0.00583285	2.22493e+46	1523.53	0.424416	3.21569	0.519524
RSP5	276	4.50721	0.0357652	8.3652e+47	208402	0.467131	69.2994	0.519381
GAL1	9	3.01684	0.00233323	3.56017e+45	96.1751	0.347637	0.75	0.519145
RMD5	10	3.04362	0.00243393	3.8741e+45	1139.51	0.388666	4.38095	0.518973
HMF1	7	2.75983	0.00693908	3.1489e+46	435.907	0.436496	2	0.518814
RPL39	18	3.63325	0.00585763	2.24388e+46	957.053	0.373157	2.39763	0.518623
ERG12	5	2.39025	0.00604148	2.38694e+46	26.7528	0.436466	3	0.518605
MEP2	12	3.27865	0.00454022	1.34806e+46	441.067	0.407486	2.74545	0.518455
YIP5	16	3.54162	0.00578107	2.1856e+46	1267.99	0.41925	3.91111	0.518433
KAR3	38	4.08126	0.00653435	2.79228e+46	3243.12	0.416672	8.70519	0.518299
ATG4	5	2.37421	0.00225937	3.33832e+45	77.7634	0.385057	2	0.518228
UBC13	20	3.46462	0.00518735	1.75973e+46	60365.4	0.432186	4.00279	0.518144
DED1	184	4.47365	0.041758	1.14034e+48	33143.7	0.450987	39.9836	0.518062
ALG9	8	2.89876	0.00494772	1.6009e+46	161.725	0.432186	3.14286	0.517877
CDC23	28	3.91325	0.00433821	1.23077e+46	3045.25	0.400343	10.4625	0.517691
TIM23	41	4.09054	0.00498635	1.626e+46	3969.65	0.3734	15.1307	0.517609
GWT1	14	3.40192	0.00198131	2.5672e+45	856.995	0.359637	1.86923	0.517522
SKI6	28	3.91633	0.0079832	4.16781e+46	3649.08	0.439387	11.5052	0.517306
PER1	10	3.13631	0.00597974	2.3384e+46	255.899	0.415327	3.77778	0.517164
ORC2	41	4.11053	0.0102877	6.92131e+46	5890.64	0.414507	13.3155	0.517099
FPR1	46	4.15962	0.0140455	1.29011e+47	7666.14	0.448548	8.92593	0.517059
PDS5	40	4.09956	0.00869856	4.94823e+46	5611.25	0.41886	8.47275	0.516287
TSR2	18	3.63922	0.00903502	5.33842e+46	2095.26	0.429945	4.82353	0.516084
MSM1	4	2.11954	0.00300348	5.89936e+45	90.6072	0.394875	1.33333	0.515557
COX10	4	2.0945	0.00107394	7.54247e+44	95.358	0.340905	0.666667	0.515515
HUB1	12	3.00895	0.00394713	1.01887e+46	38931.6	0.378014	0.727273	0.515285
PHR1	7	2.73751	0.00328502	7.05719e+45	159.258	0.40316	1.33333	0.514927
LHP1	39	4.09818	0.0141039	1.30087e+47	1769.46	0.437041	9.33027	0.514843
ARH1	4	2.09623	0.00293951	5.65073e+45	92.6428	0.394752	1.33333	0.514598
MRPS16	34	4.00592	0.00595843	2.32176e+46	2759.14	0.416177	21.8917	0.514525
SNP1	79	4.32423	0.0091311	5.45257e+46	16440	0.383324	16.2888	0.514441
MTO1	3	1.79803	0.00123336	9.94799e+44	42.039	0.346148	1	0.514408
POL5	25	3.86772	0.008396	4.60999e+46	567.987	0.410352	6.925	0.514333
REV3	14	3.42351	0.003089	6.24007e+45	582.334	0.352556	2.87209	0.514328
PAN3	14	3.43076	0.00656749	2.82068e+46	862.137	0.44642	3.83654	0.514308
SYG1	10	3.12449	0.00446915	1.30618e+46	382.329	0.409978	2.66667	0.514189
PUT2	5	2.39204	0.00662445	2.86981e+46	25.0184	0.440277	3	0.514148
YAR1	7	2.75487	0.00635231	2.63887e+46	402.776	0.4378	3.66667	0.513896
RPP1A	23	3.81846	0.0103596	7.01838e+46	599.098	0.422114	8.72727	0.513844
INO80	41	4.11761	0.013149	1.13067e+47	977.566	0.413718	19.5054	0.513843
RPA49	50	4.19506	0.016621	1.80663e+47	2186.97	0.419529	17.2206	0.513278
DBP5	26	3.88879	0.00955095	5.96551e+46	1524.48	0.414808	5.30773	0.512634
PGC1	5	2.38729	0.00509108	1.69502e+46	9.6823	0.413366	4.5	0.51204
CUS1	50	4.18764	0.00524705	1.80046e+46	1161.04	0.347502	24.9587	0.511731
DUS1	9	3.02883	0.00409695	1.09768e+46	54.1114	0.407618	2.75	0.511491
CAT5	12	3.22259	0.00592555	2.29621e+46	2461.95	0.43847	3.80202	0.511361
UBP12	11	3.20825	0.00584728	2.23595e+46	309.521	0.418304	2.6	0.511199
ALG12	9	3.03232	0.00792889	4.1113e+46	183.321	0.45102	4.75	0.510931
SFT2	23	3.791	0.00449161	1.31935e+46	1930.63	0.401465	6.90201	0.510636
LIP2	4	2.0781	0.00322477	6.80068e+45	114.879	0.405755	2	0.51036
TIM9	11	3.16327	0.00309629	6.26956e+45	859.18	0.389796	4.8	0.510356
KSH1	5	2.36865	0.00599708	2.35198e+46	151.605	0.444186	3.5	0.51034
HEM3	4	2.13663	0.00497768	1.62035e+46	21.4179	0.409711	1.33333	0.510334
PEX10	20	3.67252	0.00198818	2.58503e+45	3208.45	0.357435	8.14444	0.509991
SSF1	72	4.30828	0.0254895	4.24891e+47	1713.22	0.420873	33.6632	0.509859
APS3	7	2.75477	0.0068113	3.03399e+46	124.082	0.435802	3	0.509819
VPS20	56	4.22633	0.00823581	4.43575e+46	7038.21	0.426628	14.1649	0.509768
CPA1	12	3.31101	0.00905942	5.36729e+46	954.317	0.450891	6.18182	0.509579
GPI10	3	1.80966	0.00450334	1.32625e+46	0	0.430709	3	0.509548
LSM7	41	4.11153	0.0109904	7.89917e+46	6694.69	0.441417	20.5132	0.509119
TOM1	30	3.97137	0.0133511	1.16571e+47	1597.41	0.447466	8.44436	0.509099
ETP1	50	4.18856	0.00650491	2.76718e+46	3805.06	0.410325	10.5052	0.509019
ADE17	38	4.08062	0.00849241	4.71646e+46	2315.06	0.423475	5.59465	0.508779
TOF1	20	3.70886	0.0065711	2.82378e+46	1673.67	0.435832	7.14303	0.50855
KOG1	66	4.28277	0.0113676	8.45062e+46	6130.97	0.43065	10.8854	0.508289
LTV1	16	3.54665	0.00422001	1.16461e+46	132.442	0.358308	6.06667	0.508224
VAC8	41	4.10186	0.0090499	5.35602e+46	5614.62	0.41739	7.26225	0.508185
PAN2	9	3.02213	0.00502031	1.64822e+46	103.642	0.407829	3.75	0.508137
LRO1	4	2.13204	0.00538662	1.89753e+46	4.28223	0.433912	3.33333	0.50804
PFS2	30	3.94927	0.00322958	6.82099e+45	541.652	0.337745	9.49061	0.507968
SCD6	64	4.27558	0.0179867	2.11572e+47	4267.78	0.414835	12.3764	0.507916
ISD11	9	3.00276	0.00389074	9.89963e+45	764.434	0.399556	3.25	0.507769
YTA12	9	2.98931	0.00409151	1.09477e+46	194.293	0.411074	4.125	0.507571
TFG2	53	4.21391	0.0139515	1.27292e+47	2686.35	0.44519	20.0115	0.50748
AKR1	42	4.11212	0.00793633	4.11902e+46	6592.73	0.444939	10.4636	0.507391
HRR25	192	4.47634	0.029739	5.78374e+47	93039.4	0.471182	33.3813	0.507284
ADK1	32	4.00251	0.0147398	1.42082e+47	4731.47	0.452997	6.41295	0.506998
SEC13	44	4.14294	0.0144795	1.37107e+47	3649.42	0.445096	11.1223	0.506982
LSM1	271	4.50831	0.0494379	1.59836e+48	127276	0.472135	72.9433	0.506687
RPL33A	43	4.14177	0.0224447	3.29443e+47	1146.88	0.430356	22.1905	0.506653
COX12	7	2.74669	0.00374266	9.16043e+45	1269.16	0.394307	2	0.505695
THR1	17	3.6086	0.010861	7.71422e+46	274.33	0.41992	5.25	0.505676
FCF2	9	3.02664	0.00639409	2.6737e+46	378.618	0.416012	4	0.50567
COQ9	7	2.67016	0.00372947	9.09595e+45	942.105	0.404349	2.03333	0.505618
RPS30A	58	4.246	0.0276627	5.00431e+47	1054.03	0.449636	44.0194	0.505592
YSA1	6	2.57328	0.00676954	2.9969e+46	960.77	0.43511	3.6	0.505564
DCC1	5	2.30562	0.000223289	3.26054e+43	15.5869	0.313208	1.5	0.505243
HRD3	18	3.60351	0.00385301	9.70856e+45	389.343	0.400597	7.15509	0.5043
SCY1	10	3.08073	0.0040789	1.08803e+46	2186.6	0.415436	1.77778	0.504235
RRP14	30	3.96646	0.00880265	5.06736e+46	1034.96	0.373755	9.95385	0.504195
GGA2	38	4.0809	0.0131136	1.12461e+47	1958.43	0.422255	10.4751	0.503949
NAF1	93	4.36837	0.0259435	4.4016e+47	6563.82	0.403599	17.0834	0.503884
HYM1	12	3.2862	0.00128001	1.07147e+45	175.962	0.336375	1.01136	0.503883
GYP1	12	3.30008	0.00461941	1.3955e+46	524.86	0.419027	2.72727	0.503802
PHO8	11	3.22296	0.00835905	4.5695e+46	512.014	0.442906	4.2	0.503581
ASN2	15	3.50651	0.012144	9.64442e+46	282.872	0.445064	7.78571	0.503557
ELP4	13	3.35049	0.00430199	1.2103e+46	474.2	0.393274	7.82955	0.503319
HLJ1	4	2.10876	0.00394972	1.0202e+46	176.37	0.411316	2	0.503187
TRP2	24	3.84127	0.0129844	1.10256e+47	2246.83	0.444593	7.71764	0.502913
HHO1	37	4.07151	0.0123497	9.97398e+46	2423.7	0.395818	10.9551	0.502579
ICP55	8	2.88212	0.00107983	7.62545e+44	179.55	0.330277	0.857143	0.501589
TAF2	37	4.06425	0.00991073	6.42342e+46	3273.41	0.416177	13.0408	0.501341
PEX12	14	3.4046	0.00248911	4.05176e+45	1409.18	0.386497	7.25385	0.501065
UBC8	14	3.44259	0.00622047	2.53047e+46	608.692	0.436133	3.23077	0.50099
JJJ1	33	4.02012	0.010012	6.55539e+46	4217.91	0.443561	5.4884	0.500372
PRX1	21	3.73086	0.00534539	1.86859e+46	1982.6	0.411423	4.77626	0.499974
ERG2	16	3.54801	0.00738625	3.56782e+46	100.145	0.408649	7.89524	0.499869
YFH1	13	3.31424	0.0014956	1.46281e+45	433.42	0.343938	2.28662	0.499752
MYO2	92	4.3629	0.0171393	1.92106e+47	12419.4	0.427293	18.2955	0.499644
YOS1	4	2.11747	0.00445524	1.29806e+46	288.08	0.430827	2.66667	0.499482
AMD2	2	1.39213	0.00212361	2.94919e+45	0	0.390206	2	0.499113
GCN5	275	4.51069	0.0534292	1.86686e+48	96034.8	0.473554	88.4483	0.498687
NTG2	5	2.36872	0.0022235	3.23317e+45	267.169	0.367072	1	0.498668
TFB5	14	3.42484	0.00336997	7.42689e+45	439.445	0.386379	4.30769	0.498572
TAF9	104	4.38878	0.0261449	4.4702e+47	17894.4	0.458767	36.9027	0.498468
THI80	6	2.59011	0.00185014	2.23855e+45	50.7303	0.351612	0.8	0.498327
CYC1	15	3.49259	0.00599815	2.35282e+46	970.997	0.407539	4.79471	0.498197
MUS81	38	4.07446	0.00950818	5.91221e+46	10264	0.414153	5.37417	0.498168
CNE1	3	1.7014	9.60584e-05	6.03428e+42	6.64032	0.305941	1	0.498069
COG3	42	4.11811	0.00574724	2.16009e+46	2606.02	0.409685	9.33582	0.49801
JLP2	2	1.39271	0.00315175	6.49619e+45	0	0.394925	2	0.498007
ISW2	36	4.06056	0.0138359	1.2519e+47	1182.07	0.427438	16.992	0.497559
FMP37	9	2.96516	0.00343008	7.69421e+45	1537.05	0.406357	2.98333	0.497363
DFR1	8	2.89639	0.00288469	5.44193e+45	181.103	0.366049	0.857143	0.497164
GLE2	27	3.90743	0.00544551	1.93924e+46	439.046	0.394999	11.5385	0.496758
TAF13	36	4.05948	0.0105189	7.23589e+46	3470.28	0.422992	12.0022	0.496703
YPT7	46	4.15095	0.0110875	8.03939e+46	8963.82	0.44737	13.4677	0.496559
GEA2	29	3.93764	0.00648336	2.74888e+46	982.702	0.408331	6.63698	0.496496
VRG4	13	3.36816	0.00380296	9.45799e+45	1249.66	0.379493	2.83333	0.495744
GDA1	9	3.00832	0.00380279	9.45712e+45	141.963	0.407355	2.575	0.495715
IQG1	20	3.71762	0.0047129	1.45255e+46	586.921	0.407539	2.84211	0.495704
RPL9B	22	3.79142	0.0123315	9.94457e+46	360.709	0.431742	7.04762	0.495674
SER2	8	2.89914	0.00555008	2.01443e+46	92.9804	0.413149	3.14286	0.495496
BNA5	18	3.64572	0.00808766	4.2776e+46	533.998	0.441727	4.23529	0.495425
SPE2	6	2.52953	0.00138152	1.24815e+45	640.279	0.346681	0.8	0.495206
TGS1	7	2.6838	0.00250176	4.09303e+45	757.942	0.3557	1.66667	0.49496
RPL14A	38	4.09012	0.0196506	2.52527e+47	1402.01	0.450118	10.6385	0.494596
COG4	33	4.00862	0.00820518	4.40282e+46	3194.99	0.419501	7.6724	0.494589
URK1	8	2.84042	0.00378574	9.3725e+45	1892.36	0.403108	1.42857	0.49453
CDC5	103	4.38288	0.0130115	1.10716e+47	28519	0.42473	16.701	0.494315
SEC63	50	4.1928	0.011057	7.99518e+46	5276.3	0.441882	9.62451	0.494003
PCT1	8	2.83829	0.00306913	6.16007e+45	5918.9	0.361535	1.71429	0.493085
DAP2	12	3.31067	0.00828826	4.49243e+46	599.958	0.446104	3.81818	0.493082
MRPS12	17	3.58157	0.00595829	2.32166e+46	1243.96	0.422566	9.83333	0.492659
HIS5	7	2.76571	0.00753383	3.71181e+46	474.779	0.44661	3.66667	0.492482
TAN1	9	3.01221	0.00491505	1.57983e+46	235.784	0.407434	2.75	0.492171
CAF16	7	2.75818	0.00460812	1.38868e+46	86.8519	0.416865	2.33333	0.492128
PRP5	10	3.12034	0.00419663	1.15175e+46	559.985	0.408728	2.06349	0.491904
ARO2	10	3.14211	0.0100574	6.61489e+46	52.5296	0.439295	4.88889	0.491806
HOM2	19	3.6913	0.0108999	7.76964e+46	449.447	0.430415	4.88889	0.491507
TAF10	58	4.24394	0.012031	9.46578e+46	3949.36	0.412635	23.0656	0.491118
POT1	5	2.28915	0.00042867	1.20171e+44	63.4147	0.31872	1	0.491109
SNF1	181	4.46536	0.0227516	3.38516e+47	142325	0.437283	25.2545	0.491013
CDC14	175	4.46641	0.0274781	4.93774e+47	58939.3	0.464036	39.3075	0.49089
FAT1	26	3.86048	0.0045669	1.36395e+46	920.845	0.401849	7.52125	0.490759
ABP1	48	4.17557	0.0138558	1.2555e+47	8077.24	0.44718	9.87801	0.490362
TAF7	37	4.0706	0.00886722	5.14197e+46	2367.89	0.41277	14.0692	0.489894
ATX1	7	2.73102	0.00328805	7.07018e+45	47.6476	0.391637	2.66667	0.489576
FOX2	20	3.7191	0.00700972	3.21334e+46	1314.47	0.440277	3.93421	0.489545
GDB1	15	3.49068	0.00632285	2.61445e+46	546.696	0.443093	4.57143	0.489536
ERG28	19	3.66692	0.00828267	4.48638e+46	1100.92	0.441665	8.78095	0.489432
MRP2	9	3.02535	0.00387677	9.82869e+45	321.638	0.402619	3.25	0.489373
TFC4	30	3.91734	0.0054414	1.93632e+46	15962.5	0.4091	12.3502	0.489248
ERV14	34	4.03514	0.0117756	9.06819e+46	2510.53	0.438531	7.55149	0.489069
LSM4	96	4.37036	0.0217694	3.0992e+47	29388.2	0.448772	31.1361	0.488803
SPS19	3	1.8078	0.00290386	5.5145e+45	2.90644	0.400089	2	0.488589
MYO5	76	4.31679	0.0147952	1.43152e+47	16305.7	0.454565	18.9001	0.488153
AGE2	4	2.12813	0.00302565	5.98677e+45	6.551	0.400648	2	0.487951
GMH1	9	3.01866	0.00513556	1.72477e+46	194.861	0.432988	3.75	0.48795
ECM16	72	4.30722	0.0207187	2.80725e+47	5174.64	0.431919	28.9134	0.487852
NUS1	9	3.02168	0.00468498	1.43539e+46	84.3617	0.410325	3.5	0.487738
SHQ1	13	3.30006	0.00494296	1.59782e+46	12966	0.416424	3.84091	0.487587
EMC2	3	1.78358	0.00388494	9.87012e+45	23.0968	0.411181	2	0.487005
CWC24	11	3.17597	0.00100995	6.67045e+44	703.325	0.331249	2.83571	0.486807
HSH49	32	3.99321	0.00550132	1.97919e+46	2561.63	0.399658	9.64339	0.485581
IPI3	56	4.23512	0.0147562	1.42397e+47	4405	0.424816	14.9524	0.48492
PRP4	63	4.26748	0.0105536	7.28377e+46	3515.43	0.384587	26.3515	0.484743
MIP1	8	2.90174	0.00316094	6.53412e+45	11.5633	0.337185	6	0.484517
PEP4	15	3.48571	0.00890728	5.18854e+46	817.868	0.443187	5.18182	0.484481
MAK10	8	2.85192	0.00315809	6.52234e+45	190.622	0.401031	2.28571	0.484476
HOM6	9	3.01246	0.00795831	4.14187e+46	1157.28	0.436556	5	0.484475
HRP1	53	4.21292	0.0190088	2.363e+47	16081.4	0.462131	10.9822	0.484133
DOC1	26	3.85155	0.00186202	2.26736e+45	969.185	0.337691	9.71519	0.483596
SMC5	30	3.94878	0.0043846	1.25723e+46	2579.2	0.367179	6.09678	0.483413
ALG6	6	2.59544	0.0046923	1.43988e+46	106.604	0.422255	2.8	0.483338
MDM20	6	2.56181	0.00407983	1.08852e+46	147.216	0.400241	2.4	0.48312
GLR1	8	2.90646	0.00819822	4.39535e+46	119.045	0.441665	4.57143	0.483095
RKR1	7	2.75896	0.0048405	1.53227e+46	111.71	0.405181	3	0.483055
GUS1	95	4.36792	0.0215953	3.04983e+47	47439.1	0.460107	11.1293	0.482976
FMP43	7	2.73261	0.0020826	2.83639e+45	122.327	0.345749	2.66667	0.482944
APL6	20	3.70501	0.00714024	3.33411e+46	2573.26	0.426512	3.91959	0.482889
TES1	11	3.22929	0.00411527	1.10752e+46	177.118	0.409711	1.4	0.482818
TDP1	11	3.21911	0.00532575	1.85488e+46	260.536	0.408543	3.84286	0.482664
NUP170	34	4.02711	0.00865628	4.90024e+46	1986.21	0.447085	13.2614	0.482174
HTA1	153	4.45063	0.0368729	8.8914e+47	37583.7	0.468555	51.7605	0.482101
MEX67	61	4.25631	0.0135195	1.1953e+47	7046.45	0.445284	19.944	0.481637
LAS21	4	2.11216	0.00273747	4.90064e+45	66.6004	0.399202	1.33333	0.481296
NUP57	50	4.19037	0.0108288	7.66862e+46	8469.71	0.420873	14.187	0.481185
PXR1	17	3.58879	0.00611792	2.44772e+46	466.311	0.375514	5.74306	0.481145
IDH1	22	3.78289	0.00693387	3.14417e+46	565.043	0.386569	3.62944	0.480713
BMH2	121	4.41486	0.0302639	5.98967e+47	33827.5	0.466371	27.0035	0.480506
LCB5	6	2.49898	0.00557324	2.03128e+46	6720.06	0.408358	2.8	0.480369
HIS1	10	3.14381	0.0108661	7.7215e+46	74.1552	0.444217	6.22222	0.479778
VPS9	173	4.29664	0.011997	9.41245e+46	891958	0.447243	2.61544	0.479657
EMC1	8	2.82634	0.00615196	2.47503e+46	5770.81	0.43469	2.85714	0.479384
AIM2	4	2.12375	0.00364375	8.68265e+45	88.1662	0.406566	1.33333	0.479375
FAA1	18	3.6427	0.0101188	6.6959e+46	1192.74	0.441541	5.27451	0.479306
URA4	6	2.57362	0.00339884	7.55466e+45	137.891	0.394653	2.4	0.479064
TAZ1	12	3.29754	0.00844843	4.66774e+46	1223.54	0.442751	4.83636	0.478742
RPS25A	29	3.95646	0.0173607	1.97102e+47	751.706	0.450375	12.1177	0.478522
SLA2	54	4.22017	0.0121476	9.65011e+46	4342.38	0.429565	12.0824	0.478402
SCS2	58	4.23789	0.0149272	1.45718e+47	12878	0.445788	13.4366	0.478402
ENT3	16	3.5323	0.0038053	9.4696e+45	383.554	0.401567	4.53333	0.478368
SWR1	30	3.96346	0.00866357	4.90849e+46	2635.53	0.422227	12.1543	0.478234
SPO14	26	3.85589	0.00719654	3.3869e+46	8076.01	0.415081	3.44816	0.478111
ERG25	77	4.31745	0.0117124	8.97106e+46	12187	0.448293	28.7543	0.47811
IML1	31	3.98118	0.00900157	5.29896e+46	2395.16	0.444186	8.19493	0.477605
MRPL51	10	3.1329	0.0055983	2.04959e+46	382.751	0.418915	4	0.477509
ISY1	24	3.83204	0.00336159	7.38998e+45	1082.67	0.362096	16.6957	0.477278
RAD4	32	3.99537	0.0105206	7.23826e+46	3843.74	0.428484	6.14138	0.477186
IDP1	20	3.71604	0.00967323	6.11924e+46	1093.45	0.418498	5.68421	0.47684
NMD5	31	3.98693	0.0103444	6.99786e+46	1086.5	0.442657	6.48095	0.476767
APE2	16	3.52711	0.00771177	3.88922e+46	1192.57	0.437283	5.06667	0.476738
MRPL8	34	4.01023	0.0030607	6.12626e+45	298.759	0.348945	20.2471	0.476731
RPS10A	19	3.69166	0.0148794	1.44785e+47	380.67	0.450762	9.44444	0.476608
NSA1	74	4.31396	0.0213924	2.99278e+47	1397.11	0.372144	37.9013	0.476504
PSY2	29	3.92679	0.00750387	3.68235e+46	14625.3	0.416948	5.17546	0.476322
DLD1	4	2.13088	0.00245627	3.94555e+45	41.7965	0.390013	2	0.476309
PRD1	6	2.59587	0.00696316	3.17079e+46	16.7209	0.437344	4.4	0.476212
HSV2	19	3.67046	0.00437852	1.25375e+46	934.364	0.406304	2.0873	0.475779
ORC4	20	3.70509	0.00898521	5.27972e+46	5714.13	0.44	9.81579	0.475776
SGN1	25	3.8661	0.00659804	2.84698e+46	975.542	0.389555	4.5	0.475163
SPT3	33	4.02031	0.00822094	4.41975e+46	310	0.371836	20.7937	0.475075
SWC5	20	3.71246	0.00517798	1.75338e+46	660.593	0.377583	11.3684	0.475055
GCS1	19	3.67805	0.0063842	2.66543e+46	1224.55	0.418581	3.60483	0.474931
TIM8	6	2.55557	0.00342292	7.66211e+45	1402.09	0.397365	2.8	0.474456
CDC16	26	3.86479	0.00236818	3.66761e+45	1104.33	0.344107	11.0276	0.473939
HIS4	15	3.5076	0.00876266	5.02142e+46	135.204	0.420144	5.71429	0.473901
VMA13	37	4.06478	0.00843433	4.65217e+46	939.512	0.410619	10.0502	0.473763
AIM7	11	3.20942	0.00580548	2.2041e+46	782.599	0.433613	5.4	0.473628
MAS1	12	3.28349	0.00514009	1.72781e+46	743.412	0.406304	3.13636	0.472906
YHI9	12	3.28821	0.00305523	6.10437e+45	260.322	0.357374	3.1	0.472809
KEX2	23	3.79695	0.00284928	5.30914e+45	2358.99	0.365688	2.10242	0.472774
ACO1	34	4.03282	0.0126192	1.04141e+47	4105.56	0.447943	6.35887	0.472771
ATE1	11	3.21302	0.00513515	1.72449e+46	285.846	0.4062	2	0.472606
CUS2	10	3.10919	0.00256064	4.28798e+45	536.328	0.387115	2.44444	0.472209
TOM70	45	4.13581	0.00993446	6.45421e+46	10463.6	0.422481	9.59979	0.472077
ECI1	5	2.25763	0.0024154	3.81535e+45	4546.09	0.388499	1.5	0.472014
KAR2	117	4.40992	0.0264292	4.56798e+47	22858.5	0.461218	24.1556	0.471948
DRS1	89	4.35991	0.0279329	5.10253e+47	6987.97	0.439019	33.1818	0.471692
PCK1	21	3.75577	0.00563721	2.07818e+46	817.466	0.419501	3.3	0.471409
MET6	21	3.76036	0.0115857	8.77808e+46	522.206	0.429038	5.8	0.471406
AIM17	13	3.36608	0.00478758	1.49895e+46	354.55	0.404427	2.08333	0.471393
TRS31	17	3.53751	0.00461124	1.39056e+46	2640.7	0.414835	8.09382	0.471384
RIX7	64	4.27384	0.0218631	3.12592e+47	3568.85	0.42898	23.7983	0.471377
TMA16	8	2.88853	0.00304262	6.0541e+45	91.9802	0.356726	1.42857	0.470977
SQT1	13	3.38506	0.00815183	4.34575e+46	102.544	0.412905	5.16667	0.470964
SCP1	6	2.59282	0.00286429	5.36524e+45	56.2807	0.365985	1.6	0.470947
DIE2	6	2.59156	0.00180611	2.13326e+45	68.0647	0.360377	2.4	0.470484
MOG1	12	3.29541	0.00629217	2.58914e+46	713.116	0.443748	4.36364	0.470413
MIC17	5	2.39185	0.00467655	1.43023e+46	18.7135	0.393519	2	0.470165
APC2	25	3.84237	0.00383051	9.59549e+45	3309.27	0.408199	11.6403	0.469678
MLP1	25	3.86769	0.0113519	8.42737e+46	1039.96	0.448772	6.9972	0.469565
TIM50	25	3.83658	0.00667061	2.90995e+46	4514.91	0.422396	9.9794	0.469437
ATP4	34	4.01303	0.00832588	4.53331e+46	7772.64	0.443155	12.3397	0.469376
ADE2	16	3.53289	0.00804435	4.23191e+46	2928.65	0.443686	4.13333	0.46937
RRP1	85	4.34653	0.022941	3.44176e+47	7038.99	0.426772	28.8098	0.469366
ERG24	15	3.48334	0.00603206	2.3795e+46	683.45	0.435741	6.42857	0.469318
PNS1	4	2.0187	0.00269302	4.7428e+45	4134.88	0.398621	1.33333	0.469066
RAD26	37	4.06707	0.00744641	3.62617e+46	3052.24	0.41739	4.57601	0.469011
AMS1	10	3.11666	0.00381553	9.5206e+45	477.344	0.410726	3.55556	0.468181
GYP7	3	1.80028	0.00402176	1.05776e+46	0	0.403289	3	0.468173
CDC37	32	4.00091	0.00987108	6.37212e+46	3699.51	0.444907	6.89492	0.467747
MEC1	37	4.05519	0.00823616	4.43613e+46	16296.5	0.438317	5.70654	0.467711
AQY1	13	3.36116	0.000895961	5.24969e+44	110.022	0.326953	4.875	0.467668
YHC3	4	2.11181	0.00208737	2.84939e+45	101.053	0.384564	2	0.467654
SPC97	13	3.35641	0.0011674	8.91239e+44	1025.5	0.34074	4.99747	0.467624
HIS3	11	3.23607	0.00974509	6.2105e+46	103.188	0.446041	8.2	0.467497
EXO70	20	3.70747	0.0063037	2.59864e+46	634.031	0.417417	8.52658	0.467375
ILV1	37	4.07386	0.00967888	6.12639e+46	1517.21	0.426426	6.45301	0.467308
ARC1	67	4.28474	0.0192397	2.42075e+47	22275.9	0.462504	11.5004	0.46718
PKC1	69	4.29274	0.0112848	8.32809e+46	9170.66	0.445568	10.0431	0.467103
STT4	15	3.48443	0.00410054	1.09961e+46	544.092	0.403211	2.16484	0.466996
VPS8	13	3.34592	0.0032387	6.85954e+45	616.181	0.399734	5.83333	0.46686
NIF3	6	2.58963	0.00264845	4.58708e+45	129.775	0.389627	2	0.466667
UTP5	36	4.04412	0.00953821	5.94961e+46	13587	0.383184	8.27896	0.466533
MYO1	76	4.32009	0.0122799	9.86149e+46	5290.77	0.420705	12.5983	0.466501
SEC14	20	3.71211	0.0114839	8.62444e+46	2421.87	0.445033	5.15926	0.466262
TIM13	7	2.66673	0.00070913	3.28857e+44	158.536	0.325367	2.06667	0.466124
PEX13	65	4.26927	0.00785486	4.03489e+46	8850.7	0.416617	13.115	0.466054
OLI1	9	2.98878	0.000641562	2.69173e+44	29.6026	0.32109	3	0.466035
ECM5	11	3.22206	0.0059825	2.34056e+46	126.532	0.411692	4	0.464435
ATP7	37	4.06373	0.00939352	5.77047e+46	5929.89	0.417694	10.8245	0.464298
RIB1	3	1.68621	0.00226999	3.3698e+45	117.994	0.359904	1	0.463931
ILV5	33	4.02191	0.0166633	1.81584e+47	1866.63	0.450279	7.28772	0.46386
PCP1	4	2.06535	0.00192856	2.43233e+45	278.658	0.381977	0.666667	0.463821
CTR2	9	3.0221	0.00335767	7.37279e+45	447.852	0.373135	2.75	0.463732
LYS2	9	3.00083	0.0050115	1.64244e+46	610.985	0.410191	2.75	0.463621
NRK1	2	1.39304	0.00437784	1.25336e+46	0	0.43065	2	0.462967
MLH3	5	2.31123	0.000346534	7.85319e+43	60.9055	0.32047	0.5	0.462925
SEY1	15	3.49279	0.00447916	1.31204e+46	158.554	0.403031	5.58333	0.462897
SYS1	22	3.76545	0.00417402	1.13937e+46	711.262	0.403909	3.44835	0.462864
CDC31	45	4.15363	0.0100848	6.65098e+46	4871.62	0.418971	7.4817	0.462589
RTT10	6	2.47289	0.00353662	8.17958e+45	3774.24	0.403134	2.53333	0.462519
QCR7	13	3.37768	0.0056246	2.06889e+46	850.039	0.40902	4	0.46245
TRP4	9	3.00551	0.00487648	1.55513e+46	925.446	0.412797	2.5	0.46228
COX13	14	3.42086	0.00569333	2.11977e+46	2121.12	0.433941	7.84615	0.462264
RBL2	12	3.29131	0.00830277	4.50818e+46	795.674	0.442689	4.24773	0.461845
GCD1	27	3.90617	0.0110502	7.98536e+46	3755.09	0.451149	8.88042	0.460963
NCS2	9	2.96808	0.00314178	6.45515e+45	328.552	0.399354	2.875	0.460938
DRS2	32	3.9914	0.0066353	2.87922e+46	599.882	0.408358	5.74872	0.460044
MET7	6	2.59786	0.00615342	2.47621e+46	53.571	0.421155	2.4	0.459208
PRP19	133	4.42594	0.0181439	2.15286e+47	26607.4	0.383838	60.1745	0.459112
YND1	13	3.36314	0.00514455	1.73081e+46	757.916	0.432305	3.7	0.458974
TRP3	27	3.91351	0.00910959	5.4269e+46	515.388	0.415957	7.26047	0.45894
BNI1	55	4.22748	0.0153368	1.53825e+47	7555.33	0.451698	11.4664	0.458431
DNM1	29	3.95127	0.0119068	9.27131e+46	1770.77	0.445946	6.6297	0.458389
SET5	14	3.44992	0.00828882	4.49304e+46	753.829	0.440123	5.69231	0.458241
UBC4	48	4.16484	0.0136866	1.22502e+47	24533.9	0.458567	9.62368	0.458189
TEF4	70	4.30193	0.02313	3.4987e+47	4458.99	0.441975	16.608	0.457943
RPS30B	14	3.45126	0.0110041	7.91881e+46	331.894	0.446863	6.15385	0.457868
BRE5	384	4.53268	0.0868516	4.93299e+48	70032.8	0.467096	138.866	0.45783
APN1	17	3.59951	0.00757951	3.75696e+46	666.746	0.4175	4.65341	0.457817
IPP1	46	4.16143	0.0174961	2.00187e+47	5740.54	0.448197	9.96169	0.457784
MTC5	25	3.84886	0.00649659	2.7601e+46	2853.38	0.43547	6.20924	0.457568
DBP3	38	4.08762	0.0164056	1.76011e+47	602.482	0.418665	15.7893	0.457295
PUS1	11	3.22205	0.00870628	4.95701e+46	505.498	0.446673	5.45	0.457047
SRP68	23	3.81031	0.0113989	8.49729e+46	5295.48	0.447624	8.27062	0.45695
ERG6	77	4.3115	0.0145092	1.37671e+47	27555	0.431712	18.3221	0.456712
PAF1	46	4.16113	0.015325	1.53587e+47	6544.98	0.452022	14.8199	0.456591
GPI13	6	2.59612	0.00516601	1.74528e+46	22.8521	0.426426	4.4	0.456152
GSY1	21	3.73517	0.00884572	5.11707e+46	4470.47	0.447148	6.7119	0.456088
ERV29	76	4.3181	0.0143723	1.35086e+47	7350.1	0.446356	17.6655	0.45578
CDC27	44	4.13052	0.0031882	6.64729e+45	5117.04	0.358879	12.8058	0.45545
MPE1	22	3.76697	0.00510766	1.70608e+46	1132.69	0.400623	12.0238	0.455438
MDM1	34	4.03233	0.00719555	3.38597e+46	2930.37	0.42034	6.03426	0.455246
ILV2	26	3.87495	0.0133187	1.16006e+47	6344.16	0.43272	6.75176	0.454996
VPS72	21	3.74675	0.00548597	1.96816e+46	1185.32	0.384822	10.3342	0.454885
COX17	11	3.18007	0.0072727	3.45896e+46	1274.12	0.431417	4.97857	0.45458
SVP26	16	3.49768	0.00480663	1.5109e+46	968.199	0.415655	4.75794	0.454401
ERG27	22	3.76725	0.00629217	2.58914e+46	879.41	0.41847	8.3752	0.454384
CST26	16	3.55709	0.00797301	4.15718e+46	417.859	0.441665	3.86667	0.454097
USO1	13	3.37253	0.00614009	2.46549e+46	249.469	0.411074	3	0.453757
VPS55	13	3.38112	0.00481444	1.51582e+46	326.032	0.417251	3.33333	0.453638
PEX11	30	3.95468	0.00519754	1.76665e+46	2047.89	0.411047	6.4958	0.453636
GID7	15	3.44405	0.00543154	1.9293e+46	3730.19	0.439693	6.00037	0.453486
OLA1	39	4.09797	0.0170041	1.89087e+47	3358.52	0.450021	9.12576	0.453477
CHA1	8	2.90928	0.00351121	8.06247e+45	17.4358	0.346623	3.42857	0.453428
NSP1	66	4.27526	0.0148627	1.44461e+47	26626.7	0.455255	21.3672	0.45339
YRB2	24	3.83944	0.0084341	4.65191e+46	2101.51	0.4385	4.11014	0.453286
EXO84	43	4.13552	0.00794856	4.13173e+46	7330.69	0.421916	9.59937	0.452905
APS2	9	3.00154	0.00482448	1.52214e+46	316.29	0.403237	2.75	0.452825
SEC5	25	3.85813	0.00795825	4.14181e+46	1504.8	0.437769	7.84759	0.452615
BDF1	101	4.38372	0.0177539	2.06131e+47	10871.8	0.426859	21.8698	0.452467
LAS17	134	4.42994	0.0146562	1.40474e+47	20995.2	0.403909	24.6215	0.45236
VID27	18	3.64676	0.00782323	4.00246e+46	96.8125	0.410833	8.11765	0.452314
BOR1	4	2.06071	0.0026912	4.73637e+45	704.923	0.401977	2	0.45225
RPS26A	20	3.70975	0.0128739	1.08387e+47	5082.47	0.446293	6.08617	0.452098
IRE1	95	4.36321	0.0117173	8.97859e+46	44451.9	0.437982	7.30883	0.452091
RVS161	68	4.29194	0.0211258	2.91865e+47	7447.91	0.455419	14.8217	0.451779
ORC5	31	3.98087	0.0108737	7.73227e+46	5066.55	0.437405	11.4117	0.451773
NOP53	137	4.4359	0.0240433	3.78044e+47	24095.6	0.412311	24.5322	0.451332
COG6	30	3.9623	0.00870053	4.95046e+46	2974.61	0.438531	8.41008	0.451228
RIB4	15	3.49265	0.0101299	6.71066e+46	4019.23	0.446578	4.42857	0.451091
NSR1	54	4.22592	0.020189	2.66553e+47	1047.38	0.428863	14.9986	0.45058
MSH6	33	4.01512	0.0117028	8.95644e+46	2547.27	0.444186	12.957	0.450331
ORC1	317	4.52069	0.063936	2.67329e+48	78713.1	0.450858	96.6448	0.450153
BPL1	7	2.75932	0.00404352	1.06924e+46	189.054	0.410111	2	0.450023
GDH3	14	3.41097	0.00618582	2.50236e+46	3660.78	0.433345	3.79487	0.449905
BZZ1	99	4.36855	0.0129154	1.09087e+47	64262.3	0.448676	15.3687	0.449878
PCH2	7	2.72889	0.00100099	6.55264e+44	47.5531	0.327565	0.333333	0.449868
HYP2	84	4.3454	0.0276767	5.00938e+47	8375.3	0.456607	20.5011	0.44986
SCO1	5	2.31309	0.0019875	2.58327e+45	427.249	0.382696	1	0.449615
CSL4	25	3.84537	0.00414551	1.12386e+46	645.454	0.359125	10.0965	0.449463
RAD16	33	4.0092	0.00814532	4.33881e+46	2379.31	0.413311	6.04545	0.448684
CCC1	6	2.58139	0.00326112	6.95485e+45	43.5218	0.403289	1.6	0.448355
PEX1	13	3.348	0.00361705	8.55587e+45	833.645	0.406619	7.33333	0.448006
NTH1	20	3.72133	0.00999694	6.53565e+46	703.798	0.444405	7.31758	0.447969
FAU1	3	1.80783	0.00244241	3.90115e+45	7.02178	0.386095	2	0.447796
HDA1	21	3.72931	0.00655227	2.80762e+46	10065.6	0.417583	3.56364	0.447528
NPR2	13	3.35059	0.00338058	7.47373e+45	612.051	0.401772	6.06818	0.44712
OPI3	8	2.91211	0.00602191	2.3715e+46	92.834	0.417915	3.71429	0.44688
IZH2	3	1.814	0.00565036	2.08789e+46	0	0.437132	3	0.446801
RPE1	2	1.39202	0.0024205	3.83148e+45	2.28658	0.387329	0	0.446691
PIF1	10	3.13384	0.00608435	2.42093e+46	260.276	0.404583	5.11111	0.446607
PNP1	5	2.39041	0.00365486	8.73566e+45	13.6536	0.39634	2.5	0.446233
TRM13	12	3.30842	0.00412927	1.11507e+46	117.221	0.408543	2.18182	0.446067
CIA1	12	3.24296	0.00484831	1.53722e+46	3186.91	0.41361	1.97273	0.44454
RPN14	22	3.7824	0.00564202	2.08173e+46	18.0248	0.351338	19.1667	0.444523
ECM4	3	1.78375	0.00443297	1.28512e+46	0	0.43068	3	0.444473
HFM1	7	2.7464	0.000895453	5.24373e+44	247.583	0.334696	0.666667	0.44406
MET17	14	3.44777	0.00744591	3.62569e+46	217.61	0.41323	4.15385	0.443868
SPE3	11	3.20998	0.00809058	4.28069e+46	475.711	0.43481	3.83333	0.443856
TPA1	14	3.43385	0.00539381	1.9026e+46	348.052	0.406409	3.08974	0.443845
PEP7	14	3.43814	0.00653774	2.79518e+46	756.517	0.439632	3.69231	0.443742
RPL15B	20	3.72498	0.00944947	5.83942e+46	232.87	0.421746	5.89474	0.443686
CEF1	56	4.22361	0.00484983	1.53818e+46	1513.78	0.346014	31.9491	0.443439
RAM2	7	2.70773	0.00309058	6.24647e+45	870.354	0.40378	1	0.443309
ADE8	9	3.02183	0.00627118	2.57189e+46	579.925	0.43424	2.5	0.443301
ERV46	20	3.71348	0.00963101	6.06594e+46	955.955	0.444625	6.68187	0.44327
OXR1	3	1.81376	0.00380194	9.45291e+45	18.7293	0.412122	2	0.442906
FOL3	3	1.80327	0.00281161	5.1697e+45	0.691751	0.399	2	0.442507
GTB1	25	3.86488	0.00378297	9.35882e+45	1278.61	0.375536	5.17143	0.44239
NOP12	92	4.36527	0.0282829	5.23123e+47	10691.2	0.431063	27.8772	0.441925
SWH1	25	3.86427	0.00904476	5.34993e+46	1668	0.426195	4.375	0.441559
TMA23	10	3.13218	0.00647615	2.74277e+46	249.651	0.410512	5.11111	0.441335
SEH1	50	4.19062	0.0123385	9.95594e+46	2383.19	0.445883	16.8277	0.441257
ADK2	5	2.37851	0.00318896	6.6505e+45	415.488	0.403108	1.5	0.441212
TAF1	107	4.39454	0.0214081	2.99717e+47	15888.8	0.452055	25.0306	0.441083
PEX14	53	4.1958	0.00596507	2.32694e+46	14774.8	0.412203	11.3918	0.441038
RGD1	21	3.73427	0.0050982	1.69976e+46	946.446	0.407118	3.12992	0.440926
ERV25	82	4.33507	0.0146844	1.41016e+47	5787.99	0.447624	25.2652	0.440717
SSM4	93	4.35907	0.0115556	8.73257e+46	17420.7	0.42217	8.63443	0.440146
RPC53	34	4.0328	0.0129769	1.10127e+47	991.449	0.42683	20.0143	0.440122
COX6	9	2.9897	0.00269937	4.76516e+45	1272.41	0.386687	4	0.439968
YRA1	260	4.50618	0.0463206	1.40315e+48	98849.9	0.468903	66.4581	0.439951
MVP1	23	3.81231	0.0076655	3.84269e+46	1342.7	0.440677	4.19949	0.439923
RPC17	31	3.9796	0.00760527	3.78254e+46	1270.86	0.353228	16.425	0.439651
MRM1	21	3.7554	0.00631428	2.60736e+46	743.755	0.384212	3	0.439395
MCD1	36	4.03072	0.00638213	2.6637e+46	15347.8	0.413474	5.66167	0.439156
GDH1	20	3.71769	0.0111107	8.0731e+46	460.524	0.419361	6.542	0.439096
RAD18	16	3.54279	0.00739576	3.57702e+46	1583.33	0.446894	5.41111	0.439086
HSP78	29	3.94906	0.0106503	7.41783e+46	2249.85	0.444625	5.61958	0.439026
CMP2	23	3.81135	0.00777125	3.94945e+46	1318.27	0.420845	5.41486	0.438824
PCF11	27	3.90634	0.00617981	2.49749e+46	2925.41	0.417058	7.21544	0.43861
CBK1	66	4.27781	0.0144093	1.35781e+47	16177.4	0.446673	12.9846	0.438489
MED7	53	4.21039	0.00909061	5.40432e+46	3800.81	0.389411	21.9354	0.438281
SAM2	26	3.88732	0.0116899	8.93662e+46	772.905	0.424845	7.26585	0.438232
DIA4	37	4.06754	0.00390818	9.98857e+45	2670.17	0.365582	6.92599	0.438016
SLM5	11	3.19864	0.00438184	1.25565e+46	1093.02	0.410058	2.23333	0.437802
YIP3	46	4.15932	0.0101308	6.7119e+46	4807.46	0.42683	7.91089	0.437518
PFK2	50	4.19841	0.0187171	2.29103e+47	2449.54	0.437132	10.2008	0.437505
PAP2	26	3.87978	0.00626041	2.56307e+46	1541.78	0.40316	5.82788	0.437229
RML2	6	2.5843	0.000979275	6.27139e+44	25.072	0.331162	0.8	0.436926
SEC8	21	3.74592	0.00609641	2.43054e+46	459.31	0.410699	8.52895	0.43659
TRR1	20	3.70753	0.00982822	6.31691e+46	1087.84	0.440738	6.15321	0.436284
BUB1	20	3.7105	0.00557996	2.03618e+46	2127.24	0.410218	2.91383	0.435681
AAR2	16	3.55123	0.0019137	2.39497e+45	80.8556	0.332367	10.1333	0.435588
EPT1	22	3.78036	0.00566658	2.09989e+46	370.866	0.412122	7.33333	0.435138
RMT2	9	3.02583	0.0049381	1.59468e+46	137.787	0.412527	3.5	0.4351
HSP104	66	4.28046	0.019401	2.46153e+47	15145.4	0.452477	13.3916	0.435054
GPI2	64	4.2603	0.0066892	2.92619e+46	19743.8	0.409632	24.2776	0.434853
BCD1	2	1.39279	0.00382981	9.59198e+45	0	0.410994	2	0.434524
LSM12	80	4.33166	0.0183842	2.21026e+47	21631.5	0.454926	10.9968	0.434442
ADE3	21	3.7524	0.00995271	6.47794e+46	315.785	0.415135	5.75476	0.434181
BNA1	11	3.1798	0.00689804	3.11176e+46	6220.89	0.437132	2.8	0.434084
PUS4	6	2.58983	0.00298436	5.82449e+45	201.015	0.3932	0.8	0.433573
RIB5	5	2.39221	0.00708886	3.2863e+46	25.6901	0.440092	3	0.433134
BET4	5	2.34939	0.00584119	2.2313e+46	0	0.433524	5	0.432781
GPI18	4	2.12673	0.0028414	5.27981e+45	59.8322	0.403547	2	0.432602
MRPL17	38	4.06647	0.00945574	5.84717e+46	1787.31	0.418943	25.7271	0.432232
SPP382	61	4.25627	0.00653438	2.79231e+46	4515.06	0.366859	16.0898	0.431816
MIS1	53	4.21562	0.0195717	2.50502e+47	3599.64	0.437617	13.2877	0.431676
PAN6	3	1.81366	0.00499374	1.63082e+46	4.75604	0.432928	2	0.431601
ORM1	18	3.63279	0.00502543	1.65159e+46	285.352	0.408146	5.59638	0.431359
IBA57	10	2.99494	0.00341587	7.6306e+45	12980.8	0.398218	1.33333	0.431233
RRP36	14	3.44452	0.00329839	7.11473e+45	30.3696	0.332034	3.38462	0.43118
ARG5,6	9	3.03296	0.0070756	3.27402e+46	306.181	0.43547	3.75	0.431101
NOP16	25	3.86945	0.0112012	8.20512e+46	372.022	0.417611	18.25	0.430996
AOS1	12	3.30261	0.00914207	5.46568e+46	217.833	0.443	6.54545	0.430819
PHO84	37	4.06905	0.0109361	7.82136e+46	2621.03	0.428659	5.91729	0.430503
BET1	34	4.0212	0.00703599	3.23746e+46	12535.3	0.417666	8.95844	0.430265
MSD1	8	2.8948	0.00556418	2.02468e+46	144.551	0.418054	4.04762	0.430056
PRO1	16	3.54911	0.00814768	4.34132e+46	969.196	0.420986	3.06667	0.43002
MDR1	12	3.31083	0.00677905	3.00533e+46	158.591	0.437253	4	0.42959
GDH2	18	3.63256	0.00397934	1.03556e+46	638.163	0.403728	1.79541	0.429589
FIP1	37	4.06589	0.00951992	5.92682e+46	3715.53	0.429301	11.4886	0.429446
NPL3	128	4.42529	0.0334534	7.31871e+47	52427.1	0.473625	35.2331	0.429445
FUN30	21	3.74718	0.00829422	4.49889e+46	1965.81	0.415875	5.18273	0.428958
LEU1	22	3.77811	0.0110691	8.01272e+46	1575.58	0.419445	6.59048	0.428796
SSN8	47	4.1701	0.00596415	2.32623e+46	4444.88	0.386616	7.10089	0.428771
NAT5	10	3.12577	0.00724832	3.43581e+46	34.6962	0.43442	5.55556	0.428663
IDH2	42	4.12806	0.015293	1.52946e+47	3967.33	0.448484	10.4941	0.428439
PEX7	26	3.85515	0.00456726	1.36416e+46	3958.84	0.403315	5.28938	0.428314
TOR2	84	4.33976	0.0122332	9.78668e+46	10797.3	0.436254	16.9077	0.428049
DOP1	22	3.77784	0.00610413	2.4367e+46	816.07	0.410191	5.17566	0.427779
MRP4	79	4.3172	0.00799562	4.1808e+46	8499.57	0.389675	35.3457	0.427271
FMP32	32	4.00244	0.00652865	2.78742e+46	3946.31	0.408225	5.95084	0.427117
MAS2	7	2.69874	0.00269927	4.76484e+45	231.45	0.390593	2	0.426835
YDC1	11	3.19599	0.00540599	1.9112e+46	594.498	0.433434	3.62222	0.426734
TID3	84	4.34112	0.0103122	6.95438e+46	21275.9	0.390061	13.0489	0.426682
GCV1	3	1.81089	0.00166645	1.81609e+45	6.20701	0.347368	0	0.426471
FBA1	56	4.23617	0.02408	3.79198e+47	4983.66	0.457236	18.5694	0.426176
ROK1	29	3.9495	0.0099802	6.51378e+46	1019.32	0.410005	10.5234	0.426171
MGR2	5	2.37056	0.00168694	1.86103e+45	38.4539	0.346967	4	0.425866
TUP1	72	4.30231	0.012515	1.02427e+47	20717.6	0.43065	12.1396	0.425489
ACH1	9	3.01784	0.00349956	8.00908e+45	174.224	0.402619	1.5	0.425368
NUP84	51	4.19815	0.010268	6.8949e+46	1840.62	0.415108	20.3033	0.425156
ATP11	15	3.48944	0.00550848	1.98435e+46	1542.84	0.411477	3.61905	0.425142
VPS1	62	4.26593	0.0179394	2.10461e+47	5900.5	0.426484	18.1323	0.425092
LEU2	7	2.76187	0.00513281	1.72292e+46	207.844	0.42048	3	0.424168
TIF3	24	3.84709	0.0136146	1.21218e+47	349.464	0.429038	10.2609	0.423967
ILV6	18	3.64689	0.0102546	6.87688e+46	611.977	0.440492	4.11765	0.42375
TRX1	22	3.77059	0.00931271	5.67161e+46	1331.77	0.438836	5.55028	0.423698
RPC82	39	4.09506	0.0134946	1.19091e+47	1097.39	0.419613	22.1279	0.423614
ANB1	12	3.29082	0.00392225	1.00606e+46	294.238	0.406881	2.45599	0.423289
RPL33B	34	4.03929	0.02109	2.90875e+47	438.828	0.452477	18.7879	0.423069
NCE103	7	2.76631	0.00687577	3.0917e+46	381.362	0.445599	3.33333	0.422898
HSP82	381	4.52935	0.049222	1.58443e+48	405444	0.479571	94.6961	0.42224
FPR2	11	3.22434	0.00643453	2.70762e+46	221.367	0.418665	3.6	0.421957
TSC11	98	4.3778	0.0137242	1.23177e+47	9722.07	0.424387	24.0499	0.421326
ERV41	36	4.0536	0.0071224	3.31747e+46	948.925	0.408067	7.67612	0.421043
MPH1	20	3.7061	0.00405103	1.07321e+46	1513.31	0.354839	4.53368	0.42098
ISC1	4	2.12582	0.00298321	5.82e+45	17.7651	0.402851	2	0.420974
RAV1	13	3.36465	0.00420299	1.15524e+46	193.434	0.405912	6.79167	0.420957
RPL8A	118	4.41347	0.0440248	1.2675e+48	5526.93	0.445883	53.3997	0.420609
ATP6	19	3.63512	0.000930305	5.65985e+44	344.141	0.323579	7.11539	0.420496
EMI5	4	2.1063	0.00367819	8.84757e+45	48.563	0.397189	2	0.420265
MRPL16	42	4.10308	0.00882664	5.09502e+46	14586.9	0.417611	19.2723	0.42024
HSC82	156	4.4522	0.0342157	7.65606e+47	52538.1	0.462809	37.2017	0.419883
HRD1	59	4.24329	0.0101868	6.7862e+46	4372.89	0.41323	10.7063	0.419772
ARO1	47	4.1751	0.0165214	1.78505e+47	2036.28	0.434061	14.0745	0.41961
EDE1	43	4.13891	0.0138379	1.25226e+47	3609.89	0.455057	7.82571	0.419437
PYC1	18	3.64443	0.00603284	2.38012e+46	581.045	0.414753	2.90588	0.419433
INP54	7	2.75513	0.00412779	1.11427e+46	265.23	0.410539	1.66667	0.419353
ATM1	1	0.821175	0.00255728	4.27674e+45	0	0.398017	0	0.419118
MET13	6	2.58016	0.00675674	2.98558e+46	214.203	0.438775	3.2	0.41872
GRX4	17	3.56853	0.00258403	4.36666e+45	526.401	0.347445	1.91786	0.418514
MSS4	17	3.54754	0.00609022	2.42561e+46	13779.4	0.423931	2.66071	0.418402
MSN5	52	4.20704	0.010388	7.05699e+46	3601.68	0.440369	8.04415	0.418365
UTP6	61	4.25912	0.0161675	1.70938e+47	1467.29	0.411235	31.255	0.41836
COX4	24	3.80825	0.00334194	7.30384e+45	2583.99	0.387901	8.97014	0.418131
VPS27	26	3.88615	0.00610051	2.43381e+46	2217.39	0.422368	3.969	0.418102
MCA1	32	4.00142	0.0108399	7.68427e+46	3327.5	0.416975	6.04529	0.417952
HAP3	8	2.86643	0.00174343	1.98776e+45	418.085	0.350283	0.857143	0.417307
TOM20	25	3.83918	0.00738173	3.56346e+46	4797.25	0.438714	8.92494	0.417304
RPO41	17	3.5733	0.00418932	1.14774e+46	795.934	0.366837	3.08737	0.417187
HIS6	5	2.36562	0.00495463	1.60537e+46	150.035	0.433703	2	0.417064
ATG5	12	3.27277	0.00250785	4.11298e+45	1053.21	0.386213	2.58182	0.416915
CDC73	66	4.28224	0.0184732	2.23172e+47	6193.3	0.449829	19.9224	0.416412
CPS1	7	2.75198	0.00421038	1.15931e+46	175.383	0.41739	2.33333	0.416363
CPR1	54	4.21568	0.0164394	1.76736e+47	14426.9	0.457535	10.7154	0.41631
VPS36	9	2.96917	0.00331461	7.18487e+45	677.476	0.402928	4.30357	0.41615
DFG10	2	1.3924	0.00163275	1.74339e+45	0	0.362846	2	0.416124
RTT103	19	3.68128	0.00581365	2.21031e+46	268.541	0.378172	3.30708	0.415661
LSB6	3	1.7805	0.00199807	2.61082e+45	19.1822	0.383115	1	0.415488
ALO1	39	4.07955	0.00939688	5.7746e+46	3625.49	0.43783	9.52277	0.415483
HER2	2	1.25041	0.000169659	1.88237e+43	4.78969	0.308638	0	0.415441
PNG1	8	2.90766	0.00687964	3.09518e+46	95.4201	0.438348	4.85714	0.415174
FES1	15	3.49203	0.0071756	3.36721e+46	804.466	0.435862	4.83333	0.414957
SSA1	512	4.54574	0.0636851	2.65235e+48	397064	0.493077	172.878	0.414939
ERS1	10	3.07897	0.00243013	3.86202e+45	2619.86	0.350381	2.22222	0.414886
RKM4	10	3.13896	0.00624889	2.55364e+46	394.206	0.43478	2.44444	0.414504
HSE1	53	4.20662	0.00953113	5.94078e+46	9541.41	0.419278	6.57952	0.414195
SNC2	36	4.04294	0.00927336	5.62379e+46	3706.32	0.443	10.8777	0.414108
ALT1	9	3.02686	0.00444541	1.29234e+46	253.838	0.411208	2.5	0.413817
MNS1	9	2.98676	0.00475144	1.4764e+46	1367.47	0.431801	2.25	0.413381
REH1	9	3.02468	0.00558028	2.03642e+46	135.757	0.412743	6.75	0.413213
NMA111	7	2.76158	0.00650097	2.76383e+46	9.16619	0.409685	4	0.413071
RRP17	113	4.40501	0.0292599	5.59886e+47	3305.72	0.364251	37.3065	0.412883
UBC7	17	3.56723	0.00736365	3.54601e+46	6921.22	0.440708	4.11806	0.412644
RPS10B	34	4.03874	0.0200397	2.62625e+47	1443.4	0.453616	13.5839	0.412633
PBP1	45	4.15626	0.015739	1.61998e+47	2954.5	0.435621	10.6755	0.412454
PPH22	49	4.18106	0.0109168	7.7938e+46	4364.76	0.440584	12.0672	0.412383
NOP6	88	4.35394	0.022819	3.40525e+47	10396.9	0.392148	22.7941	0.41198
RRP7	51	4.20379	0.0138998	1.26348e+47	3241.85	0.430974	13.4057	0.411774
GSH2	3	1.81319	0.00308918	6.24082e+45	26.9281	0.399911	0	0.411765
SNF12	28	3.93179	0.0105514	7.28079e+46	640.697	0.42285	16.7087	0.411756
TDH3	108	4.39347	0.0266275	4.63676e+47	31283	0.461083	20.3815	0.411618
PMU1	5	2.35307	0.00313283	6.41842e+45	134.561	0.401849	1.5	0.411307
OPI10	4	2.13631	0.00453157	1.34293e+46	11.0755	0.401593	2	0.411305
NUF2	116	4.40756	0.0107492	7.55622e+46	8389.78	0.372474	27.5703	0.411064
HUL4	4	2.12442	0.00460267	1.3854e+46	87.8432	0.431594	2	0.410679
PAA1	26	3.8926	0.015652	1.60211e+47	874.91	0.447085	8.42355	0.410391
PEX5	29	3.90904	0.0057611	2.17053e+46	4689.38	0.433255	12.7535	0.410264
RPL13A	110	4.40087	0.0421351	1.16103e+48	1887.87	0.4385	60.3899	0.410163
CTF8	9	2.98449	0.00362799	8.60768e+45	3120.53	0.396191	4.75	0.409935
STO1	98	4.37629	0.0208376	2.83955e+47	23410.2	0.463286	37.562	0.409866
PTC5	17	3.60302	0.00815731	4.3516e+46	634.535	0.425074	4.625	0.409803
PET9	70	4.29143	0.0174602	1.99366e+47	10543.4	0.436254	20.1247	0.409606
MAG1	19	3.67821	0.00486813	1.54981e+46	234.726	0.359555	2.66667	0.409505
OSH3	16	3.5539	0.00774857	3.92643e+46	871.704	0.439632	2.97778	0.409424
RPL27B	103	4.38892	0.0463273	1.40355e+48	1460.02	0.456508	66.6006	0.409212
ATG9	27	3.90172	0.00651825	2.77854e+46	3164.72	0.421972	4.56254	0.408915
LYS1	14	3.44027	0.00711782	3.31321e+46	623.62	0.433196	3.72028	0.408844
RRF1	3	1.81137	0.00310521	6.30573e+45	27.351	0.395569	1	0.408651
HST2	4	2.11499	0.00241099	3.80141e+45	29.3969	0.354101	3.33333	0.408272
APC11	23	3.77984	0.00250593	4.10669e+45	1997.85	0.356001	10.2449	0.408133
YKE4	5	2.37943	0.00136179	1.21276e+45	420.142	0.360048	0.5	0.407943
RPL14B	87	4.35454	0.0394017	1.01528e+48	2012.79	0.439448	57.1169	0.407881
SEC62	50	4.17607	0.00983301	6.32306e+46	11077.5	0.42767	11.8715	0.407828
MTQ1	9	3.01256	0.00403652	1.06554e+46	807.127	0.376321	2	0.407812
SHY1	17	3.5471	0.00181592	2.15648e+45	426.431	0.3463	7.89881	0.407751
UBX3	8	2.88305	0.00600218	2.35598e+46	62.299	0.43529	4.5	0.407522
TIF4631	100	4.38397	0.0313387	6.4227e+47	11678.4	0.456805	26.3274	0.407326
FPR3	54	4.22391	0.0224852	3.30633e+47	3641.05	0.45532	16.3583	0.407132
URE2	45	4.15017	0.0127927	1.07024e+47	11943.4	0.453095	7.13569	0.40704
ERF2	10	3.09692	0.00555289	2.01647e+46	1921	0.441634	2.66667	0.406772
ASN1	13	3.38229	0.00843305	4.65076e+46	134.73	0.416424	5	0.406661
SLY41	8	2.89795	0.00360141	8.48202e+45	453.825	0.414589	2.85714	0.406597
STE4	37	4.06691	0.00930219	5.6588e+46	2970.24	0.44043	6.49273	0.406484
UGA1	3	1.81004	0.00249674	4.07664e+45	32.0387	0.386663	1	0.406153
SFB3	16	3.55156	0.00655059	2.80618e+46	339.817	0.413122	4.9381	0.406139
RIM20	9	3.01047	0.00372988	9.09795e+45	744.457	0.409685	2.04167	0.406058
UBX4	9	3.02414	0.00240803	3.79208e+45	115.754	0.3557	1	0.406007
SYH1	8	2.90352	0.00539987	1.90687e+46	138.257	0.407539	3.42857	0.40575
TRM12	3	1.8034	0.00293825	5.64587e+45	2.44472	0.399151	2	0.405725
TSC10	5	2.38082	0.00341488	7.62615e+45	18.1641	0.402028	2	0.405708
ERJ5	4	2.11997	0.00373598	9.12774e+45	43.8361	0.40599	1.33333	0.405123
RVS167	195	4.47793	0.0261521	4.47267e+47	76579.8	0.46496	38.7644	0.404922
DUR3	14	3.42616	0.00114886	8.63153e+44	46.4768	0.329293	6.92308	0.404905
LAG1	22	3.77211	0.00662672	2.87179e+46	1955.21	0.438897	4.61569	0.404811
YIP4	22	3.76234	0.00595143	2.31631e+46	1427.53	0.417943	7.5495	0.404668
SLN1	16	3.47971	0.0050291	1.654e+46	13054.5	0.40775	3.18081	0.404657
ECO1	23	3.80411	0.00392465	1.00729e+46	1481.15	0.395967	4.23748	0.404557
MRPL3	43	4.12037	0.0103572	7.01516e+46	5562.37	0.446673	24.1104	0.404439
CEM1	2	1.35873	0.000389068	9.89934e+43	48.9835	0.327582	0	0.404412
MET10	20	3.7208	0.00893346	5.21908e+46	905.365	0.439846	5.29123	0.404316
LSM8	84	4.33309	0.00941641	5.79863e+46	23747.6	0.407302	19.141	0.404162
RER2	13	3.35479	0.00537437	1.8889e+46	455.726	0.416755	5.05952	0.403529
TRM2	4	2.12036	0.00415915	1.13127e+46	53.6501	0.411961	2.66667	0.403288
RTC5	2	1.39139	0.00315819	6.52274e+45	0	0.399582	2	0.402475
DBP8	57	4.23917	0.0158121	1.63506e+47	2741.18	0.387972	10.2714	0.402396
CCP1	14	3.40633	0.00420373	1.15564e+46	629.469	0.371355	3.73427	0.402286
AZF1	16	3.56194	0.00747819	3.65719e+46	205.411	0.394875	4.8	0.401731
DUG3	3	1.72062	0.000338669	7.50078e+43	50.6893	0.318736	1	0.401503
RAD54	12	3.25502	0.00462591	1.39943e+46	4444	0.405703	2.54545	0.401438
RRP15	49	4.19082	0.0187758	2.30543e+47	998.074	0.401414	20.6197	0.401424
NOP13	66	4.28565	0.0228232	3.4065e+47	1230.86	0.391053	26.6298	0.401004
BAT1	12	3.30823	0.00782743	4.00676e+46	480.052	0.422963	4.18182	0.400881
PTA1	42	4.11587	0.0101752	6.77076e+46	6262.76	0.448006	15.2022	0.400789
TYR1	7	2.75843	0.00449753	1.32282e+46	251.932	0.406147	2	0.400633
ARG82	7	2.7052	0.00335333	7.35371e+45	2763.9	0.397415	1.5	0.400574
PAT1	441	4.53879	0.0701981	3.22259e+48	236396	0.474017	133.421	0.400326
FMP52	11	3.22049	0.00448296	1.31427e+46	606.074	0.414371	2.2	0.40014
LYS9	11	3.21686	0.00357185	8.34336e+45	557.543	0.396066	1.4	0.399962
TPS1	46	4.14657	0.0134805	1.1884e+47	22304.2	0.447624	8.04645	0.39996
PUB1	41	4.10713	0.0137786	1.24155e+47	17959.5	0.461386	11.2472	0.399824
YAK1	66	4.27488	0.012833	1.07699e+47	21170.7	0.454205	10.2476	0.399586
STP22	51	4.19509	0.0079759	4.1602e+46	4282.44	0.424473	10.5654	0.399536
MDM35	8	2.7869	0.00553158	2.00103e+46	687.086	0.411208	3.88095	0.399136
TIM21	23	3.78611	0.00468014	1.43242e+46	1833.15	0.38034	8.78203	0.398871
ICE2	2	1.39218	0.00286033	5.35042e+45	0	0.407513	2	0.39881
GLE1	38	4.07999	0.00507047	1.68133e+46	579.499	0.345048	11.9312	0.398517
MIR1	38	4.08642	0.0132693	1.15146e+47	1000.61	0.425735	10.1142	0.398475
RAD14	20	3.67227	0.00525931	1.80889e+46	11284.2	0.417611	4.17368	0.39836
FAF1	45	4.15062	0.00884851	5.1203e+46	207.878	0.34074	26.7087	0.398292
CWC27	8	2.90708	0.00477594	1.49167e+46	459.639	0.419389	3.42857	0.398118
PEX6	15	3.47354	0.00398069	1.03626e+46	1731.75	0.41582	5.82143	0.397945
ISU1	12	3.27126	0.00239062	3.73747e+45	1527.3	0.37276	1.82727	0.397346
VCX1	14	3.43649	0.00551729	1.9907e+46	264.641	0.417473	3.09615	0.397234
GRX2	13	3.37816	0.0097469	6.21281e+46	258.522	0.447243	5.45238	0.397216
NPY1	7	2.75503	0.00120864	9.55322e+44	73.4937	0.334554	0.666667	0.397077
MED6	41	4.11127	0.00622403	2.53337e+46	2187.68	0.381376	22.943	0.396927
TRX2	30	3.9575	0.0105794	7.31939e+46	2655.6	0.441882	6.49085	0.39667
GAD1	8	2.90779	0.0056488	2.08673e+46	114.471	0.435531	3.14286	0.396658
SNX4	41	4.11361	0.00813168	4.32429e+46	5665.56	0.442409	7.31875	0.396607
BRO1	19	3.67798	0.00720423	3.39414e+46	781.164	0.41519	4.52778	0.396244
URB1	86	4.35227	0.0308472	6.22281e+47	3629.74	0.441758	30.2948	0.39607
LYS12	55	4.2234	0.0133149	1.15939e+47	9118.77	0.426888	9.18392	0.395903
RNH1	5	2.37359	0.000914676	5.47129e+44	340.785	0.333934	1.5	0.395877
NPC2	6	2.59905	0.00452874	1.34125e+46	37.4702	0.391369	4.4	0.395352
URA5	15	3.47453	0.00899639	5.29287e+46	1253.39	0.448772	4.80952	0.395088
OAC1	17	3.59657	0.00808212	4.27174e+46	289.359	0.41399	7.12202	0.394255
CWC2	53	4.20523	0.00612145	2.45055e+46	3840.37	0.3636	28.1033	0.394144
HRQ1	4	2.11466	0.00458989	1.37771e+46	1.31948	0.431151	3.33333	0.393676
HCS1	1	0.794759	4.68113e-05	1.43303e+42	0	0.285436	0	0.393382
TGL1	15	3.47328	0.00398973	1.04098e+46	336.283	0.404349	5.30952	0.393379
VTC4	19	3.65812	0.00767508	3.8523e+46	2963	0.421662	4.34141	0.393216
UGA2	4	2.11959	0.00238358	3.71548e+45	1.2012	0.384095	2	0.393204
COY1	106	4.39176	0.0128361	1.07752e+47	11649.8	0.419864	24.2014	0.393035
PSD2	9	3.01942	0.00512094	1.71496e+46	613.039	0.428018	2.26786	0.392662
CDC42	45	4.13468	0.00829762	4.50258e+46	20715.5	0.424502	9.48876	0.391954
RRD2	13	3.33941	0.0063003	2.59583e+46	4141.22	0.436647	4.16667	0.391607
CYC8	40	4.09582	0.00993301	6.45233e+46	14652.9	0.45102	6.91423	0.391607
JHD2	10	3.12593	0.00221621	3.212e+45	121.58	0.341219	2.22222	0.391294
RPA43	43	4.14038	0.0168785	1.86305e+47	910.107	0.423959	16.4899	0.391066
MAF1	20	3.6899	0.00419344	1.14999e+46	3204.52	0.393888	3.50175	0.390802
RAD28	5	2.37723	0.00239194	3.74157e+45	113.99	0.38447	1.5	0.390749
RPL31B	28	3.93786	0.0177161	2.05253e+47	262.852	0.447275	16.3704	0.390655
PRP16	38	4.07662	0.00752831	3.70638e+46	3627.89	0.408649	19.5466	0.390535
QCR9	7	2.75509	0.00327279	7.00472e+45	133.92	0.404557	2	0.390385
SSO2	25	3.84685	0.00552486	1.99617e+46	2876.36	0.412473	6.08712	0.390243
NEW1	45	4.15862	0.0206214	2.78093e+47	1369.7	0.43526	13.8871	0.390053
RIB3	8	2.90463	0.00730387	3.48868e+46	63.726	0.417971	3.71429	0.389636
MRPL1	37	4.05125	0.00708493	3.28266e+46	1061.74	0.411934	26.0129	0.389463
BUR6	13	3.37586	0.00760241	3.7797e+46	474.354	0.423845	6.94091	0.388971
SRP40	48	4.18412	0.0215419	3.03476e+47	3533.54	0.458	14.8155	0.388518
RPS7B	80	4.33533	0.0354973	8.24032e+47	1480.53	0.453323	47.7225	0.38848
VPS54	28	3.92733	0.00707289	3.27151e+46	1250.11	0.413149	6.50721	0.388114
MET14	8	2.90378	0.00508613	1.69172e+46	216.765	0.406514	2.28571	0.388063
ARO4	15	3.5065	0.00902471	5.32624e+46	170.785	0.415436	5.28571	0.38804
NTO1	12	3.3048	0.00547761	1.96217e+46	67.53	0.365922	5.27273	0.387952
RAD24	22	3.7646	0.00308261	6.21431e+45	1359.34	0.352182	3.8994	0.387849
MRPL6	18	3.6269	0.00432634	1.22404e+46	474.369	0.398672	12.5882	0.387706
MEF2	4	2.12585	0.00306404	6.13965e+45	21.2827	0.396565	2.66667	0.387573
RAM1	8	2.8897	0.00520455	1.77142e+46	562.002	0.425418	3.45238	0.387458
SEC24	43	4.13408	0.0133949	1.17336e+47	5577.23	0.444405	10.1078	0.387257
TVP38	19	3.65836	0.00718777	3.37865e+46	6858.26	0.438531	4.73016	0.387078
LYS21	22	3.78844	0.0107241	7.52105e+46	858.359	0.443717	5.87143	0.38706
TAD1	3	1.81207	0.00274152	4.91515e+45	0	0.388355	3	0.386894
GRH1	16	3.53428	0.00400978	1.05147e+46	300.459	0.402465	2.87619	0.386868
PPT1	14	3.43233	0.00817082	4.36602e+46	1666.27	0.439019	6.24588	0.386721
TRM82	8	2.89182	0.00601436	2.36556e+46	89.8942	0.411772	3.42857	0.386342
CYR1	35	4.04787	0.0145389	1.38235e+47	1393.17	0.448038	9.779	0.386306
AGX1	3	1.80695	0.00223884	3.27794e+45	42.6332	0.388858	0	0.386029
PEF1	11	3.20953	0.00608815	2.42396e+46	445.656	0.443936	3.48571	0.385924
MDM38	67	4.26757	0.00712165	3.31677e+46	11443.3	0.414507	34.4671	0.385756
IMP2	12	3.28088	0.00612614	2.45431e+46	1002.92	0.440738	4.07955	0.385746
AFG2	19	3.67868	0.00334054	7.29775e+45	314.98	0.342964	4.36508	0.385613
RRP42	26	3.87084	0.004093	1.09556e+46	891.996	0.364146	10.5179	0.385535
PMC1	34	4.00615	0.00775319	3.93112e+46	4269.22	0.436013	10.7995	0.385413
PEP12	34	4.02057	0.00694903	3.15793e+46	2845.98	0.435952	7.57631	0.385156
CCS1	5	2.37151	0.00359278	8.44141e+45	97.0463	0.413909	3	0.38481
AIF1	2	1.2942	8.84347e-05	5.11446e+42	0	0.306969	2	0.384604
WSS1	18	3.61387	0.00577059	2.17768e+46	3204.81	0.42093	3.41961	0.384503
NTG1	16	3.54963	0.00585676	2.24321e+46	742.895	0.408887	3.46667	0.384457
UNG1	1	0.8076	8.31092e-05	4.51703e+42	0	0.296765	0	0.384191
PMT4	6	2.58522	0.0040657	1.081e+46	41.1315	0.407908	2	0.383967
ARG8	7	2.13407	0.00384369	9.66166e+45	37879.1	0.415902	1	0.383056
GLK1	18	3.62935	0.0120488	9.49387e+46	3407.22	0.445379	7.64706	0.383032
YAP1802	41	4.11452	0.00971175	6.16807e+46	6357.23	0.449348	7.47929	0.382916
STS1	6	2.59366	0.00332672	7.23748e+45	11.1062	0.364504	4.4	0.382911
RPP1	15	3.33176	0.00162491	1.7267e+45	2404.35	0.34222	8.43702	0.382905
UPS1	4	2.07736	0.00281595	5.18567e+45	284.316	0.394258	1.33333	0.382737
NUT2	37	4.06422	0.00358925	8.42484e+45	558.146	0.345256	21.843	0.382735
SRX1	2	1.36927	0.00186624	2.27767e+45	0	0.381676	2	0.382731
SUS1	115	4.40734	0.0260932	4.45255e+47	15501.9	0.450568	30.0492	0.382684
MET5	7	2.76826	0.00692316	3.13447e+46	28.6639	0.43544	5	0.382194
KCS1	13	3.37618	0.00508811	1.69304e+46	404.3	0.40654	2.83333	0.382029
CIT1	12	3.30436	0.00838179	4.5944e+46	601.474	0.425447	5.81818	0.382005
PKP2	94	4.36142	0.00997251	6.50374e+46	20747.7	0.414671	17.0044	0.381975
STE6	16	3.55458	0.00748628	3.6651e+46	2082.8	0.418915	4.94359	0.381752
SET2	95	4.36973	0.0201675	2.65985e+47	20016	0.452314	17.2213	0.381591
UBP3	440	4.53977	0.100519	6.60773e+48	103637	0.479243	183.901	0.381455
YHM2	23	3.82072	0.013391	1.17269e+47	1784.24	0.454729	6.45455	0.381389
HXK2	23	3.81172	0.0104604	7.15569e+46	2009.17	0.416149	5.76364	0.381289
HMG1	23	3.8064	0.00570166	2.12597e+46	1799.92	0.41822	5.90166	0.380973
YEA4	3	1.79325	0.000336868	7.42122e+43	50.9525	0.324612	1	0.380971
HST3	7	2.76019	0.00300534	5.90666e+45	49.1966	0.346433	3	0.380799
EPL1	37	4.07376	0.0133729	1.16952e+47	1611.85	0.430268	15.4955	0.380636
ATG12	53	4.20485	0.00889483	5.17404e+46	8707.69	0.406435	8.66235	0.380623
TTI1	9	2.956	0.00546436	1.95269e+46	1563.27	0.440092	3.58333	0.380606
ERG8	4	2.1365	0.00581634	2.21235e+46	20.6313	0.4349	2	0.380555
PPM1	1	0.821118	0.00182056	2.16752e+45	0	0.381307	0	0.380515
THP3	13	3.37512	0.0068053	3.02865e+46	650.969	0.43538	4.33333	0.380367
ZTA1	5	2.38552	0.0053264	1.85533e+46	111.761	0.418193	2	0.380233
TPK2	84	4.34162	0.0136107	1.21148e+47	21894.3	0.43484	19.1847	0.380069
HSP31	9	3.00349	0.00435053	1.23777e+46	7014.99	0.403961	2.5	0.379883
KES1	27	3.90615	0.00851819	4.74514e+46	1993.06	0.422312	4.51713	0.379647
MET16	7	2.7554	0.00385672	9.72729e+45	84.9251	0.400216	1.66667	0.379615
ITC1	41	4.11379	0.0143982	1.35573e+47	12159.7	0.449284	12.7725	0.379466
IKI1	15	3.47078	0.00564414	2.08329e+46	1232.02	0.40334	8.45617	0.379032
ERG4	25	3.85661	0.00844671	4.66584e+46	1268.61	0.414616	9.06222	0.37886
CSM3	29	3.94001	0.00394079	1.0156e+46	3019.21	0.37083	2.54198	0.378843
UBC1	15	3.49913	0.00670002	2.93567e+46	486.225	0.436829	3.14286	0.378714
ERV2	6	2.58646	0.0067646	2.99253e+46	63.241	0.438836	4	0.378527
ICL1	10	3.11494	0.00416694	1.13551e+46	289.712	0.412743	4.23611	0.378492
RPS0B	36	4.06463	0.0164959	1.77954e+47	914.666	0.441139	10.4564	0.378473
DDP1	6	2.59255	0.00600765	2.36028e+46	228.866	0.436043	2.4	0.378298
MRPL38	6	2.59028	0.00330479	7.14238e+45	80.8302	0.374421	1.6	0.37812
PYC2	11	3.22306	0.00541601	1.91829e+46	87.4353	0.409925	3.6	0.37809
RPL16B	118	4.41316	0.0494721	1.60057e+48	2477.72	0.444468	71.5684	0.378037
TUL1	3	1.72762	0.00271266	4.81221e+45	1.91915	0.398445	2	0.377842
STH1	66	4.28242	0.0200444	2.62749e+47	6425.07	0.439356	28.2758	0.377808
TYW3	5	2.35608	0.00410545	1.10224e+46	298.799	0.40552	1	0.377742
YHB1	50	4.1974	0.0184312	2.22157e+47	4218.67	0.454238	11.9944	0.377728
SUC2	8	2.8907	0.00312311	6.37864e+45	168.326	0.399835	2	0.377544
GEP4	2	1.39015	0.00212773	2.96065e+45	0	0.384259	2	0.3773
YPI1	10	3.11255	0.00508685	1.6922e+46	545.654	0.406252	4.53333	0.377297
CAM1	25	3.86648	0.0120718	9.53018e+46	701.47	0.442906	10.2303	0.377284
SPC98	12	3.25662	0.000830315	4.50858e+44	120.752	0.327089	3.89899	0.377246
VTC1	22	3.78363	0.0109265	7.80753e+46	1029.91	0.44906	5.92352	0.376966
SEN34	2	1.34721	0.000133204	1.16035e+43	0	0.311167	2	0.376893
GGC1	12	3.29341	0.00410685	1.10299e+46	438.83	0.40696	2.54545	0.37683
RDL2	2	1.39275	0.00309308	6.25658e+45	0	0.394801	2	0.376738
FSH3	4	2.11486	0.00336339	7.39791e+45	168.157	0.395024	1.33333	0.376653
DMC1	24	3.82511	0.00447346	1.3087e+46	5774.39	0.410031	1.48514	0.376652
CCR4	54	4.20976	0.0130646	1.11621e+47	25153	0.453616	12.6169	0.376589
MSC7	24	3.83772	0.00801179	4.19772e+46	605.069	0.410085	6.62414	0.376395
SER3	24	3.80251	0.00972689	6.18733e+46	10940.5	0.438256	5.85418	0.376382
MAK5	76	4.32099	0.0279645	5.11411e+47	9429.48	0.449925	27.7595	0.376308
PPN1	15	3.50225	0.00958958	6.01387e+46	160.778	0.443062	6.8961	0.376299
TAD3	3	1.68238	0.000455243	1.35532e+44	168.443	0.331109	1	0.376156
VTA1	16	3.54723	0.00670358	2.93879e+46	842.877	0.440246	4.81429	0.376066
YNG2	31	3.98827	0.00861703	4.8559e+46	1030.31	0.4167	10.4833	0.375829
KNS1	37	4.07139	0.00745799	3.63746e+46	2943.69	0.384072	3.40919	0.37578
ETR1	5	2.38099	0.00193335	2.44442e+45	44.7551	0.357576	1	0.375745
MAM33	93	4.36432	0.0182007	2.16635e+47	14848.4	0.441913	21.8873	0.375587
PDX1	10	3.11388	0.00243109	3.86506e+45	109.886	0.3543	3.11111	0.375546
UTP30	34	4.03184	0.00818793	4.38433e+46	269.797	0.347177	22.7879	0.375525
MET3	3	1.78555	0.000425254	1.18264e+44	13.5505	0.320307	0	0.375
DFM1	23	3.80281	0.00708815	3.28564e+46	1612.52	0.415245	7.00868	0.374797
YML6	40	4.0892	0.00836065	4.57124e+46	3346.71	0.428688	23.0906	0.374772
CYS3	14	3.43985	0.00883797	5.1081e+46	523.226	0.439325	4.34965	0.374454
YME2	8	2.90375	0.0053143	1.84691e+46	266.151	0.409126	3.14286	0.374428
BUD13	12	3.289	0.000955191	5.96672e+44	77.7289	0.326733	6	0.374153
PEX3	18	3.62363	0.00619335	2.50845e+46	3500.82	0.410325	6.38041	0.374151
PAN1	38	4.08366	0.0114661	8.59783e+46	1949.24	0.429916	10.7637	0.374144
BPH1	3	1.68256	0.002767	5.00694e+45	3.25678	0.398571	2	0.374033
TFG1	47	4.17322	0.0176842	2.04516e+47	1339.51	0.452412	21.089	0.374026
RTN1	43	4.13708	0.0165382	1.78867e+47	2806.07	0.44328	11.3882	0.374015
DCS1	12	3.27706	0.00639533	2.67474e+46	529.723	0.43499	4.92496	0.373779
IPI1	23	3.81667	0.00881206	5.07819e+46	403.453	0.400267	12.9091	0.373761
MET30	27	3.88628	0.00473803	1.46808e+46	2545.74	0.404791	3.81499	0.373721
DPB4	21	3.74905	0.00848254	4.70551e+46	1021.38	0.438043	8.58571	0.373611
SEC4	43	4.13009	0.0114333	8.54865e+46	3786.45	0.443093	8.19063	0.373349
OSM1	3	1.79132	0.0028954	5.48241e+45	14.8778	0.400063	2	0.373275
RGD2	14	3.42468	0.00831014	4.51618e+46	1037.36	0.441603	4.58333	0.373196
SAS2	22	3.76495	0.00428046	1.19821e+46	1125.39	0.359781	3.2619	0.373186
IDP2	3	1.80415	0.00292583	5.59824e+45	89.264	0.407935	1	0.373075
ABZ1	16	3.5496	0.00348962	7.96364e+45	398.688	0.370199	1.06667	0.372709
MTC1	16	3.54848	0.00795799	4.14154e+46	333.96	0.420873	5.48571	0.372643
ARO8	11	3.23331	0.00882665	5.09503e+46	360.798	0.438805	5.2	0.37247
PFA3	7	2.75348	0.00516872	1.74711e+46	158.607	0.436617	3	0.372461
PRB1	29	3.94784	0.00897088	5.26289e+46	3425.19	0.420564	4.06571	0.372215
FAS1	46	4.16564	0.0193514	2.44896e+47	2251.68	0.438531	13.2085	0.371442
RAD5	15	3.48571	0.00708016	3.27824e+46	2212.04	0.438256	4.70563	0.371376
PEX19	41	4.10183	0.0084138	4.62956e+46	9614.55	0.423134	9.19238	0.371316
TRI1	14	3.44649	0.00775628	3.93424e+46	362.794	0.414126	7.23077	0.371186
CIC1	141	4.44017	0.0423157	1.171e+48	10636.9	0.437435	64.7818	0.371165
THI4	6	2.58829	0.00131915	1.138e+45	176.751	0.3504	0.8	0.371048
SLX1	6	2.56991	0.00189922	2.35887e+45	511.104	0.356807	0.4	0.370966
SGS1	26	3.87418	0.00389068	9.89935e+45	2519.19	0.363474	5.41514	0.370865
SEC3	30	3.96719	0.00987494	6.37711e+46	967.482	0.419696	9.82049	0.370629
PFK1	67	4.29025	0.0211611	2.92842e+47	5877.21	0.440307	11.9779	0.370604
NAN1	69	4.29492	0.0205438	2.76006e+47	3969.51	0.431801	35.1684	0.370545
BOS1	35	4.04401	0.00809542	4.28581e+46	2208.66	0.438195	8.7319	0.370071
CAJ1	11	3.23326	0.00685893	3.07658e+46	104.872	0.423191	3.4	0.370038
PGS1	3	1.78649	0.00102097	6.81679e+44	484.327	0.354999	0	0.369485
PHO89	4	2.11907	0.000809537	4.28577e+44	7.22064	0.327582	0	0.369485
GYP8	4	2.12361	0.00367365	8.82571e+45	24.7397	0.408834	2	0.369415
UBC5	18	3.54092	0.00506082	1.67493e+46	28152.9	0.412257	4.09894	0.368949
YKU80	82	4.33345	0.0136081	1.21101e+47	12438.8	0.398118	8.89594	0.368864
CSR1	11	3.21756	0.00621142	2.52311e+46	422.351	0.443218	3.4	0.368824
JHD1	4	2.13566	0.00380258	9.45609e+45	0	0.392588	4	0.368558
FBP26	7	2.75283	0.00480843	1.51204e+46	101.426	0.414317	2.33333	0.3685
KIC1	20	3.70352	0.00256745	4.31082e+45	704.058	0.34592	1.59991	0.368356
MDJ2	6	2.5603	0.00119597	9.35389e+44	316.16	0.349992	1.6	0.367947
DUG2	11	3.16053	0.00515588	1.73844e+46	2221.07	0.408755	3.32183	0.367876
LYS4	12	3.30767	0.00657425	2.82649e+46	61.182	0.415272	5.81818	0.367773
VRP1	27	3.90893	0.00627817	2.57763e+46	602.91	0.412824	8.14689	0.367673
NHP6A	54	4.22169	0.0148882	1.44958e+47	2533.67	0.414589	14.0477	0.367668
BUB2	15	3.44479	0.00417303	1.13883e+46	3753.01	0.414181	5.34286	0.367652
DAL1	1	0.818775	0.00042252	1.16748e+44	0	0.320731	0	0.367647
SUR2	37	4.06431	0.00785526	4.0353e+46	2089.19	0.435501	16.2088	0.367484
MDH1	32	3.99579	0.00949546	5.8964e+46	3505.73	0.443967	4.86711	0.367453
SDT1	2	1.39304	0.00437784	1.25336e+46	0	0.43065	2	0.367378
SEN2	14	3.39577	0.003096	6.2684e+45	4143.25	0.362637	2.46154	0.367192
SER33	13	3.37763	0.00617053	2.49001e+46	137.342	0.410432	3.5	0.367166
MRS6	23	3.7649	0.00855018	4.78085e+46	13797.4	0.447085	8.19741	0.366974
SSF2	22	3.79157	0.0106038	7.35319e+46	831.052	0.445568	6.7619	0.366961
POS5	3	1.81256	0.00237744	3.69634e+45	75.1476	0.396315	1	0.36676
UBC12	11	3.10081	0.000939035	5.76658e+44	2959.49	0.338562	0.85	0.366307
ROM2	29	3.94473	0.00930338	5.66026e+46	3345.91	0.449476	5.43793	0.366142
MCM10	27	3.90122	0.00272945	4.87197e+45	473.42	0.34109	7.72967	0.366058
ATG22	3	1.79251	0.00276656	5.00534e+45	1.45491	0.399278	2	0.36598
RCY1	13	3.35898	0.00491484	1.5797e+46	155.101	0.404843	3.66667	0.365898
MUP1	64	4.26312	0.0126929	1.0536e+47	10524.4	0.455353	34.2356	0.36577
HMX1	2	1.39304	0.00437784	1.25336e+46	0	0.43065	2	0.36554
CWH43	3	1.80703	0.00445583	1.29841e+46	23.2258	0.430857	2	0.364983
SPT8	81	4.33615	0.021091	2.90904e+47	10032.3	0.449188	26.7211	0.364869
AVT1	16	3.53882	0.00638114	2.66288e+46	972.134	0.437496	5.46667	0.364538
LIN1	16	3.52416	0.00356025	8.28924e+45	2821.11	0.39542	2	0.364471
CGR1	8	2.90456	0.00334064	7.29817e+45	50.2354	0.352536	4.85714	0.364394
NAT4	7	2.74041	0.00297379	5.78329e+45	128.465	0.368316	1.33333	0.363759
YPT31	34	4.02328	0.0118105	9.122e+46	6022.04	0.43783	7.48016	0.363713
COB	18	3.59641	0.00113865	8.47879e+44	363.158	0.326462	5.59594	0.363287
SEC16	27	3.90793	0.0109639	7.86111e+46	1768.67	0.433345	7.48739	0.363224
JLP1	4	2.13229	0.00238209	3.71083e+45	88.1049	0.393962	0.666667	0.363083
FCY1	12	3.27589	0.00943557	5.82225e+46	790.213	0.443905	5.81818	0.363053
CHO2	7	2.74402	0.00441203	1.27301e+46	389.713	0.406147	2.66667	0.363036
RAD10	19	3.66938	0.00346341	7.84446e+45	704.304	0.369742	2.59583	0.363029
TIM10	21	3.71695	0.00966488	6.10868e+46	4317.67	0.446483	10.9207	0.362859
PDR16	7	2.76848	0.00811788	4.30963e+46	26.1033	0.441882	5.33333	0.362835
TRS120	17	3.54095	0.00686028	3.07779e+46	3709.35	0.439816	9.62413	0.362681
TPS2	21	3.74435	0.0109342	7.81861e+46	1830.31	0.440461	6.41345	0.362672
MKT1	38	4.08195	0.0105841	7.32592e+46	3547.55	0.441603	5.90909	0.362223
RNR2	34	4.026	0.0129956	1.10446e+47	5978.41	0.446673	8.01533	0.362166
TGL4	5	2.38297	0.00437545	1.25199e+46	15.2237	0.406671	2.5	0.361998
GYP5	58	4.24611	0.0104254	7.10784e+46	2814.89	0.419808	12.4385	0.361877
GLO1	5	2.39202	0.00666967	2.90913e+46	15.8237	0.438043	3.5	0.361572
DBP7	28	3.93344	0.0109943	7.90483e+46	541.586	0.416095	10.8211	0.36154
RNH70	29	3.95604	0.00889745	5.17709e+46	1273.78	0.421324	3.35714	0.361338
VPS75	27	3.90282	0.0106505	7.41818e+46	4036.2	0.420593	10.207	0.360836
ATG26	14	3.44871	0.00972749	6.18808e+46	568.141	0.440123	5.69231	0.360737
IRC20	10	3.13043	0.00642732	2.70156e+46	250.623	0.43463	3.77778	0.36067
YFH7	4	2.11897	0.00537357	1.88834e+46	11.6219	0.435862	3.33333	0.360593
MRPL7	36	4.04055	0.00862365	4.86337e+46	1366.81	0.392466	24.2892	0.360584
COX2	28	3.89032	0.00409725	1.09784e+46	4556.42	0.404427	10.4527	0.36057
RPL26B	89	4.35921	0.0389377	9.91505e+47	1225.49	0.454663	58.335	0.36055
LRG1	7	2.74599	0.00308118	6.20854e+45	139.799	0.401005	1.66667	0.360533
GUD1	3	1.65822	0.00184856	2.23471e+45	1422.12	0.381491	0	0.360294
COQ6	5	2.30826	0.00120159	9.442e+44	113.811	0.338725	0	0.360294
RRD1	21	3.74761	0.00703885	3.2401e+46	1563.85	0.43908	3.2	0.360067
EAF7	34	4.03048	0.0084163	4.63231e+46	2476.24	0.423589	8.72358	0.359939
CLC1	41	4.11372	0.0106135	7.36671e+46	3971.45	0.446958	6.66029	0.359728
NMA1	10	3.11409	0.00532541	1.85465e+46	273.077	0.420564	3.6	0.359546
VPS17	17	3.58035	0.00650993	2.77146e+46	1102.46	0.43544	5.60833	0.359504
ATG2	12	3.29895	0.00821953	4.41824e+46	921.185	0.440554	5.16667	0.359095
SGM1	34	4.02952	0.0082759	4.47904e+46	2755.3	0.415081	7.55838	0.35906
SPB4	367	4.52926	0.0693134	3.14188e+48	157957	0.470443	122.259	0.359042
JJJ3	11	3.21611	0.00231152	3.49422e+45	363.17	0.360935	1	0.358962
AFG3	13	3.33568	0.00548844	1.96994e+46	883.902	0.420312	4.275	0.358935
DGK1	7	2.75336	0.00433748	1.23035e+46	34.3917	0.405207	3.33333	0.35879
ZRT2	5	2.39182	0.00609202	2.42704e+46	64.7529	0.44	2.5	0.358737
GPA1	27	3.88146	0.00593532	2.30379e+46	6925.43	0.43487	3.8845	0.358665
DAS2	5	2.34993	0.00364555	8.69121e+45	319.828	0.409179	1	0.358472
RPN13	36	4.06016	0.0146293	1.3996e+47	5190.32	0.460712	23.273	0.358307
RTC1	15	3.44889	0.00290356	5.51337e+45	838.402	0.388355	6.45779	0.358277
PAM17	7	2.74338	0.00477482	1.49097e+46	302.913	0.431979	4.33333	0.358127
RCE1	4	2.12269	0.00113268	8.39014e+44	157.241	0.35122	1.33333	0.357786
OYE3	11	3.22585	0.00416721	1.13565e+46	120.173	0.407144	2.6	0.357515
CRZ1	38	4.08823	0.0109329	7.81679e+46	2344.04	0.439203	5.51039	0.357241
PEP1	32	3.99897	0.0099133	6.42674e+46	1860.12	0.442813	7.14441	0.356375
PBY1	9	3.01842	0.00404955	1.07243e+46	101.284	0.407486	3.25	0.35624
MGM1	11	3.18264	0.00364604	8.69354e+45	1003.24	0.404661	1.425	0.356049
SCC2	23	3.81039	0.00621543	2.52637e+46	1688.8	0.435711	4.92418	0.355906
TRS85	22	3.74411	0.00446694	1.30489e+46	2430.43	0.401926	6.88429	0.355901
VPS5	32	3.99896	0.00731516	3.49947e+46	1570.75	0.418026	6.51541	0.355742
RPD3	56	4.22937	0.0155132	1.57382e+47	7308.55	0.43451	15.844	0.355447
[truncated: 4,305 more rows]
