# Supplementary material for: Rechecking the Centrality-Lethality Rule in the Scope of Protein Subcellular Localization Interaction Networks
Source: PLoS One. 2015 Jun 26;10(6):e0130743. doi: 10.1371/journal.pone.0130743 (PMC4482623; doi:10.1371/journal.pone.0130743)
Supplement: S2 File — (XLS) [file pone.0130743.s011.xls]

## Sheet: LSED-XC
Protein	LSED_DC	LSED_IC	LSED_EC	LSED_SC	LSED_BC	LSED_CC	LSED_NC	LSED_ION
ZZZ3	17	3.19204	0.00296765	3.99e+39	5362.8	0.357959	0.889423	0.515221
ZZEF1	0	0	0	0	0	0	0	0
ZYX	25	3.43134	0.0073363	3.58e+40	321.895	0.445438	3.98496	0.669453
ZYG11B	0	0	0	0	0	0	0	0
ZYG11A	0	0	0	0	0	0	0	0
ZXDC	6	2.37809	0.00173264	1.36e+39	238.396	0.353366	0	0.156566
ZXDB	1	0.799464	0.000996	4.5e+38	0	0.340358	0	0.111111
ZWINT	37	3.58426	0.00937146	3.98e+40	2129.16	0.00882688	10.621	0.00740034
ZWILCH	1.312	0.746243	0.00179084	3.62549e+29	0.437333	0.202554	0.874666	0.34831
ZW10	13	0.0660965	0.00237817	1.55e+40	108.598	0.0802513	0.188141	0.117195
ZUFSP	0	0	0	0	0	0	0	0
ZSWIM7	5	2.1812	0.00493828	1.11e+40	6.73276	0.441082	2	0.896024
ZSWIM6	0	0	0	0	0	0	0	0
ZSWIM4	0	0	0	0	0	0	0	0
ZSWIM3	0	0	0	0	0	0	0	0
ZSWIM2	0	0	0	0	0	0	0	0
ZSWIM1	2	1.33317	0.00483978	1.06e+40	0	0.445627	2	0.517269
ZSCAN5A	0	0	0	0	0	0	0	0
ZSCAN4	2	1.32004	0.000286181	3.71e+37	1.99619	0.317556	0	0.0959596
ZSCAN30	1	0.799665	0.00104	4.93e+38	0	0.343756	0	0.0707071
ZSCAN29	1	0.800227	0.00384339	6.7e+39	0	0.440081	0	0.136364
ZSCAN22	1	0.800227	0.00384339	6.7e+39	0	0.440081	0	0.0656566
ZSCAN21	0	0	0	0	0	0	0	0
ZSCAN20	2	1.29524	0.00389741	6.89e+39	0	0.440303	2	0.470187
ZSCAN2	2	1.32643	0.00399039	7.22e+39	0	0.440377	2	0.541116
ZSCAN18	7	2.52317	0.00562961	1.44e+40	1067.87	0.448761	2.66667	0.550692
ZSCAN16	1	0.734637	3.45e-06	5.41e+33	0	0.241297	0	0.0656566
ZSCAN12	1	0.799116	0.000991077	4.45e+38	0	0.332909	0	0.0707071
ZSCAN1	32	3.48984	0.00324824	4.78e+39	29976.4	0.345915	0.997984	0.73708
ZRSR2	3	1.70905	0.00162208	1.19e+39	48.6151	0.350973	2	0.784289
ZRANB3	3	1.7114	0.00470471	1e+40	0.495691	0.441008	2	0.759395
ZRANB2	31	3.53059	0.0112446	5.73e+40	704.672	0.447189	5.93371	0.961686
ZRANB1	12	2.95598	0.00497719	1.12e+40	58.0309	0.441194	3.03788	0.801286
ZPBP	0.163546	0.0742389	0.000161283	0.567505	0	0.00208232	0	0.0206498
ZP3	0.0857977	0.0532629	0.00245162	480350	0.946886	0.0210186	0	0.0155795
ZNRF4	0	0	0	0	0	0	0	0
ZNRF3	1.89377	0.396186	0.000148368	6.53351e+07	4623.96	0.00815429	0	0.100427
ZNRF2	0.017538	0.00759248	0.00307621	1.49608e+09	2293.87	0.0203812	0.346198	0.00496396
ZNRF1	0.0144143	0.00656038	0.00313768	787600	0.187524	0.0210891	0.346198	0.00365589
ZNRD1	13	2.96779	0.00127527	7.37e+38	1282.44	0.333546	0.166667	1.20419
ZNHIT6	0	0	0	0	0	0	0	0
ZNHIT3	0	0	0	0	0	0	0	0
ZNHIT2	0	0	0	0	0	0	0	0
ZNHIT1	0	0	0	0	0	0	0	0
ZNFX1	0	0	0	0	0	0	0	0
ZNF98	1	0.800227	0.00384	6.7e+39	0	0.440081	0	0.00505051
ZNF93	0	0	0	0	0	0	0	0
ZNF92	3	1.70169	0.00418781	7.95e+39	1.01111	0.440711	2	0.422179
ZNF91	6	2.37396	0.00621562	1.75e+40	176.695	0.447877	2.8	0.441358
ZNF90	0	0	0	0	0	0	0	0
ZNF883	0	0	0	0	0	0	0	0
ZNF880	0	0	0	0	0	0	0	0
ZNF879	1	0.800227	0.00384339	6.7e+39	0	0.440081	0	0.121212
ZNF878	1	0.800227	0.00384339	6.7e+39	0	0.440081	0	0.020202
ZNF865	0	0	0	0	0	0	0	0
ZNF860	1	0.800227	0.00384339	6.7e+39	0	0.440081	0	0.0151515
ZNF852	0	0	0	0	0	0	0	0
ZNF850	0	0	0	0	0	0	0	0
ZNF85	1	0.800227	0.00384	6.7e+39	0	0.440081	0	0.020202
ZNF846	2	1.33183	0.00444222	8.95e+39	0	0.440303	2	0.492705
ZNF845	2	1.33332	0.00488657	1.08e+40	0	0.447839	2	0.452386
ZNF844	1	0.800227	0.00384339	6.7e+39	0	0.440081	0	0
ZNF843	0	0	0	0	0	0	0	0
ZNF841	1	0.800227	0.00384339	6.7e+39	0	0.440081	0	0.020202
ZNF84	2	1.33332	0.00488657	1.08e+40	0	0.447839	2	0.512992
ZNF839	0	0	0	0	0	0	0	0
ZNF836	1	0.800227	0.00384	6.7e+39	0	0.44	0	0.020202
ZNF830	12	2.96737	0.00232455	2.45e+39	109.109	0.335707	2.18182	1.16398
ZNF83	4	1.98886	0.00452	9.25e+39	6.75408	0.442275	2	0.415445
ZNF829	0	0	0	0	0	0	0	0
ZNF827	4	1.99409	0.00502992	1.15e+40	12.9412	0.444567	2	0.609651
ZNF823	2	1.32348	0.00397769	7.17e+39	0	0.440229	2	0.440884
ZNF821	1	0.78894	5.44e-05	1.34e+36	0	0.261585	0	0.207071
ZNF816	1	0.800227	0.00384339	6.7e+39	0	0.440081	0	0.00505051
ZNF813	1	0.800227	0.00384339	6.7e+39	0	0.440081	0	0.0151515
ZNF808	1	0.800227	0.00384339	6.7e+39	0	0.440081	0	0.010101
ZNF806	0	0	0	0	0	0	0	0
ZNF804A	0	0	0	0	0	0	0	0
ZNF800	3	1.71408	0.00588296	1.57e+40	47.1604	0.452525	2	0.646443
ZNF80	2	1.3268	0.00061978	1.74e+38	3.1866	0.32493	0	0.020202
ZNF8	5	2.21463	0.00219798	2.19e+39	16.7833	0.356277	3.5	0.380037
ZNF799	1	0.800227	0.00384339	6.7e+39	0	0.440081	0	0.020202
ZNF792	1	0.800227	0.00384339	6.7e+39	0	0.440081	0	0.0707071
ZNF791	1	0.800227	0.00384339	6.7e+39	0	0.440081	0	0.040404
ZNF790	4	1.9762	0.000584035	1.55e+38	0	0.321595	4	0.307865
ZNF79	1	0.800227	0.00384339	6.7e+39	0	0.440081	0	0.0909091
ZNF789	1	0.800227	0.00384339	6.7e+39	0	0.440081	0	0.0707071
ZNF787	5	2.21695	0.00281638	3.6e+39	57.6876	0.364669	1.5	0.463192
ZNF785	0	0	0	0	0	0	0	0
ZNF784	2	1.3298	0.00134	8.14e+38	0	0.348936	2	0.625764
ZNF782	2	1.33332	0.00488657	1.08e+40	0	0.447839	2	0.502891
ZNF781	2	1.33064	0.00420294	8.01e+39	0	0.440674	2	0.400331
ZNF778	1	0.800227	0.00384339	6.7e+39	0	0.440081	0	0.030303
ZNF777	1	0.800227	0.00384339	6.7e+39	0	0.440081	0	0.146465
ZNF775	3	1.68977	0.000330781	4.96e+37	6.33602	0.320591	0	0.0606061
ZNF773	2	1.3297	0.00407	7.5e+39	0	0.441194	2	0.403749
ZNF772	1	0.800227	0.00384	6.7e+39	0	0.440081	0	0.0656566
ZNF771	1	0.799665	0.00104318	4.93e+38	0	0.343756	0	0.0757576
ZNF770	2	1.33279	0.00204	1.89e+39	47.1604	0.36551	0	0.151515
ZNF77	2	1.33317	0.00484	1.06e+40	0	0.445627	2	0.416259
ZNF768	4	1.94483	0.00458258	9.52e+39	5.26326	0.440785	2.66667	0.545951
ZNF766	2	1.33332	0.00488657	1.08e+40	0	0.447839	2	0.452386
ZNF765	2	1.33332	0.00488657	1.08e+40	0	0.447839	2	0.437234
ZNF764	6	2.37296	0.00147788	9.9e+38	582.68	0.350104	0	0.0757576
ZNF763	1	0.800227	0.00384339	6.7e+39	0	0.440081	0	0.0151515
ZNF761	2	1.33332	0.00488657	1.08e+40	0	0.447839	2	0.432184
ZNF76	8	2.66254	0.00769263	2.68e+40	45.5208	0.452408	4.85714	0.634964
ZNF75D	1	0.800227	0.00384339	6.7e+39	0	0.440081	0	0.0909091
ZNF75A	0	0	0	0	0	0	0	0
ZNF750	1	0.799665	0.00104	4.93e+38	0	0.343756	0	0.181818
ZNF749	1	0.800227	0.00384339	6.7e+39	0	0.440081	0	0.020202
ZNF747	0	0	0	0	0	0	0	0
ZNF746	7	2.51434	0.00351519	5.6e+39	448.578	0.370452	1	0.491558
ZNF740	5	2.21576	0.00625588	1.77e+40	409.341	0.449532	2	0.593166
ZNF74	4	1.99737	0.00573382	1.49e+40	0.575334	0.449339	3.33333	0.562283
ZNF738	1	0.800227	0.00384339	6.7e+39	0	0.440081	0	0.0151515
ZNF737	1	0.800227	0.00384339	6.7e+39	0	0.440081	0	0.0151515
ZNF736	2	1.33332	0.00488657	1.08e+40	0	0.447839	2	0.447335
ZNF735	0	0	0	0	0	0	0	0
ZNF732	1	0.800227	0.00384339	6.7e+39	0	0.440081	0	0.0151515
ZNF730	1	0.800227	0.00384	6.7e+39	0	0.440081	0	0.0252525
ZNF728	0	0	0	0	0	0	0	0
ZNF727	0	0	0	0	0	0	0	0
ZNF726	1	0.800227	0.00384339	6.7e+39	0	0.440081	0	0.0151515
ZNF721	0	0	0	0	0	0	0	0
ZNF720	0	0	0	0	0	0	0	0
ZNF718	0	0	0	0	0	0	0	0
ZNF717	0	0	0	0	0	0	0	0
ZNF716	1	0.800227	0.00384339	6.7e+39	0	0.440081	0	0.0151515
ZNF714	3	1.70592	0.00495	1.11e+40	30.3075	0.446083	2	0.440097
ZNF713	1	0.800227	0.00384339	6.7e+39	0	0.440081	0	0.0909091
ZNF711	4	1.99101	0.00598	1.62e+40	40.8711	0.449996	2.66667	0.593921
ZNF71	5	2.21326	0.00203389	1.88e+39	90.335	0.357226	1	0.558888
ZNF709	2	1.33235	0.0045061	9.21e+39	0	0.440525	2	0.445579
ZNF708	3	1.71093	0.0051	1.18e+40	0	0.442387	3	0.402304
ZNF707	1	0.787031	6.8e-05	2.1e+36	0	0.30937	0	0.0454545
ZNF706	0	0	0	0	0	0	0	0
ZNF705G	1	0.800227	0.00384339	6.7e+39	0	0.440081	0	0.00505051
ZNF705A	1	0.799665	0.00104318	4.93e+38	0	0.343756	0	0.020202
ZNF703	1	0.795822	0.000278514	3.52e+37	0	0.317787	0	0.171717
ZNF701	2	1.33332	0.00488657	1.08e+40	0	0.447839	2	0.447335
ZNF700	1	0.800227	0.00384339	6.7e+39	0	0.440081	0	0.0353535
ZNF70	1	0.730428	1.81e-05	1.48e+35	0	0.255194	0	0.0808081
ZNF7	2	1.32101	0.00394064	7.04e+39	90.8793	0.440377	0	0.10101
ZNF699	2	1.33332	0.00488657	1.08e+40	0	0.447839	2	0.502891
ZNF696	1	0.799464	0.000996	4.5e+38	0	0.340358	0	0.0353535
ZNF695	1	0.800227	0.00384339	6.7e+39	0	0.440081	0	0.0252525
ZNF692	1	0.799665	0.00104318	4.93e+38	0	0.343756	0	0.156566
ZNF691	1	0.800227	0.00384339	6.7e+39	0	0.440081	0	0.116162
ZNF689	6	2.3925	0.00239515	2.6e+39	16.2647	0.338399	1.2	0.438246
ZNF688	1	0.794473	0.0002225	2.24e+37	0	0.318988	0	0.106061
ZNF687	15	3.14659	0.0103754	4.88e+40	390.773	0.450577	5.85714	0.612768
ZNF684	0	0	0	0	0	0	0	0
ZNF682	1	0.800227	0.00384339	6.7e+39	0	0.440081	0	0.030303
ZNF681	1	0.800227	0.00384	6.7e+39	0	0.440081	0	0.020202
ZNF680	1	0.800227	0.00384339	6.7e+39	0	0.440081	0	0.020202
ZNF679	2	1.32447	0.00391139	6.94e+39	0	0.441305	2	0.364346
ZNF678	1	0.800227	0.00384339	6.7e+39	0	0.440081	0	0.020202
ZNF677	1	0.800227	0.00384339	6.7e+39	0	0.440081	0	0.040404
ZNF676	2	1.32783	0.00405638	7.46e+39	0	0.440266	2	0.411796
ZNF675	4	1.98331	0.00437809	8.69e+39	190.102	0.440674	1.33333	0.437621
ZNF674	2	1.33332	0.00488657	1.08e+40	0	0.447839	2	0.49784
ZNF671	2	1.32734	0.00397125	7.15e+39	0	0.440599	2	0.439493
ZNF670	4	1.99101	0.00445568	9e+39	30.4094	0.442949	2	0.403657
ZNF669	1	0.800227	0.00384339	6.7e+39	0	0.440081	0	0.0151515
ZNF668	4	1.99747	0.00301	4.11e+39	10.6604	0.358966	2.66667	0.464176
ZNF667	3	1.71127	0.00515752	1.21e+40	13.4866	0.448415	2	0.554192
ZNF665	1	0.800227	0.00384339	6.7e+39	0	0.440081	0	0.010101
ZNF664	2	1.33279	0.00204	1.89e+39	47.1604	0.36551	0	0.106061
ZNF660	1	0.800227	0.00384339	6.7e+39	0	0.440081	0	0.0707071
ZNF658B	1	0.782119	0.00011805	6.32e+36	0	0.314521	0	0
ZNF658	1	0.799665	0.00104318	4.93e+38	0	0.343756	0	0.0454545
ZNF655	3	1.69091	0.000374329	6.35e+37	23.1737	0.319105	0	0.0858586
ZNF653	1	0.771187	8.44e-05	3.23e+36	0	0.311173	0	0.171717
ZNF652	1	0.799665	0.00104318	4.93e+38	0	0.343756	0	0.19697
ZNF649	3	1.70539	0.00069848	2.21e+38	2.12447	0.32694	1	0.304514
ZNF646	3	1.7065	0.00434424	8.56e+39	10.4616	0.4425	2	0.568067
ZNF645	0	0	0	0	0	0	0	0
ZNF644	6	2.378	0.00587774	1.57e+40	59.2932	0.444378	1.6	0.64814
ZNF643	1	0.799665	0.00104318	4.93e+38	0	0.343756	0	0
ZNF641	1	0.796538	0.000328731	4.9e+37	0	0.321181	0	0.126263
ZNF639	5	2.20141	0.00549543	1.37e+40	513.816	0.449957	1.5	0.640254
ZNF638	22	3.3765	0.0128	7.42e+40	2036.56	0.459438	5.19196	0.549546
ZNF629	1	0.800227	0.00384339	6.7e+39	0	0.440081	0	0.131313
ZNF627	1	0.800227	0.00384339	6.7e+39	0	0.440081	0	0.030303
ZNF626	3	1.69282	0.00403765	7.39e+39	0	0.440748	3	0.333008
ZNF625	2	1.3297	0.00406589	7.5e+39	0	0.441194	2	0.403749
ZNF624	2	1.33332	0.00488657	1.08e+40	0	0.447839	2	0.518042
ZNF623	1	0.799464	0.000996393	4.5e+38	0	0.340358	0	0.0959596
ZNF622	9	2.73575	0.0043951	1.12e+40	158.458	0.441417	1.5	1.53468
ZNF620	1	0.794473	0.0002225	2.24e+37	0	0.318988	0	0.040404
ZNF618	1	0.795118	0.000369481	6.19e+37	0	0.319124	0	0.207071
ZNF616	1	0.800227	0.00384339	6.7e+39	0	0.440081	0	0.030303
ZNF615	0	0	0	0	0	0	0	0
ZNF614	1	0.798881	0.000839	3.19e+38	0	0.328397	0	0.040404
ZNF611	2	1.33332	0.00488657	1.08e+40	0	0.447839	2	0.437234
ZNF610	2	1.33332	0.00488657	1.08e+40	0	0.447839	2	0.452386
ZNF609	5	2.217	0.00524241	1.25e+40	56.1463	0.445817	2	0.617725
ZNF608	0	0	0	0	0	0	0	0
ZNF607	1	0.787031	6.8e-05	2.1e+36	0	0.30937	0	0.030303
ZNF606	6	2.35211	0.00417747	7.91e+39	779.901	0.440822	1.6	0.565773
ZNF605	1	0.793501	0.000179128	1.45e+37	0	0.314597	0	0.0858586
ZNF600	2	1.32734	0.00397125	7.15e+39	0	0.440599	2	0.40919
ZNF599	1	0.800227	0.00384339	6.7e+39	0	0.440081	0	0.0606061
ZNF598	0	0	0	0	0	0	0	0
ZNF597	1	0.800227	0.00384339	6.7e+39	0	0.440081	0	0.0858586
ZNF596	1	0.78026	0.000114	5.86e+36	0	0.311692	0	0.0606061
ZNF595	2	1.3204	0.00396081	7.11e+39	0	0.440303	2	0.374332
ZNF594	1	0.800227	0.00384	6.7e+39	0	0.440081	0	0.020202
ZNF593	6	2.33001	0.0041814	7.93e+39	624.332	0.441008	1.6	1.39901
ZNF592	8	2.6483	0.00260028	3.07e+39	132.262	0.351326	1.14286	0.639552
ZNF586	1	0.800227	0.00384339	6.7e+39	0	0.440081	0	0.0151515
ZNF585B	2	1.30082	0.000304047	4.19e+37	6.88513	0.321279	0	0.010101
ZNF585A	1	0.794473	0.0002225	2.24e+37	0	0.318988	0	0.040404
ZNF584	0	0	0	0	0	0	0	0
ZNF583	1	0.799665	0.00104318	4.93e+38	0	0.343756	0	0.106061
ZNF582	1	0.799665	0.00104	4.93e+38	0	0.343756	0	0.0757576
ZNF581	8	2.64704	0.00125487	7.14e+38	183.847	0.336831	0.857143	0.408742
ZNF580	4	1.92686	0.000202935	1.87e+37	27.5901	0.315735	0	0.0909091
ZNF579	7	2.48137	0.00098383	4.39e+38	204.532	0.329908	0	0.0555556
ZNF578	0	0	0	0	0	0	0	0
ZNF577	1	0.790688	0.00014808	9.94e+36	0	0.314389	0	0.0555556
ZNF576	3	1.67485	0.00116707	6.18e+38	118.117	0.345504	0	0.106061
ZNF574	1	0.800227	0.00384339	6.7e+39	0	0.440081	0	0.131313
ZNF573	2	1.33317	0.00483978	1.06e+40	0	0.445627	2	0.43141
ZNF571	2	1.33332	0.00488657	1.08e+40	0	0.447839	2	0.472588
ZNF570	2	1.32816	0.0040961	7.61e+39	0	0.440118	2	0.74606
ZNF57	2	1.31256	0.00387005	6.79e+39	458.162	0.440488	0	0.030303
ZNF569	1	0.794473	0.0002225	2.24e+37	0	0.318988	0	0.111111
ZNF568	3	1.70954	0.00442544	8.88e+39	6.3666	0.44179	2	0.442444
ZNF567	2	1.32224	0.003958	7.1e+39	0	0.440525	2	0.559896
ZNF566	6	2.38236	0.00553478	1.39e+40	25.7938	0.442574	3.2	0.478588
ZNF565	1	0.799665	0.00104318	4.93e+38	0	0.343756	0	0.0757576
ZNF564	1	0.800227	0.00384339	6.7e+39	0	0.440081	0	0.0252525
ZNF563	1	0.800227	0.00384339	6.7e+39	0	0.440081	0	0.0151515
ZNF562	1	0.799464	0.000996393	4.5e+38	0	0.340358	0	0.020202
ZNF561	1	0.799464	0.000996393	4.5e+38	0	0.340358	0	0.0151515
ZNF560	1	0.800227	0.00384339	6.7e+39	0	0.440081	0	0.0353535
ZNF559	3	1.70768	0.00495457	1.11e+40	125.937	0.448838	2	0.418467
ZNF558	1	0.770752	8.47e-05	3.25e+36	0	0.310877	0	0.0555556
ZNF557	7	2.51316	0.00437887	8.69e+39	616.915	0.442762	2	0.394407
ZNF556	2	1.30937	0.00102735	4.79e+38	0	0.341068	2	0.252639
ZNF555	1	0.800227	0.00384339	6.7e+39	0	0.440081	0	0.0808081
ZNF554	4	1.99946	0.00682657	2.11e+40	58.4661	0.453388	2.66667	0.551491
ZNF552	2	1.32671	0.000664	2e+38	0	0.327349	2	0.272658
ZNF551	2	1.33332	0.00488657	1.08e+40	0	0.447839	2	0.447335
ZNF549	1	0.800227	0.00384339	6.7e+39	0	0.440081	0	0.0252525
ZNF548	1	0.800227	0.00384339	6.7e+39	0	0.440081	0	0.030303
ZNF546	2	1.33332	0.00488657	1.08e+40	0	0.447839	2	0.482689
ZNF543	3	1.71336	0.0055025	1.37e+40	10.8013	0.446083	2	0.420818
ZNF541	1	0.800227	0.00384339	6.7e+39	0	0.440081	0	0.156566
ZNF540	2	1.33332	0.00488657	1.08e+40	0	0.447839	2	0.457436
ZNF536	3	1.71015	0.00435856	8.61e+39	21.4006	0.441603	2	0.757515
ZNF534	1	0.800227	0.00384339	6.7e+39	0	0.440081	0	0.0151515
ZNF532	2	1.33317	0.00483978	1.06e+40	0	0.445627	2	0.593026
ZNF529	2	1.33317	0.00483978	1.06e+40	0	0.445627	2	0.436461
ZNF528	2	1.33317	0.00484	1.06e+40	0	0.445627	2	0.396057
ZNF527	1	0.799665	0.00104318	4.93e+38	0	0.343756	0	0.0757576
ZNF526	2	1.3319	0.00167023	1.26e+39	0	0.35502	2	0.480627
ZNF525	2	1.33183	0.00444222	8.95e+39	0	0.440303	2	0.477554
ZNF524	1	0.799665	0.00104	4.93e+38	0	0.343756	0	0.0858586
ZNF521	4	1.99446	0.00216918	2.13e+39	25.7845	0.355962	2.66667	0.532569
ZNF519	2	1.13671	0.00384464	6.7e+39	3163.99	0.440155	0	0.0151515
ZNF518B	2	1.33332	0.00488657	1.08e+40	0	0.447839	2	0.59885
ZNF518A	2	1.3297	0.00406589	7.5e+39	0	0.441194	2	0.50981
ZNF516	5	2.17135	0.00142845	9.25e+38	98.2021	0.339982	1.5	0.498064
ZNF514	1	0.795128	0.000301991	4.13e+37	0	0.320042	0	0.0707071
ZNF513	3	1.62853	8.29e-05	3.12e+36	9.45723	0.277834	1	0.401269
ZNF512B	32	3.53596	0.00567882	1.46e+40	959.539	0.359483	1.35072	0.574283
ZNF512	3	1.7133	0.00543	1.34e+40	3.80553	0.441343	1	0.652546
ZNF510	2	1.30978	0.000272369	3.36e+37	6.08611	0.316979	0	0.0555556
ZNF507	0	0	0	0	0	0	0	0
ZNF506	2	1.33067	0.00421322	8.05e+39	0	0.440599	2	0.391243
ZNF503	2	1.31997	0.00396336	7.12e+39	0	0.440192	2	0.839555
ZNF502	2	1.2736	0.00384893	6.72e+39	1100.02	0.44034	0	0.0757576
ZNF501	1	0.800227	0.00384339	6.7e+39	0	0.440081	0	0.0606061
ZNF497	1	0.799665	0.00104	4.93e+38	0	0.343756	0	0.0151515
ZNF496	14	3.06911	0.00689	2.15e+40	8457.5	0.446426	2.95726	0.504054
ZNF493	1	0.800227	0.00384339	6.7e+39	0	0.440081	0	0.00505051
ZNF492	1	0.800227	0.00384339	6.7e+39	0	0.440081	0	0
ZNF491	1	0.800227	0.00384	6.7e+39	0	0.440081	0	0.00505051
ZNF490	7	2.47882	0.00455896	9.42e+39	2313.32	0.441305	1	0.472671
ZNF488	1	0.794289	0.000166425	1.26e+37	0	0.314219	0	0.106061
ZNF486	0	0	0	0	0	0	0	0
ZNF485	1	0.800227	0.00384339	6.7e+39	0	0.440081	0	0.0505051
ZNF484	2	1.33332	0.00488657	1.08e+40	0	0.447839	2	0.507941
ZNF483	4	1.99255	0.00524798	1.25e+40	24.9702	0.448838	2.66667	0.518599
ZNF480	2	1.33114	0.00417	7.89e+39	0	0.441976	2	0.460828
ZNF479	1	0.800227	0.00384339	6.7e+39	0	0.440081	0	0.0151515
ZNF474	0	0	0	0	0	0	0	0
ZNF473	7	2.42196	0.00500906	1.14e+40	6914.07	0.448261	1	0.481261
ZNF471	2	1.33332	0.00488657	1.08e+40	0	0.447839	2	0.477638
ZNF468	2	1.31634	0.00396928	7.14e+39	0	0.440192	2	0.594265
ZNF462	4	1.99329	0.00168717	1.29e+39	32.3402	0.34539	0	0.20202
ZNF461	3	1.70806	0.00186	1.57e+39	12.874	0.356447	1	0.425072
ZNF460	5	2.2094	0.00489629	1.09e+40	28.4917	0.44235	3	0.391773
ZNF454	2	1.32772	0.00413565	7.75e+39	0	0.440377	2	0.514936
ZNF451	17	3.23025	0.0095165	4.11e+40	348.524	0.451121	4.875	0.641682
ZNF45	2	1.3297	0.00406589	7.5e+39	0	0.441194	2	0.474456
ZNF449	2	1.33332	0.00488657	1.08e+40	0	0.447839	2	0.553396
ZNF446	12	2.76404	0.000355207	5.72e+37	10813.2	0.318019	0.693362	0.301198
ZNF445	2	1.33332	0.00488657	1.08e+40	0	0.447839	2	0.538244
ZNF444	1	0.795128	0.000301991	4.13e+37	0	0.320042	0	0.0858586
ZNF443	2	1.32718	0.00399	7.23e+39	0	0.440822	2	0.398876
ZNF442	1	0.800227	0.00384339	6.7e+39	0	0.440081	0	0.020202
ZNF441	1	0.800227	0.00384	6.7e+39	0	0.440081	0	0.010101
ZNF440	4	1.95294	0.0040036	7.27e+39	917.155	0.441566	1.33333	0.380244
ZNF44	2	1.3252	0.00396653	7.13e+39	0	0.440414	2	0.655144
ZNF439	2	1.32447	0.00391139	6.94e+39	0	0.441305	2	0.364346
ZNF438	1	0.799665	0.00104318	4.93e+38	0	0.343756	0	0.20202
ZNF436	5	2.21045	0.00101781	4.7e+38	33.2714	0.333503	1	0.450046
ZNF434	7	2.46173	0.00512074	1.19e+40	4088.4	0.448568	3.33333	0.271484
ZNF433	1	0.800227	0.00384339	6.7e+39	0	0.440081	0	0.0151515
ZNF431	6	2.39253	0.00582069	1.54e+40	7.1681	0.443399	3.6	0.354341
ZNF430	1	0.800227	0.00384	6.7e+39	0	0.440081	0	0.020202
ZNF43	1	0.800227	0.00384	6.7e+39	0	0.440081	0	0.020202
ZNF429	1	0.800227	0.00384339	6.7e+39	0	0.440081	0	0.020202
ZNF428	0	0	0	0	0	0	0	0
ZNF426	7	2.52006	0.00516447	1.21e+40	583.506	0.447762	2	0.404846
ZNF423	9	2.47293	0.00143	9.27e+38	21124	0.336095	0.25	0.55277
ZNF420	7	2.51619	0.0056	1.42e+40	258.89	0.44355	2.33333	0.460135
ZNF419	1	0.800227	0.00384339	6.7e+39	0	0.440081	0	0.0252525
ZNF418	2	1.32348	0.00397769	7.17e+39	0	0.440229	2	0.445934
ZNF417	3	1.644	0.000146	9.65e+36	88.5881	0.317845	0	0.00505051
ZNF415	1	0.800227	0.00384	6.7e+39	0	0.440081	0	0.0151515
ZNF414	2	1.27487	0.000173317	1.36e+37	28.6233	0.316212	0	0.156566
ZNF410	3	1.68557	0.00488285	1.08e+40	12.5696	0.442612	2	0.635126
ZNF41	3	1.68732	0.00140612	8.96e+38	357.26	0.351964	0	0.0808081
ZNF408	23	3.36846	0.00172	1.35e+39	1349.09	0.336657	1.14474	0.436824
ZNF407	5	2.19655	0.00496874	1.12e+40	822.165	0.441678	1.5	0.602207
ZNF398	1	0.798644	0.00082684	3.1e+38	0	0.328294	0	0.136364
ZNF397	3	1.64672	0.00390086	6.9e+39	2735.03	0.440599	1	0.455035
ZNF396	1	0.777621	3.16e-05	4.52e+35	0	0.257024	0	0.0454545
ZNF395	4	1.97213	0.00186054	1.57e+39	49.4851	0.353318	2	0.532069
ZNF394	1	0.800227	0.00384339	6.7e+39	0	0.440081	0	0.0858586
ZNF391	1	0.799665	0.00104318	4.93e+38	0	0.343756	0	0.0656566
ZNF385B	1	0.797578	0.000473027	1.01e+38	0	0.32211	0	0.207071
ZNF384	5	2.18594	0.00426	8.22e+39	1764.47	0.442088	0.5	0.644434
ZNF383	1	0.794943	0.000335764	5.11e+37	0	0.319807	0	0.0707071
ZNF382	3	1.70602	0.00443638	8.92e+39	0	0.441343	3	0.470424
ZNF365	0.497516	0.2705	0.00224737	6.46771e+06	51.501	0.0807269	0	0
ZNF362	2	1.33239	0.00198747	1.79e+39	0	0.353152	2	0.516101
ZNF358	1	0.800227	0.00384339	6.7e+39	0	0.440081	0	0.151515
ZNF354C	1	0.800227	0.00384339	6.7e+39	0	0.440081	0	0.0959596
ZNF354A	3	1.71022	0.00454431	9.36e+39	17.7473	0.4422	1	0.454841
ZNF350	6	2.37225	0.00516239	1.21e+40	21.9998	0.442051	2.4	0.450332
ZNF35	2	1.3237	0.000537	1.31e+38	1.84067	0.324406	0	0.106061
ZNF347	1	0.800227	0.00384339	6.7e+39	0	0.440081	0	0.030303
ZNF346	9	2.74965	0.00745105	2.52e+40	29.6375	0.443437	4.08333	0.6733
ZNF343	0	0	0	0	0	0	0	0
ZNF34	1	0.800227	0.00384	6.7e+39	0	0.440081	0	0.0707071
ZNF33B	2	1.32176	0.00118201	6.33e+38	20.0838	0.347246	0	0.0555556
ZNF33A	3	1.69271	0.00125629	7.16e+38	108.596	0.347846	0	0.020202
ZNF337	1	0.78894	5.44e-05	1.34e+36	0	0.261585	0	0.030303
ZNF335	10	2.83741	0.00177345	1.43e+39	66.4308	0.335836	3.33333	0.57516
ZNF334	1	0.723225	5.36e-05	1.3e+36	0	0.306651	0	0.0555556
ZNF333	1	0.796538	0.000329	4.9e+37	0	0.321181	0	0.0707071
ZNF331	9	2.74943	0.00592063	1.59e+40	1674.46	0.450267	3	0.412509
ZNF330	2	1.31328	0.00386015	6.76e+39	306.249	0.440414	0	0.383838
ZNF329	2	1.33133	0.00147021	9.8e+38	12.7032	0.352082	0	0.121212
ZNF326	33	3.56202	0.0173	1.36e+41	512.067	0.450344	9.82108	0.68632
ZNF324B	3	1.71152	0.00510907	1.18e+40	0	0.448799	3	0.400698
ZNF324	3	1.70648	0.00095501	4.14e+38	1.0639	0.330054	2	0.384797
ZNF323	1	0.785908	0.000140985	9.01e+36	0	0.315488	0	0
ZNF322	0	0	0	0	0	0	0	0
ZNF320	1	0.800227	0.00384339	6.7e+39	0	0.440081	0	0.020202
ZNF32	1	0.791794	0.000156589	1.11e+37	0	0.31471	0	0.141414
ZNF319	1	0.800227	0.00384	6.7e+39	0	0.440081	0	0.171717
ZNF318	8	2.66273	0.00789166	2.82e+40	21.857	0.446578	3.14286	0.622627
ZNF317	2	1.33293	0.00483447	1.06e+40	0	0.44235	2	0.54436
ZNF316	0	0	0	0	0	0	0	0
ZNF311	1	0.800227	0.00384339	6.7e+39	0	0.440081	0	0.0555556
ZNF302	5	2.20379	0.00242	2.65e+39	59.1336	0.341736	0.5	0.746946
ZNF300	1	0.800227	0.00384	6.7e+39	0	0.440081	0	0.0808081
ZNF30	2	1.32017	0.00110694	5.56e+38	47.6309	0.344503	0	0.020202
ZNF3	4	1.96508	0.0040506	7.44e+39	755.449	0.441008	2.66667	0.424449
ZNF295	3	1.66593	0.00257111	3e+39	21.9881	0.367228	1	0.275071
ZNF292	1	0.800227	0.00384339	6.7e+39	0	0.440081	0	0.20202
ZNF287	2	1.33332	0.00488657	1.08e+40	0	0.447839	2	0.518042
ZNF286B	0	0	0	0	0	0	0	0
ZNF286A	1	0.799665	0.00104	4.93e+38	0	0.343756	0	0.0909091
ZNF285	1	0.799665	0.00104318	4.93e+38	0	0.343756	0	0.0252525
ZNF284	1	0.800227	0.00384339	6.7e+39	0	0.440081	0	0.0151515
ZNF282	4	1.97055	0.00543411	1.34e+40	32.4902	0.443587	2	0.498238
ZNF281	16	3.18296	0.00988085	4.43e+40	925.734	0.458834	4	0.577777
ZNF280D	5	2.21688	0.00552301	1.38e+40	20.8688	0.442687	2.5	0.549107
ZNF280C	3	1.71206	0.00563	1.44e+40	0	0.443362	3	0.465887
ZNF280B	3	1.71193	0.00231	2.42e+39	47.1604	0.368055	2	0.54298
ZNF280A	1	0.796538	0.000328731	4.9e+37	0	0.321181	0	0.0454545
ZNF28	2	1.33332	0.00488657	1.08e+40	0	0.447839	2	0.447335
ZNF277	5	2.15404	0.00440788	8.81e+39	11.7211	0.441231	2.08333	0.884495
ZNF276	2	1.28159	0.000175336	1.39e+37	42.7704	0.3149	0	0.207071
ZNF274	4	1.94857	0.00084872	3.27e+38	20.7618	0.329389	2.66667	0.36333
ZNF273	2	1.13671	0.00384464	6.7e+39	3163.99	0.440155	0	0.020202
ZNF267	3	1.6662	0.00399301	7.23e+39	3.61662	0.440414	2	0.513761
ZNF266	1	0.800227	0.00384339	6.7e+39	0	0.440081	0	0.0353535
ZNF264	3	1.71142	0.00506228	1.16e+40	38.6131	0.446654	2	0.425155
ZNF263	8	2.59406	0.000478055	1.04e+38	347.748	0.323025	0.571429	0.427022
ZNF260	0	0	0	0	0	0	0	0
ZNF259	32	3.53603	0.00777869	2.74e+40	2162.49	0.444001	5.82017	0.477859
ZNF257	1	0.800227	0.00384339	6.7e+39	0	0.440081	0	0.0151515
ZNF256	2	1.3309	0.00428465	8.32e+39	0	0.441157	2	0.374033
ZNF254	1	0.800227	0.00384339	6.7e+39	0	0.440081	0	0.010101
ZNF253	1	0.800227	0.00384339	6.7e+39	0	0.440081	0	0.0252525
ZNF251	4	1.99372	0.00181749	1.5e+39	55.2998	0.354299	1.33333	0.519305
ZNF250	8	2.60528	0.000782018	2.77e+38	267.819	0.330199	1.7381	0.324748
ZNF25	1	0.800227	0.00384339	6.7e+39	0	0.440081	0	0.0808081
ZNF248	2	1.33332	0.00488657	1.08e+40	0	0.447839	2	0.528143
ZNF24	28	3.47109	0.0113725	5.86e+40	16960	0.452251	7.20034	0.409959
ZNF239	2	1.32906	0.000949173	4.08e+38	1.56697	0.333036	0	0.0808081
ZNF238	5	2.20027	0.00519036	1.22e+40	61.3269	0.446045	2	0.443581
ZNF236	1	0.800227	0.00384	6.7e+39	0	0.440081	0	0.247475
ZNF235	2	1.32973	0.00413	7.75e+39	0	0.440377	2	0.572472
ZNF234	2	1.33036	0.00141216	9.04e+38	0	0.343734	2	0.537062
ZNF233	2	1.31909	0.00391346	6.94e+39	0	0.440414	2	0.441699
ZNF232	4	1.95762	0.0014165	9.1e+38	872.11	0.35109	0	0.0606061
ZNF230	0	0	0	0	0	0	0	0
ZNF23	2	1.29371	0.000183655	1.53e+37	3.63966	0.312269	0	0.0858586
ZNF229	1	0.800227	0.00384339	6.7e+39	0	0.440081	0	0.0555556
ZNF227	5	2.17877	0.00115567	6.06e+38	53.4474	0.333333	0	0.0606061
ZNF226	4	1.96227	0.00500237	1.13e+40	32.6326	0.442949	2	0.476012
ZNF224	4	1.99317	0.00192733	1.68e+39	8.45313	0.343283	2	0.31491
ZNF223	1	0.800227	0.00384339	6.7e+39	0	0.440081	0	0.020202
ZNF222	1	0.800227	0.00384339	6.7e+39	0	0.440081	0	0.0151515
ZNF221	1	0.799116	0.000991077	4.45e+38	0	0.332909	0	0.020202
ZNF22	1	0.800227	0.000535603	6.7e+39	0	0.440081	0	0.156566
ZNF219	6	2.38791	0.00128395	7.47e+38	30.993	0.335772	0	0.151515
ZNF217	11	2.92492	0.00754165	2.58e+40	80.818	0.452447	8.2	0.528962
ZNF215	1	0.800227	0.00384339	6.7e+39	0	0.440081	0	0.10101
ZNF213	1	0.800227	0.00384339	6.7e+39	0	0.440081	0	0.116162
ZNF212	16	3.13054	0.00133075	8.03e+38	6835.32	0.33255	1.71667	0.379386
ZNF211	1	0.764044	6.16e-05	1.72e+36	0	0.310251	0	0.0606061
ZNF208	1	0.800227	0.00384339	6.7e+39	0	0.440081	0	0.0151515
ZNF207	13	3.03891	0.00645335	1.89e+40	60.8032	0.443024	3.58333	1.23316
ZNF205	7	2.5217	0.000775769	2.73e+38	203.86	0.328727	0	0.121212
ZNF202	3	1.60174	0.000179195	1.46e+37	23.0484	0.314691	0	0.126263
ZNF200	4	1.97994	0.00503023	1.15e+40	601.914	0.446349	1.33333	0.510422
ZNF20	1	0.800227	0.00384339	6.7e+39	0	0.440081	0	0.020202
ZNF2	3	1.70879	0.00171494	1.33e+39	11.9501	0.353056	1	0.412204
ZNF197	5	2.20633	0.00509119	1.18e+40	25.857	0.442051	3	0.44619
ZNF195	3	1.70334	0.0041805	7.92e+39	18.4752	0.441641	2	0.454045
ZNF193	4	1.92489	0.00025615	2.97e+37	248.618	0.319944	0.666667	0.265771
ZNF192	4	1.90879	0.000199593	1.81e+37	47.4988	0.318425	1.33333	0.172301
ZNF189	2	1.32704	0.00399147	7.22e+39	0	0.440674	2	0.496148
ZNF187	1	0.768007	6.64e-05	2e+36	0	0.310398	0	0
ZNF185	0	0	0	0	0	0	0	0
ZNF184	5	2.16139	0.00435622	8.6e+39	394.766	0.441343	1.5	0.499998
ZNF182	1	0.799665	0.00104318	4.93e+38	0	0.343756	0	0.106061
ZNF181	1	0.800227	0.00384339	6.7e+39	0	0.440081	0	0.0757576
ZNF180	1	0.799665	0.00104318	4.93e+38	0	0.343756	0	0.111111
ZNF18	1	0.800227	0.00384339	6.7e+39	0	0.440081	0	0.136364
ZNF177	0	0	0	0	0	0	0	0
ZNF175	3	1.6915	0.00494361	1.11e+40	7.22283	0.447992	2	0.481122
ZNF174	7	2.44881	0.0023752	2.56e+39	1687.41	0.362321	2.5	0.324903
ZNF17	1	0.764044	6.16e-05	1.72e+36	0	0.310251	0	0.0151515
ZNF167	8	2.60215	0.00442178	8.86e+39	557.589	0.441305	2.33333	0.300082
ZNF165	10	2.78188	0.000877267	3.49e+38	1009.22	0.333121	1.61905	0.233587
ZNF160	2	1.32059	0.00394563	7.06e+39	0	0.440266	2	0.488679
ZNF16	1	0.721657	4.61e-05	9.63e+35	0	0.306525	0	0.0858586
ZNF148	11	2.92064	0.00945955	4.06e+40	132.133	0.454648	4.8	0.647686
ZNF146	3	1.699	0.00497487	1.12e+40	32.5318	0.448031	2	0.513453
ZNF143	3	1.69133	0.00408691	7.57e+39	0.8	0.440303	2	0.563587
ZNF142	3	1.68214	0.0042179	8.07e+39	2.19176	0.440488	2	0.703241
ZNF141	3	1.71093	0.0051	1.18e+40	0	0.442387	3	0.397253
ZNF140	2	1.32977	0.00133685	8.1e+38	0	0.335384	2	0.566977
ZNF14	3	1.71348	0.00554928	1.4e+40	15.4837	0.448261	2	0.448982
ZNF138	1	0.800227	0.00384	6.7e+39	0	0.440081	0	0
ZNF137P	0	0	0	0	0	0	0	0
ZNF136	3	1.69134	0.00396704	7.14e+39	4.75704	0.441678	2	0.402596
ZNF135	6	2.38751	0.00491	1.09e+40	7.58564	0.44179	2.4	0.482837
ZNF133	5	2.20824	0.00138635	8.71e+38	22.3359	0.336592	0.5	0.381649
ZNF131	12	2.98441	0.00769807	2.69e+40	69.21	0.446007	4.18182	0.569698
ZNF124	2	1.3309	0.00428465	8.32e+39	0	0.441157	2	0.379083
ZNF121	3	1.71205	0.00493261	1.1e+40	1.03919	0.441939	2	0.473087
ZNF12	2	1.33332	0.00489	1.08e+40	0	0.447839	2	0.533194
ZNF117	1	0.800227	0.00384	6.7e+39	0	0.440081	0	0.0151515
ZNF107	4	1.98569	0.00511252	1.19e+40	5.16631	0.442799	2.66667	0.389642
ZNF101	4	1.98327	0.000609319	1.68e+38	52.0688	0.324205	0.666667	0.303499
ZNF100	1	0.800227	0.00384339	6.7e+39	0	0.440081	0	0.010101
ZNF10	6	2.34196	0.00191319	1.66e+39	357.06	0.354635	2.13333	0.343644
ZMYND8	20	3.31139	0.00877607	3.49e+40	812.216	0.450189	4.78708	0.808655
ZMYND19	0	0	0	0	0	0	0	0
ZMYND12	0	0	0	0	0	0	0	0
ZMYND11	22	3.37041	0.00737906	2.47e+40	980.235	0.381331	4.71742	0.690479
ZMYND10	0	0	0	0	0	0	0	0
ZMYM6NB	0	0	0	0	0	0	0	0
ZMYM6	2	1.33291	0.00250423	2.84e+39	12.642	0.367202	0	0.116162
ZMYM5	5	2.21885	0.00416988	7.88e+39	48.898	0.377861	1	0.446802
ZMYM4	0	0	0	0	0	0	0	0
ZMYM3	16	3.18735	0.0101989	4.72e+40	332.458	0.45233	5.56667	0.682332
ZMYM2	33	3.56107	0.0148319	9.97e+40	2576.44	0.00433662	7.85109	0.0177202
ZMYM1	4	1.99373	0.00651956	1.93e+40	29.8206	0.450461	2.66667	0.500994
ZMPSTE24	0.283951	0.0575841	0.000276657	17.3783	243.075	0.00403055	0	0.120306
ZMIZ2	11	2.91481	0.00439811	8.77e+39	73.0869	0.364187	3.6	0.544126
ZMIZ1	6	2.39296	0.00596075	1.61e+40	1.7799	0.444643	5.2	0.706403
ZMAT5	1	0.799665	0.00104318	4.93e+38	0	0.343756	0	0.414141
ZMAT4	2	1.32747	0.000508223	1.17e+38	3.88881	0.322567	0	0.19697
ZMAT3	7	2.5403	0.00489	1.09e+40	93.1589	0.387228	2	0.607684
ZMAT2	5	2.17651	0.00544	1.34e+40	1882.55	0.448992	1.5	1.54668
ZKSCAN5	5	2.17523	0.000388	6.81e+37	142.522	0.323724	0.5	0.668982
ZKSCAN4	1	0.795822	0.000278514	3.52e+37	0	0.317787	0	0.0858586
ZKSCAN2	1	0.796378	0.000353	5.65e+37	0	0.31967	0	0.131313
ZKSCAN1	3	1.71344	0.00597	1.61e+40	0	0.443512	3	0.488147
ZK1127.9	0	0	0	0	0	0	0	0
ZIM3	1	0.800227	0.00384339	6.7e+39	0	0.440081	0	0.030303
ZIM2	0	0	0	0	0	0	0	0
ZIC5	0	0	0	0	0	0	0	0
ZIC3	1	0.761553	7.23e-05	2.37e+36	0	0.309737	0	0.191919
ZIC2	7	2.46075	0.00606861	1.67e+40	222.718	0.447916	2.66667	0.587097
ZIC1	3	1.62667	0.00019836	1.78e+37	1.30476	0.311303	0	0.222222
ZHX3	4	1.94798	0.000486401	1.07e+38	38.6906	0.323404	1.33333	0.426287
ZHX2	7	2.44631	0.00279568	3.99e+38	1995.42	0.328892	0.5	0.401398
ZHX1-C8ORF76	0	0	0	0	0	0	0	0
ZHX1	40	3.61757	0.014275	9.24e+40	8044.89	0.458311	8.3232	0.584144
ZGPAT	6	2.38359	0.00170465	1.32e+39	38.9324	0.340646	1.6	0.828111
ZGC:123326	0	0	0	0	0	0	0	0
ZG16B	0	0	0	0	0	0	0	0
ZG16	0	0	0	0	0	0	0	0
ZFYVE9	0.605846	0.127325	0.00385145	1.18573e+06	1.37814	0.0211461	0.360623	0.0656331
ZFYVE28	0.481446	0.0912901	0.0033504	3.30624e+29	33.3597	0.00367959	0.242339	0.0479016
ZFYVE27	0.473443	0.317899	0.00235523	1.64285e+10	0	0.00826533	0	0.10521
ZFYVE26	0	0	0	0	0	0	0	0
ZFYVE21	0	0	0	0	0	0	0	0
ZFYVE20	0.414756	0.0643975	0.0011316	4.92381e+10	1749.78	0.0167641	0.108167	0.0529836
ZFYVE19	0	0	0	0	0	0	0	0
ZFYVE16	0.259648	0.0968503	0.00281655	634408	0.0865495	0.0210551	0.173099	0.0549436
ZFYVE1	0.10402	0.0616547	0.00469876	152.053	0	0.00417104	0	0.0336226
ZFY	3	1.69306	0.00475136	1.02e+40	3.3339	0.441529	2	0.425163
ZFX	1	0.800227	0.00384339	6.7e+39	0	0.440081	0	0.0656566
ZFR	22	3.37416	0.0144029	9.41e+40	725.86	0.456871	6.77619	0.810426
ZFPM2	12	2.98701	0.00315745	4.52e+39	79.0837	0.344821	4.54545	0.57137
ZFPM1	8	2.64915	0.00171	1.33e+39	45.5507	0.337831	0.857143	0.56076
ZFPL1	1	0.800227	0.00384339	6.7e+39	0	0.440081	0	0.439394
ZFP91-CNTF	0	0	0	0	0	0	0	0
ZFP91	8	2.64747	0.00843503	3.23e+40	152.693	0.450654	3.71429	0.553378
ZFP82	1	0.794473	0.0002225	2.24e+37	0	0.318988	0	0.0656566
ZFP788	0	0	0	0	0	0	0	0
ZFP64	10	2.70538	0.00186	1.56e+39	12881.1	0.342608	1.5	0.475716
ZFP62	1	0.800227	0.00384339	6.7e+39	0	0.440081	0	0.116162
ZFP574	0	0	0	0	0	0	0	0
ZFP57	4	1.98476	0.00101806	4.7e+38	0	0.327738	4	0.405502
ZFP521	0	0	0	0	0	0	0	0
ZFP42	6	2.38408	0.0058195	1.54e+40	0.686012	0.441902	5.2	0.531487
ZFP36L2	3	1.71167	0.00524599	1.25e+40	0	0.441864	3	0.65342
ZFP36L1	12	2.98574	0.00662667	1.99e+40	401.94	0.00895491	4	0.0228814
ZFP36	20	0.055743	0.000367276	2.79e+40	11693.7	0.0112494	0.753184	0.00276302
ZFP30	1	0.799665	0.00104318	4.93e+38	0	0.343756	0	0.0858586
ZFP28	4	1.99208	0.00530956	1.28e+40	76.7413	0.449802	2	0.545073
ZFP259	0	0	0	0	0	0	0	0
ZFP238	0	0	0	0	0	0	0	0
ZFP2	2	1.31971	0.00388439	6.84e+39	253.318	0.440525	0	0.0858586
ZFP161	7	2.48899	0.0068767	2.14e+40	1091.05	0.453938	3	0.351495
ZFP14	3	1.70072	0.00498446	1.13e+40	80.907	0.448108	2	0.488054
ZFP128	0	0	0	0	0	0	0	0
ZFP112	0	0	0	0	0	0	0	0
ZFP110	0	0	0	0	0	0	0	0
ZFP106	6	2.39437	0.00706309	2.26e+40	8.78726	0.00756713	4	0.0118138
ZFP1	5	2.21886	0.00617738	1.73e+40	2.32158	0.451432	4	0.482605
ZFHX4	2	1.33186	0.00414496	7.79e+39	21.4006	0.44138	0	0.252525
ZFHX3	7	2.53503	0.00710663	2.29e+40	28.7614	0.448838	4.66667	0.588498
ZFHX2	1	0.799116	0.000991077	4.45e+38	0	0.332909	0	0.141414
ZFC3H1	0	0	0	0	0	0	0	0
ZFAT	1	0.756586	9.85e-05	4.4e+36	0	0.313955	0	0.20202
ZFAND6	0	0	0	0	0	0	0	0
ZFAND5	0	0	0	0	0	0	0	0
ZFAND4	0	0	0	0	0	0	0	0
ZFAND3	0	0	0	0	0	0	0	0
ZFAND2B	0	0	0	0	0	0	0	0
ZFAND2A	3	1.70889	0.00498153	1.13e+40	94.6576	0.448108	1	0.639254
ZFAND1	0	0	0	0	0	0	0	0
ZER1	0	0	0	0	0	0	0	0
ZEB2	19	3.29976	0.011	5.48e+40	298.177	0.455598	8	0.647242
ZEB1	16	3.18848	0.00484537	1.06e+40	283.391	0.368029	2.66667	0.6015
ZDHHC9	0	0	0	0	0	0	0	0
ZDHHC8	0	0	0	0	0	0	0	0
ZDHHC7	0.236148	0.0964521	0.00558699	207.81	62.8972	0.00453961	0	0.026835
ZDHHC6	0	0	0	0	0	0	0	0
ZDHHC5	0.473443	0.313546	0.000752559	1.67599e+09	0	0.00819744	0	0.107601
ZDHHC3	0	0	0	0	0	0	0	0
ZDHHC23	0	0	0	0	0	0	0	0
ZDHHC21	0.118074	0.0668293	0.000849585	5.78563	0	0.00441125	0	0.025046
ZDHHC20	0	0	0	0	0	0	0	0
ZDHHC2	0	0	0	0	0	0	0	0
ZDHHC17	0.236148	0.0928555	0.000858399	5.82105	18.5221	0.00441098	0	0.1139
ZDHHC16	0	0	0	0	0	0	0	0
ZDHHC15	0	0	0	0	0	0	0	0
ZDHHC14	0	0	0	0	0	0	0	0
ZDHHC13	0	0	0	0	0	0	0	0
ZDHHC12	0	0	0	0	0	0	0	0
ZDHHC1	0	0	0	0	0	0	0	0
ZDBF2	0	0	0	0	0	0	0	0
ZCWPW2	0	0	0	0	0	0	0	0
ZCWPW1	0	0	0	0	0	0	0	0
ZCRB1	6	2.36274	0.00519763	1.22e+40	88.8205	0.446197	3.2	1.0169
ZCCHC9	0	0	0	0	0	0	0	0
ZCCHC8	27	3.4749	0.0118662	6.38e+40	565.957	0.447724	6.81219	0.944595
ZCCHC7	8	2.56504	0.00851431	3.29e+40	3432.12	0.456911	5	0.615977
ZCCHC6	0	0	0	0	0	0	0	0
ZCCHC3	0	0	0	0	0	0	0	0
ZCCHC24	0	0	0	0	0	0	0	0
ZCCHC2	0	0	0	0	0	0	0	0
ZCCHC17	7	2.52992	0.00249125	2.81e+39	130.984	0.354203	1	0.590469
ZCCHC14	0	0	0	0	0	0	0	0
ZCCHC13	0	0	0	0	0	0	0	0
ZCCHC12	0	0	0	0	0	0	0	0
ZCCHC11	9	2.76721	0.00997807	4.51e+40	4.63127	0.448607	7.25	0.769859
ZCCHC10	0	0	0	0	0	0	0	0
ZC4H2	0	0	0	0	0	0	0	0
ZC3HC1	11	2.91191	0.00640521	1.86e+40	50.0385	0.442014	3.05	0.994244
ZC3HAV1L	0	0	0	0	0	0	0	0
ZC3HAV1	26	3.44945	0.0046758	1.02e+41	1706.95	0.452408	6.30286	0.561526
ZC3H8	1	0.797801	0.00055917	1.42e+38	0	0.326981	0	0.121212
ZC3H7B	6	2.37671	0.00445153	8.98e+39	409.172	0.442387	2.4	0.54687
ZC3H7A	4	1.98961	0.00462226	9.69e+39	3.84669	0.441045	2	0.597811
ZC3H4	0	0	0	0	0	0	0	0
ZC3H3	3	1.71244	0.00511788	1.19e+40	13.1682	0.44853	2	0.590456
ZC3H18	28	3.49271	0.0135842	8.37e+40	616.623	0.455202	7.40975	0.814947
ZC3H15	15	3.12477	0.00757	2.6e+40	645.132	0.450616	6.48214	1.61113
ZC3H14	9	2.75678	0.0086601	3.4e+40	138.178	0.451705	3.25	1.00015
ZC3H13	0	0	0	0	0	0	0	0
ZC3H12C	0	0	0	0	0	0	0	0
ZC3H12A	6	2.39159	0.00552	1.38e+40	1.83228	0.444341	3.6	0.581932
ZC3H11A	0	0	0	0	0	0	0	0
ZC3H10	0	0	0	0	0	0	0	0
ZBTB9	17	3.17237	0.00709991	2.29e+40	10912.7	0.446959	3.22222	0.457643
ZBTB8OS	0	0	0	0	0	0	0	0
ZBTB8B	5	2.18106	0.00111947	5.68e+38	20.0026	0.328789	0.5	0.555948
ZBTB8A	10	2.76411	0.000916	3.81e+38	678.096	0.332825	0.698413	0.468437
ZBTB7C	0	0	0	0	0	0	0	0
ZBTB7B	19	3.2862	0.00891649	3.6e+40	405.187	0.448492	5.2629	0.554421
ZBTB7A	26	3.45851	0.0101	4.62e+40	451.715	0.385006	10.3176	0.493903
ZBTB6	2	1.29671	0.000241963	2.65e+37	1.19928	0.314578	0	0.146465
ZBTB5	6	2.3664	0.0058601	1.56e+40	1950.92	0.445438	0.8	0.57901
ZBTB49	2	1.32742	0.00119977	6.53e+38	0	0.346189	2	0.541768
ZBTB48	6	2.35347	0.000750726	2.56e+38	82.7175	0.328026	0	0.19697
ZBTB47	1	0.761041	7.15e-05	2.32e+36	0	0.309389	0	0.0959596
ZBTB46	5	2.15329	0.00675166	2.07e+40	70.8195	0.447801	3.25	0.589961
ZBTB45	1	0.785505	5.26e-05	1.25e+36	0	0.261363	0	0.126263
ZBTB43	7	2.32078	0.00241796	2.65e+39	12993.9	0.369275	0	0.171717
ZBTB41	2	1.33317	0.00483978	1.06e+40	0	0.445627	2	0.572824
ZBTB40	2	1.3333	0.00530445	1.28e+40	0	0.443062	2	0.55688
ZBTB4	7	2.53418	0.00352176	5.62e+39	82.6803	0.373279	2	0.506737
ZBTB39	2	1.33317	0.00483978	1.06e+40	0	0.445627	2	0.572824
ZBTB38	3	1.70161	0.00428375	8.32e+39	2.36145	0.441157	2	0.613955
ZBTB37	1	0.750644	5.88e-05	1.57e+36	0	0.307137	0	0.20202
ZBTB33	13	3.03679	0.00858158	3.34e+40	219.535	0.451432	4.83333	0.603288
ZBTB32	11	2.88221	0.00114501	5.94e+38	381.737	0.332888	1	0.369331
ZBTB3	20	3.28351	0.00318346	4.59e+39	3381.29	0.360201	2.15476	0.345669
ZBTB26	1	0.788963	0.000179918	1.47e+37	0	0.309498	0	0.136364
ZBTB25	10	2.80496	0.00583513	1.54e+40	3438.03	0.445855	1.95556	0.547717
ZBTB24	7	2.52553	0.00229332	2.38e+39	447.481	0.360474	0.333333	0.563613
ZBTB22	3	1.6916	0.00037903	6.51e+37	4.53217	0.322011	0	0.151515
ZBTB20	4	1.98316	0.00158453	1.14e+39	24.4215	0.345618	2	0.506485
ZBTB2	10	2.85207	0.00993605	4.48e+40	222.79	0.460287	5.55556	0.575298
ZBTB17	12	2.9828	0.00712619	2.3e+40	531.538	0.452447	2.90909	0.595337
ZBTB16A	0	0	0	0	0	0	0	0
ZBTB16	65	3.75719	0.0191793	1.67e+41	25339.6	0.461423	12.464	0.562024
ZBTB11	9	2.76341	0.00692	2.17e+40	20.0272	0.4422	3.25	0.756674
ZBTB10	7	2.53545	0.00739563	2.48e+40	47.6126	0.445551	3	0.665551
ZBTB1	6	2.35966	0.0061182	1.7e+40	1228.24	0.444983	2.4	0.552921
ZBP1	5	2.16051	0.00076	2.62e+38	27.7224	0.329327	1.5	0.459031
ZBED5	0	0	0	0	0	0	0	0
ZBED4	2	1.33007	0.00133029	8.02e+38	13.2303	0.34882	0	0.308081
ZBED3	1.312	0.759002	0.000701195	5.55413e+28	2.38213	0.154012	0.437333	0.238876
ZBED2	0	0	0	0	0	0	0	0
ZBED1	10	2.79953	0.00612295	1.7e+40	1435.7	0.444907	2.15278	0.73117
ZAP70	3.43299	1.15871	0.0277227	2.1648e+30	6883.24	0.204469	1.41024	0.146818
ZAK	0	0	0	0	0	0	0	0
ZADH2	0.0137124	0.00735755	0.00118467	57.5789	0	0.0024555	0	0.00498633
YY2	5	2.2101	0.00278837	3.53e+39	18.7449	0.352533	1.5	0.423771
YY1AP1	15	3.10271	0.0101282	4.65e+40	11608.7	0.45759	4	0.409366
YY1	104	3.8475	0.0333029	5.03e+41	18639.1	0.471867	27.9885	0.579244
YWHAZ	210	0.175943	0.0366943	1.29e+42	1452.04	0.105304	0.310955	0.0709308
YWHAQP8	0	0	0	0	0	0	0	0
YWHAQ	69.9733	1.79932	0.0234387	6.21013e+31	11132.8	0.216819	22.695	0.255438
YWHAH	27.9893	1.73128	0.0104899	1.2464e+31	1051.39	0.211771	9.10855	0.248185
YWHAG	43.7333	1.7715	0.0144127	2.34848e+31	3595.64	0.215604	14.7807	0.251931
YWHAE	3.90905	0.246097	0.00431682	5.51039e+31	1592.5	0.0489053	18.3491	0.127908
YWHAB	137	0.0880861	0.00241692	3.31e+41	66364.3	0.013064	5.55753	0.0198119
YVH1	0	0	0	0	0	0	0	0
YTHDF3	0	0	0	0	0	0	0	0
YTHDF2	0	0	0	0	0	0	0	0
YTHDF1	0	0	0	0	0	0	0	0
YTHDC2	0	0	0	0	0	0	0	0
YTHDC1	19	3.27381	0.00832153	3.14e+40	5584.14	0.451822	4.56667	0.807696
YRDC	0	0	0	0	0	0	0	0
YRB30	0	0	0	0	0	0	0	0
YRB1	0	0	0	0	0	0	0	0
YPT6	0	0	0	0	0	0	0	0
YPL067C	0	0	0	0	0	0	0	0
YPK9	0	0	0	0	0	0	0	0
YPK1	0	0	0	0	0	0	0	0
YPEL5	0	0	0	0	0	0	0	0
YPEL3	1	0.795265	0.000276914	3.48e+37	0	0.31403	0	0.10101
YPEL2	2	1.32634	0.000578905	1.52e+38	0	0.322646	2	0.658505
YOR292C	0	0	0	0	0	0	0	0
YOP1	0	0	0	0	0	0	0	0
YOL086W-A	0	0	0	0	0	0	0	0
YOD1	0	0	0	0	0	0	0	0
YMR226C	0	0	0	0	0	0	0	0
YMR160W	0	0	0	0	0	0	0	0
YME1L1	1.1582	0.228114	0.00546587	191930	150.534	0.00590429	0.165457	0.188866
YLPM1	21	3.34172	0.00933582	3.95e+40	448.436	0.446387	4.15952	0.730841
YKT6	0.140117	0.0706734	0.0024152	5.68533e+29	23.5791	0.00373518	0.156489	0.121949
YKR023W	0	0	0	0	0	0	0	0
YKR017C	0	0	0	0	0	0	0	0
YKL100C	0	0	0	0	0	0	0	0
YJR154W	0	0	0	0	0	0	0	0
YJR107W	0	0	0	0	0	0	0	0
YJR084W	0	0	0	0	0	0	0	0
YJL118W	0	0	0	0	0	0	0	0
YIPF6	0.119029	0.0638247	7.62104e-05	0.396368	0	0.00287118	0	0.0727402
YIPF5	0.20804	0.0694304	6.6531e-05	0.0877773	1.91049	0.00393391	0	0.0441296
YIPF4	0.118074	0.0604282	0.000122427	0.329427	0	0.00430871	0	0.0345874
YIPF3	0.652543	0.0872137	0.00161903	3.80175e+08	380.498	0.00349908	0.0472297	0.0620962
YIPF2	0	0	0	0	0	0	0	0
YIPF1	0	0	0	0	0	0	0	0
YIF1B	0	0	0	0	0	0	0	0
YIF1A	0.119029	0.0662716	0.000202682	1.2141	0	0.00289261	0	0.0739425
YHB1	0	0	0	0	0	0	0	0
YGR201C	0	0	0	0	0	0	0	0
YGR130C	0	0	0	0	0	0	0	0
YGR054W	0	0	0	0	0	0	0	0
YGR015C	0	0	0	0	0	0	0	0
YGL262W	0	0	0	0	0	0	0	0
YFR035C	0	0	0	0	0	0	0	0
YES1	0.610846	0.106684	0.00101745	2.19541e+30	5538.58	0.000601236	1.30351	0.0428682
YEATS4	24	3.40432	0.00891623	3.6e+40	2092.98	0.454648	6.40842	1.46805
YEATS2	19	3.27742	0.00792745	2.85e+40	1610.28	0.447112	8.00298	0.735603
YDL160C-A	0	0	0	0	0	0	0	0
YDL118W	0	0	0	0	0	0	0	0
YDJC	0	0	0	0	0	0	0	0
YCR051W	0	0	0	0	0	0	0	0
YCR050C	0	0	0	0	0	0	0	0
YCL042W	0	0	0	0	0	0	0	0
YCK3	0	0	0	0	0	0	0	0
YBX2	7	2.53914	0.00587835	1.57e+40	3.96988	0.441045	3.66667	0.731797
YBX1P2	0	0	0	0	0	0	0	0
YBX1	145	3.89054	0.00189829	1.16e+42	12423.4	0.466316	42.7168	0.825577
YBR284W	0	0	0	0	0	0	0	0
YBR013C	0	0	0	0	0	0	0	0
YBEY	0	0	0	0	0	0	0	0
YAT1	0	0	0	0	0	0	0	0
YARS2	0.165457	0.105066	0.00347536	77599.2	0	0.00584808	0	0.171306
YARS	7	2.53294	0.0102957	1.64e+40	4.14357	0.000522573	3.33333	0.249675
YAP1	61	0.036421	0.0156617	1.11e+41	6637.13	0.0076466	0.0401856	0.701819
YAF2	27	3.4636	0.0103322	4.84e+40	471.655	0.447762	10.1174	0.665957
YAE1D1	0	0	0	0	0	0	0	0
XYLT2	0	0	0	0	0	0	0	0
XYLT1	0	0	0	0	0	0	0	0
XYLB	0	0	0	0	0	0	0	0
XXYLT1	0	0	0	0	0	0	0	0
XRS2	0	0	0	0	0	0	0	0
XRN2	32	3.54523	0.0160453	1.17e+41	2553.52	0.450151	6.97487	0.552503
XRN1	8.58606	0.0449075	0.00414053	9.57759e+29	268.13	0.000698392	2.50078	0.0678402
XRCC6BP1	1	0.79603	0.00042513	8.19e+37	0	0.322865	0	0.838384
XRCC6	152	3.89396	0.0437141	8.66e+41	46732.3	0.476767	32.5954	1.39984
XRCC5	127	3.8748	0.0395875	7.11e+41	19116.7	0.471824	31.6483	1.34895
XRCC4	21	3.33625	0.00955076	4.14e+40	1958.81	0.00779671	5.95556	0.0158728
XRCC3	6	2.31465	0.00427617	8.29e+39	15.8055	0.440599	3.35	0.00644521
XRCC2	5	2.16938	0.00525103	1.25e+40	141.521	0.448223	3	0.879879
XRCC1	31	3.52003	0.0134989	8.26e+40	3756.87	0.45767	9.24279	0.851017
XPR1	0.473443	0.308129	0.000247103	1.80855e+08	0	0.00818366	0	0.483007
XPOT	20	3.32271	0.0100211	4.55e+40	637.623	0.446311	2.75564	1.44862
XPO7	31	3.52927	0.0112278	5.72e+40	1301.37	0.45382	7.43615	1.08565
XPO6	9	2.71827	0.00169411	1.21e+40	195.267	0.441902	2.45833	0.916066
XPO5	32	3.54349	0.0111935	5.68e+40	1685.01	0.00550738	5.41405	0.0403934
XPO4	14	3.08521	0.00641951	1.87e+40	1325.64	0.448223	3.23077	1.03063
XPO1	116	0.0348046	0.0262601	3.13e+41	24888.4	0.00662406	21.4255	0.00870855
XPNPEP3	0	0	0	0	0	0	0	0
XPNPEP1	0	0	0	0	0	0	0	0
XPC	30	3.51835	0.0106543	5.15e+40	1125.79	0.449725	5.92694	1.31162
XPA	21	3.34127	0.00495612	1.11e+40	920.149	0.370504	6.03939	1.36273
XLMO1	0	0	0	0	0	0	0	0
XKRY	0	0	0	0	0	0	0	0
XKR6	0	0	0	0	0	0	0	0
XK	0	0	0	0	0	0	0	0
XIST	0	0	0	0	0	0	0	0
XIRP2	0	0	0	0	0	0	0	0
XIAP	63	0.0847818	0.0156895	1.12e+41	4682.95	0.0105374	0.422867	0.0053784
XDH	1.312	0.764407	0.00200438	4.54826e+29	0.26171	0.20313	0.874666	0.558147
XBP1P1	0	0	0	0	0	0	0	0
XBP1	22	3.34431	0.00877	3.48e+40	7971.4	0.446616	4.23889	0.564224
XAGE3	0	0	0	0	0	0	0	0
XAGE2	0	0	0	0	0	0	0	0
XAGE1D	0	0	0	0	0	0	0	0
XAGE1C	0	0	0	0	0	0	0	0
XAF1	5	0.0360757	0.00047547	8.28e+39	11.798	0.0127997	4.5	0.0162212
XAB2	30	3.51885	0.0142063	9.15e+40	1151.77	0.448953	11.6631	1.69467
WWTR1	0.874666	0.119835	0.00111496	2.16e+39	107.279	0.00708562	1.30471	0.00236032
WWP2	29	3.50218	0.00987471	4.42e+40	991.274	0.447954	4.81155	0.6876
WWP1	40	3.62477	0.00249994	5.46e+40	3226.88	0.00624058	6.20024	0.0101394
WWOX	28	3.48871	0.0107285	5.22e+40	57.6636	0.00376408	6.24235	0.803432
WWC3	0	0	0	0	0	0	0	0
WWC2	0	0	0	0	0	0	0	0
WWC1	10	2.82105	0.000164484	8.91e+38	95.0562	0.334676	0.54097	0.582667
WTIP	4	1.96389	0.000804	2.93e+38	12.3151	0.328933	0.666667	0.428387
WTH3DI	0	0	0	0	0	0	0	0
WTAP	6	2.38002	0.00531473	1.28e+40	536.381	0.446654	1.2	0.862851
WT1	14	3.07978	0.00431307	8.43e+39	493.49	0.355599	2.61538	0.660703
WSB2	0	0	0	0	0	0	0	0
WSB1	0	0	0	0	0	0	0	0
WRNIP1	21	3.34525	0.00987458	4.42e+40	489.203	0.454135	4.56528	1.36613
WRN	36	3.59321	0.0159	1.14e+41	1313.53	0.459842	11.1111	0.035308
WRB	2	1.33332	0.00488657	1.08e+40	0	0.447839	2	1.1039
WRAP73	0	0	0	0	0	0	0	0
WRAP53	10	2.83732	0.00529559	1.27e+40	27.8033	0.441603	2.44444	1.33609
WNT9B	0	0	0	0	0	0	0	0
WNT8A	0	0	0	0	0	0	0	0
WNT7B	0.0861163	0.0178333	1.70648e-05	1.62864e+07	0	0.000745916	0	0.0130479
WNT5B	0	0	0	0	0	0	0	0
WNT5A	1.42033	0.495566	0.000196432	1.141e+08	43.0488	0.00815418	0	0.0812983
WNT4	0.105855	0.0681526	0.00432451	2.3104e+10	49.8647	0.00442313	0	0.0217992
WNT3A	1.42033	0.00515409	0.00011488	1.141e+08	43.0488	0.0162957	0	0.00391285
WNT3	0	0	0	0	0	0	0	0
WNT2B	0.473443	0.313546	0.000752559	1.67599e+09	0	0.00819744	0	0.076516
WNT2	0.163546	0.0431822	1.96388e-05	0.274757	0	0.00206702	0	0.0297356
WNT16	0	0	0	0	0	0	0	0
WNT11	0	0	0	0	0	0	0	0
WNT10B	0	0	0	0	0	0	0	0
WNT1	0.0850458	0.000802304	0.000110836	1.75174e+08	440.501	0.0169381	0.394536	0.203297
WNK4	0	0	0	0	0	0	0	0
WNK3	0	0	0	0	0	0	0	0
WNK2	0.473443	0.302539	0.000242346	1.73754e+08	0	0.00815974	0	0.0812983
WNK1	0	0	0	0	0	0	0	0
WLS	0	0	0	0	0	0	0	0
WIZ	24	3.42037	0.0119682	6.49e+40	1347.67	0.453074	5.58055	0.549293
WISP2	0	0	0	0	0	0	0	0
WISP1	0	0	0	0	0	0	0	0
WIPI2	9	2.70822	0.0066907	2.03e+40	2629.39	0.00594687	3.25	0.0152591
WIPI1	0.248758	0.148272	6.69361e-05	5746.31	0	0.0578125	0	0.0942266
WIPF3	1	0.00419936	0.00010812	4.45e+37	0	0.0075919	0	0.247475
WIPF2	0.124712	0.0735	0.00096562	6.55999e+28	11.0616	0.0365771	0.342102	0.0752588
WIPF1	0.85573	0.120868	0.0019474	1.05397e+30	104.658	0.028978	0.176095	0.107541
WIF1	0.327092	0.0342436	1.39014e-06	0.364708	255.132	0.00204364	0	0.0470814
WIBG	33	3.55378	0.0123356	6.9e+40	727.641	0.444718	13.084	1.30757
WHSC2	10	2.83692	0.00676912	2.08e+40	57.0861	0.445703	5.11111	0.446181
WHSC1L1	16	3.14108	0.00688722	2.15e+40	5854.96	0.446159	3.08939	0.608215
WHSC1	121	3.86713	0.0337628	5.17e+41	6506.4	0.45964	23.3754	0.782854
WHI3	0	0	0	0	0	0	0	0
WG	0	0	0	0	0	0	0	0
WFS1	0.238059	0.088982	0.00176517	59.3957	0	0.00292241	0.238059	0.100608
WFIKKN1	0	0	0	0	0	0	0	0
WFDC8	0	0	0	0	0	0	0	0
WFDC5	0.163546	0.0749265	0.000169173	0.565869	0	0.00208409	0	0.0148678
WFDC3	0	0	0	0	0	0	0	0
WFDC2	0.163546	0.0772235	5.21619e-05	0.351624	0	0.0020795	0	0.0198238
WFDC12	0	0	0	0	0	0	0	0
WFDC11	0	0	0	0	0	0	0	0
WFDC1	0	0	0	0	0	0	0	0
WEE2	1	0.798606	0.00114513	2.36e+38	0	0.329534	0	0.166667
WEE1B	0	0	0	0	0	0	0	0
WEE1	19	3.29623	0.00935104	3.96e+40	904.81	0.448492	5.625	0.705023
WDYHV1	0.437333	0.0534566	0.00135	8.31e+38	57.4766	0.00233391	0.4	0.823115
WDTC1	8	2.64789	0.00669063	2.03e+40	253.626	0.00577577	2.85714	0.820895
WDSUB1	0	0	0	0	0	0	0	0
WDR96	0	0	0	0	0	0	0	0
WDR92	0	0	0	0	0	0	0	0
WDR91	0	0	0	0	0	0	0	0
WDR89	0	0	0	0	0	0	0	0
WDR88	0	0	0	0	0	0	0	0
WDR87	0	0	0	0	0	0	0	0
WDR85	0	0	0	0	0	0	0	0
WDR83OS	0	0	0	0	0	0	0	0
WDR83	21	3.34384	0.00732734	2.43e+40	303.813	0.445172	4.08877	0.967799
WDR82P1	0	0	0	0	0	0	0	0
WDR82	32	3.52742	0.0105338	5.03e+40	11964.7	0.446921	8.65037	1.1832
WDR81	0	0	0	0	0	0	0	0
WDR78	0	0	0	0	0	0	0	0
WDR77	63	3.75319	0.00190443	1.51e+41	10627.3	0.00361478	11.2436	0.0762977
WDR76	0	0	0	0	0	0	0	0
WDR75	3	1.70846	0.0047456	1.02e+40	3.84127	0.44034	1	1.34329
WDR74	8	2.63895	0.00544724	1.35e+40	46.7575	0.441678	2.57143	1.18822
WDR73	0	0	0	0	0	0	0	0
WDR70	0	0	0	0	0	0	0	0
WDR7	0	0	0	0	0	0	0	0
WDR69	0	0	0	0	0	0	0	0
WDR67	0	0	0	0	0	0	0	0
WDR66	0	0	0	0	0	0	0	0
WDR63	0	0	0	0	0	0	0	0
WDR62	9	2.75816	0.00628	1.79e+40	226.751	0.450771	2.5	0.571613
WDR61	25	3.43511	0.00922466	3.86e+40	303.254	0.445779	5.59888	0.977161
WDR60	0	0	0	0	0	0	0	0
WDR6	0	0	0	0	0	0	0	0
WDR5B	0	0	0	0	0	0	0	0
WDR59	0	0	0	0	0	0	0	0
WDR55	4	1.99724	0.00570094	1.47e+40	3.99523	0.447724	3.33333	1.00725
WDR54	0	0	0	0	0	0	0	0
WDR53	0	0	0	0	0	0	0	0
WDR5	97	3.83456	0.0276	3.45e+41	25952	0.469917	26.4491	0.845999
WDR48	48	3.67364	0.0118705	6.39e+40	6176.47	0.448645	8.98627	1.4457
WDR47	0.248758	0.156264	0.000131257	22064.8	0	0.0626349	0	0.0791503
WDR46	0	0	0	0	0	0	0	0
WDR45L	0	0	0	0	0	0	0	0
WDR45	0	0	0	0	0	0	0	0
WDR44	3.49866	1.19091	0.0027281	7.69706e+29	33.6616	0.00331715	0.0649535	0.0797393
WDR43	8	2.66304	0.00897271	3.65e+40	56.5471	0.451744	4	1.26585
WDR41	0	0	0	0	0	0	0	0
WDR4	18	3.24556	0.00770109	2.69e+40	1111.32	0.450926	4.22129	1.02575
WDR37	0	0	0	0	0	0	0	0
WDR36	17	3.21668	0.00941388	4.02e+40	1040.05	0.446769	4.3938	1.63307
WDR35	0	0	0	0	0	0	0	0
WDR34	0	0	0	0	0	0	0	0
WDR33	26	3.45677	0.0115483	6.05e+40	749.373	0.454214	6.715	0.457693
WDR3	8	2.64898	0.00742009	2.5e+40	67.7117	0.444945	2.57143	1.71846
WDR26	25	3.43568	0.0102515	4.76e+40	338.842	0.446464	6.31227	1.24699
WDR25	0	0	0	0	0	0	0	0
WDR24	0	0	0	0	0	0	0	0
WDR20	0	0	0	0	0	0	0	0
WDR19	0	0	0	0	0	0	0	0
WDR18	25	3.44276	0.0127469	7.37e+40	181.612	0.447724	7.55	1.04742
WDR16	0	0	0	0	0	0	0	0
WDR13	2	1.33332	0.00489	1.08e+40	0	0.447839	2	0.760466
WDR12	20	3.31382	0.00955	4.14e+40	267.88	0.446769	5.16165	0.966361
WDR11	2	1.33045	0.00413051	7.74e+39	0	0.440599	2	0.842204
WDR1	8.30932	0.115628	0.00110969	1.77994e+30	2.948	0.0272978	1.85104	0.12685
WDHD1	19	3.29232	0.0101219	4.65e+40	827.894	0.45453	4.44646	1.42702
WDFY4	0	0	0	0	0	0	0	0
WDFY3	6	2.39149	0.00505883	1.16e+40	116.489	0.442874	2.4	0.972878
WDFY2	0	0	0	0	0	0	0	0
WDFY1	3	1.66359	0.00139	8.77e+38	53.1794	0.344231	0	0.207071
WBSCR28	0	0	0	0	0	0	0	0
WBSCR27	0	0	0	0	0	0	0	0
WBSCR22	11	2.86027	0.00742	2.5e+40	7867.92	0.445324	3.06786	1.69987
WBSCR16	0.330913	0.105225	0.00349113	77930.1	277.636	0.00584855	0	0.0668512
WBP5	0	0	0	0	0	0	0	0
WBP4	38	3.60992	0.0131	7.73e+40	2220.92	0.445665	9.50841	1.0488
WBP2	0	0	0	0	0	0	0	0
WBP11	20	3.32076	0.00782	2.77e+40	736.487	0.445513	4.22917	0.852304
WBP1	0	0	0	0	0	0	0	0
WASL	3.11347	0.477609	0.00230832	3.07e+39	1345.18	0.0854773	0.757102	0.122918
WASH6P	0.0865495	0.0572361	0.00245162	480350	0	0.0210325	0	0
WASH3P	0	0	0	0	0	0	0	0
WASH2P	0	0	0	0	0	0	0	0
WASH1	0.519297	0.114706	0.00311578	776349	0.562572	0.0211005	0.409668	0.0316855
WASF3	0.248758	0.169033	0.000232177	69154.8	0	0.0619277	0	0.0917139
WASF2	0.0475086	0.0472796	0.00243467	5.11679e+29	6.98905	0.0193206	0.0597023	0.0155736
WASF1	2.73634	0.0706184	0.000163202	9.85082e+06	345.388	0.0792057	0.199006	0.0132411
WAS	2.30251	0.13157	0.00357055	1.76245e+30	1192.24	0.0318652	0.102545	0.0958221
WARS2	0	0	0	0	0	0	0	0
WARS	4.81066	1.30472	0.00276162	8.61546e+29	74.3131	0.205719	1.35209	0.749509
WAR1	0	0	0	0	0	0	0	0
WAPAL	17	3.21612	0.00978334	4.34e+40	28.6504	0.0667949	8.48483	0.0678638
WAC	7	2.5335	0.00614	1.71e+40	156.503	0.44957	2.66667	0.849128
VWF	0.592045	0.124854	0.00385742	5.87069e+09	2561.81	0.0028655	0.096488	0.0582609
VWDE	0	0	0	0	0	0	0	0
VWA5B2	0	0	0	0	0	0	0	0
VWA5A	1	0.800227	0.00384339	6.7e+39	0	0.440081	0	0.328283
VTRNA3-1P	0	0	0	0	0	0	0	0
VTRNA1-2	0	0	0	0	0	0	0	0
VTRNA1-1	0	0	0	0	0	0	0	0
VTNR	0	0	0	0	0	0	0	0
VTN	0	0	0	0	0	0	0	0
VTI1B	0.0425438	0.00297932	0.00285007	658641	54.3836	0.0206911	0.230799	0.00540676
VTI1A	0.118074	0.0590428	3.11716e-05	0.265667	0	0.00424198	0	0.0614224
VTA1	6.99733	1.43746	0.00278336	1.49568e+30	176.408	0.00315916	0.101666	0.0672731
VSX2	1	0.773743	5.13e-05	1.19e+36	0	0.267058	0	0.247475
VSTM4	0	0	0	0	0	0	0	0
VSTM2L	0	0	0	0	0	0	0	0
VSNL1	0	0	0	0	0	0	0	0
VSIG8	0	0	0	0	0	0	0	0
VSIG7	0	0	0	0	0	0	0	0
VSIG4	0	0	0	0	0	0	0	0
VSIG10	0	0	0	0	0	0	0	0
VRK3	4	1.99578	0.00541588	1.33e+40	10.1003	0.448684	2.66667	0.707958
VRK2	11	2.91476	0.000493749	1.85e+40	626.169	0.4437	3.4	0.63863
VRK1	1.63252	0.0089991	0.00189337	7.42e+40	338.21	0.0759157	2.07249	0.0167818
VPX	0	0	0	0	0	0	0	0
VPU	0	0	0	0	0	0	0	0
VPS8	0	0	0	0	0	0	0	0
VPS72	14	3.09788	0.00476849	1.03e+40	664.963	0.374991	4.61538	1.31189
VPS70	0	0	0	0	0	0	0	0
VPS64	0	0	0	0	0	0	0	0
VPS60	0	0	0	0	0	0	0	0
VPS54	0.472297	0.0996366	0.000164123	2.04268	0	0.00432791	0.472297	0.193629
VPS53	0.295102	0.0924711	0.00283645	650852	3.06278	0.0207023	0.302766	0.126122
VPS52	0.274663	0.0917071	0.00273149	650851	675.085	0.0206911	0.307876	0.123352
VPS4B	16	3.16039	0.00276891	3.19e+40	4683.31	0.0206529	4.51575	0.113418
VPS4A	0.649237	0.0367588	0.00391834	4.3121e+29	310.83	0.00367503	0.302182	0.040125
VPS45	0.259648	0.0993914	0.00278014	617963	6.641	0.0211119	0.173099	0.128531
VPS41	0.412895	0.107018	0.00269986	8.13439e+29	52.6869	0.0209749	0.384932	0.133831
VPS4	0	0	0	0	0	0	0	0
VPS39	0.0420244	0.00606165	0.00452315	719226	0.302923	0.0210891	0.0449568	0.0373402
VPS37D	0	0	0	0	0	0	0	0
VPS37C	0.0865495	2.07043	0.00318337	7.69e+39	0.514361	0.44034	0.0346198	0.00286788
VPS37B	0.432747	0.114281	0.00315562	796255	0.323118	0.0210891	0.281286	0.0686862
VPS37A	8	2.54346	0.0032739	1.18e+40	127.045	0.444114	0.0451294	0.812046
VPS36	15	3.10721	0.00353264	2.01e+40	866.431	0.0204032	0.49465	0.0190269
VPS35	0.443827	0.0147125	0.004276	2.22602e+30	771.661	0.00327022	0.303032	0.0828929
VPS33B	0.0818495	0.00616928	0.00869173	1.15976e+06	1.67041	0.0211347	0.090555	0.0265521
VPS33A	0.0884474	0.00649199	0.0087048	864629	0.0980894	0.0211005	0.0898769	0.032349
VPS30	0	0	0	0	0	0	0	0
VPS29	0.778945	0.132603	0.00382995	1.17707e+06	1.37325	0.0211347	0.471386	0.148469
VPS28	0.536971	0.0619361	0.00364622	4.81066e+29	85.2799	0.00386388	0.342942	0.09851
VPS26B	1.312	0.739174	0.00180212	3.6736e+29	0.58311	0.202636	0.874666	0.638195
VPS26A	0.308579	0.0126214	0.00392904	8.87786e+29	82.2375	0.00346363	0.20231	0.0513615
VPS25	0.690601	0.123309	0.00362829	1.03e+40	340.173	0.0207929	0.40807	0.127933
VPS24	0.437333	0.351185	0.00018865	4.02346e+27	0	0.144223	0	0
VPS20	0	0	0	0	0	0	0	0
VPS18	0.103945	0.00698514	0.0101543	1.54101e+06	78.032	0.0151399	0.112302	0.0446069
VPS16	0.115488	0.00739723	0.0101794	923625	54.5879	0.0152508	0.114783	0.0436948
VPS13D	0	0	0	0	0	0	0	0
VPS13C	0	0	0	0	0	0	0	0
VPS13B	0	0	0	0	0	0	0	0
VPS13A	0	0	0	0	0	0	0	0
VPS11	0.128272	0.00631532	0.0109455	1.44538e+06	0.0378446	0.0211805	0.139232	0.0422647
VPRBP	40	3.62496	0.0152699	1.06e+41	2845.39	0.458512	12.4217	1.01114
VPR	0	0	0	0	0	0	0	0
VOPP1	0.0865495	0.0572361	0.00245162	480350	0	0.0210325	0	0.014862
VNN2	0.473443	0.304183	0.000179713	9.56355e+07	0	0.00814416	0	0.0358669
VMP1	0	0	0	0	0	0	0	0
VMN2R101	0	0	0	0	0	0	0	0
VMN1R14	0	0	0	0	0	0	0	0
VMAC	0	0	0	0	0	0	0	0
VMA21	0.0223861	0.00651059	2.30917e-06	0.0354125	0	0.00012468	0	0.0049747
VLDLR	0.267036	0.0257929	0.000908445	1.25936e+09	584.865	0.000759903	0	0.0330548
VKORC1L1	0	0	0	0	0	0	0	0
VKORC1	2.38059	0.148583	0.00296254	173.783	2079.52	0.00296015	0.223416	0.0555092
VIRF-3	0	0	0	0	0	0	0	0
VIRF-1	0	0	0	0	0	0	0	0
VIPR2	0.946886	0.476311	0.00268442	2.13049e+10	209.802	0.00827314	0	0.0693426
VIPR1	4	1.93139	0.00155103	3.16e+37	210.431	0.317613	0.666667	0.501523
VIP	0.163546	0.0753784	0.000420412	2.10974	0	0.00209019	0	0.0264317
VIM	1.11015	0.0127265	0.0128537	4.00597e+31	11433.1	0.0508514	0.743063	0.00142527
VIL1	0	0	0	0	0	0	0	0
VIF	0	0	0	0	0	0	0	0
VHR1	0	0	0	0	0	0	0	0
VHLL	0	0	0	0	0	0	0	0
VHL	174	0.124938	0.00885746	9.79e+41	51081.2	0.00238132	38.2535	0.0588598
VGLL4	6	2.35472	0.00157174	1.12e+39	109.177	0.347661	0.8	0.491876
VGLL3	1	0.78772	0.000159	1.14e+37	0	0.316117	0	0.212121
VGLL1	4	1.82981	0.000209257	1.99e+37	6.91945	0.311785	0	0.151515
VGF	0	0	0	0	0	0	0	0
VEZT	0.473443	1.71257	0.00527375	1.26e+40	0	0.446311	0.473443	0.62004
VEZF1	3	1.67789	0.00485416	1.07e+40	1368.9	0.445855	1	0.643531
VENTX2.1-B	0	0	0	0	0	0	0	0
VENTX	3	1.66302	0.000200449	1.82e+37	22.1984	0.316041	1	0.274404
VEGFC	0.163546	0.071815	7.40972e-05	0.341811	0	0.00207885	0	0.0322136
VEGFB	0.327092	0.104054	2.17259e-05	0.539702	2.26189	0.00207023	0	0.0206498
VEGFA	1.79901	0.162408	0.000638433	8.12824	1548.98	0.00210213	0.332544	0.0566089
VDR	77	3.79652	0.0195917	1.74e+41	8646.16	0.461017	17.162	0.594343
VDAC3	1.98548	0.246836	0.00766618	378896	1116.87	0.00596557	0.611957	0.120967
VDAC2	2.48185	0.256001	0.00633875	261421	634.278	0.00594081	0.380311	0.170413
VDAC1	2.22124	0.122465	0.00804309	3.13419e+11	1879.23	0.00462002	0.593742	0.0744934
VCY1B	0	0	0	0	0	0	0	0
VCPIP1	0.345808	0.078552	0.0074571	1053.41	191.95	0.0040078	0.021997	0.110833
VCP	243	0.153849	0.0433799	1.38e+42	69831	0.00181425	63.7778	0.200859
VCL	0.691332	0.133954	0.0098391	4.41706e+30	46.2584	0.0396043	0.395019	0.102616
VCAN	1.96255	0.00788339	0.00151319	26.1674	1362.92	9.19124e-05	0.460655	0.00422368
VCAM1	5.6027	0.138282	0.0327723	6.43882e+12	2395.98	0.0990566	0.368495	0.0885049
VBP1	26	0.0441014	0.000807983	3.4e+40	1051.37	0.00954065	0.775762	0.0562919
VAV3	0.1626	0.768861	0.014673	5.90399e+29	1571.73	0.20095	0.0475417	0.165489
VAV2	5.87116	1.15393	0.0168093	1.84117e+30	5109.86	0.203061	1.24808	0.19896
VAV1	8.79712	1.2613	0.0328332	2.58026e+30	5776.86	0.204125	1.89852	0.151216
VAT1L	0	0	0	0	0	0	0	0
VAT1	0.330913	0.146788	0.00137297	12310	87.8358	0.00584688	0	0.0367681
VASP	2.23392	0.222032	0.00355338	1.54816e+30	5336.82	0.0353742	0.117438	0.0646968
VASN	0.490638	0.127273	0.000150135	1.39832	76.4196	0.0020896	0.163546	0.0592673
VASH2	0	0	0	0	0	0	0	0
VASH1	0	0	0	0	0	0	0	0
VARS2	0.165457	0.105066	0.00347536	77599.2	0	0.00584808	0	0.0309187
VARS	7.87199	1.48652	0.0045515	2.3441e+30	121.661	0.204835	2.08922	0.0485289
VAPB	0.359862	0.0922789	0.00127117	194.018	142.983	0.004125	0.0499382	0.151087
VAPA	0.820624	0.108596	0.00413448	5.3499e+11	5023.97	0.0853257	0.114776	0.0932307
VANGL2	0	0	0	0	0	0	0	0
VANGL1	0	0	0	0	0	0	0	0
VAMP8	6.15476	0.00328727	0.00251612	9.37417e+10	1968.56	0.0207081	0.187352	0.00336295
VAMP721	0	0	0	0	0	0	0	0
VAMP7	0.0674765	0.000844415	0.00283211	1.48188e+09	11.7969	0.0207856	0.13049	0.0194036
VAMP5	0.473443	0.311849	0.000210425	1.31144e+08	0	0.00815997	0	0.0597781
VAMP4	0.0419025	0.00373189	0.00293791	707109	47.5652	0.0207089	0.341975	0.00419735
VAMP3	5.20787	0.025431	0.00242466	3.64551e+10	3688.11	0.0203491	0.0768164	0.0331214
VAMP2	13.7298	0.897104	0.00597179	1.05578e+11	7486.85	0.00829391	4.12223	0.167802
VAMP1	2.36721	0.669231	0.000853035	2.15417e+09	206.568	0.00822354	0	0.0645604
VAC14	0.219988	0.0788477	5.89703e-05	32083.5	189.595	0.0170304	0.157432	0.0725238
UXT	11	2.90821	0.000932627	1.54e+40	68.4409	0.0793547	2.7	0.132027
UXS1	0	0	0	0	0	0	0	0
UVRAG	0.155883	0.00662785	0.0113585	1.09918e+06	39.8255	0.0211461	0.135616	0.0317303
UTY	3	1.67729	0.000335624	5.11e+37	9.88808	0.317691	1	0.249152
UTS2R	0	0	0	0	0	0	0	0
UTS2D	0	0	0	0	0	0	0	0
UTS2	0	0	0	0	0	0	0	0
UTRN	20	3.30673	0.00131909	2.28e+40	654.265	0.4437	5.21931	0.743231
UTP6	7	2.53448	0.00585311	1.55e+40	732.608	0.443362	1	0.97509
UTP3	4	1.99121	0.00514	1.2e+40	3.21121	0.441752	2	1.29375
UTP23	2	1.33332	0.00488657	1.08e+40	0	0.447839	2	1.43723
UTP20	11	2.91634	0.0100696	4.6e+40	316.564	0.453623	5.52857	1.48062
UTP18	10	2.84642	0.00904701	3.71e+40	171.72	0.45233	3.11111	1.39885
UTP15	8	2.64545	0.0070011	2.22e+40	14.8538	0.442649	4	1.4246
UTP14A	67	3.76742	0.0201437	1.84e+41	13539.1	0.455757	11.9977	1.31244
UTP11L	2	1.3333	0.00530445	1.28e+40	0	0.443062	2	1.33971
UTF1	2	1.29988	0.000254116	2.93e+37	4.96121	0.316442	0	0.0757576
UST	0.118074	0.0681539	0.00171346	21.3714	0	0.00446313	0	0.028624
USPL1	8	2.65114	0.00342442	5.32e+39	38.301	0.358106	3.14286	0.582366
USP9Y	0	0	0	0	0	0	0	0
USP9X	18.8053	1.67826	0.00607985	4.1809e+30	950.328	0.206825	2.70842	0.36678
USP8	28	0.14299	0.00575762	2.97e+40	103.758	0.0203809	0.692109	0.076351
USP7	135	0.0109786	0.0337549	5.17e+41	30614.3	0.00437823	27.0797	0.0200288
USP6NL	0.236148	0.0968652	0.00628066	263.305	0	0.00453905	0.236148	0.0614668
USP6	2.36721	0.0239483	0.00228463	4.78177e+10	494.411	0.0203379	0.132123	0.0272641
USP54	0	0	0	0	0	0	0	0
USP53	0	0	0	0	0	0	0	0
USP51	0	0	0	0	0	0	0	0
USP50	0	0	0	0	0	0	0	0
USP5	0	0	0	0	0	0	0	0
USP49	25	3.42337	0.003245	4.77e+39	362.881	0.340979	1.39087	0.623606
USP48	6	2.35684	0.00435867	8.61e+39	756.351	0.440488	2.4	0.83715
USP47	0	0	0	0	0	0	0	0
USP46	0	0	0	0	0	0	0	0
USP45	0	0	0	0	0	0	0	0
USP44	7	2.49243	0.00434412	8.56e+39	215.096	0.440748	2.33333	0.681888
USP43	0	0	0	0	0	0	0	0
USP42	0	0	0	0	0	0	0	0
USP41	0	0	0	0	0	0	0	0
USP40	0	0	0	0	0	0	0	0
USP4	46	3.6677	0.0108286	5.32e+40	4180.54	0.447265	7.9628	0.77683
USP39	56	3.72352	0.0182367	1.51e+41	7479.66	0.458231	12.773	1.62207
USP38	0	0	0	0	0	0	0	0
USP37	15	3.1487	0.00820052	3.05e+40	114.598	0.449339	7.42857	0.745862
USP36	19	3.24732	0.00635	1.83e+40	2402.37	0.442612	3.1849	0.896143
USP35	0	0	0	0	0	0	0	0
USP34	0	0	0	0	0	0	0	0
USP33	0.030545	0.0375571	0.000675417	4.02988e+06	287.15	0.0767452	0.186569	0.0138604
USP32P2	0	0	0	0	0	0	0	0
USP32	0.236148	0.0682862	0.00172282	21.7256	140.036	0.00446368	0	0.0417434
USP31	0	0	0	0	0	0	0	0
USP30	0.330913	0.0810465	1.85311e-06	0.400405	77.4906	0.0054315	0	0.0409463
USP3	10	2.70378	0.00538803	1.32e+40	303.729	0.446235	4.42063	0.640979
USP29	0	0	0	0	0	0	0	0
USP28	27	3.46623	0.0109022	5.39e+40	1751.3	0.458191	6.96935	0.658147
USP27X	0	0	0	0	0	0	0	0
USP26	4	1.88188	0.000844749	3.24e+38	5358.61	0.328603	0	0.0707071
USP25	19	3.28645	0.0109256	5.41e+40	219.82	0.447494	5.82891	0.719049
USP24	0	0	0	0	0	0	0	0
USP22	28	3.47416	0.00785831	2.8e+40	3380.67	0.451705	9.64993	0.784815
USP21	37	3.59404	0.00893711	3.62e+40	1893.52	0.453152	7.15234	0.564056
USP20	2.9851	0.481141	0.00270565	9.37818e+06	813.439	0.0808076	0.333562	0.154658
USP2	38	3.60779	0.00209075	4.12e+40	1186.08	0.447533	5.70494	0.583277
USP19	0.714177	0.118807	0.00100966	20.4731	262.167	0.00292865	0	0.0276533
USP18	0.437333	0.12883	0.000235347	8.12e+39	0.351998	0.0102352	2	0.0047057
USP17L7	3	1.3978	2.14818e-05	8.53e+34	8.74485	0.251417	0.119029	6.47401e-05
USP17L2	5	2.00632	0.0002627	8.64e+37	4036.73	0.323025	0.138868	5.93451e-05
USP17L1P	1	0.798297	0.000662715	1.99e+38	0	0.323604	0	0
USP17	4	1.73713	7.77798e-06	7.52e+36	1232.95	0.314956	0.138868	0.000199616
USP16	14	3.08192	0.00623	1.76e+40	96.4758	0.442313	2.57852	0.630794
USP15	67	3.76406	0.0168169	1.28e+41	9823.3	0.452956	12.533	0.688997
USP14	1.42033	0.541259	0.000504999	7.52774e+08	7.65205	0.00820163	0.473443	0.677334
USP13	0	0	0	0	0	0	0	0
USP12P1	0	0	0	0	0	0	0	0
USP12	0	0	0	0	0	0	0	0
USP11	62	3.74912	0.019579	1.74e+41	4405.23	0.459559	10.6211	0.599102
USP10	20	3.31748	0.00195649	4.17e+40	501.766	0.452956	4.75263	0.782187
USP1	23	3.38287	0.00809	2.97e+40	1796.59	0.446387	4.93035	0.70717
USO1	1.08502	1.31835	0.0026199	8.79039e+29	536.816	0.204291	0.213996	0.131194
USMG5	0.165457	0.104708	0.00130113	11168.3	0	0.00582404	0	0.0325899
USHBP1	0	0	0	0	0	0	0	0
USH2A	0.473443	0.313546	0.000752774	1.67599e+09	0	0.00819744	0	0.0980362
USH1C	0.24298	0.126646	8.24622e-05	8.61546e+25	7.63478	0.0278894	0	0.0386816
USF2	13	3.03027	0.00711	2.29e+40	324.169	0.445855	4.16667	0.686573
USF1	38	3.59848	0.0145591	9.61e+40	12530.5	0.462402	10.2949	0.667329
USE1	0.119029	0.0431885	5.57058e-05	0.252342	0	0.00284711	0	0.0625205
US3	0	0	0	0	0	0	0	0
US2	0	0	0	0	0	0	0	0
US11	0	0	0	0	0	0	0	0
UROS	0.437333	0.3447	5.6014e-05	3.54677e+26	0	0.139751	0	0.344565
UROD	8	2.62073	0.00120348	1.05e+40	755.599	0.0718063	0.236325	0.342222
UROC1	0	0	0	0	0	0	0	0
URM1	3.49866	1.17159	0.00229391	5.94773e+29	852.111	0.203336	1.24952	0.685316
URI1	0	0	0	0	0	0	0	0
URGCP	3	1.68419	0.00494527	1.11e+40	0	0.447877	3	0.686163
URB2	4	1.99176	0.00505722	1.16e+40	4.06478	0.440711	2.66667	0.580602
URB1	4	1.99411	0.00504355	1.15e+40	6.20162	0.440896	1.33333	1.15829
UQCRQ	1.32365	0.229945	0.00339186	74786.4	387.326	0.00588245	0.198548	0.165935
UQCRH	0.49637	0.180093	0.00216917	30278.6	25.566	0.00579292	0	0.106126
UQCRFS1P1	0	0	0	0	0	0	0	0
UQCRFS1	2.48185	0.252948	0.00780521	392132	1130.18	0.00595614	0.370693	0.293697
UQCRC2	1.65457	0.243289	0.00748464	360695	402.481	0.00595242	0.474703	0.177449
UQCRC1	2.64731	0.259007	0.0104622	703191	717.634	0.00596632	0.494774	0.145524
UQCRB	1.98548	0.246231	0.00366551	87195.6	454.499	0.00588487	0.370917	0.255487
UQCR11	0.49637	0.144724	0.000274343	489.752	278.685	0.00571223	0	0.0309187
UQCR10	0.330913	0.147236	0.0013948	12789.8	54.4661	0.00583473	0	0.0877422
UQCC	0.165457	0.201935	-1.30876e-18	0.254803	0	0.000191279	0	0
UPRT	1	0.798297	0.000662715	1.99e+38	0	0.323604	0	1.07576
UPP2	0.139968	0.0866445	0.000963783	6.29759e+27	0	0.0376527	0	0.0452422
UPP1	1.74933	0.8351	0.00207756	4.89813e+29	2.5057	0.203006	1.16622	0.33845
UPL2	0	0	0	0	0	0	0	0
UPK3BL	0	0	0	0	0	0	0	0
UPK3A	0.473443	0.64337	-3.0111e-17	0.729102	0	0.000191136	0	0.0693426
UPK2	0.0626758	0.0484817	-1.28303e-18	0.0965207	0	0.000168615	0	0.0085467
UPK1B	0.473443	0.64337	-2.13523e-17	0.729102	0	0.000191136	0	0.076516
UPK1A	0.0626758	0.0484817	1.21201e-17	0.0965207	0	0.000168615	0	0.0085467
UPF3B	21	3.34823	0.00946936	4.07e+40	515.873	0.00884631	0.32786	0.0143717
UPF3A	0.437333	0.0725209	0.000757601	3.55e+39	3144.2	0.0116802	0.39128	1.07514
UPF2	55	0.0399216	0.00113104	7.27e+40	14700.3	0.00671719	0.084795	0.0176715
UPF1	63	0.0459741	0.0231856	2.44e+41	9734.46	0.00572355	18.7105	0.0296048
UNKL	3	1.69869	0.00148453	9.99e+38	90.4282	0.351255	0	0.161616
UNK	0	0	0	0	0	0	0	0
UNG1	0	0	0	0	0	0	0	0
UNG	8	2.62096	0.00577771	1.51e+40	212.456	0.449069	3.04762	1.54562
UNC93B3	0	0	0	0	0	0	0	0
UNC93B1	0.0419273	0.00200112	0.00294745	723541	644.518	0.0207364	0.186835	0.00420104
UNC80	0	0	0	0	0	0	0	0
UNC79	0	0	0	0	0	0	0	0
UNC5D	0	0	0	0	0	0	0	0
UNC5CL	0	0	0	0	0	0	0	0
UNC5C	0	0	0	0	0	0	0	0
UNC5B	0	0	0	0	0	0	0	0
UNC5A	0.473443	0.296866	0.000121289	4.35094e+07	0	0.00812756	0	0.0884716
UNC50	1	0.800227	0.00384339	6.7e+39	0	0.440081	0	0.838384
UNC45B	0	0	0	0	0	0	0	0
UNC45A	17	3.22744	0.00837538	3.18e+40	415.937	0.451939	4.25	0.878961
UNC13D	0.0188129	0.00703942	0.00271474	589402	0.0865495	0.0210551	0.173099	0.00402953
UNC13B	2.36721	0.660823	0.000463556	6.34413e+08	126.692	0.00820346	0.946886	0.23942
UNC13A	0.946886	0.291291	0.000138718	5.68131e+07	2293.36	0.0081488	0	0.095645
UNC119B	0	0	0	0	0	0	0	0
UNC119	0.405313	0.0966878	0.00199913	4.02784e+29	1626.57	0.0398198	0.438018	0.326742
UMPS	7	2.48723	0.00548647	1.36e+40	1060.75	0.00962458	2	0.0238674
UMOD	0.163546	0.069383	2.93225e-05	0.300925	0	0.00206641	0	0.0239537
UM03200.1	0	0	0	0	0	0	0	0
ULP1	0	0	0	0	0	0	0	0
ULK4	0	0	0	0	0	0	0	0
ULK3	0	0	0	0	0	0	0	0
ULK2	0	0	0	0	0	0	0	0
ULK1	8.30932	1.49829	0.00365547	1.5088e+30	66.7839	0.204919	2.71688	0.304833
ULBP2	0.473443	0.304419	0.000408006	4.92381e+08	0	0.008171	0	0.00478225
ULBP1	0	0	0	0	0	0	0	0
UL9	0	0	0	0	0	0	0	0
UL82	0	0	0	0	0	0	0	0
UL76	0	0	0	0	0	0	0	0
UL56	0	0	0	0	0	0	0	0
UL54	0	0	0	0	0	0	0	0
UL52	0	0	0	0	0	0	0	0
UL49	0	0	0	0	0	0	0	0
UL48	0	0	0	0	0	0	0	0
UL46	0	0	0	0	0	0	0	0
UL44	0	0	0	0	0	0	0	0
UL38	0	0	0	0	0	0	0	0
UL36	0	0	0	0	0	0	0	0
UL35	0	0	0	0	0	0	0	0
UL30	0	0	0	0	0	0	0	0
UL29	0	0	0	0	0	0	0	0
UL28	0	0	0	0	0	0	0	0
UL27	0	0	0	0	0	0	0	0
UL21A	0	0	0	0	0	0	0	0
UL144	0	0	0	0	0	0	0	0
UL123	0	0	0	0	0	0	0	0
UL122	0	0	0	0	0	0	0	0
UL114	0	0	0	0	0	0	0	0
UIMC1	38	3.59737	0.0146381	9.71e+40	12044.9	0.458352	8.94901	0.566116
UHRF2	45	3.66788	0.0167051	1.27e+41	1817.7	0.45727	10.8035	0.558952
UHRF1BP1L	0	0	0	0	0	0	0	0
UHRF1BP1	0	0	0	0	0	0	0	0
UHRF1	34	3.56856	0.0156522	1.11e+41	880.109	0.458031	11.1789	0.653869
UHMK1	5	2.21857	0.00591	1.58e+40	11.3565	0.447227	4	0.550812
UGT8	0	0	0	0	0	0	0	0
UGT2B7	0	0	0	0	0	0	0	0
UGT2B4	0	0	0	0	0	0	0	0
UGT2B10	0	0	0	0	0	0	0	0
UGT1A4	0.119029	0.0561637	2.60995e-05	0.261865	0	0.0028256	0	0.00180348
UGT1A10	0	0	0	0	0	0	0	0
UGT1A1	0.119029	0.0645705	0.000146239	0.72965	0	0.00288101	0	0.0120232
UGP2	7.87199	1.48562	0.00432124	2.11232e+30	49.7725	0.204667	2.31606	0.724402
UGP1	0	0	0	0	0	0	0	0
UGGT2	0.119029	0.0679351	0.00126062	30.2335	0	0.00292322	0	0.0288556
UGGT1	0.357088	0.103435	0.000702883	10.0104	40.304	0.00291734	0	0.113018
UGDH	5.24799	1.33137	0.00283942	9.09652e+29	836.817	0.205339	1.58235	0.686794
UGCG	0.236148	0.069067	0.00475839	153.496	279.6	0.0045143	0	0.0966061
UFSP2	2	1.32614	0.00394	7.03e+39	65.9224	0.440377	0	0.439394
UFSP1	0	0	0	0	0	0	0	0
UFM1	27	3.47202	0.00866	3.4e+40	493.879	0.448838	4.99055	0.989913
UFL1	0	0	0	0	0	0	0	0
UFD2	0	0	0	0	0	0	0	0
UFD1L	30	0.0118011	0.0103869	4.89e+40	312.627	0.0101074	6.6236	0.0177731
UFD1	0	0	0	0	0	0	0	0
UFC1	0	0	0	0	0	0	0	0
UEVLD	0	0	0	0	0	0	0	0
UEV1D-4	0	0	0	0	0	0	0	0
UCP3	0.165457	0.102625	0.00026804	493.061	0	0.0057501	0	0.0250692
UCP2	0.330913	0.150288	0.000396781	1080.43	6.1496	0.00576841	0	0.0275761
UCP1	0.165457	0.100678	0.000211774	294.513	0	0.00569859	0	0.0192197
UCN3	0	0	0	0	0	0	0	0
UCN2	0	0	0	0	0	0	0	0
UCN	0.163546	0.155253	-9.02774e-19	0.251861	0	0.000191282	0	0.0198238
UCKL1	1	0.800227	0.00384339	6.7e+39	0	0.440081	0	0.89899
UCK2	0.874666	0.541501	0.00173554	3.40682e+29	0	0.202513	0.874666	0.498848
UCK1	0.437333	0.353972	0.00170953	3.30624e+29	0	0.202472	0	0.110438
UCHL5	112	0.056417	0.000407976	2.7e+41	11397.4	0.0112341	36.108	0.0664796
UCHL3	28	3.47975	0.00878416	3.5e+40	1320.66	0.445589	5.05818	1.38465
UCHL1	31	3.53658	0.00105561	7.87e+40	79.5905	0.00186441	7.16496	0.65689
UCA1	0	0	0	0	0	0	0	0
UBXN8	0	0	0	0	0	0	0	0
UBXN7	0.714177	0.133805	0.00668668	841.538	116.505	0.00296347	0.142835	0.181012
UBXN6	18	3.25519	0.00324436	3.94e+40	146.918	0.449069	4.39118	1.06791
UBXN4	0.238059	1.99745	0.00842439	1.49e+40	27.9978	0.446273	3.33333	0.0069905
UBXN2B	2	0.0416849	0.00347671	8.7e+39	0	0.00400236	2	0.0111773
UBXN2A	0.200922	0.00579275	0.00326086	4.81066e+29	138.957	0.202965	0.0149185	0.057859
UBXN11	0.248758	0.0948391	3.20898e-06	13.6568	0	0.0494174	0	0.0678431
UBXN10	0	0	0	0	0	0	0	0
UBXN1	47	3.67649	0.00995203	8.33e+40	100.655	0.448146	8.70108	0.0079212
UBTF	38	3.61003	0.0157657	1.13e+41	1412.77	0.455797	9.12947	0.672234
UBTD2	1	0.800227	0.00384	6.7e+39	0	0.440081	0	0.39899
UBTD1	0	0	0	0	0	0	0	0
UBR7	0	0	0	0	0	0	0	0
UBR5	57	3.73066	0.0181488	1.49e+41	3771.82	0.455916	8.60174	0.865385
UBR4	24	3.42204	0.00168729	6.01e+40	968.915	0.454372	4.71884	1.03326
UBR3	0	0	0	0	0	0	0	0
UBR2	10	2.82852	0.00590462	1.58e+40	58.7552	0.442874	2.22222	0.954653
UBR1	7.43466	1.47012	0.00332125	1.2464e+30	83.5748	0.205045	1.11604	0.3528
UBQLN4	61	3.73515	0.00760684	6.16e+40	80.6255	0.00200479	8.55958	0.0690588
UBQLN2	30	3.51052	0.00946461	4.06e+40	394.233	0.449223	5.93825	0.638605
UBQLN1	149	3.89099	0.0102342	5.78e+41	21090.8	0.458432	30.0133	0.817364
UBP3	0	0	0	0	0	0	0	0
UBP13	0	0	0	0	0	0	0	0
UBP12	0	0	0	0	0	0	0	0
UBP1	8	2.62335	0.0033802	5.18e+39	166.382	0.368573	1.71429	0.546534
UBOX5	13	3.04759	0.00625818	1.78e+40	38.4569	0.443174	5.33333	0.657579
UBN2	3	1.71417	0.00634762	1.83e+40	12.642	0.450383	2	0.615744
UBN1	10	2.81394	0.00154612	1.08e+39	94.6263	0.337439	1.77778	0.811599
UBLCP1	4	1.98173	0.00442529	8.88e+39	289.174	0.441045	2	1.19938
UBL7	0	0	0	0	0	0	0	0
UBL5	0	0	0	0	0	0	0	0
UBL4A	54.2293	1.78648	0.0368465	1.53504e+32	1720	0.213716	21.7944	0.491617
UBL3	0.473443	0.317899	0.00235523	1.64285e+10	0	0.00826533	0	0.200855
UBIAD1	1	0.800227	0.00384339	6.7e+39	0	0.440081	0	0.474747
UBI4	0	0	0	0	0	0	0	0
UBFD1	0	0	0	0	0	0	0	0
UBE4B	36	3.58958	0.0123	6.81e+40	1452.93	0.457991	8.12023	0.885855
UBE4A	0	0	0	0	0	0	0	0
UBE3C	20	3.31307	0.00850818	3.28e+40	564.095	0.450926	4.85743	1.27761
UBE3B	1	0.800227	0.00384339	6.7e+39	0	0.440081	0	0.494949
UBE3A	75	0.00536829	0.0195076	1.73e+41	15259.9	0.0106291	12.0625	0.904794
UBE2Z	11	2.90516	0.00618301	1.73e+40	82.9552	0.443174	3.02222	0.899013
UBE2W	34	3.5611	0.0104508	4.95e+40	2034.84	0.450499	4.43121	0.559929
UBE2V2	23	3.39426	0.00779633	2.76e+40	478.725	0.444001	4.98701	0.871999
UBE2V1	0	0	0	0	0	0	0	0
UBE2U	0	0	0	0	0	0	0	0
UBE2T	12	2.97963	0.00773031	2.71e+40	901.361	0.452369	2.72727	0.601256
UBE2S	29	3.49826	0.00787823	2.81e+40	379.585	0.443964	5.22443	0.88957
UBE2R2	0	0	0	0	0	0	0	0
UBE2QL1	0	0	0	0	0	0	0	0
UBE2Q2	0	0	0	0	0	0	0	0
UBE2Q1	0	0	0	0	0	0	0	0
UBE2O	0	0	0	0	0	0	0	0
UBE2NL	0	0	0	0	0	0	0	0
UBE2N	49	0.0467801	0.0140635	8.97e+40	3415.48	0.00751697	9.04328	0.00769828
UBE2M	0	0	0	0	0	0	0	0
UBE2L6	5.24799	1.35342	0.00294762	9.83999e+29	20.6561	0.203626	1.06683	0.254905
UBE2L3	62	3.74904	0.0169249	1.3e+41	9786.96	0.458633	10.7108	0.649982
UBE2L1	0	0	0	0	0	0	0	0
UBE2K	0	0	0	0	0	0	0	0
UBE2J2	0.119029	0.068208	0.00117168	26.6626	0	0.00293294	0	0.0739425
UBE2J1	1.78544	0.152392	0.0150991	4285.06	305.498	0.00298005	0.540934	0.135524
UBE2I	223	3.92671	0.044508	8.98e+41	56460.3	0.475987	61.2238	1.25872
UBE2H	0	0	0	0	0	0	0	0
UBE2G2	0.260596	1.30626	0.00480112	1.20267e+30	106.233	0.203958	1.0168	0.0627318
UBE2G1	0	0	0	0	0	0	0	0
UBE2F	0	0	0	0	0	0	0	0
UBE2E3	46	3.66602	0.0127673	7.39e+40	2055.05	0.449802	5.86358	0.545231
UBE2E2	0	0	0	0	0	0	0	0
UBE2E1	64	3.7508	0.0142164	9.16e+40	8663.98	0.00735216	7.63562	0.00923419
UBE2DNL	0	0	0	0	0	0	0	0
UBE2D4	0	0	0	0	0	0	0	0
UBE2D3	103	0.139017	0.00388548	2.54e+41	24149.3	0.020803	17.6219	0.033525
UBE2D2	110	0.144309	0.00470287	2.09e+41	6985.27	0.0205554	24.0134	0.0362619
UBE2D1	139	0.0537998	0.0266	3.2e+41	22894.1	0.00870334	29.101	0.0304939
UBE2CBP	0	0	0	0	0	0	0	0
UBE2C	42	0.0437136	0.0105164	5.01e+40	3535.1	0.00977388	11.4147	0.0360515
UBE2B	31	3.53059	0.00964534	4.22e+40	414.953	0.44715	5.37584	0.760114
UBE2A	32	3.54415	0.0104219	4.92e+40	594.628	0.00854503	5.29528	0.0141227
UBD	327	3.94882	0.0681439	2.11e+42	121269	0.47838	80.4532	0.640757
UBC9	0	0	0	0	0	0	0	0
UBC8	0	0	0	0	0	0	0	0
UBC7	0	0	0	0	0	0	0	0
UBC5	0	0	0	0	0	0	0	0
UBC4	0	0	0	0	0	0	0	0
UBC36	0	0	0	0	0	0	0	0
UBC35	0	0	0	0	0	0	0	0
UBC13	0	0	0	0	0	0	0	0
UBC12	0	0	0	0	0	0	0	0
UBC10	0	0	0	0	0	0	0	0
UBC	3860	0.15827	0.0213442	7.08e+43	1.8129e+07	0.0248518	3254.9	0.079315
UBB	43	3.65443	0.00172933	1.64e+41	1320.13	0.0203741	7.31746	0.0483046
UBASH3B	30	3.52132	0.011792	6.3e+40	773.6	0.452799	8.63223	0.701323
UBASH3A	8	2.65415	0.000107363	1.36e+40	8.15946	0.0104554	5.14286	0.0241812
UBAP2L	0	0	0	0	0	0	0	0
UBAP2	0	0	0	0	0	0	0	0
UBAP1	0	0	0	0	0	0	0	0
UBAC2	0	0	0	0	0	0	0	0
UBAC1	0.186518	0.033511	0.00506122	3.04424e+10	82.7022	0.0035542	0.473443	0.00640843
UBA7	0.874666	0.591847	0.00185933	3.90976e+29	0	0.202677	0.874666	0.233711
UBA6	0	0	0	0	0	0	0	0
UBA52	27	0.108451	0.00305718	5.01e+40	1172.38	0.0204621	5.12308	0.110878
UBA5	23	3.36851	0.00798711	2.89e+40	390.071	0.445021	4.1147	1.19145
UBA4	0	0	0	0	0	0	0	0
UBA3	12	2.96819	0.00589565	1.58e+40	551.114	0.443324	3.14286	1.61537
UBA2	33	3.55354	0.0123312	6.89e+40	1301.52	0.455241	7.45815	1.51937
UBA1	0	0	0	0	0	0	0	0
UAP1	5	2.12726	0.00504494	1.15e+40	117.791	0.00907068	2.5	0.00547973
UACA	9	2.73694	0.00582598	1.54e+40	49.0947	0.0570016	2.075	0.031685
U95	0	0	0	0	0	0	0	0
U90	0	0	0	0	0	0	0	0
U2SURP	0	0	0	0	0	0	0	0
U2AF2	106	3.85165	0.0392974	7e+41	11762.5	0.468068	33.6905	1.38396
U2AF1L4	4	1.99897	0.00641528	1.87e+40	53.2196	0.453113	2.66667	0.506815
U2AF1	84	3.81358	0.029098	3.84e+41	8357.47	0.460611	24.8073	1.25055
TYW1B	0	0	0	0	0	0	0	0
TYW1	0	0	0	0	0	0	0	0
TYSND1	0.0328621	0.0113325	0.0013587	0.45021	0	0.00255794	0.0328621	0.0168315
TYRP1	0.259648	0.0954449	0.000474159	18002.3	0.359386	0.017356	0.173099	0.0405491
TYROBP	2.36721	0.527471	0.00214623	1.36352e+10	4590.62	0.00822562	0.591804	0.130764
TYRO3	0.0626758	2.21275	0.00482738	1.34e+40	784.167	0.442799	3.5	0.699417
TYR	0	0	0	0	0	0	0	0
TYMS	0.300028	0.15051	0.00683236	2.12e+40	1130.98	0.00413972	0.0656864	0.18137
TYMP	2.624	1.07918	0.00287071	9.31519e+29	2.41428	0.20375	1.22453	0.373149
TYK2	1.38376	0.396565	0.00179997	2.45e+40	227.488	0.0737755	0.236901	0.615142
TXNRD3	1	0.800227	0.00384339	6.7e+39	0	0.440081	0	0.191919
TXNRD2	0	0	0	0	0	0	0	0
TXNRD1	19	3.24152	0.00946313	4.06e+40	19559.8	0.0045023	0.0929906	0.7401
TXNL4B	6	2.37147	0.00585	1.55e+40	41.3681	0.446692	2.4	0.931066
TXNL4A	7	2.48278	0.00483202	1.06e+40	1161.72	0.441194	2.66667	1.69719
TXNL1	35	3.57782	0.0116161	6.12e+40	1034.26	0.451549	13.612	1.70319
TXNIP	11	2.91168	0.00729276	2.41e+40	1092.46	0.00451266	0.316441	0.0843646
TXNDC9	13	3.02467	0.00613192	1.7e+40	314.984	0.449532	2.93452	1.40396
TXNDC5	0.238059	0.0965059	0.00377153	267.816	0	0.00295012	0.238059	0.128849
TXNDC3	0.248758	0.175493	0.0017614	3.98013e+06	0	0.0786475	0	0
TXNDC2	1	0.757068	1.78e-05	1.43e+35	0	0.251841	0	0.126263
TXNDC17	4.37333	1.26744	0.00214628	5.20426e+29	433.605	0.203212	0.874666	0.540454
TXNDC15	0	0	0	0	0	0	0	0
TXNDC12	4	0.0159477	2.64906e-05	1.12e+40	4.54351	0.00990162	2.66667	0.0194852
TXNDC11	0.119029	0.0667184	0.000840563	13.8074	0	0.00291654	0	0.0348672
TXN2	13	3.02725	0.00189542	2.05e+40	1796.35	0.442649	2.5	1.19852
TXN	37	0.124274	0.00379577	1.39e+41	13080.1	0.00136776	8.0932	0.0666431
TXLNG	0.437333	0.143578	0.000101997	7.22e+39	96.5465	0.0102665	0.145778	0.00923636
TXLNB	0	0	0	0	0	0	0	0
TXLNA	0.327092	0.107805	0.000761948	6.01849	0.245319	0.00209593	0	0.0925109
TXK	3	1.68904	0.00171786	3.87e+38	11.3455	0.333716	0.946886	0.102417
TWSG1	0.327092	0.0775308	3.49637e-05	0.403959	186.862	0.00207272	0	0.0602973
TWISTNB	4	1.98843	0.000577611	1.51e+39	34.2884	0.349356	0.666667	0.809558
TWIST2	5	2.18616	0.000608057	1.68e+38	14.2443	0.323444	1	0.459447
TWIST1-A	0	0	0	0	0	0	0	0
TWIST1	21	3.33657	0.00583812	1.55e+40	1352.01	0.363984	5.35789	0.403317
TWF2	3.98013	0.505687	0.00482591	2.9851e+07	1386.49	0.0823916	0.317068	0.20378
TWF1	0.392956	0.180213	0.00126299	3.38512e+10	22.8165	0.0778698	0.473443	0.0554602
TVP15	0	0	0	0	0	0	0	0
TV(UAC)Q	0	0	0	0	0	0	0	0
TUT1	0	0	0	0	0	0	0	0
TUSC3	0	0	0	0	0	0	0	0
TUSC2	0.165457	0.0977109	4.59969e-05	17.042	0	0.00564086	0	0.0434533
TUSC1	0	0	0	0	0	0	0	0
TUS1	0	0	0	0	0	0	0	0
TULP4	0	0	0	0	0	0	0	0
TULP3	2	1.33138	0.00423135	8.12e+39	0	0.441231	2	0.675786
TULP2	0	0	0	0	0	0	0	0
TUG1	0	0	0	0	0	0	0	0
TUFT1	0.163546	0.155253	-2.60038e-18	0.251861	0	0.000191282	0	0.0256057
TUFM	4.9637	0.271552	0.0164133	1.73729e+06	2694.65	0.00597878	1.26212	0.30911
TUBGCP6	0.69984	0.149014	0.0012891	6.21013e+29	3.46243	0.0230177	0.505477	0.122608
TUBGCP5	0.69984	0.149014	0.00128901	6.21013e+29	3.46243	0.0230177	0.505477	0.152298
TUBGCP4	2.28592	0.175809	0.00392087	9.62132e+29	634.333	0.0338609	0.241495	0.142277
TUBGCP3	2.59704	0.162922	0.00331126	1.14144e+30	492.901	0.0302579	0.977497	0.188411
TUBGCP2	1.91245	0.424096	0.00385172	1.72e+40	82.1967	0.0780787	1.18164	0.339674
TUBG2	0.139968	0.072558	0.00170953	3.30624e+29	0	0.0110557	0	0.00918982
TUBG1	7.99144	0.534564	0.0131117	6.85e+40	2922.41	0.0895736	2.35647	0.329937
TUBE1	0	0	0	0	0	0	0	0
TUBD1	3	1.71157	0.00529811	1.27e+40	0	0.448338	3	0.816645
TUBBP5	0	0	0	0	0	0	0	0
TUBB8	0	0	0	0	0	0	0	0
TUBB7P	0	0	0	0	0	0	0	0
TUBB6	1.20529	0.281375	0.0052475	3.97219e+11	1661.11	0.085307	0.602502	0.0270098
TUBB5	0	0	0	0	0	0	0	0
TUBB4B	0	0	0	0	0	0	0	0
TUBB4A	0	0	0	0	0	0	0	0
TUBB3	0	0	0	0	0	0	0	0
TUBB2B	1.20529	0.279571	0.00487866	3.86803e+11	1888.67	0.085972	0.0433354	0.0381562
TUBB2A	1.6511	0.306326	0.0102929	7.9065e+11	6502.77	0.090821	1.02314	0.0357365
TUBB1	0.288396	0.192973	0.00354354	8.75869e+10	5.82536	0.0820234	0.19035	0.0401516
TUBB	103	0.0921584	0.0142047	6.57e+41	1449.08	0.102326	0.0680775	0.516018
TUBAL3	0	0	0	0	0	0	0	0
TUBA8	0.746274	0.329932	0.00265643	9.02992e+06	8.43973	0.0762929	0	0.0100508
TUBA4B	0.995032	0.368623	0.0046479	2.76122e+07	0	0.0819742	0.995032	0.0786378
TUBA4A	0.950573	0.147257	0.00488453	5.64159e+30	20.2621	0.0391213	0.279742	0.0333067
TUBA3E	0.248758	0.174355	0.00124585	1.98758e+06	0	0.0725963	0	0
TUBA3D	0.248758	0.175485	0.00243826	7.612e+06	0	0.0785711	0	0.0100508
TUBA3C	1.49255	0.424271	0.00609702	4.75128e+07	57.2131	0.0855723	0.29851	0.126565
TUBA1C	4.47765	0.526124	0.0139664	2.48758e+08	359.911	0.0900736	1.60287	0.0783204
TUBA1B	4.22889	0.522197	0.0112647	1.62439e+08	265.471	0.086487	1.2241	0.0821713
TUBA1A	2.16454	0.132081	0.0204637	1.87616e+31	3822.12	0.0465042	0.583972	0.0510234
TUB	5	2.19035	0.00192475	8.57e+39	251.435	0.0107716	0.145778	0.00283724
TTYH3	1.42033	0.573353	0.00271866	2.18731e+10	42.9753	0.00824969	0.473443	0.20683
TTYH2	1.42033	0.575727	0.00464075	6.39148e+10	319.959	0.00828905	0	0.143468
TTYH1	0	0	0	0	0	0	0	0
TTR	1.63546	0.171515	0.00706013	484.096	1392.44	0.0021195	0.109031	0.113414
TTPAL	0	0	0	0	0	0	0	0
TTPA	0.437333	0.353306	0.000439522	2.18229e+28	0	0.151632	0	0.0949763
TTN	29	3.46991	0.002842	7.65e+40	17801.2	0.0879296	7.0437	0.570392
TTLL9	0	0	0	0	0	0	0	0
TTLL7	0.248758	0.175493	0.0017614	3.98013e+06	0	0.0786475	0	0.0653304
TTLL6	0.248758	0.175493	0.0017614	3.98013e+06	0	0.0786475	0	0.0414597
TTLL5	5	2.20692	0.00602282	1.64e+40	71.8545	0.450112	2	0.688986
TTLL4	0	0	0	0	0	0	0	0
TTLL3	0	0	0	0	0	0	0	0
TTLL12	0	0	0	0	0	0	0	0
TTLL11	0.248758	0.173155	0.000412723	218161	0	0.0686102	0	0.0301525
TTL	0	0	0	0	0	0	0	0
TTK	2.48758	0.473811	0.00592044	4.47765e+07	519.178	0.0881357	0.386957	0.202422
TTI2	0	0	0	0	0	0	0	0
TTI1	0	0	0	0	0	0	0	0
TTF2	17	3.21355	0.00636265	1.84e+40	1492.2	0.444756	2.46667	0.690848
TTF1	9	2.75034	0.0062029	1.74e+40	37.8788	0.443362	2.75	0.614525
TTC9C	0	0	0	0	0	0	0	0
TTC8	0	0	0	0	0	0	0	0
TTC7B	0	0	0	0	0	0	0	0
TTC7A	0	0	0	0	0	0	0	0
TTC5	5	2.2212	0.00781869	2.77e+40	0	0.447533	5	1.03283
TTC4	0	0	0	0	0	0	0	0
TTC39C	0	0	0	0	0	0	0	0
TTC39B	0	0	0	0	0	0	0	0
TTC38	0	0	0	0	0	0	0	0
TTC37	7	2.53386	0.00706907	2.27e+40	156.114	0.449764	2.33333	1.35939
TTC36	0	0	0	0	0	0	0	0
TTC35	2	0.12627	0.00388113	6.83e+39	0.238059	0.440118	2	0.326648
TTC34	0	0	0	0	0	0	0	0
TTC33	0	0	0	0	0	0	0	0
TTC32	0	0	0	0	0	0	0	0
TTC30A	0	0	0	0	0	0	0	0
TTC3	7	2.51486	0.00479199	1.04e+40	17.964	0.441268	2.66667	0.549229
TTC28	0	0	0	0	0	0	0	0
TTC27	0	0	0	0	0	0	0	0
TTC26	0	0	0	0	0	0	0	0
TTC25	0	0	0	0	0	0	0	0
TTC23	0	0	0	0	0	0	0	0
TTC21B	0	0	0	0	0	0	0	0
TTC19	0	0	0	0	0	0	0	0
TTC17	0	0	0	0	0	0	0	0
TTC15	0.952235	0.0817254	5.93957e-05	11.0935	5.48803	0.00282732	0.767456	0.0414524
TTC14	0	0	0	0	0	0	0	0
TTC13	0	0	0	0	0	0	0	0
TTC12	0	0	0	0	0	0	0	0
TTC1	0.016431	0.00877372	0.000681267	0.138185	0	0.00244595	0	0.0120328
TTBK2	8	2.59153	0.00617	1.73e+40	3566.05	0.0524723	2.02381	0.058514
TTBK1	3	1.62417	0.000290312	3.82e+37	2.35123	0.314106	0	0.191919
TSTD2	0	0	0	0	0	0	0	0
TSTA3	0	0	0	0	0	0	0	0
TST	0.00878811	0.0223695	0.000104421	1.64758e+08	16.883	0.00433939	0	0.0237606
TSSK6	0	0	0	0	0	0	0	0
TSSK5	0	0	0	0	0	0	0	0
TSSK4	0	0	0	0	0	0	0	0
TSSK3	0	0	0	0	0	0	0	0
TSSK2	0.746274	0.296444	0.00186862	4.47765e+06	111.167	0.0791282	0.248758	0.0873019
TSSK1B	0	0	0	0	0	0	0	0
TSSC4	0	0	0	0	0	0	0	0
TSSC1	0	0	0	0	0	0	0	0
TSR2	0	0	0	0	0	0	0	0
TSR1	39	3.61754	0.0153929	1.07e+41	1152.23	0.446616	13.9682	1.81016
TSPYL5	3	1.712	0.00521484	1.23e+40	8.94945	0.448453	2	0.627127
TSPYL4	2	1.32581	0.00389776	6.89e+39	286.707	0.440859	0	0.10101
TSPYL2	14	3.08375	0.00145262	2.47e+40	1017.66	0.451082	3.98242	0.528551
TSPYL1	6	2.39516	0.00606	1.67e+40	55.4494	0.448223	2.4	0.41778
TSPY8	0	0	0	0	0	0	0	0
TSPY4	0	0	0	0	0	0	0	0
TSPY3	1	0.800227	0.00384	6.7e+39	0	0.440081	0	0.00505051
TSPY2	0	0	0	0	0	0	0	0
TSPY10	1	0.800227	0.00384339	6.7e+39	0	0.440081	0	0.010101
TSPY1	4	1.9935	0.00488	1.08e+40	2.27898	0.441976	2.66667	0.326237
TSPO	0.165457	0.201935	-5.19534e-18	0.254803	0	0.000191279	0	0
TSPAN9	0	0	0	0	0	0	0	0
TSPAN7	1.42033	0.506696	0.000159603	7.52774e+07	218.885	0.00815373	0	0.0334758
TSPAN6	0	0	0	0	0	0	0	0
TSPAN5	0	0	0	0	0	0	0	0
TSPAN4	2.36721	0.664383	0.00118777	4.17577e+09	32.0298	0.00821922	1.42033	0.172933
TSPAN31	0	0	0	0	0	0	0	0
TSPAN3	0	0	0	0	0	0	0	0
TSPAN2	0	0	0	0	0	0	0	0
TSPAN17	0	0	0	0	0	0	0	0
TSPAN15	0.473443	0.306943	0.000168762	8.42728e+07	0	0.00814738	0	0.095645
TSPAN14	0	0	0	0	0	0	0	0
TSPAN13	0.946886	0.463416	0.00241456	1.72333e+10	1005.31	0.00826784	0	0.117165
TSPAN12	0	0	0	0	0	0	0	0
TSPAN10	0	0	0	0	0	0	0	0
TSPAN1	0	0	0	0	0	0	0	0
TSNAXIP1	0	0	0	0	0	0	0	0
TSNAX	14	3.07782	0.00732	2.43e+40	534.826	0.445969	3.51069	1.22032
TSN	15	3.12511	0.00629619	1.8e+40	306.127	0.442837	2.76099	1.2482
TSLP	0.163546	0.0898436	0.00391483	181.536	0	0.00211517	0	0.0123899
TSL1	0	0	0	0	0	0	0	0
TSKU	0	0	0	0	0	0	0	0
TSKS	0.746274	0.287825	0.00183583	4.32839e+06	446.451	0.0787815	0.248758	0.0873019
TSHZ3	3	1.7069	0.00430552	8.4e+39	29.1918	0.441603	1	0.630051
TSHZ2	2	1.32411	0.00115163	6.01e+38	3.62719	0.334121	0	0.247475
TSHZ1	1	0.78769	0.000160555	1.17e+37	0	0.311229	0	0.232323
TSHR	2.84066	0.706186	0.00448017	5.91804e+10	1189.98	0.00826784	0.568131	0.234444
TSGA10	3	1.69905	0.000818228	3.04e+38	0.337992	0.325537	1	0.496681
TSG101	49	3.68127	0.00577442	8.95e+40	39.5382	0.45327	0.169384	0.000771176
TSFM	4	1.97226	0.00077529	8.28e+39	263.55	0.440859	1.33333	1.22311
TSEN54	8	2.59381	0.00596858	1.62e+40	599.726	0.4493	4.95238	0.834003
TSEN34	9	2.6779	0.00555	1.4e+40	686.14	0.44853	4.65595	1.11458
TSEN2	10	2.75904	0.00170504	1.32e+39	503.461	0.347893	3.6131	1.092
TSEN15	7	2.45326	0.00417822	7.92e+39	680.049	0.440562	3.33333	0.673551
TSC22D4	19	3.2665	0.00271889	3.35e+39	1228.95	0.344753	0.555556	0.626479
TSC22D3	16	3.1927	0.0095211	4.11e+40	150.864	0.00698133	6.26667	0.00656619
TSC22D2	0	0	0	0	0	0	0	0
TSC22D1	35	3.57349	0.0104852	4.98e+40	3734.68	0.448607	3.6317	0.671885
TSC2	0.221381	0.0692561	0.00312771	5.26e+40	6.5941	0.0853151	0.0880166	0.082675
TSC10	0	0	0	0	0	0	0	0
TSC1	1.33799	0.130895	0.00856393	3.02634e+30	455.208	0.0373492	0.109314	0.117409
TRY6	0	0	0	0	0	0	0	0
TRUB2	0	0	0	0	0	0	0	0
TRUB1	0	0	0	0	0	0	0	0
TRS20	0	0	0	0	0	0	0	0
TRRAP	67	3.76763	0.019691	1.76e+41	5588.27	0.456075	18.6101	1.38476
TRR	0	0	0	0	0	0	0	0
TRPV6	1.89377	0.635775	0.00302516	2.70809e+10	304.962	0.00826568	0.315629	0.223645
TRPV5	1.42033	0.562939	0.00114312	3.86803e+09	53.3683	0.00822648	0.473443	0.168444
TRPV4	1.0611	0.262153	0.000910133	2.16837e+11	124.344	0.0764706	0.101574	0.0596611
TRPV3	0	0	0	0	0	0	0	0
TRPV2	0	0	0	0	0	0	0	0
TRPV1	1.42033	0.575811	0.00564164	9.42151e+10	0	0.00827764	1.42033	0.165141
TRPT1	0	0	0	0	0	0	0	0
TRPS1	7	2.53118	0.00222433	2.24e+39	21.3078	0.344707	2	0.634843
TRPM8	0	0	0	0	0	0	0	0
TRPM7	0.946886	0.473932	0.00158464	7.43305e+09	8.52024	0.00822037	0	0.0932539
TRPM4	0	0	0	0	0	0	0	0
TRPM2	0	0	0	0	0	0	0	0
TRPC7	0.946886	0.186471	0.000135547	1.51e+36	0	0.307281	1.42033	0.0903725
TRPC6	3.78754	0.71949	0.00376387	4.1947e+10	2607.62	0.00825184	2.23194	0.174762
TRPC5	4.26099	0.749919	0.00166607	8.19056e+09	566.402	0.00823798	2.20489	0.190683
TRPC4AP	0	0	0	0	0	0	0	0
TRPC4	4.26099	0.0723244	2.66592e-05	8.09587e+09	2696.77	0.065813	1.95126	0.00679267
TRPC3	2.84066	0.649762	0.000337365	3.36618e+08	29.7795	0.00815112	2.55659	0.179468
TRPC2	0	0	0	0	0	0	0	0
TRPC1	6.15476	0.805338	0.00294008	2.55659e+10	2165.19	0.00825712	2.44161	0.205943
TRPA1	0.473443	0.301978	0.000191271	1.08418e+08	0	0.0081428	0	0.179334
TRP53	0	0	0	0	0	0	0	0
TROVE2	16	3.17764	0.00731912	2.43e+40	260.542	0.443663	6.50278	0.854469
TROAP	0	0	0	0	0	0	0	0
TRO	6	2.38258	0.00560788	1.43e+40	63.8182	0.448684	2.8	0.599427
TRNT1	1.24379	0.323728	0.00063237	512442	682.337	0.0688144	0.310948	0.196625
TRNAU1AP	3	1.71366	0.00578216	1.52e+40	6.87256	0.448261	2	0.822701
TRNAS2	0	0	0	0	0	0	0	0
TRNAN1	0	0	0	0	0	0	0	0
TRNAG1	0	0	0	0	0	0	0	0
TRNA	0	0	0	0	0	0	0	0
TRMU	0	0	0	0	0	0	0	0
TRMT61B	0	0	0	0	0	0	0	0
TRMT61A	8	2.63792	0.00732833	2.43e+40	56.5233	0.445438	4.61905	1.45659
TRMT6	7	2.45155	0.00607303	1.67e+40	2077.93	0.441715	2.33333	1.5906
TRMT5	1	0.800227	0.00384	6.7e+39	0	0.440081	0	1.12121
TRMT2B	0	0	0	0	0	0	0	0
TRMT2A	0	0	0	0	0	0	0	0
TRMT1L	0	0	0	0	0	0	0	0
TRMT112	0	0	0	0	0	0	0	0
TRMT11	0	0	0	0	0	0	0	0
TRMT1	0	0	0	0	0	0	0	0
TRIT1	0	0	0	0	0	0	0	0
TRIP6	31	3.52244	0.00205942	2.57e+40	6801.6	0.446387	3.01067	0.536888
TRIP4	31	3.52975	0.00948363	4.08e+40	2295.72	0.449609	10.6146	0.965041
TRIP13	31	3.5037	0.00929332	3.92e+40	10281.6	0.446578	6.01068	1.27463
TRIP12	21	3.34681	0.0109928	5.48e+40	293.632	0.448992	4.15526	0.996818
TRIP11	8	2.65478	8.89173e-05	1.27e+40	483.696	0.443099	3.14286	0.851559
TRIP10	0.0325674	0.00378769	0.00256292	8.04692e+29	1.58996	0.000458268	0.0499163	0.0226201
TRIOBP	7	2.51675	0.000270462	1.42e+40	100.079	0.447112	2.33333	0.614765
TRIO	2.18666	0.983098	0.00200865	4.54826e+29	7.59672	0.203378	0.874666	0.316579
TRIML2	0	0	0	0	0	0	0	0
TRIML1	0	0	0	0	0	0	0	0
TRIM9	0.995032	0.357019	0.000556307	395525	30.2435	0.0703859	0	0.0728685
TRIM8	28	3.48707	0.00543313	1.34e+40	707.805	0.366842	4.2408	0.503376
TRIM77P	0	0	0	0	0	0	0	0
TRIM74	0	0	0	0	0	0	0	0
TRIM73	0	0	0	0	0	0	0	0
TRIM72	0.946886	0.459633	0.00100682	3.00163e+09	10.2162	0.00821599	0	0.0717338
TRIM71	0	0	0	0	0	0	0	0
TRIM7	4	1.98849	0.000835407	3.16e+38	0.4039	0.322726	0.666667	0.337346
TRIM6-TRIM34	0	0	0	0	0	0	0	0
TRIM69	11	2.87417	0.00207247	1.95e+39	185.99	0.337853	0.8	0.404348
TRIM68	4	1.99458	0.00478815	1.04e+40	2.21721	0.442163	2.66667	0.541967
TRIM65	0	0	0	0	0	0	0	0
TRIM64C	0	0	0	0	0	0	0	0
TRIM63	31	3.52283	0.00165092	4.52e+40	2592.02	0.447686	7.88008	0.537758
TRIM62	0	0	0	0	0	0	0	0
TRIM6	0	0	0	0	0	0	0	0
TRIM59	0	0	0	0	0	0	0	0
TRIM56	0	0	0	0	0	0	0	0
TRIM55	42	3.64233	0.00944183	4.04e+40	706.593	0.359854	7.5976	0.639125
TRIM54	1.24379	0.391816	0.000892027	1.01991e+06	65.5833	0.0730222	0.248758	0.0939141
TRIM52	0	0	0	0	0	0	0	0
TRIM50	0	0	0	0	0	0	0	0
TRIM5	28	3.49086	0.00965164	4.22e+40	867.1	0.447839	5.07369	0.492043
TRIM49	0	0	0	0	0	0	0	0
TRIM48	0	0	0	0	0	0	0	0
TRIM47	9	2.72775	0.00605853	1.66e+40	209.552	0.442126	3.01667	0.604152
TRIM46	0	0	0	0	0	0	0	0
TRIM45	7	2.5361	0.00579935	1.52e+40	28.5298	0.446387	2.66667	0.594003
TRIM44	0	0	0	0	0	0	0	0
TRIM43	0	0	0	0	0	0	0	0
TRIM42	0	0	0	0	0	0	0	0
TRIM41	18	3.24735	0.00699436	2.22e+40	3496.86	0.44673	2.6426	0.50118
TRIM40	0	0	0	0	0	0	0	0
TRIM4	0.473443	0.314925	0.00103924	3.19574e+09	0	0.00822666	0	0.0310846
TRIM39-RPP21	0	0	0	0	0	0	0	0
TRIM39	4.37333	1.28994	0.00307603	1.07147e+30	35.5863	0.206228	1.65822	0.213588
TRIM38	0	0	0	0	0	0	0	0
TRIM37	7.87199	1.48819	0.00352126	1.40384e+30	249.961	0.205931	1.93916	0.276967
TRIM36	0	0	0	0	0	0	0	0
TRIM35	14	3.0948	0.00311243	4.39e+39	168.413	0.344163	2.41026	0.415257
TRIM34	0	0	0	0	0	0	0	0
TRIM33	43	3.64853	0.0149917	1.02e+41	8967.63	0.458311	10.5075	0.729933
TRIM32	32	3.54737	0.000280826	5.48e+40	1225	0.45536	5.98415	0.514242
TRIM31	0	0	0	0	0	0	0	0
TRIM30A	0	0	0	0	0	0	0	0
TRIM3	0.173099	0.0806662	0.000514969	21204.6	0.173099	0.0173946	0	0.0157363
TRIM29	0	0	0	0	0	0	0	0
TRIM28	164	3.89807	0.0453728	9.33e+41	86075.1	0.479125	46.5706	0.455581
TRIM27	62	3.7507	0.0166421	1.26e+41	2623.87	0.454885	11.2222	0.484821
TRIM26	0	0	0	0	0	0	0	0
TRIM25	32	3.54147	0.0118674	6.39e+40	2615.03	0.00847766	0.0444297	0.00243844
TRIM24	57	3.72348	0.0163633	1.21e+41	3793.22	0.00501067	9.39164	0.0229097
TRIM23	31	3.5232	0.00911175	3.76e+40	9359.88	0.453859	5.56483	0.657846
TRIM22	8	2.62947	0.00467405	9.91e+39	861.186	0.442462	1.42857	0.534172
TRIM21	43	3.65227	0.0148336	9.98e+40	2145.05	0.451666	6.94129	0.530437
TRIM2	0	0	0	0	0	0	0	0
TRIM17	0	0	0	0	0	0	0	0
TRIM16L	0	0	0	0	0	0	0	0
TRIM16	7	2.52978	0.00492651	1.1e+40	14.993	0.442126	4.33333	0.46245
TRIM15	0	0	0	0	0	0	0	0
TRIM14	0	0	0	0	0	0	0	0
TRIM13	0.595147	0.12236	0.00477719	428.506	217.706	0.00296549	0.0595147	0.0982801
TRIM11	10	2.83802	0.00514807	1.2e+40	1066.52	0.442126	3.55556	0.430409
TRIM10	0	0	0	0	0	0	0	0
TRIB3	23	3.37327	0.00212265	3.53e+40	10786.2	0.0107777	0.353676	0.00493366
TRIB2	6	2.38779	0.000548122	1.08e+40	129.131	0.442088	2	0.6414
TRIB1	4	1.99451	0.00574226	1.49e+40	1.41518	0.447036	3.33333	0.560853
TRIAP1	0.165457	0.103659	0.000325315	759.446	0	0.00575936	0	0.113647
TRHR2	0	0	0	0	0	0	0	0
TRHR	0.946886	0.47697	0.00245817	1.78961e+10	0	0.00823024	0.946886	0.215709
TRHDE	0.473443	0.315788	0.00144267	6.15476e+09	0	0.00823573	0	0.0812983
TRGV7	0	0	0	0	0	0	0	0
TREX2	1	0.78711	0.000121796	6.73e+36	0	0.312176	0	0.227273
TREX1	2	1.32695	0.0040397	7.4e+39	0	0.440488	2	0.629333
TRERF1	9	2.75358	0.00852584	3.3e+40	119.617	0.45449	4.75	0.575107
TREML1	0	0	0	0	0	0	0	0
TREM1	0.473443	0.249661	6.15391e-05	1.12206e+07	0	0.00808821	0	0.0430403
TRE17	0	0	0	0	0	0	0	0
TRDN	0.244381	0.44869	0.00114783	3.89643e+09	255.56	0.00183979	0	0.00443162
TRDMT1	7	2.5269	0.00169536	1.3e+39	26.3409	0.334377	0	0.606061
TRBV2	0	0	0	0	0	0	0	0
TRBV12-3	0	0	0	0	0	0	0	0
TRBC1	0	0	0	0	0	0	0	0
TRB@	0	0	0	0	0	0	0	0
TRAT1	2.84066	0.719569	0.00714474	1.51028e+11	162.076	0.00828688	0.189377	0.149656
TRAPPC9	0.742193	0.108964	0.00235203	60.6537	0.143932	0.00407031	0.536964	0.101299
TRAPPC8	1.06267	0.120149	0.0025935	85.4857	7.5409	0.00440644	0.839873	0.115233
TRAPPC6B	0.742193	0.105798	0.00194619	51.7967	37.7761	0.00406537	0.621305	0.12119
TRAPPC6A	0.624119	0.103188	0.0017661	40.6978	37.7761	0.00406511	0.499295	0.0576004
TRAPPC5	0.430134	0.0954707	0.00111271	17.8967	1.35806	0.00406461	0.286756	0.145495
TRAPPC4	0.874322	0.113027	0.00632642	299.218	216.368	0.00418526	0.591786	0.119148
TRAPPC3	1.1008	0.038068	0.00772735	5.37919e+29	590.643	0.205297	0.475786	0.157428
TRAPPC2P1	0	0	0	0	0	0	0	0
TRAPPC2L	1.08236	0.115379	0.0069528	364.907	258.285	0.00418788	0.736381	0.0467051
TRAPPC2	1.13858	2.15179	0.00170384	1.21e+40	87.7745	0.445969	0.851809	0.00480529
TRAPPC10	1.29882	0.124096	0.00276867	95.0497	53.2079	0.00441018	0.890523	0.10773
TRAPPC1	0.430134	0.0960571	0.00111114	16.7188	37.7421	0.00406568	0.222094	0.136513
TRAP1	0.661827	0.195785	0.00198548	25645.8	14.0688	0.00585717	0.110304	0.154161
TRANK1	0	0	0	0	0	0	0	0
TRAM2	0	0	0	0	0	0	0	0
TRAM1L1	0	0	0	0	0	0	0	0
TRAM1	0.595147	0.128088	0.00262627	133.313	79.4174	0.00293958	0.238059	0.0869763
TRAK2	2	1.24	0.00100384	4.57e+38	2179.85	0.340535	0	0.207071
TRAK1	5	2.10338	0.000295249	2.66e+38	54.9975	0.325496	0	0.323232
TRAIP	5.68131	0.822364	0.00740481	1.62391e+11	2476.39	0.00830213	1.86149	0.322147
TRAFD1	0	0	0	0	0	0	0	0
TRAF7	0.473443	0.310268	0.000368879	4.02426e+08	0	0.00817271	0	0.12673
TRAF6	115	0.1472	0.00765741	2.33e+41	34168.8	0.0204883	0.243865	0.638033
TRAF5	2.00485	1.04569	0.000127596	1.10645e+30	2489.05	0.200085	1.41322	0.166015
TRAF4	27	3.46867	0.0010839	3.48e+40	1570.73	0.447877	3.64092	0.793037
TRAF3IP3	0	0	0	0	0	0	0	0
TRAF3IP2	0	0	0	0	0	0	0	0
TRAF3IP1	6.71647	0.548144	0.0113009	1.63683e+08	1717.55	0.091448	0.741356	0.174487
TRAF3	0.344072	0.135157	0.00289938	2.12106e+30	12908.1	0.00374085	0.302245	0.0464845
TRAF2	19.5951	1.33593	0.0234507	5.90399e+30	31839.1	0.205602	5.27589	0.141644
TRAF1	0	0	0	0	0	0	0	0
TRADD	20	3.3167	0.0010098	2.55e+40	107.658	0.0802259	0.518626	0.53051
TRABD	0	0	0	0	0	0	0	0
TRA2B	58	3.73709	0.023831	2.57e+41	2614.21	0.454214	18.4745	0.750524
TRA2A	48	3.68767	0.0221956	2.23e+41	1840.97	0.458432	15.6961	0.775091
TRA-1	0	0	0	0	0	0	0	0
TRA@	0	0	0	0	0	0	0	0
TPX2-A	0	0	0	0	0	0	0	0
TPX2	22	3.3737	0.000443469	4.55e+40	125.154	0.454767	4.33553	0.777952
TPTE2	0.118074	0.0650298	0.000470503	1.84196	0	0.0043616	0	0.0274314
TPTE	0	0	0	0	0	0	0	0
TPT1	12	2.99093	0.0023624	3.56e+40	134.681	0.448031	3.27273	0.00403472
TPS1	0	0	0	0	0	0	0	0
TPRXL	0	0	0	0	0	0	0	0
TPRN	0	0	0	0	0	0	0	0
TPRKB	15	3.12485	5.41287e-05	1.35e+40	197.354	0.0106789	0.600465	0.0363976
TPRA1	0	0	0	0	0	0	0	0
TPR	56	3.72849	0.0207943	1.96e+41	1974.37	0.459478	11.5035	0.00367457
TPPP3	0	0	0	0	0	0	0	0
TPPP	0.87726	1.69513	0.00266824	1.68e+38	2.86376	0.0030741	0.379743	0.500188
TPP2	6	2.37367	0.00618343	1.73e+40	15.48	0.00962323	2.4	0.0366199
TPP1	0	0	0	0	0	0	0	0
TPMT	0.874666	0.59383	0.00214906	5.20426e+29	0	0.205129	0.874666	0.348778
TPM4	0.949264	0.121023	0.00520287	2.91701e+30	125.09	0.0332795	2.76977	0.0198661
TPM3P4	0	0	0	0	0	0	0	0
TPM3	1.19802	0.12491	0.00666886	3.53365e+30	369.985	0.0361759	0.0261281	0.0606037
TPM2	1.29089	0.148124	0.00321942	6.82239e+29	89.2383	0.0295642	1.74933	0.0300841
TPM1	3.20563	0.236632	0.00390113	2.69834e+30	840.659	0.032246	2.16644	0.0620415
TPK3	0	0	0	0	0	0	0	0
TPK2	0	0	0	0	0	0	0	0
TPK1	0.437333	0.338261	3.24501e-05	1.18955e+26	0	0.139381	0	0.439542
TPI1P1	0	0	0	0	0	0	0	0
TPI1	6.99733	1.45411	0.00503975	2.87328e+30	61.4283	0.207039	2.77082	0.824922
TPH1	0.874666	0.592709	0.000892159	9.00906e+28	0	0.155641	0.874666	0.290366
TPGS2	0	0	0	0	0	0	0	0
TPGS1	0	0	0	0	0	0	0	0
TPD52L3	0	0	0	0	0	0	0	0
TPD52L2	0	0	0	0	0	0	0	0
TPD52L1	0	0	0	0	0	0	0	0
TPD52	0.238059	0.0831923	0.000514113	5.53487	2.87111	0.0029076	0	0.0312603
TPCN2	0	0	0	0	0	0	0	0
TPBG	1.89377	0.61832	0.000802416	1.90324e+09	3.94987	0.00188026	1.26251	0.195105
TP73	73	3.78712	0.0221092	2.22e+41	5105.45	0.00500766	13.0564	0.0102411
TP63	77	0.111796	0.021901	2.17e+41	6457.02	0.00344784	12.0804	0.0228058
TP53TG5	0	0	0	0	0	0	0	0
TP53TG3	1	0.799464	0.000996393	4.5e+38	0	0.340358	0	0
TP53TG1	0	0	0	0	0	0	0	0
TP53RK	81	3.80633	0.025985	3.06e+41	2468.62	0.456273	13.8103	1.68107
TP53INP1	3	1.7063	0.00201088	1.83e+39	8.2173	0.00018728	2	0.00248132
TP53I3	0	0	0	0	0	0	0	0
TP53I11	0	0	0	0	0	0	0	0
TP53BP2	25	3.43909	0.0112993	5.79e+40	1636.67	0.45763	5.73289	0.667678
TP53BP1	90	3.82458	0.0251982	2.88e+41	5380.58	0.45968	18.8843	0.753328
TP53AIP1	0.165457	0.103109	0.000258264	486.442	0	0.00574433	0	0.00334256
TP53	433	0.126526	0.00617143	3.57e+42	227280	0.0023143	161.351	0.0670768
TOX4	21	3.34867	0.00531567	1.28e+40	718.414	0.366868	3.6375	0.766071
TOX3	0	0	0	0	0	0	0	0
TOX2	2	1.33332	0.00488657	1.08e+40	0	0.447839	2	0.614002
TOR3A	0.119029	0.0575042	0.000120292	0.521349	0	0.00287575	0	0.0246475
TOR2	0	0	0	0	0	0	0	0
TOR1B	2	1.28975	6.77561e-05	8.83e+37	0	0.318949	2	0.551777
TOR1AIP2	10	2.8332	0.00695333	2.19e+40	34.5765	0.442987	6.88889	0.758654
TOR1AIP1	14	3.09213	0.00744236	2.51e+40	258.251	0.44853	4.21888	0.526231
TOR1A	12	2.91634	0.00101862	1.75e+40	627.718	0.446883	4.69949	0.57648
TOR1	0	0	0	0	0	0	0	0
TOPP8	0	0	0	0	0	0	0	0
TOPORS	43	3.65442	0.0180473	1.48e+41	3169.56	0.459761	8.60737	0.0271452
TOPBP1	44	3.65395	0.0016077	8.56e+40	1285.99	0.450926	10.1659	0.912651
TOP3B	0	0	0	0	0	0	0	0
TOP3A	15	3.12659	0.00566446	1.45e+40	486.659	0.442724	5.83117	1.21275
TOP2B	41	3.64005	0.0189	1.62e+41	483.563	0.00538743	11.9315	0.0272596
TOP2A	49	3.69311	0.0223438	2.26e+41	3888.09	0.460611	11.225	1.17819
TOP2	0	0	0	0	0	0	0	0
TOP1MT	0	0	0	0	0	0	0	0
TOP1	113	3.85996	0.0423171	8.12e+41	14149.3	0.471994	31.2477	1.50447
TONSL	0	0	0	0	0	0	0	0
TON1A	0	0	0	0	0	0	0	0
TOMM70A	2.31639	0.253122	0.00417098	113172	634.581	0.00590551	0.603846	0.165259
TOMM7	2.31639	0.25316	0.00348644	78757.4	186.707	0.00586798	0.512491	0.136793
TOMM5	0	0	0	0	0	0	0	0
TOMM40L	0.165457	0.0883935	4.11788e-05	11.5323	0	0.00564331	0	0.0325899
TOMM40	4.13642	0.26793	0.00890372	512916	1881.29	0.00596482	0.647678	0.237703
TOMM34	0	0	0	0	0	0	0	0
TOMM22	2.81276	0.260254	0.00777264	392132	598.815	0.00595886	0.642114	0.145603
TOMM20L	0	0	0	0	0	0	0	0
TOMM20	2.81276	0.255745	0.00440115	125912	1107.64	0.00589553	0.405475	0.152291
TOM70	0	0	0	0	0	0	0	0
TOM1L2	0	0	0	0	0	0	0	0
TOM1L1	0.0248536	0.00549322	0.00440245	1.22453e+30	1.63747	0.000394008	0.187434	0.00317469
TOM1	6.99733	1.44764	0.00262944	1.71434e+30	111.107	0.00318092	0.0900347	0.0255289
TOLLIP	35	3.57187	0.00283862	4.75e+40	422.662	0.00534114	6.05285	0.00521333
TOE1	19	3.29252	0.0101154	4.64e+40	771.808	0.446273	4.77778	0.890548
TOB2	7	2.52012	0.00221652	2.23e+39	49.9085	0.348843	2.66667	0.690405
TOB1	0	0	0	0	0	0	0	0
TNS4	0	0	0	0	0	0	0	0
TNS3	0	0	0	0	0	0	0	0
TNS1	0.497516	0.267049	0.00168617	3.63187e+06	7.3654	0.0761313	0	0.0540232
TNRC6C	2.18666	0.982596	0.000550865	3.43306e+28	0.573242	0.145101	1.312	0.253213
TNRC6B	4.81066	1.32549	0.00354479	1.42133e+30	48.6651	0.203792	1.74933	0.264643
TNRC6A	3.06133	1.13735	0.00230383	5.99146e+29	32.5834	0.20313	1.60355	0.232568
TNRC18	0	0	0	0	0	0	0	0
TNRC17	0	0	0	0	0	0	0	0
TNR	0.490638	0.123592	0.000174994	0.90441	19.5792	0.00208061	0	0.0330396
TNPO3	19	3.28789	0.00792157	2.85e+40	923.087	0.448799	4.21422	1.10525
TNPO2	9	2.74594	0.00709546	2.28e+40	1634.62	0.454253	2.75	0.760184
TNPO1	29	3.49679	0.00881943	3.53e+40	1729.33	0.00946098	5.46796	0.0118239
TNP2	4	1.96573	0.000587	1.56e+38	4.52564	0.319885	0.666667	0.43443
TNP1	7	2.52678	0.00139	8.77e+38	43.0126	0.335084	0.666667	0.455289
TNNT3	0.559872	0.128834	0.000229506	6.77866e+26	164.446	0.0311704	0.207298	0.0774568
TNNT2	0.59105	0.122508	0.00142684	5.77279e+29	666.856	0.0292454	1.29742	0.0368456
TNNT1	0.52936	0.105013	0.00151453	1.29013e+30	353.418	0.029947	0.992043	0.0162147
TNNI3K	0	0	0	0	0	0	0	0
TNNI3	0.668662	0.119567	0.000161845	9.35892e+26	652.765	0.0295128	0.0570487	0.0547752
TNNI2	5	2.16276	0.000117911	6.34e+37	4.17656	0.0651634	0.497516	0.0472895
TNNI1	0.559872	0.139087	0.00184117	3.83541e+29	39.6155	0.0171329	0.0415706	0.0219068
TNNC2	0.139968	0.0695199	9.16154e-06	1.06272e+23	0	0.0257866	0	0.0268626
TNNC1	1.11974	0.147989	0.000710082	4.46079e+29	240.524	0.023824	0.323136	0.035218
TNN	0.163546	0.0769668	9.15598e-05	0.394146	0	0.00207755	0	0.0264317
TNKS2	7	2.52983	6.88471e-05	1.71e+40	596.023	0.449455	1.66667	0.651511
TNKS1BP1	15	3.12394	0.00103492	2.3e+40	1273.76	0.0746233	3.12226	0.145973
TNKS	12	2.9751	0.000890938	1.3e+40	75.756	0.442724	3.63636	0.716469
TNK2	27	3.44815	0.00309195	3.46e+40	12769.4	0.449262	0.28524	0.000700301
TNK1	1.74933	0.894344	0.00236781	6.34133e+29	1.45646	0.204041	0.874666	0.255579
TNIP3	0	0	0	0	0	0	0	0
TNIP2	19	0.0315255	4.38903e-05	2.7e+40	752.419	0.0109623	0.00330403	0.539102
TNIP1	20	3.3177	0.00811573	2.99e+40	546.216	0.448223	3.96792	0.592967
TNIK	17	3.16036	0.00232734	1.32e+40	12296.5	0.442987	0.146658	0.00147361
TNFSF9	1.89377	0.629632	0.00147396	6.43882e+09	19.009	0.00823151	0.631257	0.147522
TNFSF8	0.473443	0.270542	4.21364e-05	5.25522e+06	0	0.0080862	0	0.0717338
TNFSF15	0.249662	0.0198465	4.45615e-05	1.09839e+07	255.132	0.00075404	0	0.012613
TNFSF14	2.84066	0.712038	0.00331146	4.78177e+10	240.385	0.000760611	1.51502	0.177443
TNFSF13B	2.36721	0.00879883	0.00354434	1.98846e+10	249.758	0.000763551	0.236721	0.00133148
TNFSF13	5	2.19181	0.000649722	1.09e+39	508.508	0.351397	1	0.50826
TNFSF12	1.10495	0.182699	0.00203096	3.16e+37	41.6526	0.00634144	0.230281	0.107861
TNFSF11	0.00868663	0.476696	0.00306153	2.77438e+10	0	0.000702212	0.946886	0.18208
TNFSF10	3.3141	0.741772	0.00251398	1.8701e+10	10.5855	0.00822002	2.68284	0.170767
TNFRSF9	2.36721	0.669998	0.00158758	7.4804e+09	9.97306	0.00821548	1.65705	0.174998
TNFRSF8	2.36721	0.630241	0.00146982	6.39148e+09	2293.36	0.00822354	1.42033	0.178027
TNFRSF6B	0.490638	0.104749	0.000773772	6.31288	517.923	0.0021027	0	0.0132158
TNFRSF4	2.36721	0.669998	0.00158603	7.4804e+09	9.97306	0.00821548	1.65705	0.154076
TNFRSF25	2.02607	0.855646	0.00114207	4.85439e+29	2349.78	0.199776	1.20847	0.133814
TNFRSF21	0.473443	0.279264	6.2021e-05	1.13626e+07	0	0.00808119	0	0.0932539
TNFRSF1B	14	3.0888	0.00413301	1.61e+40	1912.11	0.442014	0.118522	0.509552
TNFRSF1A	52	3.70375	0.0040075	8.02e+40	15235.8	0.455876	0.0235362	0.463883
TNFRSF19	0	0	0	0	0	0	0	0
TNFRSF18	0.946886	0.473827	0.00106051	3.32357e+09	0	0.0082049	0.946886	0.165737
TNFRSF17	2.36721	0.672955	0.00231726	1.59077e+10	40.7757	0.00823931	1.18361	0.166302
TNFRSF14	5.68131	0.78689	0.00465325	6.39148e+10	7617.04	0.0082982	0.757509	0.170083
TNFRSF13C	1.42033	0.553767	0.00113153	3.80648e+09	19.9923	0.00822014	0.473443	0.158564
TNFRSF13B	4.26099	0.775231	0.00341279	3.44666e+10	238.215	0.00825393	1.65705	0.17317
TNFRSF12A	2.84066	0.697253	0.00169927	8.52197e+09	1348.44	0.00821576	0.946886	0.174739
TNFRSF11B	0.327092	0.0715149	5.38927e-05	0.423584	255.132	0.00207503	0	0.0313876
TNFRSF11A	2.84066	0.717312	0.00328152	3.18627e+10	7.46857	0.00824888	2.08315	0.18596
TNFRSF10D	0	0	0	0	0	0	0	0
TNFRSF10C	1.42033	0.51904	0.000656578	1.27356e+09	114.814	0.00821197	0	0.0095645
TNFRSF10B	7.57509	0.855965	0.00856844	2.1731e+11	516.557	0.00828577	4.65552	0.121499
TNFRSF10A	0	0	0	0	0	0	0	0
TNFAIP8L1	0	0	0	0	0	0	0	0
TNFAIP8	0	0	0	0	0	0	0	0
TNFAIP6	0	0	0	0	0	0	0	0
TNFAIP3	0.0184236	0.393132	0.00305944	3.46e+40	140.401	0.0768741	0.00713264	0.556576
TNFAIP2	0	0	0	0	0	0	0	0
TNFAIP1	12	2.96651	0.00200901	2.03e+40	3.45042	0.445551	3.69444	0.698229
TNF	8.99541	0.127136	0.00276522	3.68812e+11	1790.11	0.0210699	0.0692579	0.0404752
TNC	0.327092	0.113581	0.00527554	274.757	94.0384	0.00211389	0	0.0313876
TNAP	0	0	0	0	0	0	0	0
TNA1	0	0	0	0	0	0	0	0
TMX4	0	0	0	0	0	0	0	0
TMX3	0	0	0	0	0	0	0	0
TMX2	0	0	0	0	0	0	0	0
TMX1	0	0	0	0	0	0	0	0
TMUB2	0	0	0	0	0	0	0	0
TMUB1	3	1.69173	0.00411277	7.67e+39	0.60202	0.440229	2	0.712347
TMTC4	0	0	0	0	0	0	0	0
TMTC3	0	0	0	0	0	0	0	0
TMTC2	0	0	0	0	0	0	0	0
TMSL6	0	0	0	0	0	0	0	0
TMSL3	0	0	0	0	0	0	0	0
TMSB4Y	4	1.98944	0.000991175	3.77e+38	3.26805	0.331077	2	0.274571
TMSB4XP2	0	0	0	0	0	0	0	0
TMSB4XP1	0	0	0	0	0	0	0	0
TMSB4X	0.532134	0.0908799	0.00116378	2.02738e+06	26.3552	0.0717593	0.0683473	0.0155088
TMSB10	0.248758	0.173925	0.000550287	388063	0	0.066839	0	0.00376906
TMPRSS3	0.119029	0.125062	-3.85655e-18	0.183305	0	0.000191366	0	0.0198382
TMPRSS13	0	0	0	0	0	0	0	0
TMPRSS11A	0	0	0	0	0	0	0	0
TMPO	35	3.58078	0.0148	9.87e+40	1340.7	0.452525	7.1253	0.475786
TMOD4	0.497516	0.26321	0.00187475	4.50252e+06	80.6006	0.0797915	0	0.0439724
TMOD3	2.23882	0.467755	0.00393591	1.98509e+07	282.778	0.0812539	0.0621895	0.121492
TMOD2	0.497516	0.271196	0.00292396	1.09454e+07	0	0.0820158	0.497516	0.101292
TMOD1	1.312	0.744158	0.000587035	3.89664e+28	1.16422	0.0258122	0	0.0303971
TMLHE	0	0	0	0	0	0	0	0
TMIGD2	0.473443	0.315122	0.000795384	1.87483e+09	0	0.00820616	0	0.0286935
TMF1	8	2.63695	0.00621	1.75e+40	396.991	0.450305	1.82143	1.14375
TMEM9B	0	0	0	0	0	0	0	0
TMEM98	0	0	0	0	0	0	0	0
TMEM97	2	1.33317	6.16508e-05	1.06e+40	0	0.445627	2	0.941511
TMEM93	0	0	0	0	0	0	0	0
TMEM92	0	0	0	0	0	0	0	0
TMEM91	0	0	0	0	0	0	0	0
TMEM9	0.046423	0.00691624	0.00262065	549589	0.101643	0.0210438	0.173099	0.005572
TMEM8B	1	0.780187	3.32e-05	5.01e+35	0	0.256356	0	0.20202
TMEM87A	0	0	0	0	0	0	0	0
TMEM86B	0	0	0	0	0	0	0	0
TMEM86A	0	0	0	0	0	0	0	0
TMEM85	0	0	0	0	0	0	0	0
TMEM70	0	0	0	0	0	0	0	0
TMEM68	0	0	0	0	0	0	0	0
TMEM67	0.119029	0.0689361	0.00220808	92.3668	0	0.00294871	0	0.0535031
TMEM66	0.595147	0.129336	0.00683582	884.389	2.78697	0.00294813	0.476118	0.129078
TMEM65	0.49637	0.172885	0.000433496	1216.11	2.77292	0.00571725	0.165457	0.137852
TMEM64	0	0	0	0	0	0	0	0
TMEM63B	0	0	0	0	0	0	0	0
TMEM63A	0	0	0	0	0	0	0	0
TMEM62	0	0	0	0	0	0	0	0
TMEM59L	0	0	0	0	0	0	0	0
TMEM59	0.0455732	0.0304572	0.00243646	9.0901e+07	0	0.0203263	0	0.00989722
TMEM57	2	1.32541	0.00395509	7.09e+39	0	0.440599	2	0.781694
TMEM56	0	0	0	0	0	0	0	0
TMEM55B	0.0865495	0.0572361	0.00245162	480350	0	0.0210325	0	0.0297241
[truncated: 14,249 more rows]

## Sheet: XC
Protein	DC	IC	EC	SC	BC	CC	NC	ION
ZZZ3	20	2.2738	0.00164961	9.07e+54	17610.6	0.0212829	1.00284	0.518908
ZZEF1	12	2.108	0.00358552	4.28e+55	6085.31	0.02154	1.83636	0.683228
ZYX	62	2.47899	0.00952377	3.02e+56	17246.2	0.0215569	9.65209	0.668545
ZYG11B	10	2.05302	0.0069047	1.59e+56	1600.69	0.0215757	6	0.809032
ZYG11A	1	0.721179	0.00316439	3.34e+55	0	0.0215377	0	0.111111
ZXDC	10	2.0379	0.00194514	1.26e+55	4373.53	0.0213527	1.11111	0.47361
ZXDB	1	0.720874	0.000651506	1.41e+54	0	0.0212294	0	0.111111
ZWINT	50	2.45173	0.00768888	1.97e+56	18815.1	0.021588	10.8904	0.513299
ZWILCH	4	1.53666	0.00329074	3.61e+55	3.63543	0.0215379	2	0.745329
ZW10	27	2.34123	0.00595611	1.18e+56	14327.3	0.021569	6.18092	1.05403
ZUFSP	4	1.55423	0.00336123	3.76e+55	42.7955	0.0215399	2	0.860888
ZSWIM7	8	1.92023	0.00405734	5.48e+55	7064.47	0.0215399	2.04762	0.862264
ZSWIM6	1	0.719144	0.000131276	5.74e+52	0	0.0211302	0	0.212121
ZSWIM4	1	0.719316	0.000115458	4.44e+52	0	0.0211433	0	0.116162
ZSWIM3	1	0.719059	0.000179621	1.07e+53	0	0.0211406	0	0.207071
ZSWIM2	4	1.56494	0.00337899	3.8e+55	574.087	0.0215399	1.33333	0.54087
ZSWIM1	2	1.12765	0.0038159	4.85e+55	0	0.0215505	2	0.508633
ZSCAN5A	1	0.720898	0.00061176	1.25e+54	0	0.0212362	0	0.0454545
ZSCAN4	2	1.12139	0.000149124	7.41e+52	6.76015	0.0211465	0	0.0959596
ZSCAN30	1	0.720973	0.000784269	2.05e+54	0	0.0212431	0	0.0707071
ZSCAN29	1	0.721179	0.00316439	3.34e+55	0	0.0215377	0	0.136364
ZSCAN22	1	0.721179	0.00316439	3.34e+55	0	0.0215377	0	0.0656566
ZSCAN21	2	1.12701	0.00343597	3.93e+55	0	0.0215395	2	0.518351
ZSCAN20	3	1.36991	0.00339873	3.85e+55	52.0596	0.021541	2	0.508847
ZSCAN2	2	1.12405	0.00324566	3.51e+55	0	0.0215381	2	0.530737
ZSCAN18	8	1.94605	0.0050829	8.61e+55	6238.18	0.0215822	2.57143	0.545448
ZSCAN16	3	1.24152	0.000613826	1.26e+54	4228.39	0.021237	0	0.0656566
ZSCAN12	1	0.720494	0.000532798	9.46e+53	0	0.0211998	0	0.0707071
ZSCAN1	36	2.3852	0.00236852	1.87e+55	125776	0.0213207	1.15776	0.667352
ZRSR2	4	1.56875	0.00169481	9.57e+54	1091.48	0.0213409	2.66667	0.739428
ZRANB3	3	1.38755	0.0037127	4.59e+55	31.687	0.0215404	2	0.75034
ZRANB2	52	2.45966	0.00864416	2.49e+56	8771.03	0.0215568	11.0541	0.937185
ZRANB1	25	2.33373	0.00452109	6.81e+55	1643.15	0.0215419	6.37317	0.759632
ZPBP	1	0.714925	8.66e-05	2.5e+52	0	0.0211087	0	0.126263
ZP3	9	1.88724	0.00425476	6.03e+55	45625.3	0.0215607	2.625	0.561146
ZNRF4	10	2.04878	0.000874394	2.55e+54	87.4322	0.0211918	0.222222	0.288681
ZNRF3	7	1.69639	0.000208584	1.45e+53	33386	0.0211644	0.4	0.391121
ZNRF2	11	2.08165	0.00480135	7.68e+55	517.395	0.0215545	4.4	0.545564
ZNRF1	15	2.19541	0.00447058	6.66e+55	200.313	0.0215426	4.51429	0.529792
ZNRD1	14	2.15301	0.000688866	1.58e+54	2620.27	0.0212257	0.153846	1.17791
ZNHIT6	6	1.80571	0.00512671	8.76e+55	61.3406	0.0215562	3.2	0.765445
ZNHIT3	14	2.15381	0.00405295	5.47e+55	38543.7	0.0215412	1.45055	0.88988
ZNHIT2	6	1.79769	0.00369791	4.56e+55	16.1223	0.0215396	2.8	1.08037
ZNHIT1	7	1.86423	0.00464865	7.2e+55	1185.28	0.0215634	3	1.02644
ZNFX1	2	1.12771	0.00394866	5.19e+55	0	0.0215589	2	1.0602
ZNF98	1	0.721179	0.00316439	3.34e+55	0	0.0215377	0	0.00505051
ZNF93	1	0.721179	0.00316439	3.34e+55	0	0.0215377	0	0
ZNF92	3	1.38252	0.00332077	3.67e+55	3.01354	0.0215386	2	0.417434
ZNF91	6	1.79934	0.00456785	6.95e+55	518.639	0.021554	2.8	0.433314
ZNF90	1	0.721179	0.00316439	3.34e+55	0	0.0215377	0	0.00505051
ZNF883	1	0.720973	0.000784269	2.05e+54	0	0.0212431	0	0.010101
ZNF880	1	0.721179	0.00316439	3.34e+55	0	0.0215377	0	0.00505051
ZNF879	1	0.721179	0.00316439	3.34e+55	0	0.0215377	0	0.121212
ZNF878	1	0.721179	0.00316439	3.34e+55	0	0.0215377	0	0.020202
ZNF865	1	0.721179	0.00316439	3.34e+55	0	0.0215377	0	0.0858586
ZNF860	1	0.721179	0.00316439	3.34e+55	0	0.0215377	0	0.0151515
ZNF852	2	1.12771	0.00394866	5.19e+55	0	0.0215589	2	0.433941
ZNF850	1	0.721179	0.00316439	3.34e+55	0	0.0215377	0	0.020202
ZNF85	1	0.721179	0.00316439	3.34e+55	0	0.0215377	0	0.020202
ZNF846	2	1.12705	0.00356019	4.22e+55	0	0.0215389	2	0.482674
ZNF845	2	1.12771	0.00394866	5.19e+55	0	0.0215589	2	0.444042
ZNF844	1	0.721179	0.00316439	3.34e+55	0	0.0215377	0	0
ZNF843	1	0.720973	0.000784269	2.05e+54	0	0.0212431	0	0.00505051
ZNF841	1	0.721179	0.00316439	3.34e+55	0	0.0215377	0	0.020202
ZNF84	2	1.12771	0.00394866	5.19e+55	0	0.0215589	2	0.504648
ZNF839	3	1.38744	0.00123553	5.09e+54	113.557	0.0212804	2	0.45406
ZNF836	1	0.721179	0.00316439	3.34e+55	0	0.0215377	0	0.020202
ZNF830	14	2.171	0.00134225	6e+54	581.37	0.0212277	1.84615	1.15344
ZNF83	4	1.56671	0.00354682	4.19e+55	18.1248	0.0215411	2	0.409397
ZNF829	4	1.56606	0.000454355	6.88e+53	35.5844	0.0211781	2	0.408604
ZNF827	8	1.92324	0.00386912	4.99e+55	3985.72	0.0215451	1.77143	0.690517
ZNF823	2	1.12421	0.00327669	3.58e+55	0	0.021538	2	0.443749
ZNF821	2	1.08724	3.65e-05	4.44e+51	25.2415	0.0208695	0	0.207071
ZNF816	1	0.721179	0.00316439	3.34e+55	0	0.0215377	0	0.00505051
ZNF813	1	0.721179	0.00316439	3.34e+55	0	0.0215377	0	0.0151515
ZNF808	1	0.721179	0.00316439	3.34e+55	0	0.0215377	0	0.010101
ZNF806	1	0.720973	0.000784269	2.05e+54	0	0.0212431	0	0
ZNF804A	2	1.1214	0.0001423	6.75e+52	201.968	0.0211346	0	0.156566
ZNF800	3	1.38869	0.00460017	7.05e+55	398.048	0.0215693	2	0.637954
ZNF80	2	1.12484	0.000389174	5.05e+53	26.637	0.0211734	0	0.020202
ZNF8	5	1.70035	0.0013307	5.9e+54	73.6557	0.0212817	3.5	0.380859
ZNF799	1	0.721179	0.00316439	3.34e+55	0	0.0215377	0	0.020202
ZNF792	1	0.721179	0.00316439	3.34e+55	0	0.0215377	0	0.0707071
ZNF791	2	1.1269	0.00349558	4.07e+55	0	0.0215387	2	0.521264
ZNF790	4	1.56404	0.00041615	5.77e+53	0	0.0211602	4	0.315768
ZNF79	1	0.721179	0.00316439	3.34e+55	0	0.0215377	0	0.0909091
ZNF789	1	0.721179	0.00316439	3.34e+55	0	0.0215377	0	0.0707071
ZNF787	7	1.88488	0.00195768	1.28e+55	317.673	0.0213139	1.33333	0.457659
ZNF785	1	1.57069	-2.1e-17	1.47e+27	0	6.14e-05	0	0.0252525
ZNF784	3	1.38342	0.00100011	3.33e+54	114.905	0.021277	1	0.625037
ZNF782	2	1.12771	0.00394866	5.19e+55	0	0.0215589	2	0.494547
ZNF781	2	1.12653	0.0034167	3.89e+55	0	0.0215384	2	0.403349
ZNF778	1	0.721179	0.00316439	3.34e+55	0	0.0215377	0	0.030303
ZNF777	1	0.721179	0.00316439	3.34e+55	0	0.0215377	0	0.146465
ZNF775	6	1.79383	0.000374461	4.67e+53	77.2646	0.0211859	0.4	0.337527
ZNF773	2	1.12527	0.00326519	3.55e+55	0	0.0215391	2	0.396824
ZNF772	1	0.721179	0.00316439	3.34e+55	0	0.0215377	0	0.0656566
ZNF771	1	0.720973	0.000784269	2.05e+54	0	0.0212431	0	0.0757576
ZNF770	3	1.38409	0.00148114	7.31e+54	603.849	0.0213204	0	0.151515
ZNF77	2	1.12765	0.0038159	4.85e+55	0	0.0215505	2	0.407623
ZNF768	7	1.86008	0.00360117	4.32e+55	2410.49	0.0215396	2.36667	0.521286
ZNF766	2	1.12771	0.00394866	5.19e+55	0	0.0215589	2	0.444042
ZNF765	2	1.12771	0.00394866	5.19e+55	0	0.0215589	2	0.42889
ZNF764	7	1.87949	0.000935076	2.91e+54	2676.75	0.0212749	0.333333	0.308732
ZNF763	1	0.721179	0.00316439	3.34e+55	0	0.0215377	0	0.0151515
ZNF761	2	1.12771	0.00394866	5.19e+55	0	0.0215589	2	0.42384
ZNF76	8	1.95216	0.00524934	9.18e+55	245.648	0.0215592	4.85714	0.629791
ZNF75D	1	0.721179	0.00316439	3.34e+55	0	0.0215377	0	0.0909091
ZNF75A	1	0.720898	0.00061176	1.25e+54	0	0.0212362	0	0.0505051
ZNF750	1	0.720973	0.000784269	2.05e+54	0	0.0212431	0	0.181818
ZNF749	1	0.721179	0.00316439	3.34e+55	0	0.0215377	0	0.020202
ZNF747	4	1.55988	0.00156866	8.2e+54	743.926	0.0213244	1.33333	0.357484
ZNF746	15	2.19599	0.00272434	2.47e+55	1666.38	0.0213408	0.714286	0.436268
ZNF740	6	1.80503	0.00532432	9.44e+55	2243.44	0.0215829	2.4	0.57407
ZNF74	5	1.70315	0.00484352	7.82e+55	21.4204	0.0215654	3.5	0.548153
ZNF738	1	0.721179	0.00316439	3.34e+55	0	0.0215377	0	0.0151515
ZNF737	1	0.721179	0.00316439	3.34e+55	0	0.0215377	0	0.0151515
ZNF736	2	1.12771	0.00394866	5.19e+55	0	0.0215589	2	0.438991
ZNF735	1	0.721179	0.00316439	3.34e+55	0	0.0215377	0	0
ZNF732	1	0.721179	0.00316439	3.34e+55	0	0.0215377	0	0.0151515
ZNF730	1	0.721179	0.00316439	3.34e+55	0	0.0215377	0	0.0252525
ZNF728	1	0.721179	0.00316439	3.34e+55	0	0.0215377	0	0
ZNF727	1	0.721179	0.00316439	3.34e+55	0	0.0215377	0	0
ZNF726	1	0.721179	0.00316439	3.34e+55	0	0.0215377	0	0.0151515
ZNF721	1	0.721179	0.00316439	3.34e+55	0	0.0215377	0	0.0151515
ZNF720	2	1.12767	0.00377615	4.75e+55	0	0.0215623	2	0.39925
ZNF718	1	0.721179	0.00316439	3.34e+55	0	0.0215377	0	0.010101
ZNF717	3	1.38533	0.00356106	4.22e+55	333.784	0.0215393	1	0.490961
ZNF716	1	0.721179	0.00316439	3.34e+55	0	0.0215377	0	0.0151515
ZNF714	4	1.56418	0.00393055	5.15e+55	290.781	0.0215519	2	0.446627
ZNF713	1	0.721179	0.00316439	3.34e+55	0	0.0215377	0	0.0909091
ZNF711	4	1.56531	0.0045331	6.85e+55	248.396	0.0215618	2.66667	0.58601
ZNF71	5	1.70089	0.00130791	5.7e+54	450.319	0.0212998	1	0.556051
ZNF709	2	1.12734	0.00361461	4.35e+55	0	0.0215392	2	0.426625
ZNF708	3	1.38694	0.00383009	4.89e+55	0	0.0215412	3	0.392334
ZNF707	1	0.716074	4.42e-05	6.5e+51	0	0.0211025	0	0.0454545
ZNF706	6	1.79603	0.00472398	7.43e+55	1500.64	0.0215809	2.8	0.945804
ZNF705G	1	0.721179	0.00316439	3.34e+55	0	0.0215377	0	0.00505051
ZNF705A	1	0.720973	0.000784269	2.05e+54	0	0.0212431	0	0.020202
ZNF703	1	0.718878	0.000157619	8.28e+52	0	0.0211381	0	0.171717
ZNF701	2	1.12771	0.00394866	5.19e+55	0	0.0215589	2	0.438991
ZNF700	1	0.721179	0.00316439	3.34e+55	0	0.0215377	0	0.0353535
ZNF70	1	0.680885	8.09e-06	2.18e+50	0	0.020802	0	0.0808081
ZNF7	3	1.38178	0.00347542	4.02e+55	314.764	0.0215382	1	0.669074
ZNF699	3	1.38779	0.00418649	5.84e+55	0	0.0215595	3	0.50443
ZNF696	1	0.720874	0.000651506	1.41e+54	0	0.0212294	0	0.0353535
ZNF695	1	0.721179	0.00316439	3.34e+55	0	0.0215377	0	0.0252525
ZNF692	1	0.720973	0.000784269	2.05e+54	0	0.0212431	0	0.156566
ZNF691	2	1.1226	0.0031947	3.4e+55	246.551	0.0215382	0	0.116162
ZNF689	6	1.80353	0.00133218	5.91e+54	24.2342	0.0212136	1.2	0.439787
ZNF688	1	0.716999	0.000100792	3.38e+52	0	0.021133	0	0.106061
ZNF687	17	2.23542	0.00667054	1.48e+56	5493.68	0.021552	5.375	0.610442
ZNF684	1	0.720898	0.00061176	1.25e+54	0	0.0212362	0	0.0656566
ZNF682	1	0.721179	0.00316439	3.34e+55	0	0.0215377	0	0.030303
ZNF681	1	0.721179	0.00316439	3.34e+55	0	0.0215377	0	0.020202
ZNF680	1	0.721179	0.00316439	3.34e+55	0	0.0215377	0	0.020202
ZNF679	2	1.12471	0.00320855	3.43e+55	0	0.0215399	2	0.365186
ZNF678	1	0.721179	0.00316439	3.34e+55	0	0.0215377	0	0.020202
ZNF677	3	1.29194	0.00319389	3.4e+55	3988.65	0.0215377	1	0.413661
ZNF676	2	1.12493	0.0032753	3.57e+55	0	0.0215383	2	0.402782
ZNF675	6	1.78875	0.0034754	4.02e+55	3057.42	0.0215394	1.2	0.379152
ZNF674	2	1.12771	0.00394866	5.19e+55	0	0.0215589	2	0.489496
ZNF671	2	1.12584	0.00326003	3.54e+55	0	0.021539	2	0.439048
ZNF670	5	1.69829	0.00358606	4.28e+55	224.033	0.0215431	2	0.434677
ZNF669	1	0.721179	0.00316439	3.34e+55	0	0.0215377	0	0.0151515
ZNF668	4	1.56931	0.00170699	9.71e+54	61.0071	0.021303	2.66667	0.460798
ZNF667	4	1.56847	0.00422826	5.96e+55	284.884	0.0215609	2	0.564114
ZNF665	1	0.721179	0.00316439	3.34e+55	0	0.0215377	0	0.010101
ZNF664	2	1.12753	0.00143578	6.87e+54	398.048	0.021319	0	0.106061
ZNF660	1	0.721179	0.00316439	3.34e+55	0	0.0215377	0	0.0707071
ZNF658B	1	0.708191	5.7e-05	1.08e+52	0	0.0211218	0	0
ZNF658	1	0.720973	0.000784269	2.05e+54	0	0.0212431	0	0.0454545
ZNF655	8	1.93625	0.000551047	1.01e+54	2782.04	0.0212113	0	0.0858586
ZNF653	1	0.698525	4.14e-05	5.71e+51	0	0.0211035	0	0.171717
ZNF652	1	0.720973	0.000784269	2.05e+54	0	0.0212431	0	0.19697
ZNF649	3	1.38349	0.000302964	3.06e+53	4.0177	0.021158	1	0.300625
ZNF646	5	1.69946	0.00354448	4.19e+55	237.459	0.0215442	2	0.528733
ZNF645	1	0.721179	0.00316439	3.34e+55	0	0.0215377	0	0.0353535
ZNF644	6	1.79742	0.00421274	5.91e+55	108.633	0.0215429	1.6	0.637611
ZNF643	1	0.720973	0.000784269	2.05e+54	0	0.0212431	0	0
ZNF641	2	1.03979	0.000174612	1.02e+53	33.0461	0.0211391	0	0.126263
ZNF639	5	1.69545	0.00420981	5.9e+55	2525.4	0.0215616	1.5	0.632634
ZNF638	30	2.37815	0.00891722	2.65e+56	18894.3	0.0215847	4.44078	0.540155
ZNF629	1	0.721179	0.00316439	3.34e+55	0	0.0215377	0	0.131313
ZNF627	1	0.721179	0.00316439	3.34e+55	0	0.0215377	0	0.030303
ZNF626	3	1.37731	0.00326749	3.56e+55	0	0.0215383	3	0.328508
ZNF625	2	1.12527	0.00326519	3.55e+55	0	0.0215391	2	0.396824
ZNF624	2	1.12771	0.00394866	5.19e+55	0	0.0215589	2	0.509698
ZNF623	1	0.720874	0.000651506	1.41e+54	0	0.0212294	0	0.0959596
ZNF622	16	2.21539	0.00468954	7.33e+55	7047.88	0.0215701	2.73095	1.50644
ZNF620	1	0.716999	0.000100792	3.38e+52	0	0.021133	0	0.040404
ZNF618	1	0.719033	0.000307716	3.15e+53	0	0.0211567	0	0.207071
ZNF616	1	0.721179	0.00316439	3.34e+55	0	0.0215377	0	0.030303
ZNF615	1	0.721179	0.00316439	3.34e+55	0	0.0215377	0	0.0555556
ZNF614	1	0.720424	0.00049016	8e+53	0	0.0211828	0	0.040404
ZNF611	2	1.12771	0.00394866	5.19e+55	0	0.0215589	2	0.42889
ZNF610	2	1.12771	0.00394866	5.19e+55	0	0.0215589	2	0.444042
ZNF609	5	1.70262	0.00386314	4.97e+55	293.653	0.0215468	2	0.608533
ZNF608	1	0.721179	0.00316439	3.34e+55	0	0.0215377	0	0.262626
ZNF607	1	0.716074	4.42e-05	6.5e+51	0	0.0211025	0	0.030303
ZNF606	6	1.78328	0.00333049	3.7e+55	2416.7	0.0215388	1.6	0.560029
ZNF605	1	0.717211	9.58e-05	3.06e+52	0	0.0211417	0	0.0858586
ZNF600	2	1.12584	0.00326003	3.54e+55	0	0.021539	2	0.408745
ZNF599	1	0.721179	0.00316439	3.34e+55	0	0.0215377	0	0.0606061
ZNF598	9	1.99405	0.00357604	4.26e+55	23.5689	0.021539	3.25	1.17436
ZNF597	1	0.721179	0.00316439	3.34e+55	0	0.0215377	0	0.0858586
ZNF596	1	0.710606	6.17e-05	1.27e+52	0	0.0211106	0	0.0606061
ZNF595	2	1.11961	0.003218	3.45e+55	0	0.0215379	2	0.368058
ZNF594	2	1.11888	0.00322068	3.46e+55	0	0.0215383	2	0.440628
ZNF593	18	2.24424	0.00392878	5.14e+55	10251	0.0215415	2.86064	1.4379
ZNF592	8	1.94612	0.00137195	6.27e+54	310.257	0.0212548	1.14286	0.62275
ZNF586	1	0.721179	0.00316439	3.34e+55	0	0.0215377	0	0.0151515
ZNF585B	3	1.37121	0.000188809	1.19e+53	42.9492	0.0211523	0	0.010101
ZNF585A	1	0.716999	0.000100792	3.38e+52	0	0.021133	0	0.040404
ZNF584	1	0.709919	4.66e-05	7.23e+51	0	0.0210997	0	0.0707071
ZNF583	1	0.720973	0.000784269	2.05e+54	0	0.0212431	0	0.106061
ZNF582	1	0.720973	0.000784269	2.05e+54	0	0.0212431	0	0.0757576
ZNF581	11	2.08746	0.00131555	5.77e+54	3818.96	0.0213028	1.2	0.381251
ZNF580	6	1.7788	0.000188669	1.19e+53	168.268	0.0211605	0	0.0909091
ZNF579	13	2.14708	0.00124064	5.13e+54	1346.91	0.0212423	0.5	0.787416
ZNF578	1	0.721179	0.00316439	3.34e+55	0	0.0215377	0	0.00505051
ZNF577	1	0.717615	9.46e-05	2.98e+52	0	0.0211319	0	0.0555556
ZNF576	4	1.49968	0.000876589	2.56e+54	908.35	0.021247	0	0.106061
ZNF574	2	1.12767	0.00377615	4.75e+55	0	0.0215623	2	0.515412
ZNF573	2	1.12765	0.0038159	4.85e+55	0	0.0215505	2	0.422774
ZNF571	2	1.12771	0.00394866	5.19e+55	0	0.0215589	2	0.464244
ZNF570	2	1.12609	0.00340391	3.86e+55	0	0.0215378	2	0.761164
ZNF57	2	1.11845	0.00318039	3.37e+55	1420.32	0.0215387	0	0.030303
ZNF569	1	0.716999	0.000100792	3.38e+52	0	0.021133	0	0.111111
ZNF568	4	1.56832	0.00384868	4.93e+55	39.5802	0.0215408	2	0.475832
ZNF567	3	1.37643	0.00327471	3.57e+55	7.22808	0.0215388	2	0.480345
ZNF566	6	1.79836	0.00411231	5.63e+55	94.8524	0.0215418	3.2	0.47056
ZNF565	2	1.12678	0.00111546	4.15e+54	63.1324	0.0212621	0	0.0757576
ZNF564	1	0.721179	0.00316439	3.34e+55	0	0.0215377	0	0.0252525
ZNF563	1	0.721179	0.00316439	3.34e+55	0	0.0215377	0	0.0151515
ZNF562	1	0.720874	0.000651506	1.41e+54	0	0.0212294	0	0.020202
ZNF561	1	0.720874	0.000651506	1.41e+54	0	0.0212294	0	0.0151515
ZNF560	1	0.721179	0.00316439	3.34e+55	0	0.0215377	0	0.0353535
ZNF559	3	1.3867	0.00399282	5.31e+55	771.352	0.0215608	2	0.414715
ZNF558	2	1.10907	9.43e-05	2.96e+52	5.58824	0.0211302	0	0.0555556
ZNF557	7	1.87585	0.00344579	3.96e+55	2186.9	0.0215425	2	0.389243
ZNF556	2	1.11297	0.000665856	1.48e+54	0	0.0212328	2	0.248153
ZNF555	1	0.721179	0.00316439	3.34e+55	0	0.0215377	0	0.0808081
ZNF554	4	1.57032	0.00521988	9.08e+55	508.811	0.0215719	2.66667	0.542292
ZNF552	2	1.12355	0.000330755	3.64e+53	0	0.0211719	2	0.271422
ZNF551	2	1.12771	0.00394866	5.19e+55	0	0.0215589	2	0.438991
ZNF549	1	0.721179	0.00316439	3.34e+55	0	0.0215377	0	0.0252525
ZNF548	1	0.721179	0.00316439	3.34e+55	0	0.0215377	0	0.030303
ZNF546	2	1.12771	0.00394866	5.19e+55	0	0.0215589	2	0.474345
ZNF543	3	1.38843	0.00426612	6.06e+55	134.403	0.0215519	2	0.407023
ZNF541	1	0.721179	0.00316439	3.34e+55	0	0.0215377	0	0.156566
ZNF540	2	1.12771	0.00394866	5.19e+55	0	0.0215589	2	0.449092
ZNF536	3	1.38693	0.00344028	3.94e+55	59.409	0.0215392	2	0.75075
ZNF534	1	0.721179	0.00316439	3.34e+55	0	0.0215377	0	0.0151515
ZNF532	2	1.12765	0.0038159	4.85e+55	0	0.0215505	2	0.584391
ZNF529	2	1.12765	0.0038159	4.85e+55	0	0.0215505	2	0.427825
ZNF528	2	1.12765	0.0038159	4.85e+55	0	0.0215505	2	0.387421
ZNF527	1	0.720973	0.000784269	2.05e+54	0	0.0212431	0	0.0757576
ZNF526	2	1.12679	0.00104446	3.63e+54	0	0.0212752	2	0.474215
ZNF525	3	1.38747	0.00381833	4.86e+55	0	0.0215397	3	0.421221
ZNF524	1	0.720973	0.000784269	2.05e+54	0	0.0212431	0	0.0858586
ZNF521	5	1.69711	0.00122184	4.97e+54	286.485	0.0212847	2	0.524347
ZNF519	2	0.984269	0.00316496	3.34e+55	9061.76	0.0215377	0	0.0151515
ZNF518B	3	1.37614	0.00397768	5.27e+55	192.696	0.0215589	2	0.60098
ZNF518A	2	1.12527	0.00326519	3.55e+55	0	0.0215391	2	0.502885
ZNF516	5	1.68749	0.000650141	1.41e+54	167.87	0.0212073	1.5	0.493552
ZNF514	1	0.718291	0.000156825	8.19e+52	0	0.0211664	0	0.0707071
ZNF513	3	1.34341	3.24e-05	3.49e+51	15.8261	0.0208992	1	0.397945
ZNF512B	59	2.46995	0.00418477	5.83e+55	43161	0.0213087	1.10679	0.572922
ZNF512	4	1.56967	0.00431525	6.2e+55	114.009	0.0215402	0.666667	0.647197
ZNF510	2	1.11419	0.000136012	6.16e+52	6.32393	0.021147	0	0.0555556
ZNF507	1	0.716134	0.000142118	6.73e+52	0	0.0211414	0	0.191919
ZNF506	2	1.12582	0.00331444	3.66e+55	0	0.0215384	2	0.381216
ZNF503	2	1.12139	0.00326115	3.54e+55	0	0.0215377	2	0.853053
ZNF502	2	1.08995	0.0031674	3.34e+55	2667.48	0.0215379	0	0.0757576
ZNF501	1	0.721179	0.00316439	3.34e+55	0	0.0215377	0	0.0606061
ZNF497	1	0.720973	0.000784269	2.05e+54	0	0.0212431	0	0.0151515
ZNF496	15	2.18939	0.00473578	7.47e+55	16262.1	0.0215454	2.88571	0.500759
ZNF493	1	0.721179	0.00316439	3.34e+55	0	0.0215377	0	0.00505051
ZNF492	1	0.721179	0.00316439	3.34e+55	0	0.0215377	0	0
ZNF491	1	0.721179	0.00316439	3.34e+55	0	0.0215377	0	0.00505051
ZNF490	8	1.92673	0.0035671	4.24e+55	9571.13	0.0215407	1.14286	0.468237
ZNF488	1	0.718753	0.000101784	3.45e+52	0	0.0211238	0	0.106061
ZNF486	1	0.721179	0.00316439	3.34e+55	0	0.0215377	0	0.0151515
ZNF485	1	0.721179	0.00316439	3.34e+55	0	0.0215377	0	0.0505051
ZNF484	2	1.12771	0.00394866	5.19e+55	0	0.0215589	2	0.499597
ZNF483	5	1.70203	0.00474933	7.51e+55	1645.87	0.0215817	2.5	0.495176
ZNF480	2	1.12657	0.00331578	3.66e+55	0	0.0215404	2	0.455285
ZNF479	1	0.721179	0.00316439	3.34e+55	0	0.0215377	0	0.0151515
ZNF474	1	0.721179	0.00316439	3.34e+55	0	0.0215377	0	0.181818
ZNF473	7	1.82899	0.00401906	5.38e+55	17151.6	0.0215592	1	0.471457
ZNF471	2	1.12771	0.00394866	5.19e+55	0	0.0215589	2	0.469294
ZNF468	3	1.37964	0.00331711	3.67e+55	3.45233	0.0215384	2	0.505307
ZNF462	4	1.56669	0.000859234	2.46e+54	72.9301	0.0212356	0	0.20202
ZNF461	3	1.38577	0.00115013	4.41e+54	35.9269	0.0212812	1	0.418659
ZNF460	5	1.69796	0.00366796	4.48e+55	33.4241	0.0215403	3	0.38693
ZNF454	5	1.69436	0.00350851	4.1e+55	2.62232	0.0215386	2.5	0.602728
ZNF451	23	2.31908	0.00625796	1.3e+56	8804.7	0.0215573	4.35303	0.624679
ZNF45	3	1.38476	0.00336197	3.77e+55	11.7857	0.0215398	2	0.449938
ZNF449	2	1.12771	0.00394866	5.19e+55	0	0.0215589	2	0.545052
ZNF446	13	2.09201	0.000241579	1.94e+53	937.951	0.0211632	0.6	0.302673
ZNF445	2	1.12771	0.00394866	5.19e+55	0	0.0215589	2	0.5299
ZNF444	1	0.718291	0.000156825	8.19e+52	0	0.0211664	0	0.0858586
ZNF443	2	1.12425	0.00323331	3.48e+55	0	0.021539	2	0.3971
ZNF442	1	0.721179	0.00316439	3.34e+55	0	0.0215377	0	0.020202
ZNF441	1	0.721179	0.00316439	3.34e+55	0	0.0215377	0	0.010101
ZNF440	6	1.78139	0.00330808	3.65e+55	3491.55	0.0215413	1.2	0.384706
ZNF44	2	1.12382	0.0032395	3.5e+55	0	0.0215382	2	0.638618
ZNF439	3	1.3833	0.0032258	3.47e+55	479.879	0.021541	1	0.365186
ZNF438	1	0.720973	0.000784269	2.05e+54	0	0.0212431	0	0.20202
ZNF436	5	1.69909	0.000488776	7.96e+53	67.9334	0.0211969	1	0.448259
ZNF434	7	1.84619	0.00407158	5.52e+55	6674.59	0.0215596	3.33333	0.269799
ZNF433	1	0.721179	0.00316439	3.34e+55	0	0.0215377	0	0.0151515
ZNF431	7	1.88563	0.00433513	6.26e+55	45.8747	0.0215438	4	0.356973
ZNF430	1	0.721179	0.00316439	3.34e+55	0	0.0215377	0	0.020202
ZNF43	1	0.721179	0.00316439	3.34e+55	0	0.0215377	0	0.020202
ZNF429	1	0.721179	0.00316439	3.34e+55	0	0.0215377	0	0.020202
ZNF428	4	1.56595	0.00110845	4.09e+54	1168.1	0.0212724	0	0.121212
ZNF426	11	2.08636	0.00429261	6.14e+55	5865.55	0.0215586	1.6	0.414089
ZNF423	9	1.85665	0.000740825	1.83e+54	65562.3	0.0212286	0.25	0.541711
ZNF420	11	2.04106	0.00415972	5.76e+55	33068.6	0.0215444	2.4	0.488621
ZNF419	1	0.721179	0.00316439	3.34e+55	0	0.0215377	0	0.0252525
ZNF418	2	1.12421	0.00327669	3.58e+55	0	0.021538	2	0.448799
ZNF417	7	1.87179	0.000235274	1.84e+53	295.324	0.0211726	0	0.00505051
ZNF415	1	0.721179	0.00316439	3.34e+55	0	0.0215377	0	0.0151515
ZNF414	2	1.10853	9.1e-05	2.76e+52	225.169	0.0211309	0	0.156566
ZNF410	5	1.68832	0.00434461	6.29e+55	4341.15	0.0215658	2	0.598858
ZNF41	3	1.37278	0.000965013	3.1e+54	1277.44	0.021268	0	0.0808081
ZNF408	34	2.38997	0.00124689	5.18e+54	4825.25	0.0212363	1.34017	0.481151
ZNF407	6	1.79641	0.0041222	5.66e+55	2654.02	0.0215418	2	0.605207
ZNF398	1	0.720192	0.000450309	6.76e+53	0	0.0211702	0	0.136364
ZNF397	3	1.34944	0.00319702	3.41e+55	3370.48	0.021538	1	0.450704
ZNF396	1	0.704689	1.7e-05	9.62e+50	0	0.0208768	0	0.0454545
ZNF395	4	1.56154	0.00104607	3.65e+54	97.9577	0.0212783	2	0.532572
ZNF394	2	1.12392	0.00322769	3.47e+55	0	0.0215384	2	0.505835
ZNF391	1	0.720973	0.000784269	2.05e+54	0	0.0212431	0	0.0656566
ZNF385B	1	0.719684	0.000244707	1.99e+53	0	0.0211478	0	0.207071
ZNF384	6	1.79486	0.00360447	4.33e+55	4720.79	0.0215402	0.4	0.628623
ZNF383	1	0.718585	0.000199638	1.33e+53	0	0.021151	0	0.0707071
ZNF382	3	1.38482	0.00347396	4.02e+55	0	0.0215391	3	0.465509
ZNF365	2	1.12448	0.000657715	1.44e+54	534.239	0.0212424	0	0
ZNF362	2	1.12723	0.0011843	4.67e+54	0	0.0212783	2	0.511648
ZNF358	1	0.721179	0.00316439	3.34e+55	0	0.0215377	0	0.151515
ZNF354C	1	0.721179	0.00316439	3.34e+55	0	0.0215377	0	0.0959596
ZNF354A	3	1.38655	0.0035175	4.12e+55	436.278	0.0215403	1	0.450108
ZNF350	7	1.86742	0.00383834	4.91e+55	2119.4	0.0215408	2.33333	0.409716
ZNF35	3	1.38479	0.000872814	2.54e+54	220.096	0.0212669	0	0.106061
ZNF347	1	0.721179	0.00316439	3.34e+55	0	0.0215377	0	0.030303
ZNF346	9	2.00261	0.00548773	1e+56	140.392	0.0215459	4	0.684934
ZNF343	1	0.720898	0.00061176	1.25e+54	0	0.0212362	0	0.030303
ZNF34	1	0.721179	0.00316439	3.34e+55	0	0.0215377	0	0.0707071
ZNF33B	3	1.38098	0.000882276	2.59e+54	335.789	0.0212608	0	0.0555556
ZNF33A	4	1.55622	0.000936123	2.92e+54	647.021	0.021261	0	0.020202
ZNF337	2	1.06848	5.83e-05	1.13e+52	29.561	0.0211058	0	0.030303
ZNF335	10	2.04543	0.000900941	2.7e+54	80.8224	0.0212141	3.33333	0.567173
ZNF334	1	0.665016	3.03e-05	3.05e+51	0	0.0210903	0	0.0555556
ZNF333	1	0.719107	0.000151391	7.64e+52	0	0.0211389	0	0.0707071
ZNF331	11	2.08609	0.00460274	7.06e+55	5233.51	0.0215629	2.6	0.417844
ZNF330	2	1.11787	0.00317334	3.35e+55	688.556	0.0215381	0	0.383838
ZNF329	2	1.12665	0.000988665	3.26e+54	129.848	0.0212796	0	0.121212
ZNF326	38	2.4186	0.0112889	4.25e+56	4112.56	0.0215599	9.9375	0.663744
ZNF324B	3	1.38708	0.00404946	5.46e+55	0	0.0215598	3	0.393993
ZNF324	3	1.38404	0.000450945	6.77e+53	2.00645	0.0211787	2	0.383345
ZNF323	1	0.711001	6.79e-05	1.54e+52	0	0.0211248	0	0
ZNF322	2	1.12755	0.00139603	6.49e+54	912.189	0.0213279	0	0.0959596
ZNF320	1	0.721179	0.00316439	3.34e+55	0	0.0215377	0	0.020202
ZNF32	2	1.10213	0.00012512	5.22e+52	79.4668	0.0211411	0	0.141414
ZNF319	1	0.721179	0.00316439	3.34e+55	0	0.0215377	0	0.171717
ZNF318	9	2.00719	0.00547852	1e+56	110.083	0.0215473	3	0.613696
ZNF317	2	1.12742	0.00369719	4.55e+55	0	0.021541	2	0.53812
ZNF316	2	1.07745	6.99e-05	1.63e+52	1.04444	0.0211106	0	0.0909091
ZNF311	1	0.721179	0.00316439	3.34e+55	0	0.0215377	0	0.0555556
ZNF302	6	1.80124	0.00158401	8.36e+54	235.818	0.0212482	0.4	0.741892
ZNF300	1	0.721179	0.00316439	3.34e+55	0	0.0215377	0	0.0808081
ZNF30	2	1.11929	0.00081503	2.21e+54	132.011	0.0212447	0	0.020202
ZNF3	5	1.69112	0.00347717	4.03e+55	2234.54	0.0215416	2.5	0.446677
ZNF295	5	1.68391	0.00182997	1.12e+55	307.396	0.0213283	0.5	0.274932
ZNF292	2	1.12536	0.0032502	3.52e+55	0	0.02154	2	0.547958
ZNF287	2	1.12771	0.00394866	5.19e+55	0	0.0215589	2	0.509698
ZNF286B	1	0.721179	0.00316439	3.34e+55	0	0.0215377	0	0
ZNF286A	1	0.720973	0.000784269	2.05e+54	0	0.0212431	0	0.0909091
ZNF285	1	0.720973	0.000784269	2.05e+54	0	0.0212431	0	0.0252525
ZNF284	1	0.721179	0.00316439	3.34e+55	0	0.0215377	0	0.0151515
ZNF282	5	1.68663	0.00400423	5.34e+55	1307.31	0.021543	1.5	0.492779
ZNF281	19	2.26965	0.00693354	1.6e+56	4804.39	0.0215792	3.7	0.567128
ZNF280D	5	1.70166	0.00408246	5.55e+55	164.118	0.0215428	2.5	0.543534
ZNF280C	3	1.38756	0.00408733	5.57e+55	0	0.0215421	3	0.459627
ZNF280B	3	1.38776	0.00158077	8.32e+54	398.048	0.0213354	2	0.537016
ZNF280A	1	0.719107	0.000151391	7.64e+52	0	0.0211389	0	0.0454545
ZNF28	2	1.12771	0.00394866	5.19e+55	0	0.0215589	2	0.438991
ZNF277	6	1.7532	0.00348464	4.05e+55	34.7675	0.0215399	2.3	0.856812
ZNF276	2	1.10772	0.000108044	3.89e+52	103.836	0.0211277	0	0.207071
ZNF274	4	1.53996	0.000429437	6.14e+53	33.7249	0.0211817	2.66667	0.360692
ZNF273	3	0.984329	0.00316513	3.34e+55	41519.8	0.0215378	0	0.020202
ZNF267	5	1.64624	0.00327817	3.58e+55	4962.77	0.0215382	1.5	0.49155
ZNF266	3	1.38278	0.00334613	3.73e+55	2.39506	0.0215391	2	0.465303
ZNF264	3	1.38704	0.00391669	5.11e+55	198.787	0.0215516	2	0.417375
ZNF263	11	2.07221	0.000370338	4.57e+53	572.778	0.0211885	0.4	0.418287
ZNF260	1	0.721179	0.00316439	3.34e+55	0	0.0215377	0	0.0909091
ZNF259	64	2.48182	0.00706523	1.66e+56	9798.86	0.0215506	12.6613	0.510071
ZNF257	1	0.721179	0.00316439	3.34e+55	0	0.0215377	0	0.0151515
ZNF256	2	1.12621	0.00339436	3.84e+55	0	0.0215387	2	0.3693
ZNF254	1	0.721179	0.00316439	3.34e+55	0	0.0215377	0	0.010101
ZNF253	1	0.721179	0.00316439	3.34e+55	0	0.0215377	0	0.0252525
ZNF251	6	1.79786	0.00123702	5.1e+54	597.309	0.0212908	1.2	0.470392
ZNF250	16	2.2117	0.000684262	1.56e+54	934.931	0.0212187	1.37186	0.338638
ZNF25	1	0.721179	0.00316439	3.34e+55	0	0.0215377	0	0.0808081
ZNF248	2	1.12771	0.00394866	5.19e+55	0	0.0215589	2	0.519799
ZNF24	41	2.42037	0.00763619	1.94e+56	78501.4	0.0215592	7.97855	0.421947
ZNF239	2	1.1252	0.000432189	6.22e+53	4.8251	0.0211927	0	0.0808081
ZNF238	7	1.85875	0.00409317	5.58e+55	532.557	0.0215512	2.08333	0.424475
ZNF236	1	0.721179	0.00316439	3.34e+55	0	0.0215377	0	0.247475
ZNF235	6	1.79792	0.00356946	4.24e+55	22.6922	0.0215392	2	0.581711
ZNF234	3	1.38641	0.00107421	3.84e+54	7.14096	0.0212603	2	0.439873
ZNF233	2	1.12394	0.00321479	3.44e+55	0	0.0215387	2	0.428026
ZNF232	5	1.6868	0.00103392	3.56e+54	2521.18	0.0212844	0	0.0606061
ZNF230	1	0.706861	4.85e-05	7.82e+51	0	0.0211335	0	0.020202
ZNF23	3	1.3716	0.000714351	1.7e+54	202.311	0.0212424	1	0.454235
ZNF229	1	0.721179	0.00316439	3.34e+55	0	0.0215377	0	0.0555556
ZNF227	5	1.68996	0.000763601	1.94e+54	132.441	0.0212167	0	0.0606061
ZNF226	4	1.55244	0.00378987	4.79e+55	32.2796	0.0215417	2	0.464017
ZNF224	4	1.56713	0.00102626	3.51e+54	17.2571	0.0212411	2	0.308733
ZNF223	2	1.08013	0.00317263	3.35e+55	1678.68	0.0215377	0	0.020202
ZNF222	1	0.721179	0.00316439	3.34e+55	0	0.0215377	0	0.0151515
ZNF221	1	0.720494	0.000532798	9.46e+53	0	0.0211998	0	0.020202
ZNF22	2	1.12767	0.00377615	4.75e+55	0	0.0215623	2	0.540664
ZNF219	8	1.94965	0.000933708	2.9e+54	152.24	0.0212417	0.285714	0.435433
ZNF217	12	2.12407	0.00512735	8.76e+55	1592.74	0.0215653	8	0.522029
ZNF215	2	1.1274	0.00364704	4.43e+55	0	0.0215431	2	0.583241
ZNF213	1	0.721179	0.00316439	3.34e+55	0	0.0215377	0	0.116162
ZNF212	20	2.2655	0.000868952	2.52e+54	22460.7	0.0212173	2.01389	0.40872
ZNF211	1	0.706861	4.85e-05	7.82e+51	0	0.0211335	0	0.0606061
ZNF208	1	0.721179	0.00316439	3.34e+55	0	0.0215377	0	0.0151515
ZNF207	16	2.21983	0.00479202	7.65e+55	1242.24	0.0215491	3.22051	1.21268
ZNF205	12	2.12053	0.00112501	4.22e+54	2063.26	0.0212462	0.727273	0.43995
ZNF202	4	1.51352	0.000139551	6.49e+52	52.3266	0.0211506	0	0.126263
ZNF200	5	1.69534	0.00401623	5.37e+55	2609.95	0.0215575	2	0.462932
ZNF20	2	1.1226	0.0031947	3.4e+55	246.551	0.0215382	0	0.020202
ZNF2	4	1.56844	0.00175659	1.03e+55	1219.08	0.0213476	0.666667	0.409549
ZNF197	6	1.80191	0.00389224	5.05e+55	766.001	0.0215414	2.8	0.433731
ZNF195	3	1.38307	0.00333326	3.7e+55	20.7898	0.02154	2	0.445477
ZNF193	4	1.53946	0.000121476	4.92e+52	235.261	0.021137	0.666667	0.264706
ZNF192	4	1.52501	9.89e-05	3.26e+52	83.723	0.0211403	1.33333	0.178674
ZNF189	2	1.12566	0.00325901	3.54e+55	0	0.0215397	2	0.4797
ZNF187	1	0.701546	3.88e-05	5.03e+51	0	0.0211093	0	0
ZNF185	2	1.12742	0.0037841	4.77e+55	0	0.0215406	2	0.745221
ZNF184	5	1.67724	0.00347006	4.01e+55	1240.32	0.0215397	1.5	0.492906
ZNF182	1	0.720973	0.000784269	2.05e+54	0	0.0212431	0	0.106061
ZNF181	1	0.721179	0.00316439	3.34e+55	0	0.0215377	0	0.0757576
ZNF180	1	0.720973	0.000784269	2.05e+54	0	0.0212431	0	0.111111
ZNF18	1	0.721179	0.00316439	3.34e+55	0	0.0215377	0	0.136364
ZNF177	1	0.387253	1.3e-08	5.63e+44	0	0.0202895	0	0.0454545
ZNF175	5	1.69383	0.00411417	5.64e+55	591.276	0.0215606	2.5	0.474767
ZNF174	7	1.8379	0.00148686	7.37e+54	5087.83	0.0213044	2.5	0.326146
ZNF17	1	0.706861	4.85e-05	7.82e+51	0	0.0211335	0	0.0151515
ZNF167	8	1.92402	0.00346056	3.99e+55	1217.85	0.0215392	2.33333	0.293869
ZNF165	15	2.17872	0.000618624	1.27e+54	3343.42	0.0212245	1.66667	0.259351
ZNF160	3	1.37356	0.00325104	3.52e+55	9.47484	0.0215384	2	0.441083
ZNF16	1	0.674188	3.13e-05	3.26e+51	0	0.0211113	0	0.0858586
ZNF148	12	2.1064	0.00598937	1.2e+56	19278.1	0.0215624	4.36364	0.64182
ZNF146	5	1.69568	0.00434739	6.3e+55	836.609	0.02156	1.5	0.524635
ZNF143	3	1.3766	0.00329936	3.63e+55	1.078	0.021538	2	0.566071
ZNF142	3	1.37756	0.00340187	3.86e+55	4.39523	0.0215392	2	0.70383
ZNF141	3	1.38694	0.00383009	4.89e+55	0	0.0215412	3	0.387283
ZNF140	2	1.12572	0.000814931	2.21e+54	0	0.0212065	2	0.56799
ZNF14	3	1.38848	0.00439888	6.45e+55	193.436	0.0215602	2	0.435333
ZNF138	1	0.721179	0.00316439	3.34e+55	0	0.0215377	0	0
ZNF137P	2	1.1135	0.000110454	4.06e+52	3.2546	0.021122	0	0.00505051
ZNF136	4	1.56108	0.00329901	3.63e+55	58.392	0.0215407	2	0.429709
ZNF135	7	1.8823	0.00385614	4.95e+55	32.2233	0.0215415	2.33333	0.474213
ZNF133	6	1.80231	0.00107119	3.82e+54	53.0327	0.0212415	1.2	0.455279
ZNF131	13	2.15077	0.00525103	9.19e+55	148.15	0.021546	4.16667	0.564348
ZNF124	2	1.12621	0.00339436	3.84e+55	0	0.0215387	2	0.37435
ZNF121	3	1.38759	0.00371193	4.59e+55	2.69718	0.0215408	2	0.461779
ZNF12	2	1.12771	0.00394866	5.19e+55	0	0.0215589	2	0.52485
ZNF117	1	0.721179	0.00316439	3.34e+55	0	0.0215377	0	0.0151515
ZNF107	4	1.56335	0.00383045	4.89e+55	8.59675	0.0215415	2.66667	0.383224
ZNF101	4	1.56434	0.000363997	4.41e+53	117.342	0.0211823	0.666667	0.304679
ZNF100	1	0.721179	0.00316439	3.34e+55	0	0.0215377	0	0.010101
ZNF10	6	1.7773	0.00123026	5.04e+54	1149.94	0.0212903	2.13333	0.342266
ZMYND8	21	2.2953	0.00576639	1.11e+56	2461.65	0.0215525	4.40455	0.790676
ZMYND19	6	1.74471	0.00154586	7.96e+54	5721.34	0.0213231	0.4	0.558141
ZMYND12	1	0.720973	0.000784269	2.05e+54	0	0.0212431	0	0.338384
ZMYND11	32	2.38613	0.00417373	5.8e+55	9374.34	0.0213604	5.98748	0.624293
ZMYND10	4	1.53736	0.00014419	6.93e+52	38.527	0.021138	0	0.5
ZMYM6NB	1	0.713058	1.86e-05	1.16e+51	0	0.0208305	0	0.126263
ZMYM6	3	1.37803	0.00158504	8.37e+54	195.223	0.0213034	0	0.116162
ZMYM5	6	1.80579	0.00300549	3.01e+55	1686.11	0.0213894	1.2	0.438208
ZMYM4	9	2.0019	0.00584217	1.14e+56	785.187	0.0215664	3.5	0.565828
ZMYM3	19	2.27258	0.0074907	1.87e+56	8120.39	0.0215831	5.43939	0.666411
ZMYM2	36	2.40983	0.00907141	2.74e+56	7989.69	0.0215712	8.02757	0.588441
ZMYM1	4	1.56689	0.00477688	7.6e+55	152.14	0.0215623	2.66667	0.494711
ZMPSTE24	23	2.3133	0.00512141	8.74e+55	4101.34	0.0215559	4.07971	1.56813
ZMIZ2	12	2.11963	0.00212135	1.5e+55	205.028	0.0212897	3.27273	0.538405
ZMIZ1	8	1.94408	0.00428066	6.1e+55	649.618	0.0215503	4.28571	0.703535
ZMAT5	3	1.3685	0.000821871	2.25e+54	515.972	0.0212439	0	0.414141
ZMAT4	3	1.38679	0.000884996	2.61e+54	444.561	0.0212605	1	0.607356
ZMAT3	9	2.00649	0.00361146	4.35e+55	2680.11	0.0214204	1.5	0.604304
ZMAT2	7	1.85072	0.00440067	6.45e+55	12209.2	0.0215639	1.66667	1.47277
ZKSCAN5	6	1.78719	0.000236175	1.86e+53	264.842	0.0211726	0.4	0.660237
ZKSCAN4	1	0.718878	0.000157619	8.28e+52	0	0.0211381	0	0.0858586
ZKSCAN2	1	0.71929	0.000231571	1.79e+53	0	0.0211694	0	0.131313
ZKSCAN1	4	1.57023	0.00497731	8.25e+55	417.113	0.021567	2.66667	0.484153
ZK1127.9	1	0.718466	0.000126042	5.29e+52	0	0.0211312	0	0
ZIM3	1	0.721179	0.00316439	3.34e+55	0	0.0215377	0	0.030303
ZIM2	1	0.720973	0.000784269	2.05e+54	0	0.0212431	0	0.020202
ZIC5	1	0.719316	0.000115458	4.44e+52	0	0.0211433	0	0.10101
ZIC3	1	0.691841	3.59e-05	4.3e+51	0	0.0210956	0	0.191919
ZIC2	7	1.84262	0.00447176	6.66e+55	858.615	0.0215536	2.66667	0.580902
ZIC1	3	1.33427	9.94e-05	3.29e+52	2.0381	0.0210998	0	0.222222
ZHX3	4	1.5495	0.000254393	2.16e+53	61.7535	0.0211711	1.33333	0.427848
ZHX2	11	2.06073	0.00156172	8.13e+54	7715.45	0.0212971	0.833333	0.431283
ZHX1-C8ORF76	1	0.721179	0.00316439	3.34e+55	0	0.0215377	0	0.00505051
ZHX1	53	2.45909	0.00943428	2.97e+56	68513.7	0.0215746	7.41012	0.574628
ZGPAT	8	1.94717	0.000980991	3.21e+54	136.759	0.0212333	2.28571	0.810353
ZGC:123326	1	0.716619	9.67e-05	3.12e+52	0	0.0211432	0	0
ZG16B	3	1.38067	0.00330237	3.63e+55	18.6317	0.0215399	2	0.481801
ZG16	2	1.12467	0.000353951	4.17e+53	0	0.0211641	2	0.517381
ZFYVE9	39	2.41652	0.00618034	1.27e+56	11707.3	0.0215526	5.57831	0.66679
ZFYVE28	8	1.9376	0.00360386	4.33e+55	3443.66	0.0215415	2.28571	0.719671
ZFYVE27	2	1.12755	0.00139603	6.49e+54	912.189	0.0213279	0	0.222222
ZFYVE26	2	1.12653	0.0034167	3.89e+55	0	0.0215384	2	0.72153
ZFYVE21	3	1.37101	0.00324959	3.52e+55	1.32263	0.0215378	2	0.754311
ZFYVE20	14	2.15757	0.000867656	2.51e+54	397.419	0.0212264	0.934615	0.997258
ZFYVE19	37	2.41304	0.00282996	2.67e+55	3029.06	0.0212786	10.2798	0.850604
ZFYVE16	7	1.88357	0.00498032	8.26e+55	2280.19	0.021583	2.66667	0.64974
ZFYVE1	4	1.55539	0.000880316	2.58e+54	861.461	0.0212576	0.666667	0.61006
ZFY	3	1.37558	0.00368907	4.53e+55	7.58602	0.0215397	2	0.419432
ZFX	1	0.721179	0.00316439	3.34e+55	0	0.0215377	0	0.0656566
ZFR	37	2.4137	0.0108203	3.9e+56	10081.9	0.0215864	6.92097	0.793436
ZFPM2	13	2.15161	0.00150789	7.57e+54	780.452	0.0212529	4.16667	0.568061
ZFPM1	8	1.94568	0.00085903	2.46e+54	120.33	0.021227	0.857143	0.556922
ZFPL1	2	1.11168	0.00319924	3.41e+55	0	0.0215377	2	0.861722
ZFP91-CNTF	1	0.720874	0.000651506	1.41e+54	0	0.0212294	0	0
ZFP91	10	2.04835	0.00601898	1.21e+56	1258.19	0.0215586	3.33333	0.565332
ZFP82	1	0.716999	0.000100792	3.38e+52	0	0.021133	0	0.0656566
ZFP788	1	0.708193	3.6e-05	4.32e+51	0	0.021096	0	0
ZFP64	14	2.13283	0.0011272	4.23e+54	41779.4	0.0212427	1.19231	0.462458
ZFP62	1	0.721179	0.00316439	3.34e+55	0	0.0215377	0	0.116162
ZFP574	1	0.719639	0.000287392	2.75e+53	0	0.0211897	0	0
ZFP57	4	1.56186	0.000487706	7.92e+53	0	0.021178	4	0.403423
ZFP521	2	1.12063	0.000171477	9.8e+52	4.74133	0.0211403	0	0
ZFP42	6	1.79878	0.00423255	5.97e+55	1.29508	0.0215404	5.2	0.527305
ZFP36L2	4	1.56943	0.00442737	6.53e+55	0	0.021544	4	0.630188
ZFP36L1	12	2.12326	0.00499037	8.3e+55	1601.15	0.0215571	4	0.56356
ZFP36	28	2.35875	0.00668854	1.49e+56	43633.3	0.0215756	5.17811	0.625029
ZFP30	2	1.12678	0.00111546	4.15e+54	63.1324	0.0212621	0	0.0858586
ZFP28	7	1.87984	0.00431302	6.2e+55	736.861	0.0215622	2	0.515162
ZFP259	1	0.719343	0.000324343	3.5e+53	0	0.0211746	0	0
ZFP238	1	0.711345	6.78e-05	1.53e+52	0	0.0211095	0	0
ZFP2	3	1.3778	0.00322712	3.47e+55	451.113	0.0215383	1	0.472431
ZFP161	7	1.86812	0.00507231	8.57e+55	3183.84	0.0215717	2.75	0.363468
ZFP14	3	1.38164	0.00400128	5.33e+55	276.411	0.0215591	2	0.480311
ZFP128	3	1.3828	0.000405099	5.47e+53	0	0.0211973	3	0.292286
ZFP112	1	0.719649	0.000331191	3.65e+53	0	0.0211396	0	0
ZFP110	1	0.721179	0.00316439	3.34e+55	0	0.0215377	0	0
ZFP106	8	1.94916	0.00492424	8.08e+55	125.315	0.0215467	3.71429	0.397928
ZFP1	5	1.70256	0.00453961	6.87e+55	9.86996	0.0215626	4	0.47715
ZFHX4	2	1.12682	0.00331633	3.66e+55	59.409	0.0215388	0	0.252525
ZFHX3	8	1.94922	0.00500336	8.34e+55	347.654	0.0215556	4.28571	0.584327
ZFHX2	1	0.720494	0.000532798	9.46e+53	0	0.0211998	0	0.141414
ZFC3H1	9	2.00188	0.0048606	7.87e+55	5481.12	0.0215709	2.75	0.602817
ZFAT	1	0.689868	4.91e-05	8.03e+51	0	0.0211204	0	0.20202
ZFAND6	5	1.689	0.00342561	3.91e+55	32.5523	0.0215406	2	0.62937
ZFAND5	11	2.07957	0.00462843	7.14e+55	2943.39	0.0215663	2.66667	0.6355
ZFAND4	1	0.689875	4.8e-05	7.69e+51	0	0.0211109	0	0.247475
ZFAND3	2	1.12771	0.00394866	5.19e+55	0	0.0215589	2	0.62586
ZFAND2B	2	1.12232	0.0032162	3.45e+55	0	0.0215382	2	0.789844
ZFAND2A	4	1.56763	0.00420719	5.9e+55	793.096	0.0215599	1.33333	0.786296
ZFAND1	2	1.12673	0.000911699	2.77e+54	0	0.021258	2	0.922645
ZER1	5	1.70006	0.00383566	4.9e+55	49.2272	0.0215402	3.5	0.813893
ZEB2	21	2.30073	0.00750699	1.88e+56	4685.38	0.0215871	8.3	0.631064
ZEB1	17	2.24057	0.00248757	2.06e+55	556.958	0.021301	2.625	0.594416
ZDHHC9	1	0.721179	0.00316439	3.34e+55	0	0.0215377	0	0.257576
ZDHHC8	1	0.721179	0.00316439	3.34e+55	0	0.0215377	0	0.217172
ZDHHC7	3	1.38838	0.00422646	5.95e+55	64.394	0.0215637	2	0.619525
ZDHHC6	2	1.12523	0.0032773	3.58e+55	0	0.0215383	2	0.82091
ZDHHC5	4	1.55994	0.0035629	4.23e+55	37.1321	0.0215402	2.66667	0.644004
ZDHHC3	5	1.70117	0.00110588	4.07e+54	705.428	0.0212757	1	0.686489
ZDHHC23	2	1.11162	0.000652943	1.42e+54	122.902	0.0212424	0	0.287879
ZDHHC21	1	0.720192	0.000450309	6.76e+53	0	0.0211702	0	0.212121
ZDHHC20	1	0.721179	0.00316439	3.34e+55	0	0.0215377	0	0.464646
ZDHHC2	3	1.36227	0.00320689	3.43e+55	1139.62	0.0215379	1	0.762244
ZDHHC17	5	1.69792	0.00405976	5.49e+55	994.658	0.0215538	3	1.3466
ZDHHC16	2	1.12526	0.000903871	2.72e+54	77.918	0.021256	0	0.40404
ZDHHC15	1	0.719133	0.000184451	1.13e+53	0	0.0211467	0	0.207071
ZDHHC14	1	0.720874	0.000651506	1.41e+54	0	0.0212294	0	0.393939
ZDHHC13	1	0.721179	0.00316439	3.34e+55	0	0.0215377	0	0.257576
ZDHHC12	4	1.56456	0.00410868	5.62e+55	1444.39	0.021565	2.66667	0.610444
ZDHHC1	1	0.721179	0.00316439	3.34e+55	0	0.0215377	0	0.222222
ZDBF2	4	1.56859	0.0037731	4.74e+55	74.4921	0.021541	2	0.548062
ZCWPW2	1	0.721179	0.00316439	3.34e+55	0	0.0215377	0	0.0959596
ZCWPW1	1	0.720973	0.000784269	2.05e+54	0	0.0212431	0	0.136364
ZCRB1	8	1.93867	0.00405176	5.47e+55	2083.68	0.0215513	2.28571	1.01117
ZCCHC9	1	0.719059	0.000179621	1.07e+53	0	0.0211406	0	0.383838
ZCCHC8	32	2.38787	0.0085565	2.44e+56	5013.01	0.0215749	7.45058	0.872264
ZCCHC7	9	1.9633	0.00610959	1.24e+56	13976.3	0.0215818	5.125	0.605452
ZCCHC6	4	1.56542	0.00427108	6.08e+55	168.798	0.0215625	2	0.687411
ZCCHC3	8	1.95295	0.00641127	1.37e+56	617.125	0.021557	3.71429	0.544514
ZCCHC24	1	0.713058	1.86e-05	1.16e+51	0	0.0208305	0	0.267677
ZCCHC2	1	0.721179	0.00316439	3.34e+55	0	0.0215377	0	0.207071
ZCCHC17	9	1.99997	0.00189408	1.2e+55	5635.67	0.0213287	0.75	0.587264
ZCCHC14	4	1.55746	0.00110114	4.04e+54	374.361	0.0212763	2	0.458509
ZCCHC13	1	0.718753	0.000101784	3.45e+52	0	0.0211238	0	0.0151515
ZCCHC12	7	1.88414	0.00537019	9.61e+55	560.559	0.0215703	3.66667	0.43071
ZCCHC11	11	2.08992	0.00737132	1.81e+56	220.161	0.02156	7.6	0.750668
ZCCHC10	25	2.33464	0.00260372	2.26e+55	4292.48	0.0212726	3.47168	1.05009
ZC4H2	2	1.11643	0.000797997	2.12e+54	0	0.0212455	2	0.793526
ZC3HC1	18	2.25524	0.00571293	1.09e+56	5107.53	0.0215676	3.55294	0.983234
ZC3HAV1L	9	2.00511	0.00506147	8.53e+55	1091.52	0.0215671	3.25	0.49472
ZC3HAV1	29	2.37014	0.0109638	4e+56	6074.71	0.0215882	6.01349	0.569982
ZC3H8	1	0.719639	0.000287392	2.75e+53	0	0.0211897	0	0.121212
ZC3H7B	8	1.94109	0.00403809	5.43e+55	9064.61	0.0215487	2	0.555642
ZC3H7A	4	1.56721	0.00366026	4.46e+55	8.28654	0.0215401	2	0.592312
ZC3H4	16	2.21818	0.00217984	1.58e+55	328.142	0.0212842	1.61667	0.671354
ZC3H3	3	1.38797	0.00407994	5.55e+55	243.828	0.0215603	2	0.581041
ZC3H18	34	2.39893	0.0092022	2.82e+56	8566.82	0.0215722	7.72861	0.800068
ZC3H15	22	2.30307	0.00609832	1.24e+56	5922.18	0.021565	5.31978	1.59584
ZC3H14	14	2.16939	0.00617658	1.27e+56	1892.67	0.0215654	3.17564	0.982682
ZC3H13	43	2.4347	0.00789717	2.08e+56	8823.57	0.021553	14.7788	0.723276
ZC3H12C	1	0.704999	4.44e-05	6.56e+51	0	0.0211002	0	0.232323
ZC3H12A	10	2.03676	0.00412561	5.67e+55	6906.5	0.0215446	3.33333	0.55493
ZC3H11A	28	2.36104	0.00672705	1.51e+56	4081.77	0.0215498	5.10885	0.651214
ZC3H10	4	1.56333	0.000753807	1.89e+54	110.327	0.0211966	2	0.524841
ZBTB9	18	2.23221	0.00481086	7.71e+55	24026.5	0.021547	2.97517	0.454031
ZBTB8OS	3	1.36418	0.00398267	5.28e+55	225.144	0.0215589	2	0.958051
ZBTB8B	7	1.86509	0.000813785	2.21e+54	58.2044	0.0212037	0.333333	0.54687
ZBTB8A	18	2.24094	0.000872473	2.54e+54	4271.85	0.021238	1.18431	0.539501
ZBTB7C	1	0.710854	6.4e-05	1.37e+52	0	0.0211113	0	0.212121
ZBTB7B	19	2.26926	0.00576824	1.11e+56	1433.38	0.0215487	5.14444	0.549276
ZBTB7A	27	2.35673	0.00498819	8.29e+55	1306.84	0.0213409	10.2834	0.496837
ZBTB6	2	1.10551	0.000118626	4.69e+52	4.53378	0.0211184	0	0.146465
ZBTB5	9	1.97296	0.00420475	5.89e+55	15343.5	0.0215458	0.5	0.571813
ZBTB49	3	1.38729	0.0013831	6.37e+54	83.8561	0.0213111	2	0.589042
ZBTB48	12	2.08114	0.000887837	2.63e+54	32915.4	0.0212227	0	0.19697
ZBTB47	1	0.693978	3.49e-05	4.06e+51	0	0.0210949	0	0.0959596
ZBTB46	5	1.67192	0.00495009	8.16e+55	269.973	0.0215552	3.08333	0.592768
ZBTB45	1	0.713242	2.79e-05	2.6e+51	0	0.0208612	0	0.126263
ZBTB43	14	2.14294	0.00209534	1.46e+55	41810.6	0.0213634	0.783217	0.456683
ZBTB41	2	1.12765	0.0038159	4.85e+55	0	0.0215505	2	0.564189
ZBTB40	3	1.38797	0.00403079	5.41e+55	210.307	0.0215478	2	0.541123
ZBTB4	7	1.88279	0.00199241	1.32e+55	652.449	0.0213177	2	0.502753
ZBTB39	2	1.12765	0.0038159	4.85e+55	0	0.0215505	2	0.564189
ZBTB38	4	1.56454	0.00348323	4.04e+55	99.2998	0.0215416	2	0.569478
ZBTB37	1	0.702369	4.25e-05	6.02e+51	0	0.0210953	0	0.20202
ZBTB33	13	2.14922	0.0056802	1.07e+56	666.313	0.0215588	4.72619	0.594807
ZBTB32	12	2.07217	0.000575019	1.1e+54	33660.8	0.0212049	0.909091	0.363319
ZBTB3	23	2.30679	0.00199977	1.33e+55	11472.2	0.0213117	2.16234	0.341423
ZBTB26	2	0.933827	0.000127869	5.45e+52	589.38	0.0211281	0	0.136364
ZBTB25	14	2.15081	0.00434549	6.29e+55	27433.5	0.0215491	1.5641	0.53823
ZBTB24	7	1.88043	0.00154743	7.98e+54	2577.87	0.0213044	0.333333	0.561106
ZBTB22	4	1.53748	0.000242937	1.97e+53	64.4611	0.0211683	0	0.151515
ZBTB20	5	1.69688	0.00140155	6.54e+54	222.807	0.0212979	2.5	0.539595
ZBTB2	10	2.05262	0.00651272	1.41e+56	1328.12	0.0215796	5.55556	0.569008
ZBTB17	17	2.21755	0.00585571	1.14e+56	43336.7	0.0215705	3	0.589427
ZBTB16A	1	0.721179	0.00316439	3.34e+55	0	0.0215377	0	0
ZBTB16	103	2.51815	0.0125153	5.22e+56	163018	0.0215774	14.3188	0.564783
ZBTB11	10	2.05266	0.0053819	9.65e+55	287.942	0.0215446	3.33333	0.73393
ZBTB10	9	1.99748	0.00527424	9.27e+55	218.684	0.0215469	3	0.635021
ZBTB1	7	1.87097	0.00437158	6.37e+55	6357.26	0.0215446	2.33333	0.563507
ZBP1	10	2.00327	0.000600729	1.2e+54	394.144	0.0212059	0.805556	0.44232
ZBED5	1	0.718226	0.000134417	6.02e+52	0	0.0211447	0	0.0808081
ZBED4	3	1.38727	0.0014066	6.59e+54	93.6168	0.0213124	1	0.734601
ZBED3	3	1.38223	0.000932396	2.9e+54	41.9608	0.0212601	1	0.507925
ZBED2	3	1.38518	0.00339841	3.85e+55	95.7936	0.0215402	2	0.553558
ZBED1	22	2.28009	0.00475914	7.55e+55	57221.7	0.021547	1.94597	0.769319
ZAP70	47	2.44408	0.00728279	1.77e+56	47560.1	0.0215763	15.1694	0.477404
ZAK	28	2.34797	0.00588683	1.15e+56	45635.9	0.0215613	4.46598	0.34148
ZADH2	7	1.88548	0.00476245	7.56e+55	6016.73	0.0215767	2.33333	0.750134
YY2	5	1.6986	0.00149322	7.43e+54	75.8968	0.0212516	1.5	0.422279
YY1AP1	17	2.22352	0.00684137	1.56e+56	37227.2	0.0215748	4.25	0.389841
YY1	116	2.52793	0.0201552	1.35e+57	86322.1	0.021613	27.0775	0.573196
YWHAZ	369	2.56702	0.0506001	8.53e+57	648575	0.0216449	108.688	0.639278
YWHAQP8	1	0.721179	0.00316439	3.34e+55	0	0.0215377	0	0
YWHAQ	378	2.56709	0.0415741	5.76e+57	738405	0.0216123	92.4354	0.522512
YWHAH	120	2.52918	0.0169598	9.58e+56	96944.8	0.0216025	29.2771	0.536475
YWHAG	253	2.55803	0.0280862	2.63e+57	420041	0.021627	66.3803	0.527269
YWHAE	314	2.56329	0.0363276	4.4e+57	556621	0.0216081	80.1671	0.766524
YWHAB	298	2.56123	0.0276586	2.55e+57	682387	0.0216189	76.3224	0.519673
YVH1	1	0.419057	2.27e-05	1.72e+51	0	0.0210848	0	0
YTHDF3	6	1.80438	0.00388875	5.04e+55	181.689	0.0215426	2	0.668888
YTHDF2	22	2.31256	0.0104684	3.65e+56	4989.13	0.0215893	7.52381	0.709581
YTHDF1	15	2.20165	0.00689841	1.59e+56	5642.1	0.021582	4.14286	0.689103
YTHDC2	11	2.08937	0.00666653	1.48e+56	587.62	0.0215508	4.2	0.776652
YTHDC1	33	2.38754	0.00651918	1.42e+56	34573.7	0.0215701	4.22767	0.750493
YRDC	5	1.67083	0.00344734	3.96e+55	14.8466	0.0215383	2	1.25372
YRB30	1	0.718466	0.000126042	5.29e+52	0	0.0211312	0	0
YRB1	1	0.716006	0.000137499	6.3e+52	0	0.0211395	0	0
YPT6	1	0.699719	4.04e-05	5.44e+51	0	0.021098	0	0
YPL067C	1	0.718466	0.000126042	5.29e+52	0	0.0211312	0	0
YPK9	1	0.719409	0.000187278	1.17e+53	0	0.0211624	0	0
YPK1	1	0.708867	5.84e-05	1.14e+52	0	0.0211138	0	0
YPEL5	3	1.38808	0.00396784	5.24e+55	92.4154	0.0215515	1	0.78136
YPEL3	2	1.12597	0.000753721	1.89e+54	0	0.0212446	2	0.511396
YPEL2	2	1.1242	0.000298786	2.97e+53	0	0.0211743	2	0.634193
YOR292C	1	0.718466	0.000126042	5.29e+52	0	0.0211312	0	0
YOP1	1	0.481751	2.27e-05	1.72e+51	0	0.0210849	0	0
YOL086W-A	14	2.15486	0.000670788	1.5e+54	89.8484	0.0211914	8.14615	0.329795
YOD1	18	2.25321	0.00496873	8.22e+55	2795.86	0.0215542	5.76471	1.47467
YMR226C	1	0.719409	0.000187278	1.17e+53	0	0.0211624	0	0
YMR160W	1	0.718466	0.000126042	5.29e+52	0	0.0211312	0	0
YME1L1	19	2.25394	0.00470303	7.37e+55	20857.8	0.0215421	2.47424	0.948471
YLPM1	26	2.34688	0.00663899	1.47e+56	3715.97	0.0215548	3.73833	0.723416
YKT6	10	2.03768	0.00408608	5.56e+55	378.912	0.0215426	3.15278	1.69754
YKR023W	1	0.719409	0.000187278	1.17e+53	0	0.0211624	0	0
YKR017C	1	0.718466	0.000126042	5.29e+52	0	0.0211312	0	0
YKL100C	1	0.719409	0.000187278	1.17e+53	0	0.0211624	0	0
YJR154W	1	0.719409	0.000187278	1.17e+53	0	0.0211624	0	0
YJR107W	1	0.718466	0.000126042	5.29e+52	0	0.0211312	0	0
YJR084W	1	0.719099	0.000258142	2.22e+53	0	0.0211343	0	0
YJL118W	1	0.719409	0.000187278	1.17e+53	0	0.0211624	0	0
YIPF6	3	1.30272	0.000696166	1.61e+54	263.501	0.0212422	1	0.909319
YIPF5	4	1.55805	0.00400927	5.36e+55	242.484	0.021559	2	0.838547
YIPF4	2	1.09082	0.00319517	3.4e+55	0	0.0215377	2	0.702299
YIPF3	9	1.9718	0.00428839	6.13e+55	1566.8	0.0215616	3.625	0.67838
YIPF2	3	1.31147	0.00144077	6.92e+54	1448.68	0.021319	1	0.642653
YIPF1	1	0.721179	0.00316439	3.34e+55	0	0.0215377	0	0.585859
YIF1B	2	1.1229	0.00323928	3.5e+55	0	0.0215378	2	1.21991
YIF1A	5	1.69199	0.0040226	5.39e+55	6687.11	0.0215612	1.5	0.996701
YHB1	1	0.718466	0.000126042	5.29e+52	0	0.0211312	0	0
YGR201C	1	0.719409	0.000187278	1.17e+53	0	0.0211624	0	0
YGR130C	1	0.719409	0.000187278	1.17e+53	0	0.0211624	0	0
YGR054W	1	0.68518	3.37e-05	3.78e+51	0	0.0210937	0	0
YGR015C	1	0.718466	0.000126042	5.29e+52	0	0.0211312	0	0
YGL262W	1	0.719409	0.000187278	1.17e+53	0	0.0211624	0	0
YFR035C	1	0.719409	0.000187278	1.17e+53	0	0.0211624	0	0
YES1	48	2.45043	0.00875223	2.55e+56	23664.4	0.0215713	5.77407	0.540697
YEATS4	28	2.35846	0.0065675	1.44e+56	16135.1	0.021572	6.03942	1.48106
YEATS2	20	2.28046	0.00531647	9.42e+55	4846.74	0.0215476	7.35614	0.727065
YDL160C-A	6	1.7628	0.000194133	1.26e+53	0.947677	0.0211488	4.8	0.282756
YDL118W	1	0.719409	0.000187278	1.17e+53	0	0.0211624	0	0
YDJC	1	0.721179	0.00316439	3.34e+55	0	0.0215377	0	0.242424
YCR051W	1	0.719409	0.000187278	1.17e+53	0	0.0211624	0	0
YCR050C	1	0.719409	0.000187278	1.17e+53	0	0.0211624	0	0
YCL042W	1	0.719409	0.000187278	1.17e+53	0	0.0211624	0	0
YCK3	1	0.719409	0.000187278	1.17e+53	0	0.0211624	0	0
YBX2	10	2.05245	0.00515766	8.86e+55	79.8867	0.0215422	3.33333	0.684493
YBX1P2	1	0.721179	0.00316439	3.34e+55	0	0.0215377	0	0
YBX1	204	2.55274	0.0376718	4.73e+57	90039.9	0.0215972	53.8616	0.820637
YBR284W	1	0.719409	0.000187278	1.17e+53	0	0.0211624	0	0
YBR013C	1	0.719409	0.000187278	1.17e+53	0	0.0211624	0	0
YBEY	1	0.679753	3.5e-06	4.09e+49	0	0.0207578	0	0.338384
YAT1	1	0.719409	0.000187278	1.17e+53	0	0.0211624	0	0
YARS2	10	2.04663	0.00611939	1.25e+56	1453.22	0.0215651	3.1746	1.532
YARS	15	2.19627	0.00630809	1.33e+56	3624.84	0.0215455	5	1.58415
YAP1	98	2.51644	0.0119529	4.76e+56	58602	0.0215775	16.8177	0.664471
YAF2	28	2.35809	0.00667399	1.48e+56	1463.28	0.0215494	10.4455	0.652738
YAE1D1	21	2.27244	0.00337782	3.8e+55	39781.3	0.0213448	1.2	0.691788
XYLT2	1	0.715674	0.000144076	6.92e+52	0	0.0211304	0	0.237374
XYLT1	1	0.72024	0.00037451	4.67e+53	0	0.0211783	0	0.323232
XYLB	2	1.11727	0.00320482	3.42e+55	0	0.0215377	2	1.4684
XXYLT1	3	1.38791	0.00407404	5.53e+55	100.771	0.0215514	2	0.691206
XRS2	1	0.71656	0.000112825	4.24e+52	0	0.021146	0	0
XRN2	45	2.43893	0.0113625	4.3e+56	11000.3	0.0215594	7.50922	0.515762
XRN1	69	2.47513	0.00830961	2.3e+56	203609	0.0215537	11.5	0.447713
XRCC6BP1	1	0.718802	0.000222677	1.65e+53	0	0.021162	0	0.838384
XRCC6	225	2.55501	0.031032	3.21e+57	451803	0.0216182	40.5091	1.43128
XRCC5	161	2.54399	0.0267529	2.38e+57	89138.8	0.0216054	35.4425	1.36383
XRCC4	27	2.35005	0.00660567	1.45e+56	9591.49	0.0215533	5.61891	0.748833
XRCC3	8	1.91159	0.00341891	3.89e+55	4252.67	0.0215387	3.5	0.689272
XRCC2	9	1.95681	0.00418583	5.84e+55	10583.1	0.0215597	3.81786	0.798187
XRCC1	36	2.40556	0.00883689	2.6e+56	11358.1	0.021575	8.37015	0.847633
XPR1	3	1.38491	0.00387542	5e+55	31.5484	0.0215507	2	1.39777
XPOT	27	2.35693	0.0083058	2.3e+56	2377.82	0.0215543	3.06425	1.43324
XPO7	52	2.45982	0.00883306	2.6e+56	8185.48	0.0215725	11.8568	1.11648
XPO6	14	2.16889	0.00432185	6.22e+55	406.399	0.0215434	2.80684	0.880415
XPO5	54	2.46462	0.0102951	3.53e+56	22491.3	0.0215816	8.22028	1.38785
XPO4	16	2.21744	0.00482075	7.74e+55	3663.45	0.0215557	2.93333	1.01375
XPO1	158	2.54255	0.0216465	1.56e+57	107927	0.0215941	26.4294	1.65426
XPNPEP3	8	1.95156	0.00516249	8.88e+55	129.836	0.0215476	3.42857	1.37701
XPNPEP1	39	2.41891	0.00566131	1.07e+56	6608.29	0.0215502	7.97937	1.15756
XPC	32	2.38727	0.00679477	1.54e+56	6508.47	0.021555	5.84571	1.29698
XPA	23	2.31809	0.00286499	2.73e+55	2253.63	0.0213357	5.91861	1.34538
XLMO1	1	0.64209	6.55e-06	1.43e+50	0	0.0208257	0	0
XKRY	1	0.719639	0.000287392	2.75e+53	0	0.0211897	0	0
XKR6	1	0.720874	0.000651506	1.41e+54	0	0.0212294	0	0.20202
XK	4	1.54366	0.000972183	3.15e+54	940.256	0.0212732	0.666667	0.50142
XIST	5	1.70025	0.000841984	2.36e+54	51.0061	0.0212029	1.5	0.418392
XIRP2	2	1.09636	0.000249946	2.08e+53	14.1591	0.0211429	0	0.191919
XIAP	104	2.52053	0.012035	4.83e+56	61336.6	0.0215759	18.5805	0.477459
XDH	4	1.56907	0.00400905	5.35e+55	4.24362	0.0215444	3.33333	1.19309
XBP1P1	4	1.54006	0.000279029	2.59e+53	3.17164	0.0211544	2	0.786335
XBP1	24	2.3108	0.00577736	1.11e+56	47653.4	0.021547	3.7676	0.56405
XAGE3	1	0.718466	0.000126042	5.29e+52	0	0.0211312	0	0.0151515
XAGE2	3	1.3829	0.000270889	2.44e+53	60.7804	0.0211598	1	0.303228
XAGE1D	2	1.12647	0.00330939	3.65e+55	320.539	0.0215392	0	0
XAGE1C	1	0.721179	0.00316439	3.34e+55	0	0.0215377	0	0
XAF1	8	1.93763	0.00407843	5.54e+55	4641.21	0.021563	3.14286	0.423533
XAB2	30	2.37663	0.00891928	2.65e+56	3633.62	0.0215537	11.4669	1.68635
WWTR1	24	2.32211	0.00251527	2.11e+55	1576.12	0.021276	4.12973	0.492721
WWP2	53	2.4601	0.00739975	1.82e+56	11276.8	0.0215559	5.59948	0.642836
WWP1	57	2.46781	0.00853105	2.42e+56	62676.9	0.0215822	5.95255	0.684915
WWOX	30	2.37584	0.00670955	1.5e+56	2100.54	0.0215485	6.03695	0.790639
WWC3	1	0.720898	0.00061176	1.25e+54	0	0.0212362	0	0.186869
WWC2	3	1.36235	0.000357002	4.25e+53	61.5073	0.0211618	0	0.217172
WWC1	15	2.1973	0.00107484	3.85e+54	390.69	0.0212384	1.71429	0.54683
WTIP	4	1.55294	0.000429166	6.14e+53	20.9129	0.0211955	0.666667	0.417296
WTH3DI	1	0.721179	0.00316439	3.34e+55	0	0.0215377	0	0
WTAP	10	2.04304	0.0045872	7.01e+55	2726.29	0.021555	1.83333	0.85208
WT1	17	2.234	0.00219605	1.61e+55	781.061	0.0212822	2.125	0.653853
WSB2	9	1.98379	0.00219627	1.61e+55	5522.96	0.0213203	1.75	0.606049
WSB1	16	2.221	0.00564272	1.06e+56	713.71	0.0215476	5.52821	0.658026
WRNIP1	23	2.31885	0.00665122	1.47e+56	2070.3	0.0215691	4.38172	1.35277
WRN	38	2.41429	0.00963289	3.09e+56	39052.4	0.021579	10.6942	0.819555
WRB	2	1.12771	0.00394866	5.19e+55	0	0.0215589	2	1.09556
WRAP73	31	2.37803	0.00596198	1.18e+56	6865.26	0.0215451	4.48001	1.23652
WRAP53	10	2.04659	0.00399037	5.3e+55	30.7183	0.0215401	2.44444	1.32784
WNT9B	1	0.713883	9.88e-05	3.25e+52	0	0.0211124	0	0.176768
WNT8A	1	0.716921	5e-05	8.32e+51	0	0.0209513	0	0.146465
WNT7B	3	1.38151	0.000937787	2.93e+54	23.932	0.0212334	1	0.771401
WNT5B	2	1.11437	0.00320171	3.42e+55	0	0.0215379	2	0.576951
WNT5A	5	1.62658	0.00402702	5.4e+55	1707.14	0.0215592	2.08333	0.563656
WNT4	5	1.45399	0.00069608	1.61e+54	35637.1	0.0212493	0	0.20202
WNT3A	3	1.25305	7.84e-05	2.05e+52	6.5467	0.0210962	0	0.0858586
WNT3	1	0.71819	0.000123148	5.05e+52	0	0.0210618	0	0.0909091
WNT2B	2	1.12556	0.000492853	8.09e+53	36.9614	0.0211867	0	0.161616
WNT2	7	1.82371	0.000495082	8.17e+53	1854.05	0.0212123	0	0.181818
WNT16	1	0.715334	6.89e-05	1.58e+52	0	0.0211113	0	0.186869
WNT11	1	0.721179	0.00316439	3.34e+55	0	0.0215377	0	0.20202
WNT10B	1	0.721179	0.00316439	3.34e+55	0	0.0215377	0	0.176768
WNT1	7	1.79928	0.000473146	7.46e+53	2270.94	0.021185	0.5	0.441852
WNK4	12	2.11573	0.00538498	9.66e+55	3875.1	0.0215528	3.6974	0.604499
WNK3	4	1.53352	0.00397118	5.25e+55	4191.25	0.021559	0.666667	0.635961
WNK2	7	1.85907	0.000638073	1.36e+54	335.395	0.0212183	1.66667	0.485468
WNK1	42	2.43036	0.00873791	2.54e+56	17181.8	0.0215656	7.14831	0.639122
WLS	1	0.721179	0.00316439	3.34e+55	0	0.0215377	0	0.414141
WIZ	28	2.36429	0.00761275	1.93e+56	5582.22	0.0215576	5.27013	0.548262
WISP2	2	1.12584	0.000496332	8.21e+53	2.67631	0.0211934	0	0.146465
WISP1	1	0.701592	5.38e-05	9.63e+51	0	0.0210962	0	0.166667
WIPI2	16	2.20737	0.0055886	1.04e+56	9538.5	0.0215666	3.38333	1.01443
WIPI1	5	1.5842	0.000101836	3.45e+52	104.318	0.0211289	0	0.378788
WIPF3	2	1.11247	0.000301162	3.02e+53	8.19659	0.0211801	0	0.247475
WIPF2	16	2.21465	0.00134675	6.04e+54	528.347	0.0212322	2	0.57627
WIPF1	21	2.29721	0.00535859	9.57e+55	4542.25	0.0215615	6.1375	0.805073
WIF1	3	1.206	5.74e-05	1.1e+52	6658.2	0.0211195	0	0.287879
WIBG	50	2.45588	0.0134832	6.06e+56	5637.68	0.0215719	22.2961	1.38241
WHSC2	12	2.12072	0.00541007	9.75e+55	1568.57	0.0215697	5.27273	0.421334
WHSC1L1	19	2.25079	0.00475391	7.53e+55	28384.5	0.0215469	2.89214	0.598938
WHSC1	133	2.53504	0.021318	1.51e+57	32862.3	0.02159	21.2804	0.793941
WHI3	1	0.709116	3.77e-05	4.73e+51	0	0.0211004	0	0
WG	1	1.57069	2.64e-17	2.33e+27	0	6.14e-05	0	0
WFS1	9	2.00308	0.00424359	6e+55	220.232	0.0215436	2.5	0.820463
WFIKKN1	1	0.718598	0.000168989	9.51e+52	0	0.0211567	0	0.141414
WFDC8	1	0.721179	0.00316439	3.34e+55	0	0.0215377	0	0.161616
WFDC5	7	1.86921	0.000628673	1.32e+54	0	0.0211814	7	0.684035
WFDC3	1	0.719316	0.000115458	4.44e+52	0	0.0211433	0	0.0707071
WFDC2	2	1.10761	8.44e-05	2.37e+52	17.0224	0.0211419	0	0.121212
WFDC12	1	0.719679	0.000260193	2.26e+53	0	0.0211769	0	0.040404
WFDC11	2	1.12007	0.000144561	6.96e+52	20.4688	0.0211231	0	0.0656566
WFDC1	5	1.61984	0.000205303	1.4e+53	25.5902	0.021169	0	0.161616
WEE2	1	0.72024	0.00037451	4.67e+53	0	0.0211783	0	0.166667
WEE1B	1	0.717646	0.000133375	5.93e+52	0	0.0211278	0	0
WEE1	22	2.30932	0.00665089	1.47e+56	3427.64	0.0215555	5.81349	0.680017
WDYHV1	19	2.26229	0.000986519	3.24e+54	2389.15	0.021237	0.222222	0.810312
WDTC1	10	2.05027	0.00538534	9.66e+55	1558.1	0.0215633	3.77778	0.804306
WDSUB1	2	1.12596	0.000941015	2.95e+54	68.3782	0.0212536	0	0.207071
WDR96	1	0.719456	0.000260677	2.26e+53	0	0.0211523	0	0.444444
WDR92	15	2.18146	0.00375344	4.69e+55	14387.7	0.0215401	2.46825	1.03638
WDR91	1	0.711122	6.06e-05	1.22e+52	0	0.0211025	0	0.363636
WDR89	6	1.78718	0.00387387	5e+55	5828.54	0.0215629	1.2	1.22084
WDR88	2	1.12767	0.00377615	4.75e+55	0	0.0215623	2	0.545715
WDR87	1	0.721179	0.00316439	3.34e+55	0	0.0215377	0	0.111111
WDR85	1	0.721179	0.00316439	3.34e+55	0	0.0215377	0	0
WDR83OS	1	0.708036	3.61e-05	4.34e+51	0	0.0210925	0	0.520202
WDR83	25	2.33799	0.005361	9.57e+55	1477.77	0.0215484	4.02579	0.954735
WDR82P1	4	1.54681	0.000196407	1.29e+53	0	0.0211481	4	0.398258
WDR82	42	2.42689	0.00825938	2.27e+56	38738.6	0.0215534	10.1214	1.20078
WDR81	6	1.79518	0.00424985	6.02e+55	2521.52	0.0215439	2	0.897407
WDR78	1	0.720973	0.000784269	2.05e+54	0	0.0212431	0	0.409091
WDR77	76	2.49858	0.01328	5.88e+56	26950.3	0.0215664	11.4721	0.760392
WDR76	3	1.38727	0.00374359	4.67e+55	0	0.0215392	3	0.942081
WDR75	3	1.38574	0.00369845	4.56e+55	9.98189	0.021538	1	1.33231
WDR74	13	2.14234	0.00435787	6.33e+55	407.986	0.0215416	2.59488	1.16685
WDR73	9	2.00331	0.00390439	5.08e+55	1255.8	0.0215418	2	0.612657
WDR70	7	1.87199	0.00373365	4.64e+55	1428.14	0.0215405	1.66667	1.1889
WDR7	2	1.00918	5.82e-05	1.13e+52	0	0.0211087	2	0.9579
WDR69	5	1.7002	0.00168892	9.5e+54	465.522	0.0213107	1	0.431578
WDR67	1	0.721179	0.00316439	3.34e+55	0	0.0215377	0	0
WDR66	1	0.721179	0.00316439	3.34e+55	0	0.0215377	0	0.393939
WDR63	1	0.713606	7.48e-05	1.86e+52	0	0.0211054	0	0.439394
WDR62	12	2.12275	0.00502672	8.42e+55	1123.03	0.0215645	3.09091	0.549045
WDR61	38	2.41696	0.00729098	1.77e+56	11550	0.0215538	5.81751	0.923004
WDR60	3	1.38597	0.00100963	3.4e+54	161.586	0.0212799	1	0.69882
WDR6	17	2.23158	0.00675695	1.52e+56	1353.35	0.0215505	3.05536	1.20151
WDR5B	5	1.69953	0.00153055	7.8e+54	831.988	0.0212923	2	0.522653
WDR59	4	1.56681	0.00363094	4.39e+55	25.6098	0.0215415	2	1.27787
WDR55	4	1.56926	0.00426012	6.05e+55	13.2009	0.0215536	3.33333	0.995962
WDR54	1	0.721179	0.00316439	3.34e+55	0	0.0215377	0	0.318182
WDR53	1	0.716535	0.000130981	5.72e+52	0	0.0211574	0	0.267677
WDR5	116	2.5266	0.0182533	1.11e+57	144764	0.0216135	27.5973	0.834015
WDR48	70	2.48744	0.00837964	2.34e+56	26146.7	0.0215557	12.352	1.44184
WDR47	1	0.704174	4.66e-05	7.23e+51	0	0.0211169	0	0.318182
WDR46	4	1.56995	0.00455094	6.9e+55	10.6191	0.0215411	2	1.55266
WDR45L	6	1.79036	0.00453541	6.85e+55	1581.92	0.0215734	2.4	0.506975
WDR45	6	1.75832	0.00466072	7.24e+55	18299.5	0.0215808	2.3	0.705697
WDR44	17	2.23074	0.00587379	1.15e+56	13612.1	0.0215753	4.26086	1.02076
WDR43	8	1.95276	0.00627551	1.31e+56	400.261	0.0215651	4	1.2604
WDR41	2	1.12597	0.00328834	3.6e+55	0	0.0215382	2	0.812291
WDR4	36	2.40594	0.00648001	1.4e+56	8404.16	0.0215667	7.72743	1.07385
WDR37	3	1.38717	0.00358943	4.29e+55	0	0.021542	3	0.75989
WDR36	21	2.29516	0.00659934	1.45e+56	4253.18	0.0215486	4.62917	1.6056
WDR35	3	1.3838	0.00337367	3.79e+55	7.73827	0.0215395	2	0.907684
WDR34	7	1.88048	0.00371825	4.61e+55	105.805	0.0215414	4.33333	0.691162
WDR33	33	2.3945	0.00759557	1.92e+56	4708.22	0.0215645	6.05243	0.442139
WDR3	10	2.04451	0.00532002	9.43e+55	2220.86	0.021544	2.22222	1.6923
WDR26	38	2.41778	0.00890846	2.64e+56	3410.94	0.0215534	7.02956	1.29274
WDR25	1	0.713353	8.46e-05	2.39e+52	0	0.021109	0	0.186869
WDR24	2	1.11012	0.0001252	5.22e+52	8.02731	0.0211481	0	0.712121
WDR20	21	2.28616	0.00543331	9.83e+55	24340	0.0215639	3.63333	0.990366
WDR19	2	1.12771	0.00394866	5.19e+55	0	0.0215589	2	0.92384
WDR18	32	2.38936	0.00864953	2.49e+56	4296.68	0.0215537	7.24224	1.03622
WDR16	5	1.69939	0.001431	6.82e+54	151.229	0.0212982	1.5	1.28879
WDR13	3	1.38741	0.00405453	5.48e+55	193.749	0.0215598	2	0.734076
WDR12	35	2.39981	0.00696543	1.62e+56	2928.45	0.0215487	6.95059	0.955817
WDR11	4	1.5648	0.00345053	3.97e+55	14.2343	0.0215389	2	0.873035
WDR1	31	2.3825	0.00686151	1.57e+56	5153.39	0.0215727	6.07718	1.39735
WDHD1	27	2.35354	0.00713354	1.7e+56	6263.91	0.0215732	4.99723	1.40017
WDFY4	1	0.721179	0.00316439	3.34e+55	0	0.0215377	0	0.156566
WDFY3	12	2.12062	0.00449778	6.74e+55	1512.41	0.0215483	3.09091	1.0361
WDFY2	1	0.720973	0.000784269	2.05e+54	0	0.0212431	0	0.388889
WDFY1	4	1.36002	0.000951064	3.01e+54	32782.1	0.0212606	0	0.207071
WBSCR28	1	0.719708	0.000203441	1.38e+53	0	0.0211436	0	0.106061
WBSCR27	3	1.3853	0.0033474	3.73e+55	596.631	0.021541	1	0.763366
WBSCR22	12	2.10209	0.00533125	9.47e+55	9458.73	0.0215476	2.73636	1.69054
WBSCR16	8	1.93088	0.00433455	6.26e+55	4757.37	0.021546	2.57143	0.860275
WBP5	6	1.78802	0.00375878	4.71e+55	19.0137	0.0215392	2	0.599383
WBP4	45	2.44231	0.0084674	2.39e+56	1071.28	0.0215482	8.8334	1.03007
WBP2	13	2.14379	0.00406499	5.5e+55	2063.1	0.021545	2.11111	0.774819
WBP11	27	2.35139	0.00560955	1.05e+56	14918.5	0.0215529	3.94833	0.826381
WBP1	5	1.69191	0.000286319	2.73e+53	47.7505	0.0211658	0	0.151515
WASL	43	2.43008	0.00430069	6.16e+55	51101.5	0.0213936	5.95489	0.8981
WASH6P	1	0.721179	0.00316439	3.34e+55	0	0.0215377	0	0
WASH3P	2	1.12767	0.00377615	4.75e+55	0	0.0215623	2	0.3942
WASH2P	6	1.78601	0.00393874	5.17e+55	3912.32	0.0215629	1.6	0.765664
WASH1	7	1.84625	0.00335314	3.75e+55	22.4393	0.0215382	3.66667	0.419269
WASF3	4	1.55595	0.00332894	3.69e+55	31.2201	0.0215386	2	0.838242
WASF2	13	2.14302	0.00414013	5.71e+55	5917.03	0.0215424	2.5	0.751001
WASF1	14	2.17301	0.0039951	5.32e+55	893.895	0.021542	2.46154	0.65974
WAS	53	2.46165	0.00670237	1.5e+56	16858.6	0.0215564	9.5068	0.697122
WARS2	2	1.12755	0.00139603	6.49e+54	912.189	0.0213279	0	1.05051
WARS	34	2.39794	0.00660485	1.45e+56	10970	0.021571	6.31241	1.7178
WAR1	1	0.719409	0.000187278	1.17e+53	0	0.0211624	0	0
WAPAL	20	2.28116	0.00683262	1.56e+56	4227.76	0.0215764	7.58506	0.818761
WAC	15	2.19598	0.00556195	1.03e+56	11252.8	0.0215864	3.03571	0.77296
VWF	15	2.19339	0.00419752	5.87e+55	11429.7	0.0215431	1.71429	0.641525
VWDE	1	0.720265	0.000397084	5.25e+53	0	0.0211538	0	0.207071
VWA5B2	1	0.712334	5.96e-05	1.18e+52	0	0.0211001	0	0.151515
VWA5A	3	1.34027	0.00377827	4.76e+55	6116.4	0.0215623	1	0.712382
VTRNA3-1P	1	0.6662	2.91e-05	2.82e+51	0	0.0210915	0	0
VTRNA1-2	1	0.6662	2.91e-05	2.82e+51	0	0.0210915	0	0
VTRNA1-1	1	0.6662	2.91e-05	2.82e+51	0	0.0210915	0	0
VTNR	1	0.719649	0.000331191	3.65e+53	0	0.0211396	0	0
VTN	74	2.49357	0.00925858	2.86e+56	108836	0.0213732	9.79632	0.727452
VTI1B	7	1.86539	0.00338111	3.81e+55	226.151	0.0215387	3.33333	0.833496
VTI1A	8	1.92094	0.00344058	3.94e+55	281.088	0.0215386	2.91429	0.918963
VTA1	30	2.37396	0.00649002	1.4e+56	12322.9	0.0215803	4.0006	1.36781
VSX2	1	0.702573	1.91e-05	1.21e+51	0	0.0208663	0	0.247475
VSTM4	1	0.718046	0.000149056	7.4e+52	0	0.021158	0	0.186869
VSTM2L	1	0.718753	0.000101784	3.45e+52	0	0.0211238	0	0.181818
VSNL1	5	1.67551	0.000390052	5.07e+53	251.343	0.0212111	0	0.116162
VSIG8	3	1.3842	0.000465249	7.21e+53	38.9176	0.021188	0	0.116162
VSIG7	1	0.721179	0.00316439	3.34e+55	0	0.0215377	0	0
VSIG4	3	1.33835	0.000643232	1.38e+54	2439.54	0.0212424	0	0.0909091
VSIG10	2	1.12765	0.0038159	4.85e+55	0	0.0215505	2	0.528835
VRK3	5	1.70065	0.0042971	6.15e+55	89.0092	0.021561	3	0.671058
VRK2	15	2.20157	0.00495983	8.2e+55	3382.7	0.0215473	3.71429	0.650353
VRK1	55	2.46786	0.0128237	5.48e+56	2525.37	0.0215527	9.01641	0.943542
VPX	5	1.69602	0.0006488	1.4e+54	3.35242	0.0211939	4	0.50056
VPU	63	2.47597	0.00780595	2.03e+56	11429.8	0.0215495	9.63952	0.426704
VPS8	2	1.12433	0.000850002	2.41e+54	309.857	0.02125	0	0.974747
VPS72	16	2.21987	0.00279752	2.61e+55	2902.31	0.0213411	4.725	1.26402
VPS70	1	0.718466	0.000126042	5.29e+52	0	0.0211312	0	0
VPS64	1	0.709116	3.77e-05	4.73e+51	0	0.0211004	0	0
VPS60	1	0.719409	0.000187278	1.17e+53	0	0.0211624	0	0
VPS54	5	1.64233	0.000286995	2.74e+53	127.155	0.0211442	3	1.55699
VPS53	12	2.09166	0.0039501	5.2e+55	4369.81	0.0215403	4.09646	1.68625
VPS52	10	2.01369	0.00364441	4.42e+55	4850.26	0.021543	4.19444	1.58301
VPS4B	31	2.36759	0.00705797	1.66e+56	81378.9	0.0215781	7.18808	1.30493
VPS4A	17	2.22935	0.00431445	6.2e+55	4614.51	0.0215434	4.04167	0.767173
VPS45	6	1.7647	0.00333212	3.7e+55	1301.97	0.021539	2.05	1.50498
VPS41	17	2.22172	0.00466463	7.25e+55	8113.77	0.0215681	5.83392	1.56244
VPS4	1	0.703143	5.06e-05	8.55e+51	0	0.0211235	0	0
VPS39	10	2.02803	0.00406036	5.49e+55	1751.84	0.0215404	2.7123	1.31742
VPS37D	1	0.703575	4.17e-05	5.79e+51	0	0.0210971	0	0.156566
VPS37C	11	2.06548	0.00425315	6.03e+55	1379.16	0.021564	6.1127	0.657469
VPS37B	12	2.1109	0.00393137	5.15e+55	111.839	0.0215406	5.09899	0.811593
VPS37A	12	2.09341	0.00447894	6.68e+55	2732.77	0.0215673	5.8627	0.795558
VPS36	30	2.36438	0.00545689	9.92e+55	27764.2	0.0215551	8.12752	1.42655
VPS35	59	2.47043	0.0106566	3.78e+56	79746.4	0.0216005	10.8137	1.61894
VPS33B	22	2.30469	0.00511067	8.7e+55	6261.09	0.0215683	4.57257	0.815566
VPS33A	14	2.15527	0.00389664	5.06e+55	2101.45	0.0215407	4.98397	1.13267
VPS30	1	0.709116	3.77e-05	4.73e+51	0	0.0211004	0	0
VPS29	46	2.44209	0.00637426	1.35e+56	12210.3	0.021568	9.43747	1.66152
VPS28	16	2.20972	0.00524947	9.18e+55	5488.03	0.0215666	5.35628	1.46464
VPS26B	7	1.87196	0.00419052	5.85e+55	172.575	0.0215595	4	1.3717
VPS26A	57	2.46927	0.00785003	2.05e+56	10026	0.0215624	11.5957	0.919618
VPS25	25	2.33344	0.00437641	6.38e+55	1867.57	0.021542	5.26028	1.48864
VPS24	1	0.719409	0.000187278	1.17e+53	0	0.0211624	0	0
VPS20	2	1.10317	7.15e-05	1.7e+52	0	0.0211078	2	0.772047
VPS18	25	2.32795	0.00482589	7.76e+55	3844.63	0.0215487	7.17339	1.65092
VPS16	17	2.21671	0.00373969	4.66e+55	2901.11	0.0215391	7.35315	1.63221
VPS13D	3	1.3568	0.00364276	4.42e+55	12.2371	0.0215396	2	0.867402
VPS13C	2	1.12771	0.00394866	5.19e+55	0	0.0215589	2	0.701617
VPS13B	2	1.12682	0.0035137	4.11e+55	0	0.0215382	2	0.744124
VPS13A	2	1.12771	0.00394866	5.19e+55	0	0.0215589	2	0.853133
VPS11	27	2.34627	0.00464362	7.18e+55	3982.18	0.0215456	6.3987	1.5514
VPRBP	54	2.46341	0.0113242	4.27e+56	20363.1	0.021579	15.9997	0.946006
VPR	82	2.50122	0.0125519	5.25e+56	57429.4	0.0215667	16.901	0.472852
VOPP1	1	0.721179	0.00316439	3.34e+55	0	0.0215377	0	0.171717
VNN2	1	0.699131	4.23e-05	5.95e+51	0	0.0210972	0	0.0757576
VMP1	5	1.69552	0.00401156	5.36e+55	212.505	0.0215516	2.5	1.21235
VMN2R101	1	0.718817	0.000224528	1.68e+53	0	0.02115	0	0
VMN1R14	1	0.718817	0.000224528	1.68e+53	0	0.02115	0	0
VMAC	1	0.720973	0.000784269	2.05e+54	0	0.0212431	0	0.156566
VMA21	14	2.16622	0.00493656	8.12e+55	6731.26	0.0215704	3.16696	0.621408
VLDLR	9	1.96958	0.00340434	3.86e+55	6135.08	0.0215397	1.25	0.796863
VKORC1L1	5	1.70059	0.00464889	7.2e+55	7686.38	0.0215713	1	0.612701
VKORC1	84	2.48388	0.00259633	2.25e+55	332915	0.0212723	1.61442	0.522884
VIRF-3	4	1.5629	0.00056266	1.05e+54	9.70679	0.0212005	2	0.31142
VIRF-1	4	1.56166	0.000554717	1.03e+54	0	0.0212024	4	0.287072
VIPR2	2	1.12245	0.000664221	1.47e+54	347.667	0.0212416	0	0.146465
VIPR1	7	1.85098	0.000439757	6.44e+53	297.479	0.0211986	0.666667	0.43668
VIP	3	1.3414	9.42e-05	2.96e+52	546.005	0.0211252	0	0.161616
VIM	221	2.55474	0.0318979	3.39e+57	348626	0.0216238	32.9739	0.574716
VIL1	3	1.37042	0.00041158	5.64e+53	228.743	0.0211803	1	0.761743
VIF	50	2.45536	0.0102667	3.51e+56	4300.46	0.0215621	7.83316	0.415165
VHR1	1	0.716229	0.000179368	1.07e+53	0	0.0211313	0	0
VHLL	1	0.716182	0.000136403	6.2e+52	0	0.0211322	0	0.0151515
VHL	272	2.5598	0.0372181	4.61e+57	508576	0.0216332	51.9238	0.723265
VGLL4	6	1.78623	0.000943475	2.97e+54	497.395	0.0212555	0.8	0.490079
VGLL3	1	0.711969	6.83e-05	1.56e+52	0	0.0211212	0	0.212121
VGLL1	4	1.48001	0.000119067	4.72e+52	8.4654	0.0211122	0	0.151515
VGF	4	1.56946	0.00187127	1.17e+55	72.157	0.0213146	1.33333	0.531469
VEZT	6	1.79514	0.00421749	5.93e+55	153.541	0.0215518	4.8	0.595509
VEZF1	3	1.3759	0.00382251	4.87e+55	2963.79	0.0215509	1	0.634896
VENTX2.1-B	1	0.717646	0.000133375	5.93e+52	0	0.0211278	0	0
VENTX	3	1.35974	0.000104806	3.66e+52	28.3839	0.0211224	1	0.275155
VEGFC	1	0.657258	9.48e-06	2.99e+50	0	0.0208277	0	0.19697
VEGFB	2	1.06258	5.6e-05	1.04e+52	1.52162	0.0210922	0	0.126263
VEGFA	24	2.3077	0.00590557	1.16e+56	62051.9	0.0215621	4.89624	0.522144
VDR	93	2.51223	0.0110972	4.1e+56	83194.2	0.02157	16.5644	0.58667
VDAC3	44	2.43809	0.00794151	2.1e+56	13974.1	0.0215745	8.66139	0.684787
VDAC2	52	2.46084	0.0122396	4.99e+56	30190.2	0.0216068	8.39026	1.03432
VDAC1	56	2.46834	0.00908939	2.75e+56	18733.2	0.0215616	6.79012	0.853565
VCY1B	1	0.720898	0.00061176	1.25e+54	0	0.0212362	0	0
VCPIP1	25	2.32091	0.00502525	8.41e+55	37924.8	0.0215452	8.00938	0.776376
VCP	452	2.5703	0.0482893	7.77e+57	734204	0.0216323	115.967	1.66575
VCL	82	2.50345	0.0130443	5.67e+56	58529.8	0.0215643	16.0914	0.95313
VCAN	16	2.1423	0.0032981	3.62e+55	199826	0.0215403	2.3522	0.405107
VCAM1	438	2.57022	0.060866	1.23e+58	254126	0.0216104	96.8009	0.768079
VBP1	42	2.43147	0.00733843	1.79e+56	4593.18	0.0215514	8.00165	1.66726
VAV3	15	2.19533	0.00482024	7.74e+55	4847.99	0.0215475	5.49286	0.539161
VAV2	61	2.47466	0.00816025	2.22e+56	51645.7	0.0215714	6.29793	0.635722
VAV1	68	2.48764	0.00902926	2.72e+56	36322.1	0.0215617	15.8635	0.547896
VAT1L	3	1.38815	0.00400155	5.33e+55	300.745	0.0215648	2	0.598403
VAT1	19	2.26138	0.00506833	8.56e+55	6114.94	0.0215461	3.05556	0.689143
VASP	51	2.45684	0.00884689	2.61e+56	14374.6	0.021559	6.08587	0.574433
VASN	30	2.37575	0.00705834	1.66e+56	3311.89	0.0215425	6.29119	0.752847
VASH2	1	0.720898	0.00061176	1.25e+54	0	0.0212362	0	0.212121
VASH1	2	0.949035	0.000789938	2.08e+54	0	0.0212431	2	0.54845
VARS2	4	1.56664	0.00413922	5.71e+55	269.664	0.0215599	2	0.654374
VARS	33	2.39418	0.00972746	3.15e+56	3845.55	0.021558	7.12808	1.54904
VAPB	36	2.40554	0.00646912	1.39e+56	18819.5	0.021571	6.89637	0.946748
VAPA	38	2.41705	0.00892881	2.66e+56	16889	0.0215948	6.08965	0.894965
VANGL2	1	0.721179	0.00316439	3.34e+55	0	0.0215377	0	0.227273
VANGL1	8	1.88117	0.00350085	4.08e+55	6134.43	0.0215403	2.48571	0.682401
VAMP8	21	2.2914	0.00560782	1.05e+56	2295.51	0.0215455	6.77737	0.57334
VAMP721	1	0.717389	0.000116949	4.56e+52	0	0.0211272	0	0
VAMP7	10	2.02458	0.00347421	4.02e+55	1068	0.021539	3.72222	1.28963
VAMP5	3	1.38425	0.00336269	3.77e+55	18.5053	0.021539	2	0.508151
VAMP4	11	2.04862	0.00371335	4.59e+55	139.375	0.0215402	3.30952	0.776664
VAMP3	17	2.22533	0.0049042	8.01e+55	4327.43	0.0215662	5.36345	0.436755
VAMP2	61	2.47612	0.00809413	2.18e+56	20423.4	0.0215752	11.6801	0.463558
VAMP1	7	1.86708	0.00340503	3.86e+55	839.011	0.0215396	3	0.550159
VAC14	11	2.05265	0.0013617	6.18e+54	2943.7	0.0213038	0.885714	1.4775
UXT	14	2.17434	0.00496588	8.22e+55	1416.88	0.0215661	4.06593	0.995033
UXS1	1	0.720973	0.000784269	2.05e+54	0	0.0212431	0	0.762626
UVRAG	14	2.15062	0.00379209	4.79e+55	2391.07	0.0215407	5.43046	1.16169
UTY	4	1.553	0.000255197	2.17e+53	25.3	0.0211567	0.666667	0.249902
UTS2R	2	1.64234	3.91e-17	5.09e+27	2	6.15e-05	0	0.156566
UTS2D	1	1.06135	7.27e-17	1.76e+28	0	6.15e-05	0	0
UTS2	1	1.06135	5.72e-17	1.09e+28	0	6.15e-05	0	0.0959596
UTRN	29	2.36386	0.00536042	9.57e+55	27475.3	0.0215479	4.69786	0.677527
UTP6	11	2.08788	0.00463309	7.15e+55	3894.86	0.0215452	1.2	0.967478
UTP3	6	1.80189	0.0039066	5.08e+55	476.697	0.0215412	1.2	1.2912
UTP23	3	1.3887	0.00456042	6.93e+55	912.189	0.0215805	2	1.40902
UTP20	14	2.17356	0.00678315	1.53e+56	2080.51	0.021567	4.87179	1.49575
UTP18	10	2.05084	0.00624632	1.3e+56	727.525	0.0215656	3.11111	1.39174
UTP15	9	2.00081	0.00533328	9.48e+55	63.5201	0.0215425	4.25	1.44599
UTP14A	86	2.50709	0.0128886	5.53e+56	86939	0.0215672	11.3583	1.3006
UTP11L	2	1.1276	0.00391534	5.11e+55	0	0.0215417	2	1.33183
UTF1	2	1.10681	0.000162665	8.81e+52	7.8533	0.0211484	0	0.0757576
UST	4	1.56991	0.00473519	7.47e+55	0	0.0215592	4	0.629365
USPL1	18	2.24695	0.0022244	1.65e+55	1440.4	0.0212854	1.71324	0.581403
USP9Y	7	1.88492	0.0042581	6.04e+55	69.7439	0.0215434	3	0.45304
USP9X	98	2.51756	0.0149059	7.4e+56	35538.1	0.0215776	16.3947	0.826931
USP8	52	2.45716	0.00751116	1.88e+56	42168.9	0.0215616	7.99986	0.831393
USP7	194	2.5501	0.0226735	1.71e+57	193207	0.0215908	32.5053	1.39853
USP6NL	6	1.6397	0.00413273	5.69e+55	42068.7	0.0215657	1.6	0.577455
USP6	12	2.107	0.00420304	5.89e+55	13058.8	0.0215664	1.83838	0.392835
USP54	10	2.03927	0.0037349	4.65e+55	4262.82	0.0215446	1.77778	0.597053
USP53	24	2.32016	0.00467707	7.29e+55	2726.51	0.0215468	2.69315	0.595059
USP51	4	1.5579	0.000257451	2.21e+53	1.01665	0.0211571	2.66667	0.38097
USP50	25	2.3334	0.00256763	2.2e+55	820.717	0.0212701	0.5	0.562043
USP5	60	2.47458	0.0086301	2.48e+56	29892.5	0.0215758	9.7122	1.38514
USP49	38	2.41308	0.00246682	2.03e+55	2429.04	0.0212593	1.69606	0.575372
USP48	13	2.11174	0.00432638	6.24e+55	33967	0.0215636	2.79091	0.832251
USP47	13	2.14423	0.00451856	6.8e+55	2118.63	0.0215442	2.87121	0.89567
USP46	21	2.28995	0.00438013	6.39e+55	5030.19	0.0215418	4.60739	0.933843
USP45	25	2.33075	0.00528144	9.29e+55	13020.7	0.0215449	2.9428	0.605479
USP44	12	2.11328	0.00369172	4.54e+55	844.508	0.0215395	2.18182	0.662052
USP43	9	1.97851	0.000867587	2.51e+54	245.147	0.0212117	0.75	0.465395
USP42	30	2.37139	0.00571665	1.09e+56	11355.9	0.0215531	2.73837	0.673328
USP41	1	0.659382	2.62e-05	2.29e+51	0	0.0210863	0	0.0151515
USP40	1	0.721179	0.00316439	3.34e+55	0	0.0215377	0	0.252525
USP4	72	2.49274	0.0085361	2.43e+56	13208.1	0.021557	10.2297	0.694655
USP39	73	2.49406	0.0130513	5.67e+56	43845.3	0.0215976	17.0698	1.56223
USP38	7	1.83836	0.00385527	4.95e+55	15073.7	0.0215394	2	0.770329
USP37	17	2.23696	0.0059397	1.18e+56	2706.27	0.0215655	7.14583	0.717
USP36	26	2.32558	0.00492556	8.08e+55	25226.8	0.0215418	4.13272	0.873398
USP35	1	0.721179	0.00316439	3.34e+55	0	0.0215377	0	0.212121
USP34	40	2.42533	0.00692028	1.6e+56	3296.01	0.0215489	12.6462	0.817162
USP33	29	2.365	0.00595586	1.18e+56	9802.08	0.021557	5.31658	0.628643
USP32P2	8	1.92737	0.000357127	4.25e+53	30.7986	0.0211777	0	0
USP32	26	2.34527	0.00619044	1.28e+56	11860.4	0.0215556	2.79449	0.82581
USP31	2	1.12475	0.000287637	2.76e+53	8.15631	0.021177	0	0.232323
USP30	7	1.82253	0.00343969	3.94e+55	16340.5	0.0215392	1	0.764867
USP3	26	2.33448	0.0051419	8.81e+55	2758.82	0.0215541	6.9797	0.795596
USP29	2	1.11574	0.000437535	6.38e+53	14.8221	0.021206	0	0.0505051
USP28	45	2.43977	0.00796507	2.11e+56	24729.4	0.0215818	11.4794	0.6459
USP27X	2	1.11913	0.00320589	3.42e+55	0	0.021538	2	0.460341
USP26	4	1.50264	0.000408629	5.56e+53	13312.9	0.0211777	0	0.0707071
USP25	33	2.38796	0.00792327	2.09e+56	16904.1	0.0215572	6.94749	0.690666
USP24	9	2.0012	0.00446013	6.63e+55	1164.55	0.0215422	1.75	0.656584
USP22	40	2.4131	0.00578308	1.11e+56	33427.3	0.021565	12.0698	0.74085
USP21	67	2.48604	0.0078471	2.05e+56	37498.1	0.0215785	10.4877	0.52544
USP20	50	2.44909	0.00632258	1.33e+56	38998.4	0.0215486	6.59577	0.779036
USP2	70	2.49007	0.00824487	2.26e+56	39031.2	0.0215788	10.7993	0.533906
USP19	53	2.45917	0.00763626	1.94e+56	10359.1	0.0215553	6.03254	0.680593
USP18	9	1.93515	0.00365697	4.46e+55	37428.4	0.0215393	1.5	0.539662
USP17L7	3	1.22026	5.74e-06	1.1e+50	9.83536	0.0207825	1	0.0132576
USP17L2	5	1.61029	0.000247038	2.03e+53	10904.3	0.0211766	0.75	0.0416667
USP17L1P	1	0.720363	0.000450216	6.75e+53	0	0.0211648	0	0
USP17	7	1.76421	0.000144186	6.93e+52	8509.63	0.0211451	0.75	0.0113636
USP16	15	2.19397	0.0046202	7.11e+55	1633.78	0.0215438	2.35668	0.62117
USP15	107	2.52183	0.0130839	5.7e+56	76002.3	0.0215685	16.948	0.642272
USP14	53	2.46292	0.00982702	3.22e+56	4342.42	0.0215563	16.7972	1.45212
USP13	36	2.40314	0.00576969	1.11e+56	12492	0.0215467	5.65937	0.622601
USP12P1	2	1.11009	0.000178667	1.06e+53	4.48613	0.0211639	0	0
USP12	22	2.3039	0.00270743	2.44e+55	12414.6	0.0213734	3.30238	0.765611
USP11	100	2.51781	0.0150332	7.53e+56	33518.8	0.021585	16.0894	0.597346
USP10	29	2.36727	0.00710912	1.68e+56	12669	0.0215696	5.35872	0.777337
USP1	37	2.40863	0.00598896	1.19e+56	7139.68	0.0215479	5.25586	0.636733
USO1	34	2.38501	0.00622273	1.29e+56	32361.9	0.0215697	8.10051	1.38459
USMG5	7	1.88681	0.00482381	7.75e+55	730.43	0.0215467	1.66667	0.629571
USHBP1	37	2.40445	0.00127015	5.37e+54	9160.69	0.021237	2.37632	0.454117
USH2A	1	0.719824	0.000271572	2.46e+53	0	0.0211563	0	0.207071
USH1C	7	1.84086	0.000278026	2.58e+53	225.017	0.0211744	0	0.20202
USF2	17	2.22963	0.00497293	8.24e+55	3048.91	0.0215468	4.01389	0.67159
USF1	40	2.42085	0.00958377	3.06e+56	49482.6	0.0216045	9.90812	0.663292
USE1	3	1.34071	0.00379987	4.81e+55	902.72	0.0215626	2	0.971451
US3	32	2.38511	0.00531711	9.42e+55	4002.15	0.0212921	3.54839	0.713442
US2	2	1.10068	0.000389024	5.04e+53	6.31483	0.0212033	0	0
US11	2	1.08751	7.98e-05	2.12e+52	4.74433	0.0211419	0	0
UROS	3	1.38714	0.0014851	7.35e+54	841.672	0.0213065	0	0.787879
UROD	10	2.04341	0.00418958	5.85e+55	2799.22	0.0215449	2.66667	1.49722
UROC1	1	0.720494	0.000532798	9.46e+53	0	0.0211998	0	0.40404
URM1	14	2.1556	0.00409664	5.59e+55	18031.3	0.0215402	3.38462	1.53666
URI1	19	2.26875	0.00638431	1.36e+56	8513.4	0.0215883	6.90049	0.869253
URGCP	4	1.56244	0.00421534	5.92e+55	70.5113	0.02156	2.66667	0.646794
URB2	5	1.70139	0.0040784	5.54e+55	67.2179	0.0215416	2.5	0.586573
URB1	5	1.70126	0.00398036	5.28e+55	21.431	0.0215398	1.5	1.1203
UQCRQ	15	2.18787	0.00395144	5.2e+55	4114.11	0.0215434	2.99325	0.917282
UQCRH	9	2.00325	0.00171575	9.81e+54	1084.34	0.0212481	1.75	1.28013
UQCRFS1P1	19	2.26567	0.00120907	4.87e+54	393.327	0.0212252	0.666667	0.484692
UQCRFS1	34	2.39208	0.00588735	1.15e+56	12126.2	0.0215669	5.87948	1.51051
UQCRC2	27	2.35629	0.00721976	1.74e+56	6940.45	0.0215554	4.96032	0.90226
UQCRC1	31	2.38283	0.00756815	1.91e+56	10390.6	0.0215724	5.26771	0.713049
UQCRB	25	2.33535	0.00701036	1.64e+56	4577.65	0.0215649	6.16388	1.64377
UQCR11	6	1.76467	0.00404486	5.45e+55	4805.86	0.0215592	1.6	0.664131
UQCR10	7	1.87629	0.00461507	7.1e+55	1813.58	0.0215636	2.66667	0.917969
UQCC	5	1.63731	0.000899113	2.69e+54	765.787	0.0212547	0.75	0.200798
UPRT	2	1.08598	0.000482739	7.76e+53	18.0488	0.0211798	0	1.07576
UPP2	1	0.718781	0.000228891	1.75e+53	0	0.0211674	0	0.323232
UPP1	10	2.01399	0.00389759	5.06e+55	190.867	0.0215402	2.39444	0.777382
UPL2	1	0.717389	0.000116949	4.56e+52	0	0.0211272	0	0
UPK3BL	1	0.721179	0.00316439	3.34e+55	0	0.0215377	0	0.131313
UPK3A	1	1.57069	4.59e-17	7.02e+27	0	6.14e-05	0	0.146465
UPK2	2	0.721243	0.00316456	3.34e+55	32458	0.0215377	0	0.136364
UPK1B	1	1.57069	1.64e-17	8.95e+26	0	6.14e-05	0	0.161616
UPK1A	1	0.419057	2.27e-05	1.72e+51	0	0.0210848	0	0.136364
UPF3B	23	2.31887	0.00659694	1.45e+56	1554.03	0.0215484	6.47145	1.09585
UPF3A	20	2.27804	0.00223704	1.67e+55	6545.8	0.021309	4.2967	1.02269
UPF2	85	2.50331	0.0104662	3.65e+56	132022	0.0215805	11.1956	1.51457
UPF1	87	2.50752	0.0183489	1.12e+57	38074.2	0.0215848	24.7756	1.57903
UNKL	4	1.56285	0.00108786	3.94e+54	440.164	0.0212728	0.666667	0.457574
UNK	32	2.38803	0.00224143	1.67e+55	1507.33	0.0212706	8.15513	0.826711
UNG1	1	0.667021	3.47e-05	4.01e+51	0	0.0211131	0	0
UNG	14	2.16192	0.00529753	9.35e+55	10369.7	0.0215827	3.85385	1.48304
UNC93B3	1	0.721179	0.00316439	3.34e+55	0	0.0215377	0	0
UNC93B1	29	2.34626	0.00414769	5.73e+55	6335.01	0.0215403	5.5865	0.716913
UNC80	4	1.53974	0.00093317	2.9e+54	77.3546	0.021215	0.666667	0.91906
UNC79	3	1.3824	0.00351922	4.13e+55	6.79364	0.0215396	2	0.808782
UNC5D	1	0.719649	0.000331191	3.65e+53	0	0.0211396	0	0.217172
UNC5CL	3	1.38542	0.000502842	8.42e+53	62.5309	0.0211953	1	0.439854
UNC5C	1	0.719746	0.000388107	5.02e+53	0	0.0211903	0	0.237374
UNC5B	1	0.721179	0.00316439	3.34e+55	0	0.0215377	0	0.267677
UNC5A	2	0.940223	7.76e-05	2.01e+52	221.298	0.0211221	0	0.186869
UNC50	1	0.721179	0.00316439	3.34e+55	0	0.0215377	0	0.838384
UNC45B	1	0.719341	0.000329739	3.62e+53	0	0.0211439	0	0.383838
UNC45A	25	2.33998	0.00706769	1.66e+56	2961.34	0.0215705	4.94288	0.870181
UNC13D	6	1.7919	0.00387958	5.01e+55	62.5252	0.0215399	2	0.622576
UNC13B	12	2.07278	0.00370063	4.56e+55	41300.7	0.0215406	2.30592	0.624599
UNC13A	5	1.65005	0.000921792	2.83e+54	868.245	0.0212579	0.5	0.469379
UNC119B	3	1.37268	0.000240722	1.93e+53	2.40538	0.0211674	0	0.30303
UNC119	90	2.50839	0.00490945	8.03e+55	48524.3	0.0213245	1.83345	0.636682
UMPS	13	2.13892	0.00461537	7.1e+55	6139.8	0.0215444	1.89286	0.439444
UMOD	1	0.632956	2.1e-06	1.47e+49	0	0.0207448	0	0.146465
UM03200.1	1	0.708039	5.82e-05	1.13e+52	0	0.0211197	0	0
ULP1	1	0.720784	0.000750942	1.88e+54	0	0.0212098	0	0
ULK4	5	1.66989	0.00114846	4.39e+54	2395.65	0.0212863	0.5	0.711448
ULK3	3	1.38298	0.00357017	4.25e+55	0	0.0215393	3	0.965887
ULK2	14	2.15801	0.00124513	5.16e+54	3900.75	0.0212647	1.23077	0.739453
ULK1	29	2.36808	0.00572395	1.09e+56	13848.5	0.0215519	6.57996	0.640336
ULBP2	2	1.07288	6.29e-05	1.32e+52	2.09103	0.0210991	0	0.010101
ULBP1	3	1.01345	0.00316901	3.35e+55	36362.7	0.0215378	0	0.0858586
UL9	1	0.71394	9.05e-05	2.73e+52	0	0.0211244	0	0
UL82	2	1.11275	0.000140528	6.58e+52	0	0.021126	2	0.301485
UL76	2	1.12668	0.00345632	3.98e+55	0	0.0215382	2	0.668343
UL56	2	1.12403	0.000260728	2.26e+53	1.67489	0.0211555	0	0
UL54	1	0.71517	0.000117835	4.63e+52	0	0.0211179	0	0
UL52	2	1.11365	0.0001331	5.9e+52	0	0.0211282	2	0.332801
UL49	7	1.84766	0.000422722	5.95e+53	503.779	0.0211858	0.333333	0.293085
UL48	10	2.0414	0.000546782	9.96e+53	84.1416	0.0211905	1.33333	0.454989
UL46	5	1.7017	0.00108071	3.89e+54	0	0.0212235	5	0.287245
UL44	1	0.716295	0.000127538	5.42e+52	0	0.0211584	0	0
UL38	2	1.12346	0.000423843	5.98e+53	0	0.0211751	2	0.322068
UL36	3	1.38614	0.00365187	4.44e+55	6.23338	0.0215387	2	0.516106
UL35	7	1.88039	0.000698115	1.62e+54	30.306	0.0212063	1	0.523818
UL30	2	1.11365	0.0001331	5.9e+52	0	0.0211282	2	0.332801
UL29	13	2.15314	0.00213245	1.51e+55	92.1221	0.0212488	4.66667	0.496544
UL28	1	0.720173	0.00031482	3.3e+53	0	0.0211703	0	0
UL27	28	2.36339	0.00611816	1.25e+56	572.515	0.0215451	5.07036	0.669743
UL21A	3	1.37581	0.00018576	1.15e+53	0	0.0211478	3	0.635829
UL144	2	1.11998	0.00018459	1.14e+53	2.06138	0.021169	0	0
UL123	2	1.12246	0.000248877	2.06e+53	0	0.0211448	2	0.253306
UL122	9	2.0018	0.00138314	6.37e+54	153.896	0.0212536	0.75	0.373388
UL114	1	0.716295	0.000127538	5.42e+52	0	0.0211584	0	0
UIMC1	57	2.46419	0.00974132	3.16e+56	126815	0.021582	9.09237	0.56197
UHRF2	54	2.46568	0.0101847	3.46e+56	10356.9	0.0215692	9.95419	0.547281
UHRF1BP1L	3	1.38572	0.000430457	6.17e+53	180.925	0.0212136	0	0.292929
UHRF1BP1	2	1.11854	0.00323136	3.48e+55	0	0.0215377	2	0.670737
UHRF1	35	2.40224	0.00933209	2.9e+56	3595.44	0.0215708	11.37	0.653141
UHMK1	9	2.00382	0.00464641	7.19e+55	1174.21	0.0215539	4.75	0.530104
UGT8	1	0.720265	0.000397084	5.25e+53	0	0.0211538	0	0.323232
UGT2B7	1	0.523297	2.01e-06	1.35e+49	0	0.0207286	0	0.0707071
UGT2B4	1	0.710606	6.17e-05	1.27e+52	0	0.0211106	0	0.0656566
UGT2B10	1	0.718745	0.000199688	1.33e+53	0	0.021141	0	0.030303
UGT1A4	1	0.665106	3.03e-05	3.05e+51	0	0.0211066	0	0.0151515
UGT1A10	1	0.720898	0.00061176	1.25e+54	0	0.0212362	0	0.0454545
UGT1A1	4	1.35822	0.000124159	5.14e+52	32461.2	0.0211376	0	0.10101
UGP2	37	2.40717	0.00678281	1.53e+56	38788.8	0.0215503	7.50801	1.5743
UGP1	1	0.69869	3.99e-05	5.3e+51	0	0.0210993	0	0
UGGT2	7	1.88031	0.00200113	1.33e+55	2833.67	0.0213525	1	0.595166
UGGT1	28	2.3501	0.00749182	1.87e+56	45232.6	0.0215495	4.1542	1.47223
UGDH	26	2.3416	0.00556338	1.03e+56	30564.7	0.0215607	5.5	1.55235
UGCG	4	1.52719	0.00381183	4.84e+55	5805.24	0.0215624	1.33333	1.19242
UFSP2	2	1.12502	0.00322089	3.46e+55	479.797	0.0215386	0	0.439394
UFSP1	1	0.720973	0.000784269	2.05e+54	0	0.0212431	0	0.267677
UFM1	48	2.45081	0.00750694	1.88e+56	5008.91	0.0215603	8.92797	1.03094
UFL1	3	1.37381	0.00323049	3.48e+55	410.399	0.021538	1	1.12631
UFD2	1	0.720007	0.000346511	4e+53	0	0.0211755	0	0
UFD1L	55	2.46526	0.00809415	2.18e+56	19254	0.0215521	10.3059	1.58989
UFD1	1	0.703798	4.43e-05	6.54e+51	0	0.0210986	0	0
UFC1	26	2.34587	0.00475606	7.54e+55	1187.29	0.0215408	8.05963	1.1284
UEVLD	6	1.79524	0.00347117	4.01e+55	741.122	0.021539	2	0.563433
UEV1D-4	1	0.716619	9.67e-05	3.12e+52	0	0.0211432	0	0
UCP3	3	1.38685	0.000859889	2.46e+54	0	0.0212165	3	0.431759
UCP2	5	1.70243	0.00122585	5.01e+54	70.5445	0.0212425	2	0.456909
UCP1	1	0.7032	4.44e-05	6.58e+51	0	0.0211255	0	0.116162
UCN3	1	0.533603	4.4e-06	6.44e+49	0	0.0207961	0	0.181818
UCN2	1	0.533603	4.4e-06	6.44e+49	0	0.0207961	0	0.0707071
UCN	4	1.2353	0.000129737	5.61e+52	32880.7	0.0210647	0	0.121212
UCKL1	1	0.721179	0.00316439	3.34e+55	0	0.0215377	0	0.89899
UCK2	3	1.36537	0.00358945	4.29e+55	32.4553	0.02154	2	1.10047
UCK1	3	1.36621	0.00396175	5.23e+55	1173.82	0.0215589	2	0.655106
UCHL5	184	2.54771	0.0192134	1.23e+57	190870	0.0215954	43.4684	1.50746
UCHL3	55	2.46546	0.00761792	1.93e+56	20296.2	0.0215548	10.011	1.36079
UCHL1	46	2.44341	0.00983297	3.22e+56	43592.7	0.0215666	7.33939	0.633144
UCA1	1	0.721179	0.00316439	3.34e+55	0	0.0215377	0	0
UBXN8	7	1.87994	0.00388295	5.02e+55	9.32139	0.0215398	5.33333	0.749698
UBXN7	75	2.49639	0.0130973	5.71e+56	26313.4	0.0215972	19.1454	1.26347
UBXN6	40	2.42418	0.00881194	2.59e+56	8233.26	0.021583	7.42072	1.00824
UBXN4	9	2.0024	0.00472898	7.45e+55	463.648	0.0215541	5	1.08476
UBXN2B	3	1.37893	0.00354697	4.19e+55	0	0.021539	3	0.75879
UBXN2A	6	1.78864	0.00381285	4.84e+55	106.492	0.0215412	2.4	0.713711
UBXN11	10	2.02269	0.000687819	1.58e+54	1561.03	0.0212165	0.666667	0.940978
UBXN10	5	1.69857	0.00112341	4.2e+54	898.534	0.0212887	1.5	0.995756
UBXN1	90	2.51149	0.011892	4.71e+56	16706.8	0.021563	14.949	1.18465
UBTF	45	2.44206	0.0101866	3.46e+56	8106.94	0.0215672	9.52553	0.665089
UBTD2	1	0.721179	0.00316439	3.34e+55	0	0.0215377	0	0.39899
UBTD1	17	2.22881	0.00519448	8.99e+55	9197.76	0.0215629	3.86726	0.648542
UBR7	23	2.31472	0.00430651	6.18e+55	3058.32	0.0215442	4.87079	1.37815
UBR5	84	2.50369	0.0129123	5.55e+56	102637	0.0215685	9.7884	0.852187
UBR4	39	2.42296	0.010351	3.57e+56	15839	0.0215758	6.5706	0.979724
UBR3	5	1.69162	0.00335458	3.75e+55	2.41169	0.0215382	2.5	0.783279
UBR2	15	2.19885	0.00464132	7.18e+55	179.745	0.0215428	2.28571	0.971879
UBR1	45	2.44039	0.00641079	1.37e+56	7202.12	0.0215492	4.20925	0.77932
UBQLN4	178	2.54248	0.0113053	4.26e+56	670616	0.0215742	27.1697	0.558675
UBQLN2	59	2.47383	0.00844103	2.37e+56	15600.9	0.0215658	8.94028	0.613688
UBQLN1	323	2.56357	0.0380208	4.82e+57	793300	0.0216058	71.7265	0.783578
UBP3	1	0.719409	0.000187278	1.17e+53	0	0.0211624	0	0
UBP13	2	1.12387	0.000242991	1.97e+53	1014.5	0.0211547	0	0
UBP12	1	0.717389	0.000116949	4.56e+52	0	0.0211272	0	0
UBP1	10	2.0238	0.00193779	1.25e+55	3992.83	0.021317	1.55556	0.568544
UBOX5	19	2.27256	0.00498486	8.28e+55	299.691	0.0215459	5.66667	0.65183
UBN2	3	1.38865	0.0046996	7.36e+55	84.1804	0.0215622	2	0.607633
UBN1	10	2.03579	0.000779025	2.02e+54	455.858	0.021224	1.77778	0.805493
UBLCP1	7	1.87378	0.00365617	4.45e+55	683.02	0.0215414	2	1.08497
UBL7	23	2.31751	0.00479061	7.65e+55	6092.84	0.0215461	6.83939	0.712744
UBL5	13	2.08022	0.00430813	6.18e+55	67763.3	0.0215409	1.33333	1.22853
UBL4A	271	2.5605	0.041137	5.64e+57	127508	0.0215984	61.1	0.920468
UBL3	3	1.38866	0.00442766	6.53e+55	550.617	0.0215732	2	0.804952
UBIAD1	1	0.721179	0.00316439	3.34e+55	0	0.0215377	0	0.474747
UBI4	21	2.29489	0.00145462	7.05e+54	2620.4	0.0212608	1.3	0.341413
UBFD1	27	2.35356	0.00551678	1.01e+56	358.11	0.0215443	10.4538	0.829718
UBE4B	64	2.48304	0.00973241	3.16e+56	21357.5	0.0215872	13.5239	0.883111
UBE4A	12	2.11926	0.00446291	6.64e+55	2638.87	0.0215529	2	0.736897
UBE3C	27	2.35096	0.00672812	1.51e+56	32290.4	0.0215823	4.2439	1.24849
UBE3B	2	1.12608	0.00330343	3.64e+55	0	0.0215385	2	0.898112
UBE3A	115	2.52537	0.015021	7.52e+56	175662	0.0215942	14.4757	0.862361
UBE2Z	29	2.36425	0.00528925	9.32e+55	7702.74	0.0215497	3.444	0.845827
UBE2W	67	2.48426	0.00782669	2.04e+56	37097.7	0.021561	5.65315	0.502555
UBE2V2	47	2.44229	0.00705706	1.66e+56	72715.9	0.0215539	8.18916	0.884982
UBE2V1	67	2.48691	0.00961883	3.08e+56	23363.2	0.0215767	12.1295	0.989946
UBE2U	65	2.47738	0.00346175	3.99e+55	41392.5	0.0212913	3.03042	0.41471
UBE2T	18	2.25232	0.0056519	1.06e+56	8342.3	0.0215674	2.4951	0.600977
UBE2S	41	2.42736	0.00680481	1.54e+56	6541.17	0.0215695	6.24053	0.84739
UBE2R2	26	2.34235	0.005019	8.39e+55	11080.9	0.021547	3.52687	0.775964
UBE2QL1	2	1.12395	0.00321729	3.45e+55	538.044	0.0215382	0	0.277778
UBE2Q2	15	2.20006	0.00479663	7.66e+55	632.288	0.021554	2.71429	0.69762
UBE2Q1	6	1.78055	0.00353454	4.16e+55	3520.84	0.0215387	1.6	0.714902
UBE2O	27	2.355	0.00551935	1.01e+56	5433.68	0.0215468	2.99837	0.891527
UBE2NL	3	1.38717	0.0038004	4.81e+55	0.647664	0.0215385	2	0.441619
UBE2N	123	2.52764	0.0134771	6.05e+56	263821	0.0215986	18.1484	0.788402
UBE2M	46	2.44395	0.012954	5.59e+56	36008.3	0.0216	10.4203	0.955043
UBE2L6	39	2.4153	0.00554508	1.02e+56	11881.5	0.0215471	4.3155	0.450519
UBE2L3	95	2.51448	0.012687	5.36e+56	79584.5	0.0215824	12.2886	0.635927
UBE2L1	3	1.38231	0.000511806	8.73e+53	9.14955	0.0212082	1	0.393023
UBE2K	80	2.50116	0.011024	4.05e+56	54388.5	0.0215872	9.98658	0.744923
UBE2J2	11	2.08514	0.00406532	5.51e+55	314.053	0.0215414	2.2	1.02381
UBE2J1	28	2.3588	0.00664243	1.47e+56	12973	0.0215607	6.1659	1.07362
UBE2I	287	2.56118	0.0261628	2.28e+57	540934	0.0216019	62.2971	1.24177
UBE2H	71	2.48796	0.00770532	1.98e+56	66071.3	0.0215638	7.8382	1.14141
UBE2G2	38	2.40098	0.00554772	1.03e+56	104997	0.0215467	3.28333	0.946474
UBE2G1	17	2.24033	0.00578989	1.12e+56	3146.83	0.0215776	4.16827	0.780484
UBE2F	11	2.07943	0.00509815	8.66e+55	3200.63	0.0215528	3.62222	0.712116
UBE2E3	78	2.49879	0.00969203	3.13e+56	39990.2	0.0215635	6.71726	0.504279
UBE2E2	63	2.48033	0.0101729	3.45e+56	26858.9	0.0215891	7.38512	0.41449
UBE2E1	108	2.52112	0.01066	3.79e+56	73548.9	0.0215651	10.17	0.485819
UBE2DNL	3	1.3725	0.000671065	1.5e+54	571.042	0.0212394	0	0.010101
UBE2D4	86	2.50559	0.00791456	2.09e+56	43668.9	0.0215696	8.58958	0.38821
UBE2D3	184	2.5476	0.018569	1.15e+57	216190	0.0216019	26.3822	0.393494
UBE2D2	196	2.54977	0.0164746	9.04e+56	184189	0.0215765	35.2425	0.383334
UBE2D1	231	2.55544	0.0194139	1.26e+57	239758	0.0215865	42.3676	0.387551
UBE2CBP	4	1.56608	0.00409568	5.59e+55	51.8742	0.0215592	2.66667	0.41907
UBE2C	62	2.47801	0.00828719	2.29e+56	22622	0.0215649	15.4051	0.775124
UBE2B	56	2.46899	0.00778938	2.02e+56	7427.5	0.0215543	10.5519	0.748508
UBE2A	43	2.43491	0.00744189	1.85e+56	3999.12	0.0215535	6.07043	1.22921
UBD	667	2.57484	0.0627415	1.31e+58	1.56068e+06	0.0216211	148.996	0.585785
UBC9	1	0.71929	0.000187738	1.17e+53	0	0.0211464	0	0
UBC8	2	1.12676	0.00335167	3.74e+55	0	0.0215415	2	0.377533
UBC7	1	0.703798	4.43e-05	6.54e+51	0	0.0210986	0	0
UBC5	2	1.09618	8.33e-05	2.31e+52	0.643801	0.0211233	0	0
UBC4	2	1.12075	0.000205998	1.41e+53	46.1862	0.0211454	0	0
UBC36	1	0.709589	5.06e-05	8.54e+51	0	0.0211003	0	0
UBC35	1	0.709589	5.06e-05	8.54e+51	0	0.0211003	0	0
UBC13	1	0.709862	6.27e-05	1.31e+52	0	0.0211074	0	0
UBC12	2	1.125	0.00071892	1.72e+54	0	0.021206	2	0.494243
UBC10	1	0.720494	0.000532798	9.46e+53	0	0.0211998	0	0
UBC	9641	2.58529	0.440985	6.48e+59	1.73572e+08	0.0220104	7423.92	0.959099
UBB	64	2.48326	0.0160758	8.61e+56	32962.4	0.0215918	9.61776	0.60769
UBASH3B	73	2.49524	0.0125794	5.27e+56	8179.34	0.021575	15.2746	0.685088
UBASH3A	12	2.12239	0.00454424	6.88e+55	451.565	0.0215433	4.18182	0.563888
UBAP2L	36	2.40786	0.0105408	3.7e+56	26210.9	0.0215723	5.73477	0.737323
UBAP2	15	2.1968	0.00477501	7.6e+55	168.344	0.0215425	3.43407	0.752957
UBAP1	8	1.91641	0.00348713	4.05e+55	1081.85	0.0215385	3.71429	0.836064
UBAC2	7	1.88291	0.00442363	6.52e+55	337.065	0.02156	2.66667	1.03285
UBAC1	25	2.33344	0.00569507	1.08e+56	19282.3	0.0215739	3.47959	0.810922
UBA7	4	1.50174	0.00337498	3.79e+55	7.92421	0.0215385	2.66667	0.592448
UBA6	34	2.39579	0.00620492	1.28e+56	10688.4	0.0215602	6.78773	0.696605
UBA52	47	2.44895	0.0107599	3.86e+56	8226.17	0.0215763	7.72325	1.42269
UBA5	49	2.45105	0.00722338	1.74e+56	3656.12	0.0215483	5.58001	1.17152
UBA4	2	0.985826	5.77e-05	1.11e+52	1	0.0211074	0	0
UBA3	26	2.34452	0.00512237	8.74e+55	1689.59	0.0215453	5.10848	1.6478
UBA2	62	2.47863	0.00984509	3.23e+56	16879	0.021577	12.0282	1.47045
UBA1	79	2.50063	0.0136577	6.21e+56	55902.8	0.0215764	11.7401	1.51939
UAP1	8	1.93011	0.00407445	5.53e+55	615.578	0.021551	2.28571	1.39559
UACA	12	2.11784	0.00455003	6.9e+55	310.824	0.0215424	2.36364	0.689406
U95	1	0.71929	0.000187738	1.17e+53	0	0.0211464	0	0
U90	5	1.69684	0.00166394	9.22e+54	1.83994	0.0212574	4.5	0.35645
U2SURP	27	2.35701	0.00992711	3.28e+56	2032.1	0.0215568	7.34376	1.28778
U2AF2	130	2.53418	0.025469	2.16e+57	61045	0.0215949	34.2912	1.38791
U2AF1L4	5	1.70054	0.00493147	8.1e+55	423.327	0.0215701	3.5	0.508919
U2AF1	106	2.52291	0.0207889	1.44e+57	40357.8	0.0215854	27.8016	1.24479
TYW1B	1	0.721179	0.00316439	3.34e+55	0	0.0215377	0	0.010101
TYW1	4	1.56861	0.00403446	5.42e+55	60.5933	0.0215529	2.66667	1.167
TYSND1	5	1.64324	0.000200858	1.34e+53	156.486	0.021128	0.5	0.963281
TYRP1	5	1.68959	0.00040567	5.48e+53	45.044	0.0211961	1	0.482206
TYROBP	7	1.58468	0.000180149	1.08e+53	33280.4	0.0211412	1.83333	0.272802
TYRO3	12	2.11616	0.00500803	8.36e+55	5312.94	0.0215586	3.69697	0.615248
TYR	2	1.12104	0.00321464	3.44e+55	0	0.021538	2	0.887186
TYMS	37	2.41063	0.00680386	1.54e+56	3322.85	0.0215503	6.73346	1.60897
TYMP	8	1.94446	0.00511823	8.73e+55	453.562	0.0215664	3.42857	0.763129
TYK2	31	2.38104	0.00648357	1.4e+56	6496.31	0.0215584	5.51184	0.564221
TXNRD3	1	0.721179	0.00316439	3.34e+55	0	0.0215377	0	0.191919
TXNRD2	8	1.94712	0.00370538	4.57e+55	334.517	0.0215406	1.71429	0.756829
TXNRD1	31	2.36857	0.00704699	1.65e+56	77844.9	0.0215603	3.9341	0.680637
TXNL4B	8	1.94414	0.00486172	7.87e+55	201.637	0.0215521	2.57143	0.952968
TXNL4A	8	1.92105	0.00371834	4.61e+55	8554.74	0.0215397	2.28571	1.67784
TXNL1	50	2.45498	0.00904078	2.72e+56	17681.9	0.0215721	13.9309	1.60787
TXNIP	13	2.13005	0.00499211	8.3e+55	17378.7	0.0215582	3.43939	0.521184
TXNDC9	22	2.30442	0.00501034	8.36e+55	3393.42	0.0215632	3.47259	1.36954
TXNDC5	35	2.40157	0.00829947	2.29e+56	11719.4	0.0215778	6.52102	0.831166
TXNDC3	1	0.720898	0.00061176	1.25e+54	0	0.0212362	0	0
TXNDC2	1	0.711701	2.56e-05	2.18e+51	0	0.0209042	0	0.126263
TXNDC17	25	2.32795	0.0043144	6.2e+55	19290.7	0.0215426	3.27619	1.12455
TXNDC15	2	1.12728	0.00356148	4.23e+55	0	0.0215399	2	0.650668
TXNDC12	6	1.79887	0.00395129	5.2e+55	46.6085	0.0215406	2.4	0.622414
TXNDC11	18	2.25613	0.00556811	1.03e+56	3767.23	0.0215662	2.35294	0.727608
TXN2	25	2.33534	0.00635279	1.34e+56	6322.19	0.0215471	4.10348	1.17742
TXN	64	2.48322	0.0141781	6.7e+56	30516.2	0.0215724	8.09706	0.97393
TXLNG	13	2.13625	0.00370906	4.58e+55	1694.35	0.0215404	3.01515	0.66341
TXLNB	5	1.68018	0.00329647	3.62e+55	795.526	0.0215384	3	0.651934
TXLNA	24	2.31946	0.00614188	1.26e+56	11671.8	0.0215748	5.56314	1.0083
TXK	4	1.5612	0.000556251	1.03e+54	37.6165	0.021206	0.666667	0.375069
TWSG1	2	1.02956	2.66e-05	2.36e+51	7.05778	0.0210908	0	0.368687
TWISTNB	5	1.69805	0.00121045	4.88e+54	221.689	0.0212811	0.5	0.80007
TWIST2	5	1.68513	0.00028755	2.75e+53	27.978	0.0211493	1	0.459579
TWIST1-A	1	0.683984	3.03e-05	3.07e+51	0	0.0210911	0	0
TWIST1	23	2.31403	0.00275993	2.54e+55	3418.23	0.0212915	5.15844	0.396672
TWF2	49	2.45051	0.00748252	1.87e+56	39894.4	0.0215723	8.10444	0.837014
TWF1	24	2.32764	0.00506118	8.53e+55	4009.7	0.0215662	4.21564	1.19017
TVP15	1	0.718466	0.000126042	5.29e+52	0	0.0211312	0	0
TV(UAC)Q	1	0.418597	2.14e-06	1.53e+49	0	0.0207193	0	0
TUT1	14	2.17482	0.00483602	7.79e+55	662.636	0.0215458	4.52991	0.720614
TUSC3	4	1.56932	0.00398581	5.29e+55	187.106	0.0215436	2	1.20797
TUSC2	5	1.65961	0.000181987	1.1e+53	102.807	0.0211384	0	0.262626
TUSC1	2	1.12753	0.00143578	6.87e+54	398.048	0.021319	0	0.0707071
TUS1	1	0.719409	0.000187278	1.17e+53	0	0.0211624	0	0
TULP4	2	1.12686	0.0010473	3.65e+54	0	0.0212473	2	0.693576
TULP3	3	1.38526	0.00343891	3.94e+55	9.42412	0.0215395	2	0.626987
TULP2	5	1.696	0.00130235	5.65e+54	1015.93	0.02127	2	0.462927
TUG1	1	0.680958	2.98e-05	2.97e+51	0	0.0210901	0	0
TUFT1	6	1.78263	0.00396871	5.25e+55	442.481	0.021551	2	0.659848
TUFM	129	2.53391	0.0289082	2.78e+57	31525.3	0.021579	34.9508	1.89905
TUBGCP6	7	1.86258	0.00366013	4.46e+55	1710.45	0.0215386	5.33333	0.846389
TUBGCP5	7	1.86258	0.00366013	4.46e+55	1710.45	0.0215386	5.33333	1.05851
TUBGCP4	32	2.37817	0.00605667	1.22e+56	52023.7	0.0215691	5.55828	1.04876
TUBGCP3	26	2.32684	0.00546399	9.95e+55	38826.4	0.0215564	11.0224	1.28439
TUBGCP2	22	2.2875	0.00525803	9.21e+55	41594.3	0.0215458	6.88966	1.32974
TUBG2	7	1.87096	0.00448163	6.69e+55	3231.84	0.0215612	2	0.476942
TUBG1	66	2.48327	0.0107298	3.84e+56	52391.8	0.0215828	14.5787	1.30719
TUBE1	4	1.56761	0.00376366	4.72e+55	0.505797	0.0215385	2.66667	0.727902
TUBD1	4	1.56239	0.00418954	5.85e+55	134.221	0.0215596	2.66667	0.77411
TUBBP5	2	1.12228	0.00323923	3.5e+55	0	0.0215377	2	0.438675
TUBB8	10	2.05076	0.00473856	7.48e+55	189.911	0.0215439	3.77778	0.390927
TUBB7P	12	2.12397	0.00541058	9.75e+55	19.1665	0.0215403	5.09091	0.483376
TUBB6	50	2.45668	0.0118616	4.69e+56	8242.05	0.0215666	8.33605	0.419865
TUBB5	19	2.26391	0.00264041	2.32e+55	2718.78	0.0212718	1.34921	0.545045
TUBB4B	135	2.53637	0.0293446	2.87e+57	62190.2	0.0216111	24.8539	0.60015
TUBB4A	39	2.42278	0.0114686	4.38e+56	11745.8	0.0215687	5.24781	0.499605
TUBB3	76	2.49661	0.0133673	5.95e+56	64269.5	0.0215839	12.5266	0.457633
TUBB2B	48	2.45108	0.0121793	4.94e+56	11586.8	0.0215678	6.85056	0.476621
TUBB2A	85	2.50777	0.0147568	7.25e+56	25729.6	0.0215714	12.5569	0.424332
TUBB1	28	2.36413	0.0106098	3.75e+56	2774.53	0.0215622	8.08333	0.555529
TUBB	179	2.54828	0.0360783	4.34e+57	182766	0.0216468	33.6475	0.446559
TUBAL3	6	1.80562	0.00482804	7.77e+55	23.8114	0.0215469	3.6	0.470277
TUBA8	10	2.0527	0.00504528	8.48e+55	100.108	0.021543	2.22222	0.456245
TUBA4B	15	2.20368	0.00417872	5.82e+55	188.956	0.0213204	9.71429	0.455173
TUBA4A	62	2.48046	0.0155346	8.04e+56	16729.8	0.0215715	15.8627	0.456428
TUBA3E	14	2.17431	0.00519118	8.98e+55	1514.73	0.0215451	3.84615	0.640694
TUBA3D	7	1.88717	0.00572735	1.09e+56	93.1782	0.0215555	3	0.455419
TUBA3C	19	2.27101	0.00685033	1.56e+56	3946.53	0.0215512	4.22876	0.380084
TUBA1C	76	2.49976	0.021387	1.52e+57	15390.6	0.0215801	17.2307	0.472903
TUBA1B	80	2.50267	0.0177614	1.05e+57	90203.6	0.0215927	12.9556	0.496762
TUBA1A	150	2.54042	0.0208347	1.45e+57	130725	0.0215936	21.9388	0.49757
TUB	6	1.78794	0.00349891	4.08e+55	27.8401	0.0215402	2.8	0.785627
TTYH3	5	1.7021	0.00414829	5.73e+55	223.069	0.0215551	3	0.565652
TTYH2	5	1.70295	0.00385539	4.95e+55	438.62	0.0215498	2	0.676325
TTYH1	1	0.721179	0.00316439	3.34e+55	0	0.0215377	0	0.191919
TTR	42	2.42867	0.00295443	2.91e+55	12407.7	0.0212933	1.01296	0.918543
TTPAL	2	1.12518	0.000737316	1.81e+54	492.996	0.0212504	0	0.358586
TTPA	2	1.12318	0.000710538	1.68e+54	237.934	0.0212417	0	0.217172
TTN	40	2.41875	0.00988577	3.26e+56	60338.1	0.0215677	7.96532	0.534103
TTLL9	1	0.720973	0.000784269	2.05e+54	0	0.0212431	0	0.323232
TTLL7	2	1.12661	0.000932812	2.9e+54	0	0.0212567	2	0.686191
TTLL6	1	0.720898	0.00061176	1.25e+54	0	0.0212362	0	0.166667
TTLL5	5	1.69772	0.00447232	6.66e+55	324.96	0.0215619	2	0.683045
TTLL4	1	0.721179	0.00316439	3.34e+55	0	0.0215377	0	0.217172
TTLL3	1	0.69457	3.49e-05	4.05e+51	0	0.0210948	0	0.217172
TTLL12	49	2.45311	0.00918906	2.81e+56	8029.3	0.0215727	10.5527	1.00127
TTLL11	1	0.719316	0.000115458	4.44e+52	0	0.0211433	0	0.121212
TTL	1	0.720874	0.000651506	1.41e+54	0	0.0212294	0	0.308081
TTK	21	2.29155	0.00625485	1.3e+56	4713.1	0.0215697	4.8256	0.749361
TTI2	12	2.12082	0.00567223	1.07e+56	609.604	0.0215609	7.81818	0.808369
TTI1	27	2.35365	0.00607233	1.23e+56	1049.06	0.0215496	8.61145	1.37008
TTF2	24	2.32609	0.0048949	7.98e+55	8300.86	0.0215467	2.38573	0.68397
TTF1	9	2.00031	0.00440105	6.45e+55	59.9506	0.0215416	2.75	0.607192
TTC9C	24	2.32963	0.00596162	1.18e+56	2328.33	0.0215505	8.09881	0.772821
TTC8	1	0.721179	0.00316439	3.34e+55	0	0.0215377	0	0.510101
TTC7B	3	1.38863	0.00475249	7.52e+55	81.1964	0.0215617	2	0.954061
TTC7A	1	0.721179	0.00316439	3.34e+55	0	0.0215377	0	0.222222
TTC5	5	1.704	0.00582441	1.13e+56	0	0.0215566	5	1.02428
TTC4	20	2.27825	0.00519921	9.01e+55	1270.02	0.0215489	5.31763	1.52052
TTC39C	2	1.09954	7.71e-05	1.98e+52	0.580303	0.0211159	0	0.434343
TTC39B	1	0.721179	0.00316439	3.34e+55	0	0.0215377	0	0.515152
TTC38	3	1.38455	0.00332128	3.67e+55	4.49667	0.0215393	2	0.853116
TTC37	8	1.95028	0.00543447	9.84e+55	1457.96	0.0215655	2.28571	1.34144
TTC36	1	0.721179	0.00316439	3.34e+55	0	0.0215377	0	0.464646
TTC35	5	1.51557	0.00375715	4.7e+55	32552.4	0.0215411	1.75	0.345708
TTC34	2	1.12724	0.00136924	6.25e+54	83.1876	0.0212795	0	0.186869
TTC33	5	1.69118	0.00412825	5.68e+55	6210.85	0.0215537	1.5	0.745351
TTC32	2	1.12694	0.00336784	3.78e+55	0	0.0215408	2	0.647798
TTC30A	1	0.720973	0.000784269	2.05e+54	0	0.0212431	0	0.146465
TTC3	8	1.93927	0.00377008	4.74e+55	100.3	0.0215413	2.85714	0.533392
TTC28	4	1.4817	0.0034288	3.92e+55	23941.5	0.02154	1.33333	0.733317
TTC27	10	2.04867	0.00493802	8.12e+55	1118.56	0.0215468	2.44444	1.50207
TTC26	1	0.721179	0.00316439	3.34e+55	0	0.0215377	0	0.540404
TTC25	3	1.38068	0.00399592	5.32e+55	113.987	0.021559	2	0.727132
TTC23	2	1.12601	0.000737801	1.81e+54	1404.76	0.0212506	0	0.181818
TTC21B	2	1.12734	0.00361461	4.35e+55	0	0.0215392	2	0.896322
TTC19	7	1.86205	0.00350341	4.09e+55	174.599	0.0215418	2.03333	0.891345
TTC17	2	1.12728	0.00356148	4.23e+55	0	0.0215399	2	0.721375
TTC15	14	2.11146	0.00419146	5.85e+55	16388.3	0.0215597	9.10052	0.400575
TTC14	12	2.11689	0.00413802	5.7e+55	3952.47	0.0215429	3.81818	0.862721
TTC13	2	1.12716	0.00118135	4.65e+54	305.313	0.021271	0	0.318182
TTC12	1	0.721179	0.00316439	3.34e+55	0	0.0215377	0	0.252525
TTC1	62	2.47896	0.00741178	1.83e+56	12251	0.0215522	9.25937	1.25635
TTBK2	8	1.9242	0.00475166	7.52e+55	8513.01	0.0215624	2	0.652678
TTBK1	4	1.53373	0.000236721	1.87e+53	10.4765	0.0211658	0	0.191919
TSTD2	1	0.721179	0.00316439	3.34e+55	0	0.0215377	0	0.373737
TSTA3	14	2.17072	0.00442905	6.54e+55	504.557	0.0215446	3.7993	1.21215
TST	13	2.14641	0.00430368	6.17e+55	1646.97	0.0215406	3	0.770262
TSSK6	9	2.00594	0.00231432	1.78e+55	3160.92	0.0213294	2.5	0.55577
TSSK5	2	1.12465	0.000390552	5.08e+53	0	0.0211763	2	0.320191
TSSK4	1	0.715161	9.32e-05	2.89e+52	0	0.0211366	0	0.131313
TSSK3	8	1.79343	0.000921066	2.83e+54	56825.2	0.0212508	0.571429	0.49742
TSSK2	7	1.85876	0.00128801	5.53e+54	1481.76	0.0212933	1.03333	0.520076
TSSK1B	1	0.720456	0.000482649	7.76e+53	0	0.0212149	0	0.10101
TSSC4	7	1.87483	0.00188792	1.19e+55	2508.37	0.0213468	0.666667	0.516533
TSSC1	4	1.54218	0.00368851	4.53e+55	26.1385	0.0215396	2.66667	1.04343
TSR2	4	1.56722	0.00425418	6.03e+55	2.87529	0.0215422	2.66667	1.43291
TSR1	74	2.49627	0.0159392	8.46e+56	10473.3	0.0215547	23.1865	1.81343
TSPYL5	3	1.38767	0.00411136	5.63e+55	62.3465	0.0215596	2	0.617735
TSPYL4	3	1.38166	0.00323724	3.49e+55	949.172	0.02154	1	0.509869
TSPYL2	14	2.17346	0.0055352	1.02e+56	4543.78	0.0215654	3.73956	0.525942
TSPYL1	9	2.0054	0.00523914	9.14e+55	1852.08	0.0215773	2.25	0.410668
TSPY8	1	0.721179	0.00316439	3.34e+55	0	0.0215377	0	0
TSPY4	1	0.721179	0.00316439	3.34e+55	0	0.0215377	0	0
TSPY3	1	0.721179	0.00316439	3.34e+55	0	0.0215377	0	0.00505051
TSPY2	2	1.12767	0.00377615	4.75e+55	0	0.0215623	2	0.389149
TSPY10	1	0.721179	0.00316439	3.34e+55	0	0.0215377	0	0.010101
TSPY1	4	1.56689	0.00367882	4.51e+55	7.44613	0.0215404	2.66667	0.317459
TSPO	3	1.311	0.00328888	3.6e+55	6982.37	0.0215394	0	0
TSPAN9	2	1.12765	0.0038159	4.85e+55	0	0.0215505	2	0.569239
TSPAN7	5	1.66329	0.000142807	6.79e+52	215.354	0.0211409	0	0.0707071
TSPAN6	8	1.93302	0.00352634	4.14e+55	2444.64	0.0215405	2.85714	0.492404
TSPAN5	2	1.12767	0.00377615	4.75e+55	0	0.0215623	2	0.555816
TSPAN4	6	1.78226	0.00353586	4.17e+55	6.81212	0.0215388	4.4	0.474429
TSPAN31	1	0.720874	0.000651506	1.41e+54	0	0.0212294	0	0.222222
TSPAN3	3	1.38774	0.0041483	5.73e+55	229.196	0.0215602	2	0.616584
TSPAN2	1	0.714707	8.75e-05	2.55e+52	0	0.0211338	0	0.161616
TSPAN17	1	0.701417	6.18e-05	1.27e+52	0	0.0211176	0	0.156566
TSPAN15	1	0.710327	4.41e-05	6.48e+51	0	0.0210973	0	0.20202
TSPAN14	4	1.56657	0.00463627	7.16e+55	1242.61	0.0215697	2	0.579331
TSPAN13	3	1.38173	0.00129882	5.62e+54	2704.42	0.0213129	0	0.247475
TSPAN12	1	0.720973	0.000784269	2.05e+54	0	0.0212431	0	0.171717
TSPAN10	1	0.721179	0.00316439	3.34e+55	0	0.0215377	0	0.121212
TSPAN1	1	0.698354	1.92e-05	1.23e+51	0	0.020887	0	0.161616
TSNAXIP1	2	1.12421	0.000702798	1.65e+54	83.4385	0.0212526	0	0.227273
TSNAX	22	2.30014	0.00529578	9.34e+55	9477.78	0.0215469	3.75031	1.1799
TSN	26	2.34339	0.00499784	8.32e+55	4823.02	0.0215433	4.88943	1.26458
TSLP	3	1.38397	0.000791809	2.09e+54	313.323	0.0212537	0	0.0757576
TSL1	1	0.719409	0.000187278	1.17e+53	0	0.0211624	0	0
TSKU	1	0.714929	7.24e-05	1.75e+52	0	0.0211124	0	0.207071
TSKS	6	1.78736	0.00109848	4.02e+54	890.754	0.021276	1.2	0.676984
TSHZ3	3	1.38495	0.00339911	3.85e+55	66.4491	0.0215391	1	0.618514
TSHZ2	2	1.12259	0.000615579	1.26e+54	6.97199	0.021204	0	0.247475
TSHZ1	1	0.713365	8.28e-05	2.28e+52	0	0.021128	0	0.232323
TSHR	10	2.04251	0.00456261	6.94e+55	3723.6	0.021543	2.88889	0.635716
TSGA10	10	2.04412	0.00119582	4.76e+54	185.907	0.0212314	0.666667	0.470096
TSG101	104	2.51875	0.0115478	4.44e+56	132270	0.0215686	16.5353	1.15688
TSFM	7	1.86524	0.00352615	4.14e+55	1625.35	0.0215395	1.66667	1.2317
TSEN54	8	1.92434	0.00449958	6.74e+55	1802.16	0.0215618	4.85714	0.829724
TSEN34	13	2.1292	0.00450637	6.77e+55	2470.37	0.0215604	5.26299	1.09992
TSEN2	12	2.09563	0.00122945	5.04e+54	1679.45	0.0212752	3.68384	1.08383
TSEN15	8	1.90963	0.00338104	3.81e+55	1781.62	0.0215382	3.2	0.651955
TSC22D4	36	2.39905	0.00210836	1.48e+55	10314.3	0.0212784	0.681507	0.566743
TSC22D3	21	2.28944	0.00623551	1.3e+56	18247.4	0.0215624	5.45	0.552659
TSC22D2	2	1.1231	0.00323565	3.49e+55	0	0.0215379	2	0.606366
TSC22D1	84	2.50315	0.00949183	3e+56	115455	0.0215621	6.92806	0.606649
TSC2	43	2.43545	0.00857187	2.45e+56	11846.7	0.0215657	8.03188	1.03262
TSC10	1	0.581214	2.81e-05	2.62e+51	0	0.0210985	0	0
TSC1	32	2.38828	0.0074022	1.83e+56	4826.92	0.0215596	6.63932	0.886059
TRY6	1	0.717136	8.58e-05	2.45e+52	0	0.0211328	0	0
TRUB2	3	1.38683	0.00357058	4.25e+55	2.30693	0.0215395	2	0.800037
TRUB1	6	1.8064	0.00605308	1.22e+56	1436.52	0.0215852	2.8	1.00593
TRS20	1	0.679497	3.03e-05	3.07e+51	0	0.0211118	0	0
TRRAP	73	2.49476	0.0118662	4.69e+56	20562.4	0.0215651	18.2908	1.38373
TRR	1	0.70323	5.06e-05	8.52e+51	0	0.0211065	0	0
TRPV6	6	1.8019	0.00372062	4.61e+55	495.234	0.0215454	2.4	0.625027
TRPV5	3	1.37739	0.000360694	4.33e+53	13.7273	0.0211846	1	0.424794
TRPV4	12	2.11682	0.00413612	5.7e+55	4441.81	0.021545	3.09091	0.525129
TRPV3	1	0.721179	0.00316439	3.34e+55	0	0.0215377	0	0.131313
TRPV2	1	0.721179	0.00316439	3.34e+55	0	0.0215377	0	0.146465
TRPV1	7	1.85623	0.000721935	1.74e+54	733.143	0.0212201	1.33333	0.415833
TRPT1	4	1.52893	0.000901854	2.71e+54	806.236	0.0212632	0	0
TRPS1	8	1.9488	0.00125378	5.24e+54	144.046	0.0212517	2	0.607353
TRPM8	6	1.78369	0.000332475	3.68e+53	11.8587	0.0211758	0.4	0.566069
TRPM7	8	1.931	0.00425915	6.04e+55	9165.96	0.0215626	2	0.58745
TRPM4	1	0.721179	0.00316439	3.34e+55	0	0.0215377	0	0.151515
TRPM2	1	0.721179	0.00316439	3.34e+55	0	0.0215377	0	0.212121
TRPC7	3	1.28979	3.75e-05	4.7e+51	0	0.0210957	3	0.372766
TRPC6	11	2.00578	0.000397125	5.25e+53	3402.02	0.0211851	5.66667	0.398206
TRPC5	18	2.22898	0.00397245	5.26e+55	18651.4	0.0215417	5.88189	0.479645
TRPC4AP	20	2.2826	0.00578532	1.12e+56	5907.91	0.0215526	7.15485	0.637411
TRPC4	12	2.07411	0.003522	4.13e+55	10353.2	0.0215393	6.78788	0.508961
TRPC3	7	1.79117	0.000139002	6.44e+52	281.668	0.0211325	6.33333	0.423303
TRPC2	4	1.51481	9.91e-05	3.27e+52	3.95635	0.0211033	2.66667	0.278284
TRPC1	17	2.21363	0.00194728	1.26e+55	17271.8	0.0213498	5.07311	0.483214
TRPA1	2	1.11953	0.00321012	3.43e+55	0	0.0215377	2	0.789234
TRP53	16	2.22055	0.00202789	1.37e+55	343.489	0.0212711	1.2	0.346403
TROVE2	26	2.34543	0.00600141	1.2e+56	1396.72	0.0215463	9.42107	0.945335
TROAP	10	2.04099	0.00427492	6.09e+55	777.815	0.0215536	2.95238	0.557913
TRO	8	1.94304	0.00457863	6.98e+55	771.371	0.0215613	2.85714	0.56946
TRNT1	17	2.23079	0.00408267	5.55e+55	639.519	0.0215432	6.46528	1.08714
TRNAU1AP	3	1.38849	0.00453363	6.85e+55	83.1876	0.0215606	2	0.816192
TRNAS2	1	0.704184	4.98e-05	8.28e+51	0	0.0211175	0	0
TRNAN1	3	1.36012	0.000287315	2.75e+53	28.4975	0.0211428	0	0
TRNAG1	1	0.710506	8.02e-05	2.14e+52	0	0.0211054	0	0
TRNA	1	0.719341	0.000329739	3.62e+53	0	0.0211439	0	0
TRMU	1	0.721179	0.00316439	3.34e+55	0	0.0215377	0	0.919192
TRMT61B	4	1.56441	0.00124014	5.12e+54	416.874	0.0212839	0	0.181818
TRMT61A	11	2.0818	0.00538733	9.67e+55	1353.11	0.0215475	4.65556	1.47227
TRMT6	10	2.02947	0.00484412	7.82e+55	13361.3	0.0215434	2.68056	1.58394
TRMT5	1	0.721179	0.00316439	3.34e+55	0	0.0215377	0	1.12121
TRMT2B	2	1.12771	0.00394866	5.19e+55	0	0.0215589	2	0.656163
TRMT2A	23	2.31955	0.00689648	1.58e+56	9647.42	0.02159	3.42424	0.910745
TRMT1L	12	2.1203	0.0070222	1.64e+56	1348.58	0.0215718	3.56364	0.706759
TRMT112	26	2.34792	0.00743758	1.84e+56	1571.33	0.0215653	7.35444	1.53527
TRMT11	5	1.70005	0.00144707	6.98e+54	327.414	0.0212968	1	1.51876
TRMT1	25	2.33539	0.00514951	8.83e+55	871.067	0.0215434	6.50362	1.46183
TRIT1	3	1.36457	0.00086728	2.51e+54	245.277	0.0212599	1	1.50043
TRIP6	67	2.48299	0.00707069	1.67e+56	118129	0.0215574	5.85591	0.511841
TRIP4	32	2.38462	0.00583259	1.13e+56	16891.2	0.0215511	10.2155	0.960281
TRIP13	72	2.48128	0.00841053	2.36e+56	241394	0.0215589	9.43325	1.26688
TRIP12	25	2.33053	0.00751736	1.88e+56	33683.8	0.0215541	3.98611	0.996978
TRIP11	10	2.04969	0.00418033	5.82e+55	1476.87	0.0215456	2.88889	0.843329
TRIP10	27	2.35011	0.0047604	7.55e+55	18626.8	0.0215495	3.81291	0.63448
TRIOBP	9	2.00092	0.0046732	7.28e+55	453.346	0.021555	2.5	0.599302
TRIO	13	2.14984	0.00478959	7.64e+55	2414.18	0.0215636	2.83333	0.753301
TRIML2	1	0.720784	0.000750942	1.88e+54	0	0.0212098	0	0.0858586
TRIML1	4	1.56192	0.000792705	2.09e+54	111.491	0.0212508	1.33333	0.514837
TRIM9	22	2.30156	0.00470459	7.37e+55	12065.3	0.0215451	2.9062	0.656931
TRIM8	48	2.4486	0.0039629	5.23e+55	8352.84	0.0213433	7.15328	0.474267
TRIM77P	1	0.721179	0.00316439	3.34e+55	0	0.0215377	0	0
TRIM74	11	2.08636	0.00132271	5.83e+54	707.603	0.0212703	1.2	0.395095
TRIM73	1	0.720456	0.000482649	7.76e+53	0	0.0212149	0	0.020202
TRIM72	5	1.69603	0.00055701	1.03e+54	38.2194	0.0212045	0	0.151515
TRIM71	1	0.721179	0.00316439	3.34e+55	0	0.0215377	0	0.338384
TRIM7	6	1.79324	0.000974318	3.16e+54	115.719	0.0212409	0.4	0.324034
TRIM6-TRIM34	1	0.721179	0.00316439	3.34e+55	0	0.0215377	0	0
TRIM69	42	2.42377	0.00314279	3.29e+55	40854.4	0.0213329	1.98429	0.408535
TRIM68	5	1.70056	0.00364514	4.43e+55	578.934	0.0215411	2	0.53168
TRIM65	9	1.99642	0.00427697	6.09e+55	1318.23	0.0215536	2.76786	0.48294
TRIM64C	1	0.720363	0.000450216	6.75e+53	0	0.0211648	0	0.020202
TRIM63	64	2.47839	0.00837933	2.34e+56	87448	0.0215776	13.9405	0.50887
TRIM62	5	1.70213	0.00440052	6.45e+55	430.416	0.0215615	3.5	0.518726
TRIM6	4	1.56307	0.000708805	1.67e+54	17.5036	0.0212158	1.33333	0.344159
TRIM59	3	1.38387	0.00397971	5.28e+55	268.797	0.0215592	2	0.541598
TRIM56	10	2.04901	0.00536976	9.61e+55	316.653	0.0215487	4	0.53186
TRIM55	53	2.4629	0.00576179	1.11e+56	2724.83	0.0213084	7.58131	0.633855
TRIM54	29	2.36508	0.00501317	8.37e+55	7245.53	0.021548	6.56585	0.547884
TRIM52	6	1.79756	0.00407305	5.53e+55	332.592	0.0215636	2.8	0.460226
TRIM50	11	2.09018	0.00442429	6.52e+55	113.754	0.0215437	3	0.501938
TRIM5	47	2.44735	0.00760443	1.93e+56	13290.2	0.0215561	6.80479	0.395786
TRIM49	2	1.12237	0.000568258	1.08e+54	0	0.0212211	2	0.472812
TRIM48	1	0.721179	0.00316439	3.34e+55	0	0.0215377	0	0.0252525
TRIM47	16	2.21323	0.00542499	9.8e+55	4153.09	0.0215682	4.36111	0.610988
TRIM46	20	2.28082	0.00227379	1.72e+55	10555.3	0.0213505	1.11447	0.452807
TRIM45	9	2.00483	0.0044825	6.69e+55	145.838	0.0215527	2.75	0.577612
TRIM44	6	1.79837	0.00440771	6.47e+55	1140.97	0.0215644	1.6	0.551089
TRIM43	10	2.04758	0.00387377	5e+55	362.83	0.0215408	4	0.327851
TRIM42	1	0.719059	0.000179621	1.07e+53	0	0.0211406	0	0.156566
TRIM41	26	2.34277	0.00632432	1.33e+56	11515.9	0.0215759	4.89265	0.463364
TRIM40	5	1.70149	0.00139323	6.47e+54	195.195	0.021283	3.5	0.472405
TRIM4	5	1.69913	0.00446596	6.64e+55	45.2453	0.0215434	3	0.437289
TRIM39-RPP21	2	1.10986	0.00317448	3.36e+55	861.626	0.0215378	0	0
TRIM39	36	2.40702	0.00745562	1.85e+56	21067	0.021592	7.38461	0.445751
TRIM38	16	2.22151	0.0051288	8.76e+55	2170.8	0.0215577	3.73333	0.428033
TRIM37	47	2.44524	0.00745154	1.85e+56	57683.5	0.0215845	5.66072	0.606411
TRIM36	5	1.69399	0.00385387	4.95e+55	72.2753	0.0215442	2	0.644704
TRIM35	17	2.23981	0.00198685	1.32e+55	683.477	0.0212616	2.3125	0.397489
TRIM34	9	2.00142	0.0037346	4.65e+55	627.467	0.0215416	4	0.356287
TRIM33	44	2.43829	0.00919648	2.82e+56	23852.1	0.0215706	10.2376	0.726312
TRIM32	50	2.45165	0.0095246	3.02e+56	112553	0.0215841	7.29329	0.506195
TRIM31	16	2.22011	0.00135104	6.08e+54	837.627	0.0212404	3.73333	0.311325
TRIM30A	3	1.36987	0.000193193	1.24e+53	0	0.0211467	3	0.28987
TRIM3	11	2.07534	0.000779381	2.02e+54	1512.8	0.0212347	0.6	0.610653
TRIM29	38	2.40479	0.00218048	1.58e+55	46168.2	0.0212867	1.93332	0.573673
TRIM28	204	2.55148	0.0320473	3.42e+57	319375	0.021619	49.6349	0.457493
TRIM27	91	2.51167	0.0113078	4.26e+56	64029.8	0.0215683	13.6098	0.437951
TRIM26	23	2.31975	0.00668588	1.49e+56	928.737	0.0215514	4.51748	0.570321
TRIM25	45	2.44132	0.00875866	2.56e+56	11781.1	0.0215557	6.20047	0.571426
TRIM24	60	2.4737	0.00961613	3.08e+56	13505	0.0215574	8.7886	0.500971
TRIM23	53	2.45932	0.00693516	1.6e+56	73742.3	0.0215735	8.01302	0.617601
TRIM22	9	1.99604	0.00365062	4.44e+55	2415.62	0.0215411	1.5	0.506175
TRIM21	61	2.47578	0.0111425	4.14e+56	59811.1	0.0215661	7.30832	0.49855
TRIM2	24	2.32653	0.00256009	2.18e+55	3919.82	0.0213238	1.45894	0.498204
TRIM17	18	2.25433	0.00489915	8e+55	345.629	0.0215478	5.31765	0.416211
TRIM16L	1	0.721179	0.00316439	3.34e+55	0	0.0215377	0	0.010101
TRIM16	12	2.11808	0.00481689	7.73e+55	2260.45	0.0215672	5.33333	0.467678
TRIM15	11	2.08367	0.000584155	1.14e+54	287.934	0.0212075	0.2	0.332858
TRIM14	3	1.38532	0.00371683	4.6e+55	23.0673	0.0215402	2	0.610428
TRIM13	13	2.14286	0.00492165	8.07e+55	5205.34	0.0215465	3.16667	0.643764
TRIM11	13	2.14735	0.00398041	5.28e+55	4463.55	0.0215422	3.86111	0.433738
TRIM10	5	1.7007	0.000930214	2.88e+54	49.6209	0.0212396	0.5	0.334135
TRIB3	32	2.38636	0.00746509	1.86e+56	27901.3	0.0215781	3.64065	0.560939
TRIB2	8	1.92973	0.00439459	6.43e+55	13279.8	0.0215664	2.28571	0.608275
TRIB1	5	1.67778	0.00429128	6.13e+55	5545.17	0.0215529	2.5	0.554656
TRIAP1	6	1.76804	0.00405342	5.47e+55	6969.24	0.0215451	2.8	1.13566
TRHR2	2	1.12537	0.000497607	8.25e+53	0	0.0211683	2	0.320648
TRHR	2	1.12537	0.000497607	8.25e+53	0	0.0211683	2	0.522669
TRHDE	1	0.718639	0.000182139	1.11e+53	0	0.0211603	0	0.171717
TRGV7	1	0.687578	1.13e-05	4.24e+50	0	0.0208612	0	0
TREX2	2	1.07344	7.19e-05	1.72e+52	10.0766	0.0211253	0	0.227273
TREX1	5	1.68601	0.00333498	3.71e+55	4066.21	0.0215407	1	0.660446
TRERF1	9	2.00103	0.00554716	1.03e+56	341.8	0.0215609	4.75	0.569807
TREML1	2	1.11748	0.000112738	4.23e+52	2.28746	0.0211227	0	0.126263
TREM1	2	1.05519	0.00316569	3.34e+55	10406.5	0.0215378	0	0.0909091
TRE17	2	1.10992	0.000131771	5.78e+52	0	0.0211439	2	0.240326
TRDN	4	1.08373	0.000249152	2.07e+53	64936.1	0.0211561	0	0.0707071
TRDMT1	14	2.17081	0.00186238	1.16e+55	2843.09	0.0213107	0.153846	0.906897
TRBV2	3	1.37747	0.000193388	1.25e+53	9.11679	0.0211492	1	0.300837
TRBV12-3	2	1.12016	8.53e-05	2.42e+52	209.713	0.0209675	0	0.10101
TRBC1	1	0.717405	7.02e-05	1.64e+52	0	0.0209461	0	0.0353535
TRB@	5	1.69075	0.000362495	4.38e+53	18.7678	0.021181	0	0
TRAT1	9	1.99765	0.00101753	3.45e+54	392.793	0.0212405	1.25	0.413632
TRAPPC9	13	2.11717	0.004424	6.52e+55	7447.85	0.0215609	5.59848	0.939195
TRAPPC8	15	2.14385	0.00376621	4.73e+55	7723.64	0.0215404	8.50629	0.945743
TRAPPC6B	9	1.93434	0.00333118	3.7e+55	9016.2	0.0215387	7	1.12968
TRAPPC6A	12	2.03999	0.000327778	3.58e+53	33062.8	0.0211739	3.29545	0.505283
TRAPPC5	9	1.97029	0.00412295	5.66e+55	6977.02	0.0215603	2.575	1.45732
TRAPPC4	12	2.07539	0.00403966	5.44e+55	7362.28	0.0215629	6.54545	1.12304
TRAPPC3	17	2.20944	0.00562572	1.05e+56	15646.7	0.0215846	5.93344	1.43462
TRAPPC2P1	1	0.69522	3.42e-05	3.89e+51	0	0.0210938	0	1.05051
TRAPPC2L	15	2.11926	0.00422946	5.96e+55	48145.4	0.0215658	7.90772	0.39893
TRAPPC2	17	2.19168	0.00431115	6.19e+55	14830.4	0.0215519	7.95488	0.427783
TRAPPC10	14	2.11517	0.000492822	8.09e+53	504.102	0.0211822	6.44755	0.863739
TRAPPC1	7	1.83859	0.00405526	5.48e+55	5564.13	0.0215593	4	1.30086
TRAP1	46	2.44444	0.0122916	5.03e+56	34146.5	0.0215852	8.52641	0.976442
TRANK1	2	1.11452	0.000121	4.88e+52	0	0.0211372	2	0.381087
TRAM2	1	0.720874	0.000651506	1.41e+54	0	0.0212294	0	0.207071
TRAM1L1	1	0.720973	0.000784269	2.05e+54	0	0.0212431	0	0.0757576
TRAM1	13	2.11941	0.00592455	1.17e+56	41736.2	0.0215929	2.70833	0.761159
TRAK2	4	1.45961	0.000686972	1.57e+54	1921.73	0.0212426	0	0.207071
TRAK1	7	1.86134	0.000549283	1.01e+54	291.351	0.02121	0.333333	0.924687
TRAIP	31	2.38152	0.00581983	1.13e+56	15419.5	0.0215712	7.02407	0.780987
TRAFD1	9	2.00561	0.0049239	8.08e+55	389.606	0.021544	2	0.673401
TRAF7	10	2.04432	0.00411788	5.65e+55	73.0623	0.0215408	2.47619	0.619195
TRAF6	212	2.55292	0.018789	1.18e+57	268634	0.0216044	53.9903	0.550904
TRAF5	43	2.42855	0.00543172	9.83e+55	30344	0.0215478	12.4374	0.519987
TRAF4	49	2.44883	0.00658773	1.45e+56	30235.7	0.021554	6.95478	0.72697
TRAF3IP3	19	2.26878	0.00496805	8.22e+55	271.876	0.0215435	11.8162	0.634566
TRAF3IP2	18	2.24209	0.00450983	6.78e+55	18313.3	0.0215519	8.38235	0.457762
TRAF3IP1	62	2.47828	0.00800938	2.14e+56	29359.5	0.02142	6.57511	0.826797
TRAF3	97	2.51313	0.00955954	3.04e+56	139662	0.0215649	25.2136	0.568214
TRAF2	215	2.5525	0.015186	7.68e+56	476348	0.0215867	54.3711	0.466203
TRAF1	63	2.47492	0.00693173	1.6e+56	105759	0.0215586	19.9329	0.397343
TRADD	39	2.41788	0.00631604	1.33e+56	39882.4	0.0215705	9.69357	0.454892
TRABD	4	1.56055	0.00355888	4.22e+55	503.401	0.0215389	1.33333	1.07061
TRA2B	65	2.48556	0.0156081	8.12e+56	9309.03	0.0215685	17.4124	0.746412
TRA2A	59	2.47485	0.0141675	6.69e+56	26141.3	0.0215759	14.9163	0.766068
TRA-1	1	0.721179	0.00316439	3.34e+55	0	0.0215377	0	0
TRA@	22	2.30798	0.00460472	7.06e+55	7391.06	0.021545	4.14146	0.42965
TPX2-A	1	0.714965	9.21e-05	2.83e+52	0	0.0211521	0	0
TPX2	31	2.38072	0.00700264	1.63e+56	5077.17	0.0215702	4.78971	0.761343
TPTE2	2	1.12481	0.000366186	4.47e+53	69.6505	0.0211805	0	0.232323
TPTE	2	1.12348	0.00326031	3.54e+55	0	0.021538	2	0.404688
TPT1	18	2.25835	0.00715508	1.71e+56	9568.03	0.0215781	3.41176	1.45866
TPS1	1	0.718466	0.000126042	5.29e+52	0	0.0211312	0	0
TPRXL	1	0.720898	0.00061176	1.25e+54	0	0.0212362	0	0.00505051
TPRN	3	1.38141	0.00037602	4.71e+53	85.1851	0.0211972	0	0.141414
TPRKB	37	2.41162	0.00572864	1.09e+56	3149.52	0.0215454	12.6876	1.41797
TPRA1	5	1.70189	0.00478704	7.63e+55	1931.67	0.0215813	2.5	0.738267
TPR	69	2.49074	0.0148625	7.36e+56	19289.5	0.0215819	12.774	1.28718
TPPP3	1	0.721179	0.00316439	3.34e+55	0	0.0215377	0	0.242424
TPPP	5	1.69676	0.00108269	3.91e+54	472.139	0.021274	1.5	0.509813
TPP2	7	1.87971	0.00475337	7.53e+55	46.7008	0.0215416	2.33333	0.984222
TPP1	7	1.88617	0.00450351	6.76e+55	394.041	0.0215468	4.66667	0.932058
TPMT	3	1.3887	0.00456042	6.93e+55	912.189	0.0215805	2	0.777707
TPM4	44	2.43957	0.0090942	2.76e+56	7127.1	0.0215537	7.6183	0.543812
TPM3P4	7	1.87964	0.00100191	3.34e+54	67.976	0.0212229	1	0.434109
TPM3	45	2.44253	0.0108745	3.94e+56	10443.8	0.0215745	7.97763	0.596459
TPM2	27	2.35484	0.00551045	1.01e+56	2854.27	0.0215467	3.9819	0.525104
TPM1	58	2.47164	0.0101364	3.42e+56	38234.1	0.0215849	7.94489	0.617626
TPK3	1	0.709116	3.77e-05	4.73e+51	0	0.0211004	0	0
TPK2	1	0.709116	3.77e-05	4.73e+51	0	0.0211004	0	0
TPK1	1	0.709116	3.77e-05	4.73e+51	0	0.0211004	0	1.00505
TPI1P1	3	1.38822	0.0041874	5.84e+55	9.61615	0.0215412	2	0.455336
TPI1	38	2.41894	0.0102454	3.5e+56	8873.15	0.0215816	7.44376	1.79135
TPH1	2	1.12679	0.000974852	3.17e+54	0	0.0212722	2	0.612224
TPGS2	2	1.12625	0.00336403	3.77e+55	0	0.0215393	2	0.753772
TPGS1	2	1.12771	0.00394866	5.19e+55	0	0.0215589	2	0.595557
TPD52L3	2	1.10317	0.000653558	1.42e+54	317.269	0.0212434	0	0.106061
TPD52L2	45	2.44025	0.00737747	1.81e+56	19075.7	0.0215731	11.365	0.820082
TPD52L1	12	2.09368	0.00109675	4.01e+54	3568.4	0.0212422	1.2	0.49622
TPD52	19	2.26425	0.00480708	7.7e+55	7255.89	0.0215495	3.67114	0.667442
TPCN2	1	0.720973	0.000784269	2.05e+54	0	0.0212431	0	0.277778
TPBG	24	2.33029	0.00592044	1.17e+56	736.961	0.0215452	6.627	0.658191
TP73	97	2.51547	0.0135965	6.16e+56	59153.8	0.0215761	12.8487	0.613366
TP63	116	2.52554	0.0154556	7.96e+56	135940	0.021571	14.7332	0.591423
TP53TG5	1	0.720898	0.00061176	1.25e+54	0	0.0212362	0	0.151515
TP53TG3	1	0.720874	0.000651506	1.41e+54	0	0.0212294	0	0
TP53TG1	1	0.720898	0.00061176	1.25e+54	0	0.0212362	0	0.00505051
TP53RK	183	2.54898	0.0333793	3.71e+57	25751.6	0.0215793	38.2531	1.76232
TP53INP1	3	1.38397	0.00111196	4.12e+54	100.719	0.0212653	2	0.50644
TP53I3	9	1.98397	0.00391812	5.11e+55	291.032	0.0215416	2.625	0.665569
TP53I11	2	1.12635	0.00326618	3.55e+55	0	0.0215412	2	0.607541
TP53BP2	36	2.41011	0.00843703	2.37e+56	16992.5	0.0215849	5.85693	0.644535
TP53BP1	113	2.52562	0.0154278	7.93e+56	76441.7	0.0215741	18.8684	0.734658
TP53AIP1	1	0.714985	8.41e-05	2.36e+52	0	0.0211214	0	0.020202
TP53	539	2.5729	0.0549357	1.01e+58	1.26383e+06	0.0216456	154.98	0.654363
TOX4	26	2.34403	0.00333538	3.71e+55	9964.67	0.0213398	3.12634	0.7442
TOX3	1	0.719316	0.000115458	4.44e+52	0	0.0211433	0	0.207071
TOX2	3	1.3887	0.00456042	6.93e+55	912.189	0.0215805	2	0.585787
TOR3A	2	1.10992	0.00320066	3.41e+55	0	0.0215379	2	0.588596
TOR2	1	0.71153	7.82e-05	2.04e+52	0	0.0211529	0	0
TOR1B	3	1.37512	0.00063946	1.36e+54	18.8997	0.0211849	1	0.550675
TOR1AIP2	14	2.17831	0.00596276	1.18e+56	593.832	0.0215475	8.30769	0.687647
TOR1AIP1	21	2.29647	0.00574517	1.1e+56	4800.35	0.0215582	3.95412	0.550083
TOR1A	20	2.25201	0.0050533	8.51e+55	17403.5	0.0215579	5.76849	0.567001
TOR1	1	0.71153	7.82e-05	2.04e+52	0	0.0211529	0	0
TOPP8	1	0.714124	4.04e-05	5.44e+51	0	0.020905	0	0
TOPORS	48	2.45183	0.0110695	4.08e+56	11010.3	0.0215792	8.21412	0.714728
TOPBP1	48	2.44894	0.008414	2.36e+56	9553.38	0.0215567	9.16326	0.901753
TOP3B	13	2.14184	0.00376223	4.72e+55	6816.3	0.0215422	1.84848	1.08211
TOP3A	19	2.25796	0.00440744	6.47e+55	1625.86	0.0215423	7.01453	1.16043
TOP2B	44	2.44051	0.0107536	3.85e+56	2064.45	0.0215617	11.4989	1.01193
TOP2A	55	2.4684	0.0150966	7.59e+56	13213.1	0.0215775	11.3748	1.17219
TOP2	1	0.718322	0.00013261	5.86e+52	0	0.0211358	0	0
TOP1MT	3	1.37148	0.0039785	5.27e+55	694.261	0.021559	2	0.507944
TOP1	129	2.5334	0.027558	2.53e+57	99010.5	0.0216205	31.1055	1.49085
TONSL	27	2.35529	0.00640631	1.37e+56	1996.08	0.0215478	6.53731	1.05877
TON1A	1	0.689892	3.15e-05	3.31e+51	0	0.0210913	0	0
TOMM70A	27	2.35485	0.00640001	1.36e+56	1033.76	0.0215505	5.93651	0.952664
TOMM7	19	2.26348	0.00486265	7.88e+55	1519.56	0.021561	5.5965	0.75615
TOMM5	2	1.12767	0.00377615	4.75e+55	0	0.0215623	2	0.449755
TOMM40L	1	0.691138	4.6e-05	7.04e+51	0	0.0211318	0	0.19697
TOMM40	50	2.45375	0.00709045	1.67e+56	18393.5	0.0215607	6.57238	1.43578
TOMM34	23	2.31897	0.00783204	2.04e+56	4627.57	0.0215755	5.8951	0.651142
TOMM22	25	2.33798	0.00636459	1.35e+56	3405.33	0.02156	5.76409	0.833507
TOMM20L	1	0.720973	0.000784269	2.05e+54	0	0.0212431	0	0.10101
TOMM20	31	2.36823	0.00619299	1.28e+56	82197	0.0215801	4.58591	0.892761
TOM70	2	1.1262	0.000734368	1.8e+54	0	0.0212313	2	0.525676
TOM1L2	22	2.30877	0.00536463	9.59e+55	4024.97	0.0215691	4.02381	0.693208
TOM1L1	51	2.4532	0.00693785	1.6e+56	36576.7	0.0215542	9.86287	0.72498
TOM1	26	2.34428	0.00598697	1.19e+56	7104.73	0.0215681	4.01028	0.65319
TOLLIP	70	2.48858	0.00870146	2.52e+56	55256.6	0.0215862	10.6029	0.773356
TOE1	29	2.36937	0.00762587	1.94e+56	8104.68	0.0215515	4.47619	0.84107
TOB2	7	1.87748	0.00145807	7.08e+54	262.035	0.021273	2.66667	0.689401
TOB1	25	2.33925	0.00699327	1.63e+56	7358.94	0.0215839	5.07341	0.697376
TNS4	5	1.70072	0.00371459	4.6e+55	4.08072	0.0215418	4	0.493783
TNS3	10	2.04296	0.00370327	4.57e+55	3295.27	0.0215416	3.33333	0.640804
TNS1	7	1.87751	0.00386101	4.97e+55	122.104	0.0215424	2.66667	0.617674
TNRC6C	7	1.8806	0.00195364	1.27e+55	14.5913	0.0212537	5	0.691746
TNRC6B	19	2.25815	0.00789242	2.08e+56	33601.3	0.0215513	7.22222	0.669825
TNRC6A	11	2.04785	0.00472867	7.45e+55	32740.3	0.0215429	4.2	0.569786
TNRC18	4	1.56974	0.00438209	6.4e+55	65.396	0.0215461	2.66667	0.548033
TNRC17	1	0.689663	3.52e-05	4.12e+51	0	0.0210903	0	0
TNR	3	1.26844	1.14e-05	4.35e+50	52.4114	0.0208712	0	0.20202
TNPO3	29	2.36985	0.0063758	1.35e+56	4390.89	0.0215583	4.0605	1.09499
TNPO2	10	2.0437	0.00538217	9.65e+55	6817.22	0.0215736	2.66667	0.731984
TNPO1	39	2.42025	0.00755609	1.9e+56	5814.42	0.0215491	5.42369	1.5744
TNP2	5	1.67448	0.000487769	7.93e+53	28.6936	0.0211594	1	0.378517
TNP1	8	1.93962	0.000881922	2.59e+54	142.945	0.021225	0.857143	0.415798
TNNT3	9	1.77999	0.00025049	2.09e+53	97555.3	0.0211659	0.291667	0.472908
TNNT2	7	1.84897	0.004052	5.47e+55	10107.7	0.0215653	2.33333	0.543198
TNNT1	45	2.4351	0.00623832	1.3e+56	36464.1	0.0215521	4.5351	0.485419
TNNI3K	8	1.91247	0.000773541	1.99e+54	1387.93	0.0212267	0.285714	0.722366
TNNI3	7	1.76138	0.000129309	5.57e+52	315.144	0.0211432	0.333333	0.532413
TNNI2	7	1.85042	0.000237074	1.87e+53	619.918	0.0211675	0.666667	0.389688
TNNI1	7	1.83383	0.00341765	3.89e+55	14481.5	0.0215413	2	0.542755
TNNC2	1	0.640363	1.8e-06	1.08e+49	0	0.0207283	0	0.191919
TNNC1	13	2.12144	0.00366118	4.47e+55	13927.2	0.0215413	2.89286	0.535951
TNN	3	1.36606	0.00015064	7.56e+52	6.23538	0.021154	0	0.161616
TNKS2	11	2.05331	0.00478479	7.63e+55	34913.4	0.0215633	2.57778	0.575264
TNKS1BP1	19	2.26572	0.00532841	9.46e+55	3149.2	0.0215436	3.09293	0.627335
TNKS	19	2.26541	0.00433462	6.26e+55	1667.75	0.0215442	3.3172	0.728663
TNK2	49	2.45156	0.00790773	2.08e+56	32287.3	0.0215674	6.84332	0.650262
TNK1	4	1.56752	0.00381791	4.86e+55	20.2674	0.0215446	2	0.551798
TNIP3	3	1.38373	0.00334537	3.73e+55	1.43838	0.0215388	2	0.532733
TNIP2	23	2.31994	0.00588378	1.15e+56	4339.61	0.0215728	6.10861	0.525707
TNIP1	35	2.40139	0.00605737	1.22e+56	16978.8	0.0215546	5.21369	0.544135
TNIK	37	2.40794	0.00518389	8.95e+55	29081.7	0.0215543	4.59111	0.582421
TNFSF9	6	1.79549	0.00344862	3.96e+55	46.9421	0.0215408	3.2	0.421458
TNFSF8	1	0.652515	3.07e-06	3.13e+49	0	0.0207531	0	0.151515
TNFSF15	2	0.963991	2.67e-05	2.37e+51	7.04761	0.0210907	0	0.146465
TNFSF14	8	1.91578	0.000946974	2.99e+54	5638.38	0.0212676	3.14286	0.406919
TNFSF13B	5	1.62814	0.000651379	1.41e+54	3745.17	0.0212491	0.5	0.358859
TNFSF13	9	1.95367	0.00112282	4.2e+54	17260.3	0.0212886	0.875	0.402792
TNFSF12	4	1.56416	0.000346109	3.99e+53	82.7318	0.0211747	1.33333	0.391934
TNFSF11	20	2.26471	0.00142267	6.74e+54	20276.4	0.0212586	0.673684	0.454355
TNFSF10	13	2.14036	0.000683623	1.56e+54	226.475	0.021205	4.5	0.395204
TNFRSF9	8	1.93296	0.00352242	4.13e+55	3221.96	0.0215412	4.85714	0.441898
TNFRSF8	8	1.87717	0.000427497	6.09e+53	32552.2	0.0211917	3.42857	0.413581
TNFRSF6B	3	1.22483	6.1e-05	1.24e+52	795.69	0.0211314	0	0.0808081
TNFRSF4	6	1.78502	0.000338832	3.82e+53	8.79728	0.0211508	4	0.351714
TNFRSF25	9	1.9673	0.00365612	4.45e+55	32571.4	0.0215431	2.5	0.465981
TNFRSF21	7	1.85227	0.000927024	2.86e+54	475.436	0.0212615	0.333333	0.467943
TNFRSF1B	26	2.34364	0.00512503	8.75e+55	21096.8	0.0215472	6.67667	0.448332
TNFRSF1A	91	2.51077	0.0107762	3.87e+56	102967	0.0215818	20.5695	0.425587
TNFRSF19	4	1.56052	0.000266284	2.36e+53	0.255298	0.0211456	3.33333	0.443865
TNFRSF18	4	1.56376	0.000277274	2.56e+53	77.285	0.0211744	2.66667	0.359878
TNFRSF17	7	1.86603	0.00357018	4.25e+55	5516.94	0.0215414	4.33333	0.419961
TNFRSF14	30	2.3568	0.0023745	1.88e+55	51090.9	0.0213266	1.51051	0.405724
TNFRSF13C	5	1.66593	0.000264343	2.33e+53	103.571	0.0211661	2.5	0.346734
TNFRSF13B	10	2.02155	0.000563959	1.06e+54	418.006	0.0212039	3.04167	0.406383
TNFRSF12A	8	1.93762	0.00356365	4.23e+55	110.529	0.0215412	4.28571	0.444923
TNFRSF11B	2	1.07143	1.83e-05	1.11e+51	5.72632	0.0208986	0	0.191919
TNFRSF11A	8	1.94803	0.000736105	1.81e+54	47.7413	0.0212093	4	0.418096
TNFRSF10D	7	1.87734	0.00382321	4.87e+55	1596.25	0.0215398	1.66667	0.527632
TNFRSF10C	7	1.85139	0.000495182	8.17e+53	750.329	0.0211974	0.333333	0.492778
TNFRSF10B	24	2.3288	0.00549941	1.01e+56	3316.65	0.0215501	13.1352	0.321519
TNFRSF10A	14	2.17409	0.00497131	8.23e+55	3096.87	0.0215485	6.95513	0.356259
TNFAIP8L1	5	1.69546	0.00400675	5.35e+55	436.159	0.0215632	2	0.520388
TNFAIP8	14	2.16423	0.00109514	4e+54	189.828	0.0212247	2.33211	0.929102
TNFAIP6	2	1.06278	0.0031659	3.34e+55	7237.15	0.0215378	0	0.212121
TNFAIP3	66	2.48406	0.00839529	2.35e+56	25390.9	0.0215602	12.3668	0.513686
TNFAIP2	5	1.69679	0.00387997	5.02e+55	41.0765	0.0215396	2	0.636683
TNFAIP1	14	2.17151	0.00510352	8.68e+55	3787.03	0.0215486	3.3986	0.694371
TNF	43	2.43269	0.00728928	1.77e+56	51654	0.0215688	8.78142	0.426617
TNC	4	1.45236	0.00376683	4.73e+55	15112.1	0.0215402	0.666667	0.616586
TNAP	3	1.3776	0.000227498	1.72e+53	0	0.021163	3	0.251135
TNA1	1	0.719409	0.000187278	1.17e+53	0	0.0211624	0	0
TMX4	2	1.12771	0.00394866	5.19e+55	0	0.0215589	2	0.605658
TMX3	6	1.8047	0.00576746	1.11e+56	2132.83	0.0215912	2.8	0.820469
TMX2	7	1.86846	0.00387086	4.99e+55	170.42	0.0215428	2	0.988703
TMX1	14	2.17122	0.00575296	1.1e+56	7421.31	0.0215731	2.52991	0.776816
TMUB2	1	0.721179	0.00316439	3.34e+55	0	0.0215377	0	0.257576
TMUB1	8	1.94521	0.00421319	5.91e+55	1274.7	0.0215637	4	0.661684
TMTC4	1	0.720874	0.000651506	1.41e+54	0	0.0212294	0	0.313131
TMTC3	1	0.721179	0.00316439	3.34e+55	0	0.0215377	0	0.378788
TMTC2	2	1.12744	0.0015881	8.4e+54	81.1964	0.0213091	0	0.257576
TMSL6	1	0.721179	0.00316439	3.34e+55	0	0.0215377	0	0
TMSL3	2	1.12765	0.0038159	4.85e+55	0	0.0215505	2	0.37732
TMSB4Y	5	1.70044	0.00066521	1.47e+54	315.531	0.0212122	1.5	0.27883
TMSB4XP2	1	0.721179	0.00316439	3.34e+55	0	0.0215377	0	0
TMSB4XP1	1	0.721179	0.00316439	3.34e+55	0	0.0215377	0	0
TMSB4X	20	2.28382	0.00523015	9.11e+55	6569.18	0.0215492	4.73684	0.377876
TMSB10	7	1.87115	0.00392603	5.14e+55	178.077	0.0215444	5.08333	0.362152
TMPRSS3	4	1.51431	0.00360677	4.33e+55	14.3182	0.0215404	2.16667	0.621885
TMPRSS13	1	0.718227	0.000116185	4.5e+52	0	0.0211344	0	0.19697
TMPRSS11A	1	0.689292	4.2e-05	5.88e+51	0	0.0211163	0	0.131313
TMPO	44	2.43973	0.0104598	3.64e+56	9972.22	0.021565	6.95914	0.468843
TMOD4	2	1.1067	0.000644468	1.38e+54	315.581	0.0212395	0	0.176768
TMOD3	38	2.41776	0.00847677	2.39e+56	11487.1	0.0215681	4.5929	0.619718
TMOD2	7	1.88272	0.00156073	8.12e+54	679.81	0.0212953	1.33333	0.661076
TMOD1	3	1.36899	0.000416934	5.79e+53	11.3551	0.0211533	0	0.217172
TMLHE	1	0.721179	0.00316439	3.34e+55	0	0.0215377	0	0.414141
TMIGD2	1	0.719708	0.000203441	1.38e+53	0	0.0211436	0	0.0606061
TMF1	9	2.00188	0.00461666	7.1e+55	1654.35	0.021563	1.75	1.1379
TMEM9B	2	1.12765	0.0038159	4.85e+55	0	0.0215505	2	0.670249
TMEM98	3	1.35462	0.00323382	3.48e+55	3.91297	0.0215382	2	0.68001
TMEM97	3	1.38866	0.00442766	6.53e+55	550.617	0.0215732	2	0.936265
TMEM93	1	0.720973	0.000784269	2.05e+54	0	0.0212431	0	0
TMEM92	2	1.12293	0.000296097	2.92e+53	49.3477	0.0211586	0	0.121212
TMEM91	1	0.720973	0.000784269	2.05e+54	0	0.0212431	0	0.0757576
TMEM9	12	2.10671	0.00441013	6.48e+55	7387.24	0.0215599	3.09091	0.797259
TMEM8B	1	0.712004	2.1e-05	1.46e+51	0	0.0208412	0	0.20202
TMEM87A	1	0.721179	0.00316439	3.34e+55	0	0.0215377	0	0.358586
TMEM86B	1	0.715017	8.13e-05	2.2e+52	0	0.0211126	0	0.156566
TMEM86A	1	0.720363	0.000450216	6.75e+53	0	0.0211648	0	0.287879
TMEM85	1	0.721179	0.00316439	3.34e+55	0	0.0215377	0	0
TMEM70	2	1.12771	0.00394866	5.19e+55	0	0.0215589	2	0.787476
TMEM68	2	1.12765	0.0038159	4.85e+55	0	0.0215505	2	0.766209
TMEM67	4	1.55219	0.00356437	4.23e+55	700.354	0.0215395	2	0.976856
TMEM66	8	1.9421	0.00363435	4.4e+55	95.5441	0.0215411	4.57143	1.01977
TMEM65	9	1.9949	0.00175427	1.03e+55	1597.85	0.0213371	2.25	0.713888
TMEM64	2	1.12258	0.0032654	3.55e+55	0	0.0215381	2	0.82736
TMEM63B	3	1.38776	0.00401559	5.37e+55	24.9508	0.0215518	2	0.994198
TMEM63A	2	1.12771	0.00394866	5.19e+55	0	0.0215589	2	0.908688
TMEM62	2	1.09583	0.000145457	7.05e+52	0.55259	0.0211428	0	0.414141
TMEM59L	1	0.721179	0.00316439	3.34e+55	0	0.0215377	0	0.186869
TMEM59	3	1.38497	0.0038763	5.01e+55	0	0.0215509	3	0.582359
TMEM57	2	1.12445	0.00323013	3.48e+55	0	0.0215386	2	0.771107
TMEM56	1	0.720874	0.000651506	1.41e+54	0	0.0212294	0	0.565657
TMEM55B	3	1.38516	0.00400468	5.34e+55	68.9416	0.0215589	2	0.72858
[truncated: 14,249 more rows]
