# Supplementary material for: Rechecking the Centrality-Lethality Rule in the Scope of Protein Subcellular Localization Interaction Networks
Source: PLoS One. 2015 Jun 26;10(6):e0130743. doi: 10.1371/journal.pone.0130743 (PMC4482623; doi:10.1371/journal.pone.0130743)
Supplement: S3 File — (XLS) [file pone.0130743.s012.xls]

## Sheet: LSED-XC
Protein	LSED_DC	LSED_IC	LSED_EC	LSED_SC	LSED_BC	LSED_CC	LSED_NC	LSED_ION
ZZZ3	2	0.837248	0.000158781	34749.3	342.353	0.0202777	0	0.212121
ZYX	0.257492	0.116722	0.000422519	1.17164	0	0.00742	0	0.0494177
ZWINT	14	1.40778	0.00314562	1.36257e+07	18148.4	0.0205718	6.30577	0.538198
ZWILCH	0	0	0	0	0	0	0	0
ZW10	2	0.795805	0.0196526	5.31874e+08	33.846	0.000277833	2	1.11395
ZSWIM5	0	0	0	0	0	0	0	0
ZSWIM4	0	0	0	0	0	0	0	0
ZSWIM2	0	0	0	0	0	0	0	0
ZSCAN4B	0	0	0	0	0	0	0	0
ZSCAN21	1	0.608922	0.000982352	1.33059e+06	0	0.0204653	0	0.10101
ZSCAN2	2	0.758209	0.00071799	710543	8841.06	0.0203819	0	0.131313
ZSCAN10	1	0.627308	0.00802858	8.87928e+07	0	0.0206398	0	0.116162
ZRANB1	1	0.607871	0.000377589	196426	0	0.0203404	0	0.378788
ZP3R	0	0	0	0	0	0	0	0
ZP2	0.0414038	0.0290376	0	0.0638894	0	0.000398113	0	0.00752796
ZNRF3	0.339511	0.268236	0	0.523893	0	0.00039478	0	0.0720175
ZNRF1	0	0	0	0	0	0	0	0
ZNHIT6	0	0	0	0	0	0	0	0
ZNHIT3	0	0	0	0	0	0	0	0
ZNHIT2	0	0	0	0	0	0	0	0
ZNF8	0	0	0	0	0	0	0	0
ZNF76	0	0	0	0	0	0	0	0
ZNF644	0	0	0	0	0	0	0	0
ZNF622	0	0	0	0	0	0	0	0
ZNF609	0	0	0	0	0	0	0	0
ZNF566	0	0	0	0	0	0	0	0
ZNF552	0	0	0	0	0	0	0	0
ZNF496	0	0	0	0	0	0	0	0
ZNF460	0	0	0	0	0	0	0	0
ZNF451	0	0	0	0	0	0	0	0
ZNF354A	0	0	0	0	0	0	0	0
ZNF331	0	0	0	0	0	0	0	0
ZNF326	0	0	0	0	0	0	0	0
ZNF324	0	0	0	0	0	0	0	0
ZNF250	0	0	0	0	0	0	0	0
ZNF217	0	0	0	0	0	0	0	0
ZNF207	0	0	0	0	0	0	0	0
ZNF200	0	0	0	0	0	0	0	0
ZNF124	0	0	0	0	0	0	0	0
ZNF10	0	0	0	0	0	0	0	0
ZMYND11	1	0.611949	0.00100679	1.39711e+06	0	0.0204587	0	0.328283
ZMYM4	0	0	0	0	0	0	0	0
ZMYM3	1	0.605492	0.00104022	1.48999e+06	0	0.0204256	0	0.232323
ZMYM2	8	1.38967	0.0185348	4.73228e+08	7976.28	0.0207685	1.42857	0.492013
ZMYM1	0	0	0	0	0	0	0	0
ZMIZ1	0	0	0	0	0	0	0	0
ZIC5	0	0	0	0	0	0	0	0
ZIC3	1	0.627308	0.00802858	8.87928e+07	0	0.0206398	0	0.181818
ZIC2	3	0.828986	0.0067828	6.34009e+07	6509.6	0.0205638	0	0.242424
ZIC1	1	0.453495	0.000242668	81234.4	0	0.0201568	0	0.237374
ZHX2	0.339511	0.152957	0.00133064	1.17093	0	0.00305127	0	0.0582999
ZFYVE28	0.0335174	0.0250583	0	0.05172	0	0.000399016	0	0.0118496
ZFR	3	1.07921	0.0290818	1164574304	250.284	0.0208022	2	0.78033
ZFPM2	1	0.603112	0.00115701	1.84354e+06	0	0.0205077	0	0.212121
ZFPM1	10	1.42499	0.0153915	3.26444e+08	4961.48	0.0206649	4	0.4357
ZFP932	0	0	0	0	0	0	0	0
ZFP91	1	0.629013	0.0189494	4.94495e+08	0	0.0207099	0	0.181818
ZFP828	0	0	0	0	0	0	0	0
ZFP82	2	0.854754	0.00103698	1.48169e+06	408.961	0.0204105	0	0.0656566
ZFP788	0	0	0	0	0	0	0	0
ZFP771	0	0	0	0	0	0	0	0
ZFP768	4	0.797173	6.12e-05	5173.04	14529.1	0.0201298	0.833333	0.198815
ZFP764	0	0	0	0	0	0	0	0
ZFP688	0	0	0	0	0	0	0	0
ZFP687	0	0	0	0	0	0	0	0
ZFP68	0	0	0	0	0	0	0	0
ZFP661	1	0.61405	0.00188511	4.89354e+06	0	0.020489	0	0.116162
ZFP641	0	0	0	0	0	0	0	0
ZFP64	2	0.869497	0.000341174	160522	112.464	0.0203425	0	0.161616
ZFP623	0	0	0	0	0	0	0	0
ZFP609	0	0	0	0	0	0	0	0
ZFP593	2	0.889429	0.000279904	108007	511.786	0.0203314	0	0.939394
ZFP592	4	1.12913	0.00152503	3.20542e+06	1725.62	0.0205092	0.666667	0.457832
ZFP574	0	0	0	0	0	0	0	0
ZFP53	1	0.61405	0.00188511	4.89354e+06	0	0.020489	0	0.00505051
ZFP524	0	0	0	0	0	0	0	0
ZFP523	1	0.606596	0.000541772	405007	0	0.0203379	0	0.20202
ZFP521	0	0	0	0	0	0	0	0
ZFP516	0	0	0	0	0	0	0	0
ZFP513	0	0	0	0	0	0	0	0
ZFP512	0	0	0	0	0	0	0	0
ZFP473	4	0.580433	3.2e-06	18.8297	9954	0.0197707	0.833333	0.110431
ZFP467	4	1.03658	0.00154239	3.27685e+06	5328.67	0.0205549	0.666667	0.369005
ZFP462	3	1.08093	0.0177099	4.32171e+08	0	0.0207152	3	0.457469
ZFP446	6	1.16806	0.000284909	111966	5084.85	0.0203008	2.4	0.313254
ZFP42	14	1.49511	0.0301909	1255645926	4311.34	0.0207957	3.66026	0.417587
ZFP398	0	0	0	0	0	0	0	0
ZFP36L1	1	0.587539	0.000124791	21464.6	0	0.0202515	0	0.227273
ZFP369	2	0.827589	0.000515796	367391	0	0.0202808	2	0.213915
ZFP36	1	0.590066	0.000916355	1.15647e+06	0	0.0204157	0	0.181818
ZFP354A	3	1.04101	0.0019807	5.4024e+06	2228.83	0.0205335	0	0.0858586
ZFP346	1	0.627438	0.00543395	4.06715e+07	0	0.0205498	0	0.191919
ZFP345	0	0	0	0	0	0	0	0
ZFP326	3	1.08354	0.032412	1446551511	1277.5	0.020852	1	0.585581
ZFP30	1	0.590826	3.19e-05	1408.73	0	0.0201109	0	0.0757576
ZFP292	12	1.45046	0.00424043	2.47719e+07	11754.4	0.020597	0	0.212121
ZFP281	6	1.30289	0.0158217	3.44908e+08	393.166	0.020701	3.2	0.450968
ZFP28	0	0	0	0	0	0	0	0
ZFP277	0	0	0	0	0	0	0	0
ZFP276	1	0.584482	0.000248406	85055.5	0	0.0202682	0	0.19697
ZFP275	0	0	0	0	0	0	0	0
ZFP266	0	0	0	0	0	0	0	0
ZFP263	3	0.761153	3.45e-06	19.7224	365.535	0.0198309	0	0.116162
ZFP259	1	0.569277	0.000830916	950885	0	0.0203829	0	0
ZFP238	1	0.598443	0.00162366	3.63047e+06	0	0.0204629	0	0
ZFP236	0	0	0	0	0	0	0	0
ZFP219	7	1.35359	0.0195372	5.25924e+08	4647.85	0.0207499	2	0.416583
ZFP217	1	0.627486	0.00675868	6.29505e+07	0	0.0205584	0	0.186869
ZFP191	1	0.539105	1.02e-05	146.439	0	0.0199041	0	0.126263
ZFP187	0	0	0	0	0	0	0	0
ZFP180	0	0	0	0	0	0	0	0
ZFP161	1	0.555698	0.000169748	39679.5	0	0.0201554	0	0
ZFP148	1	0.627438	0.00543395	4.06715e+07	0	0.0205498	0	0.232323
ZFP143	2	0.912052	0.00999597	1.37694e+08	0	0.0206376	2	0.437154
ZFP128	5	1.24368	0.00260702	9.36837e+06	212.498	0.0205001	2	0.33732
ZFP12	1	0.367424	1.14e-07	1.73968	0	0.0193942	0	0.10101
ZFP111	0	0	0	0	0	0	0	0
ZFP110	7	1.31241	0.00873273	1.05106e+08	7349.24	0.0206816	2.93333	0.292625
ZFP11	1	0.367424	1.14e-07	1.73968	0	0.0193942	0	0.00505051
ZFP106	3	1.02605	0.0011833	1.92828e+06	55.861	0.0204812	0	0.207071
ZFP1	1	0.61405	0.00188511	4.89354e+06	0	0.020489	0	0.121212
ZFML	1	0.627438	0.00543395	4.06715e+07	0	0.0205498	0	0.151515
ZFHX3	1	0.627486	0.00675868	6.29505e+07	0	0.0205584	0	0.232323
ZFAND6	0	0	0	0	0	0	0	0
ZFAND5	0	0	0	0	0	0	0	0
ZFAND2A	2	0.784382	0.00191825	5.06909e+06	47.8771	0.020512	0	0.20202
ZEB2	3	1.05163	0.00113913	1.78877e+06	43.3917	0.02045	0	0.272727
ZEB1	2	0.875982	0.00115338	1.8347e+06	0	0.0203632	2	0.597809
ZDHHC6	0	0	0	0	0	0	0	0
ZDHHC16	0	0	0	0	0	0	0	0
ZDHHC15	0	0	0	0	0	0	0	0
ZDHHC13	0	0	0	0	0	0	0	0
ZDHHC12	0	0	0	0	0	0	0	0
ZCCHC8	3	1.08293	0.0202212	5.63287e+08	950.737	0.0207819	1	0.575429
ZCCHC7	0	0	0	0	0	0	0	0
ZCCHC11	1	0.627486	0.00675868	6.29505e+07	0	0.0205584	0	0.237374
ZC3HAV1	4	1.18335	0.0120329	1.9956e+08	5.78365	0.0204835	0.666667	0.648937
ZC3H4	0	0	0	0	0	0	0	0
ZC3H15	1	1.19377	1.03e-17	1.54308	0	0.000394477	0	1.08586
ZC3H14	0	0	0	0	0	0	0	0
ZC3H12D	0	0	0	0	0	0	0	0
ZC3H11A	0	0	0	0	0	0	0	0
ZBTB9	3	1.06334	0.00375516	1.94437e+07	605.876	0.0205554	0	0.131313
ZBTB8B	1	0.617294	0.000666797	612975	0	0.0204188	0	0.176768
ZBTB7C	0	0	0	0	0	0	0	0
ZBTB7B	2	0.785339	0.00101785	1.42778e+06	447.817	0.0204882	0	0.141414
ZBTB7A	2	0.779645	0.000931986	1.19782e+06	152.239	0.0204036	0	0.141414
ZBTB48	1	0.564026	5.32e-05	3899.99	0	0.0201318	0	0.20202
ZBTB43	2	0.897291	0.00733289	7.41025e+07	0	0.0206039	2	0.609971
ZBTB40	0	0	0	0	0	0	0	0
ZBTB39	1	0.334222	1.44e-06	4.48829	0	0.0195936	0	0.186869
ZBTB34	1	0.627308	0.00802858	8.87928e+07	0	0.0206398	0	0.20202
ZBTB33	4	1.16695	0.0113492	1.77388e+08	1313.7	0.0207165	0	0.207071
ZBTB32	1	0.588668	0.000108744	16294.5	0	0.0202618	0	0.106061
ZBTB3	4	1.0048	0.00112682	1.75111e+06	10024.8	0.0203773	0	0.126263
ZBTB24	2	0.880288	0.0013628	2.55809e+06	99.1395	0.0204797	0	0.20202
ZBTB22	1	0.591072	0.000302103	125839	0	0.0203187	0	0.141414
ZBTB2	3	1.07976	0.0180245	4.47624e+08	0	0.0207089	3	0.45919
ZBTB17	2	0.862703	0.000644301	572660	65.7462	0.0204566	0	0.191919
ZBTB16	15	1.48738	0.0141092	2.74135e+08	17111.1	0.0207162	2.3094	0.675334
ZBTB11	4	1.18335	0.0120329	1.9956e+08	5.78365	0.0204835	0.666667	0.532775
ZBTB10	1	0.627486	0.00675868	6.29505e+07	0	0.0205584	0	0.171717
ZBED3	0.125394	0.0590037	0.00165213	0.27986	0	0.00237825	0	0.0158326
ZAP70	2.37658	0.271852	0.00943947	36.6058	943.739	0.00306627	0.905363	0.137303
YY2	0	0	0	0	0	0	0	0
YY1	11	1.45996	0.020225	563540256	8911.43	0.0207988	2.12857	0.609897
YWHAZ	1.27825	1.60672	0.0105938	2341177646	124448	0.00200988	0.242615	0.00712341
YWHAQ	0	0	0	0	0	0	0	0
YWHAH	0	0	0	0	0	0	0	0
YWHAG	0	0	0	0	0	0	0	0
YWHAE	0.0497455	0.029442	0.00767134	3477.31	13408.9	0.0015787	2.24554	0.0608322
YWHAB	12	1.43694	0.025613	9.03394e+08	22010.6	0.0208333	2.30606	0.456226
YTHDF2	0	0	0	0	0	0	0	0
YTHDF1	0	0	0	0	0	0	0	0
YPEL2	0	0	0	0	0	0	0	0
YNL305C	0	0	0	0	0	0	0	0
YLPM1	1	0.629013	0.0189494	4.94495e+08	0	0.0207099	0	0.272727
YKT6	0.0805055	0.027805	4.47687e-20	0.0866328	0.0828076	0.000385535	0	0.0438414
YJU3	0	0	0	0	0	0	0	0
YES1	0.335369	0.0964233	0.00481197	9.34764	83.4504	0.00665823	0.424389	0.0142289
YEATS4	2	0.913564	0.0109512	1.65242e+08	0	0.020661	2	1.25382
YEATS2	1	9.93474e-05	0.00707856	3458.33	0	0.00242942	0	0.318182
YBX2	4	1.18335	0.0120329	1.9956e+08	5.78365	0.0204835	0.666667	0.67419
YBX1	38	1.59456	0.0588037	4762308737	43439.2	0.0208441	14.3227	0.796834
YARS2	0	0	0	0	0	0	0	0
YARS	0	0	0	0	0	0	0	0
YAP1	11	1.41854	0.00692769	6.60909e+07	13855.5	0.0207079	3.8	0.517419
YAF2	2	0.900308	0.0052088	3.73684e+07	0	0.0205454	2	0.624651
XRN2	2	0.888327	0.0198781	5.44148e+08	0	0.0207359	2	1.41179
XRCC6	3	1.03743	0.00800087	8.81892e+07	1799.9	0.0206472	0	0.984848
XRCC5	5	1.11092	0.0107214	1.58385e+08	11130.9	0.0206598	0.5	1.20421
XRCC1	2	0.917565	0.0257081	9.10046e+08	637.131	0.0207874	0	0.358586
XPOT	1	0.629013	0.0189494	4.94495e+08	0	0.0207099	0	0.934343
XPO7	1	0.629013	0.0189494	4.94495e+08	0	0.0207099	0	0.621212
XPO5	1	0.629013	0.0189494	4.94495e+08	0	0.0207099	0	0.828283
XPO4	4	1.17821	0.0284409	1113801268	3952.19	0.0208096	1.33333	0.856621
XPO1	10	1.40086	0.0254641	892872196	13325.4	0.0208068	0.888889	1.69644
XPNPEP3	0	0	0	0	0	0	0	0
XPNPEP1	0	0	0	0	0	0	0	0
XPC	2	0.785279	0.00266542	9.79326e+06	0	0.0203587	2	1.39091
XPA	1	0.622315	0.00256994	9.10381e+06	0	0.0203583	0	0.757576
XIRP2	0	0	0	0	0	0	0	0
XIAP	6	1.19343	0.00460096	2.91978e+07	6350.08	0.0206388	0.0208991	0.577409
XDH	0	0	0	0	0	0	0	0
XBP1	1	0.581184	8.78e-05	10616.3	0	0.0201788	0	0.141414
XAB2	6	1.30573	0.0282944	1102392832	5945.7	0.020827	2.4	1.9351
WWTR1	14	1.4436	0.00485738	3.24951e+07	19556.6	0.0206627	3.51259	0.413639
WWP2	8	1.38139	0.0141926	2.77546e+08	3891.16	0.020776	2.45714	0.579863
WWP1	3	1.0502	0.00251389	1.59893e+06	80.1512	0.0204655	0	0.363636
WWOX	2	0.871992	3.04386e-05	238635	60.7777	0.000399826	0	0.287879
WTAP	1	0.629013	0.0189494	4.94495e+08	0	0.0207099	0	0.419192
WT1	2	0.800831	5e-05	3454.15	79.9187	0.0201085	0	0.212121
WSB2	0	0	0	0	0	0	0	0
WSB1	0	0	0	0	0	0	0	0
WRNIP1	1	0.627648	0.00390968	2.10804e+07	0	0.0206321	0	0.89899
WRAP73	0	0	0	0	0	0	0	0
WRAP53	0	0	0	0	0	0	0	0
WNT9A	0.0595426	0.0368323	-1.47666e-17	0.0946186	0	0.000399597	0	0.0105252
WNT8A	0.0595426	0.0163606	0.0066336	0.117725	0	0.000534878	0	0.007518
WNT7B	1.69756	0.186335	0.000639374	2.40058	1013.35	0.00303756	0.848778	0.110017
WNT7A	0.0595426	0.0162131	0.00660923	0.117724	0	0.000534878	0	0.0102245
WNT6	0	0	0	0	0	0	0	0
WNT5B	0	0	0	0	0	0	0	0
WNT5A	0.0595426	0.0163606	0.00660923	0.117725	0	0.000534878	0	0.0102245
WNT4	0.119085	0.0463201	-1.87559e-17	0.129695	0.119085	0.000399615	0	0.0120288
WNT3A	0.357256	0.0218391	0.0265533	0.708761	11.4917	0.000536162	0.142902	0.0152273
WNT3	0.0595426	0.0162131	0.00663179	0.117724	0	0.000534878	0	0.0060144
WNT2B	0.0595426	0.0453466	3.71546e-20	0.091879	0	0.000396951	0	0.00962304
WNT2	0.0595426	0.0453466	-1.26826e-19	0.091879	0	0.000396951	0	0.0108259
WNT11	0.0595426	0.0453466	-4.38233e-20	0.091879	0	0.000396951	0	0.0123295
WNT1	0.119085	0.0192065	0.013278	0.241224	0	0.000534974	0.119085	0.0204444
WLD	0	0	0	0	0	0	0	0
WIZ	4	1.18097	0.0176935	4.31246e+08	1310.66	0.0207516	1.33333	0.415715
WIPF1	0.257492	0.132005	0.000463786	2.0209	0	0.00752678	0	0.128746
WHSC1L1	1	0.627438	0.00543395	4.06715e+07	0	0.0205498	0	0.232323
WHSC1	12	1.47617	0.0493142	3348778034	8610.34	0.0209119	3.92045	0.808006
WG	0	0	0	0	0	0	0	0
WFS1	0	0	0	0	0	0	0	0
WFIKKN2	0	0	0	0	0	0	0	0
WFDC3	0	0	0	0	0	0	0	0
WFDC2	0	0	0	0	0	0	0	0
WEE1	2	0.903708	0.00142431	2.79702e+06	0	0.0204873	2	0.536068
WDTC1	3	1.0298	0.00203625	5.70991e+06	430.162	0.0205636	0	0.388889
WDR82	2	0.87915	0.0084219	9.77075e+07	196.852	0.020646	0	0.742424
WDR77	1	0.536854	0.000728719	731342	0	0.0203086	0	0.267677
WDR76	0	0	0	0	0	0	0	0
WDR75	1	0.627438	0.00543395	4.06715e+07	0	0.0205498	0	0.69697
WDR7	0	0	0	0	0	0	0	0
WDR67	0	0	0	0	0	0	0	0
WDR62	1	0.575848	0.000928643	1.18764e+06	0	0.00216254	0	0.19697
WDR61	4	1.14961	0.00237467	7.76511e+06	628.814	0.0205703	1.33333	1.15768
WDR60	0	0	0	0	0	0	0	0
WDR5	16	1.51394	0.0274048	1034804124	18832.1	0.0207715	4.76575	0.758079
WDR48	0	0	0	0	0	0	0	0
WDR46	0	0	0	0	0	0	0	0
WDR43	1	0.629013	0.0189494	4.94495e+08	0	0.0207099	0	0.717172
WDR37	0	0	0	0	0	0	0	0
WDR36	0	0	0	0	0	0	0	0
WDR35	0.257492	0.137436	0.00684667	188.152	0	0.00760762	0	0.137849
WDR34	0	0	0	0	0	0	0	0
WDR33	3	1.08293	0.0202212	5.63287e+08	950.737	0.0207819	1	0.742096
WDR3	2	0.91749	0.0243834	818698952	898.132	0.0207906	0	1.09596
WDR26	0	0	0	0	0	0	0	0
WDR24	0	0	0	0	0	0	0	0
WDR18	5	1.25623	0.0332973	1526675308	576.406	0.0208287	3.5	0.910241
WDR13	0	0	0	0	0	0	0	0
WDR12	2	0.892779	0.0191862	5.06925e+08	882.548	0.0207367	0	0.414141
WDR1	0	0	0	0	0	0	0	0
WDFY3	0	0	0	0	0	0	0	0
WBP7	1	0.627308	0.00802858	8.87928e+07	0	0.0206398	0	0
WBP4	2	0.744591	0.000196765	3078.29	63.7235	0.0200784	0	0.454545
WBP2	0	0	0	0	0	0	0	0
WBP11	0	0	0	0	0	0	0	0
WBP1	0	0	0	0	0	0	0	0
WASL	1	0.0443726	0.000463583	1.38821	0	0.00247608	0	0.560606
WASF3	0	0	0	0	0	0	0	0
WASF2	0.257492	0.0661901	2.75517e-06	0.422812	0	0.00715622	0	0.0637228
WASF1	0.155363	0.0172956	7.34089e-08	0.241843	0	0.00197709	0.155363	0.05725
WAS	1.80244	0.220236	0.00119076	9.89088	1525.99	0.0076052	0.171661	0.148196
WARS	0	0	0	0	0	0	0	0
WAPAL	7	1.34123	0.0211782	6.17805e+08	641.404	0.020734	4	0.730648
WAC	1	0.627438	0.00543395	4.06715e+07	0	0.0205498	0	0.323232
VTI1B	0.00876542	0.00683417	0.00121156	0.0176357	0	0.000623114	0	0.00261192
VTA1	0.0335174	0.0204432	0	0.0532621	0	0.000403766	0	0.0299625
VSX2	2	0.874529	0.00120367	1.99506e+06	86.204	0.0205089	0	0.242424
VSX1	1	0.580355	0.000136618	25734.3	0	0.0202591	0	0.186869
VRTN	0	0	0	0	0	0	0	0
VRK3	2	0.803963	0.00166139	3.80151e+06	0	0.0204072	2	0.480317
VRK2	1	0.591561	0.000137293	26044.2	0	0.0202052	0	0.212121
VRK1	1	0.627486	0.00675868	6.29505e+07	0	0.0205584	0	0.237374
VPS9	0	0	0	0	0	0	0	0
VPS72	1	0.627308	0.00802858	8.87928e+07	0	0.0206398	0	0.777778
VPS53	0	0	0	0	0	0	0	0
VPS4B	0.0628318	0.0220047	1.21131e-17	0.0665215	0.0670347	0.000390565	0	0.0263534
VPS45	0.100552	0.023044	0.00815963	0.29507	0.0804416	0.00047752	0.0335174	0.0688581
VPS41	0.0248869	0.0132384	0.00341194	0.0725017	0	0.000235014	0	0.0253897
VPS39	0.00876542	0.00683417	0.00121156	0.0176357	0	0.000623114	0	0.00717171
VPS37C	0	0	0	0	0	0	0	0
VPS36	1	0.627648	0.00390968	2.10804e+07	0	0.0206321	0	0.883838
VPS35	0.0879434	0.0242037	0.00709203	0.0789076	133.67	0.000329651	0.0670347	0.0605831
VPS33B	0.0262963	0.0122287	0.00281007	0.0472603	0.0234555	0.000629088	0.00876542	0.0103332
VPS29	0.0670347	0.0232676	-4.29022e-19	0.0932781	0	0.000408689	0.0670347	0.0652742
VPS28	0	0	0	0	0	0	0	0
VPS26B	0	0	0	0	0	0	0	0
VPS26A	0.0628318	0.0218769	0.00097234	0.085948	0	0.000330826	0.0670347	0.0444813
VPS25	1	0.629013	0.0189494	4.94495e+08	0	0.0207099	0	0.888889
VPS18	0.0604551	0.0167754	0.00457446	0.105903	957.356	0.000641554	0.0304287	0.0155898
VPS16	0.0346103	0.0138684	0.00362546	0.068765	0.0265835	0.000635388	0.0202343	0.0159438
VPS13D	0	0	0	0	0	0	0	0
VPS13C	0	0	0	0	0	0	0	0
VPS13B	0	0	0	0	0	0	0	0
VPS11	0.0257666	0.012082	0.00241385	0.0384801	0.0265835	0.000629339	0.0195518	0.00910909
VPREB1	0	0	0	0	0	0	0	0
VPRBP	2	0.90431	0.0201676	5.60107e+08	0	0.020733	2	1.18178
VPR	0	0	0	0	0	0	0	0
VPH1	0	0	0	0	0	0	0	0
VMN2R101	0	0	0	0	0	0	0	0
VMN1R181	0	0	0	0	0	0	0	0
VMN1R14	0	0	0	0	0	0	0	0
VLDLR	1	0.155738	3.42e-06	17.7057	0	0.0197495	0	0.368687
VKORC1	0	0	0	0	0	0	0	0
VIM	0.182455	0.0517462	0.0114197	1131.59	2331.37	0.00143058	0.0823436	0.0667077
VILL	0	0	0	0	0	0	0	0
VIF	0	0	0	0	0	0	0	0
VHL	8	1.32838	6.59302e-05	3.57503e+06	1937.27	0.0205541	0.735714	0.654414
VGLL2	2	0.795746	0.00011752	19025.7	87.1489	0.0202218	0	0.207071
VEZT	0.339511	0.0853026	8.18222e-06	0.541379	0	0.00299595	0	0.0840204
VEZF1	8	1.34575	0.0120483	1.99916e+08	4898.48	0.0207216	0.928571	0.730004
VEGFC	0	0	0	0	0	0	0	0
VEGFA	1.01853	0.024238	0.000483362	0.0256721	357.724	0.000221441	0	0.00695178
VDRA	0	0	0	0	0	0	0	0
VDR	6	1.30147	0.00196728	5.33286e+06	1562.84	0.0205235	0.4	0.845867
VDAC3	0.10688	0.0313164	0.00323503	0.0439593	7.28352	0.00115392	0	0.0113956
VDAC2	0.0776814	0.0335526	0.00601918	3.66886	0	0.00215904	0	0.04041
VDAC1	0.128989	0.0210685	0.0059283	3.316	25.1688	0.001922	0	0.0248765
VCPIP1	0.0555994	0.0259238	0.00382744	0.178227	0	0.00126877	0	0.0131978
VCP	26	1.56619	0.0211141	3155891956	47681.8	0.000125115	9.35595	0.00203754
VCL	0.597634	0.146555	0.000196179	1.5296	220.979	0.00671212	0	0.0721512
VCAN	0	0	0	0	0	0	0	0
VBP1	0	0	0	0	0	0	0	0
VAX2	5	1.20395	0.000440589	267736	1980.31	0.0204083	0	0.176768
VAV2	0.339511	0.162597	0.00309276	3.35583	0	0.00305853	0	0.0874498
VAV1	0	0	0	0	0	0	0	0
VAT1L	0	0	0	0	0	0	0	0
VAT1	0.0776814	0.0326905	0.0014138	0.401135	0	0.00215081	0	0.0188319
VASP	0.514984	0.168193	0.00069078	2.61298	6.01511	0.0074642	0	0.0429154
VARS	0	0	0	0	0	0	0	0
VAPB	0.0782035	0.0146199	0.00486911	0.108384	4.10322	0.000765585	0	0.0197484
VAPA	0.0366877	0.0186737	0.00125746	25.9761	570.521	0.000882635	0	0.0247031
VANGL2	1.69756	0.239677	0.00186853	4.15332	2063.8	0.00305472	0.169756	0.15227
VANGL1	0	0	0	0	0	0	0	0
VAMP8	0.0175308	0.0103942	0.00216739	0.0333363	0	0.000629086	0.0175308	0.00782982
VAMP7	0.00876542	0.00648897	0.000955815	0.0161512	0	0.000619195	0	0.00770294
VAMP3	0.0556552	0.0135063	0.00272423	0.0772499	0.938486	0.00037622	0	0.0030188
VAMP2	1.35804	0.230568	0.00273814	13.8277	1019.89	0.00306007	0.679022	0.190418
VAC14	0	0	0	0	0	0	0	0
UXT	2	0.868906	0.000730888	736423	208.623	0.0203758	0	0.540404
UTRN	0.937775	0.140068	0.000284904	3.3943	0.675511	0.00216865	0.361599	0.0924239
UTP6	1	0.629013	0.0189494	4.94495e+08	0	0.0207099	0	0.555556
UTP3	1	0.627438	0.00543395	4.06715e+07	0	0.0205498	0	0.90404
UTP20	1	0.629013	0.0189494	4.94495e+08	0	0.0207099	0	0.989899
UTP18	1	0.629013	0.0189494	4.94495e+08	0	0.0207099	0	0.964646
UTP15	1	0.627438	0.00543395	4.06715e+07	0	0.0205498	0	0.914141
UTP14A	1	0.627438	0.00543395	4.06715e+07	0	0.0205498	0	0.787879
UTF1	3	1.03827	0.00040432	225777	5.94558	0.0202748	0	0.0757576
UST	0	0	0	0	0	0	0	0
USP9X	0	0	0	0	0	0	0	0
USP8	4	1.14012	0.00579906	4.63501e+07	1499.79	0.0207165	1.5	0.811179
USP7	4	1.16095	0.00513138	3.62719e+07	1050.55	0.0206381	0.666667	1.29489
USP5	0	0	0	0	0	0	0	0
USP48	1	0.00406627	0.0189494	4.94495e+08	0	0.0207099	0	0.383838
USP47	0	0	0	0	0	0	0	0
USP45	0	0	0	0	0	0	0	0
USP44	1	0.440147	9.55e-05	12587.6	0	0.0199598	0	0.151515
USP42	0	0	0	0	0	0	0	0
USP39	1	0.609599	0.00132465	2.41671e+06	0	0.0203967	0	1.01515
USP33	0	0	0	0	0	0	0	0
USP32	0	0	0	0	0	0	0	0
USP21	1	0.629013	0.0189494	4.94495e+08	0	0.0207099	0	0.171717
USP2	10	1.41786	0.00883907	1.07661e+08	1325.96	0.00186031	3.77778	0.587369
USP19	0	0	0	0	0	0	0	0
USP18	0	0	0	0	0	0	0	0
USP16	2	0.873017	0.0017497	4.21597e+06	0	0.0204149	2	0.37935
USP14	0.339511	0.199395	6.79022e-18	0.556184	0	0.000395699	0	0.2332
USP10	0	0	0	0	0	0	0	0
USP1	1	0.565854	0.000175729	42554.2	0	0.0202691	0	0.212121
USO1	0	0	0	0	0	0	0	0
USMG5	0.0776814	0.0335526	0.00602031	3.66886	0	0.00215904	0	0.0172625
USH2A	0.679022	0.113781	9.19267e-05	0.808712	510.625	0.00301925	0	0.0703028
USH1G	0.170071	0.0347039	0.000157976	0.264269	0	0.0063788	0	0.0506776
USH1C	0.335369	0.0398415	0.00177187	0.021343	372.436	0.00656729	0.226341	0.00927925
USF1	5	1.21818	0.00310549	1.32865e+07	1344.65	0.0205883	0.5	0.636346
USE1	0	0	0	0	0	0	0	0
URB1	1	0.629013	0.0189494	4.94495e+08	0	0.0207099	0	0.59596
UQCRQ	0.0776814	0.0335526	0.00601918	3.66886	0	0.00215904	0	0.0388407
UQCRH	0	0	0	0	0	0	0	0
UQCRFS1	0.0776814	0.0335526	0.00601918	3.66886	0	0.00215904	0	0.0812124
UQCRC2	0.0776814	0.0335526	0.00601918	3.66886	0	0.00215904	0	0.0270708
UQCRC1	0.0776814	0.0335526	0.00601918	3.66886	0	0.00215904	0	0.0153009
UQCRB	0.0776814	0.0335526	0.00601918	3.66886	0	0.00215904	0	0.0721888
UQCR10	0	0	0	0	0	0	0	0
UPF1	2	0.917565	0.0257081	9.10046e+08	637.131	0.0207874	0	1.0404
UNC45B	0	0	0	0	0	0	0	0
UNC45A	1	0.629013	0.0189494	4.94495e+08	0	0.0207099	0	0.409091
UNC13A	0.339511	0.268236	4.24389e-18	0.523893	0	0.00039478	0	0.0685881
UNC119	0.257492	0.234966	7.69901e-19	0.397331	0	0.000394926	0	0.0741265
UMPS	1	0.629013	0.0189494	4.94495e+08	0	0.0207099	0	0.818182
ULK1	0	0	0	0	0	0	0	0
ULBP1	0	0	0	0	0	0	0	0
UL39	0	0	0	0	0	0	0	0
UL37	0	0	0	0	0	0	0	0
UIMC1	5	1.16574	0.00558335	4.29693e+07	6000.57	0.0206713	0.5	0.650823
UHRF1BP1L	0	0	0	0	0	0	0	0
UHRF1	10	1.3682	0.0123719	2.10792e+08	13069	0.0207143	2.58333	0.813278
UHMK1	3	1.06961	0.00205733	5.83435e+06	139.917	0.0205092	1	0.467116
UGGT1	0	0	0	0	0	0	0	0
UFD1L	5	1.22992	0.0116566	1.87162e+08	2867.43	0.0207932	3.75	1.77436
UCN3	0	0	0	0	0	0	0	0
UCN2	0	0	0	0	0	0	0	0
UCN	0	0	0	0	0	0	0	0
UCHL5	1	0.627308	0.00802858	8.87928e+07	0	0.0206398	0	0.914141
UCHL3	1	0.352183	2.52e-06	10.3879	0	0.0197519	0	0.893939
UCHL1	3	0.899332	0.0041476	2.37219e+07	5275.77	0.0206383	0	0.217172
UBXN2B	0	0	0	0	0	0	0	0
UBTF	10	1.39694	0.0161895	3.61007e+08	16573.1	0.0207608	1.73333	0.786611
UBR5	3	1.0267	0.000261643	94365.9	578.999	0.0202818	1	0.870966
UBR4	1	0.629013	0.0189494	4.94495e+08	0	0.0207099	0	0.444444
UBR2	0	0	0	0	0	0	0	0
UBR1	0	0	0	0	0	0	0	0
UBQLN4	0	0	0	0	0	0	0	0
UBQLN2	2	0.764419	0.00103966	1.48883e+06	2650.66	0.0203294	0	0.141414
UBQLN1	85	1.65488	0.00920169	11841161055	54794.3	0.000124493	14.3411	0.746684
UBP1	7	1.33059	0.0115854	184996256	8462.56	0.0206364	0.666667	0.515514
UBOX5	0	0	0	0	0	0	0	0
UBN2	1	0.627486	0.00675868	6.29505e+07	0	0.0205584	0	0.232323
UBE4B	6	1.25034	0.0262694	9.50277e+08	17908	0.0208795	2.4	0.566358
UBE4A	0	0	0	0	0	0	0	0
UBE3C	1	0.629013	0.0189494	4.94495e+08	0	0.0207099	0	0.742424
UBE3A	4	1.0908	0.000845355	1.05912e+07	223.516	0.0205678	0	0.454545
UBE2Z	1	0.629013	0.0189494	4.94495e+08	0	0.0207099	0	0.449495
UBE2W	2	0.556489	0.000941046	1.2196e+06	9952	0.0204607	0	0.383838
UBE2V2	0	0	0	0	0	0	0	0
UBE2V1	0	0	0	0	0	0	0	0
UBE2R2	0	0	0	0	0	0	0	0
UBE2Q1	0	0	0	0	0	0	0	0
UBE2O	0	0	0	0	0	0	0	0
UBE2N	8	1.38673	0.026981	1002463149	19721.1	0.0208929	3.42857	0.979103
UBE2M	0	0	0	0	0	0	0	0
UBE2L6	0	0	0	0	0	0	0	0
UBE2L3	2	0.317092	8.72e-07	3.34417	4978	0.0196201	0	0
UBE2K	0	0	0	0	0	0	0	0
UBE2J1	0	0	0	0	0	0	0	0
UBE2I	24	1.55606	0.0198719	5.43916e+08	34615.4	0.0207939	2.92269	1.16014
UBE2H	0	0	0	0	0	0	0	0
UBE2G2	0.111199	0.0181804	0.00072984	0.12603	10.8975	0.00125003	0	0.0263957
UBE2G1	0	0	0	0	0	0	0	0
UBE2F	0	0	0	0	0	0	0	0
UBE2E3	3	0.317173	8.73e-07	4.08839	9954	0.0196204	0	0.0808081
UBE2E1	3	0.861425	0.000678563	634936	29836.7	0.0204044	0	0.116162
UBE2D3	1.01853	0.230434	0.00158694	6.3359	542.935	0.00305792	0	0.0017147
UBE2D2	0	0	0	0	0	0	0	0
UBE2D1	0	0	0	0	0	0	0	0
UBE2C	5	1.2055	0.00435457	2.61521e+07	4202.97	0.0206418	0.5	0.597551
UBE2B	1	0.49039	6.78e-06	65.4425	0	0.01992	0	0.363636
UBE2A	2	0.67618	1.91e-05	507.925	70.2092	0.0200164	0	0.590909
UBD	2	0.794446	0.000475232	311700	4.27249	0.0203216	0	0.0909091
UBC5	0	0	0	0	0	0	0	0
UBC	220	1.68224	0.109279	16453342006	1.03493e+06	0.0210587	62.2265	0.92312
UBB	0	0	0	0	0	0	0	0
UBAP2L	0	0	0	0	0	0	0	0
UBAC1	0	0	0	0	0	0	0	0
UBA6	0	0	0	0	0	0	0	0
UBA52	0	0	0	0	0	0	0	0
UBA3	0	0	0	0	0	0	0	0
UBA2	5	1.24952	0.0286082	1126943824	1471.12	0.0208186	1	1.49918
UBA1	0	0	0	0	0	0	0	0
UAP1L1	0	0	0	0	0	0	0	0
UACA	1	0.0111331	0.000145335	4370.31	0	0.000221448	0	0.257576
U2SURP	0	0	0	0	0	0	0	0
U2AF2	1	0.629013	0.0189494	4.94495e+08	0	0.0207099	0	0.878788
U2AF1	1	0.629013	0.0189494	4.94495e+08	0	0.0207099	0	0.676768
TYW1	0	0	0	0	0	0	0	0
TYROBP	0	0	0	0	0	0	0	0
TYRO3	0.679022	0.16452	0.00893018	23.8726	510.625	0.003061	0	0.0651587
TYR	0	0	0	0	0	0	0	0
TYMP	0	0	0	0	0	0	0	0
TYK2	1	0.595486	0.000266277	97996.4	0	0.0203228	0	0.186869
TXNL1	1	0.629013	0.0189494	4.94495e+08	0	0.0207099	0	0.873737
TXNIP	1	1.19377	1.18853e-18	1.54308	0	0.00036569	0	0.186869
TXNDC5	0	0	0	0	0	0	0	0
TXN1	0	0	0	0	0	0	0	0
TXN	1	1.19377	3.02957e-18	1.54308	0	0.00036569	0	0
TWSG1	0.0595426	0.0127355	3.23316e-06	0.0980538	0	0.000533217	0	0.0219526
TWIST2	1	0.623015	0.00160976	3.56904e+06	0	0.0204724	0	0.207071
TWIST1	2	0.879876	0.00102829	1.45762e+06	34.4219	0.0204564	0	0.0858586
TWF2	0	0	0	0	0	0	0	0
TWF1	0	0	0	0	0	0	0	0
TULP3	1	0.580348	0.000426181	250465	0	0.0203435	0	0.262626
TUFT1	0	0	0	0	0	0	0	0
TUFM	0.0776814	0.0326905	0.00141484	0.401135	0	0.00215081	0	0.0933746
TUBGCP6	0.514984	0.16653	0.000101941	1.3732	0	0.00741279	0.514984	0.290503
TUBGCP5	0.514984	0.16653	0.000101941	1.3732	0	0.00741279	0.514984	0.330818
TUBGCP4	0.514984	0.16653	0.000101941	1.3732	0	0.00741279	0.514984	0.346423
TUBGCP3	2.05994	0.219678	0.00015838	4.39783	513.358	0.00744335	1.04836	0.38722
TUBGCP2	4	1.15574	0.0263571	956599122	1234.06	0.00211256	2	0.0597629
TUBG2	0	0	0	0	0	0	0	0
TUBG1	0.772476	1.31472	0.0230075	7.28959e+08	1465.93	0.00226696	0.862394	0.00370257
TUBB6	0.685055	0.173781	0.0157089	1053.84	125.635	0.00692472	0.257492	0.059725
TUBB5	13	1.472	0.0261828	1749013698	742.395	0.000314462	1.70833	0.442256
TUBB4B	0	0	0	0	0	0	0	0
TUBB4A	0	0	0	0	0	0	0	0
TUBB3	0.597634	0.14704	0.00890716	359.176	259.154	0.00690598	0	0.0197557
TUBB2B	0	0	0	0	0	0	0	0
TUBB2A	0.514984	0.189023	0.00978239	386.77	55.5292	0.00769056	0	0
TUBB1	0.514984	0.131425	0.00061815	3.3335	319.805	0.00753252	0	0.0117042
TUBA4A	1.28746	0.24373	0.0226191	2044.94	872.293	0.00778145	0.257492	0.0731349
TUBA3A	0	0	0	0	0	0	0	0
TUBA1C	0.257492	0.115052	0.000196933	0.648073	0	0.00740037	0	0.0273098
TUBA1B	2.05994	0.259764	0.0330799	4382.52	137.485	0.00769514	0.668253	0.081963
TUBA1A	4.37737	0.276211	0.0253508	2723.07	7786.02	0.00783155	1.20699	0.137877
TUB	0.339511	0.126358	6.04998e-05	0.57187	0	0.0030266	0	0.128603
TTYH2	0.339511	0.164309	0.0088592	23.2302	0	0.00306093	0	0.102882
TTN	0.257492	0.908511	0.00340961	5.60814e+08	505.772	0.00236133	1	0.432714
TTLL12	0	0	0	0	0	0	0	0
TTLL11	0.257492	0.134412	0.000519322	5.34715	0	0.00755285	0	0.0585209
TTK	0	0	0	0	0	0	0	0
TTF2	1	0.627486	0.00675868	6.29505e+07	0	0.0205584	0	0.262626
TTF1	2	0.874776	0.000475358	311487	141.022	0.0204029	0	0.217172
TTC7B	0	0	0	0	0	0	0	0
TTC4	0	0	0	0	0	0	0	0
TTC35	0	0	0	0	0	0	0	0
TTC33	0	0	0	0	0	0	0	0
TTC3	2	0.804715	0.000417231	240426	29.3452	0.0203285	0	0.171717
TTC27	0	0	0	0	0	0	0	0
TTC21B	0	0	0	0	0	0	0	0
TTC1	0	0	0	0	0	0	0	0
TTBK2	0	0	0	0	0	0	0	0
TSSK5	0	0	0	0	0	0	0	0
TSSK4	0	0	0	0	0	0	0	0
TSSK3	0	0	0	0	0	0	0	0
TSSC4	0	0	0	0	0	0	0	0
TSR1	3	1.07741	0.0140787	2.73004e+08	2985.93	0.0207515	0	1.06061
TSPAN7	0	0	0	0	0	0	0	0
TSNAXIP1	0	0	0	0	0	0	0	0
TSNAX	0	0	0	0	0	0	0	0
TSN	0	0	0	0	0	0	0	0
TSIX	0	0	0	0	0	0	0	0
TSG101	7	1.27048	0.00654413	5.90243e+07	10124.3	0.0207469	1.16667	1.06823
TSEN54	1	0.495299	0.000137708	26114.8	0	0.0201353	0	0.363636
TSEN34	1	0.495299	0.000137708	26114.8	0	0.0201353	0	0.707071
TSEN2	1	0.495299	0.000137708	26114.8	0	0.0201353	0	0.641414
TSEN15	2	0.836007	0.0190872	5.01708e+08	2844.27	0.0207116	0	0.207071
TSC22D4	1	0.609541	0.00014549	29218.7	0	0.0202473	0	0.146465
TSC22D3	6	1.26161	0.00316491	1.37951e+07	4760.62	0.0206193	0.4	0.435913
TSC2	0.125394	0.81844	7.49309e-05	129476	246.31	0.00206282	0	0.656566
TSC10	0	0	0	0	0	0	0	0
TSC1	0.214743	0.0297367	0.00200949	23.8026	1349.25	0.00135	0	0.0493745
TRY5	0	0	0	0	0	0	0	0
TRY10	0	0	0	0	0	0	0	0
TRUB2	0	0	0	0	0	0	0	0
TRRAP	7	1.3557	0.0417673	2402336559	3304.93	0.020852	4	1.30287
TRPV5	0.339511	0.0672184	1.59231e-06	0.593496	0	0.00298615	0	0.0411529
TRPV1	0.339511	0.148926	0.00293002	2.52895	0	0.00305041	0	0.0531558
TRPS1	6	1.2522	0.00329366	1.49438e+07	15101.1	0.0206165	0	0.19697
TRPM7	0	0	0	0	0	0	0	0
TRPC5	0.339511	0.13674	5.30347e-05	0.640624	0	0.00302438	0	0.0651587
TRPC4AP	0	0	0	0	0	0	0	0
TRPC4	0.0778771	0.0814223	3.24047e-05	0.931811	1129.03	0.00668801	0.254633	0.0210496
TRPC1	0.679022	0.200541	0.000441234	1.06194	240.419	0.00304535	0	0.0754469
TRP73	0	0	0	0	0	0	0	0
TRP63	0	0	0	0	0	0	0	0
TRP53BP1	0	0	0	0	0	0	0	0
TRP53	0	0	0	0	0	0	0	0
TROAP	0	0	0	0	0	0	0	0
TRO	1	0.60097	0.000277016	209094	0	0.0203795	0	0.0707071
TRIP6	2	0.864843	0.00103739	1.48201e+06	488.756	0.0204986	0	0.141414
TRIP4	3	1.07498	0.0033345	1.53163e+07	468.39	0.00211289	0	0.540404
TRIP13	2	0.609631	0.00213966	6.30564e+06	4978	0.0205361	0	0.838384
TRIP12	2	0.847404	0.0080439	89131939	4613.62	0.020644	0	0.626263
TRIP11	0.0414038	0.0239534	-1.18829e-18	0.0657944	0	0.000401941	0	0.0146377
TRIP10	0	0	0	0	0	0	0	0
TRIOBP	1	0.601368	0.000884663	1.0782e+06	0	0.00210024	0	0.151515
TRIO	0	0	0	0	0	0	0	0
TRIM9	0	0	0	0	0	0	0	0
TRIM8	1	0.600081	0.000393542	213471	0	0.0203373	0	0.207071
TRIM72	0.339511	0.103253	4.22613e-05	0.561345	0	0.00301638	0	0.0531558
TRIM71	0	0	0	0	0	0	0	0
TRIM69	10	1.31259	0.00565051	4.39718e+07	11690.3	0.0205696	0	0.151515
TRIM67	0	0	0	0	0	0	0	0
TRIM66	2	0.872856	0.000908149	1.13572e+06	9.3122	0.0203252	0	0.181818
TRIM63	8	1.33986	0.00992383	1.35661e+08	4000.64	0.0207262	0	0.156566
TRIM56	0	0	0	0	0	0	0	0
TRIM55	0	0	0	0	0	0	0	0
TRIM54	0	0	0	0	0	0	0	0
TRIM50	0	0	0	0	0	0	0	0
TRIM46	0	0	0	0	0	0	0	0
TRIM35	8	1.38688	0.0258626	9.2106e+08	10136	0.0208106	2.85714	0.51711
TRIM33	5	1.24153	0.00830027	9.49429e+07	1467.59	0.0206378	0.5	0.558838
TRIM32	0	0	0	0	0	0	0	0
TRIM30A	0	0	0	0	0	0	0	0
TRIM3	0.0335174	0.0250583	0	0.05172	0	0.000399016	0	0.00609406
TRIM29	0	0	0	0	0	0	0	0
TRIM28	32	1.58799	0.0526905	3822913895	87582	0.0209096	2.08098	0.462874
TRIM27	7	1.29451	0.011115	1.70179e+08	7066.35	0.0207167	0.75	0.358223
TRIM26	0	0	0	0	0	0	0	0
TRIM25	5	1.26151	0.0309824	1322093809	560.37	0.02077	0.5	0.684291
TRIM24	8	1.37672	0.0107211	1.58336e+08	4310.38	0.0207209	1.25	0.465408
TRIM23	1	0.588668	0.000108744	16294.5	0	0.0202618	0	0.308081
TRIM21	1	0.541511	0.001022	1.43829e+06	0	0.0204819	0	0.121212
TRIM2	0	0	0	0	0	0	0	0
TRIM17	0	0	0	0	0	0	0	0
TRIM13	0	0	0	0	0	0	0	0
TRIM11	2	0.59728	0.000293015	118469	4978	0.0203431	0	0.116162
TRIB3	1	0.581343	0.000232655	74828.1	0	0.0202733	0	0.136364
TRIB2	1	0.596421	0.00026564	97455.8	0	0.0203301	0	0.212121
TRIB1	1	0.596421	0.00026564	97455.8	0	0.0203301	0	0.146465
TRERF1	1	0.627308	0.00802858	8.87928e+07	0	0.0206398	0	0.217172
TREML2	0.339511	0.268236	-5.36427e-18	0.523893	0	0.00039478	0	0.0360087
TREM3	0	0	0	0	0	0	0	0
TRBD	0	0	0	0	0	0	0	0
TRAV6-3	0	0	0	0	0	0	0	0
TRAPPC6A	0	0	0	0	0	0	0	0
TRAPPC5	0.0805055	0.0228624	-1.6791e-18	0.111652	0	0.000393143	0.0828076	0.0663371
TRAPPC4	0.0391018	0.0172047	8.59755e-18	0.0622817	0	0.000393065	0	0.0312024
TRAPPC3	0.119607	0.0268008	1.03987e-17	0.141669	0.322022	0.000393219	0.0828076	0.0647805
TRAPPC2	0.0828076	0.0240761	6.83162e-19	0.115314	0	0.000409821	0.0828076	0.0339595
TRAPPC1	0.0782035	0.0233934	-3.96979e-18	0.0902451	0.239215	0.00039318	0	0.0371269
TRAP1	0	0	0	0	0	0	0	0
TRAIP	0	0	0	0	0	0	0	0
TRAFD1	0	0	0	0	0	0	0	0
TRAF7	0	0	0	0	0	0	0	0
TRAF6	36	1.59489	0.00571727	6.42964e+08	70007.3	0.0207937	6.92978	0.0234991
TRAF5	1.01853	0.217775	0.00118455	2.16702	113.15	0.00304997	0	0.0840204
TRAF4	3	1.00674	0.00441608	8.52543e+06	728.163	0.00225564	0	0.383838
TRAF3IP3	0	0	0	0	0	0	0	0
TRAF3IP2	0	0	0	0	0	0	0	0
TRAF3IP1	0.257492	0.120818	3.96903e-05	0.545448	0	0.00733891	0	0.117042
TRAF3	1.69756	0.261812	0.00256556	12.9154	81.0929	0.00305696	0.339511	0.167405
TRAF2	4.41364	0.288349	0.00399391	32.3655	3031.88	0.00306119	0.677001	0.14466
TRAF1	0	0	0	0	0	0	0	0
TRADD	1	0.568398	4.83e-05	3245.53	0	0.0200346	0	0.186869
TRA2B	0	0	0	0	0	0	0	0
TRA2A	0	0	0	0	0	0	0	0
TPX2	4	1.15969	0.00937637	1.21092e+08	2592.61	0.00212132	0	0.348485
TPT1	3	1.06909	0.02298	7.27218e+08	314.794	0.0207496	1	1.54945
TPR	4	1.17806	0.0116499	1.86908e+08	2005.94	0.00211575	0	0.79798
TPPP	2	0.894784	0.00689193	3.07443e+06	34.5029	0.00240287	0	0.267677
TPP1	0	0	0	0	0	0	0	0
TPM4	0	0	0	0	0	0	0	0
TPM3	0.257492	0.136405	0.00499058	100.596	0	0.00756784	0	0.0260093
TPM2	0.257492	0.109651	0.000118097	0.495911	0	0.00727593	0	0.0403144
TPM1	0	0	0	0	0	0	0	0
TPI1	0	0	0	0	0	0	0	0
TPD52L2	0	0	0	0	0	0	0	0
TPD52L1	0	0	0	0	0	0	0	0
TPD52	0	0	0	0	0	0	0	0
TP53BP2	0	0	0	0	0	0	0	0
TP53BP1	3	1.04035	0.00199542	5.48331e+06	662.674	0.0205451	0	0
TP53	9	1.36171	0.00457408	2.88267e+07	7585.26	0.000371912	0.375	0.295713
TOX4	2	0.878597	0.007152	7.04907e+07	0	0.0205591	2	0.394372
TOX3	6	1.2517	0.00300693	1.2451e+07	6135.44	0.0206041	0	0.247475
TOX2	1	0.627486	0.00675868	6.29505e+07	0	0.0205584	0	0.191919
TOR1B	0	0	0	0	0	0	0	0
TOR1AIP1	2	0.892935	0.00227749	7.14299e+06	120.253	0.0204719	0	0.126263
TOR1A	0.0555994	0.0435692	4.04207e-18	0.0857943	0	0.000397138	0	0.00870495
TOPORS	0	0	0	0	0	0	0	0
TOPBP1	3	1.06636	0.00683524	6.43537e+07	363.143	0.00205537	1	0.789307
TOP3A	5	0.941141	0.000353793	172510	2359.4	0.0202481	3	1.13748
TOP2B	3	1.04985	0.000392068	8.48245e+07	794.769	0.0206207	1	0.993881
TOP2A	8	1.37627	0.0200219	552147910	3697.1	0.0207588	1.21429	1.19548
TOP1	3	1.06437	0.0248144	8.47898e+08	1199.03	0.0207918	1	1.25517
TOMM70A	0	0	0	0	0	0	0	0
TOMM40	0.155363	0.0388257	0.00619121	3.92198	7.34089	0.00215965	0	0.0729734
TOMM34	0	0	0	0	0	0	0	0
TOMM22	0.0776814	0.0335526	0.00601918	3.66886	0	0.00215904	0	0.0290324
TOMM20	0.0776814	0.0236411	0.000681266	0.165462	0	0.00211114	0	0.0357021
TOM1L1	0.0414038	0.015018	0.00244696	0.0691519	0	0.000817853	0	0.00669152
TOM1	0	0	0	0	0	0	0	0
TOLLIP	3	1.04547	0.00180401	4.48487e+06	140.165	0.0204572	0	0.469697
TOB2	0	0	0	0	0	0	0	0
TOB1A	0	0	0	0	0	0	0	0
TOB1	0	0	0	0	0	0	0	0
TNRC6C	0	0	0	0	0	0	0	0
TNRC6B	0	0	0	0	0	0	0	0
TNRC6A	0	0	0	0	0	0	0	0
TNPO3	1	0.629013	0.0189494	4.94495e+08	0	0.0207099	0	0.575758
TNPO1	3	1.07782	0.0255883	9.01611e+08	1732.5	0.020798	1	1.38221
TNNT2	0.257492	0.183797	8.111e-18	0.409179	0	0.000395532	0	0.0442158
TNNI3	0.514984	0.241067	-1.02224e-17	0.560865	0.514984	0.000395533	0	0.0702251
TNNC2	0	0	0	0	0	0	0	0
TNNC1	0.257492	0.183797	8.1625e-18	0.409179	0	0.000395532	0	0.0520186
TNKS1BP1	1	0.552445	0.000285901	65979.3	0	0.00226714	0	0.151515
TNKS	0	0	0	0	0	0	0	0
TNK2	2	0.869448	0.0019586	2.22247e+07	487.739	0.0206341	0	0.333333
TNIP3	0	0	0	0	0	0	0	0
TNIP1	1	0.60807	0.000440836	268127	0	0.0203942	0	0.227273
TNIK	0	0	0	0	0	0	0	0
TNFSF9	0.339511	0.127704	5.42478e-05	0.596804	0	0.00301866	0	0.0325793
TNFSF14	0	0	0	0	0	0	0	0
TNFSF13B	0.339511	0.268236	-4.37969e-18	0.523893	0	0.00039478	0	0.0497264
TNFRSF8	0	0	0	0	0	0	0	0
TNFRSF6B	0	0	0	0	0	0	0	0
TNFRSF1B	1	0.371963	4.92e-06	35.2322	0	0.0198124	0	0.156566
TNFRSF1A	8	1.31488	0.00141724	2.52158e+06	5706.68	0.0204366	1.71429	0.399082
TNFRSF19	1.35804	0.248953	0.0018174	8.98527	197.802	0.00305744	0	0.0651587
TNFRSF14	0.679022	0.196678	0.000461698	1.60505	21.4074	0.00303737	0	0.0257205
TNFRSF13C	0	0	0	0	0	0	0	0
TNFRSF13B	0.339511	0.268236	-5.09267e-18	0.523893	0	0.00039478	0	0.0514411
TNFRSF12A	0	0	0	0	0	0	0	0
TNFRSF11A	1.35804	0.257252	0.0110069	45.1351	756.496	0.00307253	0.452681	0.14185
TNFAIP3	9	1.4017	0.00688484	6.53399e+07	10177.6	0.0207498	2.64643	0.553055
TNFAIP1	1	0.596558	0.00101569	1.42077e+06	0	0.0204124	0	0.186869
TNF	1.35804	0.0320539	0.000526242	3.27732	553.279	0.00021577	0.452681	0.00169448
TMX2	0	0	0	0	0	0	0	0
TMUB1	0	0	0	0	0	0	0	0
TMSB4X	3	1.0266	0.00125058	2.15351e+06	258.742	0.0204953	0	0.0858586
TMPRSS11E	0.0988698	0.0303486	6.1112e-18	0.0985007	0.119085	0.000376108	0	0.00476694
TMPO	4	1.12291	0.00966007	1.28541e+08	2152.9	0.0206059	0.666667	0.356542
TMOD3	1.28746	0.229032	0.000452351	3.22145	553.854	0.00750491	0	0.0429154
TMOD2	0.257492	0.136745	0.00232435	27.1973	0	0.00760934	0	0.0429154
TMOD1	1	0.619853	0.00121166	2.02181e+06	0	0.0203893	0	0.267677
TMF1	4	1.05697	0.00586806	4.74504e+07	5327.95	0.0207152	0.666667	1.08884
TMEM63A	0	0	0	0	0	0	0	0
TMEM54	0	0	0	0	0	0	0	0
TMEM48	1	0.629013	0.0189494	4.94495e+08	0	0.0207099	0	0
TMEM43	0	0	0	0	0	0	0	0
TMEM33	0	0	0	0	0	0	0	0
TMEM237	0	0	0	0	0	0	0	0
TMEM204	0.679022	0.140381	0.000453295	0.911507	247.168	0.00303623	0	0.0651587
TMEM20	0	0	0	0	0	0	0	0
TMEM14C	0	0	0	0	0	0	0	0
TMEM115	1	0.591561	0.000137293	26044.2	0	0.0202052	0	0.919192
TMEM11	0	0	0	0	0	0	0	0
TMEM109	2	0.00592161	7.37e-05	7479.86	309.292	0.0201056	0	0.156566
TMED4	0	0	0	0	0	0	0	0
TMED3	0.0414038	0.0290376	-1.02267e-19	0.0638894	0	0.000398113	0	0.00794618
TMED2	0	0	0	0	0	0	0	0
TMED10	0.0555994	0.0230334	0.00169381	0.105629	0	0.00126178	0	0.0454904
TMCO1	0	0	0	0	0	0	0	0
TM4SF1	0	0	0	0	0	0	0	0
TLX3	32	1.55818	0.00406659	2.27929e+07	65570.8	0.020658	0.129555	0.474802
TLX1	4	1.12379	0.000221946	68049.5	708.013	0.02025	0.666667	0.165894
TLR4	3.39511	0.275915	0.00312011	31.7356	1569.92	0.00305952	1.36936	0.136208
TLN2	0.257492	0.115386	1.82819e-05	0.496025	0	0.00728793	0	0.0494177
TLN1	0.0546214	0.0316142	0.000324492	0.0787131	2539.54	1.21148e-05	0	0.0197165
TLL1	0.0595426	0.017645	0.00666877	0.117833	0	0.000535776	0	0.0141338
TLK2	1	0.605492	0.000839765	1.48999e+06	0	0.00229751	0	0.414141
TLK1	1	0.605492	0.00104022	1.48999e+06	0	0.0204256	0	0.353535
TLE6	0	0	0	0	0	0	0	0
TLE4	7	1.29103	0.000838467	969171	3222.13	0.0204675	2.5	0.556841
TLE3	1	0.509506	1.87e-05	486.488	0	0.0200292	0	0.207071
TLE1	10	1.41128	0.00715584	7.0538e+07	5971.84	0.0206846	1.22222	0.510252
TKT	1	0.610313	0.000616158	523088	0	0.0203926	0	0.444444
TJP2	1	0.0546792	0.0189494	4.94495e+08	0	0.0207099	0	0.217172
TJP1	0	0	0	0	0	0	0	0
TJAP1	0	0	0	0	0	0	0	0
TIRAP	1.01853	0.204232	0.000608451	3.20273	510.625	0.00304231	0.339511	0.145164
TIPIN	6	1.23254	0.00269991	1.00376e+07	636.094	0.0205037	0.85	1.31482
TIMM50	2	0.901492	0.0191643	5.05766e+08	1428.65	0.0207252	0	0.712121
TIMM23	0	0	0	0	0	0	0	0
TIMM17B	0	0	0	0	0	0	0	0
TIMELESS	10	1.35709	0.00342937	1.61959e+07	7784.96	0.0206046	1.51667	1.355
TIFA	0	0	0	0	0	0	0	0
TIE1	0.339511	0.164309	0.00886124	23.2302	0	0.00306093	0	0.0788763
TICAM2	0.339511	0.152474	0.000278225	1.13387	0	0.0030356	0	0.0411529
TICAM1	0	0	0	0	0	0	0	0
TIAM1	1.01853	0.155537	0.000983872	1.96229	1020.57	0.00304949	0	0.0960233
TIAL1	3	1.07573	0.00657366	5.95249e+07	2725.55	0.0206129	0	0.272727
TIA1	1	0.613768	0.000422724	246481	0	0.0203693	0	0.252525
THY1	0.101989	0.0300762	0.00353954	36.598	1467.34	0.00116251	0	0.00875664
THRB	10	1.41719	0.00444947	2.72932e+07	3084.92	0.0206081	0.787302	0.535328
THRAP3	6	1.27534	0.0215638	6.40351e+08	6543.22	0.020752	0.8	0.761552
THRA	7	1.33836	0.00675873	6.29384e+07	608.054	0.020675	1.36667	0.525776
THOP1	0	0	0	0	0	0	0	0
THOC6	1	0.624212	0.00388381	2.07788e+07	0	0.0205446	0	0.39899
THOC5	2	0.904389	0.00849873	9.94938e+07	617.026	0.00214196	0	0.570707
THOC4	4	1.18579	0.0270151	1004960969	2467.44	0.0208092	0.666667	0.500161
THOC3	1	0.627438	0.00543395	4.06715e+07	0	0.0205498	0	0.585859
THOC2	0	0	0	0	0	0	0	0
THD	0	0	0	0	0	0	0	0
THBS4	0.0595426	0.0453466	8.51459e-19	0.091879	0	0.000396951	0	0.0111266
THBS2	0.0595426	0.0157637	-3.24507e-19	0.0947229	0	0.000456242	0	0.0120288
THBS1	0.0988698	0.0123329	0.000250992	0.0930788	2.3817	0.00027559	0	0.00794489
THAP7	1	0.575848	0.000928643	1.18764e+06	0	0.0204345	0	0.151515
THAP11	1	0.585089	0.000112541	17450.6	0	0.0201645	0	0.207071
THADA	0	0	0	0	0	0	0	0
TH1L	2	0.873884	0.000972437	1.30297e+06	153.252	0.0204596	0	0
TGTP1	0	0	0	0	0	0	0	0
TGS1	0	0	0	0	0	0	0	0
TGM2	0.339511	0.127684	0.000228654	0.575033	0	0.00303047	0	0.0617293
TGM1	0	0	0	0	0	0	0	0
TGIF2LX1	0	0	0	0	0	0	0	0
TGIF1	5	1.22311	0.00222828	6.83942e+06	546.345	0.0205003	0.5	0.468806
TGFBR3	0.339511	0.109674	5.13534e-05	0.578932	0	0.00302391	0	0.0771616
TGFBR2	0.679022	0.161715	0.000575986	3.12443	510.625	0.00304764	0	0.0737322
TGFBR1	11.2039	0.307	0.00640896	121.212	13373	0.00307169	2.12841	0.167975
TGFB2	0.0595426	0.0184196	5.38265e-05	0.104836	0	0.000535969	0	0.0123295
TGFB1I1	3	1.04615	0.000908148	1.13751e+06	692.973	0.00191381	0	0.126263
TGFB1	0.119085	1.19377	0.000619243	0.102809	48.1104	0.000514223	0	0.141414
TFRC	0	0	0	0	0	0	0	0
TFPT	1	0.575848	0.000928643	1.18764e+06	0	0.0204345	0	0.176768
TFIP11	3	1.07734	0.025708	9.10073e+08	1710.12	0.0208	1	1.77913
TFG	0	0	0	0	0	0	0	0
TFEB	0	0	0	0	0	0	0	0
TFE3	0	0	0	0	0	0	0	0
TFDP2	5	1.21502	0.000912075	1.1466e+06	1200.43	0.0204371	0	0.181818
TFDP1	7	1.32813	0.0084325	9.79585e+07	1178.98	0.0206183	2.33333	0.798686
TFCP2L1	0	0	0	0	0	0	0	0
TFCP2	0	0	0	0	0	0	0	0
TFAP4	0	0	0	0	0	0	0	0
TFAP2D	0	0	0	0	0	0	0	0
TFAP2B	0	0	0	0	0	0	0	0
TFAP2A	0	0	0	0	0	0	0	0
TFAM	2	0.88137	0.00600987	1.77242e+06	63.0326	0.000573717	0	0.348485
TF	0.339511	0.0941751	1.29354e-05	0.541116	0	0.00301495	0	0
TEX19.1	0	0	0	0	0	0	0	0
TEX16	0	0	0	0	0	0	0	0
TEX12	1	0.68379	-1.65e-17	1.59061	0	0.000394789	0	0.10101
TEX11	1	0.432122	4.77e-05	3134.98	0	0.0200147	0	0.287879
TEX10	2	0.91742	0.026978	1002173267	0	0.0207922	2	0.828005
TET2	8	1.33847	0.0108046	1.6089e+08	3714.74	0.0206482	1.7381	0.585709
TET1	10	1.408	0.0255919	9.02463e+08	11104.1	0.0207739	4.33333	0.450301
TESK1	0	0	0	0	0	0	0	0
TES	0	0	0	0	0	0	0	0
TERT	1	0.627648	0.00390968	2.10804e+07	0	0.0206321	0	0.494949
TERF2	3	0.855133	0.000778392	835251	3610.19	0.0202971	0	0.181818
TERF1	2	0.648305	0.00038507	204476	1370.31	0.0202494	0	0.176768
TERC	0	0	0	0	0	0	0	0
TEN1	0	0	0	0	0	0	0	0
TELO2	2	0.889959	0.00149417	3.07452e+06	229.213	0.0204174	0	0.656566
TEKT4	0.257492	0.234966	1.19734e-18	0.397331	0	0.000394926	0	0.05592
TEK	1.35804	0.0669102	0.00768504	20.0122	1020.57	0.00662485	0.226341	0.013226
TEF	2	0.820817	5.98e-05	4941.32	48.7994	0.0201087	0	0.171717
TECR	0	0	0	0	0	0	0	0
TEC	0.339511	0.153584	0.00302097	2.6792	0	0.00305025	0	0.0703028
TEAD4	0	0	0	0	0	0	0	0
TEAD3	2	0.863943	0.000421635	244892	0	0.0203384	2	0.419633
TEAD2	2	0.863943	0.000421635	244892	0	0.0203384	2	0.38428
TEAD1	3	0.961732	0.000425839	249802	700.163	0.0203417	1	0.49034
TDRD3	1	0.627438	0.00543395	4.06715e+07	0	0.0205498	0	0.378788
TDRD1	0	0	0	0	0	0	0	0
TDP2	0	0	0	0	0	0	0	0
TDH	0	0	0	0	0	0	0	0
TDGF1	1	0.00394735	0.00137748	2.61416e+06	0	0.0204241	0	0.111111
TDG	3	0.914387	0.0016565	3.7788e+06	3055.91	0.0204789	1.5	0.613276
TCTN3	0	0	0	0	0	0	0	0
TCTN2	0.257492	0.134289	0.00308535	39.3645	0	0.00738962	0	0.0507181
TCTN1	0.514984	0.184731	0.00643086	169.095	0	0.00749118	0.514984	0.135146
TCTE3	0	0	0	0	0	0	0	0
TCRB	0	0	0	0	0	0	0	0
TCRA	0	0	0	0	0	0	0	0
TCP11L1	0.257492	0.13142	0.00255483	26.5794	0	0.00753489	0	0.0975349
TCP1	5	1.24952	0.0315341	1369248364	5923.64	0.00212421	0.0626972	0.00687455
TCOF1	1	0.627486	0.00675868	6.29505e+07	0	0.0205584	0	0.156566
TCN1	0	0	0	0	0	0	0	0
TCFAP2A	0	0	0	0	0	0	0	0
TCF7L2	4	1.16105	0.000446398	8.45434e+07	905.178	0.0206849	0.666667	0.567234
TCF7L1	4	1.12927	0.00223836	6.90142e+06	1815.13	0.0206079	0.666667	0.496839
TCF4	10	1.37778	0.00459027	2.9026e+07	8802.13	0.0206659	2.78889	0.494856
TCF3	75	1.64937	0.0449941	2787874438	190953	0.0208924	10.0767	0.522362
TCF21	4	1.16401	0.00422953	2.46453e+07	4140.54	0.0206645	0	0.207071
TCF12	13	1.46626	0.00579675	4.62887e+07	6122.21	0.0207028	3.90556	0.502031
TCERG1	4	1.11652	0.00753664	7.82715e+07	5794.12	0.0206054	0	0.520202
TCEB3	3	0.874853	0.00237777	7.78671e+06	4978	0.0205428	1	1.18878
TCEB2	6	1.26253	0.00250723	8.65714e+06	2122.25	0.0205813	1.73333	0.843445
TCEB1	9	1.36812	0.0218125	6.552e+08	17624.7	0.0207749	2.67619	1.33567
TCEAL8	1	0.494987	9.16e-05	11552.3	0	0.0200288	0	0.106061
TCEA1	1	1.19377	3.52e-21	1.54308	0	0.000394477	0	0.626263
TBX6	3	1.04587	0.00557129	4.27848e+07	681.316	0.0206716	1	0.55834
TBX5	3	1.05918	0.00659973	6.00123e+07	53.3063	0.0206136	2	0.611638
TBX4	1	0.613768	0.000422724	246481	0	0.0203693	0	0.212121
TBX3	1	0.627308	0.00802858	8.87928e+07	0	0.0206398	0	0.227273
TBX21	7	1.3132	0.00425697	2.4967e+07	9304.97	0.0206736	0.333333	0.310731
TBX20	1	0.621918	0.00322109	1.42933e+07	0	0.0205766	0	0.257576
TBX19	1	0.569517	0.000176245	42917.5	0	0.0202552	0	0.171717
TBX18	1	0.609541	0.00014549	29218.7	0	0.0202473	0	0.181818
TBX15	1	0.609541	0.00014549	29218.7	0	0.0202473	0	0.19697
TBX1	4	1.03911	0.00243204	8.14856e+06	5048.51	0.0205539	0	0.136364
TBRG1	1	0.604958	0.000470149	304599	0	0.0203675	0	0.318182
TBPL1	2	0.858457	0.000129904	23273.4	157.332	0.0202103	0	0.282828
TBP	27	1.53908	0.015143	3.16054e+08	57952.6	0.0207523	6.40687	1.29459
TBL3	2	0.91749	0.0243834	818698952	898.132	0.0207906	0	0.969697
TBL2	0	0	0	0	0	0	0	0
TBL1XR1	4	1.18568	0.0179239	4.42522e+08	1643.46	0.00180476	1.33333	0.673402
TBL1X	3	1.05518	0.00869325	1.04108e+08	511.678	0.00183147	1	0.649103
TBK1	0	0	0	0	0	0	0	0
TBCD	0	0	0	0	0	0	0	0
TBC1D9B	0	0	0	0	0	0	0	0
TBC1D9	0	0	0	0	0	0	0	0
TBC1D7	0	0	0	0	0	0	0	0
TBC1D4	0	0	0	0	0	0	0	0
TBC1D22B	0	0	0	0	0	0	0	0
TBC1D17	0	0	0	0	0	0	0	0
TBC1D15	0	0	0	0	0	0	0	0
TBATA	0	0	0	0	0	0	0	0
TAZ	0.339511	0.121567	9.00051e-05	0.56581	0	0.00302664	0	0.306932
TAX1BP3	1	0.617471	0.00468713	3.93268e+06	0	0.0205708	0	0.368687
TAX1BP1	0	0	0	0	0	0	0	0
TATDN2	0	0	0	0	0	0	0	0
TARS2	0	0	0	0	0	0	0	0
TARS	0	0	0	0	0	0	0	0
TARDBP	10	1.43588	0.0298947	1230615299	32473.3	0.0209158	1.32063	0.987424
TAP1	0.339511	0.268236	5.80564e-18	0.523893	0	0.00039478	0	0.0531558
TAOK1	0	0	0	0	0	0	0	0
TANK	0	0	0	0	0	0	0	0
TANC2	0	0	0	0	0	0	0	0
TANC1	0	0	0	0	0	0	0	0
TAL2	0	0	0	0	0	0	0	0
TAL1	9	1.40456	0.00939929	1.21762e+08	3769.54	0.0207155	1.5	0.525722
TAGLN2	0	0	0	0	0	0	0	0
TAF9	2	0.913564	0.0109512	1.65242e+08	0	0.020661	2	0.491193
TAF7L	1	0.606596	0.000541772	405007	0	0.0203379	0	0.151515
TAF7	1	0.606596	0.000541772	405007	0	0.0203379	0	0.606061
TAF6L	1	0.627438	0.00543395	4.06715e+07	0	0.0205498	0	0.176768
TAF6	2	0.901824	0.00346437	1.65526e+07	0	0.0204782	2	0.944524
TAF5	2	0.858199	0.000633634	553950	84.0349	0.0203831	0	0.80303
TAF4A	1	0.622429	0.0029226	1.17793e+07	0	0.0204538	0	0.257576
TAF3	1	0.541199	6.07e-05	5084.61	0	0.0200752	0	0.439394
TAF1L	0	0	0	0	0	0	0	0
TAF1D	1	0.606596	0.000541772	405007	0	0.0203379	0	0.146465
TAF1C	3	0.938715	0.000647378	578199	0	0.0203814	3	0.585535
TAF1B	5	1.14634	0.00230441	7.31495e+06	3295.25	0.020543	2.5	0.641739
TAF1A	3	0.938715	0.000647378	578199	0	0.0203814	3	0.637483
TAF15	4	1.17634	0.00677748	6.32592e+07	2649.26	0.0206837	0	0.19697
TAF13	3	1.04103	0.000843173	980952	567.203	0.0204161	0	0.848485
TAF10	2	0.901824	0.00346437	1.65526e+07	0	0.0204782	2	0.959675
TAF1	2	0.916689	0.0121926	2.04799e+08	571.366	0.0206765	0	0.636364
TADA3	0	0	0	0	0	0	0	0
TADA2B	0	0	0	0	0	0	0	0
TADA2A	0	0	0	0	0	0	0	0
TACC3	0.257492	0.111098	4.21569e-05	0.473213	0	0.0073624	0	0.0442158
TACC2	0.772476	0.206516	0.000606912	8.84394	742.439	0.00759213	0.257492	0.0975553
TAB3	0	0	0	0	0	0	0	0
TAB2	0	0	0	0	0	0	0	0
TAB1	0	0	0	0	0	0	0	0
SZT2	0	0	0	0	0	0	0	0
SZL	0	0	0	0	0	0	0	0
SYVN1	0.0555994	0.881782	0.00439245	3.34053e+06	21.5595	0.000141516	0	0.853535
SYTL5	0	0	0	0	0	0	0	0
SYTL4	0.027817	0.0230089	0.000119074	0.0375228	0	0.000177128	0	0.00533862
SYTL3	0.339511	0.164309	0.0088592	23.2302	0	0.00306093	0	0.0600146
SYTL1	0.339511	0.0992207	0.000118829	0.545434	0	0.00301962	0	0.0582999
SYT5	0	0	0	0	0	0	0	0
SYT2	0.339511	0.162984	0.0021491	6.25247	0	0.00305927	0	0.0565852
SYT1	0	0	0	0	0	0	0	0
SYP	0	0	0	0	0	0	0	0
SYNPO2L	0.257492	0.134412	0.000519322	5.34715	0	0.00755285	0	0.0455163
SYNM	0	0	0	0	0	0	0	0
SYNJ2	0.170071	0.0834155	0.00086877	0.435761	0	0.00666293	0	0.0584081
SYNJ1	0	0	0	0	0	0	0	0
SYNGR3	0	0	0	0	0	0	0	0
SYNGR1	0	0	0	0	0	0	0	0
SYNGAP1	0	0	0	0	0	0	0	0
SYNE2	1	0.610407	0.000639911	1.99931e+06	0	0.00220326	0	0.151515
SYNE1	0.257492	0.119765	0.000148938	0.688626	0	0.00740952	0	0.0793284
SYNCRIP	9	1.42306	0.0386625	2058733999	2197.86	0.0208214	2.25	0.665296
SYNC	0.339511	0.155161	0.00096823	1.43138	0	0.00304936	0	0.0600146
SYN3	0	0	0	0	0	0	0	0
SYN2	0	0	0	0	0	0	0	0
SYN1	4	1.14869	0.000641611	1.25672e+07	377.455	0.0205775	2	0.247423
SYMPK	2	0.917565	0.0257081	9.10046e+08	637.131	0.0207874	0	0.782828
SYK	2.37658	0.27839	0.00669989	39.7133	1108.56	0.00306962	0.718632	0.149122
SYF2	2	0.885823	0.00175282	4.23148e+06	0	0.0204264	2	1.89375
SYCP3	2	0.759423	0.000619776	529491	235.457	0.0203153	0	0.151515
SYCP2	3	0.760249	0.00133326	2.44776e+06	5296.55	0.0204159	0	0.156566
SYCP1	2	1.03882	-4.52e-17	2.22726	4	0.000394789	0	0.176768
SYCE2	2	1.03882	-8.23e-18	2.22726	4	0.000394789	0	0.166667
SYCE1	1	0.68379	-4.74e-17	1.59061	0	0.000394789	0	0.121212
SWI5	0	0	0	0	0	0	0	0
SWAP70	0.339511	0.155161	0.00096823	1.43138	0	0.00304936	0	0.108026
SVIP	0	0	0	0	0	0	0	0
SVIL	2	0.883545	0.0191516	505102698	1131.6	0.0207123	0	0.287879
SV2A	0	0	0	0	0	0	0	0
SUZ12	7	1.34283	0.0306061	1289878270	4933.06	0.0208347	3.33333	0.826398
SUV420H2	3	1.00488	0.00093725	1.21079e+06	183.339	0.0203844	0	0.171717
SUV420H1	3	1.00488	0.00093725	1.21079e+06	183.339	0.0203844	0	0.262626
SUV39H2	2	0.877836	0.000458965	290286	6.42465	0.0203105	0	0.217172
SUV39H1	2	0.872856	0.000908149	1.13572e+06	9.3122	0.0203252	0	0.237374
SUSD2	0	0	0	0	0	0	0	0
SURF6	0	0	0	0	0	0	0	0
SURF4	0	0	0	0	0	0	0	0
SUPT6H	4	1.18351	0.0298155	1224071223	977.509	0.0208241	2	0.563742
SUPT5H	7	1.24661	0.0218743	6.5892e+08	7969.88	0.0207641	2	0.680928
SUPT4H1	2	0.87024	0.00149959	3.09662e+06	142.204	0.0205031	0	0
SUPT16H	3	1.08347	0.0337367	1567245140	637.131	0.0208296	2	0.338081
SUN2	0	0	0	0	0	0	0	0
SUN1	0	0	0	0	0	0	0	0
SUMO3	7	1.2969	0.00324819	1.45332e+07	1549.94	0.0205806	1.16667	0.388289
SUMO2	15	1.50674	0.0111323	1.70663e+08	11144	0.0207292	0.7	0.52404
SUMO1	28	1.58321	0.0234607	7.58176e+08	28911	0.0208058	5.05765	0.776489
SUMF2	0.0555994	0.0435692	-9.56309e-19	0.0857943	0	0.000397138	0	0.012917
SUMF1	0.0555994	0.0435692	7.78391e-19	0.0857943	0	0.000397138	0	0.0176907
SULT1E1	0	0	0	0	0	0	0	0
SUGT1	2	0.876628	0.0012665	2.20978e+06	42.0124	0.0204652	0	0.929293
SUGP1	0	0	0	0	0	0	0	0
SUFU	13	1.43348	0.0044194	2.69315e+07	8472	0.020581	5.6004	0.723152
SUDS3	7	1.27398	0.00991389	1.35473e+08	8044.6	0.0206017	2.83333	0.702803
SUB1	3	1.06421	0.00449041	2.77654e+07	629.651	0.0205633	0	0.777778
SU(FU)	0	0	0	0	0	0	0	0
STYX	0	0	0	0	0	0	0	0
STXBP4	1	0.601368	0.000884663	1.0782e+06	0	0.00210024	0	0.242424
STXBP3A	0	0	0	0	0	0	0	0
STXBP2	0.339511	0.148949	0.000301313	0.937318	0	0.00303804	0	0.097738
STXBP1	1.01853	0.0150543	0.00576369	2.60872	380.51	0.00192095	0.339511	0.0341919
STX8	0.0262963	0.0122287	0.0028102	0.0472603	0.0234555	0.000629088	0.00876542	0.0115285
STX7	0.0432191	0.0148176	0.00361231	0.0716088	0.171456	0.000635172	0.0156697	0.00968324
STX6	0.132682	0.0241222	0.0107591	0.476315	0.0804416	0.000463703	0.0893796	0.0553749
STX5A	0	0	0	0	0	0	0	0
STX4A	0	0	0	0	0	0	0	0
STX4	0.679022	0.194041	0.000339833	1.36373	5.89846	0.00304006	0	0
STX3	0	0	0	0	0	0	0	0
STX2	0.679022	0.194041	0.000339833	1.36373	5.89846	0.00304006	0	0.0823057
STX1B	0	0	0	0	0	0	0	0
STX1A	0.845581	0.137811	0.00228317	47.9979	1618.43	0.00684547	0.429475	0.208665
STX12	0.0335174	0.0162127	0.00341255	0.0874999	0	0.000477277	0	0.0194671
STUB1	18	1.52481	0.0255685	9.00414e+08	33355.8	0.0208914	3.90249	1.18151
STS	0	0	0	0	0	0	0	0
STRN4	0	0	0	0	0	0	0	0
STRN3	0	0	0	0	0	0	0	0
STRN	0.514984	0.186843	0.00379857	71.2621	52.4113	0.00765898	0	0.0663237
STRM	0	0	0	0	0	0	0	0
STRBP	1	0.627438	0.00543395	4.06715e+07	0	0.0205498	0	0.207071
STRAP	3	1.07411	0.00730563	7.35021e+07	3441.71	0.0206964	0	0.580808
STRADB	0	0	0	0	0	0	0	0
STOX2	0	0	0	0	0	0	0	0
STON2	1	0.629013	0.0189494	4.94495e+08	0	0.0207099	0	0.232323
STOML3	0.679022	0.195465	0.00153047	1.86985	0	0.00305217	0.679022	0.20535
STOML2	0	0	0	0	0	0	0	0
STOM	0.257492	0.123823	6.79856e-05	0.565596	0	0.00735724	0	0.0728261
STMN3	0	0	0	0	0	0	0	0
STMN2	0	0	0	0	0	0	0	0
STMN1	0.125394	0.0509924	8.00016e-05	0.225327	0	0.00233138	0	0.022799
STK4	2	0.855229	0.0190217	4.98273e+08	4296.38	0.0207142	0	0.262626
STK39	1	0.0884388	3.06053e-05	6434.48	0	0.00219513	0	0.282828
STK38L	1	0.600002	0.00120691	2.00596e+06	0	0.0204014	0	0.459596
STK38	6	1.27355	0.0241686	804383669	2015.69	0.0207513	3.6	0.672555
STK35	1	0.615827	0.000710371	695344	0	0.0203993	0	0.186869
STK3	1	0.523224	7.22e-05	7190.51	0	0.0201004	0	0.373737
STK25	0	0	0	0	0	0	0	0
STK24	0	0	0	0	0	0	0	0
STK11IP	0	0	0	0	0	0	0	0
STK11	0.0679406	0.627648	0.000377506	2.10804e+07	0	0.000508414	0.250789	0.0240757
STIP1	3	1.04806	0.00302051	1.25658e+07	629.677	0.0205464	0	0.979798
STAU1	0	0	0	0	0	0	0	0
STAT6	2	0.622229	0.00322522	1.433e+07	4978	0.020577	0	0.146465
STAT5B	5	1.18944	7.44257e-05	953070	764.79	0.0204078	1.25	0.479634
STAT5A	8	1.34687	0.00855406	1.00835e+08	8405.38	0.0207656	2.35714	0.369409
STAT4	1	0.509291	5.52e-05	4198.59	0	0.0201483	0	0.121212
STAT3	17	1.5169	0.0327161	1473869227	52330.3	0.0209385	2.66364	0.523137
STAT2	3	1.04473	0.00216508	6.4566e+06	3482.2	0.0205987	1	0.446077
STAT1	12	1.46006	0.00885428	1.0804e+08	11266.1	0.0207727	1.51515	0.508438
STAP2	0.339511	0.164309	0.0088592	23.2302	0	0.00306093	0	0.0480117
STAP1	1	0.585443	0.000262253	94960.4	0	0.0203298	0	0.166667
STAM2	3	0.958195	0.00413415	2.35718e+07	1462.49	0.0206356	1	0.716403
STAM	0	0	0	0	0	0	0	0
STAG3	1	0.589926	0.00130938	2.36085e+06	0	0.0204119	0	0.237374
STAG2	10	1.3831	0.0265748	9.72484e+08	7996.78	0.0207579	5.66667	0.921109
STAG1	3	1.07377	0.0288218	1143835374	0	0.020809	3	1.01228
SSRP1	4	1.14222	0.0340221	1593874003	1885.56	0.0208297	2.66667	1.48164
SSR4	0	0	0	0	0	0	0	0
SSR3	0	0	0	0	0	0	0	0
SSR1	0	0	0	0	0	0	0	0
SSPN	0	0	0	0	0	0	0	0
SSH2	0	0	0	0	0	0	0	0
SSH1	0.170071	0.165898	7.06357e-18	0.262433	0	0.000293274	0	0.0343577
SSBP4	0	0	0	0	0	0	0	0
SSBP3	19	1.51216	0.00829679	9.48131e+07	38791.1	0.0207474	4.00758	0.510174
SSBP2	16	1.43387	0.00118613	1.93949e+06	12776.7	0.0205271	9.72976	0.398655
SSBP1	0	0	0	0	0	0	0	0
SSB	7	1.3461	0.0331528	1513746128	7192.25	0.0207829	1.66667	1.03461
SS18L1	2	0.903919	0.00453337	2.83166e+07	0	0.020587	2	0.72193
SS18	0	0	0	0	0	0	0	0
SRY	12	1.44358	0.00397469	2.17702e+07	6033.76	0.0206539	0.439394	0.292841
SRSF7	0	0	0	0	0	0	0	0
SRSF6	0	0	0	0	0	0	0	0
SRSF5	0	0	0	0	0	0	0	0
SRSF4	0	0	0	0	0	0	0	0
SRSF3	0	0	0	0	0	0	0	0
SRSF2	0	0	0	0	0	0	0	0
SRSF10	0	0	0	0	0	0	0	0
SRSF1	0	0	0	0	0	0	0	0
SRRT	1	0.629013	0.0189494	4.94495e+08	0	0.0207099	0	0.828283
SRRM2	2	0.903919	0.00453337	2.83166e+07	0	0.020587	2	0.631021
SRRM1	5	1.26152	0.0174669	4.20234e+08	1716.54	0.0206571	0.5	1.00247
SRR	0.339511	0.268236	8.96309e-19	0.523893	0	0.00039478	0	0.253776
SRP9	0	0	0	0	0	0	0	0
SRP72	5	1.26237	0.00528558	3.4971e+08	3658.06	0.000122045	0	1.03535
SRP68	6	1.32027	0.0376699	1954022706	2810.82	0.0208436	0	1.08081
SRP54A	0	0	0	0	0	0	0	0
SRP19	2	0.910173	0.00592213	4.83369e+07	0.393181	0.0204309	0	0.70202
SRP14	0	0	0	0	0	0	0	0
SRL	0	0	0	0	0	0	0	0
SRI	0.159955	0.0177443	0.00066007	0.214875	510.625	0.00124894	0.0367228	0.0309077
SRGN	0	0	0	0	0	0	0	0
SRGAP3	0	0	0	0	0	0	0	0
SRGAP2	0.057679	0.0207272	0.000940911	21.724	0	0.00154608	0	0.0131089
SRGAP1	0	0	0	0	0	0	0	0
SRFBP1	1	0.459217	6.39e-05	5627.2	0	0.0201357	0	0.373737
SRF	9	1.34728	0.00154409	3.28641e+06	5181.31	0.0204739	1.14286	0.556069
SREBF2	2	0.820382	0.000343309	162362	16.6167	0.0203174	0	0.232323
SREBF1	4	1.14544	0.0021599	6.42851e+06	883.992	0.0205385	0	0.353535
SRD5A3	0	0	0	0	0	0	0	0
SRCIN1	0	0	0	0	0	0	0	0
SRCAP	0	0	0	0	0	0	0	0
SRC	0.0942255	1.50457	0.0519927	8.77971e+07	243.474	0.00050981	0.0225924	0.498947
SRA1	1	0.615079	0.000777814	823709	0	0.0203777	0	0.29798
SQSTM1	99	1.66175	0.0148113	13492607159	122476	0.000426681	9.20103	0.728223
SQRDL	0	0	0	0	0	0	0	0
SPTLC1	0	0	0	0	0	0	0	0
SPTBN2	0	0	0	0	0	0	0	0
SPSB4	0	0	0	0	0	0	0	0
SPSB2	0	0	0	0	0	0	0	0
SPSB1	0	0	0	0	0	0	0	0
SPRY4	0	0	0	0	0	0	0	0
SPRY3	0	0	0	0	0	0	0	0
SPRY2	0.510212	0.135287	0.00405382	3.24197	289.279	0.00677034	0	0.0403703
SPRY1	0	0	0	0	0	0	0	0
SPRR2G	0	0	0	0	0	0	0	0
SPRR2E	0.257492	0.0837439	3.52231e-05	0.4168	0	0.00726051	0	0
SPRR2D	0	0	0	0	0	0	0	0
SPRR2B	0	0	0	0	0	0	0	0
SPRR1B	0	0	0	0	0	0	0	0
SPRED2	0	0	0	0	0	0	0	0
SPP1	0	0	0	0	0	0	0	0
SPOP	3	0.857753	0.000658809	598722	4984.2	0.0203544	0	0.383838
SPNB4	0	0	0	0	0	0	0	0
SPNB3	0.257492	0.137153	0.00269096	37.3192	0	0.00762178	0	0
SPNB2	4	1.17248	0.0133952	641657882	1928.19	0.00239218	1.33333	0.334797
SPNA2	1.37011	0.201181	0.0193919	1607.2	1543.16	0.00699094	0.205994	0.0608915
SPNA1	1.02997	0.229672	0.0053714	197.239	215.639	0.00770503	0.171661	0.0698984
SPINK10	0	0	0	0	0	0	0	0
SPICE1	0	0	0	0	0	0	0	0
SPG20	0	0	0	0	0	0	0	0
SPEN	1	0.517504	0.000282831	110341	0	0.0203418	0	0.363636
SPEM1	0	0	0	0	0	0	0	0
SPECC1	0	0	0	0	0	0	0	0
SPDYA	1	0.598927	0.000273265	103100	0	0.0202948	0	0.186869
SPDEF	2	0.869143	0.000190774	50203.5	22.4906	0.0202935	0	0.242424
SPC25	4	1.12401	0.000534565	393777	0	0.0202463	4	0.97021
SPC24	6	1.23804	0.000673562	625236	0	0.0202912	6	0.566673
SPATA3	0	0	0	0	0	0	0	0
SPATA24	0	0	0	0	0	0	0	0
SPATA16	0	0	0	0	0	0	0	0
SPARCL1	0	0	0	0	0	0	0	0
SPARC	1	0.607871	0.000377589	196426	0	0.0203404	0	0.29798
SPAM1	0	0	0	0	0	0	0	0
SPAG9	0	0	0	0	0	0	0	0
SPAG6	0.257492	0.234966	8.78048e-18	0.397331	0	0.000394926	0	0.0975349
SPAG5	0.514984	1.15794	0.000982034	6.92358e+06	840.892	0.00230477	0.257492	0.000434971
SPAG16	1	1.19377	8.15735e-18	1.54308	0	0.000293352	0	0.207071
SPAG1	0	0	0	0	0	0	0	0
SP7	6	1.20213	0.000159685	35266.9	5579.48	0.0201918	0.533333	0.37424
SP3	8	1.38715	0.011334	1.77073e+08	1114.82	0.0206816	3.14286	0.651997
SP2	4	1.10637	0.00556853	4.27115e+07	8512.22	0.02057	0	0.20202
SP140	1	0.581559	0.000162676	36452.3	0	0.0202525	0	0.10101
SP110	1	0.627438	0.00543395	4.06715e+07	0	0.0205498	0	0.0606061
SP100	1	0.609217	0.000710958	696471	0	0.0203778	0	0.0353535
SP1	22	1.55022	0.025032	8.63401e+08	38934.6	0.0208131	2.65271	0.489372
SOX9	5	1.20503	0.00200467	5.53479e+06	2191.8	0.02057	0	0.277778
SOX8	15	1.47104	0.00341159	1.60496e+07	11321.1	0.0205935	0.380952	0.447057
SOX7	0	0	0	0	0	0	0	0
SOX6	5	1.05226	0.000428102	252479	5777.92	0.0203487	0	0.242424
SOX5	1	0.513046	1.53e-05	325.127	0	0.0199501	0	0.227273
SOX3	0	0	0	0	0	0	0	0
SOX2	19	1.54589	0.0369142	1877208319	26952.9	0.0208853	3.96627	0.645533
SOX15	5	1.15462	0.00707644	6.90101e+07	7474.36	0.0205949	0.5	0.297503
SOX11	0	0	0	0	0	0	0	0
SOX10	17	1.48759	0.00391484	2.11349e+07	18400.7	0.0206148	1.63492	0.420808
SOST	0	0	0	0	0	0	0	0
SOS2	0	0	0	0	0	0	0	0
SOS1	0.25272	0.111586	0.0108019	31.6825	676.463	0.00676407	0	0.0515366
SORT1	0	0	0	0	0	0	0	0
SORBS3	3	0.945533	0.000146345	29500.9	146.676	0.020209	0	0.166667
SORBS2	1.27792	0.175963	0.00145071	64.5225	1014.06	0.00688623	0.135804	0.0116756
SORBS1	0.164887	1.2103	0.00499812	8.47064e+06	17.5908	0.00210325	0.101853	0.430409
SON	1	0.629013	0.0189494	4.94495e+08	0	0.0207099	0	0.186869
SOD3	0	0	0	0	0	0	0	0
SOD2	0.0776814	0.0152149	3.68987e-08	0.135602	0	0.00197683	0	0.101614
SOD1	14	1.45143	0.000136942	3.27841e+08	21155.6	0.000426483	2.02564	0.861961
SOCS7	4	1.07208	0.000945461	1.23111e+06	872.534	0.0203931	1.33333	0.700713
SOCS6	1.35804	0.236374	0.00304575	5.42001	823.278	0.00305933	0	0.0651587
SOCS5	0	0	0	0	0	0	0	0
SOCS4	0	0	0	0	0	0	0	0
SOCS3	0	0	0	0	0	0	0	0
SOCS2	0	0	0	0	0	0	0	0
SOCS1	17	1.49782	0.0109998	1.6667e+08	22000.6	0.0207516	1.95265	0.579675
SOBP	0	0	0	0	0	0	0	0
SOAT1	0	0	0	0	0	0	0	0
SNX9	0.679022	0.189172	0.000464323	1.03323	66.0257	0.00304355	0	0.0943086
SNX8	0	0	0	0	0	0	0	0
SNX7	0	0	0	0	0	0	0	0
SNX6	1	0.629013	0.0189494	4.94495e+08	0	0.0207099	0	0.383838
SNX5	0.339511	0.111358	3.63277e-05	0.577897	0	0.00301075	0	0.0617293
SNX3	0	0	0	0	0	0	0	0
SNX27	0	0	0	0	0	0	0	0
SNX24	0	0	0	0	0	0	0	0
SNX22	0	0	0	0	0	0	0	0
SNX2	0	0	0	0	0	0	0	0
SNX18	0	0	0	0	0	0	0	0
SNX12	0	0	0	0	0	0	0	0
SNX1	0.0293145	0.0175464	0.00097234	0.048346	0	0.000330766	0	0.00695848
SNW1	23	1.52271	0.0119676	197229336	7619.11	0.0206126	11.8848	1.98622
SNTG1	0.339511	0.161511	0.000571407	2.83096	0	0.00304758	0	0.080591
SNTB2	0.514984	0.175862	0.0006072	6.73802	552.25	0.00756306	0	0.0468167
SNTB1	0.170071	0.0793839	1.21422e-05	0.538179	0	0.00659853	0	0.045524
SNTA1	0.592861	0.109732	0.000526242	2.72339	538.955	0.00659978	0.511803	0.0686899
SNRPN	0	0	0	0	0	0	0	0
SNRPG	3	1.06742	0.0213382	6.27029e+08	96.2439	0.0207316	2	0.758115
SNRPF	2	0.904039	0.0200135	5.51592e+08	0	0.0207203	2	1.68155
SNRPE	0	0	0	0	0	0	0	0
SNRPD3	5	1.25103	0.0242652	8.10841e+08	1344.87	0.0207484	1.5	1.73935
SNRPD2	4	1.16903	0.00531572	3.89132e+07	833.026	0.0205408	0.666667	1.89375
SNRPD1	6	1.30159	0.0254156	8.89551e+08	1541.1	0.0207678	2.4	1.84094
SNRPC	3	0.927993	0.000705347	685206	2333.49	0.0203476	1	1.60451
SNRPB2	1	0.603147	0.00106408	1.55941e+06	0	0.0203991	0	0.570707
SNRPB	5	1.18723	0.00316993	1.38368e+07	1519.64	0.0205543	0.75	1.39406
SNRPA1	1	0.603147	0.00106408	1.55941e+06	0	0.0203991	0	0.80303
SNRPA	1	0.627438	0.00543395	4.06715e+07	0	0.0205498	0	0.318182
SNRNP70	2	0.912305	0.00647157	5.76787e+07	2122.13	0.0205895	0	0.606061
SNRNP40	2	0.885823	0.00175282	4.23148e+06	0	0.0204264	2	1.80789
SNRNP27	1	0.609599	0.00132465	2.41671e+06	0	0.0203967	0	0.828283
SNRNP200	3	1.04036	0.00290326	1.16085e+07	0	0.0204683	3	2.05854
SND1	5	1.26449	0.0337778	1571058662	2477.58	0.0208453	0	1.01515
SNCB	0	0	0	0	0	0	0	0
SNCAIP	1	0.627648	0.00390968	2.10804e+07	0	0.0206321	0	0.186869
SNCA	0.391441	1.5773	0.0168262	950052142	48.3141	0.000773847	0.128812	0.00693076
SNAPIN	1	0.593979	0.000171698	40617.4	0	0.0201408	0	0.373737
SNAPC5	2	0.894647	0.00109127	1.64276e+06	0	0.0204365	2	0.425468
SNAPC4	2	0.885517	0.00104683	1.50998e+06	449.962	0.0204167	0	0.156566
SNAP91	0.339511	0.134349	0.000122968	0.614216	0	0.00302541	0	0.166326
SNAP29	2	0.84266	0.000251921	87408.7	179.533	0.0202243	0	0.368687
SNAP25	0.0512653	0.0114363	0.00362683	46.2725	11.2985	0.000526375	0.0482525	0.0141281
SNAP23	1.01853	0.84039	0.000754533	88236.1	627.147	0.0202646	2	0.513238
SNAI3	1	0.620767	0.00150245	3.11271e+06	0	0.0204314	0	0.131313
SNAI2	1	0.620767	0.00150245	3.11271e+06	0	0.0204314	0	0.277778
SNAI1	4	1.18132	0.00368733	1.87375e+07	779.183	0.0205942	2	0.53444
SMYD3	1	0.610435	0.00196038	5.29236e+06	0	0.0205207	0	0.540404
SMYD2	2	0.828999	0.00239967	7.93077e+06	21.1178	0.0205378	0	0.343434
SMYD1	4	1.17313	0.00725664	7.25721e+07	187.421	0.0206435	0.666667	0.62784
SMURF2	0	0	0	0	0	0	0	0
SMURF1	47	1.60986	0.0186376	4.78522e+08	123650	0.0208366	4.44548	0.589604
SMU1	1	0.629013	0.0189494	4.94495e+08	0	0.0207099	0	0.69697
SMTN	0.257492	0.137573	0.00709143	201.954	0	0.00759385	0	0.0468167
SMR	0	0	0	0	0	0	0	0
SMPD4	0	0	0	0	0	0	0	0
SMOC1	0	0	0	0	0	0	0	0
SMO	0	0	0	0	0	0	0	0
SMN1	4	1.10125	0.00463202	2.95777e+07	2486.83	0.0206917	0	0.434343
SMCHD1	3	1.08364	0.0311421	1335427144	2106.63	0.0208477	0	0.227273
SMC6	5	0.83005	0.000706834	688087	12258.6	0.0203458	0	0.984848
SMC5	2	0.8052	0.0189747	4.95816e+08	14061	0.0207126	0	0.974747
SMC4	2	0.906896	0.0194652	5.21771e+08	1746.42	0.0207503	0	1.10101
SMC3	15	1.43611	0.0365985	1844375722	30187.1	0.0208294	5.25739	1.5505
SMC2	2	0.887423	0.0191489	504961420	362.461	0.0207135	0	1.09091
SMC1B	2	0.870026	0.00270983	1.01116e+07	0	0.0204468	2	0.927395
SMC1A	14	1.47356	0.0391438	2109850011	8529.5	0.0208282	7.67009	1.53282
SMARCE1	14	1.50413	0.022729	7.11724e+08	24216.2	0.020845	1.76603	0.759812
SMARCD3	8	1.38408	0.00804696	8.92034e+07	1130.01	0.0206937	2	0.696374
SMARCD2	1	0.621918	0.00322109	1.42933e+07	0	0.0205766	0	0.247475
SMARCD1	11	1.45055	0.033155	1513683365	16839.2	0.0208604	2.42222	1.12355
SMARCC2	9	1.41091	0.0198228	5.41374e+08	6423.58	0.0207971	2.25	0.971658
SMARCC1	19	1.54868	0.038664	2059700114	20144.1	0.0208946	5.77154	0.78559
SMARCB1	13	1.48571	0.023623	7.68844e+08	10718.5	0.0207939	2.52778	1.00159
SMARCAD1	2	0.902239	0.0200296	5.52453e+08	145.942	0.0207304	0	0.444444
SMARCA5	0	0	0	0	0	0	0	0
SMARCA4	61	1.6417	0.0900324	11163795937	169014	0.0210009	22.5621	1.1059
SMARCA2	27	1.57991	0.0366794	1853503215	11168	0.00180761	10.4221	0.812123
SMARCA1	3	1.0334	0.0208563	5.99e+08	1368.42	0.0207656	1	0.762439
SMAP1	0	0	0	0	0	0	0	0
SMAD9	8	1.3218	0.00193912	5.17925e+06	515.747	0.0205596	4.63333	0.494079
SMAD7	13	1.47184	0.00300695	4.38695e+07	1202.5	0.0206548	0.0990241	0.535828
SMAD6	4	1.1418	0.00144941	2.89695e+06	202.263	0.0204862	0.666667	0.433129
SMAD5	13	1.42599	0.00284093	1.11149e+07	3281.58	0.020584	2.31667	0.49906
SMAD4	35	1.59992	0.0198555	5.42998e+08	57008	0.00206261	7.47	0.632662
SMAD3B	0	0	0	0	0	0	0	0
SMAD3A	0	0	0	0	0	0	0	0
SMAD3	33	1.59881	0.0211732	6.17621e+08	45661.5	0.0208628	10.8256	0.00759867
SMAD2	35	1.59982	0.0190113	4.97946e+08	51714.3	0.0208452	8.01314	0.447923
SMAD1	25	1.55793	0.00998755	1.374e+08	17356	0.0207226	4.41724	0.544456
SLX4	0	0	0	0	0	0	0	0
SLU7	1	0.627438	0.00543395	4.06715e+07	0	0.0205498	0	1.06061
SLTM	2	0.91749	0.0243834	818698952	898.132	0.0207906	0	0.328283
SLPI	0.0595426	0.0453466	-3.07835e-19	0.091879	0	0.000396951	0	0
SLMAP	0.0494161	0.0178234	0.012526	11.6948	0	5.15343e-05	0	0.027703
SLIT3	0	0	0	0	0	0	0	0
SLIT2	0	0	0	0	0	0	0	0
SLIT1	0	0	0	0	0	0	0	0
SLC9A3R2	0.679022	0.163318	5.23804e-05	0.918541	59.2954	0.00302275	0	0.0840204
SLC9A3R1	2.03707	0.063064	0.000594842	3.26799	2410.21	0.00651003	0	0.0438061
SLC9A3	0.339511	0.13674	5.30347e-05	0.640624	0	0.00302438	0	0.0823057
SLC9A1	0.339511	0.133438	0.00014562	0.65215	0	0.00303649	0	0.0720175
SLC8A1	0.679022	0.138365	0.000889534	1.06527	510.625	0.00304196	0	0.0788763
SLC7A8	0.339511	0.216123	1.53459e-17	0.539514	0	0.000395239	0	0.0720175
SLC7A7	0.339511	0.216123	2.00651e-17	0.539514	0	0.000395239	0	0.0531558
SLC7A15	0	0	0	0	0	0	0	0
SLC6A4	0.339511	0.128761	2.96054e-05	0.597685	0	0.00301937	0	0.0737322
SLC6A3	0.679022	0.209225	0.00245129	9.51163	0	0.00305984	0.679022	0.151686
SLC6A1	0	0	0	0	0	0	0	0
SLC4A7	0.339511	0.155382	0.000410808	1.11085	0	0.00304593	0	0.0017147
SLC4A1	0.679022	0.207424	0.00143894	2.42753	11.2749	0.00304955	0	0.121744
SLC3A2	0.679022	0.274248	-2.79757e-17	0.739517	0.679022	0.00039524	0	0.0754469
SLC3A1	0	0	0	0	0	0	0	0
SLC39A3	0	0	0	0	0	0	0	0
SLC38A3	0.339511	0.127472	4.93011e-05	0.597501	0	0.00301941	0	0.0411529
SLC38A2	0	0	0	0	0	0	0	0
SLC34A1	1.69756	0.0176776	0.000529338	2.56159	1522.71	0.000296911	0	0.00368964
SLC2A4	0.0107583	0.0140687	0.000215207	0.0264698	510.625	0.000306894	0	0.00335422
SLC2A1	2	0.907729	0.0196604	5.32283e+08	947.388	0.0207459	0	0.217172
SLC25A5	0	0	0	0	0	0	0	0
SLC25A4	0.0776814	0.0529289	2.24499e-18	0.119869	0	0.000396334	0	0.0313864
SLC25A31	0	0	0	0	0	0	0	0
SLC25A3	0.0776814	0.0335526	0.00601918	3.66886	0	0.00215904	0	0.081997
SLC25A22	2	0.909317	0.00447417	5.44753e+08	535.534	0.000548039	0	0.282828
SLC25A13	0.0776814	0.0335526	0.00601918	3.66886	0	0.00215904	0	0.0192242
SLC25A12	0.0776814	0.0335526	0.00601918	3.66886	0	0.00215904	0	0.0498259
SLC25A11	0.0776814	0.0335526	0.00602031	3.66886	0	0.00215904	0	0.0333481
SLC25A10	1	0.629013	0.0189494	4.94495e+08	0	0.0207099	0	0.39899
SLC25A1	0.0776814	0.0335526	0.00602031	3.66886	0	0.00215904	0	0.0349174
SLC23A3	0	0	0	0	0	0	0	0
SLC1A5	0.339511	0.127472	4.93011e-05	0.597501	0	0.00301941	0	0.0548705
SLC1A3	0.0518622	0.0247316	0.0072671	5.14444	0	0.000341565	0.155363	0.00941982
SLC1A2	0.339511	0.162984	0.00214997	6.25247	0	0.00305927	0	0.0823057
SLC16A1	0	0	0	0	0	0	0	0
SLC12A3	0	0	0	0	0	0	0	0
SLC12A2	0.339511	0.268236	-1.81978e-19	0.523893	0	0.00039478	0	0.126888
SLC12A1	0	0	0	0	0	0	0	0
SLC11A1	0.00876542	0.00959226	3.10706e-18	0.0137531	0	0.000425738	0	0.00230203
SLAMF1	0	0	0	0	0	0	0	0
SLAIN2	0	0	0	0	0	0	0	0
SLA2	0.679022	0.212764	0.00517561	12.9136	0	0.00306122	0.679022	0.125008
SLA	0.0335174	0.0250583	-2.93947e-34	0.05172	0	0.000399016	0	0.00592478
SKP2	6	1.28586	0.00244185	8.21804e+06	820.85	0.0205624	0.4	0.545652
SKP1A	0	0	0	0	0	0	0	0
SKP1	0.125394	0.0551689	0.00021317	0.240609	0	0.00235138	0	0
SKOR1	0	0	0	0	0	0	0	0
SKIV2L2	1	0.629013	0.0189494	4.94495e+08	0	0.0207099	0	1.15152
SKIL	6	1.30067	0.00682339	6.41749e+07	6718.4	0.0206979	0.4	0.547465
SKI	3	1.03488	0.0043787	2.64401e+07	261.26	0.0206416	1	0.597018
SKAP2	0.339511	0.161511	0.000571407	2.83096	0	0.00304758	0	0.0703028
SIX6	4	1.10812	9.55e-05	12595.1	232.257	0.0202093	0.666667	0.398286
SIX3	3	1.00121	0.000319462	140779	128.835	0.0202915	1	0.484145
SIX2	1	0.572926	0.000249499	85876.8	0	0.0202373	0	0.242424
SIX1	10	1.34456	0.00705407	6.85751e+07	13473.4	0.0206541	2.33333	0.648987
SIRT7	1	0.627438	0.00543395	4.06715e+07	0	0.0205498	0	0.318182
SIRT6	1	0.627486	0.00675868	6.29505e+07	0	0.0205584	0	0.333333
SIRT4	0.0776814	0.0529289	2.58679e-18	0.119869	0	0.000396334	0	0.04041
SIRT3	0.0776814	0.0236411	0.000681215	0.165462	0	0.00211114	0	0.0176549
SIRT2	1.28746	0.210795	0.000389483	4.05313	1090.3	0.00748217	0.386238	0.303032
SIRT1	26	1.57934	0.0129451	2.30984e+08	36158.3	0.0207947	2.58904	0.714056
SIRPA	0	0	0	0	0	0	0	0
SIPA1L3	0	0	0	0	0	0	0	0
SIPA1L1	0	0	0	0	0	0	0	0
SIP1	6	1.28979	0.00263927	9.59946e+06	941.951	0.0205335	1.2	0.24528
SIN3B	14	1.43997	0.00892448	1.09783e+08	12055.1	0.0206809	4.93077	0.753451
SIN3A	54	1.6337	0.0419948	2429925190	82295.9	0.0208496	14.5723	1.14052
SIM2	0	0	0	0	0	0	0	0
SIL1	0.111199	0.0232245	0.00174958	0.141818	10.8975	0.00126219	0	0.0272381
SIK3	0	0	0	0	0	0	0	0
SIK2	1	0.552714	0.000239024	78851.9	0	0.0203016	0	0.227273
SIGLECE	0	0	0	0	0	0	0	0
SIGLEC1	0	0	0	0	0	0	0	0
SIAH2	6	1.29166	0.00560804	4.33626e+07	1789.1	0.0206591	1.6	0.431977
SIAH1A	4	0.763045	0.000748395	771379	15021.8	0.0203498	0	0.19697
SIAH1	0	0	0	0	0	0	0	0
SHROOM3	0.339511	0.155382	0.00040918	1.11085	0	0.00304593	0	0.0651587
SHROOM1	0.257492	0.133124	0.00110761	6.76841	0	0.00755693	0	0.0312112
SHPRH	5	1.14484	0.00421536	2.45059e+07	12745.9	0.0206415	0.5	1.09019
SHOC2	10	1.39711	0.0106726	1.56888e+08	3189.98	0.0206713	0.991667	0.666324
SHMT2	0	0	0	0	0	0	0	0
SHKBP1	0.257492	0.132005	0.000463786	2.0209	0	0.00752678	0	0.0468167
SHH	0.0988698	1.14504	0.00218682	6.59514e+06	2037.61	0.0204983	3.33333	0.564191
SHFM1	0	0	0	0	0	0	0	0
SHCBP1	0	0	0	0	0	0	0	0
SHC3	0	0	0	0	0	0	0	0
SHC2	0	0	0	0	0	0	0	0
SHC1	0.15894	1.41476	0.0166742	4.68407e+07	8873.32	0.000559164	4	0.571456
SHARPIN	0.594684	0.0432301	0.000762249	0.943083	266.087	0.00231528	0.0731467	0.0413656
SHANK3	0.0826493	0.0959839	0.00654068	201.083	510.625	0.00680703	0	0.0386524
SHANK2	0.340141	0.130593	0.0241053	35.0627	0	0.00680618	0.340141	0.0780134
SHANK1	0.170071	0.0921039	0.0088592	23.2302	0	0.00676469	0	0.0334988
SH3RF1	0	0	0	0	0	0	0	0
SH3PXD2A	0.257492	0.136624	0.00196733	21.724	0	0.00760589	0	0.05592
SH3KBP1	5.40733	0.269522	0.00641876	206.63	7242.28	0.00774234	0.247479	0.173162
SH3GL3	0	0	0	0	0	0	0	0
SH3GL2	0	0	0	0	0	0	0	0
SH3GL1	0	0	0	0	0	0	0	0
SH3D19	1	0.548142	0.000795065	65620	0	0.0201965	0	0.237374
SH3BP4	1	0.629013	0.0189494	4.94495e+08	0	0.0207099	0	0.212121
SH3BP2	0	0	0	0	0	0	0	0
SH3BP1	0	0	0	0	0	0	0	0
SH3BGRL3	1	0.603983	0.000554282	423300	0	0.0202411	0	0.166667
SH2D4A	0	0	0	0	0	0	0	0
SH2D1B2	0	0	0	0	0	0	0	0
SH2D1B1	0	0	0	0	0	0	0	0
SH2B2	0.247948	0.0513928	0.00885607	40.5436	454.355	0.00654203	0.679022	0.0143622
SH2B1	3	0.869795	0.00053877	400938	4978	0.0203516	1	0.433061
SGTA	0	0	0	0	0	0	0	0
SGSM2	0	0	0	0	0	0	0	0
SGPL1	0.111199	0.032962	0.00617153	0.319586	0.231973	0.00127167	0	0.0623387
SGOL2	11	1.44595	0.0199275	5.4686e+08	3230.89	0.0207372	1.06667	0.498513
SGOL1	2	0.857669	0.00112447	1.74128e+06	38.5038	0.0204006	0	0.191919
SGK223	0	0	0	0	0	0	0	0
SGK1	2	0.0409442	4.01e-05	2221.48	141.991	0.0200541	0	0.227273
SGCZ	0.340141	0.0986775	7.06272e-06	1.21573	0	0.00659916	0.340141	0.0840317
SGCG	0.340141	0.0986775	7.33251e-06	1.21573	0	0.00659916	0.340141	0.0737243
SGCE	0	0	0	0	0	0	0	0
SGCD	0.850353	0.113571	0.000577583	4.46373	56.0739	0.00660011	0.680283	0.077244
SGCB	1.19049	0.118981	0.000635006	5.83853	57.9446	0.00660074	1.02535	0.0987755
SGCA	0.762932	0.110638	0.00111787	3.67459	374.225	0.00659628	0.701343	0.0718983
SGA1	0	0	0	0	0	0	0	0
SFXN3	0	0	0	0	0	0	0	0
SFXN1	0	0	0	0	0	0	0	0
SFTPD	0	0	0	0	0	0	0	0
SFTPC	0	0	0	0	0	0	0	0
SFRP5	0.0786544	0.0112764	0.0132766	0.174568	0	0.000356727	0.0786544	0.0138576
SFRP4	0.0595426	0.0162131	0.00660923	0.117724	0	0.000534878	0	0.00842016
SFRP2	0.276394	0.0132795	0.0266627	0.592701	1032.92	0.000356535	0.0991022	0.0147057
SFRP1	0.256179	0.0115502	0.026557	0.575158	581.592	0.00035657	0.0991022	0.0129175
SFR1	0	0	0	0	0	0	0	0
SFPQ	12	1.47587	0.0310465	1327222881	8529.81	0.0208723	2.62121	0.74115
SFPI1	14	1.48634	0.00855283	1.00853e+08	11894.3	0.0206984	0.461538	0.339833
SFN	5	1.22167	0.00364487	1.82943e+07	3767.11	0.020619	0.5	0.438394
SF3B5	1	0.603147	0.00106408	1.55941e+06	0	0.0203991	0	1.02525
SF3B4	2	0.882622	0.00165432	3.76847e+06	47.6748	0.020471	0	0.929293
SF3B3	3	1.07385	0.0216233	6.43871e+08	1847.68	0.0207763	1	1.82801
SF3B2	6	1.30472	0.00377136	1.95939e+07	1301.2	0.0205965	1.6	1.28176
SF3B14	1	0.603147	0.00106408	1.55941e+06	0	0.0203991	0	0
SF3B1	7	1.35216	0.0308522	1310708321	1906.18	0.020802	2.33333	1.60936
SF3A3	3	1.07487	0.0132567	2.42077e+08	3786.46	0.0207426	0	1.09596
SF3A2	3	1.04559	0.0079847	8.78334e+07	2110.46	0.0206792	0	0
SF3A1	27	1.51706	0.0297419	1218144321	52211.7	0.0208161	5.81752	1.74393
SF1	9	1.3891	0.0085266	1.00176e+08	5721.9	0.020754	1.81667	1.1832
SETX	3	1.06611	0.0220087	6.67036e+08	0	0.0207277	3	0.712731
SETDB1	8	1.37588	0.0120112	1.98789e+08	3943.67	0.0207013	1.42857	0.664069
SETD8	0	0	0	0	0	0	0	0
SETD7	1	0.509901	8.7e-05	10438.1	0	0.0201474	0	0.247475
SETBP1	1	0.494987	9.16e-05	11552.3	0	0.0200288	0	0.181818
SET	27	1.56145	0.00295141	8.27655e+08	32599.6	0.000119331	2.17891	0.994733
SESTD1	0	0	0	0	0	0	0	0
SERTAD4	0	0	0	0	0	0	0	0
SERTAD3	1	0.617997	0.000447303	275965	0	0.0203949	0	0.121212
SERTAD2	5	1.24341	0.00340908	1.6006e+07	958.644	0.0206374	1.5	0.453776
SERTAD1	10	1.38751	0.00454694	2.84713e+07	9375.11	0.0206633	0.47619	0.34762
SERPINH1	0	0	0	0	0	0	0	0
SERPINE1	0.0595426	0.0368323	-3.62614e-18	0.0946186	0	0.000399597	0	0.0090216
SERPINB9	1	0.6098	0.000382803	202423	0	0.0203479	0	0.020202
SERPINB7	0	0	0	0	0	0	0	0
SERPINB5	0	0	0	0	0	0	0	0
SERPINB1A	0.0595426	0.0453466	6.07334e-20	0.091879	0	0.000396951	0	0.00571368
SERPINB12	0	0	0	0	0	0	0	0
SERPINA5	0.0393272	0.0208608	3.35437e-18	0.0634247	0	0.000376091	0	0.00417107
SERPINA3K	0	0	0	0	0	0	0	0
SERPINA3G	1	0.524228	3.24e-05	1456.13	0	0.019989	0	0.00505051
SERPINA1A	0.0595426	0.0453466	7.80008e-19	0.091879	0	0.000396951	0	0.00360864
SERBP1	10	1.43507	0.0156118	3.35726e+08	3237.99	0.0206792	0	0.383838
SENP8	0	0	0	0	0	0	0	0
SENP6	2	0.865406	0.000557046	427997	0	0.0204024	2	0.441019
SENP3	2	0.916591	0.0134625	2.49639e+08	379.371	0.0207359	0	0.171717
SENP2	5	1.24892	0.00433493	2.58885e+07	262.218	0.0206356	1.5	0.531059
SEMA4F	0.339511	0.164309	0.0088592	23.2302	0	0.00306093	0	0.046297
SEMA3F	0	0	0	0	0	0	0	0
SEMA3A	0	0	0	0	0	0	0	0
SELENBP2	1	0.610042	0.00087713	1.05944e+06	0	0.0203304	0	0.161616
SEL1L	0.0555994	0.0225822	7.72831e-18	0.0884399	0	0.000408626	0	0.0356622
SEH1L	2	0.826276	0.00109186	1.64192e+06	0	0.0203325	2	1.32337
SEC7	0	0	0	0	0	0	0	0
SEC61B	0	0	0	0	0	0	0	0
SEC61A1	0.166798	0.0363258	0.00644953	0.384284	2.72437	0.00127459	0.0555994	0.0746806
SEC31A	0	0	0	0	0	0	0	0
SEC24C	0	0	0	0	0	0	0	0
SEC24A	0	0	0	0	0	0	0	0
SEC23A	0	0	0	0	0	0	0	0
SEC22B	0	0	0	0	0	0	0	0
SEC16A	0	0	0	0	0	0	0	0
SEC13	4	1.15014	0.0145544	2.91752e+08	2253.46	0.0207391	0.666667	1.52539
SEC11A	0	0	0	0	0	0	0	0
SDF4	0	0	0	0	0	0	0	0
SDF2L1	0.0555994	0.0260412	0.0038988	0.17599	0	0.00127105	0	0.0148827
SDCBP	0	0	0	0	0	0	0	0
SDC1	0	0	0	0	0	0	0	0
SCYL2	0	0	0	0	0	0	0	0
SCYL1	0.0414038	0.0290376	-1.94598e-19	0.0638894	0	0.000398113	0	0.0393127
SCX	1	0.623015	0.00160976	3.56904e+06	0	0.0204724	0	0.131313
SCRIB	0.679022	0.203533	0.00134764	1.90107	136.782	0.00304981	0	0.11317
SCNN1G	0.339511	0.153813	0.00149751	1.56402	0	0.00305303	0	0.0737322
SCNN1B	0.679022	0.20227	0.00180959	2.56086	0	0.00305552	0.679022	0.145687
SCNN1A	0.339511	0.153813	0.00149751	1.56402	0	0.00305303	0	0.0754469
SCN9A	0.339511	0.153813	0.00149751	1.56402	0	0.00305303	0	0.0445823
SCN8A	0.339511	0.153813	0.00149724	1.56402	0	0.00305303	0	0.0582999
SCN5A	0.339511	0.153813	0.00149751	1.56402	0	0.00305303	0	0.0514411
SCN3A	0	0	0	0	0	0	0	0
SCN2A1	0.339511	0.153813	0.00149751	1.56402	0	0.00305303	0	0.0548705
SCN2A	0	0	0	0	0	0	0	0
SCN1A	0.339511	0.153813	0.00149751	1.56402	0	0.00305303	0	0.046297
SCN11A	0	0	0	0	0	0	0	0
SCN10A	0.339511	0.153813	0.00149751	1.56402	0	0.00305303	0	0.0394382
SCMH1	5	1.23325	0.00724353	7.22641e+07	718.695	0.0205646	3.5	0.529352
SCHIP1	0	0	0	0	0	0	0	0
SCH	0	0	0	0	0	0	0	0
SCG2	0	0	0	0	0	0	0	0
SCFD2	0	0	0	0	0	0	0	0
SCFD1	0	0	0	0	0	0	0	0
SCARF1	0	0	0	0	0	0	0	0
SCAP	0.0367997	0.0271939	-1.36218e-17	0.0588751	0.111199	0.000381552	0	0.0154037
SCAND1	4	1.15734	0.00114971	1.82307e+06	174.615	0.0204521	0	0.116162
SCAMP1	0	0	0	0	0	0	0	0
SCAF8	0	0	0	0	0	0	0	0
SCAF11	0	0	0	0	0	0	0	0
SBF2	0	0	0	0	0	0	0	0
SBF1	1	0.616832	0.0014752	2.99692e+06	0	0.0204751	0	0.252525
SBDS	0	0	0	0	0	0	0	0
SATB2	5	1.22316	0.00663087	6.05764e+07	687.13	0.0206543	0.5	0.499842
SATB1	1	0.598399	0.000504787	350933	0	0.0203032	0	0.19697
SAT1	0	0	0	0	0	0	0	0
SASS6	1.54495	0.2267	0.000642849	4.13178	304.6	0.00752914	0	0.135248
SASH3	1	0.627438	0.00543395	4.06715e+07	0	0.0205498	0	0.181818
SASH1	0	0	0	0	0	0	0	0
SART3	0	0	0	0	0	0	0	0
SART1	2	0.907632	0.0202741	5.6605e+08	0	0.0207225	2	1.75892
SARS	0	0	0	0	0	0	0	0
SARM1	0.0776814	0.0166994	5.55422e-08	0.131864	0	0.00198456	0	0.0270708
SARDH	0	0	0	0	0	0	0	0
SAR1B	0	0	0	0	0	0	0	0
SAR1A	0	0	0	0	0	0	0	0
SAP30BP	2	0.875042	0.00754128	7.83546e+07	330.997	0.0206339	0	0.505051
SAP30	4	1.00044	0.00145261	2.91026e+06	4986.34	0.0203641	0	0.146465
SAP25	0	0	0	0	0	0	0	0
SAP18	0	0	0	0	0	0	0	0
SAP130	4	1.16252	0.0160894	3.56682e+08	152.761	0.0207055	2	0.534427
SAMSN1	1	0.500409	5.2e-05	3734.12	0	0.0199649	0	0.19697
SAMM50	0.0776814	0.0335526	0.00601918	3.66886	0	0.00215904	0	0.08082
SAMD8	0	0	0	0	0	0	0	0
SALL4	45	1.62482	0.090485	11277793887	49476.8	0.020944	21.9979	0.483724
SALL3	3	1.07976	0.0180245	4.47624e+08	0	0.0207089	3	0.484442
SALL2	1	0.61948	0.00323729	1.44415e+07	0	0.020522	0	0.161616
SALL1	9	1.41994	0.0312122	1342406151	241.179	0.0207746	6.25	0.494788
SAFB2	0	0	0	0	0	0	0	0
SAFB	0	0	0	0	0	0	0	0
SAE1	4	1.16664	0.00965874	1.28537e+08	222.676	0.0206797	0.666667	1.14932
SACS	0	0	0	0	0	0	0	0
SAC3D1	0.257492	0.137573	0.00709143	201.954	0	0.00759385	0	0.101436
SAAL1	0	0	0	0	0	0	0	0
SAA	0	0	0	0	0	0	0	0
S1PR1	0.679022	0.214751	0.00626381	11.5888	0	0.00306321	0.679022	0.149038
S100PBP	1	0.49768	0.000699314	673542	0	0.0203338	0	0.141414
S100B	1	0.49768	0.000699314	673542	0	0.0203338	0	0.121212
S100A8	0.257492	0.133589	0.00183172	15.4443	0	0.00761106	0	0.00780279
S100A6	1	0.49768	0.000171755	673542	0	0.0203338	0	0.131313
S100A4	0	0	0	0	0	0	0	0
S100A11	1	0.603983	0.000554282	423300	0	0.0202411	0	0.141414
S100A1	1	0.49768	0.000699314	673542	0	0.0203338	0	0.121212
RYR2	0.110168	0.0130466	0.000658746	0.123634	3545.85	0.00108089	0.0367228	0.0250664
RYK	1.69756	0.861052	0.0048728	3.2726e+07	3594.63	0.0207074	0	0.328283
RYBP	11	1.45457	0.0504819	3509208341	8212.59	0.0209267	5.97857	0.560759
RXRG	11	1.41409	0.00139806	2.69594e+06	8683.93	0.020525	0.242857	0.353975
RXRB	3	1.03986	0.00436843	2.6313e+07	1250.68	0.0206531	0	0.161616
RXRA	16	1.50601	0.00821272	9.29065e+07	7317.76	0.0206989	3.15319	0.623854
RWDD1	0	0	0	0	0	0	0	0
RUVBL2	9	1.40319	0.0373144	1917260078	6554.66	0.0208296	3.53571	1.79036
RUVBL1	7	1.33092	0.0301056	1248005415	6580.97	0.0208102	2.33333	1.96059
RUNX3	1	0.603554	0.0004524	282118	0	0.0203637	0	0.171717
RUNX2	14	1.47645	0.00854715	100672041	13790.6	0.0207724	1.12821	0.476246
RUNX1T1	6	1.05384	0.000477192	314170	11130.9	0.0203972	0	0.252525
RUNX1	35	1.60739	0.0498852	3428091237	57303.3	0.0209048	5.89633	0.585813
RUFY3	0	0	0	0	0	0	0	0
RUFY2	1	0.604958	0.000470149	304599	0	0.0203675	0	0.282828
RUFY1	0	0	0	0	0	0	0	0
RTN4RL2	0	0	0	0	0	0	0	0
RTN4R	0.0367228	0.0286554	3.36177e-18	0.0566662	0	0.000375189	0	0.00593499
RTN4	3	1.07285	0.00826645	9.41384e+07	3117.03	0.0206438	0	0.181818
RTN3	0	0	0	0	0	0	0	0
RTN2	0	0	0	0	0	0	0	0
RTKN2	0.679022	0.214254	0.00972797	26.7355	483.608	0.00306608	0	0.0703028
RTKN	0	0	0	0	0	0	0	0
RTF1	0	0	0	0	0	0	0	0
RTDR1	0	0	0	0	0	0	0	0
RT1-A2	0	0	0	0	0	0	0	0
RSU1	0	0	0	0	0	0	0	0
RSRC1	4	1.15326	0.00331673	1.51498e+07	268.561	0.0205162	0.666667	1.11597
RSPO2	0.0595426	0.0453466	-2.47697e-19	0.091879	0	0.000396951	0	0.0105252
RSPO1	0	0	0	0	0	0	0	0
RSP5	0	0	0	0	0	0	0	0
RSL1D1	6	1.29435	0.00589396	4.784e+07	365.754	0.0205768	0.8	1.30641
RSF1	0	0	0	0	0	0	0	0
RSBN1	2	0.854923	0.00545891	4.10461e+07	3483.01	0.0205569	0	0.19697
RSAD2	0	0	0	0	0	0	0	0
RRS1	1	0.629013	0.0189494	4.94495e+08	0	0.0207099	0	0.772727
RRP9	3	1.08047	0.0250502	8.64082e+08	5845.98	0.020833	0	0.848485
RRP8	0	0	0	0	0	0	0	0
RRP7A	0	0	0	0	0	0	0	0
RRP1B	25	1.56209	0.0052677	2169435047	19894.7	0.0208272	4.60317	0.0215409
RRP15	1	0.629013	0.0189494	4.94495e+08	0	0.0207099	0	0.712121
RRP12	6	1.31622	0.0303853	1271578370	1871.96	0.0207852	1.6	1.48435
RRN3	5	1.18065	0.00297841	1.22157e+07	686.073	0.0205313	0.583333	1.65929
RRM2	2	0.887828	0.00550409	4.17282e+07	433.183	0.0205604	0	1.06061
RRM1	0	0	0	0	0	0	0	0
RRH	0	0	0	0	0	0	0	0
RRBP1	0.111199	0.032962	0.00617153	0.319586	0.231973	0.00127167	0	0.0137594
RRAS2	0.679022	0.209458	0.000721632	2.52995	17.7544	0.00304733	0	0.063444
RRAD	0	0	0	0	0	0	0	0
RQCD1	2	0.844467	0.000364495	183046	138.396	0.0203498	0	1.15657
RPTOR	0	0	0	0	0	0	0	0
RPSA	3	1.07967	0.0217709	6.52686e+08	1574.64	0.0207872	0	0.191919
RPS9	5	1.26151	0.00518099	1322093809	560.37	0.02077	0.5	1.71459
RPS8	0	0	0	0	0	0	0	0
RPS7	3	1.07394	0.00236812	6.55337e+08	815.329	0.00210154	1	0.803704
RPS6KB1	7	1.31733	0.00254175	8.89652e+06	1.61909	0.000474598	0	0.40404
RPS6KA5	3	1.06316	0.00504774	3.50902e+07	576.687	0.0206354	0	0.338384
RPS6KA4	1	0.629013	0.0189494	4.94495e+08	0	0.0207099	0	0.161616
RPS6KA3	4	1.1316	0.00659914	5.99744e+07	5088.25	0.0206396	0	0.292929
RPS6KA1	0.257492	0.0252681	0.0189494	4.94495e+08	0	0.00226258	0.514984	0.0698984
RPS6	0.250789	0.0810048	0.0132918	2.44945	0	0.00239083	0.250789	0.20676
RPS5	0.250789	0.0810048	0.0132666	2.44945	0	0.00239083	0.250789	0.209294
RPS4Y2	0	0	0	0	0	0	0	0
RPS4X	0	0	0	0	0	0	0	0
RPS3A	5	1.22783	0.001413	6.81255e+08	7305.28	0.0207646	0.5	0.435017
RPS3	9	1.42357	0.00804455	2411300178	4191.35	0.0208637	0.0626972	0.0129034
RPS29	0	0	0	0	0	0	0	0
RPS28	0	0	0	0	0	0	0	0
RPS27L	0	0	0	0	0	0	0	0
RPS27A	0	0	0	0	0	0	0	0
RPS27	4	1.18938	0.033836	1576488801	549.174	0.0208203	0.666667	0.418914
RPS26	0	0	0	0	0	0	0	0
RPS25	5	1.26244	0.00535131	1208657069	885.444	0.0207857	0	0.994949
RPS24	5	1.26301	0.0120139	1315955184	891.435	0.0207795	0	1.15152
RPS23	0.250789	0.0829573	0.0159251	3.18792	50.8196	0.00239848	0	0.146927
RPS20	0.125394	0.0612451	0.00682541	0.913893	0	0.00235933	0	0.151993
RPS2	0	0	0	0	0	0	0	0
RPS19BP1	1	0.627438	0.00543395	4.06715e+07	0	0.0205498	0	0.207071
RPS19	0	0	0	0	0	0	0	0
RPS18	0	0	0	0	0	0	0	0
RPS17	0.250789	0.0829573	0.01589	3.18792	50.8196	0.00239848	0	0.14566
RPS16	0	0	0	0	0	0	0	0
RPS15A	0.125394	0.0612451	0.00682541	0.913893	0	0.00235933	0	0
RPS15	0.125394	0.0612451	0.00682145	0.913893	0	0.00235933	0	0.0816963
RPS14	4	1.18679	0.00550179	1111814215	366.392	0.0207668	0	1.16162
RPS13	0	0	0	0	0	0	0	0
RPS12	0	0	0	0	0	0	0	0
RPS11	0.125394	0.0617902	0.00906601	1.23281	0	0.00238252	0	0.15136
RPS10	3	1.07716	0.00492157	6.9023e+08	96.9454	0.0207511	0	1.06061
RPN2	2	0.917565	0.0257081	9.10046e+08	637.131	0.0207874	0	0.469697
RPN1	0	0	0	0	0	0	0	0
RPLP2	0.250789	0.0829573	0.01589	3.18792	50.8196	0.00239848	0	0.13996
RPLP1	0.250789	0.0829573	0.01589	3.18792	50.8196	0.00239848	0	0.112095
RPLP0-PS1	0	0	0	0	0	0	0	0
RPLP0	7	1.36008	0.00627651	1540158172	2114.73	0.020784	0.666667	1.61748
RPL9	2	0.915403	0.00413592	6.33504e+08	294.448	0.020725	0	0.60101
RPL8	0.125394	0.0617902	0.00906455	1.23281	0	0.00238252	0	0.14946
RPL7A	0	0	0	0	0	0	0	0
RPL7	0	0	0	0	0	0	0	0
RPL6	7	1.36245	0.00455917	1777989869	5320.04	0.0208627	1.33333	1.57098
RPL5	7	1.35891	0.0343279	1623028788	640.735	0.0207872	2.33333	1.60949
RPL4	11	1.44682	0.0166534	2055030087	8442.73	0.0208183	0.0250789	0.0107548
RPL39	0	0	0	0	0	0	0	0
RPL38	0	0	0	0	0	0	0	0
RPL37A	0.125394	0.0617902	0.00906455	1.23281	0	0.00238252	0	0.14566
RPL36AL	0	0	0	0	0	0	0	0
RPL36A	0.125394	0.0617902	0.00906455	1.23281	0	0.00238252	0	0
RPL36	0	0	0	0	0	0	0	0
RPL35A	0	0	0	0	0	0	0	0
RPL35	0.125394	0.0617902	0.00906455	1.23281	0	0.00238252	0	0
RPL34-PS1	0	0	0	0	0	0	0	0
RPL34	0	0	0	0	0	0	0	0
RPL32	0.250789	0.0829573	0.01589	3.18792	50.8196	0.00239848	0	0.0975289
RPL31	0.125394	0.0612451	0.00682541	0.913893	0	0.00235933	0	0.145027
RPL30	0	0	0	0	0	0	0	0
RPL3	6	1.31834	0.0116916	1543923532	1183.23	0.0207828	0.4	1.66409
RPL29	0.125394	0.0612451	0.00682541	0.913893	0	0.00235933	0	0
RPL28	0.125394	0.0378106	3.76947e-05	0.206532	0	0.00231428	0	0.103229
RPL27A	0.125394	0.0617902	0.00906455	1.23281	0	0.00238252	0	0
RPL27	0	0	0	0	0	0	0	0
RPL26	0	0	0	0	0	0	0	0
RPL24	0.125394	0.0617902	0.00906455	1.23281	0	0.00238252	0	0.113362
RPL23A	1	0.629013	0.0189494	4.94495e+08	0	0.0207099	0	0
RPL23	7	1.35694	0.00550708	1449978502	4770.4	0.020792	0.333333	1.8055
RPL22L1	0	0	0	0	0	0	0	0
RPL22	0.250789	0.0810048	0.0132666	2.44945	0	0.00239083	0.250789	0.175728
RPL21	0.125394	0.0617902	0.00906455	1.23281	0	0.00238252	0	0.111462
RPL19	0.125394	0.0617902	0.00906455	1.23281	0	0.00238252	0	0.143127
RPL18A	0.250789	0.0829573	0.01589	3.18792	50.8196	0.00239848	0	0.126661
RPL18	0.125394	0.0617902	0.00906455	1.23281	0	0.00238252	0	0.140594
RPL17	0.125394	0.0612451	0.00682541	0.913893	0	0.00235933	0	0.117161
RPL15	0.125394	0.0612451	0.00682541	0.913893	0	0.00235933	0	0.122861
RPL14	0.250789	0.0829573	0.01589	3.18792	50.8196	0.00239848	0	0.13806
RPL13A	0	0	0	0	0	0	0	0
RPL13	0	0	0	0	0	0	0	0
RPL12	0	0	0	0	0	0	0	0
RPL11	0	0	0	0	0	0	0	0
RPL10A	0.250789	0.0787666	0.0104697	1.65216	13.3055	0.00238309	0	0.127928
RPL10	6	1.31834	0.0116916	1543923532	1183.23	0.0207828	0.4	0.532775
RPH3AL	0	0	0	0	0	0	0	0
RPH3A	0.125394	0.0470384	0.000135733	0.210473	0	0.0023414	0	0.0341985
RPGRIP1L	1.80244	0.255467	0.0236248	2233.44	1531.65	0.00777029	0.343323	0.142755
RPGRIP1	0	0	0	0	0	0	0	0
RPGR	0	0	0	0	0	0	0	0
RPF2	0	0	0	0	0	0	0	0
RPA3	3	0.985922	0.00686793	6.50009e+07	5722.93	0.0205631	0	0.343434
RPA2	6	1.20223	0.00170451	4.00057e+06	2072.89	0.0204756	0.9	1.53692
RPA1	5	1.23819	0.0140217	2.70831e+08	5387.77	0.0207374	0.5	1.83412
RORC	3	1.0676	0.00501049	3.45715e+07	241.248	0.0206134	1	0.431856
RORB	6	1.19324	0.000532551	391109	3327.16	0.0204011	0	0.212121
RORA	1	0.367981	1.13e-05	176.493	0	0.019913	0	0.191919
ROR2	1.01853	0.198515	0.00183786	2.59245	1267.83	0.00305376	0	0.0771616
ROR1	0.339511	0.128761	2.96054e-05	0.597685	0	0.00301937	0	0.108026
ROGDI	1	0.616832	0.0014752	2.99692e+06	0	0.0204751	0	0.393939
ROD1	2	0.860281	0.00556211	4.26122e+07	263.374	0.0205523	0	0
ROCK2	0.257492	1.02675	0.00124964	1.09796e+07	501.465	0.00228667	0.171661	0.0488782
ROCK1	0.0273206	0.00627635	0.000190685	0.0597926	15.5393	0.000529176	0	0.0100657
ROBO4	0	0	0	0	0	0	0	0
ROBO3	0	0	0	0	0	0	0	0
ROBO2	0.339511	0.164309	0.0088592	23.2302	0	0.00306093	0	0.097738
ROBO1	0	0	0	0	0	0	0	0
RNPS1	0	0	0	0	0	0	0	0
RNPEP	0	0	0	0	0	0	0	0
RNPC3	1	0.624212	0.00388381	2.07788e+07	0	0.0205446	0	0.419192
RNH1	0	0	0	0	0	0	0	0
RNF8	0	0	0	0	0	0	0	0
RNF7	3	1.02934	0.00232949	7.47282e+06	493.938	0.0205661	1	0.541386
RNF6	1	0.349627	2.99e-05	1230.33	0	0.0199296	0	0.20202
RNF5	0	0	0	0	0	0	0	0
RNF41	0	0	0	0	0	0	0	0
RNF4	2	0.556609	0.000117988	19189.8	4978	0.0202077	0	0.343434
RNF31	0.373859	0.0548979	0.000906352	1.10376	95.3551	0.00198262	0.291812	0.0376175
RNF25	1	0.240868	3.12e-08	1.64286	0	0.0192496	0	0.393939
RNF220	0	0	0	0	0	0	0	0
RNF219	0	0	0	0	0	0	0	0
RNF216	1	0.240821	3.12e-08	1.59368	0	0.0192493	0	0.272727
RNF20	0	0	0	0	0	0	0	0
RNF2	98	1.65778	0.108556	16229684118	197981	0.0209676	41.6632	0.723677
RNF19A	0	0	0	0	0	0	0	0
RNF180	0	0	0	0	0	0	0	0
RNF170	0.111199	0.0264393	0.00170134	0.177785	0	0.00125974	0.111199	0.0450095
RNF168	1	0.511789	0.000270796	101144	0	0.0201796	0	0.181818
RNF151	0	0	0	0	0	0	0	0
RNF144A	0	0	0	0	0	0	0	0
RNF141	0	0	0	0	0	0	0	0
RNF14	7	1.32844	0.00404776	2.25735e+07	6377.3	0.0206047	0	0.646465
RNF138	0	0	0	0	0	0	0	0
RNF135	0	0	0	0	0	0	0	0
RNF130	0	0	0	0	0	0	0	0
RNF128	0	0	0	0	0	0	0	0
RNF126	0	0	0	0	0	0	0	0
RNF123	0	0	0	0	0	0	0	0
RNF115	0	0	0	0	0	0	0	0
RNF114	0	0	0	0	0	0	0	0
RNF111	6	1.30557	0.00670778	6.20259e+07	994.871	0.0206951	2	0.638844
RNF11	6	1.28974	0.00297465	1.21916e+07	382.629	0.0206051	1.2	0.761998
RNF10	2	0.855229	0.0190217	4.98273e+08	4296.38	0.0207142	0	0.954545
RND2	0	0	0	0	0	0	0	0
RMI2	2	0.68515	5.58e-05	4285.96	0	0.0200448	2	0.680973
RMI1	5	0.968957	0.00120486	1.99896e+06	8521.51	0.020417	3	0.737928
RLIM	0	0	0	0	0	0	0	0
RIT2	1	0.60097	0.000389278	209094	0	0.0203795	0	0.106061
RIT1	0.339511	0.159197	0.000499996	1.31103	0	0.00304952	0	0
RIPK2	0	0	0	0	0	0	0	0
RIPK1	3.0556	0.283112	0.00355696	27.2445	1731.88	0.00306366	1.07552	0.148724
RINT1	0.0555994	0.0435692	0	0.0857943	0	0.000397138	0	0.047456
RING1	12	1.45358	0.0327254	1474660287	5365.29	0.0208101	5.25065	0.556643
RIN3	0	0	0	0	0	0	0	0
RIN1	1.02997	0.229536	0.00523903	149.315	2354.78	0.00772808	0.171661	0.112258
RIMS3	0	0	0	0	0	0	0	0
RIMS2	0	0	0	0	0	0	0	0
RIMS1	0	0	0	0	0	0	0	0
RIIAD1	0	0	0	0	0	0	0	0
RIF1	8	1.38785	0.0293232	1184687009	2701.88	0.0207968	4.4	0.565394
RICTOR	0	0	0	0	0	0	0	0
RIC8B	0	0	0	0	0	0	0	0
RIC8	0	0	0	0	0	0	0	0
RHPN2	0	0	0	0	0	0	0	0
RHOT1	0	0	0	0	0	0	0	0
RHOQ	0.0826493	0.0278987	0.0015662	1.98631	103.218	0.00623965	0	0.0240504
RHOJ	0.679022	0.211879	0.000858963	6.32161	0	0.00305054	0.679022	0.137301
RHOH	0.339511	0.161511	0.000571407	2.83096	0	0.00304758	0	0.0685881
RHOG	0	0	0	0	0	0	0	0
RHOD	0.679022	0.211879	0.000858698	6.32161	0	0.00305054	0.679022	0.121869
RHOC	1	0.629013	0.0189494	4.94495e+08	0	0.0207099	0	0.0757576
RHOBTB3	0	0	0	0	0	0	0	0
RHOBTB2	0	0	0	0	0	0	0	0
RHOBTB1	0	0	0	0	0	0	0	0
RHOA	0.0380474	1.00114	0.00569941	2.92967e+07	21663.5	0.000233545	0.4	0.443837
RHO1	0	0	0	0	0	0	0	0
RHO	0.0555994	0.0259238	0.00382744	0.178227	0	0.00126877	0	0.0117938
RHEBL1	1.01853	0.240774	0.00121479	7.93035	458.482	0.00305664	0.339511	0.125298
RHEB	5	1.00722	0.0206438	5.86875e+08	11031.1	0.0207584	0.5	0.614043
RGS9	0.339511	0.784307	0.00893193	23.3813	2034.35	0.00292716	0	0.212121
RGS7BP	0.339511	1.28998	0.000815803	0.532993	1527.8	0.0029034	0	0.227273
RGS7	1	0.784307	7.27348e-05	0.0202917	0	0.00287982	0	0.338384
RGS6	0	0	0	0	0	0	0	0
RGS3	2	0.901604	0.00143768	2.85009e+06	0	0.020463	2	0.409739
RGS20	1	0.588668	0.000108744	16294.5	0	0.0202618	0	0.181818
RGS19	0.339511	0.161511	0.000571407	2.83096	0	0.00304758	0	0.0514411
RGS18	0.679022	0.161951	2.3596e-17	0.756731	3.39511	0.000397084	0	0.0514411
RGS17	1	0.588668	0.000108744	16294.5	0	0.0202618	0	0.166667
RGS14	0	0	0	0	0	0	0	0
RGS13	0.208216	0.0299127	0.000712888	699939	510.625	0.0203029	0	0.121212
RGS12	0.0828216	0.795011	0.00198305	1.56007e+06	815.202	0.0204526	0	0.308081
RGS11	0.339511	0.0840346	7.27348e-05	0.576476	0	0.00301386	0	0.0514411
RGPD8	0	0	0	0	0	0	0	0
RGPD6	0	0	0	0	0	0	0	0
RGPD5	0	0	0	0	0	0	0	0
RGPD2	0	0	0	0	0	0	0	0
RGPD1	0	0	0	0	0	0	0	0
RGL3	0	0	0	0	0	0	0	0
RFXAP	1	0.617707	0.00100775	1.39929e+06	0	0.0204004	0	0.176768
RFXANK	5	1.20737	0.000494635	337345	1023.93	0.020434	0	0.232323
RFX4	3	0.995366	0.00192975	5.12914e+06	1783.16	0.02053	0	0.333333
RFX3	1	0.452371	2.32e-05	742.173	0	0.0199935	0	0.39899
RFX2	0	0	0	0	0	0	0	0
RFX1	1	0.624212	0.00388381	2.07788e+07	0	0.0205446	0	0.217172
RFWD2	0	0	0	0	0	0	0	0
RFPL4	3	0.727423	0.000345659	164577	7621.91	0.020304	0	0.0606061
RFC5	3	1.08347	0.0337367	1567245140	637.131	0.0208296	2	1.46939
RFC4	3	1.08347	0.0337367	1567245140	637.131	0.0208296	2	1.45424
RFC3	1	0.623015	0.00160976	3.56904e+06	0	0.0204724	0	1.18182
RFC2	1	0.627308	0.00802858	8.87928e+07	0	0.0206398	0	1.19192
RFC1	3	1.08016	0.0136167	255331483	732.472	0.0206637	0	1.07071
REXO4	1	0.627438	0.00543395	4.06715e+07	0	0.0205498	0	0.277778
REX2	1	0.627308	0.00802858	8.87928e+07	0	0.0206398	0	0
REV1	6	1.24234	0.00554101	4.23203e+07	1993.65	0.0207001	3.28333	1.46813
RET	0.339511	0.109582	0.000190755	0.571754	0	0.00303185	0	0.0908792
REST	11	1.45794	0.0212023	6.19339e+08	5977.06	0.0207692	3.22857	0.637538
RERE	2	0.624558	0.00368451	1.87043e+07	9952	0.0205994	0	0.474747
RER1	0.0828076	0.0209447	-5.38249e-18	0.0962448	0.496845	0.000422156	0	0.0470498
REPS2	0	0	0	0	0	0	0	0
REPIN1	0	0	0	0	0	0	0	0
REP1	0	0	0	0	0	0	0	0
RELB	3	1.04966	0.0095362	125264178	187.365	0.0206477	2	0.44243
RELA	26	1.57401	0.0281406	1090873450	52689.5	0.0208781	3.02534	0.536843
REL	4	1.1245	0.0084973	9.94662e+07	5900.91	0.0206731	0	0.191919
REG1	0	0	0	0	0	0	0	0
RECQL4	4	1.08451	0.0032396	1.44531e+07	503.877	0.0204819	0	0.429293
REC8	1	0.589926	0.00130938	2.36085e+06	0	0.0204119	0	0.222222
RDX	0.25272	0.0813682	0.000133055	0.487866	554.202	0.0066242	0	0.0481008
RCOR3	2	0.856581	0.00130807	2.35611e+06	43.9516	0.0204464	0	0.20202
RCOR2	5	1.2328	0.0156208	3.36195e+08	1012.71	0.0207137	0.5	0.48452
RCOR1	2	0.904864	0.00647417	5.7727e+07	1967.58	0.0206373	0	0.277778
RCN2	0	0	0	0	0	0	0	0
RCN1	0	0	0	0	0	0	0	0
RCL1	1	0.629013	0.0189494	4.94495e+08	0	0.0207099	0	0.89899
RCHY1	1	0.505844	0.000190288	49965.4	0	0.020291	0	0.550505
RCC2	1	0.627308	0.00802858	8.87928e+07	0	0.0206398	0	0.39899
RCBTB2	0	0	0	0	0	0	0	0
RCBTB1	1	0.240868	3.12e-08	1.64286	0	0.0192496	0	0.318182
RCAN1	1	0.352183	2.52e-06	10.3879	0	0.0197519	0	0.237374
RC3H1	0	0	0	0	0	0	0	0
RBX1	0	0	0	0	0	0	0	0
RBPMS	1	0.588668	0.000108744	16294.5	0	0.0202618	0	0.222222
RBPJL	1	0.609541	0.00014549	29218.7	0	0.0202473	0	0.186869
RBPJ	0	0	0	0	0	0	0	0
RBP3	0	0	0	0	0	0	0	0
RBP1	0	0	0	0	0	0	0	0
RBMXL2	1	0.627308	0.00802858	8.87928e+07	0	0.0206398	0	0.010101
RBMXL1	0	0	0	0	0	0	0	0
RBMX2	0	0	0	0	0	0	0	0
RBMX	5	1.23789	0.00581948	4.66361e+07	968.441	0.020568	0.5	0.445607
RBMS1	0	0	0	0	0	0	0	0
RBM8A	2	0.91749	0.0243834	818698952	898.132	0.0207906	0	0
RBM5	2	0.91749	0.0243834	818698952	898.132	0.0207906	0	0.434343
RBM4B	0	0	0	0	0	0	0	0
RBM4	0	0	0	0	0	0	0	0
RBM39	10	1.4129	0.0249222	8.55277e+08	12403.4	0.0207872	0.805556	1.04714
RBM34	1	0.627438	0.00543395	4.06715e+07	0	0.0205498	0	0.631313
RBM3	2	0.892332	0.00259365	9.26551e+06	45.3804	0.0205232	0	0.141414
RBM28	2	0.91749	0.0243834	818698952	898.132	0.0207906	0	0.752525
RBM26	0	0	0	0	0	0	0	0
RBM19	2	0.91749	0.0243834	818698952	898.132	0.0207906	0	1.0404
RBM17	2	0.903387	0.00782276	8.43077e+07	892.371	0.0206474	0	0.666667
RBM15	1	0.627438	0.00543395	4.06715e+07	0	0.0205498	0	0.257576
RBM14	3	1.08347	0.0337367	1567245140	637.131	0.0208296	2	0.338081
RBM10	1	0.610407	0.00120489	1.99931e+06	0	0.0204134	0	0.353535
RBL2	5	1.19699	0.00590501	4.80284e+07	1881.71	0.0206566	0.5	0.656423
RBL1	5	1.18215	0.000526371	382425	1475.39	0.0203978	0	0.363636
RBFOX2	0	0	0	0	0	0	0	0
RBCK1	0	0	0	0	0	0	0	0
RBBP8	2	0.830688	0.000581944	467032	67.8105	0.0203045	0	0.222222
RBBP7	17	1.53642	0.0615071	5210128686	10524.8	0.0209153	7.97321	0.507708
RBBP6	0	0	0	0	0	0	0	0
RBBP5	0	0	0	0	0	0	0	0
RBBP4	17	1.53309	0.0568875	4456490869	15172	0.0208983	6.275	1.24101
RBAK	2	0.902737	0.00259226	9.25355e+06	338.534	0.0205599	0	0.0959596
RB1CC1	0	0	0	0	0	0	0	0
RB1	34	1.59612	0.0197656	538198872	52061.4	0.00204368	5.67375	0.471452
RAX	1	0.611064	0.000187624	48559.7	0	0.0203013	0	0.176768
RAVER2	1	0.463096	0.000683415	643279	0	0.0203013	0	0.181818
RAVER1	5	1.13734	0.00358212	1.76688e+07	488.738	0.0205271	0	0.186869
RASSF5	0	0	0	0	0	0	0	0
RASSF1	7	1.09598	0.000781099	5.61531e+06	15275.9	0.00212309	0.333333	0.506732
RASGRP1	0.339511	0.164309	0.0088592	23.2302	0	0.00306093	0	0.0703028
RASGRF2	0	0	0	0	0	0	0	0
RASGRF1	0.125394	0.106769	5.45465e-18	0.193494	0	0.000395566	0	0.0322985
RASD2	1.35804	0.255765	0.00179262	12.9779	95.2292	0.00305747	0.452681	0.141714
RASA1	0.679022	0.214408	0.0039418	5.53424	108.269	0.00306174	0	0.128603
RARS	4	1.18682	0.0283774	1109075791	467.111	0.0207697	0.666667	1.19944
RARG	4	0.98489	0.00105299	1.52793e+06	7135.36	0.0204898	0	0.146465
RARB	3	0.886341	0.00123135	2.08938e+06	5069.96	0.0205044	0	0.136364
RARA	48	1.62739	0.033867	1579415114	63068.8	0.0208058	1.64905	0.484517
RAPSN	0.339511	0.159197	0.000499996	1.31103	0	0.00304952	0	0.121744
RAPGEF4	0	0	0	0	0	0	0	0
RAPGEF3	0	0	0	0	0	0	0	0
RAPGEF2	0.339511	0.164309	0.0088592	23.2302	0	0.00306093	0	0.125173
RAPGEF1	0	0	0	0	0	0	0	0
RAP2B	0	0	0	0	0	0	0	0
RAP2A	0.125394	0.0536108	0.000330609	0.227443	0	0.00235165	0	0.0126661
RAP1GAP	0	0	0	0	0	0	0	0
RAP1B	0	0	0	0	0	0	0	0
RAP1A	0.679022	0.219971	0.0241099	131.055	0	0.00306434	0.679022	0.179359
RANGAP1	11	1.45049	0.035306	1716392611	7891.2	0.00199695	2.5	1.06036
RANBP9	1	0.455348	0.00024392	82076.5	0	0.020153	0	0.560606
RANBP2	14	1.48834	0.0411358	2330045657	13497.5	0.0208822	4.18132	0.765736
RANBP10	1	0.571865	0.000918397	1.16162e+06	0	0.00208391	0	0.489899
RANBP1	0.257492	0.137436	0.00684667	188.152	0	0.00760762	0	0.262694
RAN	8	1.33358	0.02567	9.07422e+08	11603.8	0.0207829	1.14286	1.47271
RALY	0	0	0	0	0	0	0	0
RALGPS1	0.339511	0.164309	0.0088592	23.2302	0	0.00306093	0	0.0840204
RALGDS	0	0	0	0	0	0	0	0
RALGAPA2	0	0	0	0	0	0	0	0
RALGAPA1	0	0	0	0	0	0	0	0
RALB	0	0	0	0	0	0	0	0
RALA	0.339511	0.165192	0.0115773	30.7266	0	0.00306289	0	0.121744
RAI14	9	1.41535	0.0310055	1323736120	14312.7	0.00214478	1	0.0292682
RAG2	0	0	0	0	0	0	0	0
RAG1	6	1.21933	0.00452654	2.82528e+07	10400.9	0.0206633	0.45	0.557993
RAF1	6	1.22727	0.0312251	6.02698e+06	3742.01	0.000464558	0.769558	0.015634
RAE1	4	1.13829	0.00245007	8.2666e+06	291.359	0.0204594	2	1.46134
RAD9	2	0.767217	0.0005156	366295	39.611	0.0204093	0	0
RAD54L2	0	0	0	0	0	0	0	0
RAD51L1	1	0.529631	0.000350412	169195	0	0.020273	0	0
RAD51	3	1.033	0.00646003	5.74813e+07	1253.1	0.000448172	1	1.27046
RAD50	4	1.18278	0.0225121	6.97891e+08	3873.34	0.0207765	0	1.05556
RAD23B	69	1.64447	0.0718321	7108054005	42845.3	0.0207736	14.5883	1.38442
RAD23A	0	0	0	0	0	0	0	0
RAD21	15	1.49746	0.0515344	3657141548	13519.4	0.020907	7.96459	1.09497
RAD18	5	0.961179	0.000189409	49536.7	9122.57	0.0203174	0	0.59596
RACGAP1	0.514984	0.939374	0.000585511	186762	588.8	0.00233946	0.193119	0.741176
RAC3	0.257492	0.0742338	1.53723e-05	0.412027	0	0.00721744	0	0.0182065
RAC2	5	1.26169	0.0148602	3.04136e+08	2274.3	0.020675	0.5	0.415979
RAC1	3.0556	0.00657887	0.00338883	234.255	1756.85	0.000695611	0.339511	0.139086
RABL5	0	0	0	0	0	0	0	0
RABGGTA	0	0	0	0	0	0	0	0
RABGEF1	0.0335174	0.0250583	-3.25118e-34	0.05172	0	0.000399016	0	0.0194671
RABGAP1	0	0	0	0	0	0	0	0
RABEP1	0.0335174	0.0250583	6.80402e-34	0.05172	0	0.000399016	0	0.00981821
RABAC1	0.339511	0.268236	-1.50743e-18	0.523893	0	0.00039478	0	0.270923
RAB8B	0	0	0	0	0	0	0	0
RAB8A	0.0326016	0.0246739	0.00448078	26.0007	188.323	0.000381082	0	0.00474042
RAB7	0	0	0	0	0	0	0	0
RAB6C	0	0	0	0	0	0	0	0
RAB6B	0	0	0	0	0	0	0	0
RAB6A	0	0	0	0	0	0	0	0
RAB5C	0.339511	0.268236	-3.59882e-18	0.523893	0	0.00039478	0	0.0908792
RAB5B	0.339511	0.155224	0.00119304	1.18716	0	0.00305376	0	0.0582999
RAB5A	0.427563	0.141836	0.00272091	46.3812	414.444	0.00686601	0	0.0283451
RAB4A	0.125394	0.0461869	6.79126e-05	0.207606	0	0.00232974	0	0.0215324
RAB40C	0	0	0	0	0	0	0	0
RAB40B	0	0	0	0	0	0	0	0
RAB40A	0	0	0	0	0	0	0	0
RAB3IP	0.257492	0.136624	0.00196733	21.724	0	0.00760589	0	0.0572205
RAB3IL1	0	0	0	0	0	0	0	0
RAB3GAP2	0	0	0	0	0	0	0	0
RAB3GAP1	2	0.870014	0.0190634	500455564	1162.46	0.0207142	0	0.540404
RAB3D	0	0	0	0	0	0	0	0
RAB3C	0	0	0	0	0	0	0	0
RAB3B	0.679022	0.211879	0.000858698	6.32161	0	0.00305054	0.679022	0.120154
RAB3A	0.33361	0.0543649	0.000720409	6.25247	128.495	0.0019952	0	0.0108756
RAB38	0.679022	0.212441	0.00100575	4.4001	31.1514	0.0030514	0	0.0685881
RAB37	0	0	0	0	0	0	0	0
RAB36	0	0	0	0	0	0	0	0
RAB35	0	0	0	0	0	0	0	0
RAB34	0	0	0	0	0	0	0	0
RAB33B	0	0	0	0	0	0	0	0
RAB33A	0	0	0	0	0	0	0	0
RAB31	0	0	0	0	0	0	0	0
RAB30	0	0	0	0	0	0	0	0
RAB2B	0	0	0	0	0	0	0	0
RAB2A	0	0	0	0	0	0	0	0
RAB27A	0.0414038	0.0114703	0.00132492	0.0664624	0	0.000809397	0	0.00920084
RAB24	0	0	0	0	0	0	0	0
RAB22A	0	0	0	0	0	0	0	0
RAB1B	0	0	0	0	0	0	0	0
RAB1A	0	0	0	0	0	0	0	0
RAB18	0	0	0	0	0	0	0	0
RAB17	0.339511	0.15627	0.000287226	1.36524	0	0.00304126	0	0.034294
RAB15	0	0	0	0	0	0	0	0
RAB14	0	0	0	0	0	0	0	0
RAB13	0.339511	0.161511	0.000570379	2.83096	0	0.00304758	0	0.0428676
RAB12	0	0	0	0	0	0	0	0
RAB11FIP5	0.057679	0.0220363	0.00120476	37.3192	0	0.00155874	0	0.0116523
RAB11FIP3	0	0	0	0	0	0	0	0
RAB11FIP2	0	0	0	0	0	0	0	0
RAB11B	0	0	0	0	0	0	0	0
RAB10	0	0	0	0	0	0	0	0
RA9	0	0	0	0	0	0	0	0
RA1	0	0	0	0	0	0	0	0
R3HDM2	0	0	0	0	0	0	0	0
QSER1	0	0	0	0	0	0	0	0
QPCTL	0	0	0	0	0	0	0	0
QK	0	0	0	0	0	0	0	0
PZP	0	0	0	0	0	0	0	0
PYGO1	6	1.24656	0.000559911	432324	873.381	0.0204205	3.2	0.416594
[truncated: 4,583 more rows]

## Sheet: XC
Protein	DC	IC	EC	SC	BC	CC	NC	ION
ZZZ3	3	0.969262	0.000802814	248163000000	3210.08	0.00540408	0	0.212121
ZYX	2	0.791886	7.37e-05	2090277556	396.141	0.00539204	0	0.191919
ZWINT	22	1.33781	0.00147537	837889000000	81529	0.00541513	5.41806	0.520246
ZWILCH	1	0.484086	0.000316619	38591984548	0	0.00539707	0	0.267677
ZW10	8	0.9379	0.0128205	63270500000000	67140.7	0.00542554	0.642857	1.07931
ZSWIM5	1	0.594959	0.00104717	422078000000	0	0.00540377	0	0.242424
ZSWIM4	3	0.985722	0.00106395	435731000000	6211.13	0.00541569	0	0.131313
ZSWIM2	2	0.830744	0.00217802	1825920000000	526.297	0.0054184	0	0.212121
ZSCAN4B	1	0.596689	0.00200568	1548780000000	0	0.00541022	0	0.00505051
ZSCAN21	1	0.580409	0.000217187	18158759838	0	0.0054025	0	0.10101
ZSCAN2	4	0.97444	0.00037124	53047870800	8713.42	0.00540488	1.33333	0.275104
ZSCAN10	1	0.596492	0.00247702	2362010000000	0	0.00541516	0	0.116162
ZRANB1	1	0.586364	0.000155685	9329475578	0	0.00539859	0	0.378788
ZP3R	1	0.584105	0.000628038	151840000000	0	0.00540676	0	0.0505051
ZP2	1	1.08548	1.59e-18	1.54308	0	0.000151953	0	0.181818
ZNRF3	3	0.264629	2.77e-08	297.408	25594	0.00533439	0	0.212121
ZNRF1	1	0.459673	5.58e-05	1198001231	0	0.00538832	0	0.156566
ZNHIT6	1	0.587012	0.000698798	187968000000	0	0.00540105	0	0.520202
ZNHIT3	1	0.587012	0.000698798	187968000000	0	0.00540105	0	0.489899
ZNHIT2	1	0.585333	0.000547718	115491000000	0	0.00540288	0	0.419192
ZNF8	1	0.588245	0.00122031	573199000000	0	0.00540955	0	0
ZNF76	1	0.579794	9.67e-05	3597916207	0	0.00539523	0	0
ZNF644	1	0.565779	5.73e-05	1264539463	0	0.00538644	0	0
ZNF622	2	0.825789	0.000792523	241757000000	678.138	0.00541074	0	0
ZNF609	1	0.589831	0.000526974	106908000000	0	0.00540688	0	0
ZNF566	1	0.588245	0.00122031	573199000000	0	0.00540955	0	0
ZNF552	1	0.588245	0.00122031	573199000000	0	0.00540955	0	0
ZNF496	1	0.54093	0.000328911	41645516429	0	0.00539917	0	0
ZNF460	1	0.588245	0.00122031	573199000000	0	0.00540955	0	0
ZNF451	1	0.492717	5.85e-05	1319126719	0	0.0053866	0	0
ZNF354A	1	0.588245	0.00122031	573199000000	0	0.00540955	0	0
ZNF331	1	0.588245	0.00122031	573199000000	0	0.00540955	0	0
ZNF326	1	0.590598	0.00168216	1089230000000	0	0.00540722	0	0
ZNF324	1	0.588245	0.00122031	573199000000	0	0.00540955	0	0
ZNF250	1	0.588245	0.00122031	573199000000	0	0.00540955	0	0
ZNF217	1	0.595146	0.00071341	195900000000	0	0.00541029	0	0
ZNF207	1	0.595146	0.00071341	195900000000	0	0.00541029	0	0
ZNF200	1	0.595146	0.00071341	195900000000	0	0.00541029	0	0
ZNF124	1	0.588245	0.00122031	573199000000	0	0.00540955	0	0
ZNF10	2	0.826461	0.00133026	681138000000	0	0.00541076	2	0.18796
ZMYND11	1	0.583768	0.000250552	24164364499	0	0.00540208	0	0.328283
ZMYM4	3	0.980274	0.00127967	630496000000	1911.87	0.00541187	0	0.181818
ZMYM3	2	0.847817	0.00124038	592230000000	7097.9	0.00541789	0	0.232323
ZMYM2	8	1.24953	0.00624048	14991200000000	27754.8	0.00542415	1.42857	0.484646
ZMYM1	1	0.572381	0.000439401	74320263036	0	0.00540587	0	0.171717
ZMIZ1	1	0.595146	0.00071341	195900000000	0	0.00541029	0	0.373737
ZIC5	1	0.595146	0.00071341	195900000000	0	0.00541029	0	0.136364
ZIC3	1	0.596492	0.00247702	2362010000000	0	0.00541516	0	0.181818
ZIC2	3	0.778787	0.00201132	1557510000000	15530.3	0.00541064	0	0.242424
ZIC1	1	0.437908	4.97e-05	9.50119e+08	0	0.00538232	0	0.237374
ZHX2	3	0.819711	0.000122948	5818321046	12939.3	0.00539974	0	0.171717
ZFYVE28	1	0.459652	5.42e-05	1132183217	0	0.00538908	0	0.353535
ZFR	4	1.0827	0.0171572	113311000000000	26706.9	0.00543219	1.33333	0.777295
ZFPM2	1	0.574641	0.000439498	74353991178	0	0.00540811	0	0.212121
ZFPM1	11	1.2923	0.00437668	7374930000000	11132.1	0.00541675	3.6	0.431049
ZFP932	2	0.846187	0.00145392	813845000000	0	0.00541349	2	0.33249
ZFP91	2	0.845709	0.0125833	60950500000000	1264.65	0.00542525	0	0.181818
ZFP828	1	0.59316	0.000695382	186206000000	0	0.00540061	0	0
ZFP82	2	0.80625	0.000269037	27867068652	2466.59	0.00540222	0	0.0656566
ZFP788	1	0.564327	5.53e-05	1177574792	0	0.00538967	0	0.010101
ZFP771	1	0.596774	0.00197132	1496040000000	0	0.00540985	0	0.0757576
ZFP768	4	0.904193	1.88e-05	1.35539e+08	11880.2	0.00538333	0.666667	0.212365
ZFP764	2	0.799591	0.00037595	54401488954	142.985	0.00540575	0	0.00505051
ZFP688	1	0.476528	1.54e-06	918980	0	0.00535883	0	0.106061
ZFP687	2	0.851405	0.0134259	69387900000000	0	0.00542526	2	0.665094
ZFP68	1	0.588245	0.00122031	573199000000	0	0.00540955	0	0.010101
ZFP661	1	0.588245	0.00122031	573199000000	0	0.00540955	0	0.116162
ZFP641	2	0.473743	6.52e-08	1640.66	12798	0.00534061	0	0.126263
ZFP64	2	0.819821	8.76e-05	2953589981	114.232	0.0053944	0	0.161616
ZFP623	1	0.476528	1.54e-06	918980	0	0.00535883	0	0.10101
ZFP609	2	0.839846	0.00270107	2808650000000	0	0.00541553	2	0.485176
ZFP593	2	0.830844	9.83e-05	3722905792	513.566	0.00539769	0	0.939394
ZFP592	4	1.04454	0.000557847	119781000000	2518.3	0.00540892	0.666667	0.462691
ZFP574	1	0.571149	0.00022911	20208742113	0	0.00539773	0	0.131313
ZFP53	1	0.588245	0.00122031	573199000000	0	0.00540955	0	0.00505051
ZFP524	1	0.321504	1.61e-09	2.59536	0	0.00531302	0	0.10101
ZFP523	1	0.578272	0.000102725	4063477447	0	0.00539344	0	0.20202
ZFP521	4	1.05635	0.000914099	321693000000	101.544	0.00541225	1.33333	0.474724
ZFP516	1	0.597938	0.0122846	58092000000000	0	0.00542374	0	0.176768
ZFP513	5	1.02191	0.00203219	1590000000000	46420.6	0.00541085	1.66667	0.299038
ZFP512	1	0.596774	0.00197132	1496040000000	0	0.00540985	0	0.191919
ZFP473	7	0.992045	0.000107387	4439686169	37791	0.00539551	0.983333	0.136496
ZFP467	4	0.967916	0.000583676	131136000000	14280.7	0.00541067	0.666667	0.361893
ZFP462	4	1.08152	0.00579502	12929200000000	60.4875	0.00541957	3.33333	0.456312
ZFP446	7	1.11399	9.08e-05	3173739166	19963	0.00539554	2	0.311835
ZFP42	16	1.34332	0.00958432	35361900000000	18589	0.00542598	3.07619	0.416419
ZFP398	1	0.580979	8.58e-05	2836176590	0	0.00539469	0	0.141414
ZFP36L1	1	0.569697	2.93e-05	330706169	0	0.00538853	0	0.227273
ZFP369	2	0.787507	0.000262354	26496403632	0	0.00539408	2	0.210875
ZFP36	3	0.965436	0.000913266	321067000000	1288.24	0.00540993	0	0.181818
ZFP354A	3	0.969449	0.00124292	594636000000	6224.56	0.00541147	0	0.0858586
ZFP346	1	0.596774	0.00197132	1496040000000	0	0.00540985	0	0.191919
ZFP345	1	0.596492	0.00247702	2362010000000	0	0.00541516	0	0
ZFP326	3	0.994084	0.016733	107782000000000	2970.42	0.00542961	1	0.586316
ZFP30	1	0.565315	8.37e-06	2.69351e+07	0	0.00538158	0	0.0757576
ZFP292	14	1.32203	0.00193214	1436940000000	43194.9	0.00541756	0	0.212121
ZFP281	7	1.21553	0.00532042	10897500000000	3603.74	0.00542075	2.66667	0.449674
ZFP28	1	1.08548	-2.04e-18	1.54308	0	0.000151953	0	0.0808081
ZFP277	4	1.06058	0.00101777	398706000000	1836.19	0.00541005	0	0.393939
ZFP276	1	0.562032	4.88e-05	9.16542e+08	0	0.00538863	0	0.19697
ZFP275	11	1.25003	0.000635219	155331000000	26621.2	0.0054102	0	0.111111
ZFP266	1	0.585395	0.000434881	72793096496	0	0.00539671	0	0
ZFP263	3	0.753796	5.89e-07	133489	520.992	0.0053577	0	0.116162
ZFP259	1	0.573943	0.000514544	101914000000	0	0.0054055	0	0
ZFP238	1	0.574019	0.000512835	101251000000	0	0.00540346	0	0
ZFP236	5	1.114	0.00028157	30516795650	1217.72	0.00540534	0	0.257576
ZFP219	8	1.24008	0.00585896	13215300000000	13328.6	0.00542268	2.19048	0.384372
ZFP217	1	0.596689	0.00200568	1548780000000	0	0.00541022	0	0.186869
ZFP191	1	0.527089	2.24e-06	1.93587e+06	0	0.00536738	0	0.126263
ZFP187	1	0.597938	0.0122846	58092000000000	0	0.00542374	0	0
ZFP180	1	0.589613	0.000264709	26977452615	0	0.00540177	0	0.10101
ZFP161	1	0.546247	4.94e-05	9.41346e+08	0	0.00538643	0	0
ZFP148	1	0.596774	0.00197132	1496040000000	0	0.00540985	0	0.232323
ZFP143	3	0.989949	0.00352648	4788160000000	0	0.00541581	3	0.437308
ZFP128	5	1.13217	0.00115806	516200000000	481.836	0.00540775	2	0.32739
ZFP12	1	0.498118	2.65e-06	2.70826e+06	0	0.00536735	0	0.10101
ZFP111	6	1.16242	0.000942711	342076000000	6297.45	0.00541278	0	0.0151515
ZFP110	7	1.19112	0.00723592	20155400000000	21941.7	0.00542166	2.83333	0.290813
ZFP11	1	0.498118	2.65e-06	2.70826e+06	0	0.00536735	0	0.00505051
ZFP106	5	1.12268	0.000650921	163094000000	6922	0.00541258	0	0.207071
ZFP1	1	0.588245	0.00122031	573199000000	0	0.00540955	0	0.121212
ZFML	1	0.596774	0.00197132	1496040000000	0	0.00540985	0	0.151515
ZFHX3	1	0.596689	0.00200568	1548780000000	0	0.00541022	0	0.232323
ZFAND6	1	1.08548	3.12e-17	1.54308	0	0.000151953	0	0.181818
ZFAND5	1	0.546334	2.99e-05	3.43583e+08	0	0.00538184	0	0.217172
ZFAND2A	6	1.13862	0.00266375	2731100000000	1793.49	0.0054151	0.583333	1.13593
ZEB2	3	0.972514	0.000475766	87124335590	110.203	0.00540484	0	0.272727
ZEB1	2	0.820317	0.000222913	19134142757	0	0.00539624	2	0.596462
ZDHHC6	8	1.2384	0.00148922	853653000000	3455.89	0.00541482	0	0.474747
ZDHHC16	1	0.566481	6.61e-05	1679246907	0	0.00538684	0	0.414141
ZDHHC15	2	0.825408	0.000718396	198645000000	209.895	0.00540689	0	0.212121
ZDHHC13	4	1.03398	0.00132792	678740000000	16957.6	0.00541066	0	0.262626
ZDHHC12	1	0.595146	0.00071341	195900000000	0	0.00541029	0	0.29798
ZCCHC8	5	1.14352	0.00744803	21356200000000	4027.23	0.0054234	1	0.573892
ZCCHC7	1	0.595146	0.00071341	195900000000	0	0.00541029	0	0.217172
ZCCHC11	1	0.596689	0.00200568	1548780000000	0	0.00541022	0	0.237374
ZC3HAV1	7	1.22406	0.0261079	262427000000000	26.7097	0.00541189	0.666667	0.764539
ZC3H4	1	0.549678	9.24e-05	3290635217	0	0.00539179	0	0.267677
ZC3H15	1	0.214172	1.85e-07	13234.7	0	0.00533932	0	1.08586
ZC3H14	1	0.594959	0.00104717	422078000000	0	0.00540377	0	0.540404
ZC3H12D	1	0.585395	0.000434881	72793096496	0	0.00539671	0	0.166667
ZC3H11A	2	0.851818	0.0133318	68417300000000	4265.25	0.0054259	0	0.257576
ZBTB9	5	1.10205	0.000847555	276592000000	1268.24	0.00540669	0	0.131313
ZBTB8B	1	0.591947	0.000338285	44047320495	0	0.00540381	0	0.176768
ZBTB7C	5	1.12042	0.00085959	284434000000	1196.27	0.00541057	0.5	0.514961
ZBTB7B	2	0.737917	0.000267799	27606386448	750.065	0.00540473	0	0.141414
ZBTB7A	2	0.733785	0.000197214	14974401179	204.298	0.00539684	0	0.141414
ZBTB48	1	0.560735	1.26e-05	6.11497e+07	0	0.00538149	0	0.20202
ZBTB43	2	0.835262	0.00213413	1753510000000	0	0.005412	2	0.607594
ZBTB40	1	0.595146	0.00071341	195900000000	0	0.00541029	0	0.176768
ZBTB39	3	0.833461	3.58e-05	4.93482e+08	1594.85	0.0053841	0	0.186869
ZBTB34	1	0.596492	0.00247702	2362010000000	0	0.00541516	0	0.20202
ZBTB33	5	1.13501	0.00451317	7841320000000	2867.02	0.00542133	0	0.207071
ZBTB32	1	0.58164	9.76e-05	3665152144	0	0.00539368	0	0.106061
ZBTB3	5	1.07117	0.000614012	145149000000	11887.9	0.00540854	0	0.126263
ZBTB24	2	0.83917	0.000554874	118512000000	520.564	0.00540749	0	0.20202
ZBTB22	1	0.574569	7.87e-05	2383785604	0	0.00539355	0	0.141414
ZBTB2	3	0.991292	0.00530811	10847500000000	0	0.00541935	3	0.458358
ZBTB17	2	0.81368	0.000193346	14389185814	96.7664	0.00540317	0	0.191919
ZBTB16	17	1.34332	0.00526445	10667700000000	50298.6	0.00542039	2.40536	0.643742
ZBTB11	8	1.25157	0.0296756	339051000000000	36.8419	0.00541221	0.857143	0.559361
ZBTB10	1	0.596689	0.00200568	1548780000000	0	0.00541022	0	0.171717
ZBED3	2	0.825252	0.000724367	201965000000	12.5525	0.00540852	0	0.126263
ZAP70	10	1.23626	0.000559197	120360000000	24359.9	0.00540445	3.39444	0.430733
YY2	1	0.586496	0.000760281	222484000000	0	0.00540327	0	0
YY1	13	1.32224	0.00587244	13276200000000	27257.8	0.00542412	3.0119	0.600352
YWHAZ	163	1.46843	0.049011	924599000000000	1.36677e+06	0.00544203	51.0017	0.486561
YWHAQ	13	1.32186	0.00304481	3568460000000	28001.2	0.00542208	0.166667	0.388735
YWHAH	9	1.25639	0.00322325	3999110000000	1853.05	0.00542024	3.9	0.434714
YWHAG	19	1.3748	0.021703	181308000000000	101501	0.00543682	3.98333	0.46207
YWHAE	266	1.46543	0.0359198	496617000000000	2.48942e+06	0.00543505	23.6539	0.673184
YWHAB	25	1.39258	0.020027	154387000000000	129599	0.00543604	4.49679	0.421323
YTHDF2	1	0.596774	0.00197132	1496040000000	0	0.00540985	0	0.277778
YTHDF1	1	0.595146	0.00071341	195900000000	0	0.00541029	0	0.247475
YPEL2	1	0.563395	2.6e-05	2.60028e+08	0	0.00538877	0	0.191919
YNL305C	1	0.572244	0.000480684	88942133268	0	0.00540884	0	0
YLPM1	2	0.820393	0.0123384	58601800000000	6510.72	0.00542383	0	0.272727
YKT6	4	0.598273	0.0123072	58305100000000	38388	0.00542377	0	1.12121
YJU3	1	1.08548	-1.87e-16	1.54308	0	0.000151953	0	0
YES1	7	1.16941	0.000492162	93234819365	14591.7	0.00540959	1.2	0.386307
YEATS4	3	0.990529	0.00378934	5528210000000	60.4875	0.00541666	2	1.25027
YEATS2	3	0.973817	0.0017524	1182150000000	4921.51	0.00540916	0	0.318182
YBX2	8	1.25157	0.0296756	339051000000000	36.8419	0.00541221	0.857143	0.700775
YBX1	68	1.44162	0.0681135	1.79e+15	323012	0.0054358	22.7688	0.775881
YARS2	1	0.590598	0.00168216	1089230000000	0	0.00540722	0	1.09596
YARS	1	0.594959	0.00104717	422078000000	0	0.00540377	0	1.08081
YAP1	27	1.37986	0.0053241	10910900000000	128199	0.00542723	10.4647	0.538129
YAF2	2	0.840438	0.00164004	1035500000000	0	0.00541065	2	0.623777
XRN2	2	0.841358	0.0126971	62058100000000	0	0.00542499	2	1.40115
XRCC6	6	1.18336	0.00497753	9537460000000	5194.7	0.00541969	0.4	1.23613
XRCC5	6	1.14202	0.00389633	5845030000000	11016.6	0.00541758	1.2	1.18563
XRCC1	3	0.992905	0.0149857	86448600000000	2427.78	0.00542677	1	0.609872
XPOT	1	0.597938	0.0122846	58092000000000	0	0.00542374	0	0.934343
XPO7	1	0.597938	0.0122846	58092000000000	0	0.00542374	0	0.621212
XPO5	3	0.993302	0.0141437	77003200000000	28275.3	0.00543053	0	0.828283
XPO4	4	1.07302	0.015089	87642900000000	7202.69	0.00542745	1.33333	0.858294
XPO1	14	1.30142	0.0147996	84312900000000	47594.8	0.00542817	1.80684	1.63913
XPNPEP3	3	0.991771	0.0113803	49862500000000	15.5845	0.00541135	1	1.30052
XPNPEP1	1	0.597938	0.0122846	58092000000000	0	0.00542374	0	0.818182
XPC	2	0.742941	0.00354812	4846960000000	0	0.00540189	2	1.39696
XPA	1	0.595381	0.00346034	4610080000000	0	0.00540187	0	0.757576
XIRP2	1	0.597938	0.0122846	58092000000000	0	0.00542374	0	0.186869
XIAP	10	1.24093	0.0026563	2715870000000	37870.3	0.00542068	2.31111	0.423382
XDH	1	0.565633	0.000365496	51427066979	0	0.00539967	0	0.70202
XBP1	1	0.558015	1.82e-05	1.28146e+08	0	0.00538211	0	0.141414
XAB2	6	1.18224	0.0156714	94539500000000	12425	0.00543027	2.4	1.9138
WWTR1	29	1.38476	0.00459997	8144740000000	152247	0.00542594	10.3576	0.430953
WWP2	11	1.28353	0.00570268	12517500000000	40276.6	0.00542612	2.36667	0.57115
WWP1	3	0.973407	0.000684287	180232000000	1530.29	0.00540811	0	0.363636
WWOX	3	0.978404	0.000602566	139756000000	309.424	0.00540881	1	0.48732
WTAP	1	0.597938	0.0122846	58092000000000	0	0.00542374	0	0.419192
WT1	2	0.786474	3.04e-05	3.55308e+08	799.16	0.00538402	0	0.212121
WSB2	1	0.446985	1.66e-06	1.05587e+06	0	0.00536407	0	0.176768
WSB1	8	1.22276	0.00141857	774627000000	18001.4	0.00541234	1.42857	0.64016
WRNIP1	1	0.597118	0.00214643	1773330000000	0	0.00541827	0	0.89899
WRAP73	1	0.342168	9.02e-06	3.1299e+07	0	0.00537464	0	0.686869
WRAP53	1	0.587012	0.000698798	187968000000	0	0.00540105	0	0.772727
WNT9A	3	0.772014	0.000669927	172767000000	12798	0.00541305	1	0.441766
WNT8A	1	0.519876	1.92e-07	14220.8	0	0.00534843	0	0.126263
WNT7B	5	0.945735	6.34e-06	1.54963e+07	886.451	0.00537468	2	0.324508
WNT7A	4	0.964197	9.65e-05	3587818559	17097.1	0.0053972	0	0.171717
WNT6	1	0.523839	6.97e-07	186894	0	0.00535944	0	0.181818
WNT5B	1	0.523839	6.97e-07	186894	0	0.00535944	0	0.166667
WNT5A	7	1.12622	0.000109036	4576136144	27630.2	0.00539813	0.666667	0.367649
WNT4	4	0.894012	0.000670607	173118000000	39104.3	0.0054132	0.833333	0.455457
WNT3A	9	1.13551	0.00016792	10853543242	79599.5	0.00540195	1.55357	0.271927
WNT3	3	0.900602	5.49e-06	1.15857e+07	1366.82	0.00537518	0	0.10101
WNT2B	1	1.08548	1.15e-16	1.54308	0	0.000151953	0	0.161616
WNT2	1	1.08548	4.89e-17	1.54308	0	0.000151953	0	0.181818
WNT11	2	0.561369	4.53e-05	7.88554e+08	51168	0.00539027	0	0.207071
WNT1	9	1.13093	8.5e-05	2783389725	14641.4	0.00539678	3.5119	0.339895
WLD	1	0.589069	0.00122978	582129000000	0	0.00541171	0	0
WIZ	5	1.13937	0.00619448	14772600000000	2560.8	0.00542126	1.5	0.412056
WIPF1	1	0.589437	0.000269925	28048912945	0	0.00540058	0	0.5
WHSC1L1	1	0.596774	0.00197132	1496040000000	0	0.00540985	0	0.232323
WHSC1	13	1.3165	0.0221627	189079000000000	29038.1	0.00543331	3.58333	0.803459
WG	2	0.660728	3.65e-07	51322.7	38.5079	0.00535122	0	0
WFS1	1	0.591947	0.000338285	44047320495	0	0.00540381	0	0.318182
WFIKKN2	1	1.08548	-8.72e-17	1.54308	0	0.000151953	0	0.19697
WFDC3	1	0.595146	0.00071341	195900000000	0	0.00541029	0	0.0353535
WFDC2	1	0.433451	2.73e-06	2.86851e+06	0	0.00536577	0	0.0656566
WEE1	3	0.988872	0.00166459	1066520000000	4110.53	0.00541683	1	0.525802
WDTC1	4	1.03797	0.000751349	217318000000	1471	0.00541169	0	0.388889
WDR82	2	0.826575	0.00256946	2541620000000	640.786	0.00541545	0	0.742424
WDR77	2	0.79913	0.000787009	238439000000	14.9246	0.00540193	0	0.267677
WDR76	1	0.596774	0.00197132	1496040000000	0	0.00540985	0	0.479798
WDR75	1	0.596774	0.00197132	1496040000000	0	0.00540985	0	0.69697
WDR7	1	0.595048	0.00121039	563939000000	0	0.00541339	0	0.489899
WDR67	1	0.597938	0.0122846	58092000000000	0	0.00542374	0	0
WDR62	2	0.823409	0.000476927	87559905183	369.266	0.00540876	0	0.19697
WDR61	7	1.2054	0.00165877	1059110000000	6043.74	0.00541459	1.33333	1.0739
WDR60	1	0.589831	0.000526974	106908000000	0	0.00540688	0	0.378788
WDR5	18	1.36264	0.00860041	28477200000000	34238.5	0.00542319	5.85459	0.775332
WDR48	1	0.594555	0.000887088	302895000000	0	0.00540648	0	0.934343
WDR46	1	0.597938	0.0122846	58092000000000	0	0.00542374	0	1.15657
WDR43	2	0.847569	0.0129834	64888800000000	0	0.00542384	2	1.16926
WDR37	3	0.991614	0.00307549	3640830000000	2606.3	0.00541801	2	0.675684
WDR36	1	0.596774	0.00197132	1496040000000	0	0.00540985	0	1.12626
WDR35	1	0.59485	0.00114561	505164000000	0	0.00540355	0	0.535354
WDR34	1	0.589831	0.000526974	106908000000	0	0.00540688	0	0.363636
WDR33	3	0.993592	0.00645401	16036100000000	1688.85	0.00542297	1	0.744983
WDR3	2	0.85269	0.014256	78232700000000	2249.23	0.00542712	0	1.09596
WDR26	1	0.578782	0.000168193	10889506920	0	0.00539786	0	0.717172
WDR24	1	0.592092	0.000556216	119084000000	0	0.00540403	0	0.732323
WDR18	6	1.17965	0.0164578	104266000000000	10830.9	0.00542851	2.8	0.909926
WDR13	1	0.592944	0.000194488	14559740737	0	0.00539939	0	0.323232
WDR12	2	0.839093	0.01237	58901900000000	3951.02	0.005425	0	0.414141
WDR1	7	1.18761	0.0135838	71029600000000	7826.68	0.0054256	2.03333	1.69546
WDFY3	1	0.530749	0.000140822	7634527891	0	0.00538797	0	0.575758
WBP7	1	0.596492	0.00247702	2362010000000	0	0.00541516	0	0
WBP4	2	0.730174	1.99e-05	1.5283e+08	113.047	0.00538604	0	0.454545
WBP2	2	0.836507	0.000666904	171207000000	69.5154	0.00541243	0	0.363636
WBP11	4	0.920565	0.00115333	512061000000	16363.3	0.00541244	0	0.393939
WBP1	2	0.836507	0.000666904	171207000000	69.5154	0.00541243	0	0.146465
WASL	2	0.772592	0.000270462	28160593443	7959.55	0.00540068	0	0.560606
WASF3	1	0.470143	5.37e-07	110953	0	0.00535844	0	0.373737
WASF2	2	0.717888	1.3e-05	6.52319e+07	345	0.00538357	0	0.247475
WASF1	3	0.753974	1.94e-06	1.443e+06	190.078	0.00536347	1	0.74499
WAS	9	1.2206	0.0030199	3510220000000	25958.8	0.00542385	1.5	0.654517
WARS	2	0.852662	0.0142903	78611000000000	1614.9	0.00542654	0	1.22222
WAPAL	7	1.21046	0.00655895	16561800000000	1656.48	0.00542053	4	0.733344
WAC	1	0.596774	0.00197132	1496040000000	0	0.00540985	0	0.323232
VTI1B	1	0.550142	0.000335479	43326604817	0	0.00539782	0	0.29798
VTA1	3	0.885375	0.000732311	206419000000	1805.05	0.00540853	0	0.893939
VSX2	2	0.823229	0.000469778	84955002409	179.7	0.00540982	0	0.242424
VSX1	1	0.558856	4.35e-05	7.28649e+08	0	0.00539287	0	0.186869
VRTN	1	0.590244	0.000825414	262321000000	0	0.00540761	0	0.171717
VRK3	2	0.771776	0.000836134	269109000000	0	0.0054073	2	0.48
VRK2	1	0.583308	7.7e-05	2283705459	0	0.00539115	0	0.212121
VRK1	1	0.596689	0.00200568	1548780000000	0	0.00541022	0	0.237374
VPS9	161	1.47097	0.144122	8e+15	81775.4	0.005428	3.13496	0.501908
VPS72	2	0.849825	0.0031724	3874540000000	60.4875	0.00541575	0	0.777778
VPS53	1	0.597938	0.0122846	58092000000000	0	0.00542374	0	1.08586
VPS4B	2	0.648759	0.000321668	39831842429	2.33333	0.00539722	0	0.89899
VPS45	3	0.902554	0.000966409	359537000000	1.5	0.00539783	1	2.03124
VPS41	2	0.827563	0.0126201	61308200000000	0	0.00542384	2	1.76262
VPS39	3	0.925192	0.0126517	61615500000000	2796.01	0.00542384	2	1.52648
VPS37C	1	0.565234	8.34e-05	2676125989	0	0.00539145	0	0.186869
VPS36	1	0.597118	0.00214643	1773330000000	0	0.00541827	0	0.883838
VPS35	6	0.954384	0.0141867	77472400000000	27310.3	0.00542456	3.2	1.91353
VPS33B	3	0.902554	0.000966409	359537000000	1.5	0.00539783	1	1.20296
VPS29	4	0.853053	0.0126686	61780000000000	11953.9	0.00542397	3.33333	1.90558
VPS28	1	0.565234	8.34e-05	2676125989	0	0.00539145	0	0.984848
VPS26B	3	0.718887	0.000680022	178017000000	0	0.0053961	3	1.65387
VPS26A	3	0.718887	0.000680022	178017000000	0	0.0053961	3	1.3162
VPS25	1	0.597938	0.0122846	58092000000000	0	0.00542374	0	0.888889
VPS18	15	1.22223	0.0135842	71032700000000	82519.9	0.0054263	7.08288	1.83204
VPS16	9	1.17349	0.0129415	64470200000000	25618.9	0.00542613	3.58333	1.82827
VPS13D	1	0.594959	0.00104717	422078000000	0	0.00540377	0	0.444444
VPS13C	2	0.851818	0.0133318	68417300000000	4265.25	0.0054259	0	0.272727
VPS13B	1	0.588003	0.000309193	36797526558	0	0.00540267	0	0.282828
VPS11	8	1.15391	0.012606	61170900000000	25618.9	0.0054261	0.392857	1.79917
VPREB1	1	0.25463	1.12e-08	49.8037	0	0.00531594	0	0.0353535
VPRBP	3	0.963862	0.0129609	64663600000000	2145.03	0.00542582	1	1.16412
VPR	1	0.58251	0.000141704	7729129392	0	0.00539912	0	0
VPH1	1	1.08548	6.48e-17	1.54308	0	0.000151953	0	0
VMN2R101	1	0.595381	0.00346034	4610080000000	0	0.00540187	0	0
VMN1R181	2	0.697639	6.13e-05	1445929223	1.33333	0.00538266	0	0
VMN1R14	1	0.595381	0.00346034	4610080000000	0	0.00540187	0	0
VLDLR	3	0.854598	0.000107722	4466463962	2519.78	0.00539914	0	0.368687
VKORC1	1	0.597938	0.0122846	58092000000000	0	0.00542374	0	0.207071
VIM	20	1.38086	0.0503826	977094000000000	76501.1	0.00543695	2.40789	0.571036
VILL	1	0.597938	0.0122846	58092000000000	0	0.00542374	0	0.0959596
VIF	2	0.839772	0.00105483	428293000000	190.366	0.00541442	0	0
VHL	11	1.27672	0.00117271	529374000000	9077.9	0.00541229	1.61111	0.627666
VGLL2	2	0.757366	4.7e-05	8.49709e+08	95.1606	0.00539094	0	0.207071
VEZT	1	0.311087	3.17e-08	387.571	0	0.00533561	0	0.247475
VEZF1	9	1.24755	0.00513095	10134000000000	9344.75	0.00542149	1.125	0.666216
VEGFC	1	0.40318	1.35e-06	700518	0	0.00536281	0	0.19697
VEGFA	4	0.94059	0.00219679	1857520000000	39865.9	0.00541931	0	0.176768
VDRA	1	0.576736	9.74e-05	3652226208	0	0.00539777	0	0
VDR	6	1.17718	0.000710092	194081000000	3203.65	0.00540986	0.4	0.83067
VDAC3	6	1.1896	0.0184615	131191000000000	23167.3	0.00543567	1.2	0.615591
VDAC2	5	1.14498	0.0165443	105360000000000	12335.9	0.00542991	0	0.520202
VDAC1	7	1.20425	0.0173167	115425000000000	24230.8	0.00543479	1.83333	0.936122
VCPIP1	1	0.589069	0.00122978	582129000000	0	0.00541171	0	0.237374
VCP	50	1.43255	0.0497961	954439000000000	283540	0.00544034	11.5254	1.75128
VCL	6	1.15235	0.00132179	672480000000	9311.77	0.00540635	0	0.424242
VCAN	1	0.592899	0.00075293	218202000000	0	0.00540092	0	0.176768
VBP1	1	0.579129	0.000523639	105555000000	0	0.00540438	0	1.05051
VAX2	5	1.10011	0.000136927	7216843148	5103.85	0.00540278	0	0.176768
VAV2	1	0.58647	0.000142075	7769958759	0	0.00539983	0	0.257576
VAV1	9	1.24281	0.00254384	2491030000000	94071.4	0.00541837	1.57857	0.430967
VAT1L	1	0.59466	0.000978006	368185000000	0	0.00541069	0	0.222222
VAT1	4	1.08093	0.0149079	85550200000000	2562.24	0.00542925	2.66667	0.550466
VASP	2	0.794771	8.53e-05	2799836815	132.771	0.00539187	0	0.166667
VARS	1	0.597938	0.0122846	58092000000000	0	0.00542374	0	1.0202
VAPB	4	0.902052	0.00104043	416689000000	27843.2	0.00540869	1.33333	0.661666
VAPA	3	0.971411	0.0132995	68086500000000	13005.3	0.00542703	0	0.535354
VANGL2	6	1.0831	0.000168536	10933176618	33719.9	0.00540073	1.2	0.472991
VANGL1	3	0.945124	0.000161753	10070770693	0	0.00539969	3	0.568951
VAMP8	2	0.773178	0.000361805	50393565898	0	0.00539838	2	0.927392
VAMP7	1	0.53247	2.63e-05	2.66826e+08	0	0.00537283	0	0.878788
VAMP3	3	0.849046	4.22e-05	686593751	122.34	0.00538221	0	0.136364
VAMP2	8	1.20479	0.00360146	4992370000000	26157.6	0.0054232	2.67857	0.594311
VAC14	1	0.59466	0.000978006	368185000000	0	0.00541069	0	1.0404
UXT	2	0.819511	0.00016142	10032692207	333.617	0.00539635	0	0.540404
UTRN	5	0.896307	4.21e-06	6.81263e+06	7	0.00536203	2	0.445698
UTP6	1	0.597938	0.0122846	58092000000000	0	0.00542374	0	0.555556
UTP3	1	0.596774	0.00197132	1496040000000	0	0.00540985	0	0.90404
UTP20	1	0.597938	0.0122846	58092000000000	0	0.00542374	0	0.989899
UTP18	1	0.597938	0.0122846	58092000000000	0	0.00542374	0	0.964646
UTP15	1	0.596774	0.00197132	1496040000000	0	0.00540985	0	0.914141
UTP14A	1	0.596774	0.00197132	1496040000000	0	0.00540985	0	0.787879
UTF1	3	0.957167	8.39e-05	2708606698	6.86461	0.00538983	0	0.0757576
UST	1	0.595146	0.00071341	195900000000	0	0.00541029	0	0.247475
USP9X	5	1.13163	0.0147958	84268200000000	6452.2	0.00543005	2	0.772051
USP8	9	1.23204	0.00507997	9932850000000	38222.8	0.0054278	2.41667	0.759835
USP7	4	1.06754	0.00160428	990768000000	1231.67	0.00541663	0.666667	1.28591
USP5	2	0.739455	0.012293	58171400000000	16453.5	0.00542381	0	0.919192
USP48	2	0.818953	0.0126057	61168100000000	0	0.00542389	2	0.824551
USP47	1	0.56098	0.000145574	8156797722	0	0.00539926	0	0.39899
USP45	3	0.986624	0.000768904	227560000000	310.389	0.00540936	1	0.506735
USP44	1	0.426398	8.78e-05	2967380002	0	0.00537368	0	0.151515
USP42	2	0.595257	0.000713845	196140000000	12798	0.0054103	0	0.217172
USP39	2	0.840523	0.000737028	209097000000	1186.6	0.00540692	0	1.01515
USP33	1	0.456815	1.5e-06	868111	0	0.00536277	0	0.252525
USP32	1	0.595146	0.00071341	195900000000	0	0.00541029	0	0.353535
USP21	4	1.08041	0.0133818	68931600000000	44407.5	0.00543017	0.666667	0.460016
USP2	12	1.30393	0.00438715	7408290000000	3697.32	0.00542497	4.15909	0.547573
USP19	1	0.55902	0.000119018	5452389736	0	0.00539809	0	0.232323
USP18	1	0.417711	8.39e-06	2.71305e+07	0	0.00537325	0	0.161616
USP16	2	0.825123	0.0012186	571619000000	0	0.00540407	2	0.384039
USP14	5	0.998054	0.0128098	63164600000000	22328.9	0.00542519	0.5	1.42702
USP10	3	0.964457	0.0136113	71314500000000	2877.52	0.00542485	1	0.814169
USP1	1	0.54034	4.26e-05	698325651	0	0.00538989	0	0.212121
USO1	3	0.924212	0.014265	78332300000000	13643.4	0.00542713	0	0.914141
USMG5	3	0.993174	0.014316	78892000000000	8758	0.00542883	0	0.222222
USH2A	2	0.451467	1.28e-06	632806	12798	0.00536344	0	0.207071
USH1G	1	0.437516	1.12e-06	485958	0	0.00535651	0	0.29798
USH1C	5	0.777548	4.55e-05	796735886	25627.8	0.00538455	0.583333	0.484848
USF1	5	1.10861	0.00102535	404673000000	2237.7	0.00541054	0.5	0.630643
USE1	2	0.955814	4.01e-19	2.22726	4	0.000151999	0	0.510101
URB1	2	0.847569	0.0129834	64888800000000	0	0.00542384	2	1.04805
UQCRQ	2	0.851855	0.0132689	67773200000000	2682.58	0.00542691	0	0.5
UQCRH	1	0.594421	0.000975594	366344000000	0	0.00540709	0	0.60101
UQCRFS1	1	0.595069	0.000984228	372883000000	0	0.00540842	0	1.04545
UQCRC2	3	0.992732	0.0142445	78104600000000	6057.67	0.00542842	0	0.348485
UQCRC1	4	1.08087	0.00372696	5346430000000	11203	0.00541668	0	0.19697
UQCRB	1	0.595069	0.000984228	372883000000	0	0.00540842	0	0.929293
UQCR10	2	0.851855	0.0132689	67773200000000	2682.58	0.00542691	0	0.520202
UPF1	2	0.852662	0.0142903	78611000000000	1614.9	0.00542654	0	1.0404
UNC45B	1	0.597938	0.0122846	58092000000000	0	0.00542374	0	0.328283
UNC45A	1	0.597938	0.0122846	58092000000000	0	0.00542374	0	0.409091
UNC13A	1	0.448513	5.41e-05	1125174618	0	0.00539057	0	0.20202
UNC119	1	0.534583	4.48e-05	7.73475e+08	0	0.00538821	0	0.287879
UMPS	1	0.597938	0.0122846	58092000000000	0	0.00542374	0	0.818182
ULK1	4	1.05269	0.00671949	17381400000000	3368.41	0.0054206	2	0.60866
ULBP1	1	0.597118	0.00214643	1773330000000	0	0.00541827	0	0.010101
UL39	1	0.51877	5e-05	9.60559e+08	0	0.00539038	0	0
UL37	6	1.17058	0.00112869	490344000000	813.609	0.00541029	1.65	0.266154
UIMC1	5	1.06402	0.00257847	2559040000000	14949.7	0.00541994	0.5	0.645958
UHRF1BP1L	1	0.589831	0.000526974	106908000000	0	0.00540688	0	0.29798
UHRF1	15	1.29216	0.00539082	11185700000000	47560.9	0.00542098	3.7619	0.704039
UHMK1	7	1.21207	0.00167079	1074480000000	2760	0.00541247	1	0.474963
UGGT1	2	0.843927	0.0125687	60809500000000	1133.73	0.00542389	0	0.919192
UFD1L	5	1.12326	0.00563428	12218800000000	7483.74	0.00542768	3.75	1.75628
UCN3	1	0.736008	6.73e-17	1.63819	0	0.000151999	0	0.156566
UCN2	1	0.736008	1.53e-16	1.63819	0	0.000151999	0	0.0707071
UCN	1	0.736008	6.6e-17	1.63819	0	0.000151999	0	0.126263
UCHL5	1	0.596492	0.00247702	2362010000000	0	0.00541516	0	0.914141
UCHL3	1	0.510372	1.24e-05	5.9661e+07	0	0.00537731	0	0.893939
UCHL1	7	1.15563	0.00362972	5071030000000	38923.6	0.0054264	0	0.217172
UBXN2B	1	0.499629	0.000316355	38527186621	0	0.00539672	0	0.257576
UBTF	12	1.29457	0.00616632	14636800000000	65655.6	0.00542562	1.79394	0.767117
UBR5	4	1.04473	0.000232798	20860298872	1366.27	0.0053974	0.666667	0.854678
UBR4	1	0.597938	0.0122846	58092000000000	0	0.00542374	0	0.444444
UBR2	2	0.955814	2.35e-20	2.22726	4	0.000151999	0	0.540404
UBR1	1	0.646767	2.26e-20	1.59061	0	0.000151999	0	0.287879
UBQLN4	1	0.59316	0.000695382	186206000000	0	0.00540061	0	0.186869
UBQLN2	3	0.875122	0.00115023	509239000000	2540.69	0.00540379	0	0.141414
UBQLN1	203	1.47393	0.170165	1.11e+16	321322	0.00543367	21.454	0.77084
UBP1	8	1.2378	0.00393314	5955960000000	11241.6	0.00541635	1.14286	0.518583
UBOX5	3	0.952567	0.00127587	626573000000	1820.54	0.00541284	0	0.313131
UBN2	1	0.596689	0.00200568	1548780000000	0	0.00541022	0	0.232323
UBE4B	7	1.20054	0.0164536	104206000000000	24052.1	0.00543476	2	0.538789
UBE4A	1	0.457481	2.44e-05	2.28612e+08	0	0.00538498	0	0.393939
UBE3C	1	0.597938	0.0122846	58092000000000	0	0.00542374	0	0.742424
UBE3A	4	1.03197	0.00109181	458857000000	334.037	0.00541308	0	0.454545
UBE2Z	1	0.597938	0.0122846	58092000000000	0	0.00542374	0	0.449495
UBE2W	2	0.776914	0.000421937	68529107287	218.037	0.00540734	0	0.383838
UBE2V2	3	0.985553	0.00253197	2467620000000	2014.96	0.00541693	0	0.257576
UBE2V1	4	1.07569	0.0028964	3229070000000	2590.57	0.00541958	0.666667	0.848064
UBE2R2	1	0.585908	0.00018931	13795009580	0	0.00539459	0	0.338384
UBE2Q1	1	0.373206	1.76e-05	1.1963e+08	0	0.00538198	0	0.277778
UBE2O	4	1.0534	0.00378379	5511900000000	1833.62	0.00540593	0.666667	0.758717
UBE2N	16	1.35071	0.0174396	117069000000000	75833.7	0.00543568	5.04811	0.938256
UBE2M	4	1.06895	0.014436	80221500000000	9168.94	0.00542725	0.666667	0.778919
UBE2L6	2	0.763475	1.45e-05	8.11299e+07	220.48	0.00537963	0	0.116162
UBE2L3	9	1.11431	0.000586647	132470000000	46437.2	0.00540824	0	0
UBE2K	4	0.717624	0.0123074	58307000000000	38300.2	0.00542381	0	0.368687
UBE2J1	1	0.552952	8.33e-05	2674064833	0	0.00538999	0	0.580808
UBE2I	27	1.38971	0.00675062	17542700000000	87488.7	0.00542589	2.82007	1.15352
UBE2H	3	0.877768	0.00014533	8129458422	504.748	0.00539651	0	0.358586
UBE2G2	4	0.949514	0.00061317	144730000000	13116.8	0.00540713	0	0.474747
UBE2G1	1	0.587824	0.000129559	6461272373	0	0.0053952	0	0.40404
UBE2F	2	0.510535	1.25e-05	5.97339e+07	25592	0.00537732	0	0.156566
UBE2E3	7	1.04817	0.00045821	80812559659	44308	0.00540303	0.333333	0.369107
UBE2E1	4	1.02213	0.000313089	37730002521	3282.14	0.0054017	0	0.116162
UBE2D3	12	1.30576	0.00209705	1692650000000	11401.8	0.00541702	0.969697	0.26031
UBE2D2	4	1.02418	0.000203172	15888384711	842.812	0.00539954	0	0
UBE2D1	10	1.25535	0.0012794	630058000000	6731.43	0.0054154	0	0.00505051
UBE2C	5	1.1153	0.00235334	2131690000000	8004.85	0.00541937	0.5	0.581064
UBE2B	1	0.487772	1.67e-06	1.07079e+06	0	0.00536735	0	0.363636
UBE2A	3	0.865816	1.47e-05	8.34294e+07	554.47	0.00538249	0	0.590909
UBD	3	0.966199	0.000457645	80613664812	1011.48	0.00540485	0	0.0909091
UBC5	1	0.574446	7.27e-05	2036580985	0	0.00538806	0	0
UBC	368	1.4811	0.0869126	2.91e+15	5.73794e+06	0.00544697	95.6849	0.893178
UBB	14	1.33436	0.0122012	57304500000000	72008.9	0.00542759	0.461538	0.988112
UBAP2L	3	0.988201	0.00347762	4655340000000	2855.76	0.00541437	0	0.30303
UBAC1	1	0.55902	0.000119018	5452389736	0	0.00539809	0	0.30303
UBA6	1	0.597938	0.0122846	58092000000000	0	0.00542374	0	0.222222
UBA52	5	1.14506	0.0147888	84191500000000	7674.76	0.00541791	0	0
UBA3	2	0.338072	3.08e-07	36485	12798	0.00534936	0	1.10606
UBA2	5	1.13346	0.0151431	88272900000000	3019.53	0.00542796	1	1.49647
UBA1	8	1.2103	0.0153577	90789700000000	58783	0.00542741	0.857143	1.37578
UAP1L1	1	0.597938	0.0122846	58092000000000	0	0.00542374	0	0.262626
UACA	4	0.952175	0.000483231	89888542826	13690.8	0.00540909	0	0.257576
U2SURP	1	0.577011	0.000423462	69032901609	0	0.00540116	0	0.782828
U2AF2	1	0.597938	0.0122846	58092000000000	0	0.00542374	0	0.878788
U2AF1	2	0.833612	0.012473	59887100000000	2400.16	0.00542567	0	0.676768
TYW1	1	0.587954	0.000220191	18662724721	0	0.00540159	0	0.79798
TYROBP	5	0.275603	1.33e-09	7.16859	38384	0.00530995	2	0.208081
TYRO3	2	0.595257	0.000713845	196140000000	12798	0.0054103	0	0.191919
TYR	7	1.12908	0.000524896	106060000000	10267.2	0.00540439	0	0.328283
TYMP	1	0.593558	0.000978977	368916000000	0	0.00541021	0	0.277778
TYK2	3	0.828649	0.000200629	15493233664	12804	0.00540053	0	0.186869
TXNL1	1	0.597938	0.0122846	58092000000000	0	0.00542374	0	0.873737
TXNIP	1	0.354724	1.96e-06	1.47114e+06	0	0.00536717	0	0.186869
TXNDC5	1	0.597938	0.0122846	58092000000000	0	0.00542374	0	0.333333
TXN1	3	0.910117	0.0123732	58932700000000	21727.5	0.00542508	0	0.550505
TXN	2	0.549583	7.92e-05	2412023344	12798	0.00539533	0	0
TWSG1	1	0.214444	1.23e-12	1.64678	0	0.00525171	0	0.368687
TWIST2	1	0.593492	0.000658415	166859000000	0	0.00540503	0	0.207071
TWIST1	5	1.10145	0.00084295	273505000000	2809.53	0.00541144	0	0.0858586
TWF2	1	0.597938	0.0122846	58092000000000	0	0.00542374	0	0.313131
TWF1	1	0.564327	5.53e-05	1177574792	0	0.00538967	0	0.671717
TULP3	1	0.561606	0.000115299	5117183783	0	0.0053962	0	0.262626
TUFT1	1	0.460411	7.83e-06	2.3585e+07	0	0.00536905	0	0.146465
TUFM	4	1.0835	0.0171177	112792000000000	5212.94	0.00543118	1.33333	1.61487
TUBGCP6	4	1.02639	0.00153497	907030000000	0	0.00540247	4	0.93351
TUBGCP5	4	1.02639	0.00153497	907030000000	0	0.00540247	4	1.09008
TUBGCP4	4	1.02639	0.00153497	907030000000	0	0.00540247	4	1.15068
TUBGCP3	14	1.29552	0.0168038	108696000000000	22660.5	0.00542772	8.26087	1.33998
TUBGCP2	8	1.21337	0.0162443	101579000000000	6712	0.00542775	5.19048	1.35205
TUBG2	2	0.802627	0.000368721	52338880034	3.86667	0.0053968	0	0.126263
TUBG1	21	1.35049	0.0169985	111226000000000	57508.8	0.00542861	10.3539	1.27235
TUBB6	4	1.08231	0.00430028	7117880000000	5483.56	0.00541635	0.666667	0.278111
TUBB5	30	1.40278	0.0467322	840614000000000	184276	0.00543538	2.67565	0.449412
TUBB4B	30	1.37515	0.0212031	173056000000000	170632	0.00543292	3.35802	0.660581
TUBB4A	5	1.13729	0.00263825	2679190000000	2703.96	0.00541791	0.5	0.199404
TUBB3	12	1.30162	0.0317544	388199000000000	64219.1	0.00541992	0.545455	0.675523
TUBB2B	12	1.30809	0.0334924	431839000000000	20607.9	0.00542439	0.545455	0.579563
TUBB2A	3	0.850396	0.00225894	1964160000000	14107	0.0054167	0	0
TUBB1	2	0.718768	0.000112266	4851909669	625.124	0.00539442	0	0.0454545
TUBA4A	7	1.22411	0.00692828	18476800000000	24825.9	0.00542677	0.666667	0.325498
TUBA3A	2	0.849007	0.00173452	1158030000000	583.554	0.00541323	0	0
TUBA1C	3	0.989926	0.0145206	81163700000000	6380.18	0.00542851	0	0.106061
TUBA1B	18	1.37193	0.0471126	854373000000000	29865.1	0.00543305	1.66516	0.425921
TUBA1A	32	1.41186	0.0142248	77885300000000	203295	0.00543286	2.0897	0.598015
TUB	1	0.521685	1.54e-05	9.15378e+07	0	0.00538024	0	0.378788
TTYH2	1	0.595146	0.00071341	195900000000	0	0.00541029	0	0.30303
TTN	7	1.0825	0.0147743	84023700000000	91190.9	0.00543141	2.33333	0.224195
TTLL12	3	0.78434	0.0123286	58508600000000	16044.7	0.00542422	0	0.525253
TTLL11	1	0.595146	0.00071341	195900000000	0	0.00541029	0	0.227273
TTK	1	1.08548	-1.83e-16	1.54308	0	0.000151953	0	0.232323
TTF2	1	0.596689	0.00200568	1548780000000	0	0.00541022	0	0.262626
TTF1	2	0.825439	0.000205003	16176550619	259.202	0.00540375	0	0.217172
TTC7B	2	0.54283	5.13e-05	1014801890	0	0.00538676	2	1.10505
TTC4	2	0.795848	0.000272562	28596984975	1633.42	0.0054045	0	0.979798
TTC35	1	0.5902	0.000357733	49259643016	0	0.00539835	0	0
TTC33	1	0.577011	0.000423462	69032901609	0	0.00540116	0	0.267677
TTC3	3	0.951772	0.000300454	34746340165	141.35	0.00540308	1	0.380019
TTC27	3	0.9901	0.0138795	74154700000000	7656.67	0.00542634	1	1.79921
TTC21B	2	0.717768	0.0122921	58163000000000	66704.9	0.00542386	0	0.489899
TTC1	1	0.592944	0.000194488	14559740737	0	0.00539939	0	0.787879
TTBK2	1	1.08548	-1.25e-18	1.54308	0	0.000151953	0	0
TSSK5	2	0.846904	0.000532773	109253000000	234.925	0.00540706	0	0.0909091
TSSK4	1	0.594959	0.00104717	422078000000	0	0.00540377	0	0.136364
TSSK3	2	0.846585	0.000529456	107897000000	340.334	0.00540617	0	0.151515
TSSC4	1	0.585333	0.000547718	115491000000	0	0.00540288	0	0.176768
TSR1	3	0.991038	0.00475753	8713290000000	3264.32	0.00542124	0	1.06061
TSPAN7	1	0.521685	1.54e-05	9.15378e+07	0	0.00538024	0	0.186869
TSNAXIP1	1	0.498699	6.23e-05	1495310626	0	0.0053942	0	0.242424
TSNAX	6	0.994352	0.0025238	2451670000000	31153.3	0.00542264	0	0.777778
TSN	1	0.498699	6.23e-05	1495310626	0	0.0053942	0	0.742424
TSIX	3	0.957626	0.000432827	72124497233	137.753	0.00540318	0	0
TSG101	14	1.27124	0.00405969	6343610000000	78659.3	0.0054264	1.03205	1.05747
TSEN54	1	0.495302	4.92e-05	9.32948e+08	0	0.00538177	0	0.363636
TSEN34	1	0.495302	4.92e-05	9.32948e+08	0	0.00538177	0	0.707071
TSEN2	1	0.495302	4.92e-05	9.32948e+08	0	0.00538177	0	0.641414
TSEN15	2	0.794567	0.0123339	58558500000000	7805.5	0.0054238	0	0.207071
TSC22D4	1	0.58201	4.41e-05	7.47673e+08	0	0.0053924	0	0.146465
TSC22D3	6	1.16431	0.00132046	671134000000	8694.53	0.00541461	0.4	0.417497
TSC2	4	1.03604	0.000636915	156145000000	2856.42	0.00541056	0	0.656566
TSC10	1	1.08548	8.96e-18	1.54308	0	0.000151953	0	0
TSC1	7	1.15664	0.00181379	1266340000000	20399.8	0.00541696	0	0.530303
TRY5	2	0.834845	0.00115451	513043000000	91.1362	0.0054042	0	0.00505051
TRY10	2	0.834845	0.00115451	513043000000	91.1362	0.0054042	0	0.00505051
TRUB2	1	0.590598	0.00168216	1089230000000	0	0.00540722	0	0.267677
TRRAP	8	1.24976	0.0195744	147500000000000	8903.63	0.00543122	4.57143	1.29162
TRPV5	2	0.754845	0.00214781	1775620000000	111242	0.00541838	0	0.121212
TRPV1	3	0.859322	4.69e-05	847322222	376.184	0.00538445	0	0.156566
TRPS1	7	1.1753	0.0010707	441351000000	40071.4	0.00541592	0	0.19697
TRPM7	1	1.08548	-3.71e-17	1.54308	0	0.000151953	0	0.19697
TRPC5	1	0.504392	9.73e-06	3.64543e+07	0	0.00537113	0	0.191919
TRPC4AP	1	0.584121	0.000530795	108458000000	0	0.00540707	0	0.282828
TRPC4	5	1.05868	0.000337997	43972035693	4930.33	0.00540383	0.583333	0.491075
TRPC1	2	0.786545	6.37e-05	1559814986	472.764	0.00539268	0	0.222222
TRP73	4	1.04304	0.00059579	136633000000	398.774	0.00540954	2	0.441994
TRP63	5	0.947765	0.000483634	90032447352	26401.8	0.00540742	0.583333	0.445055
TRP53BP1	13	1.29256	0.00394321	5985780000000	54647.2	0.00542471	2.36667	0.541726
TRP53	72	1.45024	0.0183933	130220000000000	542565	0.00543536	8.30562	0.521268
TROAP	1	0.556583	4.92e-05	9.30278e+08	0	0.00538905	0	0.136364
TRO	2	0.838874	0.000481485	89233286452	763.019	0.00540476	0	0.0707071
TRIP6	2	0.832387	0.000510012	100126000000	1682.29	0.00540948	0	0.141414
TRIP4	3	0.988351	0.00122948	581841000000	587.927	0.00541304	0	0.540404
TRIP13	2	0.773983	0.000673652	174707000000	696.361	0.00540991	0	0.838384
TRIP12	2	0.793028	0.00248022	2368110000000	9388.1	0.00541528	0	0.626263
TRIP11	1	0.443743	8.82e-07	299755	0	0.00535889	0	0.353535
TRIP10	1	0.589166	0.000127529	6260436215	0	0.00539932	0	0.207071
TRIOBP	1	0.582635	0.000261592	26341487427	0	0.00540294	0	0.151515
TRIO	1	0.597938	0.0122846	58092000000000	0	0.00542374	0	0.267677
TRIM9	1	0.496609	8.18e-05	2575613476	0	0.00539247	0	0.19697
TRIM8	1	0.580375	0.000166161	10627034429	0	0.0053989	0	0.207071
TRIM72	2	0.758266	0.000471456	85562250882	1713.22	0.00540458	0	0.156566
TRIM71	9	1.18599	0.0157899	95967600000000	56056	0.00543252	2	0.808933
TRIM69	35	1.3985	0.00751925	21762600000000	117963	0.00541974	0	0.151515
TRIM67	3	0.595179	8.39e-05	2711011729	12798	0.00539248	1.5	0.723846
TRIM66	3	0.971131	0.00086497	288006000000	59.149	0.00540593	0	0.181818
TRIM63	26	1.37489	0.0117493	53134100000000	85320	0.00542766	0.363541	0.642241
TRIM56	1	0.596774	0.00197132	1496040000000	0	0.00540985	0	0.0909091
TRIM55	2	0.815071	0.00449308	7772270000000	0	0.00541071	2	0.484729
TRIM54	1	0.51845	6.35e-05	1550851944	0	0.00538451	0	0.151515
TRIM50	1	0.597118	0.00214643	1773330000000	0	0.00541827	0	0.156566
TRIM46	2	0.850311	0.00169142	1101210000000	7236.6	0.00541897	0	0.176768
TRIM35	8	1.24583	0.0151159	87953200000000	21103.2	0.00542949	2.85714	0.505723
TRIM33	6	1.17777	0.00310618	3714680000000	2238.89	0.00541433	0.8	0.553543
TRIM32	9	1.21767	0.00126421	615177000000	29003.2	0.00541275	0	0.186869
TRIM30A	5	1.10202	0.00473589	8634850000000	1007.23	0.00541111	1.58333	0.311624
TRIM3	3	0.850325	0.00219596	1856220000000	12798	0.00541746	1	0.411555
TRIM29	3	0.972389	0.00123614	588180000000	1352.86	0.00541193	0	0.166667
TRIM28	54	1.42768	0.0494126	939795000000000	501369	0.00543816	4.73422	0.373651
TRIM27	7	1.16985	0.00355115	4854380000000	16293.1	0.00541892	0.75	0.343563
TRIM26	2	0.771003	0.000120872	5623774814	0	0.00539903	2	0.369878
TRIM25	10	1.28913	0.0420491	680607000000000	6440.38	0.00542891	0.666667	0.710876
TRIM24	10	1.27326	0.00445223	7630240000000	10566.3	0.00542136	2.31111	0.378188
TRIM23	1	0.58164	9.76e-05	3665152144	0	0.00539368	0	0.308081
TRIM21	2	0.756476	0.000465918	83561212493	30.183	0.00540627	0	0.121212
TRIM2	4	1.043	0.000600053	138596000000	1149.2	0.00540712	0.666667	0.558972
TRIM17	1	0.555887	9.91e-05	3777028419	0	0.00539519	0	0.0909091
TRIM13	1	0.470143	5.37e-05	1111302838	0	0.00539052	0	0.19697
TRIM11	2	0.574294	0.000104346	4190916303	12798	0.00540027	0	0.116162
TRIB3	2	0.797284	8.64e-05	2874339476	81.3831	0.00539667	0	0.136364
TRIB2	2	0.802538	0.000118655	5419157338	144.358	0.00539959	0	0.212121
TRIB1	2	0.802538	0.000118655	5419157338	144.358	0.00539959	0	0.146465
TRERF1	1	0.596492	0.00247702	2362010000000	0	0.00541516	0	0.217172
TREML2	1	1.08548	-4.83e-17	1.54308	0	0.000151953	0	0.106061
TREM3	1	0.216079	3.28e-11	1.80648	0	0.00528267	0	0.0454545
TRBD	1	0.586364	0.000155685	9329475578	0	0.00539859	0	0
TRAV6-3	3	0.915934	0.000182946	12883462200	672.149	0.00540295	0	0
TRAPPC6A	1	0.58164	9.76e-05	3665152144	0	0.00539368	0	0.126263
TRAPPC5	2	0.821106	-4.66e-17	2.7851	0	0.000152022	2	1.66061
TRAPPC4	1	0.571063	7.52e-17	1.59269	0	0.000152022	0	0.79798
TRAPPC3	3	1.05126	-1.76e-24	3.54549	8	0.000152022	2	1.6202
TRAPPC2	2	0.821106	-5.22e-17	2.7851	0	0.000152022	2	0.820202
TRAPPC1	2	0.868649	2.31e-17	2.30347	6	0.000152022	0	0.949495
TRAP1	2	0.848178	0.0016343	1028050000000	1681.65	0.00540663	0	0.5
TRAIP	1	0.558769	0.000368235	52196558563	0	0.00540422	0	0.454545
TRAFD1	1	0.592092	0.000556216	119084000000	0	0.00540403	0	0.222222
TRAF7	1	0.555274	4.62e-05	8.21645e+08	0	0.00538925	0	0.287879
TRAF6	76	1.45056	0.0225222	195245000000000	450696	0.00543258	16.5958	0.525199
TRAF5	6	1.11475	8.89e-05	3038861172	301.003	0.00538797	0	0.247475
TRAF4	8	1.08048	0.00108831	455933000000	42779	0.00541538	0	0.383838
TRAF3IP3	1	0.596774	0.00197132	1496040000000	0	0.00540985	0	0.186869
TRAF3IP2	10	1.22777	0.00201094	1556490000000	42893.9	0.00541908	2.77778	0.374848
TRAF3IP1	1	0.551844	2.99e-05	3.43209e+08	0	0.00538587	0	0.454545
TRAF3	16	1.33589	0.00328521	4154100000000	21851.8	0.00542065	3.70952	0.504315
TRAF2	35	1.40624	0.00468697	8455410000000	169384	0.00542547	7.47259	0.474106
TRAF1	9	1.20627	0.00018529	13214637570	3773.37	0.00539744	0.625	0.32917
TRADD	1	0.565452	2.33e-05	2.08327e+08	0	0.00538032	0	0.186869
TRA2B	2	0.849472	0.0139668	75087500000000	0	0.00542561	2	0.786456
TRA2A	1	0.597938	0.0122846	58092000000000	0	0.00542374	0	0.262626
TPX2	5	1.07043	0.00306836	3624370000000	16833.2	0.00541941	0	0.348485
TPT1	3	0.987315	0.0149886	86476600000000	786.625	0.00542663	1	1.55355
TPR	10	1.2748	0.00691555	18408700000000	21585.4	0.00542413	0.458333	1.05195
TPPP	2	0.849171	0.00173716	1161550000000	539.946	0.00541059	0	0.267677
TPP1	3	0.8476	0.00133414	685100000000	13546.1	0.00540897	0	0.570707
TPM4	1	0.597938	0.0122846	58092000000000	0	0.00542374	0	0.0606061
TPM3	4	1.0817	0.0149423	85943300000000	6786.9	0.00542605	0	0.10101
TPM2	2	0.507644	2.19e-05	1.85223e+08	12798	0.00538184	0	0.156566
TPM1	11	1.29651	0.0181105	126249000000000	67964.5	0.00543546	0.4	0.623833
TPI1	5	1.14345	0.0160935	99697200000000	7263.53	0.00542977	1	1.60096
TPD52L2	2	0.741704	0.00100279	387079000000	0	0.0054107	2	0.388018
TPD52L1	1	0.425953	2.48e-05	2.36378e+08	0	0.00538239	0	0.186869
TPD52	3	0.741762	0.00100338	387540000000	12798	0.0054107	1.5	0.459571
TP53BP2	1	0.595146	0.00071341	195900000000	0	0.00541029	0	0
TP53BP1	4	1.06527	0.00119541	550099000000	5047.9	0.00541675	0	0
TP53	10	1.25857	0.00163506	1029050000000	20398.8	0.00541865	0.490079	0.289498
TOX4	2	0.82638	0.00209813	1694850000000	0	0.00541028	2	0.405703
TOX3	9	1.22704	0.00242874	2270460000000	33670.9	0.00541919	0.517857	0.531457
TOX2	1	0.596689	0.00200568	1548780000000	0	0.00541022	0	0.191919
TOR1B	1	0.579961	0.000284089	31064143024	0	0.00539284	0	0.232323
TOR1AIP1	3	0.9703	0.00122666	579227000000	1391.82	0.00540959	0	0.126263
TOR1A	2	0.374068	5.31e-05	1084236322	12798	0.0053899	0	0.156566
TOPORS	2	0.59215	0.000454526	79520779471	12798	0.00540679	0	0.292929
TOPBP1	3	0.98279	0.00235428	2133730000000	732.282	0.00541409	1	0.78402
TOP3A	8	1.06907	0.00012201	5731620520	15287.4	0.00539454	4.0619	1.0919
TOP2B	4	0.970849	0.00237001	2162470000000	14543.9	0.00541496	0.666667	0.989998
TOP2A	8	1.23803	0.00679313	17764400000000	9078.41	0.00542398	1.04762	1.1776
TOP1	3	0.980461	0.0143827	79629700000000	2878.27	0.00542715	1	1.24392
TOMM70A	1	0.597938	0.0122846	58092000000000	0	0.00542374	0	0.636364
TOMM40	3	0.9838	0.00226906	1981820000000	8755.08	0.00542272	0	0.939394
TOMM34	1	0.59466	0.000978006	368185000000	0	0.00541069	0	0.277778
TOMM22	3	0.993143	0.0148158	84495700000000	4152.3	0.00542753	0	0.373737
TOMM20	2	0.825474	0.0127123	62207000000000	0	0.00542561	2	0.978031
TOM1L1	1	0.578395	0.000497889	95426146929	0	0.00540697	0	0.161616
TOM1	1	0.597938	0.0122846	58092000000000	0	0.00542374	0	0.19697
TOLLIP	3	0.981354	0.00137158	724089000000	861.455	0.00540873	0	0.469697
TOB2	3	0.77372	7.25e-05	2021182793	11517	0.0053926	0	0.191919
TOB1A	6	1.17932	0.00126242	613428000000	429.956	0.00540844	1.6	0.256683
TOB1	2	0.543983	6.55e-06	1.64935e+07	1393.95	0.00537654	0	0.308081
TNRC6C	1	0.564647	0.000733291	207042000000	0	0.00539789	0	0.313131
TNRC6B	1	0.564647	0.000733291	207042000000	0	0.00539789	0	0.207071
TNRC6A	1	0.542677	0.000389952	58533427239	0	0.00540398	0	0.20202
TNPO3	1	0.597938	0.0122846	58092000000000	0	0.00542374	0	0.575758
TNPO1	4	1.05363	0.0149817	86401100000000	7642.49	0.00542774	0.666667	1.37547
TNNT2	1	0.815157	4.43e-17	1.58909	0	0.000151976	0	0.171717
TNNI3	2	1.11923	2.02e-17	2.17818	2	0.000151976	0	0.272727
TNNC2	1	0.594923	0.00112327	485643000000	0	0.00540265	0	0.186869
TNNC1	1	0.815157	1.85e-17	1.58909	0	0.000151976	0	0.20202
TNKS1BP1	2	0.815626	0.000514693	101984000000	1113.67	0.00540766	0	0.151515
TNKS	2	0.775068	0.00215132	1781420000000	2899.89	0.00541832	0	0.39899
TNK2	6	1.16268	0.00353166	4800760000000	6872.3	0.00542395	0	0.333333
TNIP3	2	0.83025	0.000176082	11934046631	30.9552	0.00539866	0	0.0959596
TNIP1	1	0.586017	0.000170212	11151420751	0	0.00540013	0	0.227273
TNIK	2	0.845042	0.00124883	600310000000	1122.94	0.00541835	0	0.282828
TNFSF9	1	0.511105	1.52e-05	8.88662e+07	0	0.00537752	0	0.0959596
TNFSF14	1	1.08548	4.94e-17	1.54308	0	0.000151953	0	0.146465
TNFSF13B	1	1.08548	6.93e-17	1.54308	0	0.000151953	0	0.146465
TNFRSF8	2	0.814468	0.000120327	5572878942	103.855	0.00539708	0	0.126263
TNFRSF6B	1	1.08548	1.15e-16	1.54308	0	0.000151953	0	0
TNFRSF1B	3	0.948991	0.000137489	7275889288	103.855	0.00539716	2	0.35687
TNFRSF1A	13	1.30046	0.000942012	341563000000	19776.9	0.00540862	1.725	0.386113
TNFRSF19	5	1.11175	0.00075987	222249000000	3162.2	0.00540529	0	0.191919
TNFRSF14	3	0.957718	0.000183429	12950641353	1041.4	0.00540125	0	0.0757576
TNFRSF13C	3	0.978179	0.0007531	218306000000	192.615	0.00540523	0	0.111111
TNFRSF13B	1	1.08548	-9.84e-17	1.54308	0	0.000151953	0	0.151515
TNFRSF12A	4	1.03878	0.000203654	15963936985	762.893	0.00539849	0	0.136364
TNFRSF11A	5	1.12167	0.000901219	312617000000	5967.01	0.00541124	1	0.42451
TNFAIP3	14	1.32794	0.00401093	6192180000000	31606.9	0.00542527	4.94794	0.512472
TNFAIP1	1	0.576325	0.000585382	131895000000	0	0.00540162	0	0.186869
TNF	9	1.20359	0.0012097	563302000000	21156.6	0.00541016	0.541667	0.391694
TMX2	1	0.597938	0.0122846	58092000000000	0	0.00542374	0	0
TMUB1	2	0.790226	0.000197911	15078334323	20.6621	0.00539615	0	0.247475
TMSB4X	9	1.148	0.00181516	1268180000000	47884	0.00541659	0.325	0.434397
TMPRSS11E	2	1.11923	-5.65e-17	2.17818	2	0.000151976	0	0.121212
TMPO	5	1.10849	0.00460354	8157590000000	5474.77	0.00541456	0.5	0.357136
TMOD3	12	1.31514	0.0159698	98172400000000	25475	0.0054289	0.727273	0.695261
TMOD2	1	0.595069	0.000984228	372883000000	0	0.00540842	0	0.166667
TMOD1	1	0.592387	0.000750292	216676000000	0	0.00540439	0	0.267677
TMF1	4	0.981424	0.00295675	3364960000000	14165.3	0.00542317	0.666667	1.07926
TMEM63A	1	0.594959	0.00104717	422078000000	0	0.00540377	0	0.510101
TMEM54	1	0.595146	0.00071341	195900000000	0	0.00541029	0	0.141414
TMEM48	1	0.597938	0.0122846	58092000000000	0	0.00542374	0	0
TMEM43	1	0.59485	0.00114561	505164000000	0	0.00540355	0	0.39899
TMEM33	1	0.597938	0.0122846	58092000000000	0	0.00542374	0	0.560606
TMEM237	1	0.595146	0.00071341	195900000000	0	0.00541029	0	0.232323
TMEM204	2	0.607357	6.85e-06	1.80737e+07	55.0947	0.0053725	0	0.191919
TMEM20	1	0.597938	0.0122846	58092000000000	0	0.00542374	0	0
TMEM14C	1	0.597938	0.0122846	58092000000000	0	0.00542374	0	0.434343
TMEM115	3	0.940983	0.000165491	10541783545	138.055	0.00539769	1	1.21824
TMEM11	1	0.597938	0.0122846	58092000000000	0	0.00542374	0	0.383838
TMEM109	2	0.693834	3.23e-05	4.00847e+08	286.274	0.00538503	0	0.156566
TMED4	1	0.498274	1.8e-05	1.24387e+08	0	0.00537121	0	0.262626
TMED3	1	0.370601	3.36e-05	4.33625e+08	0	0.0053807	0	0.191919
TMED2	1	0.498274	1.8e-05	1.24387e+08	0	0.00537121	0	0
TMED10	2	0.823731	0.00400873	6186570000000	36.2408	0.00541118	0	0.818182
TMCO1	1	0.597938	0.0122846	58092000000000	0	0.00542374	0	0.616162
TM4SF1	1	0.585541	0.0003513	47504300041	0	0.00540431	0	0.146465
TLX3	34	1.3915	0.00178459	1225850000000	159533	0.00542082	0.121429	0.465092
TLX1	4	1.02971	6.6e-05	1677436565	1550.1	0.00539471	0.666667	0.165445
TLR4	20	1.34724	0.00705934	19181600000000	75852.3	0.0054273	5.36689	0.439339
TLN2	1	0.536669	3.24e-05	4.03377e+08	0	0.00538324	0	0.191919
TLN1	6	1.13694	0.0161788	100758000000000	79979.5	0.00542808	0.7	0.776751
TLL1	2	0.634157	3.02e-07	35007	150.381	0.00535122	0	0.237374
TLK2	1	0.589831	0.000526974	106908000000	0	0.00540688	0	0.414141
TLK1	1	0.589831	0.000526974	106908000000	0	0.00540688	0	0.353535
TLE6	20	1.36837	0.00222458	1904880000000	108941	0.00541948	0.359231	0.295293
TLE4	8	1.16691	0.000339476	44357930994	23998.2	0.00540478	2.19048	0.553899
TLE3	2	0.732125	4.63e-05	8.25075e+08	95.0236	0.00539248	0	0.207071
TLE1	13	1.30475	0.00209044	1682300000000	14461.3	0.00541783	3.04091	0.511059
TKT	2	0.844102	0.000896321	309228000000	113.361	0.00540552	0	0.444444
TJP2	3	0.844071	0.012422	59398500000000	16044.7	0.00542522	0	0.217172
TJP1	7	1.19943	0.0147766	84050600000000	11356	0.00542993	1.83333	0.645512
TJAP1	1	0.559809	0.000104655	4215753733	0	0.0053982	0	0.20202
TIRAP	5	1.04492	0.000615258	145703000000	13378.7	0.00540578	1.08333	0.444775
TIPIN	7	1.17357	0.00105708	430181000000	1938.62	0.00540678	0.7	1.24034
TIMM50	4	1.07535	0.0131749	66816900000000	12128.7	0.00542748	0.666667	1.16167
TIMM23	1	0.597938	0.0122846	58092000000000	0	0.00542374	0	0
TIMM17B	1	0.597938	0.0122846	58092000000000	0	0.00542374	0	0.767677
TIMELESS	11	1.25362	0.00127892	629644000000	17006.7	0.00541307	1.85833	1.20835
TIFA	2	0.842514	0.000671967	173803000000	144.586	0.00540502	0	0.156566
TIE1	1	0.595146	0.00071341	195900000000	0	0.00541029	0	0.232323
TICAM2	1	0.574122	0.00017434	11699208938	0	0.00539881	0	0.121212
TICAM1	5	1.12815	0.00130897	659499000000	396.154	0.00541444	2.5	0.42085
TIAM1	3	0.733794	0.000117007	5270147288	12999	0.00539726	0	0.282828
TIAL1	3	0.988815	0.00237256	2166930000000	2997.24	0.00541434	0	0.272727
TIA1	2	0.777393	0.000122776	5803161840	322.917	0.00539886	0	0.252525
THY1	3	0.992018	0.00267323	2750610000000	17141.5	0.00541836	0	0.171717
THRB	10	1.27149	0.00107508	444964000000	6732.4	0.0054142	0.698413	0.541844
THRAP3	10	1.27607	0.0148963	85417300000000	43560.2	0.00542767	0.666667	0.735514
THRA	7	1.21016	0.00189719	1385640000000	1900.04	0.00541974	1.33333	0.521787
THOP1	2	0.85177	0.0134079	69200100000000	2095.74	0.00542506	0	0.691919
THOC6	1	0.594206	0.00114128	501464000000	0	0.00541057	0	0.39899
THOC5	3	0.982613	0.00279002	2996600000000	3637.58	0.00541741	0	0.570707
THOC4	7	1.21934	0.0168279	109006000000000	14901.7	0.00542901	1.33333	0.465939
THOC3	1	0.596774	0.00197132	1496040000000	0	0.00540985	0	0.585859
THOC2	1	0.597938	0.0122846	58092000000000	0	0.00542374	0	0.909091
THD	1	0.592092	0.000556216	119084000000	0	0.00540403	0	0
THBS4	1	1.08548	3.05e-17	1.54308	0	0.000151953	0	0.186869
THBS2	1	0.368782	2.85e-05	3.13102e+08	0	0.00537853	0	0.20202
THBS1	2	0.584081	0.00115482	513338000000	12798	0.00540681	0	0.20202
THAP7	1	0.575042	0.00041243	65478737304	0	0.00540607	0	0.151515
THAP11	1	0.5724	3.64e-05	5.11067e+08	0	0.00538677	0	0.207071
THADA	1	0.597938	0.0122846	58092000000000	0	0.00542374	0	0.5
TH1L	2	0.820919	0.000340793	44702534252	339.314	0.00540489	0	0
TGTP1	1	1.08548	-6.43e-17	1.54308	0	0.000151953	0	0
TGS1	1	0.587012	0.000698798	187968000000	0	0.00540105	0	0.30303
TGM2	2	0.818362	0.00102239	402409000000	14.4234	0.0054111	0	0.181818
TGM1	1	1.08548	1.74e-16	1.54308	0	0.000151953	0	0.171717
TGIF2LX1	1	0.576362	5.4e-05	1123085829	0	0.0053936	0	0
TGIF1	5	1.11183	0.00102217	402163000000	1446.29	0.00540939	0.5	0.480054
TGFBR3	1	0.372339	4.81e-06	8.8913e+06	0	0.0053712	0	0.227273
TGFBR2	2	0.593054	0.000194606	14577517905	12798	0.0053994	0	0.217172
TGFBR1	117	1.45568	0.00787515	23871500000000	725043	0.00542788	21.0021	0.568992
TGFB2	2	0.46698	7.94e-08	2430.03	16.6667	0.00533328	0	0.207071
TGFB1I1	5	1.1048	0.000363999	50999718510	2503.96	0.00540763	0	0.126263
TGFB1	4	0.668338	6.36e-05	1555460137	172165	0.005389	0	0.141414
TFRC	3	0.968478	0.0017457	1172990000000	2636.11	0.00540651	0	0.166667
TFPT	1	0.575042	0.00041243	65478737304	0	0.00540607	0	0.176768
TFIP11	3	0.990531	0.0148037	84359900000000	3726.87	0.00542745	1	1.75881
TFG	2	0.849208	0.00215598	1789170000000	0	0.00541451	2	0.582869
TFEB	1	0.596689	0.00200568	1548780000000	0	0.00541022	0	0.272727
TFE3	1	0.596689	0.00200568	1548780000000	0	0.00541022	0	0.207071
TFDP2	6	1.15424	0.00023865	21924031604	2161.53	0.00540177	0	0.181818
TFDP1	7	1.19866	0.00236592	2154960000000	1636.73	0.00541348	2.18333	0.79624
TFCP2L1	91	1.45698	0.0281573	305243000000000	186956	0.00542911	31.0534	0.505585
TFCP2	3	0.988171	0.00213773	1759660000000	0	0.00541037	3	0.462302
TFAP4	1	0.593492	0.000658415	166859000000	0	0.00540503	0	0.328283
TFAP2D	2	0.812343	0.000359299	49700067886	22.5531	0.00540508	0	0.212121
TFAP2B	1	0.56901	0.000140538	7602530990	0	0.00539799	0	0.217172
TFAP2A	8	1.22123	0.00481177	8912020000000	25387.4	0.00542509	0.571429	0.685282
TFAM	2	0.839811	0.00111542	478913000000	721.744	0.00540997	0	0.348485
TF	1	0.535533	8.41e-05	2723073844	0	0.00538645	0	0
TEX19.1	1	0.646767	6.43e-22	1.59061	0	0.000151999	0	0.00505051
TEX16	1	0.5902	0.000357733	49259643016	0	0.00539835	0	0.0707071
TEX12	1	0.261534	2.32e-07	20681.9	0	0.00534286	0	0.10101
TEX11	1	0.417215	1.09e-05	4.57806e+07	0	0.0053719	0	0.287879
TEX10	2	0.852549	0.0147617	83881500000000	0	0.0054269	2	0.82874
TET2	8	1.20913	0.00259889	2600410000000	8838.22	0.00541575	1.7381	0.58106
TET1	10	1.26371	0.00708158	19306800000000	28567.8	0.00542363	4.06667	0.452207
TESK1	1	0.55744	1.83e-05	1.29088e+08	0	0.00538169	0	0.176768
TES	1	0.536669	3.24e-05	4.03377e+08	0	0.00538324	0	0.0353535
TERT	1	0.597118	0.00214643	1773330000000	0	0.00541827	0	0.494949
TERF2	4	0.976178	0.000286346	31571516146	7981.28	0.00539887	0	0.181818
TERF1	3	0.862068	0.000193901	14476830220	4907.8	0.00539704	0	0.176768
TERC	2	0.835893	0.00031872	39102018973	117.98	0.00540311	0	0
TEN1	1	0.35767	9.86e-06	3.74515e+07	0	0.00537148	0	0.19697
TELO2	3	0.97366	0.00133884	689932000000	1599.45	0.0054074	0	0.656566
TEKT4	1	0.57037	3.81e-05	5.59667e+08	0	0.00538862	0	0.217172
TEK	5	0.979214	0.000271941	28465500745	25710.5	0.00540228	0.5	0.486321
TEF	2	0.769385	1.05e-05	4.20534e+07	46.1413	0.00537631	0	0.171717
TECR	1	0.597938	0.0122846	58092000000000	0	0.00542374	0	0.777778
TEC	2	0.819268	9.92e-05	3789442277	25.1895	0.00539686	0	0.207071
TEAD4	3	0.963088	0.000274413	28986643812	615.412	0.00540175	1	0.413988
TEAD3	2	0.829955	0.000245088	23122051561	0	0.00540059	2	0.429139
TEAD2	3	0.943303	0.000252631	24567016504	0	0.00540062	3	0.387232
TEAD1	3	0.910734	0.000246249	23341506473	2507.86	0.00540067	1	0.499846
TDRD3	1	0.596774	0.00197132	1496040000000	0	0.00540985	0	0.378788
TDRD1	1	0.483794	7.42e-06	2.12281e+07	0	0.00537225	0	0.252525
TDP2	1	0.587954	0.000220191	18662724721	0	0.00540159	0	0.449495
TDH	2	0.851776	0.0044827	7736070000000	0	0.00541912	2	0.901549
TDGF1	2	0.588657	0.00135902	710934000000	12798	0.00540899	0	0.111111
TDG	3	0.852789	0.000521777	104812000000	6857.74	0.00540506	1.5	0.613276
TCTN3	1	0.585022	0.000301505	34989580388	0	0.00539399	0	0.257576
TCTN2	1	0.585022	0.000301505	34989580388	0	0.00539399	0	0.19697
TCTN1	2	0.837162	0.000629655	152600000000	0	0.00539731	2	0.54478
TCTE3	1	0.493686	3.65e-05	5.1245e+08	0	0.00538318	0	0
TCRB	3	0.884202	1.7e-05	1.11216e+08	23.4747	0.00538377	2	0.167454
TCRA	1	0.597118	0.00214643	1773330000000	0	0.00541827	0	0.121212
TCP11L1	1	0.583974	0.00115412	512712000000	0	0.0054068	0	0.378788
TCP1	10	1.28319	0.0195357	146907000000000	48255.9	0.0054363	2.51587	1.73383
TCOF1	1	0.596689	0.00200568	1548780000000	0	0.00541022	0	0.156566
TCN1	1	0.433451	2.73e-06	2.86851e+06	0	0.00536577	0	0
TCFAP2A	1	0.56901	0.000140538	7602530990	0	0.00539799	0	0
TCF7L2	4	1.05966	0.00211825	1727410000000	2192.7	0.00541934	0.666667	0.559763
TCF7L1	5	1.11095	0.00127419	624935000000	6088.55	0.00541785	0.5	0.491804
TCF4	13	1.27702	0.00183161	1291300000000	92366.2	0.00541863	2.40556	0.485917
TCF3	103	1.45899	0.0266604	273579000000000	641408	0.00543359	9.36776	0.477111
TCF21	4	1.06321	0.00122749	579999000000	6176.7	0.00541518	0	0.207071
TCF12	13	1.30965	0.0019486	1461560000000	11275.9	0.00541846	3.68889	0.495375
TCERG1	5	1.11595	0.00296028	3373520000000	18455.3	0.00541872	0	0.520202
TCEB3	4	0.968925	0.00109031	457649000000	12972.7	0.00541086	0.666667	1.18273
TCEB2	19	1.33994	0.00202054	1571450000000	29834.9	0.0054172	5.63499	0.735774
TCEB1	22	1.35875	0.014463	80520400000000	159291	0.00542843	8.73977	1.28849
TCEAL8	1	0.502603	2.88e-05	3.18717e+08	0	0.00537708	0	0.106061
TCEA1	1	1.08548	2.33e-17	1.54308	0	0.000151953	0	0.626263
TBX6	3	0.980985	0.00283645	3096750000000	1257.85	0.00542013	1	0.539542
TBX5	3	0.974333	0.00175147	1181060000000	83.7755	0.0054128	2	0.60603
TBX4	1	0.586519	9.49e-05	3465842281	0	0.00539585	0	0.212121
TBX3	2	0.851256	0.00319043	3918320000000	5705.3	0.00542081	0	0.227273
TBX21	8	1.21017	0.00118742	542786000000	24152.4	0.00541645	0.285714	0.310318
TBX20	1	0.592283	0.000899701	311635000000	0	0.00541125	0	0.257576
TBX19	1	0.547004	6.09e-05	1428393347	0	0.00539143	0	0.171717
TBX18	1	0.58201	4.41e-05	7.47673e+08	0	0.0053924	0	0.181818
TBX15	1	0.58201	4.41e-05	7.47673e+08	0	0.0053924	0	0.19697
TBX1	5	1.04532	0.000690703	183673000000	20972	0.00540831	0	0.136364
TBRG1	2	0.840199	0.000518825	103611000000	307.485	0.00540467	0	0.318182
TBPL1	3	0.944918	9.81e-05	3704974625	799.265	0.00539029	1	0.597487
TBP	28	1.37032	0.00415953	6661190000000	159165	0.00542188	6.74541	1.29094
TBL3	2	0.85269	0.014256	78232700000000	2249.23	0.00542712	0	0.969697
TBL2	1	0.591947	0.000338285	44047320495	0	0.00540381	0	0.348485
TBL1XR1	4	1.07981	0.0057141	12569800000000	2429.13	0.00542157	1.33333	0.673423
TBL1X	3	0.970961	0.00261591	2634330000000	1100.67	0.00541607	1	0.649094
TBK1	13	1.26564	0.0149105	85577300000000	92683	0.00543277	1.06667	0.643243
TBCD	3	0.984062	0.0139624	75041300000000	56.8138	0.00542616	2	1.408
TBC1D9B	1	0.597938	0.0122846	58092000000000	0	0.00542374	0	0.247475
TBC1D9	1	0.587954	0.000220191	18662724721	0	0.00540159	0	0.40404
TBC1D7	1	0.594555	0.000887088	302895000000	0	0.00540648	0	0.393939
TBC1D4	1	0.594555	0.000887088	302895000000	0	0.00540648	0	0.262626
TBC1D22B	1	0.594555	0.000887088	302895000000	0	0.00540648	0	0.914141
TBC1D17	1	0.597938	0.0122846	58092000000000	0	0.00542374	0	0.40404
TBC1D15	1	0.597938	0.0122846	58092000000000	0	0.00542374	0	0.429293
TBATA	1	0.252686	7.6e-09	23.8482	0	0.00532168	0	0.156566
TAZ	7	1.2062	0.00266776	2739350000000	2614.26	0.00542001	1	1.28039
TAX1BP3	1	0.590822	0.000652957	164125000000	0	0.00541299	0	0.368687
TAX1BP1	10	1.27967	0.00378262	5507310000000	2180.94	0.00542369	5.625	0.520773
TATDN2	1	0.594959	0.00104717	422078000000	0	0.00540377	0	0.151515
TARS2	1	0.597938	0.0122846	58092000000000	0	0.00542374	0	0.141414
TARS	1	0.597938	0.0122846	58092000000000	0	0.00542374	0	0.863636
TARDBP	12	1.31574	0.0187822	135788000000000	85845	0.00543528	1.48864	0.916929
TAP1	1	0.373981	5.3e-05	1082913298	0	0.00538988	0	0.156566
TAOK1	2	0.844492	0.00218534	1838650000000	1125.45	0.00541341	0	0.383838
TANK	1	0.558769	0.000368235	52196558563	0	0.00540422	0	0.171717
TANC2	2	0.849854	0.00209748	1693420000000	0	0.00541621	2	0.608118
TANC1	1	0.597938	0.0122846	58092000000000	0	0.00542374	0	0.207071
TAL2	3	0.887531	7.86e-06	2.38026e+07	302.273	0.00537609	0	0.212121
TAL1	11	1.29188	0.00278179	2979240000000	13275.1	0.00541896	1.55	0.493528
TAGLN2	3	0.987512	0.00184191	1305830000000	311.291	0.0054082	0	0.237374
TAF9	2	0.849388	0.00309396	3685280000000	0	0.00541643	2	0.49207
TAF7L	1	0.578272	0.000102725	4063477447	0	0.00539344	0	0.151515
TAF7	1	0.578272	0.000102725	4063477447	0	0.00539344	0	0.606061
TAF6L	1	0.596774	0.00197132	1496040000000	0	0.00540985	0	0.176768
TAF6	2	0.839467	0.000719664	199434000000	0	0.00540339	2	0.942187
TAF5	2	0.801545	0.000119218	5472736332	110.757	0.00539699	0	0.80303
TAF4A	1	0.592243	0.000616939	146563000000	0	0.00540182	0	0.257576
TAF3	2	0.783507	5.2e-05	1041284119	20.3368	0.00538774	0	0.439394
TAF1L	1	0.595146	0.00071341	195900000000	0	0.00541029	0	0
TAF1D	1	0.578272	0.000102725	4063477447	0	0.00539344	0	0.146465
TAF1C	3	0.871772	0.000125884	6101546759	0	0.00539564	3	0.584662
TAF1B	5	1.04762	0.000811849	253692000000	6925.66	0.00540828	2.5	0.641026
TAF1A	3	0.871772	0.000125884	6101546759	0	0.00539564	3	0.636611
TAF15	5	1.14026	0.00399893	6155270000000	6402.84	0.00541949	0	0.19697
TAF13	3	0.960202	0.000163166	10251476414	653.801	0.00539837	0	0.848485
TAF10	2	0.839467	0.000719664	199434000000	0	0.00540339	2	0.957339
TAF1	2	0.852015	0.003977	6089170000000	967.664	0.00541631	0	0.636364
TADA3	5	0.967777	0.000356283	48861177971	28018.7	0.00540498	0	0.469697
TADA2B	1	0.594959	0.00104717	422078000000	0	0.00540377	0	0.449495
TADA2A	1	0.491925	8.8e-06	2.98022e+07	0	0.00537672	0	0.424242
TACC3	2	0.813966	0.000193682	14442478649	701.168	0.00540068	0	0.171717
TACC2	3	0.978757	0.000926807	330631000000	14097.2	0.00541324	1	0.3816
TAB3	4	1.04276	0.00240067	2218320000000	1071.54	0.00541851	1.33333	0.661062
TAB2	5	1.09311	0.00237237	2166340000000	6955.45	0.00541845	1.75	0.600526
TAB1	3	0.950679	0.000841398	272492000000	2137.48	0.0054074	1	0.613614
SZT2	1	0.597938	0.0122846	58092000000000	0	0.00542374	0	0.29798
SZL	2	0.596329	1.58e-06	963226	971.906	0.00536124	0	0
SYVN1	5	1.0932	0.00134058	691735000000	1380.95	0.00540832	0.583333	1.60405
SYTL5	1	0.43919	2.46e-06	2.33773e+06	0	0.00536555	0	0.207071
SYTL4	1	0.449017	2.47e-05	2.34039e+08	0	0.0053804	0	0.191919
SYTL3	1	0.595146	0.00071341	195900000000	0	0.00541029	0	0.176768
SYTL1	1	0.357709	1.06e-06	429676	0	0.00536283	0	0.171717
SYT5	1	0.59466	0.000978006	368185000000	0	0.00541069	0	0.10101
SYT2	3	0.991542	0.00293783	3322120000000	1223.37	0.00541883	1	0.345868
SYT1	4	1.04406	0.00202786	1582820000000	5045.81	0.00541649	0.666667	0.517723
SYP	11	1.16317	0.0022524	1952760000000	70539.8	0.0054165	0.919048	0.518928
SYNPO2L	1	0.595146	0.00071341	195900000000	0	0.00541029	0	0.176768
SYNM	1	0.5897	0.000189759	13859858772	0	0.00540223	0	0.171717
SYNJ2	1	0.571708	0.000101766	3987048983	0	0.00539538	0	0.343434
SYNJ1	5	1.1278	0.0147984	84296100000000	11007.1	0.00543243	2	0.354114
SYNGR3	1	0.537851	5.56e-05	1191024550	0	0.00538812	0	0.136364
SYNGR1	1	0.57669	0.000136267	7147421419	0	0.00539983	0	0.222222
SYNGAP1	5	1.07747	0.00202269	1574840000000	13700	0.00541878	0.5	0.473885
SYNE2	3	0.913623	0.00134647	697906000000	3.38739	0.00540606	2	0.43259
SYNE1	2	0.776731	0.000392733	59377493562	43.1735	0.00540238	0	0.308081
SYNCRIP	14	1.34321	0.0473009	861223000000000	8648.34	0.00543192	2.30769	0.662944
SYNC	2	0.842207	0.00121427	567521000000	1246.45	0.00540509	0	0.176768
SYN3	1	0.594555	0.000887088	302895000000	0	0.00540648	0	0.146465
SYN2	5	1.13073	0.00327784	4135730000000	5970.63	0.00541975	1	0.488816
SYN1	7	1.2193	0.0044799	7725000000000	11267.9	0.00542237	2.33333	0.257881
SYMPK	2	0.852662	0.0142903	78611000000000	1614.9	0.00542654	0	0.782828
SYK	11	1.2875	0.00369879	5265900000000	19338	0.00542432	2.2	0.499932
SYF2	2	0.83421	0.00069648	186747000000	0	0.00540643	2	1.8548
SYCP3	2	0.717046	0.000126155	6127813580	353.476	0.00539407	0	0.151515
SYCP2	3	0.71566	0.000441527	75050510457	13562.8	0.0054001	0	0.156566
SYCP1	3	0.547993	0.000379743	55512043323	38386	0.00539895	0	0.176768
SYCE2	2	0.3541	9.38e-06	3.39018e+07	12798	0.00537076	0	0.166667
SYCE1	1	0.35406	9.38e-06	3.38605e+07	0	0.00537075	0	0.121212
SWI5	1	1.08548	2.77e-17	1.54308	0	0.000151953	0	0.181818
SWAP70	1	0.579613	9.1e-05	3188041591	0	0.0053954	0	0.318182
SVIP	1	0.589069	0.00122978	582129000000	0	0.00541171	0	0.111111
SVIL	3	0.988664	0.0134493	69629000000000	2846.49	0.00542561	1	0.740095
SV2A	1	0.59466	0.000978006	368185000000	0	0.00541069	0	0.186869
SUZ12	10	1.25915	0.0179992	124710000000000	29431.5	0.00543099	3.55556	0.789393
SUV420H2	4	1.04093	0.000908463	317675000000	4259.68	0.00541206	0	0.171717
SUV420H1	3	0.931603	0.000195053	14647798356	165.439	0.00539768	0	0.262626
SUV39H2	2	0.82319	0.00013599	7118200535	11.6607	0.00539377	0	0.217172
SUV39H1	2	0.828738	0.000337233	43776671630	36.2112	0.00539655	0	0.237374
SUSD2	1	0.595146	0.00071341	195900000000	0	0.00541029	0	0.353535
SURF6	1	0.57037	3.81e-05	5.59667e+08	0	0.00538862	0	0.621212
SURF4	1	0.597938	0.0122846	58092000000000	0	0.00542374	0	0.808081
SUPT6H	5	1.07908	0.0157175	95096200000000	17137.2	0.0054285	1.5	0.558983
SUPT5H	14	1.27527	0.0152881	89968100000000	52776.2	0.00542919	2.48697	0.616566
SUPT4H1	2	0.830099	0.000683921	180045000000	478.439	0.00540981	0	0
SUPT16H	4	1.08314	0.0174627	117390000000000	2488.27	0.00542854	2	0.310357
SUN2	3	0.944654	0.0130195	65250000000000	2082.84	0.00542439	2	0.620675
SUN1	5	1.06373	0.0130915	65973900000000	18068.8	0.00542546	1.25	0.495355
SUMO3	7	1.17424	0.00202778	1582740000000	3687.91	0.00541541	1.16667	0.382457
SUMO2	16	1.34982	0.00634264	15484300000000	87040	0.00542581	0.590909	0.516939
SUMO1	35	1.41425	0.00865221	28816000000000	117094	0.00542748	5.1575	0.763649
SUMF2	1	1.08548	-7.56e-17	1.54308	0	0.000151953	0	0.232323
SUMF1	1	1.08548	3.78e-17	1.54308	0	0.000151953	0	0.318182
SULT1E1	1	0.564327	5.53e-05	1177574792	0	0.00538967	0	0.0505051
SUGT1	4	1.02993	0.000437571	73702517896	966.317	0.00540589	0.666667	1.42571
SUGP1	1	0.596774	0.00197132	1496040000000	0	0.00540985	0	0.368687
SUFU	19	1.33584	0.00130467	655269000000	38744.9	0.00541351	7.52543	0.650623
SUDS3	7	1.17484	0.00265826	2720620000000	10158.4	0.00541273	2.53333	0.705002
SUB1	4	1.067	0.00236538	2153540000000	2941.85	0.00541089	0	0.777778
SU(FU)	1	0.579794	9.67e-05	3597916207	0	0.00539523	0	0
STYX	1	1.08548	3.42e-17	1.54308	0	0.000151953	0	0.383838
STXBP4	2	0.785074	0.0002721	28500370371	2110.98	0.00540355	0	0.242424
STXBP3A	1	0.494833	1.05e-05	4.25107e+07	0	0.00537467	0	0.186869
STXBP2	4	1.02413	0.0124652	59812500000000	21985.8	0.00542565	0	0.287879
STXBP1	8	1.23426	0.00341506	4489110000000	13753.5	0.00541932	1.14286	1.09704
STX8	5	1.09692	0.00135021	701754000000	3624.92	0.00540873	1	1.02593
STX7	9	1.1383	0.00106596	437430000000	19585.5	0.00540105	2.51786	1.17045
STX6	5	1.04995	0.00105057	424879000000	571.303	0.00540483	2	1.66824
STX5A	1	0.37439	0.000303942	35563278899	0	0.00539532	0	1.06061
STX4A	5	0.979098	0.000425491	69693239697	14262.6	0.0054029	0	0.171717
STX4	2	0.783978	0.000156244	9396376419	16.6987	0.00539992	0	0
STX3	5	1.05253	0.000554076	118170000000	6281.67	0.00540821	0.5	0.650571
STX2	2	0.783978	0.000156244	9396376419	16.6987	0.00539992	0	0.242424
STX1B	1	0.594421	0.000975594	366344000000	0	0.00540709	0	0.247475
STX1A	14	1.31025	0.00633345	15439600000000	35489.4	0.00542773	2.67262	0.752269
STX12	1	0.550142	0.000335479	43326604817	0	0.00539782	0	0.580808
STUB1	33	1.41344	0.0147563	83813200000000	174907	0.00543512	6.91881	1.16107
STS	1	0.597938	0.0122846	58092000000000	0	0.00542374	0	0.237374
STRN4	2	0.843904	0.000747165	214904000000	2122.47	0.00541201	0	0.247475
STRN3	3	0.990378	0.00265059	2704340000000	3353.38	0.00541642	1	0.744001
STRN	3	0.990201	0.00271537	2838230000000	2589.79	0.00541708	1	0.450321
STRM	1	0.59204	0.000454249	79423805461	0	0.00540678	0	0
STRBP	1	0.596774	0.00197132	1496040000000	0	0.00540985	0	0.207071
STRAP	5	1.13799	0.00378675	5519660000000	12737.9	0.00542274	0	0.580808
STRADB	1	0.595146	0.00071341	195900000000	0	0.00541029	0	0.186869
STOX2	1	0.588003	0.000309193	36797526558	0	0.00540267	0	0.207071
STON2	1	0.597938	0.0122846	58092000000000	0	0.00542374	0	0.232323
STOML3	2	0.742131	9.45e-05	3434706632	0	0.00539614	2	0.603431
STOML2	1	0.595217	0.00154695	921094000000	0	0.00540197	0	0.944444
STOM	5	1.12926	0.0130301	65356000000000	6819.09	0.00542467	0	0.282828
STMN3	1	0.537851	5.56e-05	1191024550	0	0.00538812	0	0.146465
STMN2	3	1.05126	-5.77e-26	2.96688	10	0.000152022	0	0.191919
STMN1	4	1.03734	0.00153185	903237000000	3161.65	0.00541543	0	0.181818
STK4	2	0.81702	0.0123153	58382000000000	8099.72	0.00542392	0	0.262626
STK39	2	0.574917	0.00013325	6835118793	12798	0.00539427	0	0.282828
STK38L	1	0.57271	0.000437807	73790935038	0	0.00540181	0	0.459596
STK38	10	1.2081	0.0144789	80698000000000	49717.5	0.00542725	2.16667	0.655797
STK35	3	0.986399	0.000765588	225601000000	446.273	0.00540839	1	0.471381
STK3	2	0.688311	3.95e-05	6.00188e+08	103.484	0.00538367	0	0.373737
STK25	1	0.589831	0.000526974	106908000000	0	0.00540688	0	0.292929
STK24	1	0.57037	3.81e-05	5.59667e+08	0	0.00538862	0	0.353535
STK11IP	1	0.534384	8.29e-05	2645067618	0	0.00539599	0	0.30303
STK11	7	1.14708	0.00335668	4336800000000	21004.1	0.00542445	0.666667	0.854084
STIP1	5	1.13536	0.00299576	3454350000000	6624.65	0.00541459	0	0.979798
STAU1	4	0.827551	0.000949833	347252000000	25704.5	0.00540718	0	0.242424
STAT6	4	0.949614	0.000991695	378609000000	3641.87	0.00541413	0	0.146465
STAT5B	6	1.13206	0.000286105	31506890004	2136.97	0.00540263	2.05	0.479488
STAT5A	12	1.2833	0.00356164	4882620000000	29157.1	0.00542526	4.27727	0.335452
STAT4	1	0.49196	1.44e-05	7.99854e+07	0	0.00538235	0	0.121212
STAT3	21	1.37348	0.0182754	128562000000000	153226	0.00543677	2.93791	0.514782
STAT2	3	0.965072	0.000715927	197302000000	7573.69	0.00541234	1	0.440596
STAT1	17	1.35336	0.00483386	8993710000000	53833.4	0.0054271	1.39583	0.488344
STAP2	1	0.595146	0.00071341	195900000000	0	0.00541029	0	0.141414
STAP1	4	1.06262	0.000529669	107989000000	444.492	0.00540592	0	0.166667
STAM2	7	1.18956	0.00271551	2838280000000	7283.91	0.00542168	0.75	0.745278
STAM	2	0.846953	0.0022885	2015850000000	1482.34	0.00541984	0	0.479798
STAG3	1	0.562596	0.000438142	73904052487	0	0.00539996	0	0.237374
STAG2	15	1.322	0.0154334	91689500000000	48495.2	0.00542633	4.55794	0.917267
STAG1	3	0.98593	0.0153156	90295500000000	0	0.00542757	3	1.01385
SSRP1	4	1.04324	0.0168271	108999000000000	4658.87	0.00542846	2.66667	1.48286
SSR4	3	0.988297	0.0141157	76698300000000	2155.12	0.00542467	0	0.40404
SSR3	1	0.597938	0.0122846	58092000000000	0	0.00542374	0	0.439394
SSR1	1	0.594959	0.00104717	422078000000	0	0.00540377	0	0.585859
SSPN	1	0.519143	0.000388165	58004522318	0	0.00539999	0	0.212121
SSH2	1	0.525434	0.0003789	55264733124	0	0.00539769	0	0.212121
SSH1	1	0.525434	0.0003789	55264733124	0	0.00539769	0	0.20202
SSBP4	18	1.35188	0.00171589	1133430000000	28219.5	0.00541854	1.26873	0.299806
SSBP3	27	1.38563	0.00347538	4649660000000	98634	0.00542314	2.93868	0.51465
SSBP2	17	1.31313	0.000405207	63201429899	26996.7	0.00540946	8.66502	0.403171
SSBP1	8	1.16815	0.00119465	549377000000	40169.2	0.00541243	1.01905	0.945406
SSB	14	1.33868	0.0434985	728316000000000	46287.8	0.00543202	1.84615	1.0288
SS18L1	2	0.842347	0.00119827	552786000000	0	0.00541173	2	0.717077
SS18	5	1.12785	0.0018164	1270170000000	299.858	0.00541365	2	0.654983
SRY	12	1.29246	0.00125539	606631000000	9123.51	0.00541687	0.439394	0.289514
SRSF7	1	0.597938	0.0122846	58092000000000	0	0.00542374	0	0.20202
SRSF6	9	1.2739	0.027861	298847000000000	1498.14	0.00541881	0.75	0.806836
SRSF5	2	0.846603	0.000925413	329626000000	1082.18	0.00540787	0	0.191919
SRSF4	3	0.988517	0.00159111	974433000000	6428.64	0.0054108	1	0.520057
SRSF3	11	1.30114	0.037947	554274000000000	7685.79	0.00543078	3.3	0.631348
SRSF2	5	1.13823	0.0048583	9084880000000	5651.02	0.00541945	0.5	0.64395
SRSF10	2	0.835504	0.0127071	62155800000000	0	0.00542497	2	0.724193
SRSF1	11	1.3025	0.0300923	348554000000000	28644.9	0.00543101	0.6	0.818068
SRRT	1	0.597938	0.0122846	58092000000000	0	0.00542374	0	0.828283
SRRM2	3	0.987495	0.00191167	1406800000000	2446.93	0.00541993	1	0.626168
SRRM1	9	1.27451	0.0316469	385570000000000	5971.97	0.00541965	0.75	1.02906
SRR	2	0.59723	0.00214774	1775500000000	12798	0.00541828	0	0.747475
SRP9	1	0.594421	0.000975594	366344000000	0	0.00540709	0	0.59596
SRP72	9	1.27495	0.0293098	330718000000000	11296.2	0.00542113	0.25	1.41668
SRP68	10	1.29375	0.0420525	680694000000000	10681.6	0.00543166	0.222222	1.46214
SRP54A	1	0.597938	0.0122846	58092000000000	0	0.00542374	0	0
SRP19	5	1.14345	0.0182953	128868000000000	3.21433	0.00540677	0	0.70202
SRP14	1	0.586496	0.000760281	222484000000	0	0.00540327	0	0.626263
SRL	1	0.594923	0.00112327	485643000000	0	0.00540265	0	0.247475
SRI	3	0.864606	0.000340432	44614378878	212.185	0.00540092	1	0.536834
SRGN	1	0.563395	2.6e-05	2.60028e+08	0	0.00538877	0	0.136364
SRGAP3	2	0.850322	0.0016005	985980000000	22581.5	0.00541647	0	0.267677
SRGAP2	1	0.594555	0.000887088	302895000000	0	0.00540648	0	0.227273
SRGAP1	4	1.03039	0.000405778	63376982535	12521.5	0.00540695	0	0.242424
SRFBP1	1	0.470926	3.81e-05	5.59545e+08	0	0.00538242	0	0.373737
SRF	11	1.25536	0.000406943	63759527244	13966.8	0.00540392	1.14286	0.555858
SREBF2	4	0.947788	0.000122028	5732554202	26099.7	0.00539678	0	0.232323
SREBF1	5	1.10905	0.000569631	124911000000	2722.5	0.00540975	0	0.353535
SRD5A3	1	0.597938	0.0122846	58092000000000	0	0.00542374	0	0.712121
SRCIN1	2	0.850088	0.00187132	1347920000000	0	0.00541262	2	0.55417
SRCAP	1	0.595146	0.00071341	195900000000	0	0.00541029	0	0.0808081
SRC	38	1.41875	0.00643856	15956200000000	169772	0.00542904	7.52525	0.439302
SRA1	2	0.846285	0.000913949	321510000000	673.235	0.00540707	0	0.29798
SQSTM1	232	1.4762	0.176231	1.2e+16	1.01357e+06	0.00543847	34.9919	0.763693
SQRDL	1	0.59485	0.00114561	505164000000	0	0.00540355	0	0.757576
SPTLC1	2	0.68324	5.76e-05	1276427912	6.16667	0.00539087	0	0.89899
SPTBN2	1	0.562306	0.000354457	48366209142	0	0.00539993	0	0.136364
SPSB4	1	0.529938	2.6e-06	2.60894e+06	0	0.00536703	0	0.171717
SPSB2	2	0.742554	5.24e-05	1058263439	530.796	0.00538349	0	0.106061
SPSB1	2	0.742554	5.24e-05	1058263439	530.796	0.00538349	0	0.247475
SPRY4	6	1.12869	0.000229695	20307488766	192.699	0.00540377	4.6	0.369759
SPRY3	5	1.0809	0.000165458	10537367221	31.5801	0.00539997	4.5	0.2092
SPRY2	11	1.25884	0.0007415	211641000000	29946.2	0.00541	4.19722	0.418798
SPRY1	7	1.17215	0.000324925	40636783281	4502.05	0.00540632	4.5	0.367
SPRR2G	3	0.900115	0.000995801	381705000000	7644.42	0.00541026	0	0
SPRR2E	4	0.997654	0.00107991	448904000000	8237.02	0.00541032	0	0
SPRR2D	3	0.900115	0.000995801	381705000000	7644.42	0.00541026	0	0
SPRR2B	3	0.900115	0.000995801	381705000000	7644.42	0.00541026	0	0
SPRR1B	1	0.509913	0.000330561	42065311411	0	0.00539605	0	0.0353535
SPRED2	1	0.595497	0.00356771	4900600000000	0	0.0054051	0	0.272727
SPP1	1	0.583253	0.000298634	34326824285	0	0.00540245	0	0.151515
SPOP	3	0.807642	0.000186062	13325279214	12811.5	0.00539661	0	0.383838
SPNB4	1	0.59466	0.000978006	368185000000	0	0.00541069	0	0
SPNB3	1	0.595048	0.00121039	563939000000	0	0.00541339	0	0
SPNB2	9	1.27144	0.0184023	130355000000000	34051.1	0.005432	2	0.285855
SPNA2	14	1.33902	0.0218918	184476000000000	76206.2	0.0054355	2.11538	0.284127
SPNA1	5	1.13541	0.00215923	1794640000000	1572.14	0.0054195	1	0.243173
SPINK10	1	0.563395	2.6e-05	2.60028e+08	0	0.00538877	0	0.0454545
SPICE1	3	0.825358	0.000724809	202211000000	12810.6	0.00540852	0	0.217172
SPG20	2	0.596432	0.00435492	7301620000000	12798	0.00540987	0	0.343434
SPEN	1	0.496686	7.9e-05	2400558801	0	0.00539625	0	0.363636
SPEM1	1	0.59595	0.00420247	6799370000000	0	0.00540512	0	0.10101
SPECC1	7	1.21386	0.00423062	6889850000000	13593.9	0.00541897	0	0.222222
SPDYA	1	0.579487	0.000128299	6335861998	0	0.00539945	0	0.186869
SPDEF	2	0.81644	5.58e-05	1200613478	65.0259	0.00539522	0	0.242424
SPC25	4	1.05314	0.000248355	23740835335	0	0.0053963	4	0.959607
SPC24	6	1.15475	0.000294866	33466162501	0	0.00539729	6	0.557722
SPATA3	1	0.563395	2.6e-05	2.60028e+08	0	0.00538877	0	0.0757576
SPATA24	9	1.2448	0.00295246	3355660000000	24569.5	0.00541695	2.85833	0.558577
SPATA16	1	0.595146	0.00071341	195900000000	0	0.00541029	0	0.146465
SPARCL1	1	0.582194	0.000152258	8923115724	0	0.00539793	0	0.171717
SPARC	1	0.586364	0.000155685	9329475578	0	0.00539859	0	0.29798
SPAM1	1	0.453689	1.32e-05	6.69698e+07	0	0.00537942	0	0.010101
SPAG9	6	1.15119	0.00051689	102837000000	4178.42	0.00541025	0	0.353535
SPAG6	1	0.815157	6.16e-17	1.58909	0	0.000151976	0	0.378788
SPAG5	13	1.25448	0.00199063	1525250000000	47351	0.00541744	2.79167	0.336662
SPAG16	2	1.11923	1.27e-18	2.17818	2	0.000151976	0	0.207071
SPAG1	1	0.594421	0.000975594	366344000000	0	0.00540709	0	0.257576
SP7	6	1.10242	2.92e-05	3.27899e+08	13515.6	0.00538454	0.533333	0.374184
SP3	8	1.24413	0.00259449	2591590000000	1917.42	0.00541754	3.14286	0.647193
SP2	4	1.01585	0.00199981	1539600000000	16611.9	0.00541046	0	0.20202
SP140	1	0.561822	6.16e-05	1459116371	0	0.0053908	0	0.10101
SP110	1	0.596774	0.00197132	1496040000000	0	0.00540985	0	0.0606061
SP100	1	0.581697	0.000166716	10700470004	0	0.00539741	0	0.0353535
SP1	25	1.38802	0.00771776	22930100000000	82782.6	0.00542496	2.69584	0.4798
SOX9	6	1.15913	0.000778969	233584000000	5573.15	0.00541268	0	0.277778
SOX8	15	1.31355	0.000991242	378198000000	24682	0.00541254	0.380952	0.44388
SOX7	1	0.595146	0.00071341	195900000000	0	0.00541029	0	0.217172
SOX6	5	0.976849	0.000129592	6464506596	14611.4	0.00539684	0	0.242424
SOX5	1	0.494258	3.2e-06	3.94297e+06	0	0.00536867	0	0.227273
SOX3	1	0.513323	4.22e-05	6.8437e+08	0	0.00538629	0	0.126263
SOX2	20	1.37394	0.0119987	55420500000000	58335	0.00543082	3.79618	0.646771
SOX15	5	1.05362	0.00206976	1649320000000	17449.5	0.00541162	0.5	0.296951
SOX11	1	0.513323	4.22e-05	6.8437e+08	0	0.00538629	0	0.176768
SOX10	17	1.32682	0.00115004	509077000000	38911.7	0.00541357	1.57917	0.417165
SOST	2	0.75475	1.02e-05	3.995e+07	5.64286	0.00537598	0	0.171717
SOS2	2	0.825665	0.000742854	212405000000	695.029	0.00541059	0	0.313131
SOS1	9	1.23645	0.00101825	399089000000	14333.7	0.0054132	2.475	0.471582
SORT1	1	0.59485	0.00114561	505164000000	0	0.00540355	0	0.323232
SORBS3	3	0.902323	6.56e-05	1655067217	568.184	0.00539228	0	0.166667
SORBS2	8	1.23255	0.00225587	1958870000000	9549.66	0.00541877	0.964286	0.418814
SORBS1	8	1.21839	0.00119223	547141000000	5104.64	0.00541425	0.857143	0.426305
SON	1	0.597938	0.0122846	58092000000000	0	0.00542374	0	0.186869
SOD3	1	1.08548	-1.37e-17	1.54308	0	0.000151953	0	0.161616
SOD2	1	0.439986	7e-07	188539	0	0.00535564	0	1.30808
SOD1	17	1.33218	0.0134717	69858600000000	63096.5	0.00543069	2.62553	0.826933
SOCS7	4	1.02781	0.000447763	77179263020	1906.77	0.00540303	1.33333	0.672743
SOCS6	8	1.22987	0.00283741	3098820000000	9574.51	0.0054233	1.61905	0.585727
SOCS5	4	1.05787	0.000553837	118072000000	553.958	0.00540981	1.33333	0.728298
SOCS4	3	0.96136	0.000446144	76622010257	9.39451	0.00540283	2	0.667692
SOCS3	10	1.23514	0.000772259	229561000000	15261	0.00541109	0.680556	0.624299
SOCS2	8	1.17288	0.000641165	158238000000	39505.6	0.00540773	2.46429	0.585914
SOCS1	28	1.38219	0.00672816	17423800000000	132042	0.0054274	2.40606	0.474521
SOBP	2	0.841681	0.000655072	165170000000	1800.38	0.00540689	0	0.247475
SOAT1	1	0.597938	0.0122846	58092000000000	0	0.00542374	0	0.424242
SNX9	2	0.781517	9.21e-05	3266275482	36.6429	0.00539756	0	0.277778
SNX8	2	0.852024	0.012998	65034600000000	16990.9	0.00542899	0	0.40404
SNX7	1	0.597938	0.0122846	58092000000000	0	0.00542374	0	0.252525
SNX6	2	0.824028	0.0123504	58715200000000	1674.91	0.00542462	0	0.383838
SNX5	1	0.546498	7.45e-05	2138724230	0	0.00539459	0	0.181818
SNX3	1	0.597938	0.0122846	58092000000000	0	0.00542374	0	0.318182
SNX27	1	1.08548	3.29e-17	1.54308	0	0.000151953	0	0.419192
SNX24	2	0.846866	0.0010226	402505000000	2411.86	0.00541234	0	0.257576
SNX22	1	0.595146	0.00071341	195900000000	0	0.00541029	0	0.176768
SNX2	1	0.597938	0.0122846	58092000000000	0	0.00542374	0	0.444444
SNX18	1	0.597938	0.0122846	58092000000000	0	0.00542374	0	0.232323
SNX12	1	0.597938	0.0122846	58092000000000	0	0.00542374	0	0.29798
SNX1	1	0.488441	0.00035036	47253873359	0	0.00539609	0	0.237374
SNW1	31	1.39008	0.00602363	13967800000000	65991.7	0.00542351	12.9559	1.90544
SNTG1	1	0.592944	0.000194488	14559740737	0	0.00539939	0	0.237374
SNTB2	2	0.826772	0.000741062	211380000000	13795.4	0.0054106	0	0.181818
SNTB1	1	0.551025	2.77e-05	2.94387e+08	0	0.00538004	0	0.267677
SNTA1	5	0.892887	3.02e-05	3.51012e+08	14162.9	0.00538007	2	0.40513
SNRPN	1	0.595146	0.00071341	195900000000	0	0.00541029	0	0.373737
SNRPG	3	0.983449	0.0132558	67640500000000	140.159	0.00542452	2	0.746713
SNRPF	2	0.842339	0.0127081	62166100000000	0	0.0054241	2	1.67906
SNRPE	5	1.13517	0.0141034	76566700000000	1103.65	0.00542575	2.5	1.67333
SNRPD3	6	1.18344	0.0156503	94283000000000	3777.2	0.00542652	2	1.61272
SNRPD2	5	1.13475	0.00336569	4360330000000	2328.78	0.00541282	1	1.70046
SNRPD1	7	1.21605	0.0161046	99835500000000	4141.81	0.00542725	2.66667	1.74342
SNRPC	3	0.879604	0.000212621	17401824951	2196.59	0.00539564	1	1.58693
SNRPB2	1	0.577011	0.000423462	69032901609	0	0.00540116	0	0.570707
SNRPB	6	1.1493	0.00190174	1392200000000	3125.41	0.00541109	1.1	1.3274
SNRPA1	1	0.577011	0.000423462	69032901609	0	0.00540116	0	0.80303
SNRPA	1	0.596774	0.00197132	1496040000000	0	0.00540985	0	0.318182
SNRNP70	2	0.851226	0.00309458	3686280000000	4956.98	0.0054137	0	0.606061
SNRNP40	3	0.9815	0.00167546	1080610000000	143.298	0.00541282	2	1.61467
SNRNP27	1	0.585333	0.000547718	115491000000	0	0.00540288	0	0.828283
SNRNP200	4	1.0661	0.00212969	1745980000000	229.311	0.00541456	2.66667	1.94984
SND1	5	1.14549	0.0235953	214290000000000	6222.32	0.00543123	0	1.01515
SNCB	2	0.82952	0.00113552	496353000000	114.892	0.00540654	0	0.151515
SNCAIP	1	0.597118	0.00214643	1773330000000	0	0.00541827	0	0.186869
SNCA	187	1.46855	0.0398531	611355000000000	1.38366e+06	0.00543701	22.7178	0.432386
SNAPIN	3	0.949478	0.000167179	10757747074	1422.88	0.00539571	0	0.373737
SNAPC5	2	0.836516	0.000303944	35558547226	0	0.00540121	2	0.420337
SNAPC4	2	0.828341	0.00027361	28822216885	835.947	0.00540239	0	0.156566
SNAP91	1	0.562306	0.000354457	48366209142	0	0.00539993	0	0.489899
SNAP29	3	0.959242	0.000190304	13939768615	855.437	0.00539465	0	0.368687
SNAP25	13	1.27625	0.00603859	14035300000000	46418.4	0.00542802	4.90476	0.937268
SNAP23	6	1.10399	0.000288011	31927956513	1713.79	0.00540216	0.4	0.507046
SNAI3	1	0.590922	0.000330641	42090023497	0	0.00540158	0	0.131313
SNAI2	1	0.590922	0.000330641	42090023497	0	0.00540158	0	0.277778
SNAI1	5	1.07857	0.0013201	670759000000	14926.2	0.00541408	1.5	0.52808
SMYD3	1	0.581642	0.000601205	139148000000	0	0.00540736	0	0.540404
SMYD2	2	0.775786	0.000699849	188561000000	30.4728	0.00540814	0	0.343434
SMYD1	5	1.13688	0.00224878	1946800000000	1033.91	0.00542033	0.5	0.620369
SMURF2	49	1.42521	0.00524607	10593500000000	182257	0.00542366	7.66825	0.571716
SMURF1	85	1.44968	0.0136977	72218900000000	509105	0.00543235	9.43503	0.559018
SMU1	1	0.597938	0.0122846	58092000000000	0	0.00542374	0	0.69697
SMTN	1	0.594959	0.00104717	422078000000	0	0.00540377	0	0.181818
SMR	1	0.590922	0.000330641	42090023497	0	0.00540158	0	0
SMPD4	1	0.597938	0.0122846	58092000000000	0	0.00542374	0	0.424242
SMOC1	1	0.58164	9.76e-05	3665152144	0	0.00539368	0	0.207071
SMO	1	0.553363	7.06e-05	1921176768	0	0.00539227	0	0.328283
SMN1	5	1.10458	0.00248421	2375350000000	5335.74	0.00542105	0	0.434343
SMCHD1	3	0.994148	0.0162616	101796000000000	4831.8	0.00542928	0	0.227273
SMC6	8	0.852924	0.000316921	38665303173	56294.3	0.00539723	2	1.46061
SMC5	2	0.771182	0.0122925	58166000000000	60587.2	0.00542384	0	0.974747
SMC4	2	0.844838	0.0124632	59792900000000	1656.1	0.00542524	0	1.10101
SMC3	15	1.28545	0.0177411	121162000000000	78298	0.00542847	4.96374	1.55461
SMC2	3	0.946856	0.0124	59188300000000	3433.98	0.00542385	1	1.42789
SMC1B	2	0.812185	0.000913258	321087000000	0	0.00540157	2	0.929448
SMC1A	14	1.31584	0.0192383	142473000000000	21815.8	0.00542843	7.31172	1.53692
SMARCE1	20	1.36409	0.00790537	24058900000000	87295.7	0.00542713	3.76151	0.630987
SMARCD3	9	1.26388	0.00242897	2271140000000	4460.87	0.00541816	2	0.675693
SMARCD2	3	0.982979	0.00169762	1109610000000	11.5484	0.00541303	2	0.666808
SMARCD1	14	1.3351	0.0170378	111746000000000	51247	0.00543043	2.92308	1.1041
SMARCC2	11	1.30009	0.00671589	17364400000000	10945.6	0.00542366	2.62222	0.958871
SMARCC1	24	1.39526	0.0137114	72372300000000	110935	0.00543412	6.3192	0.774778
SMARCB1	15	1.34398	0.00809164	25206900000000	57953.7	0.00542642	3.03571	0.989652
SMARCAD1	2	0.840476	0.0125213	60352300000000	675.635	0.00542452	0	0.444444
SMARCA5	15	1.33771	0.0235701	213865000000000	38035.2	0.00543192	4.39194	1.40594
SMARCA4	73	1.4517	0.0364305	510904000000000	475440	0.00543987	29.5495	1.09333
SMARCA2	33	1.41035	0.0120894	56262700000000	36989.8	0.00542827	14.0073	0.805283
SMARCA1	3	0.962343	0.0129237	64293300000000	3547.93	0.00542654	1	0.774453
SMAP1	1	0.587824	0.000129559	6461272373	0	0.0053952	0	0.449495
SMAD9	10	1.23706	0.000733404	207045000000	3577.57	0.00541077	5.58889	0.444081
SMAD7	26	1.39376	0.00400926	6187000000000	100606	0.00542316	0.715909	0.486636
SMAD6	10	1.27291	0.00128002	630649000000	7762.67	0.00541262	0.888889	0.437759
SMAD5	14	1.29148	0.00106362	435479000000	7623.43	0.00541149	2.55202	0.455993
SMAD4	69	1.44558	0.0135634	70810100000000	317866	0.00543002	12.4881	0.609266
SMAD3B	2	0.746917	0.000264718	26974726069	3514.58	0.00540478	0	0
SMAD3A	2	0.676249	0.00026309	26643977398	14127.5	0.00540468	0	0
SMAD3	52	1.43645	0.0140638	76131300000000	253550	0.00543267	13.5087	0.453282
SMAD2	58	1.44187	0.0137581	72857600000000	233993	0.00543243	12.2452	0.435403
SMAD1	34	1.40338	0.00444284	7597540000000	79321.9	0.00542216	6.02722	0.501758
SLX4	1	0.582635	0.000261592	26341487427	0	0.00540294	0	0.222222
SLU7	1	0.596774	0.00197132	1496040000000	0	0.00540985	0	1.06061
SLTM	2	0.85269	0.014256	78232700000000	2249.23	0.00542712	0	0.328283
SLPI	1	0.495662	0.000316174	38483327057	0	0.00539742	0	0
SLMAP	1	0.592804	0.000427547	70363200795	0	0.00540623	0	0.560606
SLIT3	3	0.717446	5.1e-05	1000608061	12798	0.00538682	1	0.666875
SLIT2	1	0.310987	2.49e-07	23796.1	0	0.00534412	0	0.343434
SLIT1	1	0.456815	1.5e-06	868111	0	0.00536277	0	0.181818
SLC9A3R2	2	0.757233	2.75e-05	290794721	126.696	0.00538414	0	0.247475
SLC9A3R1	6	1.01724	0.000394047	59767861222	27754.9	0.00539932	0	0.257576
SLC9A3	1	0.504392	9.73e-06	3.64543e+07	0	0.00537113	0	0.242424
SLC9A1	2	0.801532	0.00216205	1799240000000	8291.63	0.00541836	0	0.212121
SLC8A1	2	0.54579	0.000379454	55430025136	12798	0.00540435	0	0.232323
SLC7A8	1	0.815157	-6.95e-17	1.58909	0	0.000151976	0	0.212121
SLC7A7	1	0.815157	1.94e-19	1.58909	0	0.000151976	0	0.156566
SLC7A15	1	1.08548	9.3e-18	1.54308	0	0.000151953	0	0.126263
SLC6A4	1	0.520558	2.26e-05	197117591	0	0.00538698	0	0.217172
SLC6A3	3	0.957939	0.00114963	508738000000	986.297	0.00540959	1	0.447679
SLC6A1	1	0.594421	0.000975594	366344000000	0	0.00540709	0	0.222222
SLC4A7	1	0.5902	0.000357733	49259643016	0	0.00539835	0	0.00505051
SLC4A1	2	0.809062	0.000105157	4256290106	74.8404	0.00539621	0	0.358586
SLC3A2	2	1.11923	-6.38e-17	2.17818	2	0.000151976	0	0.222222
SLC3A1	1	1.08548	6.09e-17	1.54308	0	0.000151953	0	0.671717
SLC39A3	1	0.373668	0.000107551	4454105098	0	0.00538156	0	0.585859
SLC38A3	1	0.544143	0.000118839	5437620755	0	0.0053868	0	0.121212
SLC38A2	1	0.597118	0.00214643	1773330000000	0	0.00541827	0	0.19697
SLC34A1	8	1.04884	0.000841504	272560000000	51796.7	0.00541081	0	0.166667
SLC2A4	5	1.09017	0.000599812	138499000000	2497.79	0.00540897	0.5	0.331692
SLC2A1	2	0.84493	0.0124514	59679500000000	2713.57	0.00542498	0	0.217172
SLC25A5	12	1.32189	0.0446784	768374000000000	27811.7	0.00543232	0.545455	1.04421
SLC25A4	4	0.977063	0.0129836	64890500000000	14122.6	0.00542477	0.666667	0.858352
SLC25A31	7	1.22462	0.0244929	230956000000000	721.028	0.00541508	0.666667	0.820094
SLC25A3	12	1.32215	0.0425891	698183000000000	18806.2	0.00543214	0.727273	1.56677
SLC25A22	2	0.851855	0.0132689	67773200000000	2682.58	0.00542691	0	0.282828
SLC25A13	4	1.07592	0.0158197	96336800000000	7201.31	0.00542909	0.666667	0.667124
SLC25A12	5	1.14458	0.0155616	93215600000000	22705.2	0.00543198	0	0.641414
SLC25A11	3	0.992732	0.0142445	78104600000000	6057.67	0.00542842	0	0.429293
SLC25A10	1	0.597938	0.0122846	58092000000000	0	0.00542374	0	0.39899
SLC25A1	1	0.595069	0.000984228	372883000000	0	0.00540842	0	0.449495
SLC23A3	1	0.505143	5.94e-05	1357319571	0	0.00539045	0	0.131313
SLC1A5	1	0.544143	0.000118839	5437620755	0	0.0053868	0	0.161616
SLC1A3	3	0.967799	0.00222527	1906100000000	512.672	0.00541755	1	0.421656
SLC1A2	6	1.18475	0.00461071	8182510000000	8562.52	0.00542441	1.6	0.631387
SLC16A1	1	0.597938	0.0122846	58092000000000	0	0.00542374	0	0.212121
SLC12A3	1	0.597118	0.00214643	1773330000000	0	0.00541827	0	0.191919
SLC12A2	1	0.365108	3.29e-06	4.16923e+06	0	0.00536613	0	0.373737
SLC12A1	2	0.839468	0.00221195	1883250000000	1101.78	0.00541932	0	0.19697
SLC11A1	5	1.1107	0.00544612	11417500000000	1107.32	0.00541621	1.25	0.504123
SLAMF1	2	0.614414	5.15e-06	1.01992e+07	3070.53	0.00537252	0	0.116162
SLAIN2	1	0.551257	0.000157246	9519966424	0	0.00539743	0	0.212121
SLA2	2	0.822442	0.000203569	15950641701	0	0.0054023	2	0.379078
SLA	3	0.90903	0.000256734	25370039337	96.6915	0.00540231	1	0.40433
SKP2	11	1.29714	0.00302469	3521600000000	8872.66	0.00542118	1	0.736105
SKP1A	28	1.39497	0.019355	144203000000000	121442	0.005432	7.21681	1.58674
SKP1	5	1.10724	0.00167987	1086300000000	4933.58	0.00541573	0.5	0.569854
SKOR1	5	1.05381	0.00152733	898048000000	13032.4	0.00541129	1	0.488999
SKIV2L2	1	0.597938	0.0122846	58092000000000	0	0.00542374	0	1.15152
SKIL	10	1.28398	0.00360316	4997110000000	28446.7	0.0054237	0.888889	0.527782
SKI	3	0.958884	0.00227854	1998340000000	752.075	0.00541888	1	0.589153
SKAP2	1	0.592944	0.000194488	14559740737	0	0.00539939	0	0.207071
SIX6	4	1.01539	1.95e-05	1.46832e+08	364.539	0.00538521	0.666667	0.397324
SIX3	4	0.928755	5.92e-05	1347622668	13128.6	0.00539116	0.666667	0.483183
SIX2	1	0.557534	4.46e-05	7.67216e+08	0	0.0053888	0	0.242424
SIX1	10	1.21468	0.00177329	1210640000000	33689.4	0.00541658	2.22222	0.641823
SIRT7	1	0.596774	0.00197132	1496040000000	0	0.00540985	0	0.318182
SIRT6	1	0.596689	0.00200568	1548780000000	0	0.00541022	0	0.333333
SIRT4	1	0.459549	5.42e-05	1130188098	0	0.00537848	0	0.520202
SIRT3	1	0.498082	8.67e-05	2890459937	0	0.00538706	0	0.227273
SIRT2	17	1.35575	0.0146359	82457600000000	139154	0.00543306	2.50606	1.1101
SIRT1	29	1.40432	0.00545086	11436200000000	89856.4	0.00542801	2.57041	0.703282
SIRPA	3	0.981086	0.00110737	471991000000	3609.06	0.00541001	0	0.151515
SIPA1L3	1	0.571128	0.00108591	453925000000	0	0.00540162	0	0.161616
SIPA1L1	2	0.85269	0.014256	78232700000000	2249.23	0.00542712	0	0.217172
SIP1	6	1.16999	0.000973662	364894000000	1918.32	0.00540894	1.2	0.227883
SIN3B	15	1.29221	0.00204097	1603720000000	51427.1	0.00541746	4.03225	0.752394
SIN3A	61	1.44356	0.0133883	69002600000000	277663	0.0054301	15.8689	1.13624
SIM2	1	0.595146	0.00071341	195900000000	0	0.00541029	0	0.252525
SIL1	2	0.545871	0.000441293	74959346554	12798	0.00540628	0	0.489899
SIK3	3	0.985197	0.00246983	2348010000000	1684.47	0.00541673	1	0.497039
SIK2	1	0.552916	9.56e-05	3520349469	0	0.00539715	0	0.227273
SIGLECE	3	0.96912	0.00119733	551799000000	5577.33	0.00540565	0	0.0555556
SIGLEC1	1	1.08548	-1.78e-17	1.54308	0	0.000151953	0	0.146465
SIAH2	10	1.26361	0.0026653	2734290000000	15619.6	0.00541983	2.525	0.380649
SIAH1A	6	0.97093	0.000828803	264430000000	38136.1	0.00540521	0	0.19697
SIAH1	1	0.555274	4.62e-05	8.21645e+08	0	0.00538925	0	0
SHROOM3	2	0.84934	0.0126424	61524400000000	2058.27	0.00542422	0	0.191919
SHROOM1	1	0.589831	0.000526974	106908000000	0	0.00540688	0	0.121212
SHPRH	5	1.05549	0.00226149	1968550000000	32406.3	0.00541873	0.5	1.0789
SHOC2	11	1.2813	0.00405055	6315580000000	11194.8	0.00542004	0.775	0.666359
SHMT2	1	0.587389	0.000345044	45827914226	0	0.0053997	0	0.712121
SHKBP1	1	0.589437	0.000269925	28048912945	0	0.00540058	0	0.181818
SHH	10	1.13555	0.000593962	135812000000	61257.4	0.0054079	1.64683	0.520549
SHFM1	1	0.519614	0.000515136	102139000000	0	0.00539901	0	0.368687
SHCBP1	11	1.23106	0.00288784	3209940000000	46652.8	0.00542364	1.19167	0.680907
SHC3	3	0.986513	0.000862377	286268000000	0	0.00540743	3	0.414393
SHC2	2	0.843762	0.00043483	72780801392	0	0.00540676	2	0.396504
SHC1	22	1.36464	0.00379711	5549550000000	70058.2	0.00542443	5.2024	0.557742
SHARPIN	23	1.32676	0.00154396	917582000000	117270	0.005417	1.01515	0.373671
SHANK3	4	1.03752	0.00330623	4207430000000	17684.6	0.005422	0	0.227273
SHANK2	2	0.846281	0.000703368	190438000000	0	0.00540641	2	0.448633
SHANK1	2	0.851151	0.00506567	9878670000000	0	0.00541523	2	0.485313
SH3RF1	1	0.534569	1.36e-05	7.13686e+07	0	0.00537913	0	0.237374
SH3PXD2A	1	0.594555	0.000887088	302895000000	0	0.00540648	0	0.217172
SH3KBP1	59	1.43473	0.0109297	45985100000000	335583	0.00542909	6.70887	0.532133
SH3GL3	2	0.832637	0.000738383	209894000000	121.078	0.00541155	0	0.227273
SH3GL2	6	1.17095	0.00378488	5513860000000	7993.33	0.00542545	1.3	0.517424
SH3GL1	4	1.07226	0.00130641	656962000000	4155.49	0.00541726	0	0.449495
SH3D19	1	0.571708	0.000101766	3987048983	0	0.00539538	0	0.237374
SH3BP4	1	0.597938	0.0122846	58092000000000	0	0.00542374	0	0.212121
SH3BP2	3	0.971932	0.000675818	175803000000	127.582	0.0054106	0	0.207071
SH3BP1	2	0.833355	0.000347527	46492431846	0	0.00540249	2	0.535707
SH3BGRL3	1	0.592899	0.00075293	218202000000	0	0.00540092	0	0.166667
SH2D4A	1	0.537489	5.38e-05	1114036230	0	0.00538388	0	0.181818
SH2D1B2	4	0.970777	0.000206687	16442957543	15911	0.00540062	0	0.020202
SH2D1B1	4	0.563216	1.75e-06	1.17562e+06	25711.5	0.00536523	0	0.121212
SH2B2	9	1.23587	0.000832938	267055000000	4091.16	0.00541428	1.28571	0.44774
SH2B1	3	0.906382	0.000188678	13702305555	11731.7	0.00540086	1	0.414661
SGTA	4	1.04734	0.00379166	5533760000000	572.918	0.00542449	3.33333	0.984349
SGSM2	1	0.498638	0.000414345	66094219795	0	0.00539996	0	0.20202
SGPL1	9	1.27451	0.0419602	677733000000000	2448.62	0.00542887	0.75	1.68057
SGOL2	15	1.32704	0.00843975	27417600000000	22218	0.00542182	2.02063	0.560634
SGOL1	4	1.03214	0.000966384	359512000000	577.215	0.00541363	1.5	0.808418
SGK223	1	0.595146	0.00071341	195900000000	0	0.00541029	0	0
SGK1	3	0.716097	6.64e-05	1695081784	14181.2	0.00538973	0	0.227273
SGCZ	2	0.735785	2.85e-05	311643056	0	0.00538005	2	0.495052
SGCG	2	0.735785	2.85e-05	311643056	0	0.00538005	2	0.434446
SGCE	2	0.597341	0.00214774	1775500000000	25592	0.00541829	0	0.323232
SGCD	5	0.932779	3.1e-05	3.69393e+08	1364.95	0.00538007	4	0.455228
SGCB	7	0.980198	3.23e-05	402828056	1375.95	0.00538008	5.6	0.581514
SGCA	6	0.993268	4.9e-05	9.22485e+08	2156.55	0.0053901	4.25	0.424529
SGA1	1	0.554304	0.000184075	13042390792	0	0.00540085	0	0
SFXN3	1	0.594421	0.000975594	366344000000	0	0.00540709	0	0.141414
SFXN1	1	0.597938	0.0122846	58092000000000	0	0.00542374	0	0.262626
SFTPD	1	0.597938	0.0122846	58092000000000	0	0.00542374	0	0.181818
SFTPC	2	0.846013	0.00268185	2768330000000	0	0.0054237	2	0.33783
SFRP5	2	0.737103	4.55e-07	79584	0	0.00535162	2	0.361398
SFRP4	1	0.531859	4.15e-06	6.61991e+06	0	0.00537372	0	0.141414
SFRP2	9	1.0861	1.06e-05	4.34829e+07	36597.4	0.0053792	2.36905	0.390005
SFRP1	9	1.08225	7.78e-06	2.33108e+07	22858	0.00537639	3.03571	0.348515
SFR1	1	1.08548	1.03e-17	1.54308	0	0.000151953	0	0.207071
SFPQ	16	1.35621	0.019399	144859000000000	68274.1	0.0054348	3.03333	0.699097
SFPI1	14	1.32304	0.00193924	1447790000000	19813.9	0.00541709	0.461538	0.335672
SFN	5	1.13666	0.00224078	1932660000000	7030.5	0.00541728	0.5	0.396616
SF3B5	1	0.577011	0.000423462	69032901609	0	0.00540116	0	1.02525
SF3B4	3	0.958547	0.000924095	328737000000	144.048	0.00540498	0	0.929293
SF3B3	3	0.986916	0.0133665	68774100000000	4697.72	0.00542634	1	1.82553
SF3B2	7	1.21931	0.00236768	2157730000000	22598.8	0.0054194	1.33333	1.27183
SF3B14	1	0.577011	0.000423462	69032901609	0	0.00540116	0	0
SF3B1	7	1.21757	0.0170608	112044000000000	4305.48	0.00542755	2.33333	1.60292
SF3A3	3	0.987522	0.00440046	7454900000000	8961.68	0.00542074	0	1.09596
SF3A2	3	0.974376	0.00250018	2406550000000	3277.49	0.00541759	0	0
SF3A1	35	1.36326	0.0171467	113177000000000	202243	0.00542967	5.61405	1.74025
SF1	9	1.24707	0.0033567	4336890000000	13961.9	0.00542445	1.81667	1.18308
SETX	4	1.07146	0.0139226	74616800000000	64.4894	0.00542568	2.66667	0.692947
SETDB1	8	1.23801	0.00354616	4841390000000	9729.89	0.00541894	1.42857	0.64828
SETD8	1	0.59204	0.000454249	79423805461	0	0.00540678	0	0.363636
SETD7	1	0.5112	1.71e-05	1.12044e+08	0	0.00538002	0	0.247475
SETBP1	1	0.502603	2.88e-05	3.18717e+08	0	0.00537708	0	0.181818
SET	49	1.42265	0.0139715	75136500000000	266140	0.0054282	2.68813	0.919093
SESTD1	1	0.569986	7.76e-05	2317937582	0	0.00539493	0	0.378788
SERTAD4	1	0.57289	0.000189427	13811535837	0	0.00540058	0	0.171717
SERTAD3	1	0.589166	0.000127529	6260436215	0	0.00539932	0	0.121212
SERTAD2	5	1.12818	0.00158873	971520000000	2186.77	0.00541654	1.5	0.453175
SERTAD1	12	1.28142	0.00249308	2392340000000	26011.1	0.0054192	0.383838	0.325335
SERPINH1	3	0.988875	0.0145744	81767200000000	4993.92	0.00542669	0	0.20202
SERPINE1	1	0.815157	2.26e-17	1.58909	0	0.000151976	0	0.151515
SERPINB9	1	0.5897	0.000189759	13859858772	0	0.00540223	0	0.020202
SERPINB7	1	0.594959	0.00104717	422078000000	0	0.00540377	0	0.131313
SERPINB5	1	0.593558	0.000978977	368916000000	0	0.00541021	0	0.161616
SERPINB1A	4	0.331824	6.89e-08	1831.94	25595	0.00532468	0	0.0959596
SERPINB12	2	0.574748	0.000429592	71044044562	12798	0.00540125	0	0.126263
SERPINA5	1	0.815157	1.36e-17	1.58909	0	0.000151976	0	0.106061
SERPINA3K	1	0.564327	5.53e-05	1177574792	0	0.00538967	0	0
SERPINA3G	1	0.555838	3.61e-05	5.02038e+08	0	0.00538405	0	0.00505051
SERPINA1A	3	0.496266	5.64e-05	1222463666	63951	0.00538033	0	0.0606061
SERBP1	15	1.34794	0.0234487	211666000000000	14263	0.00542315	0	0.383838
SENP8	1	0.510372	1.24e-05	5.9661e+07	0	0.00537731	0	0.626263
SENP6	2	0.813036	0.00022029	18678645691	0	0.00540049	2	0.432271
SENP3	2	0.85192	0.00444833	7617650000000	721.188	0.00542029	0	0.171717
SENP2	5	1.13329	0.00129007	640646000000	383.846	0.00541532	1.5	0.52442
SEMA4F	1	0.595146	0.00071341	195900000000	0	0.00541029	0	0.136364
SEMA3F	1	0.34899	6.02e-07	139550	0	0.00535461	0	0.191919
SEMA3A	2	0.534634	3.36e-06	4.34045e+06	239.597	0.00536232	0	0.186869
SELENBP2	1	0.587389	0.000345044	45827914226	0	0.0053997	0	0.161616
SEL1L	1	0.353701	1.44e-06	802770	0	0.00535756	0	0.641414
SEH1L	2	0.786162	0.000413222	65735437709	0	0.0053972	2	1.32584
SEC7	1	0.573886	0.000108683	4546642152	0	0.00539376	0	0
SEC61B	1	1.08548	-7.62e-17	1.54308	0	0.000151953	0	0.19697
SEC61A1	7	1.16702	0.0147576	83831600000000	18587.5	0.0054282	1.33333	1.20882
SEC31A	1	0.597938	0.0122846	58092000000000	0	0.00542374	0	0.939394
SEC24C	1	0.596774	0.00197132	1496040000000	0	0.00540985	0	0.858586
SEC24A	1	0.597938	0.0122846	58092000000000	0	0.00542374	0	0.530303
SEC23A	2	0.84396	0.0124144	59326100000000	3246.73	0.00542521	0	0.853535
SEC22B	2	0.848733	0.0129863	64917100000000	0	0.00542439	2	1.31486
SEC16A	1	0.596492	0.00247702	2362010000000	0	0.00541516	0	0.444444
SEC13	4	1.05562	0.00486156	9098650000000	4814.61	0.00542042	0.666667	1.52786
SEC11A	1	0.597938	0.0122846	58092000000000	0	0.00542374	0	0.621212
SDF4	1	0.594959	0.00104717	422078000000	0	0.00540377	0	0.222222
SDF2L1	1	0.588549	0.00135819	710067000000	0	0.00540899	0	0.267677
SDCBP	1	0.597118	0.00214643	1773330000000	0	0.00541827	0	0.323232
SDC1	1	0.371983	1.12e-05	4.85018e+07	0	0.00537852	0	0.161616
SCYL2	1	0.595146	0.00071341	195900000000	0	0.00541029	0	0.772727
SCYL1	2	0.598049	0.0122921	58162900000000	12798	0.00542375	0	0.949495
SCX	1	0.593492	0.000658415	166859000000	0	0.00540503	0	0.131313
SCRIB	3	0.9511	0.000259881	25997242817	3009.98	0.00540338	0	0.333333
SCNN1G	3	0.979473	0.00274737	2905260000000	1160.74	0.00542375	1	0.555002
SCNN1B	4	1.05916	0.00282717	3076490000000	1160.74	0.00542381	2.66667	0.509641
SCNN1A	2	0.828801	0.000600941	139014000000	58.9583	0.00541124	0	0.222222
SCN9A	2	0.828801	0.000600941	139014000000	58.9583	0.00541124	0	0.131313
SCN8A	3	0.978892	0.00157895	959672000000	1748.87	0.00541617	0	0.171717
SCN5A	2	0.828801	0.000600941	139014000000	58.9583	0.00541124	0	0.151515
SCN3A	2	0.828801	0.000600941	139014000000	58.9583	0.00541124	0	0.131313
SCN2A1	2	0.828801	0.000600941	139014000000	58.9583	0.00541124	0	0.161616
SCN2A	1	0.595146	0.00071341	195900000000	0	0.00541029	0	0
SCN1A	2	0.828801	0.000600941	139014000000	58.9583	0.00541124	0	0.136364
SCN11A	1	0.57037	3.81e-05	5.59667e+08	0	0.00538862	0	0.0909091
SCN10A	2	0.828801	0.000600941	139014000000	58.9583	0.00541124	0	0.116162
SCMH1	6	1.16658	0.00232209	2075900000000	899.286	0.00541209	3.6	0.527737
SCHIP1	2	0.790173	0.000143638	7941333227	42.7882	0.00539946	0	0
SCH	1	0.552011	1.5e-05	8.70812e+07	0	0.00538003	0	0
SCG2	1	0.473361	4.19e-06	6.76986e+06	0	0.00536909	0	0.20202
SCFD2	1	0.484086	0.000316619	38591984548	0	0.00539707	0	0.353535
SCFD1	1	0.597938	0.0122846	58092000000000	0	0.00542374	0	1.16162
SCARF1	1	0.367816	3.95e-06	5.99874e+06	0	0.00536989	0	0.186869
SCAP	2	0.486781	3.02e-06	3.50105e+06	12798	0.00536861	0	0.393939
SCAND1	4	1.05892	0.000320993	39661075574	192.961	0.00540352	0	0.116162
SCAMP1	1	0.537851	5.56e-05	1191024550	0	0.00538812	0	0.272727
SCAF8	1	0.596689	0.00200568	1548780000000	0	0.00541022	0	0.323232
SCAF11	2	0.844124	0.00257252	2547700000000	0	0.00541601	2	0.773969
SBF2	2	0.594771	0.000978603	368634000000	12798	0.0054107	0	0.318182
SBF1	2	0.849797	0.0021884	1843460000000	0	0.00541541	2	0.445271
SBDS	2	0.701671	0.000345929	46067505667	0	0.00539872	2	1.77006
SATB2	6	1.16698	0.00248875	2384630000000	2038.38	0.00541618	1.2	0.477314
SATB1	1	0.573408	0.000130013	6506510171	0	0.00539197	0	0.19697
SAT1	1	0.586364	0.000155685	9329475578	0	0.00539859	0	0.252525
SASS6	12	1.29673	0.00367183	5190090000000	9622.76	0.00541862	0	0.525253
SASH3	1	0.596774	0.00197132	1496040000000	0	0.00540985	0	0.181818
SASH1	2	0.83307	0.000157511	9549488461	27.9829	0.00539874	0	0.222222
SART3	1	0.587012	0.000698798	187968000000	0	0.00540105	0	0.873737
SART1	2	0.846739	0.0128324	63387800000000	0	0.00542419	2	1.73861
SARS	1	0.59466	0.000978006	368185000000	0	0.00541069	0	1.11111
SARM1	1	0.575368	5.09e-05	9.97518e+08	0	0.00538912	0	0.348485
SARDH	1	0.519467	2.69e-05	2.781e+08	0	0.00538702	0	0.358586
SAR1B	1	0.597938	0.0122846	58092000000000	0	0.00542374	0	0.858586
SAR1A	1	0.589141	0.000701625	189495000000	0	0.00540601	0	0.136364
SAP30BP	2	0.832863	0.00238324	2186710000000	1175.87	0.00541534	0	0.505051
SAP30	4	0.932202	0.000266053	27256124392	12810.2	0.00539558	0	0.146465
SAP25	1	0.595146	0.00071341	195900000000	0	0.00541029	0	0.0909091
SAP18	9	1.24196	0.00323923	4039370000000	21417.4	0.00542005	2.28333	0.296683
SAP130	6	1.16092	0.0048119	8914100000000	6932.88	0.0054197	1.2	0.53667
SAMSN1	1	0.482564	6.57e-06	1.66286e+07	0	0.00536743	0	0.19697
SAMM50	3	0.988184	0.0136981	72229400000000	3243.16	0.00542699	1	1.56945
SAMD8	1	0.592944	0.000194488	14559740737	0	0.00539939	0	0.358586
SALL4	55	1.43951	0.0334225	430041000000000	174184	0.00543619	24.7568	0.467187
SALL3	3	0.991292	0.00530811	10847500000000	0	0.00541935	3	0.483611
SALL2	1	0.590244	0.000825414	262321000000	0	0.00540761	0	0.161616
SALL1	10	1.28914	0.00913668	32139500000000	469.417	0.00542318	6.66667	0.490362
SAFB2	1	0.597938	0.0122846	58092000000000	0	0.00542374	0	0.141414
SAFB	3	0.778513	0.0123303	58524400000000	20226	0.00542379	0	0.237374
SAE1	4	1.06577	0.00285842	3145590000000	303.965	0.0054177	0.666667	1.15022
SACS	2	0.780924	0.000214728	17747261858	306.272	0.00540003	0	0.343434
SAC3D1	1	0.594959	0.00104717	422078000000	0	0.00540377	0	0.393939
SAAL1	1	0.581761	0.000148762	8519955516	0	0.00539506	0	0.242424
SAA	2	0.538601	1.26e-05	6.11947e+07	0	0.00537628	2	0.117424
S1PR1	2	0.836701	0.00025625	25274415051	0	0.00540206	2	0.441621
S100PBP	1	0.535351	0.000345548	45965269832	0	0.00539841	0	0.141414
S100B	1	0.535351	0.000345548	45965269832	0	0.00539841	0	0.121212
S100A8	1	0.585541	0.0003513	47504300041	0	0.00540431	0	0.030303
S100A6	2	0.814787	0.000703281	190392000000	663.334	0.00540706	0	0.131313
S100A4	2	0.807093	0.000903967	314530000000	57.0289	0.00540707	0	0.136364
S100A11	1	0.592899	0.00075293	218202000000	0	0.00540092	0	0.141414
S100A1	1	0.535351	0.000345548	45965269832	0	0.00539841	0	0.121212
RYR2	5	1.05154	0.00106204	434167000000	5444.72	0.00541397	0.75	0.633303
RYK	11	1.21205	0.00273497	2879090000000	136415	0.00542353	1.50833	0.549997
RYBP	13	1.32672	0.0244769	230627000000000	64794	0.00543733	5.99697	0.548562
RXRG	11	1.26926	0.000421073	68247210421	22886.2	0.0054085	0.211111	0.407943
RXRB	3	0.958287	0.00224528	1940430000000	3163.88	0.00541898	0	0.161616
RXRA	17	1.34735	0.00260485	2611990000000	17943.1	0.00541949	3.34222	0.639192
RWDD1	2	0.374477	0.000303757	35519879993	25592	0.00539533	0	0.838384
RUVBL2	15	1.34482	0.0217699	182438000000000	54679.4	0.00543076	4.03254	1.79634
RUVBL1	11	1.29622	0.0180815	125855000000000	32650.9	0.00542889	2.96944	1.90825
RUNX3	2	0.842816	0.000901668	312931000000	609.679	0.0054116	0	0.171717
RUNX2	20	1.36173	0.00394428	5988090000000	48296.3	0.00542625	1.73977	0.502859
RUNX1T1	7	1.0361	0.000114414	5038855289	33106	0.00539929	0	0.252525
RUNX1	37	1.42157	0.0160811	99550800000000	142433	0.00543199	6.15863	0.576359
RUFY3	1	1.08548	3.33e-17	1.54308	0	0.000151953	0	0.257576
RUFY2	1	0.587954	0.000220191	18662724721	0	0.00540159	0	0.282828
RUFY1	1	0.593492	0.000658415	166859000000	0	0.00540503	0	0.207071
RTN4RL2	2	0.837036	0.000419296	67674652264	68.0419	0.00539741	0	0.141414
RTN4R	1	0.533148	0.000108564	4537254440	0	0.00539532	0	0.161616
RTN4	6	1.1414	0.00439594	7438690000000	36644.7	0.00542378	0	0.181818
RTN3	1	0.59466	0.000978006	368185000000	0	0.00541069	0	0.116162
RTN2	1	0.594923	0.00112327	485643000000	0	0.00540265	0	0.19697
RTKN2	3	0.982133	0.0010851	453225000000	1787.15	0.00541343	2	0.45945
RTKN	3	0.981012	0.000611586	143968000000	234.925	0.00540735	2	0.479937
RTF1	1	0.595146	0.00071341	195900000000	0	0.00541029	0	0.914141
RTDR1	1	0.591261	0.000334968	43188204748	0	0.0054015	0	0.287879
RT1-A2	1	0.571977	0.000196094	14800769421	0	0.00539953	0	0
RSU1	1	0.579855	0.000129805	6486138612	0	0.00539614	0	0.434343
RSRC1	6	1.17539	0.00355111	4853750000000	8408.61	0.00541646	0.4	1.07702
RSPO2	2	0.359718	1.12e-06	481553	38382	0.00536219	0	0.176768
RSPO1	1	0.209275	6.83e-10	1.8194	0	0.00530687	0	0.161616
RSP5	1	0.595069	0.000984228	372883000000	0	0.00540842	0	0
RSL1D1	7	1.21142	0.00399914	6155790000000	1434.45	0.00541468	0.666667	1.28948
RSF1	1	0.595146	0.00071341	195900000000	0	0.00541029	0	0.323232
RSBN1	2	0.832709	0.00199889	1538180000000	13122.1	0.00541094	0	0.19697
RSAD2	3	0.971403	0.000758137	221237000000	59.8221	0.00540762	2	0.576761
RRS1	1	0.597938	0.0122846	58092000000000	0	0.00542374	0	0.772727
RRP9	4	1.08118	0.015293	90028500000000	14082.3	0.00542946	0.666667	1.30057
RRP8	2	0.85269	0.014256	78232700000000	2249.23	0.00542712	0	0.80303
RRP7A	1	0.597938	0.0122846	58092000000000	0	0.00542374	0	0.722222
RRP1B	44	1.41743	0.0307851	364781000000000	199681	0.0054318	5.27674	0.797395
RRP15	1	0.597938	0.0122846	58092000000000	0	0.00542374	0	0.712121
RRP12	7	1.22458	0.0291746	327619000000000	3856.3	0.00543021	1.66667	1.45822
RRN3	5	1.08213	0.00180152	1249210000000	2511.2	0.00541117	0.583333	1.65831
RRM2	3	0.951913	0.00234879	2123800000000	1589.58	0.00541549	0	1.06061
RRM1	4	1.04785	0.0139894	75332700000000	8459.32	0.00542551	0	1.29798
RRH	1	0.592944	0.000194488	14559740737	0	0.00539939	0	0.181818
RRBP1	9	1.27346	0.0297629	341047000000000	10088.2	0.0054131	0.75	0.806836
RRAS2	8	1.24872	0.0142313	77959500000000	38549.4	0.00543048	0.857143	0.510681
RRAD	1	0.336766	5.42e-07	112982	0	0.00535382	0	0.166667
RQCD1	2	0.804869	0.000112072	4834845708	358.702	0.0053953	0	1.15657
RPTOR	7	1.18947	0.00158199	963321000000	2498.07	0.00541561	3.13333	1.70627
RPSA	4	1.08014	0.0141282	76834600000000	6750.3	0.00542942	0	0.191919
RPS9	9	1.27451	0.0419602	677733000000000	2448.62	0.00542887	0.75	1.74118
RPS8	1	0.597938	0.0122846	58092000000000	0	0.00542374	0	1.18687
RPS7	5	1.14131	0.015535	92895300000000	7954.67	0.00542931	1	0.715089
RPS6KB1	10	1.26999	0.00148057	843748000000	5251.96	0.00541507	0.955556	1.23928
RPS6KA5	6	0.981282	0.00219634	1856980000000	39813.6	0.00541908	0	0.338384
RPS6KA4	1	0.597938	0.0122846	58092000000000	0	0.00542374	0	0.161616
RPS6KA3	6	1.17609	0.00336609	4361610000000	10837.6	0.00542132	2	0.556689
RPS6KA1	3	0.990762	0.012988	64934600000000	4384.89	0.00542702	1	0.408229
RPS6	11	1.30834	0.0412176	653946000000000	6855.67	0.00543161	1.8	1.56316
RPS5	10	1.29304	0.0407828	640221000000000	3162.71	0.00542989	2	1.58336
RPS4Y2	1	0.596492	0.00247702	2362010000000	0	0.00541516	0	0
RPS4X	3	0.989109	0.0134698	69840500000000	2813.64	0.00542753	0	0.974747
RPS3A	6	1.16838	0.0154899	92356700000000	24446.2	0.00542867	0.4	0.443879
RPS3	16	1.36	0.0465344	833517000000000	53854.8	0.00543586	1.6	1.64524
RPS29	1	0.596492	0.00247702	2362010000000	0	0.00541516	0	0.308081
RPS28	1	0.585395	0.000434881	72793096497	0	0.00539671	0	0.676768
RPS27L	9	1.27434	0.0389348	583515000000000	5179.37	0.00543049	0.25	0.613652
RPS27A	14	1.34201	0.0186467	133836000000000	122487	0.00543329	1.69231	1.34173
RPS27	6	1.19096	0.0307997	365131000000000	2605.92	0.00543031	0.4	0.41965
RPS26	10	1.29343	0.0397044	606811000000000	9011.39	0.00543102	0.222222	0.381329
RPS25	9	1.27479	0.0392502	593007000000000	3128.79	0.00542928	0.25	1.37628
RPS24	9	1.27491	0.0400468	617322000000000	3458.4	0.0054294	0.25	1.53284
RPS23	9	1.27491	0.0400468	617322000000000	3458.4	0.0054294	0.25	1.55305
RPS20	3	0.99312	0.0148096	84424800000000	2685.54	0.00542664	1	1.56763
RPS2	11	1.27191	0.0387681	578530000000000	28249	0.00542878	0.2	0.381329
RPS19BP1	2	0.802967	0.00202956	1585740000000	1187.35	0.00541115	0	0.207071
RPS19	4	1.03896	0.00235856	2141140000000	2351.9	0.00541319	0	1.15657
RPS18	1	0.597938	0.0122846	58092000000000	0	0.00542374	0	0.964646
RPS17	9	1.27455	0.0285125	312980000000000	1530.62	0.00541684	0.25	1.54295
RPS16	3	0.989109	0.0134698	69840500000000	2813.64	0.00542753	0	1.31313
RPS15A	3	0.990104	0.0142665	78345600000000	3326.62	0.0054264	0	0
RPS15	1	0.595217	0.00154695	921094000000	0	0.00540197	0	0.651515
RPS14	10	1.293	0.0398804	612200000000000	6180.12	0.00543071	0.222222	1.54295
RPS13	4	1.0797	0.0147304	83523400000000	3562.24	0.005427	0.666667	1.57364
RPS12	2	0.850451	0.0130349	65404000000000	672.737	0.00542569	0	0
RPS11	9	1.27421	0.039072	587635000000000	2418.65	0.00542879	0.5	1.60122
RPS10	3	0.993143	0.0148158	84495700000000	4152.3	0.00542753	0	1.06061
RPN2	2	0.852662	0.0142903	78611000000000	1614.9	0.00542654	0	0.469697
RPN1	2	0.852662	0.0142903	78611000000000	1614.9	0.00542654	0	1.03535
RPLP2	12	1.32225	0.045576	799558000000000	9501.99	0.00543061	0.545455	1.67552
RPLP1	11	1.30852	0.0439421	743259000000000	8260.22	0.00543125	0.6	1.4533
RPLP0-PS1	1	0.594555	0.000887088	302895000000	0	0.00540648	0	0
RPLP0	13	1.33335	0.0451658	785228000000000	35320.1	0.00543343	0.833333	1.59828
RPL9	3	0.989411	0.0141302	76856500000000	2321.34	0.00542597	0	0.60101
RPL8	9	1.27293	0.0388775	581797000000000	3594.85	0.00542879	0.5	1.60186
RPL7A	10	1.29324	0.0426186	699167000000000	7321.02	0.00542985	0.666667	0.559361
RPL7	12	1.32146	0.0449647	778260000000000	7383.52	0.00543053	2	1.04192
RPL6	11	1.30916	0.0452299	787465000000000	14774.4	0.00543425	1.8	1.60315
RPL5	11	1.3081	0.0442531	753821000000000	3132.65	0.00542968	2.6	1.62709
RPL4	15	1.34475	0.0465763	835043000000000	20553.9	0.00543091	2.14286	1.63597
RPL39	1	0.597938	0.0122846	58092000000000	0	0.00542374	0	0.707071
RPL38	5	1.14488	0.0282238	306612000000000	1606.79	0.00542845	0.5	1.60427
RPL37A	9	1.27451	0.0419602	677733000000000	2448.62	0.00542887	0.75	1.72098
RPL36AL	8	1.25157	0.0296756	339051000000000	36.8419	0.00541221	0.857143	0.559361
RPL36A	8	1.25157	0.0296756	339051000000000	36.8419	0.00541221	0.857143	0.559361
RPL36	1	0.597938	0.0122846	58092000000000	0	0.00542374	0	0.0151515
RPL35A	1	0.597938	0.0122846	58092000000000	0	0.00542374	0	1.13636
RPL35	8	1.24956	0.026667	273783000000000	232.353	0.00541692	0.571429	0.462498
RPL34-PS1	8	1.25157	0.0296756	339051000000000	36.8419	0.00541221	0.857143	0.559361
RPL34	8	1.25157	0.0296756	339051000000000	36.8419	0.00541221	0.857143	0.559361
RPL32	10	1.29322	0.0435072	728621000000000	4059.8	0.00542952	0.666667	1.33714
RPL31	2	0.851843	0.0138316	73642400000000	761.934	0.00542452	0	1.15657
RPL30	2	0.851843	0.0138316	73642400000000	761.934	0.00542452	0	1.18182
RPL3	10	1.29322	0.0435072	728621000000000	4059.8	0.00542952	0.666667	1.69067
RPL29	1	0.595217	0.00154695	921094000000	0	0.00540197	0	0
RPL28	6	1.09859	0.0134715	69859600000000	26287.6	0.00542614	2.6	1.53274
RPL27A	10	1.29324	0.0426186	699167000000000	7321.02	0.00542985	0.666667	0.559361
RPL27	11	1.30855	0.0450398	780858000000000	4083.97	0.00543002	2.4	0.417427
RPL26	1	0.597938	0.0122846	58092000000000	0	0.00542374	0	0
RPL24	9	1.27451	0.0419602	677733000000000	2448.62	0.00542887	0.75	1.4634
RPL23A	2	0.844887	0.0128568	63629300000000	0	0.00542378	2	0.406974
RPL23	11	1.30797	0.0429	708427000000000	6535.44	0.00542953	0.6	1.83209
RPL22L1	1	0.597938	0.0122846	58092000000000	0	0.00542374	0	0.237374
RPL22	11	1.3086	0.0446161	766238000000000	6287.34	0.00543048	2.2	1.36515
RPL21	9	1.27451	0.0419602	677733000000000	2448.62	0.00542887	0.75	1.44825
RPL19	9	1.27451	0.0419602	677733000000000	2448.62	0.00542887	0.75	1.70078
RPL18A	10	1.29322	0.0435072	728621000000000	4059.8	0.00542952	0.666667	1.56946
RPL18	10	1.29326	0.0430835	714501000000000	6074.62	0.00542985	0.666667	1.68057
RPL17	2	0.851843	0.0138316	73642400000000	761.934	0.00542452	0	0.934343
RPL15	2	0.851843	0.0138316	73642400000000	761.934	0.00542452	0	0.979798
RPL14	11	1.30896	0.0446305	766728000000000	8342.49	0.00543046	0.6	1.66037
RPL13A	2	0.84895	0.0138172	73488000000000	0	0.00542519	2	1.54489
RPL13	1	0.597938	0.0122846	58092000000000	0	0.00542374	0	1.03535
RPL12	10	1.29285	0.0423115	689127000000000	4852.99	0.00543068	0.666667	0.559361
RPL11	13	1.33289	0.0433644	723847000000000	22103.4	0.00543299	0.666667	1.41176
RPL10A	10	1.29272	0.0427205	702513000000000	3108.48	0.005429	0.888889	1.56066
RPL10	10	1.29322	0.0435072	728621000000000	4059.8	0.00542952	0.666667	0.559361
RPH3AL	4	0.914701	0.000145842	8187270270	12893.8	0.00539631	0	0.186869
RPH3A	2	0.822372	0.00103267	410495000000	0	0.00541081	2	0.426494
RPGRIP1L	43	1.41101	0.0176091	119350000000000	205318	0.00542518	2.9754	0.624906
RPGRIP1	1	1.08548	-1.53e-17	1.54308	0	0.000151953	0	0.136364
RPGR	1	1.08548	-1.36e-16	1.54308	0	0.000151953	0	0.287879
RPF2	1	0.597938	0.0122846	58092000000000	0	0.00542374	0	1.17677
RPA3	3	0.943079	0.0020348	1594080000000	10761.1	0.00541046	0	0.343434
RPA2	9	1.23311	0.00080124	247146000000	7600.64	0.00540838	0.60119	1.50224
RPA1	6	1.17728	0.00538849	11178200000000	10408	0.00541939	0.8	1.5984
RORC	3	0.982908	0.00170624	1120650000000	671.497	0.00541492	1	0.425747
RORB	6	1.08591	0.000127974	6304697283	7966.19	0.00539811	0	0.212121
RORA	1	0.359023	2.47e-06	2.34249e+06	0	0.00536507	0	0.191919
ROR2	6	1.05893	0.000750606	216862000000	34480.9	0.00540998	0	0.227273
ROR1	1	0.520558	2.26e-05	197117591	0	0.00538698	0	0.318182
ROGDI	2	0.849797	0.0021884	1843460000000	0	0.00541541	2	0.586685
ROD1	2	0.821445	0.00200713	1550900000000	484.666	0.00541013	0	0
ROCK2	5	1.12906	0.00330809	4212290000000	1411.5	0.00541425	0.5	0.620416
ROCK1	5	1.09377	0.000319086	39189290251	4418.1	0.00540474	0	0.292929
ROBO4	1	0.417821	1.26e-06	610400	0	0.00535875	0	0.156566
ROBO3	2	0.451256	1.01e-05	3.9007e+07	12798	0.00537204	0	0.141414
ROBO2	1	0.595146	0.00071341	195900000000	0	0.00541029	0	0.287879
ROBO1	5	0.840663	6.08e-05	1423162732	26609.3	0.00539088	0.75	0.717351
RNPS1	6	1.15868	0.0150936	87695700000000	52843.2	0.00543212	0.4	0.464669
RNPEP	1	0.597938	0.0122846	58092000000000	0	0.00542374	0	0.181818
RNPC3	1	0.594206	0.00114128	501464000000	0	0.00541057	0	0.419192
RNH1	10	1.29332	0.0264816	269974000000000	7052.42	0.00541885	1.77778	0.582278
RNF8	1	0.458855	3.29e-05	4.17851e+08	0	0.00538067	0	0.217172
RNF7	9	1.2537	0.00222416	1904200000000	5021.06	0.00541553	1.55357	0.548434
RNF6	1	0.467533	1.04e-05	4.14443e+07	0	0.00537551	0	0.20202
RNF5	1	0.51188	1.13e-05	4.92886e+07	0	0.00537479	0	0.20202
RNF41	24	1.3556	0.00267698	2758380000000	93170.6	0.00542108	1.40611	0.601568
RNF4	2	0.540521	2.65e-05	2.69556e+08	12798	0.00538755	0	0.343434
RNF31	6	1.15489	0.000335779	43397013867	2030.34	0.00540325	3.2	0.466074
RNF25	1	0.51188	1.13e-05	4.92886e+07	0	0.00537479	0	0.393939
RNF220	1	0.563888	5.04e-05	9.78298e+08	0	0.00538907	0	0.323232
RNF219	2	0.821089	0.000330489	42040605402	1133.3	0.00540466	0	0.19697
RNF216	1	0.527161	1.45e-05	8.07966e+07	0	0.00537995	0	0.272727
RNF20	3	0.959413	0.000234565	21178662598	1246.54	0.00540562	0	0.666667
RNF2	121	1.46331	0.0462126	822113000000000	635398	0.00543919	47.556	0.714678
RNF19A	5	1.12236	0.00146806	829540000000	4426.59	0.0054154	1.5	0.580899
RNF180	1	0.373981	5.3e-05	1082913298	0	0.00538988	0	0.19697
RNF170	2	0.756267	0.00050363	97634497390	0	0.00540871	2	0.779059
RNF168	2	0.781356	0.00015484	9231179544	0	0.00539658	2	0.433969
RNF151	1	0.417881	0.000303947	35564398269	0	0.00539536	0	0.217172
RNF144A	1	0.527161	1.45e-05	8.07966e+07	0	0.00537995	0	0.439394
RNF141	1	0.591947	0.000338285	44047320495	0	0.00540381	0	0.333333
RNF14	9	1.25215	0.00187917	1359200000000	18538.7	0.00541468	0.25	0.929148
RNF138	3	0.9882	0.000867741	289822000000	686.335	0.00540959	0	0.166667
RNF135	1	0.518837	8.89e-05	3041282548	0	0.00539363	0	0.106061
RNF130	1	0.592944	0.000194488	14559740737	0	0.00539939	0	0.186869
RNF128	4	0.825857	0.000351298	47506610027	20521	0.00540069	0	0.166667
RNF126	1	0.417881	0.000303947	35564398269	0	0.00539536	0	0.484848
RNF123	12	1.26693	0.00481925	8939540000000	41789.7	0.00542657	0.181818	0.71748
RNF115	6	1.11828	0.00253682	2477020000000	12870.3	0.00542216	0	0.373737
RNF114	1	0.587954	0.000220191	18662724721	0	0.00540159	0	0.176768
RNF111	9	1.26671	0.00456569	8023500000000	9663.74	0.00542644	1.25	0.62532
RNF11	9	1.26004	0.00185971	1331200000000	3508.82	0.00541802	3.5	0.728835
RNF10	2	0.81702	0.0123153	58382000000000	8099.72	0.00542392	0	0.954545
RND2	1	0.537851	5.56e-05	1191024550	0	0.00538812	0	0.171717
RMI2	3	0.845257	2.42e-05	2.25659e+08	0	0.00538485	3	0.61854
RMI1	7	1.08521	0.000549423	116207000000	15426.7	0.00540446	4.13333	0.68656
RLIM	2	0.837318	0.000574983	127253000000	276.828	0.00540908	0	0.409091
RIT2	1	0.577979	0.000123752	5894656007	0	0.00539835	0	0.106061
RIT1	2	0.776622	0.000348912	46858183333	0	0.00540398	2	0.219465
RIPK2	5	1.14174	0.00355556	4866000000000	5005.67	0.00542259	1	0.570943
RIPK1	16	1.34336	0.00803178	24832600000000	30170.6	0.00542262	5.75967	0.510928
RINT1	1	0.484086	0.000316619	38591984548	0	0.00539707	0	0.853535
RING1	12	1.30201	0.0172001	113881000000000	24566.4	0.00542901	4.7399	0.558419
RIN3	1	0.56901	0.000140538	7602530990	0	0.00539799	0	0.277778
RIN1	6	1.18335	0.00343938	4553320000000	36589.4	0.00542382	1.2	0.404925
RIMS3	2	0.849854	0.00209748	1693420000000	0	0.00541621	2	0.547512
RIMS2	5	1.06165	0.00167675	1082170000000	34659.8	0.00541719	1.75	0.509656
RIMS1	4	1.00691	0.00228063	2002000000000	8982.22	0.0054191	0.666667	0.7229
RIIAD1	1	0.574164	0.000212263	17342109738	0	0.00539706	0	0.191919
RIF1	9	1.26869	0.00930399	33326700000000	4627.67	0.00542349	4.58333	0.566081
RICTOR	1	0.55817	5.25e-05	1062257463	0	0.00538956	0	0.838384
RIC8B	2	0.641677	1.37e-05	7.21233e+07	24872.2	0.00537312	0	0.191919
RIC8	1	0.59485	0.00114561	505164000000	0	0.00540355	0	0.530303
RHPN2	3	0.991168	0.0128174	63239500000000	20912	0.00542738	0	0.30303
RHOT1	1	0.597938	0.0122846	58092000000000	0	0.00542374	0	0.661616
RHOQ	5	1.08304	0.00012555	6067654046	592.069	0.00539614	0	0.141414
RHOJ	5	1.13813	0.00129467	645173000000	900.661	0.00541137	1.5	0.434559
RHOH	1	0.592944	0.000194488	14559740737	0	0.00539939	0	0.20202
RHOG	1	0.591261	0.000334968	43188204748	0	0.0054015	0	0.146465
RHOD	6	1.18418	0.00142423	780755000000	1550.72	0.00541242	1.6	0.382551
RHOC	1	0.597938	0.0122846	58092000000000	0	0.00542374	0	0.0757576
RHOBTB3	1	0.53735	1.5e-05	8.65037e+07	0	0.00537715	0	0.20202
RHOBTB2	1	0.53735	1.5e-05	8.65037e+07	0	0.00537715	0	0.267677
RHOBTB1	6	1.17845	0.00131298	663545000000	4903.81	0.00541115	0.8	0.498527
RHOA	18	1.32022	0.0031913	3919990000000	91376.4	0.00542447	1.93529	0.305237
RHO1	4	0.971422	2.81e-05	3.03014e+08	113.832	0.00538082	0	0
RHO	1	0.589069	0.00122978	582129000000	0	0.00541171	0	0.212121
RHEBL1	8	1.23257	0.0134598	69736700000000	45990.3	0.00542943	0.571429	0.407618
RHEB	8	1.19141	0.0138105	73419300000000	37165.7	0.00542913	0.595238	0.845395
RGS9	2	0.5957	0.000713846	196140000000	63950	0.00541033	0	0.212121
RGS7BP	5	0.373555	1.77e-05	1.20216e+08	51180	0.00538206	0	0.227273
RGS7	1	0.271996	4.36e-07	73325.4	0	0.00535404	0	0.338384
RGS6	1	0.271996	4.36e-07	73325.4	0	0.00535404	0	0.176768
RGS3	4	1.07428	0.00164938	1047110000000	9357.61	0.00541433	0.666667	0.40399
RGS20	1	0.58164	9.76e-05	3665152144	0	0.00539368	0	0.181818
RGS19	1	0.592944	0.000194488	14559740737	0	0.00539939	0	0.151515
RGS18	2	0.659319	2.16e-05	1.79067e+08	39073.5	0.00537558	0	0.151515
RGS17	1	0.58164	9.76e-05	3665152144	0	0.00539368	0	0.166667
RGS14	1	1.08548	-6.45e-17	1.54308	0	0.000151953	0	0.222222
RGS13	2	0.69859	0.000364	51005456808	11268.7	0.00540083	0	0.121212
RGS12	3	0.896939	0.000617372	146719000000	306.094	0.00540978	0	0.308081
RGS11	1	0.271996	4.36e-07	73325.4	0	0.00535404	0	0.151515
RGPD8	1	0.582635	0.000261592	26341487428	0	0.00540294	0	0
RGPD6	1	0.576541	0.000505519	98381704563	0	0.00540314	0	0
RGPD5	3	0.929518	0.00097765	367965000000	49.3556	0.00540506	0	0
RGPD2	1	0.576541	0.000505519	98381704563	0	0.00540314	0	0
RGPD1	1	0.576541	0.000505519	98381704563	0	0.00540314	0	0
RGL3	4	0.912224	0.000430299	71267850520	13424	0.0054057	1.33333	0.318843
RFXAP	1	0.589613	0.000264709	26977452615	0	0.00540177	0	0.176768
RFXANK	6	1.15989	0.000203186	15891349483	2190.16	0.00540433	0	0.232323
RFX4	3	0.937344	0.000749006	215936000000	2925.44	0.00540756	0	0.333333
RFX3	1	0.466274	4.76e-06	8.73087e+06	0	0.00537105	0	0.39899
RFX2	4	0.774589	0.0020129	1559950000000	29994.9	0.00541028	0	0.267677
RFX1	1	0.594206	0.00114128	501464000000	0	0.00541057	0	0.217172
RFWD2	7	1.14109	0.000581438	130137000000	7693.22	0.00541106	0.366667	0.857256
RFPL4	3	0.882223	0.00015854	9676101013	3864.99	0.00539851	0	0.0606061
RFC5	3	0.994006	0.0167673	108226000000000	1614.9	0.00542845	2	1.47121
RFC4	3	0.994006	0.0167673	108226000000000	1614.9	0.00542845	2	1.45605
RFC3	1	0.593492	0.000658415	166859000000	0	0.00540503	0	1.18182
RFC2	1	0.596492	0.00247702	2362010000000	0	0.00541516	0	1.19192
RFC1	6	1.19023	0.0214997	177947000000000	3992.99	0.00541938	0.4	1.45204
REXO4	1	0.596774	0.00197132	1496040000000	0	0.00540985	0	0.277778
REX2	1	0.596492	0.00247702	2362010000000	0	0.00541516	0	0
REV1	6	1.14447	0.00297603	3409000000000	8146.03	0.00542257	2.8	1.45658
RET	2	0.781652	0.000175376	11838801723	166.745	0.00540278	0	0.267677
REST	11	1.30086	0.00639366	15736600000000	20634.2	0.00542342	3.19524	0.630856
RERE	2	0.74363	0.000970192	362376000000	902.112	0.00541173	0	0.474747
RER1	4	1.0328	0.00234206	2111320000000	5168.25	0.00541852	1.33333	1.74309
REPS2	3	0.939976	0.000148029	8434337914	478.998	0.0054001	1	0.491811
REPIN1	1	0.595146	0.00071341	195900000000	0	0.00541029	0	0.10101
REP1	1	0.592387	0.000750292	216676000000	0	0.00540439	0	0
RELB	3	0.967595	0.00294045	3328540000000	407.769	0.00541542	2	0.442753
RELA	30	1.4016	0.0101453	39618400000000	124866	0.0054306	2.42809	0.530311
REL	5	1.10404	0.00262367	2649980000000	9371.28	0.00541703	0	0.191919
REG1	5	1.12453	0.00244025	2292050000000	3377.46	0.00541922	1.5	0.381976
RECQL4	8	1.21901	0.00319865	3938080000000	4116.95	0.00541078	0	0.429293
REC8	1	0.562596	0.000438142	73904052487	0	0.00539996	0	0.222222
RDX	7	1.11836	0.000271457	28368043817	17290.5	0.00539737	0.333333	0.526394
RCOR3	2	0.81461	0.000583639	131138000000	164.763	0.00540743	0	0.20202
RCOR2	5	1.1228	0.00468618	8454350000000	1631.37	0.00541942	0.5	0.487408
RCOR1	2	0.848588	0.00249829	2402790000000	3175.8	0.00541702	0	0.277778
RCN2	6	1.18428	0.00406174	6350020000000	13712.9	0.00541767	1.6	0.504528
RCN1	12	1.31735	0.00485701	9080110000000	27519.8	0.00541978	0.909091	0.541145
RCL1	1	0.597938	0.0122846	58092000000000	0	0.00542374	0	0.89899
RCHY1	1	0.488183	6.5e-05	1624513884	0	0.00539401	0	0.550505
RCC2	1	0.596492	0.00247702	2362010000000	0	0.00541516	0	0.39899
RCBTB2	1	0.587954	0.000220191	18662724721	0	0.00540159	0	0.217172
RCBTB1	1	0.51188	1.13e-05	4.92886e+07	0	0.00537479	0	0.318182
RCAN1	1	0.510372	1.24e-05	5.9661e+07	0	0.00537731	0	0.237374
RC3H1	4	0.921833	0.00112956	491120000000	19209.1	0.00541621	0	0.257576
RBX1	19	1.34903	0.00294524	3339010000000	45087.4	0.00541643	3.07946	0.860719
RBPMS	2	0.843465	0.00114475	504406000000	16804.3	0.00540613	0	0.222222
RBPJL	1	0.58201	4.41e-05	7.47673e+08	0	0.0053924	0	0.186869
RBPJ	9	1.20902	0.00223616	1925130000000	28223	0.00541546	0.25	0.393102
RBP3	1	0.44447	1.28e-05	6.31439e+07	0	0.00537458	0	0.161616
RBP1	1	0.562228	0.000140836	7634720407	0	0.00539764	0	0.151515
RBMXL2	1	0.596492	0.00247702	2362010000000	0	0.00541516	0	0.010101
RBMXL1	2	0.83793	0.012415	59331300000000	1090.35	0.00542392	0	0.0454545
RBMX2	2	0.816909	0.00201004	1555380000000	3609.33	0.00540999	0	0.712121
RBMX	7	1.21785	0.00476484	8738680000000	6273.66	0.00541597	0.333333	0.42087
RBMS1	1	0.353686	1.51e-06	872280	0	0.00536332	0	0.237374
RBM8A	2	0.85269	0.014256	78232700000000	2249.23	0.00542712	0	0
RBM5	2	0.85269	0.014256	78232700000000	2249.23	0.00542712	0	0.434343
RBM4B	1	0.596492	0.00247702	2362010000000	0	0.00541516	0	0.186869
RBM4	1	0.594959	0.00104717	422078000000	0	0.00540377	0	0
RBM39	10	1.27138	0.0142179	77815000000000	30146.2	0.00542739	0.722222	1.06036
RBM34	1	0.596774	0.00197132	1496040000000	0	0.00540985	0	0.631313
RBM3	2	0.837564	0.00190056	1390370000000	49.0729	0.00541218	0	0.141414
RBM28	2	0.85269	0.014256	78232700000000	2249.23	0.00542712	0	0.752525
RBM26	1	0.595146	0.00071341	195900000000	0	0.00541029	0	0.575758
RBM19	2	0.85269	0.014256	78232700000000	2249.23	0.00542712	0	1.0404
RBM17	2	0.841722	0.00242914	2271780000000	2106.76	0.00541584	0	0.666667
RBM15	1	0.596774	0.00197132	1496040000000	0	0.00540985	0	0.257576
RBM14	4	1.08314	0.0174627	117390000000000	2488.27	0.00542854	2	0.310357
RBM10	1	0.589141	0.000701625	189495000000	0	0.00540601	0	0.353535
RBL2	5	1.09902	0.00170467	1118680000000	2609.81	0.00541566	0.5	0.646109
RBL1	5	1.08724	0.000182126	12767586389	2214.33	0.00540398	0	0.363636
RBFOX2	2	0.840317	0.00255571	2514460000000	505.196	0.00541619	0	0.212121
RBCK1	10	1.25989	0.00055397	118121000000	24972.2	0.00540764	2.35556	0.466919
RBBP8	2	0.780067	0.00011797	5358644145	67.7077	0.0053922	0	0.222222
RBBP7	18	1.36909	0.0249982	240567000000000	26667.1	0.00543329	8.46545	0.501107
RBBP6	1	0.373735	6.12e-05	1442541916	0	0.0053868	0	0.459596
RBBP5	10	1.28586	0.00913851	32150800000000	10215.1	0.00542614	4.99008	0.936593
RBBP4	19	1.37211	0.0243344	227956000000000	33443.3	0.00543268	6.40593	1.2309
RBAK	2	0.84237	0.00136877	721130000000	762.859	0.00541277	0	0.0959596
RB1CC1	3	0.939705	0.000165821	10583533553	263.91	0.00540069	1	0.641499
RB1	37	1.41784	0.00601123	13910700000000	103343	0.00542575	5.70065	0.45781
RAX	1	0.582202	3.78e-05	5.48937e+08	0	0.00539077	0	0.176768
RAVER2	1	0.511204	0.000322851	40125393864	0	0.00540063	0	0.181818
RAVER1	7	1.17561	0.00145034	809765000000	3632.39	0.0054134	0	0.186869
RASSF5	1	0.560588	8.31e-05	2660232176	0	0.00539833	0	0.166667
RASSF1	10	1.13517	0.00124023	592113000000	50106.9	0.00541167	0.222222	0.490105
RASGRP1	1	0.595146	0.00071341	195900000000	0	0.00541029	0	0.207071
RASGRF2	1	0.595048	0.00121039	563939000000	0	0.00541339	0	0.247475
RASGRF1	2	0.828084	0.00227188	1986690000000	0	0.00541954	2	0.670829
RASD2	8	1.2477	0.00210984	1713380000000	2643.24	0.00541328	2.57143	0.434559
RASA1	5	1.12031	0.000310472	37104314136	428.526	0.0054047	1.5	0.602045
RARS	7	1.22498	0.0353507	481027000000000	2052.48	0.00542859	0.666667	1.12917
RARG	4	0.923411	0.000298082	34202444858	15263.4	0.00540486	0	0.146465
RARB	3	0.916149	0.000381779	56107361120	305.652	0.00540689	0	0.136364
RARA	73	1.45233	0.0303806	355258000000000	335090	0.00543294	2.92075	0.491859
RAPSN	1	0.591947	0.000338285	44047320495	0	0.00540381	0	0.358586
RAPGEF4	3	0.847413	0.000116445	5219104232	32.7579	0.00539693	1	0.549735
RAPGEF3	1	0.545744	7.98e-05	2451312168	0	0.0053966	0	0.181818
RAPGEF2	2	0.850505	0.0019238	1424590000000	5157.84	0.00542085	0	0.368687
RAPGEF1	5	1.09374	0.000603155	140037000000	2007.25	0.00541123	0.75	0.795947
RAP2B	1	0.597938	0.0122846	58092000000000	0	0.00542374	0	0.0757576
RAP2A	5	1.13967	0.00330177	4196100000000	11128.7	0.00542536	1.5	0.404557
RAP1GAP	3	0.98536	0.00190368	1394940000000	9002.15	0.00542022	0	0.338384
RAP1B	1	0.597938	0.0122846	58092000000000	0	0.00542374	0	0.19697
RAP1A	3	0.990385	0.00267468	2753990000000	2886.78	0.00541617	1	0.51934
RANGAP1	12	1.30843	0.0181431	126711000000000	26259.7	0.00543035	2.57576	1.04138
RANBP9	2	0.74628	6.52e-05	1638884423	115.111	0.00539034	0	0.560606
RANBP2	22	1.36064	0.0204694	161292000000000	87803.6	0.00543167	5.39448	0.762669
RANBP10	2	0.716508	0.000424446	69350181971	946.661	0.00540019	0	0.489899
RANBP1	3	0.974093	0.00207281	1653840000000	1173.74	0.00541355	1	1.60192
RAN	12	1.2886	0.0170743	112219000000000	56437.8	0.00542781	1.37677	1.56422
RALY	4	1.076	0.0165083	104902000000000	6685.2	0.00542877	1.33333	0.62578
RALGPS1	1	0.595146	0.00071341	195900000000	0	0.00541029	0	0.247475
RALGDS	1	0.560588	8.31e-05	2660232176	0	0.00539833	0	0.272727
RALGAPA2	1	0.594959	0.00104717	422078000000	0	0.00540377	0	0.227273
RALGAPA1	2	0.845071	0.0014187	774692000000	608.503	0.00541252	0	0.328283
RALB	1	0.477154	1.06e-05	4.34674e+07	0	0.00537743	0	0.171717
RALA	1	0.591794	0.000275821	29286212355	0	0.00540277	0	0.358586
RAI14	15	1.34296	0.0167725	108290000000000	79049.7	0.00543261	1.68571	0.591714
RAG2	1	1.08548	2.16e-17	1.54308	0	0.000151953	0	0.191919
RAG1	11	1.25876	0.00287639	3184540000000	28495.3	0.00542334	0.35	0.521989
RAF1	15	1.3147	0.00190917	1403060000000	31680.5	0.00541743	3.68132	0.550486
RAE1	4	1.04463	0.000912292	320398000000	407.022	0.00540495	2	1.45939
RAD9	2	0.731959	0.000185065	13183541401	110.266	0.00540243	0	0
RAD54L2	1	0.372974	2.19e-05	1.84967e+08	0	0.00537822	0	0.424242
RAD51L1	1	0.509325	7.6e-05	2224944743	0	0.00538852	0	0
RAD51	4	1.0097	0.00223354	1920470000000	5165.23	0.00541207	0.666667	1.25319
RAD50	5	1.14146	0.014511	81054900000000	9929.67	0.00542853	0	1.05556
RAD23B	159	1.47046	0.140115	7.56e+15	265762	0.0054304	34.4329	1.40383
RAD23A	1	0.595356	0.00344752	4576050000000	0	0.00540459	0	0.323232
RAD21	15	1.33464	0.0224307	193685000000000	30083	0.00543276	7.43443	1.10146
RAD18	5	0.951835	6.75e-05	1755630781	20321.9	0.00539551	0	0.59596
RACGAP1	7	1.14793	0.000551321	117006000000	16040.9	0.00540741	1.7	0.730446
RAC3	2	0.726713	0.000214482	17709908399	1697.05	0.00539937	0	0.0707071
RAC2	8	1.25256	0.0242117	225675000000000	7574.36	0.0054204	0.571429	0.623921
RAC1	19	1.35039	0.0172277	114243000000000	125152	0.00543538	1.47778	0.462239
RABL5	1	0.42335	3.5e-07	47060.5	0	0.00535321	0	0
RABGGTA	1	0.564327	5.53e-05	1177574792	0	0.00538967	0	0.555556
RABGEF1	3	0.872067	6.62e-05	1687643259	1349.41	0.00539067	0	0.580808
RABGAP1	1	0.546331	0.000310697	37161487059	0	0.00539727	0	0.414141
RABEP1	2	0.767114	0.000436516	73341549501	1660.13	0.005397	0	0.292929
RABAC1	1	0.417363	1.64e-06	1.03391e+06	0	0.00536163	0	0.79798
RAB8B	1	0.59466	0.000978006	368185000000	0	0.00541069	0	0.151515
RAB8A	4	0.814631	0.000998409	383706000000	27303.6	0.00540869	0	0.146465
RAB7	3	0.96817	0.0130489	65544900000000	4075.74	0.00542545	1	0.860319
RAB6C	1	0.548774	3.07e-05	3.63172e+08	0	0.00538477	0	0
RAB6B	6	1.1808	0.00233634	2101060000000	16869.5	0.00541747	0.8	0.473274
RAB6A	3	0.910301	5.8e-05	1296440775	593.302	0.00538597	0	0.671717
RAB5C	5	1.03995	0.013385	68965000000000	14719.1	0.00542451	1.08333	0.718868
RAB5B	2	0.825489	0.000273387	28771295160	399.335	0.00540485	0	0.171717
RAB5A	4	1.06676	0.0139835	75269500000000	16474.7	0.0054276	0.666667	0.592642
RAB4A	2	0.772597	0.000102007	4005727718	1972.06	0.00539381	0	0.171717
RAB40C	1	0.548774	3.07e-05	3.63172e+08	0	0.00538477	0	0.272727
RAB40B	1	0.548774	3.07e-05	3.63172e+08	0	0.00538477	0	0.136364
RAB40A	1	0.548774	3.07e-05	3.63172e+08	0	0.00538477	0	0
RAB3IP	1	0.594555	0.000887088	302895000000	0	0.00540648	0	0.222222
RAB3IL1	1	0.597938	0.0122846	58092000000000	0	0.00542374	0	0.414141
RAB3GAP2	1	0.597938	0.0122846	58092000000000	0	0.00542374	0	0.424242
RAB3GAP1	2	0.811857	0.0123089	58321200000000	3116.92	0.005424	0	0.540404
RAB3D	4	1.03895	0.00198792	1521080000000	11401.7	0.00541646	0	0.106061
RAB3C	1	0.477831	3.6e-06	4.99371e+06	0	0.00536815	0	0.161616
RAB3B	5	1.11983	0.00170037	1112870000000	17315.4	0.0054167	0.5	0.39436
RAB3A	8	1.19912	0.00221351	1886010000000	28639.7	0.00541979	1.42857	0.330648
RAB38	5	1.13926	0.00145269	812271000000	1105.46	0.00541193	2	0.460392
RAB37	1	0.59466	0.000978006	368185000000	0	0.00541069	0	0.171717
RAB36	1	0.548774	3.07e-05	3.63172e+08	0	0.00538477	0	0.146465
RAB35	2	0.821081	0.000375758	54350149178	1907.74	0.0054007	0	0.222222
RAB34	3	0.987586	0.000869232	290820000000	520.441	0.00540938	1	0.468238
RAB33B	6	1.13882	0.0014908	855453000000	20177.2	0.00541417	1.93333	0.704121
RAB33A	1	0.58164	9.76e-05	3665152144	0	0.00539368	0	0.186869
RAB31	1	0.597938	0.0122846	58092000000000	0	0.00542374	0	0.171717
RAB30	1	0.548774	3.07e-05	3.63172e+08	0	0.00538477	0	0.212121
RAB2B	1	0.591261	0.000334968	43188204748	0	0.0054015	0	0.0808081
RAB2A	3	0.955215	0.0129945	65000000000000	25466.6	0.00542445	1	0.582541
RAB27A	4	0.782851	9.98e-05	3832635162	25891.7	0.00539369	0	0.222222
RAB24	1	0.548774	3.07e-05	3.63172e+08	0	0.00538477	0	0.19697
RAB22A	2	0.793129	0.000184719	13134928863	179.08	0.00539832	0	0.181818
RAB1B	1	0.597938	0.0122846	58092000000000	0	0.00542374	0	0.106061
RAB1A	1	0.495593	8.28e-06	2.64135e+07	0	0.00537022	0	0
RAB18	1	0.597938	0.0122846	58092000000000	0	0.00542374	0	0.29798
RAB17	2	0.84087	0.000318868	39135792836	107.808	0.00540134	0	0.10101
RAB15	1	0.59466	0.000978006	368185000000	0	0.00541069	0	0.176768
RAB14	1	0.587824	0.000129559	6461272373	0	0.0053952	0	0.39899
RAB13	4	1.0686	0.000689728	183108000000	9119.39	0.00540836	0	0.126263
RAB12	2	0.793745	6.75e-05	1753988909	44.0795	0.00538575	0	0.186869
RAB11FIP5	1	0.595048	0.00121039	563939000000	0	0.00541339	0	0.20202
RAB11FIP3	2	0.754617	7.88e-05	2387674108	883.154	0.00539517	0	0.10101
RAB11FIP2	2	0.744841	0.0011912	546183000000	443.638	0.00541223	0	0.242424
RAB11B	2	0.824272	0.0123214	58440400000000	3033.29	0.00542381	0	0.217172
RAB10	3	0.974544	0.00171035	1126040000000	4148.72	0.00541288	0	0.171717
RA9	1	0.581642	0.000601205	139148000000	0	0.00540736	0	0
RA1	1	0.581642	0.000601205	139148000000	0	0.00540736	0	0
R3HDM2	1	0.594555	0.000887088	302895000000	0	0.00540648	0	0.247475
QSER1	1	0.596492	0.00247702	2362010000000	0	0.00541516	0	0.247475
QPCTL	1	0.595146	0.00071341	195900000000	0	0.00541029	0	0.333333
QK	1	0.596774	0.00197132	1496040000000	0	0.00540985	0	0.40404
PZP	2	0.851405	0.0134259	69387900000000	0	0.00542526	2	0.538832
PYGO1	7	1.19113	0.000869307	290875000000	20224.6	0.0054138	2.66667	0.416686
[truncated: 4,583 more rows]
