# Supplementary material for: Rechecking the Centrality-Lethality Rule in the Scope of Protein Subcellular Localization Interaction Networks
Source: PLoS One. 2015 Jun 26;10(6):e0130743. doi: 10.1371/journal.pone.0130743 (PMC4482623; doi:10.1371/journal.pone.0130743)
Supplement: S4 File — (XLS) [file pone.0130743.s013.xls]

## Sheet: LSED-XC
Protein	LSED_DC	LSED_IC	LSED_EC	LSED_SC	LSED_BC	LSED_CC	LSED_NC	LSED_ION
CG10754	2	0.688642	0.000124991	36.6609	0	0.0247727	2	0.799632
CG4364	2	0.736693	6.37814e-05	24.3776	0	0.0245377	2	0.769764
CG16941	2	0.688642	0.000124991	36.6609	0	0.0247727	2	0.764338
NOI	9	1.26883	0.00255535	13525.8	12781.7	0.0253781	2.375	0.75772
CG5033	6	1.0414	0.000118729	97.3011	1995.61	0.0247541	4	0.731711
CG8801	13	1.16702	0.0012772	3622.62	21248.3	0.0251297	9.71071	0.72336
CG6712	4	0.917527	7.89168e-05	55.0138	0	0.02462	4	0.71658
L(1)G0020	8	1.0394	9.05505e-05	166.143	404.285	0.0245953	6.5	0.708636
HIS2B:CG17949	3	0.940554	0.000680671	962.667	384.117	0.0246964	1	0.698201
CG2807	3	0.88244	0.00023625	128.668	0	0.0246644	3	0.683111
L(1)10BB	9	1.24438	0.000216417	639.602	360.628	0.0250317	7.66667	0.675281
CG9667	7	1.19318	0.000196506	482.096	0	0.0249702	7	0.673441
HIS2AV	4	0.975665	9.74127e-05	27.3746	487.019	0.0246218	0.833333	0.672187
CG8939	13	1.15218	0.000217472	351.171	5734.92	0.0248206	9.47857	0.672101
PIT	9	1.06663	9.64875e-05	204.553	704.155	0.0246354	7.20357	0.670521
CG6015	10	1.2553	0.000215015	664.937	815.004	0.0250067	8.30556	0.668495
CG11985	5	1.08937	0.000941385	1850.37	1441.37	0.0249824	2.5	0.667675
CG6197	9	1.25325	0.000256113	628.994	1346.34	0.0250445	6.5	0.658525
MCM2	4	1.02238	0.000297872	223.714	980.371	0.0248958	1.33333	0.654526
TANGO4	4	1.01295	4.08628e-05	66.6901	631.888	0.0246579	2	0.653896
CG4849	12	1.30643	0.00100236	2744.5	11223.6	0.0252365	7.06439	0.645385
CG13298	3	0.88244	0.00023625	128.668	0	0.0246644	3	0.640569
DRE4	6	1.10796	6.76964e-05	27.1768	2144.49	0.0248356	2.43333	0.62916
SSRP	6	1.10796	6.76964e-05	27.1768	2144.49	0.0248356	2.43333	0.613911
MCM5	6	0.97454	0.00011331	52.5437	313.046	0.0243758	4.28333	0.593864
CG14641	11	1.27084	0.000218682	418.427	5370.59	0.0249708	4.00278	0.593568
CG32344	8	1.04659	8.80229e-05	158.76	1029.1	0.0245953	5.88095	0.581446
CG3436	4	1.05709	0.000155861	196.317	0	0.0249169	4	0.579867
L(2)37CB	2	0.792518	0.000792582	1299.04	0	0.0246443	2	0.576489
CDC45L	2	0.711323	3.97254e-05	9.11545	0	0.0242991	2	0.570545
CG9344	3	0.665311	1.77115e-05	5.38767	195.786	0.024171	2.5	0.566684
CSN5	4	1.00871	0.000108297	37.8356	971.1	0.0247703	2	0.566049
CG3542	7	1.19057	0.0111795	257072	3037.82	0.0251944	3.16667	0.565301
MCM6	6	1.08867	0.000750074	1239.94	763.809	0.0248801	4.01667	0.562255
CG2021	5	0.869199	0.000109052	31.8489	4819.15	0.0246656	0.833333	0.562113
CRN	26.8988	1.24742	0.000708025	8722.56	45927.1	0.0197008	7.67811	0.553272
CG6610	2	0.567523	1.28527e-05	3.50815	0	0.02394	2	0.545869
CSN3	5	1.16655	0.0105646	229560	2398.25	0.0251691	0.5	0.545767
ISWI	7	1.18728	0.00114071	2717.48	2689.15	0.0249084	2.83333	0.535211
SPT6	8	0.669539	6.86513e-07	159.478	179.889	0.0239099	7.85714	0.520165
NNP-1	4	0.917527	7.89168e-05	55.0138	0	0.02462	4	0.517234
CSN7	6	1.10585	0.000558564	659.182	2827.67	0.0248789	2.51667	0.504448
CSL4	7	0.663172	6.75543e-07	148.505	0	0.0239093	7	0.502356
ABS	5	1.09135	0.000478764	493.894	936.329	0.0249163	2	0.499308
CG4119	10	1.24844	0.00581688	69656.8	4836.93	0.0251562	5.83333	0.490656
SPN-A	20	1.42635	0.00237202	12330.2	17551.2	0.0253561	2.6259	0.486702
SSB-C31A	7	1.16204	0.00102507	2201.1	1530.27	0.0249745	3.83333	0.486065
CSN6	5	0.970747	7.44763e-05	25.0724	2051.31	0.024587	2.66667	0.481146
NUP62	3	0.939596	0.000609374	786.577	833.722	0.0249787	1	0.469538
SPT5	5	1.07747	8.76834e-05	32.6821	9257.94	0.0248302	0.5	0.459876
CG6066	3	0.912378	0.000341383	251.007	0	0.0246389	3	0.457402
BAP60	48	1.51147	0.225897	1.04943e+08	62417	0.0256269	22.2494	0.45566
ATMS	2	1.17427	1.76714e-17	2.70827	0	0.000974659	2	0.444853
RRP42	7	0.663172	6.75543e-07	148.505	0	0.0239093	7	0.444023
ORC2	2	0.71999	0.000173653	70.7692	0	0.0246656	2	0.438056
ES2	10	1.32185	0.0123982	316209	12849.2	0.0253969	0.47619	0.436153
RPS3	11.5201	1.19804	0.00709816	15904	25403.3	0.0207495	0.0962151	0.433902
L(1)G0004	2	0.863112	0.0109117	244865	117.081	0.0249557	0	0.431985
PARP	10	1.2652	0.000242276	234.857	6797.08	0.025003	3.05556	0.429442
PELO	2	0.817532	0.000310407	208.085	291.079	0.0249496	0	0.428309
HYX	2	1.17427	-1.53431e-17	2.70827	0	0.000974659	2	0.424265
RRP6	7	0.663172	6.75543e-07	148.505	0	0.0239093	7	0.423435
HIS4:CG31611	4	0.962113	0.000695096	1004.11	4414.64	0.0247482	0	0.422794
HIS4R	2	0.711089	0.000188461	78.2492	351.821	0.024495	0	0.422794
HIS2B:CG33868	1	0.558179	0.000186548	75.962	0	0.024439	0	0.422794
MSH6	1	0.602911	0.0105342	228213	0	0.0250091	0	0.420956
RPIII128	3	0.447621	3.92581e-05	6.94247	5932	0.0244769	0	0.420956
CG11583	1	0.442421	2.98845e-05	3.56914	0	0.0242841	0	0.417279
DIM1	1	0.573503	2.59349e-05	9.06775	0	0.0245224	0	0.40625
DNAPOL-ALPHA60	1	0.588892	0.000110613	35.2812	0	0.0247512	0	0.404412
RPII18	1	0.52743	4.00188e-05	5.21287	0	0.0243267	0	0.404412
CG5380	4	1.00345	0.000320705	230.02	3005.11	0.0250463	0	0.402574
ZPR1	4	1.05395	0.00503017	52059.3	3355.64	0.0250347	0	0.402574
SSL1	1	0.496838	3.35386e-05	4.21382	0	0.0243475	0	0.402574
CG16817	10.7004	1.24263	0.00656621	643.546	6592.77	0.0223475	4.47519	0.402079
XPAC	5	1.14549	0.000288243	197.075	1886.27	0.0250396	0.5	0.402006
MRE11	12	1.07298	0.000691114	1026.39	19566.5	0.0250635	0	0.400735
DNAPOL-ALPHA180	1	0.526597	8.35004e-06	2.10807	0	0.0243642	0	0.398897
MYS45A	1	0.513163	5.43059e-06	1.88001	0	0.0242474	0	0.398897
MEI-9	1	0.524491	4.30933e-05	5.85129	0	0.0245219	0	0.397059
DOD	8	1.17456	0.00073379	1177.14	6244.72	0.024926	0.857143	0.396449
MED7	24	1.44885	0.209644	9.03852e+07	640.514	0.0252918	21.3652	0.395281
DNAPOL-ALPHA50	1	0.59355	7.30793e-05	18.9844	0	0.0248416	0	0.395221
CG3605	1	0.53107	7.91639e-06	2.05795	0	0.0242658	0	0.395221
IRBP	12	1.30529	0.000269648	369.661	5401.9	0.0251371	6.27778	0.394073
FIB	1	0.453856	1.4758e-05	2.13191	0	0.0241909	0	0.393382
CG7339	1	0.309497	1.8307e-06	1.65828	0	0.0239126	0	0.393382
JHI-1	1	0.481171	3.44884e-05	4.2606	0	0.0242618	0	0.389706
PONT	6.44942	0.973185	0.00185939	7468.78	3792.36	0.0241252	1.83333	0.389425
TWS	2	0.776922	0.000553138	635.225	101.951	0.0247649	0	0.386029
CG7288	1	0.570526	2.92884e-05	8.1674	0	0.0245676	0	0.386029
CG3689	6	1.20521	0.0212842	931641	1729.6	0.0250647	0.4	0.3833
CG11107	3	0.778705	4.66134e-05	8.46722	2167.26	0.0246354	0	0.382353
CYCC	8	1.29691	0.0108578	242662	2238.89	0.0251266	0.857143	0.381888
LWR	21	1.42723	0.00323294	21865.6	25932.6	0.0254271	2.53472	0.379134
RANBP9	5	1.03158	0.000112167	39.1477	825.136	0.0246833	2.5	0.377495
CBP20	2	0.812509	0.0103773	221466	300.765	0.02482	0	0.376838
RAD50	2	0.688652	4.10168e-05	6.82092	318.298	0.0245131	0	0.375
RPB10	2	0.81725	0.010633	232516	993.109	0.0250268	0	0.371324
SLU7	3	0.823804	6.57558e-05	13.8816	2145.38	0.0246905	0	0.371324
CG3909	2	1.17427	1.0804e-17	2.70827	0	0.000974659	2	0.369853
RPA-70	6.17412	1.05139	0.000882591	1857.7	2675.59	0.0195109	3.80804	0.367508
HIS2A:CG31618	1	0.575913	3.79159e-05	6.88855	0	0.0246917	0	0.363971
CG13097	1	1.13721	4.63762e-17	1.54308	0	0.00097371	0	0.363971
CG13625	8	1.26761	0.00172264	6375.4	3810.45	0.0251648	1.42857	0.358545
MAGO	2	0.523364	0.00010092	23.7351	1980	0.024587	0	0.358456
SU(F)	1	1.13721	1.75373e-17	1.54308	0	0.00097371	0	0.358456
PRP18	1	1.13721	7.68856e-17	1.54308	0	0.00097371	0	0.358456
HIRA	4	0.99457	0.000123471	42.8661	2983.9	0.024741	0.833333	0.35407
MUS210	2	0.831615	3.96129e-05	21.1566	0	0.0247375	2	0.348533
PSF1	1	0.537202	4.6131e-05	6.54157	0	0.0245741	0	0.347426
TFIIEALPHA	1	0.369958	3.80003e-06	1.66499	0	0.0242029	0	0.347426
SIP1	11.8969	1.2627	0.00108703	2488.09	14229.7	0.0242433	0.253968	0.347047
CHRAC-16	3	0.921855	8.43349e-05	42.6683	0	0.0245412	3	0.345789
GNF1	11.6235	1.17475	0.000544111	897.244	11481	0.0196789	4.59168	0.344508
INO80	1	0.51923	3.27332e-05	4.24581	0	0.0241994	0	0.34375
TFIIA-S-2	1	0.451287	7.86273e-06	2.00477	0	0.0242876	0	0.340074
MBO	6	1.08944	0.00980598	197757	4511.57	0.0250152	0.833333	0.339111
UGT	1.9144	0.797796	0.00106048	41.5035	328.786	0.0222057	0.0856031	0.338894
DPIT47	3	0.968594	0.000191148	83.0925	365.766	0.024781	0	0.338235
ORC1	2	0.71999	0.000173653	70.7692	0	0.0246656	2	0.336585
GKT	3	0.619319	3.49981e-06	3.61933	1993.43	0.0239964	0	0.336397
RPT3	5	0.989484	7.51364e-05	42.9401	0	0.0244821	5	0.334583
SLD5	6	1.15676	0.000989245	2050.77	5459.86	0.0251703	0	0.334559
CG5728	1	0.518404	3.22284e-05	4.69967	0	0.0244722	0	0.334559
U2A	2	0.470395	2.73828e-06	2.47138	1980	0.024192	0	0.332721
SNF	1	0.320217	1.27693e-07	1.59508	0	0.0236407	0	0.332721
CG8545	4	0.924789	7.83042e-05	73.9974	0	0.02458	4	0.330929
CG7818	3	0.972724	0.000609318	772.69	147.877	0.0249229	1	0.327996
HP1C	3	0.887393	8.04517e-06	6.77212	48.752	0.0243451	1	0.325474
CDC6	2	0.726048	4.99232e-05	7.91596	83.0633	0.0245377	0	0.323529
SNR1	28	1.47316	0.10423	2.23421e+07	29668.3	0.0254681	6.27396	0.323306
LBR	1	0.542778	1.80536e-05	2.98797	0	0.0243215	0	0.316176
CG5808	1	1.13721	-4.38804e-17	1.54308	0	0.00097371	0	0.316176
MAD2	10.8988	1.0944	0.00309302	1617.45	8621.19	0.0194041	0.854978	0.312473
NUP214	4	1.03983	0.00136001	3883.4	1860.63	0.0251303	1.5	0.3111
DEK	4	1.04651	0.00012903	43.2613	2162.17	0.0248759	0.666667	0.310768
RPD3	18	1.38106	0.00379649	30050.1	18205.2	0.0252018	7.02092	0.308488
NOP56	5	0.967459	8.24808e-05	101.965	0	0.0245894	5	0.307056
TFIIA-L	6	0.820429	0.000168611	69.1954	8380.24	0.0248698	0	0.305147
CG8858	1	0.576542	9.31925e-05	21.5501	0	0.0247107	0	0.305147
CG3756	1.72471	0.0207371	1.83469e-06	1.87358	1980	0.0229375	0	0.298409
TAF13	2	0.633488	8.89237e-06	2.88233	353.548	0.0243584	0	0.297794
CG13900	12	1.34467	0.00388858	31513.2	4640.9	0.0251568	2.88384	0.297775
NOP5	8	1.03341	8.70359e-05	141.009	4946.1	0.0246271	4.42857	0.29594
TAF5	12	1.34945	0.0156473	503913	5923.03	0.0251525	3.44708	0.295045
CG17187	1	0.66501	-6.54098e-17	1.59061	0	0.000975607	0	0.294118
NXT1	2	0.696126	0.00033375	237.17	0	0.0247261	2	0.293893
CG8079	7	1.24126	0.0017461	6313.41	5844.29	0.025213	0.666667	0.293507
MED31	7	1.25481	0.0703932	1.01905e+07	0	0.024796	7	0.292622
BX42	12	1.31007	0.000399083	977.118	5790.45	0.0251673	7.76793	0.28999
PRP8	10	1.25963	0.000223361	704.026	431.466	0.0250323	8.54167	0.289267
NC2BETA	13	1.32302	0.000464597	1578.95	3710.39	0.0249563	6.35866	0.289051
SBR	2	0.696126	0.00033375	237.17	0	0.0247261	2	0.28654
BIN1	8	1.23369	0.000424513	401.245	4215.65	0.0251143	0	0.284926
CG10214	2.58268	0.866864	0.000178459	80.4908	297.712	0.0218662	0.208658	0.284213
SU(H)	14	1.34692	0.00134419	3959.05	23993.7	0.0252309	1.41368	0.279819
HPR1	1	0.586759	0.000174318	73.4595	0	0.0247984	0	0.279412
YL-1	4	1.02365	0.000553862	636.21	860.521	0.024678	0	0.279412
CG10418	4	0.792861	0.000257906	143.29	2583.17	0.0245049	2.33333	0.278555
MRG15	8	1.25071	0.00285911	16989.4	8356.63	0.0251568	2.28571	0.273927
TSU	1	0.343911	4.70613e-06	1.64617	0	0.0240178	0	0.273897
MATS	1	0.844165	2.46772e-17	1.58909	0	0.000974658	0	0.273897
EF1GAMMA	4.19769	0.926731	0.00360132	97.6899	3653.62	0.0203502	0.275292	0.272243
MED22	5	1.16838	0.0399826	3.28757e+06	220.276	0.0248704	3	0.265006
YTR	3	0.965988	0.000863426	1545.78	338.615	0.0249332	1	0.263989
MED14	31	1.47092	0.230339	1.0911e+08	6354.57	0.0253599	26.4329	0.262418
POLO	13.4494	1.14142	0.000131459	77.4923	14533.3	0.0193611	0.666667	0.262007
PSR	9	1.2318	0.000418218	396.629	8268.7	0.0251623	0.342857	0.261946
RAD9	1	0.66501	4.65216e-18	1.59061	0	0.000975607	0	0.259191
DNAPOL-ALPHA73	6	1.10868	0.000179061	83.6854	3278.07	0.0249502	0	0.257353
TFB1	1	0.595927	0.00961608	190165	0	0.0247422	0	0.253676
SU(Z)12	4	0.951894	0.000206073	111.987	0	0.0246242	4	0.251322
MED4	29	1.46833	0.20621	8.7448e+07	14711.8	0.0253468	17.8888	0.249979
MED17	32	1.47389	0.230449	1.09215e+08	7270.23	0.0253368	25.959	0.248177
CDK8	22	1.44329	0.195115	7.82908e+07	988.971	0.0252669	18.4022	0.247601
RAD1	2	0.995795	3.14686e-17	2.22726	4	0.000975609	0	0.244485
REG	6	1.06062	7.06665e-05	23.2977	3699.04	0.0247506	0.4	0.244478
MED24	5	1.1769	0.0505436	5.25369e+06	0	0.0250886	5	0.244219
PAV	6.44942	0.875701	0.00044609	70.8704	2235.95	0.0187403	3.5	0.244181
MED8	26	1.46247	0.205341	8.67123e+07	8578.9	0.0253825	18.9407	0.242648
CG5343	1	1.13721	-2.81538e-17	1.54308	0	0.00097371	0	0.242647
CG1965	7	1.22166	0.000228193	321.568	2027.03	0.0250378	3	0.242639
BAP55	9	1.3274	0.0594911	7.27853e+06	2479.29	0.0253136	5.75	0.242211
C15	19	1.42913	0.00378059	29513.3	19177.8	0.0253455	0.628968	0.241523
JRA	8	1.18189	0.000171705	152.104	7137.75	0.0249909	0.285714	0.241165
CHRAC-14	13	1.31912	0.000577121	1976.75	2967.64	0.0249308	9.42532	0.240623
SINA	7	1.19194	0.000303995	235.033	4993.68	0.0251334	0.666667	0.2404
PDI	11.2148	1.27472	0.00516897	1148.62	5954.63	0.0231242	4.45057	0.240045
CG15011	2	0.860243	0.000908009	1785.58	0	0.0248698	2	0.23875
CENG1A	15	1.41318	0.00519485	56313.4	13060.2	0.0254114	0.310689	0.233185
SNAMA	2	0.843248	0.010249	216026	735.034	0.0249739	0	0.229779
AL	3	0.988385	0.000107826	46.2719	804.135	0.0249375	1	0.229495
CUL-2	10	1.31188	0.000826143	1584.64	2744.38	0.0251229	2.43056	0.228889
SURF6	2	0.806774	0.000143469	51.823	715.42	0.0246543	0	0.227941
ALIEN	9	1.24347	0.000855342	1542.56	10624.6	0.02508	2.51667	0.226874
CG4061	1	0.509037	2.96531e-06	1.81882	0	0.0242394	0	0.224265
MED27	20	1.43189	0.191136	7.51301e+07	43.0274	0.0252483	18.8235	0.223374
ARP8	2	0.824629	0.0105669	229635	1769.64	0.025025	0	0.222426
MRGBP	3	0.82144	4.96392e-05	10.6125	5.27436	0.0243972	2	0.221046
TAF11	2	0.702139	2.208e-05	15.5587	558.377	0.0244117	0	0.220588
HP1B	9	1.22375	0.000401078	383.484	10345.1	0.0251543	0.65	0.220158
DUP	6	1.11255	0.000826707	1454.2	1951.64	0.0250415	3.21667	0.217904
CDC2	14.4494	1.24581	0.00350547	26304.6	8839.05	0.0196524	4.21722	0.217675
PCL	4	0.951894	0.000206073	111.987	0	0.0246242	4	0.217008
14-3-3EPSILON	3.25928	0.846052	0.00519152	80.699	1025.33	0.019754	1.80987	0.215105
HIS1:CG33825	4	1.0398	0.000853258	1511.58	1488.52	0.0249048	0	0.215074
MED11	25	1.45116	0.214589	9.46995e+07	699.705	0.0252638	22.5641	0.214007
MED16	20	1.43043	0.186718	7.16973e+07	120.459	0.0252347	18.6947	0.21398
CG3815	10	1.31867	0.00337233	23802.3	3823.88	0.0252396	5.01587	0.213543
PP4-19C	2	0.844388	7.50373e-05	23.4362	112.201	0.0248722	0	0.213235
TBP	7	1.22956	0.00200179	8345.3	1764.81	0.0249848	2.08333	0.212804
IX	20	1.43085	0.189403	7.37742e+07	159.925	0.0252309	18.8708	0.211451
MBD-LIKE	3	0.960327	0.000347495	274.929	55.257	0.0247351	2	0.209856
MED15	32	1.48171	0.211984	9.24138e+07	13858	0.0254019	18.9728	0.209397
TUD	3	1.00688	0.000843556	1521.29	633.139	0.0250555	1	0.209175
CG31917	2	0.832735	0.000107298	34.5836	681.208	0.0248927	0	0.207721
E(Y)1	9	1.25861	0.00400038	33144.7	4556.58	0.0250286	2.11905	0.204925
CG11266	8	1.22892	0.000641602	873.312	5443.66	0.0250256	0	0.204044
NUP44A	2	0.733628	9.82123e-05	24.4388	756.184	0.0247255	0	0.204044
CG1646	1	0.542778	1.80536e-05	2.98797	0	0.0243215	0	0.204044
CG6686	7	1.21361	0.00179295	6705.01	6413.44	0.0251562	0.666667	0.202575
CLP	1	0.551215	1.87033e-05	3.2813	0	0.0245588	0	0.202206
MED30	23	1.44531	0.209632	9.03744e+07	301.867	0.0252738	21.1419	0.202196
CSN4	5	0.96141	7.12516e-05	21.8165	4664.04	0.0245623	1.5	0.202078
MSL-3	7	1.01983	0.00174348	6560.59	9885.76	0.0250677	4.08333	0.200627
THOC7	2	0.824656	0.000256837	152.637	159.478	0.0249272	0	0.200368
TRN-SR	5	1.0797	0.000591283	733.864	3344.86	0.0249042	0	0.200368
SET	1	0.537008	5.21883e-05	7.74237	0	0.0244425	0	0.200368
CDK5	14	1.39876	0.00348879	25669.5	7596.83	0.0253305	1.94209	0.200365
MED25	5	1.1706	0.0503964	5.22313e+06	0	0.0248638	5	0.200001
GNU	5	1.13432	0.000371528	328.234	3128.2	0.0250898	0.5	0.198853
DPA	6	1.0589	0.000738572	1196.64	2646.62	0.0248801	4.15	0.195671
NOT	3	0.964081	0.000219687	145.009	19.1543	0.0247023	2	0.19546
MED28	5	1.08558	0.0295192	1.79202e+06	2449.95	0.0247547	1.5	0.194511
CG2063	1	0.571209	3.88903e-05	7.24276	0	0.0246041	0	0.193015
ADA2B	16	1.40674	0.0135755	379567	19685	0.0254164	4.27443	0.192141
PNN	3	0.987097	0.000150643	80.5886	259.929	0.0249818	1	0.191436
RFC3	0.825875	0.15867	2.09371e-06	1.80796	0	0.00555071	0.825875	0.190628
MCM3	2	0.694972	3.19425e-05	7.16206	0	0.0241687	2	0.190476
CG7971	4	1.02776	0.000488177	510.341	749.525	0.024929	2	0.190327
REL	26	1.46513	0.0059158	74423.3	17896.9	0.025429	6.36557	0.190186
MOF	3	0.692354	9.00886e-05	28.1711	0	0.024478	3	0.187896
CG8142	1.10117	0.171593	4.54625e-06	2.32844	14.1058	0.00556983	0.871757	0.187867
LIN19	1	0.581125	0.00070382	1024.33	0	0.0247715	0	0.1875
SU(VAR)205	10	1.15209	2.47718e-05	21.3452	6901.43	0.0245888	1.73333	0.187401
ACF1	4	1.02538	9.067e-05	48.7713	638.82	0.0246656	2.33333	0.184931
ASH2	4	1.07913	0.000671105	977.291	3878	0.0250726	0	0.183824
CYCB	13.3482	1.14433	0.00229193	16536	21386.3	0.0196715	1.75458	0.183023
TAF10B	6	1.11238	0.000858174	1528.9	3878.67	0.0249109	0	0.181985
EGG	4	0.986554	5.00004e-05	22.3759	1839.99	0.0246194	1.33333	0.181137
GP210	1	0.44587	1.42573e-06	1.82084	0	0.0239344	0	0.180147
CG34422	6	1.22938	0.00228711	11099	4803.17	0.0252489	0.4	0.179927
HCF	14	1.36977	0.00234292	13220.9	8633.02	0.0252452	6.80877	0.17966
CG15220	5	1.13679	0.000207838	192.406	0	0.0249763	5	0.178903
B52	3	0.868981	8.84292e-05	20.3341	1110.79	0.0246727	0	0.178309
CCT1	1	0.515502	3.29535e-06	1.96612	0	0.0241738	0	0.178309
AAC11	1	0.426949	1.08288e-06	1.66418	0	0.0238704	0	0.178309
TUM	3	0.84146	1.12295e-05	12.724	46.4351	0.0242629	2	0.177985
CCT5	1.71495	0.276013	0.0315867	656.573	7.36508	0.00470619	1.76208	0.177704
MED19	2	0.839006	0.000545071	618.303	0	0.0248194	2	0.177314
SCE	5	0.804464	0.000838195	1508.56	12437.5	0.0250647	0	0.176471
MBD-R2	10	1.29273	0.00129508	4770.93	2873.63	0.0251679	7.46667	0.175537
ESC	5	1.01509	0.000209345	117.953	290.796	0.0246389	3.5	0.175177
CHI	9	1.2622	0.005391	59786.3	7796.36	0.0250886	0.47619	0.175032
CG7379	4	1.02565	0.0104109	222922	2297.89	0.0251057	0	0.174632
SCRA	2.75309	0.92233	0.00169998	6398.47	25.0944	0.0196795	1	0.174322
E(BX)	5	1.12028	0.000776651	1256.74	2964.2	0.0250482	0.5	0.173582
DREF	5	1.02792	0.00064413	861.996	2640.91	0.0247613	0.5	0.173582
GRO	15	1.32275	0.000706537	1071.79	15173	0.0250366	0	0.172794
RGA	1	0.519451	1.26149e-05	2.32294	0	0.02441	0	0.172794
SKI6	9	0.721474	6.50462e-06	160.292	9446.65	0.0243521	6.60714	0.172592
DIS3	7	0.663172	6.75543e-07	148.505	0	0.0239093	7	0.171229
MTR3	7	0.663172	6.75543e-07	148.505	0	0.0239093	7	0.171229
THOC5	1	0.586759	0.000174318	73.4595	0	0.0247984	0	0.170956
NIPP1	1	0.518404	3.22284e-05	4.69967	0	0.0244722	0	0.170956
RRP46	2	0.532695	2.46207e-07	14.2749	0	0.0237418	2	0.170892
P38B	3	0.684638	6.3642e-06	5.03536	1980	0.0243966	1.5	0.17086
CG7033	2.76899	0.300997	0.0397991	1008.45	387.919	0.0047499	1.54514	0.170779
BSH	8	1.22501	0.0019421	7784.91	5097.26	0.0250769	0.285714	0.169419
SF2	2	0.812887	7.51111e-05	20.3617	265.587	0.0247357	0	0.169118
CG5525	2.86325	0.299026	0.0526744	1565.32	33.9263	0.00477299	2.27334	0.168902
TRL	6	1.17283	0.000821078	1413.4	4467.03	0.0249708	0.8	0.168101
MCM7	5	0.980834	0.000571674	709.955	1961.77	0.0247434	3.75	0.16804
CG2931	1	0.522216	0.000457277	431.893	0	0.0244262	0	0.167279
TFIIFALPHA	1	0.844165	-4.52583e-17	1.58909	0	0.000974658	0	0.167279
NLP	13	1.3393	0.000556155	1067.3	4529.87	0.0251162	6.82107	0.167095
PUF68	17	1.40932	0.00354697	26155	37113.7	0.025458	2.43452	0.165241
CG15356	16.7247	1.13889	0.0410924	3.47354e+06	24107.9	0.0245045	4.97877	0.16483
ACT5C	8	1.21928	0.00852155	149361	8817.21	0.0251352	0	0.163603
RRP4	9	0.728368	4.59323e-06	166.14	7259.78	0.0242973	7.75	0.163405
LIG4	4	1.06261	7.3225e-05	44.7818	175.843	0.0247625	2	0.16207
CG8258	3.64199	0.30812	0.0643406	2340.35	153.165	0.00477832	2.72489	0.161312
TCP-1ETA	3.06784	0.30039	0.0534303	1699.32	31.7829	0.00474495	2.53024	0.160082
ART4	4	1.04523	0.000374268	303.963	2142.96	0.0248964	0	0.159926
PPA	1	0.329882	1.51484e-06	1.5997	0	0.0236222	0	0.159926
PROD	6	1.14219	0.000242836	147.958	9134.03	0.0250592	0.4	0.159565
CYCB3	7	1.2559	0.00177806	6626.68	2358.81	0.0251673	2.33333	0.15948
NURF-38	7	1.23331	0.0110411	250737	8915.04	0.0252477	0.833333	0.159117
RPA2	20	1.43851	0.00243141	12855.6	18563.4	0.025353	4.32359	0.158686
RPN11	2.20233	0.303668	0.0188191	195.062	14.2807	0.00580342	1.73041	0.158224
TAF12	4	0.919272	7.34469e-05	21.0949	2793.24	0.0247012	0	0.158088
TCP-1ZETA	4.4443	0.311461	0.0715452	2901.86	90.639	0.00475978	3.65858	0.158013
REPT	3.44942	0.835685	0.00156987	5261.68	1305.53	0.024089	2	0.157769
CG12264	3.23414	0.300044	0.0551527	1625.7	360.258	0.00500601	2.06558	0.155675
AATS-GLN	0.550584	0.12296	1.07654e-05	0.815797	0	0.00559673	0.550584	0.155611
MED26	3	0.938675	0.000831663	1474.13	1024.2	0.0250531	1	0.154028
PHO	7	1.07652	0.00070194	1035.98	4378.22	0.0247774	0.5	0.153943
WASP	0.724708	0.2165	8.44253e-05	0.325887	0	0.0182093	0	0.153201
STAT92E	3	0.943413	0.000137241	52.5702	1045.54	0.0250061	0	0.152574
RPN6	1.92704	0.294943	0.016648	160.226	0	0.00579259	1.92704	0.151627
OPA	6	1.14064	0.000328008	248.298	4555.42	0.0250628	0	0.150735
KU80	13	1.3339	0.000298941	425.708	5885.3	0.025174	7.26263	0.148907
LACK	1	0.580064	0.000545442	616.326	0	0.0246928	0	0.148897
HD	1	0.5684	8.32919e-05	18.6685	0	0.0246212	0	0.148897
DCO	4	0.903314	0.00056654	672.441	3704.94	0.0248584	1.33333	0.148619
CHB	1.72471	0.626133	0.000748179	1173.68	605.134	0.0240569	0	0.147872
ELOA	4	1.01866	0.000644149	877.748	2993.44	0.0250012	0	0.147059
PASHA	4	0.5769	6.30945e-05	15.7852	5934	0.0246354	0	0.147059
GISH	1	0.507593	2.92186e-05	3.69766	0	0.0242086	0	0.147059
TAF8	5	1.15806	0.0137354	388069	1030.47	0.0250067	3	0.14681
STG	2	0.349223	5.30376e-07	2.23999	1980	0.0239076	0	0.145221
PROSALPHA7	2.20233	0.304778	0.0198102	213.758	37.0967	0.00582169	1.80906	0.143995
EXP6	4	1.1074	0.0113478	264846	1825.77	0.0252458	0	0.143382
KIS	1	0.592848	0.000536182	598.352	0	0.0248464	0	0.143382
CDK9	2	0.44902	4.78511e-05	7.09716	1980	0.0243405	0	0.143382
CG9119	1	1.13721	-3.03061e-17	1.54308	0	0.00097371	0	0.141544
CG17266	1	1.13721	-3.05726e-17	1.54308	0	0.00097371	0	0.141544
TOU	7	1.24525	0.000989865	2104.34	11434.1	0.0252148	0.333333	0.14116
CG2926	10	1.34284	0.00129425	3602.26	11310.2	0.025363	0.222222	0.14116
FANCL	3	0.929154	0.000172386	70.8546	2543.74	0.0248722	0	0.139706
NOA36	2	0.750617	1.99144e-05	3.75758	101.534	0.0246029	0	0.139706
NUP358	9.72471	1.16085	0.00597771	96173	12300.4	0.0196092	2.22222	0.139031
SGF11	6	1.19165	0.000869662	1624.24	3805.93	0.0250604	1.1	0.138794
NUP58	1	0.551703	5.6027e-05	9.69387	0	0.0246822	0	0.137868
GCL	1	0.518404	3.22284e-05	4.69967	0	0.0244722	0	0.137868
HBN	2	0.82235	2.65147e-05	18.5358	0	0.0246112	2	0.135745
NAP1	23	1.4139	0.00373812	29466	35679.9	0.0254057	4.69834	0.135484
SMN	4	0.884272	5.85927e-05	20.892	4941.31	0.0247685	0	0.132353
ORC6	5	1.12926	0.000174007	74.7198	1519.11	0.0249854	0	0.130515
SCM	2	0.80759	0.000636247	841.48	116.75	0.0248674	0	0.130515
AATS-LYS	0.275292	0.149136	0.000461597	3.12364	0	0.00573906	0	0.130055
AKIRIN	5	1.13574	0.0116251	277946	5820.95	0.0252105	0.5	0.129991
DIMM	9	1.31627	0.00330653	22859.6	2105.6	0.0252334	1	0.129888
ATAC1	10	1.29192	0.000620318	1987.5	1725.42	0.0250079	7.52381	0.129857
GEMININ	6	1.11105	0.000210181	113.444	1173.47	0.0249078	2.76667	0.12888
VIR	2	0.825553	7.04554e-05	14.2613	450.215	0.0247047	0	0.128676
DGT1	1	0.521329	0.00137656	3898.67	0	0.0241778	0	0.126838
ARP5	2	0.749664	3.60559e-05	5.77275	477.549	0.02434	0	0.125
MTA1-LIKE	4	1.04608	0.000310976	216.786	1215.68	0.024841	0.833333	0.124654
KEY	24.0311	1.36048	0.0291295	379791	16946.8	0.0214705	5.22885	0.124147
RPLP0	2.82879	0.744652	0.0030257	15.3502	1980	0.0207496	0.828794	0.123524
BLW	1.15392	0.266104	0.00243434	990.306	548.685	0.00502302	0.0324365	0.12303
TAF10	5	1.15145	0.0010046	2183.04	368.405	0.0249763	2	0.122213
STA	0.550584	0.199994	0.00666691	21.9067	217.404	0.00577578	0	0.120946
CYCJ	10	1.34011	0.0111755	257162	3300.76	0.0252409	1.125	0.119893
EMB	3	0.877744	0.000467613	454.945	157.031	0.0244985	1	0.119556
NOC	5	1.09924	0.0011675	2828.42	4641.23	0.0251395	0	0.119485
E(Z)	5	1.03358	0.000207177	115.625	1610.58	0.024659	3.5	0.118726
KLP3A	2	0.842346	0.000828168	1470.04	1289.23	0.025083	0	0.117647
DWG	5	1.16111	0.00037831	363.296	1672.82	0.0250494	1.5	0.117285
DFD	7	1.25696	0.00114035	2819.18	5384.8	0.0251673	0.666667	0.117231
FD59A	8	1.242	0.000659558	928.478	2963.58	0.0250763	0.309524	0.117158
MSL-1	5	0.726036	9.42984e-05	34.5028	1980.67	0.0244792	3.75	0.116552
ALD	9.66829	1.04838	0.0341041	1006.23	10731.9	0.0193774	3.90765	0.116007
ETS97D	4	0.97977	0.000223829	117.844	3511.85	0.0249708	0	0.115809
YEMALPHA	1	0.585477	8.13117e-05	17.4837	0	0.0247798	0	0.115809
EIF-2BETA	0.550584	0.170923	0.00519355	13.7092	207.772	0.00571877	0	0.113862
TRX-2	10	1.30192	0.000870282	1732.74	5494.63	0.0250837	3.18333	0.112619
CYCD	13	1.38585	0.012118	302585	2673.91	0.025221	1.61436	0.112195
DIP2	3	1.00516	0.000731185	1120.49	782.22	0.0250543	1	0.112138
DIP3	3	0.980557	0.000656557	903.869	948.152	0.0250012	1	0.112138
LGS	4	1.00814	0.00197924	8201.57	2441.72	0.025107	0	0.112132
LARK	8	1.18946	0.000171542	75.9869	4487.21	0.0249103	0	0.112132
RIG	5	1.0452	0.000219303	111.906	1880.3	0.0247559	0	0.112132
LID	15	1.38489	0.0106252	232747	17601.6	0.025343	5.86801	0.111964
ME31B	0.275292	0.0831591	8.56625e-06	0.452036	0	0.00558827	0	0.111837
ERR	6	1.20429	0.0162737	544706	6634.55	0.0252732	1.33333	0.110403
PNT	1	0.31884	8.18938e-08	1.59433	0	0.0234775	0	0.110294
OTE	6	1.17965	0.000902046	1781.22	3132.65	0.0251833	1.25	0.11001
TOPORS	2	0.786574	0.000722135	1094.47	1110.37	0.0249897	0	0.108456
TRA2	2	0.705257	7.36752e-06	2.88289	63.3214	0.0242813	0	0.108456
CG31111	1	0.448407	3.96021e-06	1.7499	0	0.0242772	0	0.108456
CPA	2.75292	0.293725	0.0018649	147.309	98.9502	0.00579518	2.29464	0.10829
CG12042	2.20233	0.262721	0.00083715	37.4962	166.031	0.00576035	1.80382	0.106406
BI	3	0.923487	4.76845e-05	10.897	738.849	0.0246466	1	0.106283
BOCKSBEUTEL	8	1.24648	0.000354446	344.343	4288.87	0.0251266	2.15714	0.10627
ZF30C	8	1.28116	0.0011816	2986.57	10218.2	0.0253305	0.285714	0.10587
E5	12	1.33311	0.00242804	12285.3	8091.68	0.0250879	0.383838	0.105668
L(2)37CE	1.92704	0.246408	0.000389126	22.7296	131.338	0.0056911	1.25717	0.105008
DALAO	6	1.23151	0.037701	2.92318e+06	58.4069	0.0252278	5.6	0.104894
CG9894	9	1.28631	0.00093908	2053.06	4317.08	0.0250984	3.78571	0.10466
E2F2	20	1.42796	0.0131033	353534	25483.3	0.0254397	1.39286	0.104632
SCF	6	1.16477	0.000222552	244.15	884.138	0.0248674	4.7	0.104094
MED20	22	1.43772	0.184574	7.00604e+07	1483.88	0.0252167	18.5203	0.103597
PHDP	13	1.38344	0.00348006	25371.1	14373	0.025407	0.368687	0.103398
RPS27A	3.4374	0.311767	0.00960645	62.1195	2046.97	0.00480934	0.0737389	0.103173
MED23	21	1.43579	0.192637	7.63154e+07	245.308	0.0252489	19.2342	0.102384
TRIP1	0.275292	0.127748	0.000684314	0.694242	0	0.00566163	0	0.102222
SKD	16	1.4066	0.129975	3.4742e+07	3898.22	0.0252384	11.4667	0.101816
TTK	17	1.41066	0.000782978	1559.78	25624	0.0253869	1.54848	0.101734
CG3731	0.787581	0.188754	0.000479691	2.10279	0.275292	0.00540437	0	0.100637
KAP-ALPHA3	12	1.30733	0.0013808	3977.68	18290.2	0.0252291	1.38889	0.100134
ATPALPHA	9.38132	1.11702	0.000267487	330.903	8640.7	0.0214302	1.38889	0.100134
LAM	4.17412	0.936226	3.49425e-05	225.951	87.858	0.0192771	1.5	0.0996078
RBF	7	1.20119	0.0139496	400233	4626.79	0.0251555	1.66667	0.0994701
CG7757	17	1.40564	0.0109232	245467	25039.3	0.025338	2.08889	0.0993605
REF(2)P	3	0.950332	0.000639939	868.279	1753.99	0.0248434	0	0.0992647
CG7172	1	0.259033	2.47328e-08	1.59079	0	0.0233691	0	0.0992647
MED10	21	1.43878	0.187877	7.25899e+07	3236.21	0.02529	17.6762	0.098939
MED6	26	1.45409	0.2145	9.46203e+07	2065.27	0.0252663	22.6998	0.0983807
MED18	28	1.46415	0.225437	1.04516e+08	1850.64	0.0253174	23.7294	0.0983764
DMN	2.75292	0.272378	0.000990283	50.439	354.9	0.00576121	1.8131	0.0979547
CACTIN	12	1.35483	0.000931801	1979.4	12652.6	0.0253518	1.1974	0.0975972
TRXR-1	1.02458	0.261143	0.00791365	120.603	13.3541	0.00501625	1.10117	0.0975181
HEY	6	1.08427	0.00468966	45237.7	3599.42	0.0246899	0.7	0.09736
CG4328	8	1.27512	0.00203893	8604.32	11253.7	0.0252495	0.285714	0.0973054
MTS	1.10117	0.235932	0.00802679	32.2214	255.277	0.00576121	0	0.0971618
CG11750	10	1.33024	0.0993357	2.02928e+07	0	0.0249	10	0.0970102
CG7185	30	1.46868	0.221949	1.01306e+08	5043.4	0.0253299	22.9582	0.0965896
SSDP	12	1.3659	0.0984423	1.99295e+07	4108.96	0.0250439	8	0.0965665
DAP	19	1.43741	0.0031212	20988.1	11958	0.0253486	2.30311	0.0956881
PSI	18	1.4175	0.14881	4.554e+07	4554.71	0.0252881	12.4	0.0953108
TFAM	1.37646	0.18613	1.35951e-05	2.67718	198.533	0.00563819	0.802935	0.0943572
ASF1	11	1.3118	0.00178613	6766.46	12760.9	0.0252198	1.53016	0.0940541
RFC38	0.825875	0.184569	3.12201e-05	1.74582	126.568	0.00561739	0.275292	0.0938376
HMGZ	1	0.596721	0.00486051	48590.9	0	0.0248578	0	0.09375
R-L	0.275292	0.288953	-1.32346e-18	0.424797	0	0.000976212	0	0.0936195
MOE	12.9173	1.30664	0.00237841	12272	11357.3	0.0216847	3.05583	0.0933452
CYCE	14	1.38162	0.0150929	468805	20001	0.0253774	0.307692	0.0932216
TSR	1.10117	0.21972	0.00117394	4.09674	281.568	0.00574246	0	0.0931134
BRM	27	1.47006	0.175237	6.31516e+07	9436.35	0.0254057	16.2157	0.0925844
MT2	2	0.745292	3.48681e-06	3.98138	0	0.0241801	2	0.0921347
CG12262	3.27967	0.302405	0.0533325	1531.59	489.771	0.00501003	2.10676	0.0921119
CG3225	5	1.15895	0.000271467	176.715	4196.75	0.0251131	0	0.0919118
PYGO	1	0.50278	9.2297e-05	20.5389	0	0.0245137	0	0.0919118
KTO	2	0.854324	0.0168023	580595	0	0.024829	2	0.0910586
CG4169	5.36712	0.317183	0.0677304	2461.12	999.044	0.00504597	3.32138	0.0907128
L(2)37CC	0.4357	0.191838	0.00221141	5.48824	4.73095	0.004985	0.347763	0.0899073
MOR	35	1.48977	0.219141	9.87593e+07	22448.6	0.0255105	24.0605	0.089231
HSP60	0.0838194	0.146377	0.00232234	10.4846	157.189	0.00501578	0	0.088874
FER3	1	0.397495	1.59053e-06	1.70454	0	0.0239126	0	0.0882353
CG18764	7	1.23297	0.000826366	1449.07	6414.47	0.0250984	0.75	0.0880162
TRX	0.724708	0.444556	0.000110746	2.71971	0	0.0188739	0	0.0879242
CG4901	1	0.587378	0.00693936	99032.6	0	0.0246863	0	0.0863971
MAEL	2	0.693001	6.19883e-06	3.44565	744.275	0.0243995	0	0.0863971
DPN	3	0.937204	0.000276256	164.515	333.094	0.0245418	1	0.0850426
FER1	1	0.574896	6.26829e-05	13.1414	0	0.0246318	0	0.0845588
OLI	1	0.479782	9.75361e-06	2.01373	0	0.0242899	0	0.0845588
TRF	2	0.439169	2.53469e-05	3.62449	1980	0.0240605	0	0.0845588
CG10630	3	1.01636	0.0017263	6398.88	25.0944	0.0250616	1	0.0843385
NUP153	3.44942	0.948628	0.00103263	2365.25	645.106	0.0194595	0.666667	0.0843385
HOIP	5	1.14429	0.00178043	6812.76	1362.91	0.0251309	0.5	0.0843385
RUX	21	1.44319	0.0143161	422346	20335.7	0.0254491	2.82404	0.0833632
EWG	18	1.41592	0.00409735	34841.7	23502.3	0.0254265	0.94287	0.0831484
POXM	2	0.770646	0.00092665	1769.1	249.262	0.024659	0	0.0827206
N	6.69066	1.17018	0.00103841	122.005	6028.49	0.0216659	0.666667	0.0826649
GAMMATUB23C	0.825875	0.309163	-1.78842e-17	0.96136	1.10117	0.000983185	0.550584	0.0819803
MAPMODULIN	3.17412	0.703121	0.000292468	193.991	1386.57	0.0238093	0.833333	0.0818984
ATPSYN-GAMMA	2.36479	0.111917	0.040528	1663.91	55.082	0.00296546	1.49188	0.081883
CG6543	0.787581	0.220479	0.00709297	32.0939	11.5535	0.00553287	0.275292	0.0817906
CG1120	4	1.08935	0.000701567	1046.14	843.502	0.0250341	0.666667	0.0811443
SSRBETA	1.05404	0.254167	0.0147175	128.298	7.28955	0.00506888	0.886218	0.0811269
CRC	15.0941	1.33972	0.00221707	1581.16	13018.6	0.0232132	6.42494	0.0810455
ZFH1	3	0.94264	0.000332864	243.243	603.098	0.0249672	0	0.0808824
CP190	4.72471	1.09371	0.00232274	11480.6	654.595	0.0196574	2	0.0804225
CYCA	14	1.39544	0.0120842	300763	9114.02	0.0253324	1.50641	0.0804186
PAN	9.72471	1.2055	0.00251425	14945.3	5078.17	0.0193989	0.444444	0.0796421
ECO	4	1.01575	0.000171657	71.8213	2693.15	0.0249447	0	0.0790441
EVE	2	0.844781	0.000515888	554.534	587.739	0.0248873	0	0.0790441
CAUP	1	0.54101	3.42185e-05	5.1532	0	0.0243411	0	0.0790441
CUP	5.25928	1.09259	0.0014775	5281.59	3135.89	0.0197524	1.2	0.0787323
CG4673	8	1.29665	0.00267244	14956.2	3107.54	0.025166	0.285714	0.0781399
P53	38.9144	1.45423	0.0150709	488303	88473.5	0.0218654	4.53184	0.0779379
DOM	5	1.0121	0.000566249	668.107	1799.8	0.0247786	1.83333	0.0779227
JUPITER	5.54368	1.04708	0.00244359	15921.4	4043.68	0.0204617	0.285863	0.0770729
CAM	0.825875	0.157025	0.0023566	11.4278	260.426	0.00580038	0	0.0769198
HSC70-4	14.289	1.20933	0.00161951	16539.5	22769.3	0.0204877	0.857143	0.0768572
LIS-1	0.550584	0.210828	0.00172262	6.63136	80.3629	0.00576078	0	0.0764137
T-CP1	2.15525	0.289338	0.0424863	902	2.80031	0.00512863	1.95574	0.0763763
E(Y)3	16	1.3962	0.0428724	3.7804e+06	10231.1	0.0252819	6.38788	0.0758909
PZG	8	1.26238	0.00246143	12866.9	10132.6	0.0252912	0.571429	0.0758856
L(1)G0230	1.66926	0.108852	0.0283187	879.457	5.48159	0.00295835	1.4214	0.0757
CATHD	1.62348	0.284751	0.0329823	529.754	0.532231	0.00518455	1.54163	0.0756405
SNA	1	0.592883	0.000162216	64.6056	0	0.0248656	0	0.0753676
VHA26	0.618677	0.08068	-2.55126e-17	1.00914	2.47471	0.00101083	0.412451	0.0751298
CG8159	12	1.25319	0.000129828	74.097	17003.3	0.0249824	1.91667	0.0750176
CG1620	3	0.870349	0.00020576	98.1717	484.686	0.0246567	1	0.0747422
SYX5	1.38575	0.0551336	0.0470264	116.994	3.72014	0.00326371	1.35336	0.0737667
MED9	2	0.834102	0.00965688	191784	197.218	0.0248759	0	0.0735294
SU(S)	2	0.808428	0.000135832	46.4349	438.312	0.0248236	0	0.0735294
CG3294	10	1.30629	0.000765417	1252.89	10064.4	0.0251512	1.42222	0.0731317
WDS	8	1.2381	0.00037286	1007.46	1314.15	0.0248662	5.71429	0.0728548
SRY-BETA	2	0.684323	6.35098e-06	4.27325	0	0.024396	2	0.0724989
MSL-2	4	0.725824	9.41025e-05	33.1749	0.666667	0.0244786	4	0.0712262
STC	8	1.22615	0.00120146	3110.74	8803.74	0.0252837	0.869048	0.0695962
SIN3A	11	1.32707	0.00334432	23361	7491.07	0.025239	4.38889	0.0695666
DL	18.072	1.38243	0.01073	236996	27811.4	0.0221424	1.11111	0.0694189
CYCH	11	1.34798	0.00223016	10570.4	2994.67	0.0251162	0.67619	0.0692729
PCAF	14	1.35436	0.00193694	9282.89	5971.28	0.0251969	8.73619	0.0691135
TLK	4	0.989676	0.000135906	52.9172	278.603	0.0247053	2	0.068732
TAF6	9	1.31182	0.00614737	78355.9	3003.01	0.0251975	3.625	0.0685633
D12	10	1.27656	0.0005185	1743.64	384.403	0.0248807	8.4127	0.0679979
PEN	12.6235	1.16315	0.00168338	6124.34	13346.5	0.0195316	0	0.0679414
TAF4	13	1.36112	0.016028	528928	10077.3	0.0252477	4.62121	0.0672574
WOC	5	1.09115	0.000786933	1317.57	1991.79	0.0250671	2.16667	0.0671749
COVA	0.417315	0.0914257	0.00396481	17.2554	64.7259	0.00296858	0.139105	0.0670681
CG13349	8	1.09665	0.000459217	472.924	3917.22	0.024719	3.97143	0.0668216
SPT3	8	1.25153	0.00190442	7739.6	361.486	0.024909	4.38095	0.0660669
CG4769	1.11284	0.107028	0.0128318	168.602	91.3534	0.00297843	0.382539	0.0658767
SYX1A	1.54669	0.065339	0.0475539	119.684	39.6115	0.00341119	1.27173	0.0657882
NXF2	4	0.955527	9.13869e-05	30.9998	15.7485	0.0246236	3.33333	0.0656082
TAB2	55	1.51722	0.0175476	638718	113865	0.0256532	2.96174	0.0655634
CG10414	12	1.31034	0.000541376	1982.49	913.226	0.024909	9.06263	0.0653159
JIL-1	3	0.692354	9.00886e-05	28.1711	0	0.024478	3	0.0647342
TAF1	11	1.32827	0.0142568	418189	10230.7	0.0251254	2.43333	0.0645183
CG16892	3	1.00941	0.00159588	5272.94	597.824	0.0250843	0	0.0643382
TBPH	15	1.39417	0.0188869	733701	23621.1	0.0254472	0.535714	0.0643018
GPO-1	0.417315	0.0869466	0.00174983	4.7945	0	0.00295128	0.417315	0.0635112
MES4	6	1.1707	0.000341724	619.784	888.015	0.024859	3.6	0.063235
CHC	0.757097	0.0543049	0.00921338	0.777666	287.962	0.00318	0	0.063122
CG32343	4	1.04328	8.67749e-05	145.872	307.853	0.0246035	2	0.0623227
AATS-ASP	1.10117	0.173612	0.000115436	1.45502	541.635	0.00569319	0.412938	0.0622443
CG15100	0.825875	0.123113	1.08379e-05	1.01329	130.488	0.00559714	0.412938	0.0622443
CG12203	0.695525	0.0958245	0.00179716	5.45827	116.692	0.00296679	0.301394	0.0620837
MAP60	5.44942	1.11262	0.00206257	9167.88	3418.21	0.0196564	1.75	0.0613781
YKI	5	1.08286	0.00193467	7774.44	7480.5	0.025239	0	0.0606618
PRD	2	0.593557	0.00053735	601.75	1980	0.0248476	0	0.0606618
ATPSYN-B	1.80837	0.10987	0.0289978	930.857	23.8768	0.00296546	1.44564	0.0588945
CG6506	3	0.941997	0.000574519	683.276	509.473	0.0247434	0	0.0588235
CG3198	1	0.499081	3.24385e-06	1.87967	0	0.0241346	0	0.0588235
CG9300	1	0.366245	2.94225e-06	1.76312	0	0.0240639	0	0.0588235
CG7430	0.27821	0.04789	6.49195e-05	0.327209	26.9864	0.00288069	0	0.0588128
EIF3-S8	0.513619	0.096922	-7.72188e-18	2.60137	0.342412	0.00104394	0.513619	0.0585555
EIF3-S10	0.428016	0.0931963	-3.3412e-18	2.28714	0	0.00104379	0.428016	0.057922
SPINDLY	1.92704	0.308975	0.0276373	347.359	184.509	0.00583965	0.550584	0.0576725
FL(2)D	8	1.24028	0.00117803	2877.34	7552.51	0.0251045	0	0.0569853
KEN	2	0.784632	4.27585e-05	6.96616	148.931	0.024649	0	0.0569853
PHOL	1	0.449791	9.67635e-06	1.97408	0	0.02424	0	0.0569853
EIF-3P40	0.428016	0.0931963	-5.38304e-18	2.28714	0	0.00104379	0.428016	0.0564914
DIK	17	1.38621	0.00288087	18866.4	7347.96	0.0252055	9.70905	0.0564809
CG11267	0.27821	0.0705452	0.000758713	1.05326	0	0.00291944	0.27821	0.0562678
CAT	0.309339	0.0757592	1.77481e-17	0.403913	0.103113	0.000997785	0	0.0560107
CG3226	0.275292	0.150545	0.00166629	6.02178	0	0.00574586	0	0.0556656
TUP	4	1.06849	0.0108839	243623	3030.57	0.0251297	0.666667	0.0551471
INT6	0.513619	0.096922	-9.13261e-18	2.60137	0.342412	0.00104394	0.513619	0.0550694
CCTGAMMA	4.69603	0.314204	0.0746283	3099.89	258.627	0.00477897	3.67697	0.0549958
TLL	6	1.21163	0.000563144	703.119	5987.27	0.0252086	0.4	0.0546876
CG9172	0.417315	0.115503	-7.20575e-20	0.73688	0	0.000993608	0.417315	0.0545023
BIP2	13	1.35427	0.00118028	3026.12	17444.8	0.0252862	1.66667	0.0544077
PP2A-29B	3.3035	0.327034	0.0532483	1356.26	294.803	0.00581037	1.91453	0.0542404
TANGO7	0.428016	0.0931963	-4.97467e-18	2.28714	0	0.00104379	0.428016	0.0536304
CG3107	0.139105	0.0559788	2.20286e-05	0.238118	0	0.00292636	0	0.0529315
COPROX	0.139105	0.0435601	0.000181685	0.264683	0	0.00289293	0	0.0529315
ATPSYN-D	0.0910498	0.172433	0.0261819	771.762	116.184	0.00494149	1.35817	0.0529305
KARYBETA3	2.9224	0.719723	0.021796	241.169	299.561	0.0199237	1.73217	0.052815
AATS-PHE	0.139105	0.0270123	1.33109e-09	0.243969	0	0.00280462	0	0.0521644
NIPPED-A	4	1.09217	0.00157363	5235.24	113.732	0.0250794	3.33333	0.0516937
TRR	2	0.720267	0.00018054	74.8246	669.441	0.0246342	0	0.0514706
TAP	3	0.865693	1.19641e-05	4.99556	994.393	0.0245289	0	0.0514706
CG4908	0.139105	0.109842	-4.32501e-20	0.21465	0	0.000979613	0	0.0513973
CG3267	0.139105	0.109842	-6.01659e-19	0.21465	0	0.000979613	0	0.0513973
CG1516	1.14669	0.258879	0.0280144	421.423	0	0.00497842	1.14669	0.0513634
MIRO	0.27821	0.100037	-5.40681e-18	0.309823	0.55642	0.000993558	0	0.0511416
RPS16	0.171206	0.0656659	0.00702014	8.28741	0	0.0038251	0.171206	0.0511086
SUN	1.53016	0.107304	0.0243677	664.222	28.1764	0.00295481	1.22412	0.0509954
HEL25E	1.34825	0.450576	0.0296155	424.625	2105.47	0.0186572	1.39481	0.0506666
CG2789	1.11284	0.105316	0.0171761	319.517	8.80329	0.00296235	0.795548	0.0505458
SYX18	0.928016	0.0635281	0.0325886	56.4381	0	0.00336886	0.928016	0.0503705
SYB	2.32004	0.068356	0.0519549	143.273	470.111	0.00345117	1.63082	0.0497024
RPS20	0.171206	0.0656659	0.00702014	8.28741	0	0.0038251	0.171206	0.0496923
SLBO	2	0.807631	5.7043e-05	17.5606	349.106	0.0247619	0	0.0496324
MTSSB	0.27821	0.0412655	1.80523e-07	0.436483	0	0.00287608	0.27821	0.0495114
L(2)06496	1.65175	0.251465	0.000751428	18.01	141.789	0.00573949	1.03234	0.0491278
PNUT	0.769103	0.114569	9.00541e-05	1.49435	0	0.0053569	0.769103	0.0490192
SIMA	4	1.02796	0.00149332	4618.08	2315.85	0.0250732	0.666667	0.0489235
CYP1	5.52011	0.997275	0.00425429	1577.16	1659.82	0.0203253	1.90833	0.0477912
RPS14A	0.171206	0.0656659	0.00702014	8.28741	0	0.0038251	0.171206	0.0476467
UBX	19	1.40648	0.00174367	6371.35	29658.8	0.0253862	0.198413	0.0476138
CG2118	0.139105	0.109842	-1.56584e-18	0.21465	0	0.000979613	0	0.0475617
RPL12	0.171206	0.0656659	0.00702014	8.28741	0	0.0038251	0.171206	0.0474893
ECR	14	1.38516	0.0038529	30968.7	11001.5	0.0252322	0.781624	0.0474724
LOLAL	6	1.12779	0.000140273	63.2828	3125.5	0.0249903	0.8	0.0473313
VHA13	0.309339	0.0660148	-1.75007e-17	0.375867	1.54669	0.0010107	0	0.0471969
RPS27	0.171206	0.0656659	0.00702014	8.28741	0	0.0038251	0.171206	0.0471746
RPL7A	0.171206	0.0656659	0.00702014	8.28741	0	0.0038251	0.171206	0.0471746
RPS17	0.171206	0.0656659	0.00702014	8.28741	0	0.0038251	0.171206	0.0468599
CG32685	6	1.21791	0.0278084	1.59033e+06	2552.52	0.0251555	1.2	0.0468552
PHYL	13	1.35252	0.000813078	1516.92	11182.4	0.0252937	1.83333	0.0464809
PROS28.1	2.47763	0.311658	0.0190734	205.963	602.852	0.00584449	1.73139	0.0464185
CKIALPHA	2	0.780032	0.000562601	661.095	0	0.0248506	2	0.046123
INV	4	0.942472	4.57497e-05	10.5621	3984.48	0.0247661	0	0.0459559
SOB	1	0.538637	6.3921e-05	10.5959	0	0.0243434	0	0.0459559
LIM3	8	1.23666	0.00138911	3993.54	5482.3	0.0251057	0.47619	0.0455563
L(1)G0156	5.00801	0.316485	0.0670378	2305.6	1275.62	0.00504587	2.48637	0.0455214
2015-09-02	1.01601	0.112796	9.06612e-05	1.72742	130.375	0.00535728	0.677339	0.0453499
KHC	0.275292	0.135411	0.000309815	0.598808	0	0.00567986	0	0.0450386
CG10981	10	1.18764	0.000527918	593.831	7091.52	0.0248386	0.7	0.0442809
SUCB	1.80837	0.109044	0.0279568	874.935	15.3888	0.00296813	1.45895	0.0442761
KR	2	0.839818	0.000182012	81.5556	438.857	0.0249593	0	0.0441176
HR39	4	1.05584	0.0006089	770.471	926.173	0.024832	0	0.0441176
PYK	0.171206	0.0645248	0.00613148	6.24594	0	0.00382707	0.171206	0.0440556
MRPL46	0.139105	0.109842	1.7638e-17	0.21465	0	0.000979613	0	0.0439817
CG31229	0.139105	0.109842	-1.08859e-18	0.21465	0	0.000979613	0	0.0439817
SYX13	1.39202	0.0652926	0.0470264	117.004	3.72827	0.00341071	1.35336	0.043827
SYX7	1.70136	0.0663666	0.0511696	138.457	11.117	0.00341166	1.5192	0.0435691
JAR	0.275292	0.218973	7.28578e-18	0.437464	0	0.000979674	0	0.0435204
CG9090	0.55642	0.0937407	0.00268188	11.0731	0	0.00294952	0.55642	0.0433794
HSC70-3	0.248121	0.110069	0.000816002	0.5134	0	0.00547295	0	0.0433299
CG4877	6	1.15586	0.00111914	2608.29	3356.87	0.0250323	0.4	0.0431231
SYX8	1.54669	0.0655991	0.0498292	131.327	4.14072	0.00341119	1.49514	0.0429511
SINAH	17	1.39756	0.0017465	6666.69	22579.9	0.0254441	2.02679	0.0424027
ODD	3	0.993057	0.00087923	1657.91	3243.97	0.02515	0	0.0422794
BCD	13	1.39079	0.00424233	37496.1	13544.6	0.0254221	1.47619	0.0419429
LAMC	1.72471	0.688552	0.000110746	6.41599	0	0.018964	2	0.0418618
CG6463	0.139105	0.109842	-5.09344e-18	0.21465	0	0.000979613	0	0.041169
MLH1	10	1.20331	0.00021188	123.145	10494.1	0.0250213	1.36508	0.0409872
EIF-5A	0.342412	0.0737564	0.00193128	1.89769	0	0.00378813	0.342412	0.040591
DOC2	3	0.973572	0.000276091	164.551	1328.93	0.0249538	0	0.0404412
RPL23	0.0856031	0.0477458	0.00396616	2.71482	0	0.00382314	0	0.0404412
TAM	0.139105	0.109842	-5.24587e-20	0.21465	0	0.000979613	0	0.0404018
RPL11	0.0856031	0.0477458	0.00396616	2.71482	0	0.00382314	0	0.0401265
HERP	0.275292	0.134776	0.000463155	0.633179	0	0.00570239	0	0.039978
TIM9A	0.139105	0.109842	9.71289e-19	0.21465	0	0.000979613	0	0.0398904
HOP	3.57879	0.328822	0.0199376	628.913	322.45	0.00585197	2.33185	0.0397825
CG8728	0.139105	0.109842	2.5398e-18	0.21465	0	0.000979613	0	0.039379
CG14898	0.139105	0.109842	-2.80707e-18	0.21465	0	0.000979613	0	0.039379
SAS-6	1.10117	0.219478	0.000483203	2.44845	130.764	0.00567488	0	0.0389659
RPL9	0.0856031	0.0477458	0.00396616	2.71482	0	0.00382314	0	0.0388676
CG17568	11	1.35425	0.000583031	839.327	18363.9	0.0253455	0.6	0.0384148
BAP170	5	1.16377	0.0214027	942084	749.249	0.0250494	2.5	0.038397
DP	4	1.00975	0.00133735	3696.43	377.343	0.0249012	2.16667	0.0381141
SEC5	0.928016	0.0566074	0.000690831	0.968119	232.303	0.00342697	0	0.0380987
SAK	1.37646	0.234229	0.0018705	3.49231	475.533	0.00579086	0	0.0379538
CG4692	2.22568	0.11168	0.0315534	1092.66	93.478	0.00297932	1.61142	0.0377197
DYN-P25	1.65175	0.252369	0.000754262	18.8941	234.744	0.00574203	1.10117	0.0375962
CG10219	0.139105	0.109842	-6.02658e-18	0.21465	0	0.000979613	0	0.0375891
RPL18A	0.0856031	0.0652761	5.49002e-18	0.136031	0	0.000995252	0	0.0371366
RPS8	0.0856031	0.0652761	6.98751e-18	0.136031	0	0.000995252	0	0.0369793
ASP	0.275292	0.100424	0.000200909	0.545398	0	0.00569946	0	0.0369417
CRY	1	0.341998	1.50616e-06	1.61687	0	0.0239093	0	0.0367647
CG3321	1.11284	0.104784	0.0186553	406.252	0	0.00294556	1.11284	0.0364546
CG6412	0.139105	0.109842	-3.14421e-18	0.21465	0	0.000979613	0	0.0360548
ART8	8	1.17708	0.000774711	1263.34	5546.5	0.0248843	0.916667	0.0359409
CI	30	1.44978	0.011498	272233	52992.9	0.0254561	1.33333	0.0358734
EEF1DELTA	2.75292	0.31887	0.0153076	353.545	512.088	0.00584361	1.40322	0.0358304
RBF2	4	1.01668	0.000882698	1625.72	1072.35	0.024955	0.666667	0.0356864
RPL19	0.0856031	0.0477458	0.00396616	2.71482	0	0.00382314	0	0.0355631
GRASP65	0.457388	0.0273439	2.4835e-07	0.451684	71.4572	0.00322096	0	0.0353794
Z	6	1.19887	0.0197739	804156	3567.64	0.0252167	1.3	0.0353556
GT	3	0.981777	0.000289724	198.113	737.431	0.0249775	0	0.0349265
ELB	3	0.970282	0.000573563	688.167	867.529	0.0249623	0	0.0349265
CID	2	0.491551	3.24847e-05	4.60371	1980	0.0241727	0	0.0349265
CYT-C-P	0.27821	0.0629491	0.00135493	2.71629	26.9864	0.00293505	0	0.0345206
SOD	11.2487	1.32213	0.00818356	17951.6	11028.4	0.0228784	2.05928	0.0345157
ALPHATUB84B	0.825875	0.237801	0.00101426	2.10975	214.383	0.00579692	0	0.0344115
E2F	3	0.905604	0.000742906	1140.96	268.852	0.0246212	1	0.0343961
L(2)06225	1.11284	0.104784	0.0186553	406.252	0	0.00294556	1.11284	0.0342886
ARP87C	1.92704	0.252818	0.000355238	22.5893	230.762	0.00569737	1.29846	0.0341703
CG1970	0.695525	0.0970381	0.000431619	1.34283	268.135	0.00295968	0.0811446	0.0335643
GL	1.37646	0.319406	0.000321994	16.3012	0.739355	0.0189763	1.23881	0.0332507
CG4282	4	1.07833	0.000185331	92.1034	1550.45	0.0250201	0.666667	0.0332503
SUG	4	1.09582	0.000514494	600.04	1245.1	0.0251125	0	0.0330882
POXN	1	0.501612	1.49553e-05	2.36285	0	0.0244559	0	0.0330882
CTBP	26	1.44999	0.00347861	25658.6	46417.4	0.0254763	2.08316	0.0326606
KNRL	2	0.839013	0.000232846	127.488	0	0.0249211	2	0.0324447
ARP11	2.47763	0.262954	0.000842795	38.8813	296.52	0.00576078	1.75957	0.0324221
CBS	0.275292	0.154434	0.00343175	7.86982	0	0.00578655	0	0.0323873
PDSW	0.83463	0.10073	0.00273756	12.1393	119.845	0.00296501	0.491505	0.032116
ATPSYN-CF6	2.22568	0.111562	0.0322878	1137.86	106.319	0.00297349	1.56836	0.0314108
SAS-4	0.275292	0.122765	4.11949e-05	0.494167	0	0.00557823	0	0.0313752
EIF2B-BETA	0.0856031	0.0314327	0.000420439	0.164045	0	0.00370153	0	0.0313144
JUMU	1	0.589043	0.00015076	53.2942	0	0.0248188	0	0.03125
TWI	1	0.586446	0.000500367	519.711	0	0.0247924	0	0.03125
MXC	2	0.792638	3.53789e-05	6.53893	305.299	0.0246006	0	0.03125
HEM	0.154669	0.0216243	5.96701e-13	0.247063	0	0.00316019	0	0.0307064
AMPH	0.309339	0.0448744	0.00012183	0.377387	71.1479	0.00341071	0	0.0304221
PEZ	0.275292	0.178687	-1.6127e-17	0.452744	0	0.000986659	0	0.0303631
HSP83	1.92704	0.315793	0.0150323	131.081	685.214	0.00587634	0.568936	0.0303624
RIB	2	0.818308	0.000140883	63.7026	97.5289	0.0247071	0	0.0294118
CG8117	1	0.446413	3.90871e-05	5.44795	0	0.0244734	0	0.0294118
MAT1	4	1.06371	0.0101987	213938	591.544	0.0249787	0.666667	0.0291863
CG6455	0.139105	0.0737162	5.14201e-18	0.221262	0	0.000993458	0	0.0291507
CG34172	0.55642	0.0936205	0.00299895	11.2427	19.3331	0.0029588	0.324578	0.0291445
CDSA	0.171206	0.0625268	0.00816425	2.35567	0	0.0026829	0.171206	0.0290453
SH3PX1	0.154669	0.0691749	3.60759e-18	0.245784	0	0.000985115	0	0.0290005
ESG	7	1.24375	0.0110893	252949	5780.79	0.0253118	0.333333	0.0289523
MER	2.84698	0.267954	0.000612503	6.19816	1243.3	0.00496965	0	0.0289521
EIF-3P66	0.171206	0.0734359	-3.41545e-18	0.502381	0	0.00104336	0.171206	0.0284062
EIF3-S9	0.428016	0.0931963	-6.49678e-18	2.28714	0	0.00104379	0.428016	0.0281669
SEC61ALPHA	0.428016	0.08145	0.0151368	7.80478	2.82827	0.00273879	0.300052	0.0278503
CG8301	13	1.3847	0.00622567	80031.8	16430.8	0.0254088	1.3842	0.0278485
GP93	0.412451	0.0532274	0.00496112	1.87486	25.3505	0.0023164	0.137484	0.0278427
ALPHA-CAT	0.309339	0.0718354	-1.61614e-18	0.455625	0	0.00100422	0.309339	0.0276358
MRPL1	0.139105	0.0358433	2.94106e-07	0.250277	0	0.00284296	0	0.0276164
PAK	0.309339	0.0340159	1.14224e-06	0.353905	35.8833	0.00333895	0	0.0275789
CG7786	5	1.0504	0.000511345	558.285	4664.25	0.0250628	0	0.0275735
CHN	2	0.816871	0.000597145	738.989	202.666	0.0248566	0	0.0275735
CG11674	1	0.585969	0.000165404	61.8165	0	0.0248482	0	0.0275735
AC	2	0.745837	0.000244235	125.595	160.505	0.0245653	0	0.0275735
UNC-4	1	0.570445	3.29476e-05	5.07944	0	0.0244466	0	0.0275735
GRIP84	0.550584	0.260565	-2.23559e-17	0.766132	0	0.000983173	0.550584	0.0273268
L(1)DD4	0.550584	0.260565	-5.30063e-17	0.766132	0	0.000983173	0.550584	0.0273268
CORA	0.783296	0.218212	0.000205767	1.26662	509.322	0.00481533	0	0.0269502
CG2852	3.18996	0.313606	0.0191693	626.089	302.775	0.00521684	1.9656	0.0268632
STY	1.85603	0.0697841	0.00923942	7.55579	608.015	0.00345605	0.208569	0.0265746
KDELR	0.297363	0.071242	0.00952396	3.46559	2.73916	0.00262699	0.111889	0.025912
H	5	1.16493	0.000363776	309.686	9787.75	0.0251734	0	0.0257353
CG10694	7	1.08269	0.0112204	258928	7678.44	0.0251734	0	0.0257353
SLOU	1	0.583925	8.14438e-05	19.9749	0	0.024835	0	0.0257353
MAM	5	0.883626	0.000101063	36.3626	4418	0.0247739	0	0.0257353
RBP1	6	0.993373	6.9562e-05	18.5439	5327.25	0.0247095	0	0.0257353
FTZ	4	0.975541	6.68376e-05	15.1881	2130.72	0.0246466	0	0.0257353
DMRT11E	1	0.552842	1.95025e-05	3.12693	0	0.0245664	0	0.0257353
SC	1	0.473495	2.6855e-05	3.24924	0	0.0242864	0	0.0257353
PMS2	11.073	1.09044	0.00129901	310.812	13027.5	0.0193688	1.11111	0.0252139
OST48	0.470817	0.0805993	0.0143241	7.13934	4.54203	0.00273066	0.312248	0.0250389
CG14763	0.275292	0.13656	0.000254481	0.622282	0	0.00573694	0	0.0247965
DRK	0.618677	0.0355016	4.04204e-10	0.668008	462.461	0.00330195	0	0.0247357
CG6654	6	1.13802	9.83232e-05	37.2745	4036.65	0.024894	0.4	0.0247133
CCS	4.8728	1.00311	0.000496123	822.478	2383.6	0.02246	1	0.0246768
MRPS9	0.139105	0.0284922	1.38068e-08	0.228334	0	0.00282629	0	0.024548
CG17293	5	1.06812	0.000176184	82.141	343.757	0.0246863	2	0.0244276
EN	4	1.06039	0.000679738	961.719	2336.74	0.0249781	0	0.0238971
CG6688	4	0.920084	0.000923291	1760.29	5868.51	0.0249363	0	0.0238971
NERFIN-1	2	0.734315	3.72402e-05	6.32592	111.098	0.0245664	0	0.0238971
PAR-6	0.309339	0.0340159	1.14224e-06	0.353905	35.8833	0.00333895	0	0.0238828
OSCP	1.94747	0.11034	0.0308085	1041.22	32.8363	0.00296769	1.5115	0.0237862
ATPSYN-BETA	1.25195	0.103959	0.016648	288.598	84.1207	0.00295924	0.417315	0.0237213
MRPL38	0.417315	0.0603191	3.69882e-05	0.571531	129.368	0.0029216	0.208658	0.023338
KLC	1.65175	0.263468	0.00363403	11.2439	738.869	0.00578008	0.110117	0.023313
2015-09-05	0.825875	0.131734	9.00541e-05	1.57335	0	0.00563247	0.825875	0.0227698
SNAP25	1.23735	0.0649899	0.0437704	101.367	0	0.00341023	1.23735	0.0227043
BOWL	4	1.06896	0.00141856	4190.25	533.014	0.0250965	1.33333	0.0225583
PORIN	2.6142	0.30516	0.0152785	6.8279	1024.71	0.00505644	0.557258	0.0223704
ROBL	0.825875	0.15004	0.00132428	4.13781	260.426	0.00574288	0	0.0222663
26-29-P	0.550584	0.185913	0.000103108	0.71899	11.8663	0.00570826	0	0.0222663
CMET	0.550584	0.235849	-7.12454e-18	0.672664	0.550584	0.000990208	0	0.0222663
CG5933	5	1.13658	0.000397047	365.704	1215.83	0.0251131	0.5	0.0222209
14-3-3ZETA	3.40502	0.87715	0.00264365	1381.11	1162.05	0.0198677	0.5	0.0222209
RAE1	7	1.16344	0.00137074	3893.23	3559.55	0.0249284	0.833333	0.0221842
SURF4	0.342412	0.0758999	0.0121585	5.17978	1.19889	0.00271856	0.257013	0.022175
H2.0	4	1.06864	0.00508931	53285.8	2690.81	0.0251414	0	0.0220588
KNI	2	0.862962	0.000698398	1025.82	730.176	0.0250683	0	0.0220588
CG15262	2	0.795291	7.74415e-05	17.4697	647.728	0.0247291	0	0.0220588
CG1868	1	0.485896	2.13342e-06	1.74998	0	0.0241886	0	0.0220588
GRAU	9	1.30034	0.000920141	1819.12	9789.55	0.025257	0.575	0.0220372
MRPS30	0.473995	0.177366	0.000363242	0.807519	145.319	0.00497503	0.27821	0.0218787
CG2014	0.417315	0.115503	-1.76375e-19	0.73688	0	0.000993608	0.417315	0.0218448
CG1599	1.85603	0.0669935	0.0509748	137.516	161.171	0.00342026	1.42968	0.0217343
L(2)NC136	5	1.07747	0.000270518	173.049	3576.35	0.0249982	0.5	0.0217193
L(2)03709	0.27821	0.0769968	0.00344968	12.5235	0	0.00292636	0.27821	0.0216401
INR	0.154669	0.0460918	3.9628e-06	0.296191	0	0.00342169	0	0.0216082
CG4400	2	0.775857	0.000165628	64.9175	0	0.0246608	2	0.0215896
AUB	0.724708	0.479699	0.000638184	1077.49	0	0.0193375	0	0.0213149
MARF	0.139105	0.0737162	-8.87886e-18	0.221262	0	0.000993458	0	0.0212237
CYP12D1-P	1.39105	0.106559	0.0224773	578.779	1.26956	0.00295084	1.29831	0.0211253
CG9393	0.27821	0.100037	-2.87223e-18	0.309823	0.55642	0.000993558	0	0.0207123
DAN	2	0.852821	0.00121304	3048.68	72.4886	0.0249575	0	0.0202206
ACHI	3	0.600555	9.97372e-06	3.34273	2052.36	0.0243978	0	0.0202206
GSB-N	1	0.518122	5.26905e-06	1.9099	0	0.0243284	0	0.0202206
EDL	2	0.46743	1.75615e-06	2.37671	1980	0.0240211	0	0.0202206
TSH	1	0.844165	-8.32581e-17	1.58909	0	0.000974658	0	0.0202206
GGAMMA1	0.154669	0.0800449	1.0284e-18	0.238667	0	0.000978919	0	0.0201866
CG5190	0.139105	0.0532339	0.000236925	0.315458	0	0.00290058	0	0.0199452
CG8004	0.27821	0.100037	3.75622e-18	0.309823	0.55642	0.000993558	0	0.0199452
ACON	1.94747	0.110672	0.0159493	298.379	229.56	0.00297708	1.14348	0.0198117
CG10274	4	1.06632	0.000144011	70.7487	2283.22	0.0249641	0.666667	0.0196962
IRD5	3.16732	0.102723	0.0378301	233.726	213.052	0.00395721	1.85378	0.0196487
SYX16	1.85197	0.0625447	0.0487791	125.983	110.717	0.00325037	1.35523	0.0195955
NUDE	2.17412	0.753278	0.000428512	2771.15	363.01	0.0193806	0.724708	0.0194394
MRPL40	0.139105	0.109842	1.71543e-17	0.21465	0	0.000979613	0	0.0194338
PROS29	4.07296	0.746527	0.016648	160.226	298.053	0.0187551	2.67296	0.0193884
PROS35	3.24708	0.723612	0.0216311	257.239	451.052	0.0187115	2.84458	0.0193279
EFTUM	1.25195	0.105823	0.0214797	525.673	0.556857	0.0029504	1.18239	0.0193021
CG5792	1.37646	0.256757	0.00991817	46.8806	966.993	0.00582169	0.137646	0.0192942
CG6453	0.0856031	0.0459728	0.00314948	0.430664	0	0.00266348	0.0856031	0.0192588
FATP	0.154669	0.0423251	9.90968e-06	0.271784	0	0.00338801	0	0.0190493
COLT	0.139105	0.0620861	0.00213868	5.79748	0	0.00293375	0	0.0189224
OX	0.973735	0.103855	0.0169049	304.085	5.30099	0.00296101	0.802173	0.018797
GTP-BP	0.0428016	0.066872	-2.82789e-18	0.0660463	0	0.000995385	0	0.0187257
NEK2	0.275292	0.121825	0.000101756	0.47604	0	0.00564311	0	0.0187239
CG15436	17	1.38039	0.0013732	4083.94	24148	0.0253268	1.43036	0.0184809
MYD88	0.154669	0.0287297	1.5199e-06	0.246032	0	0.00330463	0	0.0184807
CG4598	0.139105	0.0557695	0.000521788	0.543183	0	0.00290313	0	0.018411
CG10664	1.11284	0.105947	0.0160582	265.266	31.4473	0.00296279	0.447123	0.0184034
DISCO	2	0.749183	0.000167861	69.5352	656.27	0.0248795	0	0.0183824
CG4854	2	0.582269	6.41757e-05	14.1284	3956	0.0247255	0	0.0183824
WDN	2	0.724068	3.62755e-05	5.68294	202.924	0.0245747	0	0.0183824
RAD23	8	1.2567	0.00172859	6190.49	8538.52	0.0252669	0.571429	0.0183097
VHASFD	0.464008	0.0751175	-5.25922e-18	0.859095	0	0.00101074	0.464008	0.0182748
VHA55	0.464008	0.0751175	-1.04272e-17	0.859095	0	0.00101074	0.464008	0.0182748
CG2918	0.206226	0.0496536	0.0042117	1.06486	12.5645	0.00231442	0	0.0181964
HIW	0.309339	0.057622	0.000108031	0.508166	166.672	0.0034463	0	0.0181964
CONT	0.154669	0.0460918	3.9628e-06	0.296191	0	0.00342169	0	0.0181964
CG1319	0.139105	0.109842	-6.67623e-18	0.21465	0	0.000979613	0	0.0181553
APT	6	1.15811	0.000245787	148.666	5518.33	0.0251328	0.4	0.0181359
LOLA	6	1.17561	0.000874924	1592.2	3341	0.0250837	0.4	0.0181359
2015-09-01	1.31969	0.154683	0.000875591	2.47878	610.494	0.00545418	0.677339	0.0180086
MEI-S332	10	1.28233	0.000239864	170.483	6944.73	0.0251211	1.00556	0.0179924
MRPS17	0.139105	0.109842	-4.74597e-18	0.21465	0	0.000979613	0	0.0178995
MPCP	2.08658	0.109741	0.0253555	734.053	176.605	0.00297663	1.2493	0.0177986
SYX4	0.773346	0.0632099	0.0280515	41.8243	0	0.00340833	0.773346	0.0177552
TER94	4.5857	0.324989	0.0381559	941.257	2063.27	0.00513326	1.27406	0.0177411
GDH	0.973735	0.103747	0.00942856	108	20.6023	0.00296146	0.67466	0.0176631
CG6439	0.139105	0.0616116	0.00143958	2.84426	0	0.00293942	0	0.0176438
SPT-I	0.171206	0.0640427	0.00725661	1.84232	0.388543	0.00270657	0.0856031	0.0174797
SYX6	0.309339	0.0561964	0.0111819	6.88806	0	0.00339743	0.309339	0.0173245
CORTO	0.724708	0.250547	3.06448e-05	1.1693	0	0.0185104	0	0.0173184
CG11164	24	1.45496	0.00388955	31324	43799	0.0254271	0.805556	0.017281
ALPHA-SPEC	0.741835	0.205208	0.00970145	44.4224	103.891	0.00493803	0.275292	0.01727
SEC63	0.0428016	0.0299259	0.00147953	0.150157	0	0.002633	0	0.0172308
PVR	0.618677	0.0652714	0.0134156	10.4188	15.6378	0.00343903	0.412451	0.0172249
CG14482	1.53016	0.108267	0.0170672	339.94	261.054	0.00298247	0.725996	0.0170848
CG14220	4	0.981351	0.000207454	99.6783	721.284	0.02479	1.33333	0.0167919
PHGPX	0.83463	0.091436	0.00618614	40.8183	94.606	0.00294512	0.333852	0.0166033
DSX	5	1.13005	0.00124315	3216.04	4459.84	0.0251802	0	0.0165441
CSN1A	3	0.791592	0.000640851	855.373	2116.15	0.0248662	0	0.0165441
FS(1)K10	4	1.00611	7.58852e-05	17.3325	1259.63	0.0247166	0	0.0165441
CG4936	5	1.03628	0.00211916	9241.24	1197.77	0.0246614	0	0.0165441
CG14711	1	0.521742	3.43959e-05	4.42917	0	0.0244024	0	0.0165441
ADF1	1	0.55711	6.0542e-06	2.69636	0	0.0243949	0	0.0165441
SLE	1	0.417753	2.15133e-06	1.67831	0	0.0239294	0	0.0165441
ND75	0.55642	0.0846	0.00028425	0.935736	37.1411	0.00293942	0.0927367	0.0164201
CABP1	0.214008	0.0651748	0.00367692	1.01998	1.59066	0.00269863	0.139105	0.0164094
VHA36	0.618677	0.0777994	-3.43208e-17	1.00041	1.54669	0.00101078	0.412451	0.0162443
BRK	8	1.25591	0.00151461	4765.88	6398.64	0.025142	1.14286	0.0162359
RAB6	0.105058	0.0188218	0.0120652	0.122477	1.10311	0.00168197	0.0350195	0.0162281
LANB2	0.206226	0.0472751	-1.57072e-18	0.244012	1.64981	0.00106177	0	0.0161114
DIDUM	2.20233	0.293519	0.00141391	56.8086	817.072	0.00580298	0.786548	0.0160163
TM2	3.57879	0.328615	0.0246323	737.298	323.568	0.00585153	2.76233	0.0160117
PI3K92E	0.0856031	0.0848128	-1.61331e-17	0.132093	0	0.000983944	0	0.0158932
RPS28B	0.256809	0.0713677	0.00732429	9.02334	4.4856	0.00382903	0.0856031	0.0157029
NC73EF	2.01086	0.277682	0.00767267	157.478	285.867	0.00496408	0.642944	0.0155993
ATL	0.212884	0.0651721	0.00574601	1.34193	3.66631	0.00264046	0.0428016	0.0155808
WAL	2.50389	0.110985	0.0326436	1167.55	76.3703	0.00297081	2.0001	0.0154356
TAPDELTA	0.256809	0.0705898	0.0107261	4.0224	0.228139	0.00269468	0.199741	0.0154171
CRB	0.154669	0.0399456	2.45252e-07	0.25654	0	0.00338426	0	0.0153532
TEN-M	0.103113	0.0155961	1.43552e-08	0.174659	0	0.00218503	0	0.0153532
CG6020	0.417315	0.115503	1.62533e-19	0.73688	0	0.000993608	0.417315	0.0152694
CG3214	0.417315	0.115503	-1.19073e-19	0.73688	0	0.000993608	0.417315	0.0152694
CPB	4.40467	0.320934	0.00541438	205.738	1746.51	0.00584141	2.57421	0.0149337
SAX	0.773346	0.0667736	0.00849275	5.00492	399.975	0.00346242	0.257782	0.0148865
JAFRAC1	0.171206	0.0656659	0.00702014	8.28741	0	0.0038251	0.171206	0.0147587
KUK	3	1.01081	0.00103102	2299.56	1136.32	0.0251574	0	0.0147059
TOPI	1	0.580952	7.08441e-05	14.5295	0	0.024793	0	0.0147059
CG31365	1	0.586201	3.65122e-05	8.47744	0	0.0247804	0	0.0147059
SU(HW)	1	0.522813	0.0001007	22.9875	0	0.0245858	0	0.0147059
TOMB	1	0.562796	1.11854e-05	2.91518	0	0.0245271	0	0.0147059
RPT4	2.6965	0.720905	0.0394785	763.638	251.922	0.0187562	2.17935	0.0144236
PXN	0.206226	0.0472751	1.80763e-17	0.244012	1.64981	0.00106177	0	0.0142159
CHD64	5.23054	0.345286	0.0270988	1048.83	832.631	0.00587767	3.56065	0.0141145
MGE	0.27821	0.0810588	0.00523676	32.1125	0	0.00292853	0.27821	0.0140116
LANA	0.103113	0.0346764	6.18812e-18	0.164406	0	0.00106094	0	0.0138368
CG7787	0.0856031	0.0380689	0.000744181	0.228552	0	0.00370337	0	0.0136902
CG11876	0.596109	0.180042	0.0026427	111.418	302.133	0.00493295	0.519326	0.013289
EF1BETA	0.171206	0.0485329	0.00401024	2.82483	11.2996	0.00382707	0	0.0132181
MAD	16	1.37564	0.0116966	281558	14496.6	0.0252949	0.416667	0.0132176
P16-ARC	1.92704	0.275616	0.00137396	93.3525	0	0.00574713	1.92704	0.0132111
CG25C	0.309339	0.0599891	-4.61387e-18	0.391144	2.88716	0.00106218	0.103113	0.0131924
MLC1	3.3035	0.323763	0.0183374	594.527	222.909	0.00583175	2.47913	0.0130478
CG8036	3.02821	0.324529	0.018941	608.592	59.6556	0.00584009	2.44016	0.0130461
CG3281	2	0.839724	7.91335e-05	25.2922	305.56	0.0248765	0	0.0128676
CG9609	2	0.802993	0.000101477	27.2689	81.4942	0.0248398	0	0.0128676
CG4820	5	1.05077	0.000116455	36.7673	2918.83	0.0248278	0	0.0128676
CG1894	3	0.850289	0.000109741	29.3233	1543.08	0.0247136	0	0.0128676
JIGR1	1	0.575323	8.00584e-05	16.0994	0	0.02462	0	0.0128676
CG34375	1	0.571209	3.88903e-05	7.24276	0	0.0246041	0	0.0128676
DMT	2	0.825281	1.68282e-05	8.58917	512.503	0.0245923	0	0.0128676
VIS	1	0.375638	4.65099e-07	1.64323	0	0.0238372	0	0.0128676
SKPA	0.825875	0.182165	0.000263135	0.963201	166.63	0.00571624	0	0.0126513
CG10654	8	1.23672	0.00053871	645.823	5914.01	0.0251969	1.15476	0.0125469
CG4730	4	0.931303	0.000158619	58.8126	2435.36	0.0247601	0.666667	0.0125153
SOP2	2.20233	0.28199	0.00167604	117.392	4.18149	0.0057818	2.16301	0.0124911
ARC-P20	2.20233	0.28199	0.00167604	117.392	4.18149	0.0057818	2.16301	0.0124911
ACT57B	2.75292	0.301439	0.00384537	136.664	1023.47	0.00584493	1.7457	0.0123822
ARC-P34	2.47763	0.287993	0.00178711	134.939	13.6546	0.00579	2.29082	0.0122785
ARP14D	2.47763	0.287993	0.00178711	134.939	13.6546	0.00579	2.29082	0.0122785
FJ	0.154669	0.041699	7.6685e-05	0.280651	0	0.00337212	0	0.0122257
INAD	0.618677	0.0784244	-3.85852e-18	0.985439	2.0107	0.00101743	0.515564	0.0122184
ARPC3A	2.47763	0.291247	0.00191053	122.035	126.331	0.00578913	1.99587	0.0121923
CG31999	0.103113	0.0665045	2.06956e-20	0.159111	0	0.000982027	0	0.0121309
HSP27	2.20233	0.283035	0.00186838	8.16202	480.435	0.00580732	0.937303	0.0121154
RPL22	0.171206	0.0656659	0.00702014	8.28741	0	0.0038251	0.171206	0.0120836
ARF51F	0.0856031	0.0848128	1.00291e-17	0.132093	0	0.000983944	0	0.0119593
HSP26	2.47763	0.299138	0.00276598	14.1034	699.939	0.00582869	0.748859	0.0118642
CG13887	0.128405	0.0575048	0.0041977	0.70394	2.35544	0.00270259	0.0428016	0.0118035
BOCA	0.128405	0.0557944	0.00343089	0.683374	0	0.0026751	0.128405	0.0116815
AWD	6.607	0.352159	0.0272403	1145.94	3218.16	0.00590315	3.56023	0.0116198
BETACOP	0.0525292	0.0155253	0.00389492	0.0628292	1.05058	0.00167372	0	0.0114425
RPLP1	0.256809	0.0674573	0.00523981	4.80537	0.0856031	0.00375187	0.214008	0.0114163
CG32819	1.65175	0.265105	0.00187554	7.56468	250.896	0.00577235	0	0.0111331
CG32820	1.65175	0.265105	0.00187554	7.56468	250.896	0.00577235	0	0.0111331
CG3085	1.65175	0.212151	0.000929435	2.1827	438.54	0.00573059	0	0.0111331
KEK1	0.309339	0.0432482	2.76133e-08	0.361809	463.08	0.00337491	0	0.0110884
GRP	10	1.34576	0.0112756	261713	6157.96	0.0253143	0	0.0110294
SISA	5	1.12225	0.00501642	51767.9	2699.22	0.0251094	0	0.0110294
CG11696	4	1.08954	0.00024701	145.858	2038.39	0.0250549	0	0.0110294
DANR	3	0.594303	0.000162925	66.9077	3958	0.024868	0	0.0110294
CG17343	1	0.584397	0.000129659	42.7837	0	0.0248614	0	0.0110294
CAS	4	0.930657	0.000142937	49.2163	2397.07	0.0248464	0	0.0110294
CENP-C	1	0.583925	8.14438e-05	19.9749	0	0.024835	0	0.0110294
DHD	1	0.587107	0.00019107	80.665	0	0.0248182	0	0.0110294
BEAF-32	1	0.575323	8.00584e-05	16.0994	0	0.02462	0	0.0110294
CG3708	1	0.572364	0.000113226	30.1652	0	0.0244955	0	0.0110294
CG4707	1	0.452306	3.06635e-06	1.69719	0	0.0241165	0	0.0110294
CG12942	1	0.366245	2.94225e-06	1.76312	0	0.0240639	0	0.0110294
PI3K21B	0.0856031	0.0848128	-1.52422e-17	0.132093	0	0.000983944	0	0.0107004
EF1ALPHA48D	0.503452	0.142716	0.00702014	8.28741	61.9026	0.00461647	0.171206	0.0106674
RPL23A	0.171206	0.0656659	0.00702014	8.28741	0	0.0038251	0.171206	0.0106674
ASL	0.275292	0.127247	0.000159467	0.504952	0	0.00569027	0	0.0106271
TRP	0.464008	0.0765869	-7.21499e-18	0.762568	0.618677	0.00101739	0.309339	0.0106146
JAGN	0.171206	0.0625268	0.00816425	2.35567	0	0.0026829	0.171206	0.0105557
VHA100-2	0.309339	0.0759749	3.1756e-18	0.430442	0	0.000991429	0.309339	0.0102355
PROS45	5.59533	0.863304	0.0598157	1713.58	9707.23	0.0191438	1.20607	0.00983726
CG12404	0.0262646	0.0270377	3.43896e-19	0.0405284	0	0.00101018	0	0.00975266
DOS	0.154669	0.0477438	0.00576719	1.99137	0	0.00339555	0	0.00966683
CG32354	0.206226	0.0253154	7.59693e-06	0.235403	80.8405	0.00225983	0	0.00966683
EB1	2.47763	0.318445	0.0144722	414.328	868.481	0.00583044	1.72057	0.00960336
CG6370	0.55642	0.0871988	0.0177297	10.5772	8.40114	0.00277179	0.408993	0.0093815
ARM	7.22665	1.17184	0.0112477	260195	4887.84	0.0241839	0.309339	0.00921192
CADN	0.309339	0.0718354	-7.00552e-18	0.455625	0	0.00100422	0.309339	0.00921192
SRPRBETA	0.0428016	0.066872	-1.34291e-18	0.0660463	0	0.000995385	0	0.00920548
SA	4	1.08906	0.00222853	10257.6	3405.43	0.0251932	0	0.00919118
CG8319	7	1.22405	0.00119767	2978.42	3087.91	0.0250978	0	0.00919118
SNCF	3	1.00632	0.000227679	133.353	610.913	0.0250757	0	0.00919118
CG7045	2	0.799007	0.000525471	571.653	190.503	0.0247918	0	0.00919118
ORD	1	0.446413	3.90871e-05	5.44795	0	0.0244734	0	0.00919118
GDI	0.825875	0.243186	0.0044284	41.7837	0	0.00576592	0.825875	0.00918159
CG33303	0.342412	0.0766756	0.0121395	5.08516	2.09005	0.00272258	0.245192	0.00912728
TEKTIN-A	1.10117	0.235152	0.000458493	1.60537	107.94	0.00576164	0	0.00910892
GOS28	0.0262646	0.0207519	7.1035e-21	0.0417368	0	0.00104897	0	0.00902845
BAI	0.0525292	0.0278033	3.17941e-19	0.0711316	0	0.00105058	0.0525292	0.00888361
CG7386	27	1.45398	0.00156713	5456.65	35831.3	0.025451	3.81178	0.00883348
EPSILONCOP	0.0262646	0.00827698	0.000579414	0.0417789	0	0.00159551	0	0.00864221
ARF79F	0.131323	0.0238957	0.0150769	0.152078	2.36381	0.0017072	0.0350195	0.00863197
IAL	0.275292	0.288953	2.95177e-18	0.424797	0	0.000976212	0	0.00860287
MYS	0.309339	0.0535858	3.52595e-05	0.576786	0	0.00342553	0.309339	0.00852955
HSP68	0.787581	0.167052	0.000236996	1.50742	130.488	0.00543391	0.275292	0.00849438
PRX2540-2	0.428016	0.0778599	0.00265925	2.70136	0.804669	0.00379006	0.328145	0.00823609
CG17801	5	1.12475	0.000736211	1152.45	2802.26	0.0251211	0.583333	0.00810268
CG5028	0.986284	0.229808	0.00579478	18.7197	263.382	0.0049628	0.139105	0.00797329
LAC	0.154669	0.0480695	3.13456e-05	0.35878	0	0.00342505	0	0.00796092
CG8993	0.27821	0.0398524	1.67577e-07	0.370392	13.3541	0.00287357	0	0.00792694
REGUCALCIN	0.618677	0.0535031	0.00176518	2.4184	10.9584	0.00229869	0.474319	0.00784479
DGT6	2.47763	0.257815	0.000660436	6.25926	537.074	0.00574501	0.894698	0.00783785
NINAE	0.766726	0.0720344	2.27992e-17	0.911863	4.64008	0.000863521	0.128891	0.00780524
DGT5	1.10117	0.220976	9.68674e-05	3.7306	0	0.00570364	1.10117	0.00775219
UCH	3.57879	0.331115	0.0225488	819.739	161.029	0.00585727	2.9256	0.00769029
ENO	0.770428	0.0876296	0.00392255	4.95239	37.8434	0.00382903	0.329572	0.00763169
L(1)G0334	0.55642	0.0985504	0.00262028	8.69251	360.359	0.00297618	0.0927367	0.00759347
BORR	0.825875	0.17998	0.000308684	1.07047	161.872	0.00575438	0	0.00759077
ACT87E	0.550584	0.163608	0.000181825	0.783572	2.51695	0.00564434	0	0.00759077
CG7834	0.198703	0.13214	0.00496279	11.3823	0	0.00495212	0.27821	0.00756098
CG14667	7	1.22526	0.00129765	3493.32	6571.65	0.0251494	0	0.00735294
HP1E	4	0.939148	0.000638515	853.819	4032.28	0.025028	0	0.00735294
CG1792	3	0.917417	9.90421e-05	27.3219	740.095	0.0248236	0	0.00735294
CG7357	2	0.819327	6.07331e-05	12.3963	1930.55	0.0247798	0	0.00735294
LAF	1	0.574896	6.26829e-05	13.1414	0	0.0246318	0	0.00735294
HER	1	0.570445	3.29476e-05	5.07944	0	0.0244466	0	0.00735294
PIM	1	0.54101	3.42185e-05	5.1532	0	0.0243411	0	0.00735294
CG32335	1	1.13721	6.36104e-18	1.54308	0	0.00097371	0	0.00735294
CG10420	0.0428016	0.0286618	0.000903267	0.112352	0	0.002633	0	0.00731718
DGT2	1.37646	0.239081	0.000113078	4.14371	254.947	0.00573186	0.963521	0.00730284
MRPL30	0.27821	0.047508	3.41398e-06	0.426835	0	0.00288195	0.27821	0.0072824
CIB	0.599222	0.0826602	0.00355388	4.24253	5.08197	0.00379779	0.379507	0.00721875
CNX99A	0.428016	0.0826078	0.0107553	4.28766	6.88924	0.00274287	0.208063	0.00716742
MUS209	2.47763	0.317874	0.015868	444.067	67.8285	0.00583131	1.58293	0.00706543
FKBP13	0.412451	0.0505899	0.00136521	1.75417	0	0.00229431	0.412451	0.00685037
CG10267	5	1.11782	0.00582859	69993.4	5692.51	0.025275	0.5	0.00682859
CG5885	0.0428016	0.0296582	0.00197046	0.197259	0	0.00262175	0	0.00676642
O-FUT2	0.0428016	0.0287183	0.000554671	0.106974	0	0.00260321	0	0.00676642
CG12736	0.139105	0.109842	-2.66331e-18	0.21465	0	0.000979613	0	0.0066484
SPD-2	0.275292	0.0920999	2.43973e-05	0.440948	0	0.00564311	0	0.00657867
INAC	0.309339	0.0671469	-1.09004e-17	0.493036	0	0.00101722	0.309339	0.00653204
RPL5	0.171206	0.0632397	0.00480736	4.02354	0	0.003831	0.171206	0.00648846
SHG	0.154669	0.0622576	-2.37714e-18	0.27398	0	0.00100418	0	0.00625501
GBETA76C	0.154669	0.0800449	3.21447e-19	0.238667	0	0.000978919	0	0.00625501
HSP70AA	1.37646	0.249039	0.00089131	4.5138	72.7717	0.00576078	0.963521	0.00617849
CG9797	12	1.35334	0.00127761	3458.79	16879.9	0.0253349	0.467532	0.00616575
CG5973	0.550584	0.252046	1.18242e-17	0.670838	0.550584	0.000986684	0	0.00607261
USE1	0.0428016	0.066872	0	0.0660463	0	0.000995385	0	0.00605831
COS	0.154669	0.0800449	5.70074e-19	0.238667	0	0.000978919	0	0.00597069
MRPL23	0.695525	0.0478357	3.48682e-06	0.86486	79.8463	0.00288322	0.486868	0.00579165
ACT88F	2.20233	0.30095	0.0110647	241.355	373.989	0.00580298	1.21259	0.00575294
SAS	0.154669	0.0480695	3.13456e-05	0.35878	0	0.00342505	0	0.00568637
ADH	4.6564	0.318551	0.0194154	794.55	339.258	0.00480568	4.14939	0.00561857
BETATUB60D	0.275292	0.130758	3.31745e-05	0.875673	0	0.00559391	0	0.00556656
CG10147	3	0.926611	0.000152304	55.3959	434.197	0.0248759	0	0.00551471
CG32756	1	0.520661	0.000523233	565.049	0	0.024577	0	0.00551471
MRPL18	0.27821	0.0391854	3.21198e-07	0.415088	0	0.00284337	0.27821	0.00547637
TRXR-2	0.27821	0.0373063	2.82696e-08	0.33543	0.139105	0.0028344	0	0.00536986
YIP2	1.53687	0.272077	0.00924702	184.649	53.4163	0.00499968	1.44828	0.00529039
ERP60	0.515235	0.203821	0.00413175	39.4109	0.468779	0.00507341	0.538801	0.0050093
YP1	1.37646	0.265583	0.00370601	40.7122	0.137646	0.00575097	1.30764	0.00497262
PEB	1.89689	0.757423	4.54404e-05	8.20202	263.595	0.0236764	0	0.00494607
CHOP24	0.0525292	0.0278033	3.55467e-19	0.0711316	0	0.00105058	0.0525292	0.00486667
GALPHA49B	0.464008	0.0727514	1.20145e-17	0.725081	0.154669	0.00101726	0.386673	0.00481154
CG17802	4	1.08614	0.000188425	100.777	520.112	0.024997	1.33333	0.00476542
EF2B	1.25863	0.254245	0.00290348	43.304	479.041	0.00475228	0.0964057	0.00469784
HSP70BA	0.550584	0.189025	0.000235274	1.33231	0	0.00570658	0.550584	0.00457347
RHO-4	0.154669	0.0589699	-7.01686e-18	0.276015	0	0.00101722	0	0.0045491
YP3	1.48143	0.26392	0.0234925	84.0018	25.5275	0.0051565	1.31626	0.00447979
D19A	8	1.2813	0.000415064	441.215	8388.71	0.0252359	0.857143	0.00446759
YP2	1.65175	0.282092	0.00659006	94.3544	11.4382	0.00579432	1.47281	0.00442554
GLT	0.412451	0.0649823	1.06053e-17	0.482013	4.94942	0.00106239	0.103113	0.00439746
VKG	0.309339	0.0577696	-4.14305e-18	0.385849	1.64981	0.00106208	0.103113	0.00439746
CG18624	0.139105	0.0352219	1.6136e-07	0.228806	0	0.0028644	0	0.00434703
BETATUB85D	0.550584	0.19135	0.000334643	2.43821	201.708	0.00575694	0	0.00404841
CG6873	0.550584	0.175356	0.000958807	3.00167	36.0503	0.00570281	0	0.00404841
CG17237	0.825875	0.246317	0.00727943	26.768	92.851	0.00580863	0.275292	0.00391358
CG32698	0.103113	0.0408308	0.00390235	0.759523	0	0.002308	0	0.00379091
OBST-B	0.103113	0.0364686	0.000309353	0.262487	0	0.00226788	0	0.00379091
HSP23	1.92704	0.293171	0.00534816	18.7331	429.85	0.00581602	0.68823	0.00379015
CG12728	1	0.520661	0.000523233	565.049	0	0.024577	0	0.00367647
MTRM	1	0.560559	6.63053e-06	2.7351	0	0.0243897	0	0.00367647
CONA	2	0.480341	4.31492e-05	6.22592	1980	0.0243521	0	0.00367647
FLN	1.92704	0.300326	0.0121658	297.193	2.00093	0.00580385	1.83528	0.00367319
PRM	2.47763	0.314585	0.020142	475.905	75.3641	0.00582825	2.03028	0.00363976
P24-2	0.0525292	0.0278033	6.02781e-19	0.0711316	0	0.00105058	0.0525292	0.00363069
UP	2.75292	0.317766	0.0170595	502.379	68.0955	0.00583131	2.26406	0.00359726
ANA2	0.825875	0.274973	-7.04581e-18	0.878132	2.75292	0.000990233	0	0.00354236
VHAAC39	0.464008	0.0827031	9.25128e-18	0.540128	0.618677	0.00099147	0.309339	0.00341182
VHAM9.7-2	0.309339	0.0759749	-6.99341e-18	0.430442	0	0.000991429	0.309339	0.00341182
MLC2	3.3035	0.32364	0.0188844	639.194	120.95	0.00583438	2.74461	0.00331365
ASRIJ	0.0262646	0.0137227	0.00542555	0.0467853	0	0.00166151	0	0.00328307
DGT3	1.10117	0.220976	9.68674e-05	3.7306	0	0.00570364	1.10117	0.00325396
ACT79B	2.20233	0.306316	0.0143941	398.092	0	0.00580211	2.20233	0.00324467
FAN	0.0428016	0.066872	9.82794e-19	0.0660463	0	0.000995385	0	0.00314717
DGT4	1.92704	0.259136	0.000265842	6.03732	510.363	0.0057595	0.894698	0.0031388
IDGF4	0.309339	0.0528202	0.0117874	5.45669	0	0.00229431	0.309339	0.00312209
CG10822	0.275292	0.120438	7.92379e-05	0.503969	0	0.00563206	0	0.00303631
ROBL62A	0.275292	0.288953	3.43329e-18	0.424797	0	0.000976212	0	0.00303631
WUPA	3.02821	0.31944	0.0161497	519.433	187.672	0.00581733	2.33135	0.00297526
SCU	2.58111	0.301688	0.0173802	587.16	20.1203	0.00517353	2.21931	0.00297456
PTC	1.85603	0.0690256	0.000282383	2.91187	765.613	0.00348166	0.309339	0.00284318
SCB	0.309339	0.0535858	3.52595e-05	0.576786	0	0.00342553	0.309339	0.00284318
NEU2	3	0.928021	0.000126272	50.3405	1512.77	0.024932	1	0.00282436
L(2)08717	0.309339	0.0535972	2.18183e-06	0.45072	508.243	0.00344436	0	0.00255887
HSP60C	0.27821	0.0271179	1.34063e-09	0.333904	26.9864	0.00280541	0	0.00255708
WEK	10.6907	1.29715	0.00103598	2330.05	12573.9	0.0220686	1.27619	0.00246394
LSP2	0.72179	0.0598948	0.0273744	28.2118	0.0687419	0.00231789	0.704604	0.00242139
OHO23B	0.256809	0.0605098	0.00124425	0.71645	11.2996	0.00376325	0.0856031	0.00235933
RAB7	0.00972763	0.0109765	0.00280812	0.0131725	0	0.00162127	0.00972763	0.00230673
PEBIII	0.928016	0.0596885	0.0188833	14.2476	50.0657	0.00230555	0.333889	0.00228904
TUB	0.309339	0.0350983	1.36923e-05	0.345373	35.8833	0.00335729	0	0.00227455
GYC-89DB	0.0856031	0.0848128	5.26059e-19	0.132093	0	0.000983944	0	0.00204566
CG31802	0.275292	0.288953	-3.38241e-18	0.424797	0	0.000976212	0	0.0020242
RST	0.154669	0.0484361	0.00102561	0.415333	0	0.00340027	0	0.00199023
WNTD	0.154669	0.0306522	1.32884e-05	0.253934	0	0.00329928	0	0.00199023
OBP44A	0.72179	0.0587777	0.0224069	19.388	1.36109	0.00230016	0.618677	0.00197201
GAPDH2	1.10117	0.263622	0.00579734	68.5733	0	0.00579345	1.10117	0.00196623
OBP99C	0.515564	0.0569349	0.017436	11.948	0	0.00229869	0.515564	0.00190103
NIMB2	0.103113	0.0285174	0.000281295	0.167374	0	0.00224717	0	0.00189546
CG17826	0.206226	0.0137885	1.79176e-09	0.230165	12.786	0.00216062	0	0.00189546
CG2678	5	1.03361	6.3589e-05	16.3334	2859.86	0.0248194	0	0.00183824
RAB5	0.00972763	0.0109765	0.00280812	0.0131725	0	0.00162127	0.00972763	0.00183466
SRY-ALPHA	0.128189	0.0324288	0.00290107	0.0420906	0.0987728	0.00279211	0	0.00181986
LRRK	0.00972763	0.0109765	0.00280812	0.0131725	0	0.00162127	0.00972763	0.0018132
RFABG	2.10861	0.28983	0.0389641	99.6661	739.853	0.00519259	1.4031	0.00175824
FER1HCH	0.619349	0.235892	0.0322103	19.1904	287.801	0.00513533	0.94113	0.00175104
SCP2	0.0428016	0.0284087	0.00136765	0.130142	0	0.00259221	0	0.00173095
URO	0.00583658	0.00420233	0.00184569	0.0101926	0	0.00324254	0	0.00172737
CG5177	0.103113	0.0387367	0.00372845	0.668235	0	0.00228849	0	0.00170591
PH4ALPHAEFB	0.0428016	0.0287183	0.000554671	0.106974	0	0.00260321	0	0.00157359
HSC70-2	0.27821	0.101548	4.20642e-18	0.387127	0	0.000993558	0.27821	0.00153425
HSP60B	0.55642	0.092	0.000261164	0.692266	508.489	0.00296902	0	0.00153425
GRIM	0.417315	0.0355834	1.63689e-07	0.420956	53.6946	0.00286606	0	0.00153425
RPR	0.139105	0.109842	9.86758e-18	0.21465	0	0.000979613	0	0.00153425
ROBL37BC	0.275292	0.0975205	0.0001129	0.48153	0	0.00564393	0	0.00151815
CG10834	0.275292	0.288953	-5.33847e-18	0.424797	0	0.000976212	0	0.00151815
ROBL22E	0.275292	0.288953	-6.29641e-18	0.424797	0	0.000976212	0	0.00151815
TWDLE	0.412451	0.0532272	0.00408399	1.05312	192.615	0.00232685	0	0.00151637
CG4835	0.412451	0.0242114	7.84128e-06	0.42336	61.1459	0.00225418	0	0.00151637
CG11395	0.103113	0.0400073	7.7865e-19	0.171958	0	0.00106125	0	0.00151637
ILP2	0.103113	0.0665045	-5.30906e-18	0.159111	0	0.000982027	0	0.00151637
OBP56D	0.824903	0.0598139	0.0277407	29.0919	2.0107	0.00230114	0.645683	0.00140052
HRS	0.00486381	0.0104523	0	0.00750526	0	0.00121595	0	0.00135901
GRK	0.206226	0.0157435	1.45723e-08	0.24604	25.1595	0.0021868	0	0.00132682
NPLP2	1.23735	0.0615741	0.0359235	48.3317	39.5605	0.00232236	0.92844	0.00118833
OBP47B	0.206226	0.0413375	0.00396048	0.841929	12.786	0.00230899	0	0.00113727
SCPR-B	0.103113	0.0665045	1.1092e-17	0.159111	0	0.000982027	0	0.00113727
SCPR-C	0.103113	0.0665045	3.17735e-18	0.159111	0	0.000982027	0	0.00113727
CG5662	0.139105	0.0737162	-3.50996e-18	0.221262	0	0.000993458	0	0.00102283
SPE	0.103113	0.0408308	0.00390235	0.759523	0	0.002308	0	0.000947728
EA	0.103113	0.0665045	-7.56189e-19	0.159111	0	0.000982027	0	0.000947728
TANGO2	0.171206	0.0558643	0.00100206	0.472104	0	0.00375187	0.171206	0.000901436
TWDLD	0.206226	0.0298529	6.18011e-05	0.247356	70.5292	0.00227886	0	0.000758183
CG15293	0.103113	0.0665045	2.54158e-19	0.159111	0	0.000982027	0	0.000758183
ARGK	0.928016	0.0605735	0.030775	35.5459	14.5664	0.00231888	0.703377	0.000662304
TSF1	0.824903	0.0604513	0.0303721	34.5864	1.78042	0.00231838	0.751251	0.000654431
FER2LCH	1.13153	0.0584973	0.0342136	43.8052	28.0811	0.00221621	0.803175	0.000649192
TWDLJ	0.206226	0.0384728	0.000502271	0.255749	80.8405	0.00230309	0	0.000568637
HSC70-1	0.160408	0.0810118	2.02048e-05	0.33624	0.55642	0.00533614	0.27821	0.000511416
TRAP1	0.27821	0.101548	4.46527e-18	0.387127	0	0.000993558	0.27821	0.000511416
TWDLM	0.103113	0.0167741	1.16807e-07	0.164357	0	0.00219834	0	0.000379091
CG8193	0.309339	0.0492023	0.0089977	3.24556	12.786	0.0022948	0.103113	0.000359207
CG15676	0.171206	0.0301259	3.36402e-05	0.212858	43.144	0.00363291	0	0.000314717
RPS15AB	0.0856031	0.0848128	-1.57653e-18	0.132093	0	0.000983944	0	0.000314717
MET75CA	0.206226	0.0208084	9.78717e-07	0.257737	6.28988	0.00222637	0	0.000189546
MET75CB	0.206226	0.0208084	9.78717e-07	0.257737	6.28988	0.00222637	0	0.000189546
CG34324	0.103113	0.0122203	2.17075e-10	0.164021	0	0.00213421	0	0.000189546
LCP2	0.206226	0.0677061	9.1321e-18	0.224599	0.206226	0.00099147	0	0.000189546
CP1	0.00389105	0.00803314	0.00275139	0.0060042	0	0.00129702	0	0.000185969
BRO	2	1.17427	2.10771e-17	2.70827	0	0.000974659	2	0
BGB	2	1.17427	2.40041e-18	2.70827	0	0.000974659	2	0
RUN	2	1.17427	2.34474e-18	2.70827	0	0.000974659	2	0
CG17838	3	0.732907	0.000135629	44.1015	2928.71	0.0245964	1	0
BTZ	3	0.717126	4.11058e-05	7.69099	1688.05	0.0244769	1	0
QKR58E-3	3	0.572947	8.25956e-06	3.85268	1980	0.0241511	1	0
CG7048	0.342412	0.0230498	3.68045e-06	0.547294	32.8716	0.00352961	0.256809	0
CG10635	0.256809	0.0204837	4.8824e-07	0.464559	0	0.0034257	0.256809	0
L(3)01239	0.256809	0.0204837	4.8824e-07	0.464559	0	0.0034257	0.256809	0
CG7770	0.256809	0.0204837	4.8824e-07	0.464559	0	0.0034257	0.256809	0
TOY	16	1.38064	0.0015192	4939.86	22804.2	0.0254	0	0
HLH4C	21	1.43948	0.0120457	298506	31543.7	0.0253756	0	0
CG14216	17	1.35599	0.00199845	8339.14	23149.3	0.0253136	0	0
DLL	6	1.22223	0.00116072	2923.6	4010.32	0.0252925	0	0
ARET	5	1.15044	0.00226468	10643.4	4352.39	0.0252806	0	0
EXD	9	1.27027	0.0132859	363041	11614.4	0.0252688	0	0
CG18005	6	1.14652	0.00176957	6619.53	4264.63	0.0252409	0	0
SMOX	4	1.09021	0.0116764	280401	2310.53	0.0252148	0	0
MOD(MDG4)	6	1.09204	0.00215944	9624.35	8883.86	0.0251827	0	0
DOC1	5	1.15791	0.000769239	1253.08	6927.9	0.0251605	0	0
BSK	5	1.12974	0.00088293	1680.44	1689.4	0.0251555	0	0
NEOS	8	1.25589	0.00220513	10031.8	6492.22	0.0251506	0	0
HSF	5	1.12891	0.011586	276081	4987.68	0.0251217	0	0
HEPH	7	1.2636	0.00238856	11876.7	2310.64	0.0251217	0	0
HRB27C	5	1.14194	0.00044662	434.55	3359.62	0.0251174	0	0
ERCC1	5	1.09939	0.000924105	1782.55	3855.38	0.0251156	0	0
TH	2	0.840906	0.000832464	1485.24	710.544	0.0251014	0	0
KAY	2	0.839369	0.000826295	1466.02	1492.09	0.0250898	0	0
HLH54F	8	1.24342	0.0108861	243724	6664.7	0.0250892	0	0
CG9573	7	1.21742	0.000859183	1539.19	3491.7	0.0250794	0	0
AP-1GAMMA	6	1.1254	0.00101142	2121.36	4108.88	0.0250788	0	0
EYA	2	0.842736	0.0105713	229828	497.239	0.0250708	0	0
CG7056	5	1.13382	0.000473606	479.756	1987.83	0.0250683	0	0
CG17446	5	1.14834	0.000141873	59.3041	4495.51	0.0250677	0	0
RM62	5	1.14167	0.000320828	238.455	3039.58	0.0250659	0	0
ELFLESS	4	1.0326	0.00065691	904.667	1025.53	0.0250641	0	0
DIP1	4	1.07691	0.00158222	5161.52	1757.98	0.025061	0	0
CG9007	3	0.86792	0.00145359	4483.75	1994.14	0.0250598	0	0
KN	12	1.3073	0.000332835	268.873	9033.34	0.0250573	0	0
LIM1	7	1.19709	0.000433718	408.804	5528.35	0.0250543	0	0
D1	3	1.0003	0.00577201	68529.6	503.958	0.0250537	0	0
ENOK	5	1.14079	0.000759392	1206.13	1822.06	0.0250518	0	0
KING-TUBBY	5	1.10877	0.000609291	777.424	2788.84	0.0250506	0	0
SRP54	5	1.11617	0.000259821	162.873	3688.97	0.0250494	0	0
MED	4	1.08132	0.000750249	1177.21	2038.2	0.0250476	0	0
BUB3	2	0.867711	0.00109416	2607.11	10.9513	0.0250463	0	0
CAF1-180	3	1.0039	0.000732049	1124.45	1738.77	0.0250451	0	0
CG3162	4	1.04729	0.000707459	1042.59	2741.89	0.0250421	0	0
EYG	3	0.974967	0.00108149	2428.8	581.315	0.0250396	0	0
CG13597	2	0.841996	0.000757488	1202.41	583.02	0.025039	0	0
DYS	8	1.25592	0.0107822	239099	5417.45	0.0250366	0	0
SO	7	1.20954	0.00079707	1324.19	7150.77	0.025036	0	0
CG3173	1	0.603823	0.000818288	1430.8	0	0.0250341	0	0
SBB	1	0.603823	0.000818288	1430.8	0	0.0250341	0	0
TOP2	1	0.603823	0.000818288	1430.8	0	0.0250341	0	0
CRP	1	0.603823	0.000818288	1430.8	0	0.0250341	0	0
CG7671	1	0.603823	0.000818288	1430.8	0	0.0250341	0	0
SCAR	1	0.603823	0.000818288	1430.8	0	0.0250341	0	0
SRP	1	0.603823	0.000818288	1430.8	0	0.0250341	0	0
RUMP	6	1.17242	0.00021461	116.518	2514.67	0.0250317	0	0
AP	2	0.847603	0.000968818	1952.21	962.205	0.0250219	0	0
CG30122	6	1.17635	0.000111123	45.72	2640.81	0.0250213	0	0
FTZ-F1	5	1.10192	0.000620111	806.84	5619.23	0.0250183	0	0
USP7	5	1.06941	0.000215685	107.812	2779.08	0.025014	0	0
CG	2	0.851036	0.000785264	1283.12	184.472	0.025011	0	0
CG3875	1	0.602911	0.0105342	228213	0	0.0250091	0	0
NUP98	1	0.602911	0.0105342	228213	0	0.0250091	0	0
HRB98DE	6	1.15444	8.71938e-05	31.2186	3046.18	0.0250055	0	0
CG17612	3	0.883166	0.000723766	1100.7	4785.72	0.0250037	0	0
CG18476	3	0.959146	0.000281791	181.973	324.116	0.0250018	0	0
NITO	6	1.08738	0.000737595	1137.74	7550.97	0.0249903	0	0
HLHM3	5	1.10679	0.00502829	52011.7	4683.93	0.0249884	0	0
CG15800	8	1.26148	0.0107243	236618	3066.83	0.0249866	0	0
LBL	4	1.06624	0.000244143	142.641	3880.2	0.0249836	0	0
ARA	4	1.08642	0.00169674	5956.44	448.041	0.0249787	0	0
CG11695	3	0.976997	0.000177274	74.6297	572.829	0.0249714	0	0
UBCD6	1	0.600137	0.000717422	1078	0	0.0249696	0	0
CG10825	1	0.600137	0.000717422	1078	0	0.0249696	0	0
CG10333	1	0.600137	0.000717422	1078	0	0.0249696	0	0
ULP1	1	0.600137	0.000717422	1078	0	0.0249696	0	0
NK7.1	2	0.839392	0.000226994	119.059	347.829	0.0249635	0	0
CG8145	3	0.975026	0.000690214	991.124	1510.93	0.0249623	0	0
NC2ALPHA	3	0.940294	0.000191296	105.989	1264.66	0.0249611	0	0
CG31224	4	1.00181	0.000341379	249.293	1220.75	0.0249611	0	0
HLHM7	4	1.0607	0.000692468	995.7	3147.73	0.0249569	0	0
CG18806	3	0.984313	0.000600948	755.861	1040.33	0.0249563	0	0
HTH	2	0.844215	0.00115574	2756.65	527.358	0.024955	0	0
ORC4	4	1.08087	0.000411213	400.635	410.642	0.0249526	0	0
GSC	3	0.993232	0.000304892	202.742	1227.11	0.0249508	0	0
ZEN	3	0.985145	0.010706	235721	182.769	0.0249466	0	0
GUG	4	1.06094	0.000435742	399.89	1498.3	0.0249417	0	0
MES2	2	0.816274	0.000637809	848.714	339.221	0.0249381	0	0
UBA2	3	0.857541	0.000261943	167.269	2040.58	0.0249369	0	0
SVP	4	1.05469	0.000141277	51.1857	1707.64	0.0249357	0	0
CG7028	2	0.856801	0.000261373	165.393	60.576	0.0249357	0	0
MLP84B	6	0.984526	0.00071921	1075.28	6992.55	0.0249326	0	0
CBP80	4	1.02703	0.000585527	713.66	1651.6	0.0249302	0	0
RPII215	3	0.811641	0.0010239	2165.86	4137.16	0.0249242	0	0
NUFIP	2	0.829551	0.000171702	84.5124	136.923	0.0249229	0	0
CG11092	2	0.829751	0.000540248	609.038	547.768	0.0249217	0	0
E(R)	3	0.985105	0.00216023	9617	254.058	0.0249211	0	0
LOK	3	0.980259	0.000317068	228.527	344.158	0.0249199	0	0
HNF4	3	0.934633	0.000255173	142.395	864.063	0.0249187	0	0
CG18616	3	0.837893	0.000935597	1810.71	2408.31	0.0249181	0	0
NUMB	3	0.962714	0.000588816	720.743	593.934	0.0249181	0	0
CG8219	3	0.953726	0.000208592	109.174	245.921	0.0249163	0	0
CUL-4	2	0.835321	0.00122833	3110.54	205.727	0.0249157	0	0
XBP1	4	1.01431	0.000239349	127.656	2162.02	0.0249151	0	0
CG7879	5	1.07177	0.000112991	38.4478	3556.98	0.0249127	0	0
GEM	5	1.11481	0.000121153	39.9981	1985.22	0.0249127	0	0
NAU	2	0.843827	0.000542812	616.017	1102.93	0.0249109	0	0
EG	3	0.880915	0.00016755	70.9435	2234.73	0.0249078	0	0
TRSN	3	0.839078	0.000201614	92.3358	2173.18	0.0249048	0	0
CBL	2	0.834442	0.000281634	170.968	205.556	0.0249048	0	0
MNT	2	0.830936	8.05982e-05	19.7053	450.791	0.0249042	0	0
CG6808	2	0.838369	0.000201176	91.0492	193.185	0.0249036	0	0
MUS309	2	0.847313	0.000625049	813.587	289.736	0.0248994	0	0
KAP-ALPHA1	3	0.89278	9.85765e-05	39.5395	1280.11	0.024897	0	0
BJ1	2	0.793012	0.000626562	816.001	176.81	0.024897	0	0
LIN	3	0.910133	0.000165025	68.3078	533.192	0.0248933	0	0
BAB1	2	0.803715	0.00488066	48995.7	446.842	0.0248909	0	0
BON	3	0.846204	5.35251e-05	15.5108	2522.64	0.0248891	0	0
HDAC4	2	0.822335	0.000537929	603.084	170.426	0.0248885	0	0
RHI	3	0.967202	0.000103127	30.8177	1112.86	0.0248849	0	0
FKH	4	1.01378	9.65729e-05	34.2487	2197.54	0.0248843	0	0
TIP60	2	0.84586	0.000240688	126.201	267.113	0.0248747	0	0
CTCF	4	1.05496	0.000110938	34.8372	438.914	0.0248729	0	0
EMC	4	0.89691	0.000575886	689.84	5741.64	0.0248686	0	0
CG18004	3	0.810961	8.49239e-05	23.4996	2617.81	0.024859	0	0
TRA	1	0.596721	0.00486051	48590.9	0	0.0248578	0	0
PNUTS	2	0.821974	0.000198986	88.4401	703.222	0.0248548	0	0
CG11347	2	0.806651	0.000197299	86.781	294.592	0.024853	0	0
SPX	7	1.1287	0.000169761	69.9369	3852.42	0.024847	0	0
PX	1	0.592848	0.000536182	598.352	0	0.0248464	0	0
JING	1	0.592848	0.000536182	598.352	0	0.0248464	0	0
RFX	1	0.592848	0.000536182	598.352	0	0.0248464	0	0
ZFH2	1	0.592848	0.000536182	598.352	0	0.0248464	0	0
CG4887	5	0.924854	0.000739578	1134.72	4811.19	0.0248428	0	0
CG3508	2	0.728661	9.01069e-05	34.642	1941.64	0.0248416	0	0
ARI-1	1	0.59355	7.30793e-05	18.9844	0	0.0248416	0	0
D19B	2	0.814688	0.000504456	529.773	1354.29	0.0248398	0	0
NUB	1	0.583334	0.000880745	1598.78	0	0.024838	0	0
MUS205	4	1.06193	0.000158366	61.7353	1417.59	0.0248326	0	0
HLH3B	2	0.723595	0.00015235	55.2547	2811.34	0.024832	0	0
ROX8	4	1.05243	0.000558864	651.589	1241.29	0.0248308	0	0
SOX21B	1	0.589166	0.00061104	774.853	0	0.0248308	0	0
TIS11	1	0.589166	0.00061104	774.853	0	0.0248308	0	0
YURI	2	0.829547	8.93111e-05	21.7581	500.971	0.024829	0	0
CG34340	4	1.04646	9.66392e-05	27.0613	1532.93	0.0248284	0	0
PC	3	0.931483	0.000309475	211.599	1167.6	0.0248266	0	0
HR46	2	0.803251	8.10708e-05	19.2067	402.41	0.0248236	0	0
SFMBT	3	0.8155	0.000207502	102.677	2891.46	0.02482	0	0
FD64A	4	0.973981	0.000432052	391.043	1285.15	0.024817	0	0
CG3735	2	0.789964	0.000568821	670.734	145.332	0.0248104	0	0
SD	3	0.894084	0.000107476	29.2109	916.903	0.0248068	0	0
SU(VAR)3-7	4	1.02555	3.71301e-05	11.9135	2851.15	0.024802	0	0
NUP133	3	0.969574	0.000174425	71.6077	401.918	0.0248008	0	0
THOC6	1	0.586759	0.000174318	73.4595	0	0.0247984	0	0
SMC1	1	0.586759	0.000174318	73.4595	0	0.0247984	0	0
THO2	1	0.586759	0.000174318	73.4595	0	0.0247984	0	0
HLHM5	5	1.08142	0.000106003	33.3832	1938.14	0.0247948	0	0
CG32703	1	0.598119	0.00988533	200965	0	0.0247948	0	0
NUP107	1	0.570279	0.00057816	690.478	0	0.02479	0	0
ALY	2	0.700946	8.17768e-05	18.4841	2062.88	0.0247882	0	0
COMR	2	0.700058	0.000131637	41.7118	1959.48	0.0247864	0	0
RBP9	3	0.915468	0.000621937	799.859	703.887	0.0247834	0	0
TFIIEBETA	2	0.586169	8.14889e-05	18.2684	1980	0.024781	0	0
LIG3	3	0.916457	8.55949e-05	23.9962	494.459	0.0247739	0	0
C(3)G	3	0.95494	0.000597376	739.674	557.284	0.0247733	0	0
CG32105	3	0.82896	0.000316474	211.105	2466.69	0.0247685	0	0
DSP1	2	0.817081	6.95719e-05	14.1483	301.221	0.0247524	0	0
SU(VAR)2-10	1	0.588892	0.000110613	35.2812	0	0.0247512	0	0
NOPP140	2	0.783144	0.000159006	57.4065	179.394	0.024747	0	0
CG16865	1	0.576331	4.34522e-05	8.02681	0	0.024747	0	0
U2AF50	2	0.770612	0.000513094	546.059	262.615	0.0247357	0	0
EXU	3	0.931196	7.28683e-05	15.4914	378.239	0.0247321	0	0
SUV4-20	2	0.732193	9.53439e-05	23.2582	1167.43	0.0247309	0	0
CG3032	1	0.580907	6.40358e-05	13.2989	0	0.0247232	0	0
CG8388	1	0.580907	6.40358e-05	13.2989	0	0.0247232	0	0
AEF1	1	0.580907	6.40358e-05	13.2989	0	0.0247232	0	0
GADD45	3	0.933565	8.91346e-05	21.104	237.735	0.0247113	0	0
SUUR	1	0.576542	9.31925e-05	21.5501	0	0.0247107	0	0
DP1	1	0.576542	9.31925e-05	21.5501	0	0.0247107	0	0
SIZ	1	0.576542	9.31925e-05	21.5501	0	0.0247107	0	0
TOP1	2	0.805502	0.000347145	255.735	175.031	0.0247029	0	0
SU(DX)	2	0.580742	0.000546631	619.722	1980	0.024694	0	0
QKR58E-1	2	0.72676	7.78027e-05	16.2864	151.618	0.024694	0	0
SEQ	1	0.55892	0.000114783	32.7394	0	0.0246893	0	0
USF	2	0.5769	5.51593e-05	10.8757	1980	0.0246857	0	0
TAF2	2	0.73886	0.00203853	8555.66	118.236	0.0246816	0	0
TAF7	1	0.583689	0.00199925	8227.24	0	0.0246804	0	0
SP1	2	0.808299	0.00078016	1262.74	307.936	0.0246774	0	0
CG11188	1	0.570343	4.83101e-05	8.26006	0	0.0246756	0	0
CHM	1	0.52865	0.000271801	154.924	0	0.0246739	0	0
TAF12L	1	0.56046	0.000619554	791.689	0	0.0246679	0	0
L(3)MBT	2	0.77577	0.000252521	140.9	15.9993	0.0246667	0	0
CG8677	2	0.795257	8.15015e-05	18.1912	327.955	0.0246614	0	0
JIM	1	0.584092	4.75381e-05	11.4416	0	0.0246531	0	0
CG3509	2	0.809753	0.00051281	544.105	129.556	0.0246519	0	0
SIR2	2	0.818365	6.01615e-05	11.3658	678.22	0.0246496	0	0
BTD	2	0.735516	0.000842488	1470.22	95.931	0.024649	0	0
CG15073	2	0.816379	6.70359e-05	13.9972	32.8922	0.0246478	0	0
CG5451	1	0.534982	8.25192e-05	17.4085	0	0.0246413	0	0
BUN	1	0.5207	9.02184e-05	19.1962	0	0.0246395	0	0
DISCO-R	2	0.829249	2.21514e-05	5.58228	640.089	0.024633	0	0
TFIIB	3	0.780015	0.000542364	608.865	4147.31	0.0246307	0	0
DSF	1	0.567558	6.439e-05	11.3719	0	0.0246301	0	0
FU2	2	0.738038	0.000121053	34.9565	117.339	0.0246277	0	0
CKIIALPHA-I1	1	0.571643	5.06911e-05	8.03094	0	0.0246265	0	0
NONA	1	0.571643	5.06911e-05	8.03094	0	0.0246265	0	0
PH-P	3	0.901481	0.000280085	165.406	1182.85	0.0246248	0	0
DOC3	2	0.759651	6.93745e-05	13.1478	118.449	0.0246242	0	0
TIM	4	0.866389	0.000671205	933.535	2960.35	0.0246153	0	0
MIO	3	0.723583	0.000107645	27.6662	2106.61	0.0246153	0	0
PFK	2	0.762198	4.00799e-05	6.44181	312.671	0.0246118	0	0
M4	2	0.730792	6.73227e-05	15.3375	396.754	0.0245994	0	0
APC7	1	0.553832	2.51214e-05	3.76118	0	0.0245994	0	0
CG8229	3	0.908076	1.8057e-05	4.92338	1055.23	0.0245982	0	0
AOP	4	0.873851	3.75776e-05	8.40927	4497.71	0.0245894	0	0
D	3	0.745984	7.21295e-05	14.2949	2176.01	0.024587	0	0
BAF	2	0.758119	2.48592e-05	5.64164	36.5464	0.0245847	0	0
U2AF38	3	0.862141	7.96823e-05	17.2769	90.0644	0.0245776	0	0
SPF45	1	0.520661	0.000523233	565.049	0	0.024577	0	0
SLP1	2	0.820631	4.0947e-05	7.64681	343.104	0.0245741	0	0
HRB87F	2	0.77532	4.38556e-05	6.92615	83.1035	0.0245741	0	0
KIN17	1	0.559942	8.03312e-05	17.9246	0	0.0245688	0	0
CF2	1	0.552842	1.95025e-05	3.12693	0	0.0245664	0	0
RPII33	2	0.549756	8.37919e-05	17.9757	1980	0.0245617	0	0
MIP130	2	0.767436	0.000691667	988.381	9.7909	0.0245612	0	0
ALH	1	0.551215	1.87033e-05	3.2813	0	0.0245588	0	0
CG4291	1	0.575355	0.000729674	1101.2	0	0.024557	0	0
SNF1A	1	0.569166	1.68965e-05	3.27559	0	0.0245459	0	0
CAD	1	0.524458	5.44434e-05	8.11716	0	0.0245447	0	0
GRH	1	0.567175	1.25743e-05	5.41743	0	0.0245424	0	0
BS	1	0.550307	0.000397381	326.892	0	0.0245406	0	0
MRTF	1	0.544667	1.4176e-05	2.76545	0	0.0245389	0	0
MTOR	1	0.537492	1.14617e-05	2.34776	0	0.0245383	0	0
MSK	3	0.852676	6.03097e-05	11.9576	1369.67	0.0245377	0	0
CG4980	2	0.777715	4.34928e-05	8.44633	162.819	0.024516	0	0
CG8290	2	0.77076	1.95124e-05	4.51726	49.4164	0.0245049	0	0
ACTR13E	3	0.715949	4.61337e-05	8.83422	2192.37	0.0244944	0	0
EY	3	0.746177	3.49823e-05	6.62045	2666.15	0.0244938	0	0
E(SPL)	2	0.807441	5.75657e-05	12.2076	72.3422	0.0244932	0	0
HLHMDELTA	2	0.807441	5.75657e-05	12.2076	72.3422	0.0244932	0	0
FBL6	2	0.759234	0.000501853	521.764	797.813	0.0244897	0	0
AP-1SIGMA	1	0.53034	4.71652e-05	6.53266	0	0.0244868	0	0
CG5017	1	0.55147	9.05648e-05	19.0809	0	0.024485	0	0
BAP	3	0.66093	3.06878e-05	5.46928	2116.02	0.0244815	0	0
DA	4	0.658441	3.41078e-05	6.56396	4087.49	0.0244769	0	0
OC	2	0.518946	3.22986e-05	5.3885	1980	0.0244734	0	0
FLFL	1	0.518404	3.22284e-05	4.69967	0	0.0244722	0	0
CG40196	1	0.518404	3.22284e-05	4.69967	0	0.0244722	0	0
CG32164	1	0.518404	3.22284e-05	4.69967	0	0.0244722	0	0
CG4575	1	0.513075	2.38453e-05	3.10352	0	0.0244716	0	0
CG2652	2	0.535189	1.13488e-05	3.07365	3956	0.0244704	0	0
TIF-IA	1	0.465291	6.77845e-05	12.3594	0	0.0244687	0	0
SAGE	1	0.545742	2.02254e-05	2.93137	0	0.0244634	0	0
ELAV	1	0.518926	1.63246e-05	2.45821	0	0.0244559	0	0
CG2712	2	0.735508	0.00010471	25.3072	139.93	0.0244489	0	0
ELONGIN-C	2	0.673401	3.17921e-05	4.73188	379.346	0.0244466	0	0
B-H1	1	0.485011	2.97755e-05	3.69047	0	0.0244384	0	0
CT	2	0.547633	9.90201e-06	3.23493	1980	0.0244332	0	0
CROL	1	0.54703	9.88047e-06	2.5619	0	0.024432	0	0
CG6227	1	0.54703	9.88047e-06	2.5619	0	0.024432	0	0
MR	1	0.51757	1.00579e-05	2.05884	0	0.024425	0	0
PARG	1	0.55947	1.12979e-05	3.79104	0	0.0244146	0	0
CG10478	2	0.741166	1.01455e-05	4.99519	914.157	0.0244082	0	0
CG13123	1	0.54256	8.00704e-06	2.90989	0	0.024403	0	0
A3-3	1	0.54256	8.00704e-06	2.90989	0	0.024403	0	0
CG5147	2	0.659915	8.16792e-06	2.63827	595.705	0.0243914	0	0
SPEN	1	0.560559	6.63053e-06	2.7351	0	0.0243897	0	0
PDM2	1	0.560559	6.63053e-06	2.7351	0	0.0243897	0	0
NKD	1	0.560571	1.01977e-05	6.06403	0	0.0243839	0	0
DBR	1	0.495623	1.04377e-05	2.0657	0	0.0243839	0	0
HLHMBETA	2	0.679746	8.37117e-06	2.83042	108.64	0.0243798	0	0
ELONGIN-B	2	0.693983	3.76092e-05	5.87983	242.254	0.0243746	0	0
CG31054	2	0.717299	7.23576e-06	3.18367	103.524	0.0243688	0	0
PER	2	0.695965	5.77191e-05	9.55896	258.031	0.0243584	0	0
AOS1	1	0.462291	1.2215e-05	2.21248	0	0.0243515	0	0
CG7046	1	0.496838	3.35386e-05	4.21382	0	0.0243475	0	0
CG6049	1	0.45652	4.36292e-05	5.674	0	0.0243336	0	0
PROS	0.809867	0.337225	0.000818288	1430.47	0.309339	0.0243291	0	0
CG9876	1	0.54415	7.99944e-06	2.16725	0	0.0243261	0	0
CG11820	1	0.456872	9.40177e-06	1.91713	0	0.0243209	0	0
NUP75	3	0.808048	1.89008e-05	4.155	278.002	0.0243204	0	0
EIF4AIII	1	0.533125	4.58506e-06	2.03445	0	0.0243106	0	0
MYB	1	0.458977	2.49601e-06	1.75018	0	0.024306	0	0
CG1675	1	0.541545	3.61267e-05	4.92701	0	0.0243014	0	0
TFIIA-S	1	0.451287	7.86273e-06	2.00477	0	0.0242876	0	0
DEAF1	1	0.451287	7.86273e-06	2.00477	0	0.0242876	0	0
MIT(1)15	1	0.373182	7.59758e-06	1.87312	0	0.0242858	0	0
MCPH1	1	0.373182	7.59758e-06	1.87312	0	0.0242858	0	0
RAN-LIKE	1	0.477443	6.07155e-06	1.83986	0	0.0242738	0	0
MLF	1	0.372888	2.5058e-05	2.97292	0	0.0242663	0	0
GCN2	1	0.482737	6.66553e-06	1.83961	0	0.0242652	0	0
CG2685	1	0.481171	3.44884e-05	4.2606	0	0.0242618	0	0
HLHMGAMMA	1	0.543769	2.46181e-05	3.51177	0	0.0242577	0	0
SIDE	1	0.543769	2.46181e-05	3.51177	0	0.0242577	0	0
LA	2	0.427542	2.35823e-05	3.4834	1980	0.0242388	0	0
L(3)82FD	1	0.469767	4.71283e-06	1.92417	0	0.024196	0	0
GATAD	1	0.469767	4.71283e-06	1.92417	0	0.024196	0	0
CG30020	1	0.507651	3.00374e-05	3.68493	0	0.0241841	0	0
CG6689	1	0.48291	7.39681e-06	1.8717	0	0.0241829	0	0
USP	2	0.681828	1.86456e-05	3.58625	13.7016	0.0241801	0	0
SIN	2	0.654077	3.4977e-06	2.45737	154.983	0.0241744	0	0
TFIIS	2	0.368675	2.99919e-06	2.30179	1980	0.0241511	0	0
CG6789	1	0.523867	2.14144e-05	3.55174	0	0.0241437	0	0
CKIIBETA	9.82879	1.2232	0.000902974	1705.01	12448.1	0.0241411	0	0
RSF1	1	0.499081	3.24385e-06	1.87967	0	0.0241346	0	0
YPS	1	0.479655	3.42501e-06	1.80551	0	0.0241267	0	0
BL	1	0.521025	0.000218691	100.235	0	0.0241159	0	0
DAD	1	0.465658	5.08535e-06	1.86486	0	0.0240927	0	0
RL	2	0.637781	3.10146e-06	2.41691	59.1	0.024091	0	0
DROSHA	1	0.366245	2.94225e-06	1.76312	0	0.0240639	0	0
CG13472	1	0.438366	2.1737e-06	1.66871	0	0.0240639	0	0
IPK2	2	0.50951	4.06755e-06	4.52304	1980	0.0240572	0	0
MSI	4.79377	1.01127	0.000350069	270.228	2484.48	0.0240453	0	0
SOX102F	1	0.464851	3.13e-05	3.75455	0	0.0240448	0	0
BIGMAX	1	0.42034	5.01974e-06	1.70872	0	0.0240448	0	0
ABD-B	2	0.620342	3.63622e-06	2.97725	32.3591	0.02402	0	0
CAV	1	0.536193	1.15517e-06	2.26539	0	0.0240195	0	0
XNP	1	0.536193	1.15517e-06	2.26539	0	0.0240195	0	0
SOX21A	1	0.427803	3.36358e-06	1.67631	0	0.0240178	0	0
RPB11	1	0.355113	3.90743e-06	1.64089	0	0.0239936	0	0
CHRO	2.72471	0.6404	0.0020428	8610.11	548.783	0.0239794	0	0
APC2	1.84533	0.780246	0.000686726	982.518	262.449	0.0239612	0	0
CG5222	1	0.427867	1.63131e-06	1.66888	0	0.0239288	0	0
CG6841	1	0.398401	1.43105e-06	1.65326	0	0.0239171	0	0
MLE	1	0.421167	4.39737e-06	2.01629	0	0.0239149	0	0
SPEL1	1	0.397495	1.59053e-06	1.70454	0	0.0239126	0	0
MPK2	1	0.406894	2.96779e-07	1.69109	0	0.023836	0	0
CG31368	1	0.502698	1.36695e-06	2.87944	0	0.0238156	0	0
EIP63F-1	1	0.419628	3.03326e-07	4.48034	0	0.0237935	0	0
CG6254	1	0.324795	2.01215e-06	1.60297	0	0.0237935	0	0
CYCT	1	0.310166	2.23141e-06	1.60377	0	0.0237825	0	0
CDC27	1	0.299763	1.0997e-06	1.59543	0	0.0236854	0	0
CG3927	1	0.364647	3.85164e-07	1.66637	0	0.0236016	0	0
CG17118	1	0.269583	1.3986e-07	1.59135	0	0.0236016	0	0
BRF	1	0.305433	1.18199e-06	1.59542	0	0.0235151	0	0
SEC13	1	0.337874	1.8968e-07	1.6249	0	0.0235119	0	0
CG31953	1	0.382894	1.63205e-07	1.65448	0	0.0234539	0	0
RAB11	1.97374	0.800797	0.00542555	157.401	114.603	0.0231704	0	0
CG9027	10.8896	1.28644	0.00181438	21499.1	6206.3	0.0225936	0	0
L(2)37CG	0.724708	0.288953	8.55562e-08	1.16755	0	0.0223987	0	0
NEUR	2.69066	0.719028	0.000504606	529.999	4447.83	0.0216092	0	0
MOB2	3.53599	0.903232	0.00105186	47.4202	13489.2	0.0214754	0	0
TRN	3.84533	0.863016	0.000128045	42.3906	3217.49	0.0214303	0	0
RIN	5.9144	1.15735	0.00031366	194.039	3191.82	0.0213532	0	0
NEDD4	0.381323	0.306009	0.00108384	2.00751	302.074	0.020655	0	0
EIF-4A	3.49655	0.789565	0.000840982	1502.57	2915.06	0.0203271	0	0
WEE	4.72471	1.06677	0.000476007	503.263	2103.49	0.0195913	0	0
RACK1	5.72471	1.08647	0.0017392	7092.98	4085.56	0.0195243	0	0
LK6	1.44942	0.654818	0.000285096	131.276	127.445	0.0192581	0	0
KLAR	0.724708	0.498023	0.000660211	927.435	0	0.0192337	0	0
FZY	2.72471	0.849745	0.000557405	1402.83	1262.31	0.0191687	0	0
AND	3.44942	0.707508	0.00149737	96.8633	3119.24	0.0191149	0	0
PEP	1.72471	0.608533	0.000454646	2.75143	105.89	0.0188293	0	0
CKA	1.44942	0.522827	0.00460364	10.9131	454.71	0.018754	0	0
MARS	0.449416	0.398544	8.68892e-05	1.88611	179.821	0.0186835	0	0
DLC90F	1.37646	0.267852	0.00298498	16.4829	1053.74	0.00583921	0	0
BETATUB56D	1.37646	0.269871	0.00147571	3.22569	729.31	0.00581777	0	0
CNN	1.65175	0.261076	0.00543266	17.7381	791.552	0.00580342	0	0
CG17450	1.65175	0.265105	0.00187554	7.56468	250.896	0.00577235	0	0
FAS2	0.275292	0.151413	0.000889202	1.10658	0	0.00576506	0	0
MHCL	1.10117	0.239443	0.000750934	1.74501	168.19	0.00576463	0	0
TUDOR-SN	0.275292	0.150817	0.00169975	6.1287	0	0.00574926	0	0
TEKTIN-C	0.550584	0.183684	0.000262127	0.95805	44.7455	0.00574586	0	0
TRAL	0.550584	0.137582	0.000286173	0.820581	130.488	0.00574203	0	0
PAT1	0.550584	0.177927	0.000153337	0.707808	87.3914	0.00573271	0	0
ALPHA-CATENIN-RELATED	0.275292	0.144252	0.00023581	0.720446	0	0.00572678	0	0
MLC-C	0.825875	0.184702	0.000122591	1.74734	357.529	0.00571456	0	0
NUF	0.550584	0.176981	0.000322887	0.799241	63.3957	0.0057133	0	0
LSD-2	0.550584	0.141228	8.66041e-05	0.83485	130.488	0.00570364	0	0
RHEA	0.275292	0.140627	8.59746e-05	0.648835	0	0.00570281	0	0
POD1	0.275292	0.140627	8.59746e-05	0.648835	0	0.00570281	0	0
KHC-73	0.275292	0.140627	8.59746e-05	0.648835	0	0.00570281	0	0
MUD	0.275292	0.134776	0.000463155	0.633179	0	0.00570239	0	0
CP309	0.275292	0.100424	0.000200909	0.545398	0	0.00569946	0	0
MYO95E	1.10117	0.197869	0.000359454	1.36041	343.879	0.00569904	0	0
BRP	0.825875	0.201048	7.98881e-05	0.975684	179.165	0.00569528	0	0
BIC	0.275292	0.135275	7.18514e-05	1.13296	0	0.00566122	0	0
CG31638	0.275292	0.134258	2.2664e-05	0.606947	0	0.00565998	0	0
FBL	0.550584	0.158572	0.000101061	0.687483	83.139	0.00565957	0	0
RPL40	0.275292	0.133902	5.63047e-05	0.637407	0	0.00564599	0	0
GRIP71	0.275292	0.133902	5.63047e-05	0.637407	0	0.00564599	0	0
SW	0.275292	0.0975205	0.0001129	0.48153	0	0.00564393	0	0
TOC	0.275292	0.110145	2.24333e-05	0.454628	0	0.0056182	0	0
TM1	0.275292	0.111068	1.04513e-05	0.464625	0	0.00561657	0	0
SSH	0.275292	0.115697	3.06448e-05	0.471811	0	0.00560158	0	0
FAK56D	0.275292	0.11158	2.84899e-06	0.484369	0	0.00558988	0	0
EIF-4E	0.275292	0.0831591	8.56625e-06	0.452036	0	0.00558827	0	0
MAP205	0.550584	0.122006	3.89455e-05	0.628325	30.7553	0.00557944	0	0
2015-09-04	0.275292	0.0895028	7.72921e-06	0.491468	0	0.00553765	0	0
CG30185	0.275292	0.0853825	9.23975e-07	0.458583	0	0.0055031	0	0
GBETA13F	0.232713	0.0984027	7.92379e-05	0.438266	0	0.00536257	0	0
KST	0.147554	0.105819	0.00580775	0.153446	167.961	0.00476455	0	0
YRT	0.190133	0.127156	8.53739e-05	0.522575	105.794	0.00475912	0	0
PATJ	0.147554	0.12592	8.53664e-05	0.49171	205.71	0.00475594	0	0
EIF2B-DELTA	0.171206	0.0485329	0.00401024	2.82483	11.2996	0.00382707	0	0
SOP	0.0856031	0.0477458	0.00396616	2.71482	0	0.00382314	0	0
RPL24	0.0856031	0.0477458	0.00396616	2.71482	0	0.00382314	0	0
RPL13	0.0856031	0.0477458	0.00396616	2.71482	0	0.00382314	0	0
RPS19A	0.0856031	0.0477458	0.00396616	2.71482	0	0.00382314	0	0
ROP	0.0856031	0.0457567	0.00244824	1.11461	0	0.00377087	0	0
CG8786	0.0856031	0.0421053	0.000841204	0.264742	0	0.00374057	0	0
RPS7	0.171206	0.0428388	0.000317187	0.231636	53.0739	0.00373869	0	0
CG10627	0.0856031	0.0278463	3.32501e-05	0.136884	0	0.00360478	0	0
BTK29A	0.309339	0.0609602	0.00105696	0.679555	161.325	0.00346095	0	0
ZNT63C	0.309339	0.0606822	0.000956011	0.458266	379.249	0.00345948	0	0
BABO	0.309339	0.0483224	3.17366e-05	0.463274	35.8833	0.00342601	0	0
SNS	0.309339	0.0483224	3.17366e-05	0.463274	35.8833	0.00342601	0	0
KAIRIA	0.154669	0.0480695	3.13456e-05	0.35878	0	0.00342505	0	0
FZ2	0.154669	0.0480695	3.13456e-05	0.35878	0	0.00342505	0	0
CHRW	0.154669	0.0481626	2.15461e-06	0.339179	0	0.00342505	0	0
FOR	0.154669	0.0481626	2.15461e-06	0.339179	0	0.00342505	0	0
DYB	0.154669	0.0481626	2.15461e-06	0.339179	0	0.00342505	0	0
CG15267	0.154669	0.0481626	2.15461e-06	0.339179	0	0.00342505	0	0
FT	0.154669	0.0460918	3.9628e-06	0.296191	0	0.00342169	0	0
EX	0.154669	0.0460918	3.9628e-06	0.296191	0	0.00342169	0	0
SEMA-1A	0.154669	0.0460918	3.9628e-06	0.296191	0	0.00342169	0	0
NRV2	0.154669	0.0465348	1.32827e-05	0.26584	0	0.00341882	0	0
COMM	0.154669	0.0444401	0.00012031	0.270069	0	0.00340881	0	0
TKV	0.154669	0.0469664	0.000942729	0.328151	0	0.00340643	0	0
NRX-IV	0.309339	0.0459151	2.48356e-07	0.3637	154.051	0.00340453	0	0
SEV	0.309339	0.0486929	0.00103841	0.521067	35.8833	0.00340122	0	0
TMS1	0.154669	0.0484361	0.00102561	0.415333	0	0.00340027	0	0
SER	0.154669	0.0484361	0.00102561	0.415333	0	0.00340027	0	0
ROBO	0.154669	0.0484361	0.00102561	0.415333	0	0.00340027	0	0
HBS	0.154669	0.0477438	0.00576719	1.99137	0	0.00339555	0	0
RAC1	0.464008	0.0431201	1.01633e-05	0.50381	141.058	0.00339178	0	0
RALA	0.309339	0.0420812	7.76538e-05	0.388816	71.1479	0.00337398	0	0
BETA-SPEC	0.154669	0.041699	7.6685e-05	0.280651	0	0.00337212	0	0
PUT	0.154669	0.0370231	3.52289e-06	0.249055	0	0.00337119	0	0
MDR65	0.154669	0.0370231	3.52289e-06	0.249055	0	0.00337119	0	0
SKF	0.309339	0.042514	2.79611e-08	0.361512	131.469	0.00337026	0	0
SYX17	0.154669	0.0470751	0.0056584	1.90525	0	0.00336562	0	0
LPR2	0.309339	0.0466961	0.00548222	1.90261	35.8833	0.00335914	0	0
AMA	0.154669	0.0464599	0.00541467	1.76934	0	0.00335822	0	0
N-SYB	0.154669	0.0462521	0.00527866	1.68663	0	0.00335683	0	0
NIMC1	0.464008	0.0380109	0.000119711	0.471737	71.4572	0.00335177	0	0
5-HT2	0.154669	0.0376988	0.000116761	0.257883	0	0.00334993	0	0
BOSS	0.154669	0.0372402	0.000115267	0.249677	0	0.00334718	0	0
TOLL-7	0.154669	0.0372402	0.000115267	0.249677	0	0.00334718	0	0
EGFR	0.464008	0.0427781	3.50264e-09	0.504303	477.928	0.00334169	0	0
VELI	0.464008	0.0417622	3.53672e-09	0.485331	126.519	0.00333667	0	0
WNT5	0.309339	0.0333661	8.72741e-06	0.345809	35.8833	0.0033217	0	0
FRA	0.154669	0.0304412	2.75678e-08	0.253669	0	0.0033217	0	0
ED	0.154669	0.0304412	2.75678e-08	0.253669	0	0.0033217	0	0
SH	0.154669	0.0360608	0.000608548	0.263506	0	0.00330642	0	0
FLO	0.154669	0.0306522	1.32884e-05	0.253934	0	0.00329928	0	0
L(2)GL	0.154669	0.0280003	1.26793e-07	0.246284	0	0.00328685	0	0
PGRP-LA	0.154669	0.0280003	1.26793e-07	0.246284	0	0.00328685	0	0
VARI	0.309339	0.0332854	3.9755e-10	0.360968	71.1479	0.00328641	0	0
SPI	0.294055	0.0371667	2.45257e-07	0.33194	485.661	0.00327258	0	0
DRL	0.154669	0.0275585	9.68777e-07	0.24604	0	0.00327014	0	0
SHI	0.464008	0.0293703	4.60092e-11	0.487012	140.749	0.00325446	0	0
HEXO1	0.154669	0.0289993	4.48682e-11	0.263881	0	0.003251	0	0
CG4289	0.00583658	0.00420233	0.00184569	0.0101926	0	0.00324254	0	0
CG9527	0.00583658	0.00420233	0.00184569	0.0101926	0	0.00324254	0	0
CG12428	0.00583658	0.00420233	0.00184569	0.0101926	0	0.00324254	0	0
EGR	0.309339	0.0275861	4.46802e-11	0.344996	35.8833	0.00323679	0	0
VAP-33-1	0.154669	0.0249768	5.30929e-12	0.28069	0	0.00320747	0	0
TRIO	0.154669	0.0249768	5.3093e-12	0.28069	0	0.00320747	0	0
STAU	0.154669	0.0249768	5.30929e-12	0.28069	0	0.00320747	0	0
DAP160	0.309339	0.024909	5.17172e-12	0.360995	71.1479	0.00320663	0	0
CG4476	0.154669	0.0247746	5.10721e-12	0.254414	0	0.00320495	0	0
WGN	0.154669	0.0234929	4.95966e-12	0.246027	0	0.00318781	0	0
M6	0.154669	0.0216243	5.96709e-13	0.247063	0	0.00316019	0	0
FUR2	0.309339	0.0215735	5.81262e-13	0.344997	35.8833	0.00315937	0	0
CLC	0.150607	0.0402817	0.0033155	0.264879	0	0.00313165	0	0
RAB26	0.154669	0.0189865	6.45168e-14	0.246027	0	0.00311269	0	0
CG6459	0.417315	0.0667573	2.23552e-05	0.493913	454.874	0.0029438	0	0
CG5924	0.27821	0.062647	0.002154	5.97257	26.9864	0.00293462	0	0
ND23	0.417315	0.0745276	0.00017682	0.564767	27.8204	0.00292723	0	0
MRPS18A	0.139105	0.0620462	0.00260247	7.36862	0	0.00292073	0	0
CG10340	0.139105	0.060192	0.00140422	2.32754	0	0.00291685	0	0
CG3902	0.27821	0.0681919	0.00040407	0.512005	4.41011	0.00291298	0	0
CYT-B5-R	0.139105	0.0612985	0.00205537	5.2041	0	0.00291255	0	0
CG5703	0.139105	0.05315	2.39759e-05	0.243909	0	0.0028976	0	0
CG14235	0.139105	0.043706	0.000114285	0.24149	0	0.00289335	0	0
CG9140	0.139105	0.0489904	1.49144e-05	0.23101	0	0.00288574	0	0
GOT1	0.27821	0.0373063	1.66377e-07	0.347543	26.9864	0.00287357	0	0
CG5261	0.139105	0.0358738	5.47582e-06	0.221619	0	0.00284051	0	0
IDH	0.139105	0.0284922	1.38068e-08	0.228334	0	0.00282629	0	0
CG18317	0.27821	0.0271179	1.34063e-09	0.333904	26.9864	0.00280541	0	0
DNK	0.139105	0.0270123	1.33109e-09	0.243969	0	0.00280462	0	0
GS1	0.139105	0.0227945	1.13079e-10	0.221955	0	0.00276729	0	0
CG31133	0.139105	0.0227945	1.13079e-10	0.221955	0	0.00276729	0	0
SPHEROIDE	0.309339	0.0506066	0.00628231	1.75429	23.166	0.00231541	0	0
PPN	0.206226	0.0413375	0.00396048	0.841929	12.786	0.00230899	0	0
CHEB38A	0.103113	0.0408308	0.00390235	0.759523	0	0.002308	0	0
PPYR1	0.206226	0.0393826	0.000502267	0.255395	100.226	0.00230506	0	0
EST-6	0.103113	0.035595	0.000494784	0.183643	0	0.00229626	0	0
EIG71EK	0.103113	0.0391435	0.00435221	0.850719	0	0.00229188	0	0
PRC	0.103113	0.0390266	0.00414505	0.785375	0	0.00228994	0	0
CHIT	0.103113	0.0368542	0.000676601	0.267927	0	0.00228849	0	0
ACP95EF	0.103113	0.0344037	0.000761114	0.188017	0	0.00228511	0	0
CG14869	0.206226	0.0309629	6.17711e-05	0.235506	90.7393	0.0022827	0	0
AMY-P	0.103113	0.0298529	0.00047982	0.172439	0	0.00227886	0	0
CG18135	0.103113	0.0298529	0.00047982	0.172439	0	0.00227886	0	0
CG31619	0.206226	0.0388201	0.00232183	0.458607	12.786	0.00227646	0	0
PBPRP2	0.103113	0.0383729	0.00228775	0.386277	0	0.0022755	0	0
CG9331	0.206226	0.0368723	0.000313962	0.332442	12.786	0.00226883	0	0
YELLOW-F	0.103113	0.0337488	0.00109009	0.207528	0	0.00226503	0	0
CG2915	0.103113	0.0274521	3.80371e-05	0.166182	0	0.00223973	0	0
CG9975	0.206226	0.0198771	9.64138e-07	0.24167	12.786	0.00222637	0	0
CHER	0.412451	0.0182441	1.18489e-07	0.399774	61.249	0.00221272	0	0
PHM	0.206226	0.0198771	2.37147e-07	0.246913	0.103113	0.00219924	0	0
CHT9	0.103113	0.0155961	1.43552e-08	0.174659	0	0.00218503	0	0
ALPHACOP	0.0525292	0.0111366	0.00161012	0.0586296	0.577821	0.0016376	0	0
BICD	0.0262646	0.0118831	0.00434176	0.0452125	0	0.0016376	0	0
DOR	0.00389105	0.00803314	0	0.0060042	0	0.00129702	0	0
CAR	0.00389105	0.00803314	0	0.0060042	0	0.00129702	0	0
CG6199	0.206226	0.0445759	-6.92691e-18	0.238211	1.64981	0.00106156	0	0
LECTIN-GALC1	0.103113	0.0346764	1.40809e-17	0.164406	0	0.00106094	0	0
TEPIV	0.103113	0.0332017	1.50679e-18	0.164237	0	0.00106073	0	0
FEND	0.154669	0.0589699	-8.60561e-18	0.276015	0	0.00101722	0	0
G-SALPHA60A	0.154669	0.0573307	-4.15267e-20	0.275595	0	0.00101058	0	0
LACE	0.154669	0.0506657	9.32407e-18	0.2468	0	0.00101049	0	0
PATSAS	0.0262646	0.0270377	3.29243e-19	0.0405284	0	0.00101018	0	0
PTP4E	0.154669	0.0622576	-4.44581e-18	0.27398	0	0.00100418	0	0
TWDLB	0.206226	0.063951	-2.8413e-17	0.245522	0.103113	0.001001	0	0
TWDLL	0.206226	0.063951	-1.38349e-17	0.245522	0.103113	0.001001	0	0
TWDLC	0.206226	0.063951	-2.57854e-17	0.245522	0.103113	0.001001	0	0
LECTIN-30A	0.103113	0.0519765	-5.54899e-18	0.171282	0	0.00100091	0	0
PGRP-LC	0.464008	0.0810171	2.02786e-17	0.528535	0.464008	0.000997825	0	0
STIM	0.309339	0.0757592	1.40273e-17	0.403913	0.103113	0.000997785	0	0
TANGO11	0.0428016	0.066872	4.49014e-18	0.0660463	0	0.000995385	0	0
OSBP	0.0428016	0.066872	9.82793e-19	0.0660463	0	0.000995385	0	0
PARK	0.27821	0.100037	1.33663e-17	0.309823	0.55642	0.000993558	0	0
PINK1	0.139105	0.0737162	2.58936e-17	0.221262	0	0.000993458	0	0
G-OALPHA47A	0.154669	0.0653432	-6.64242e-18	0.256923	0	0.000991389	0	0
CG5390	0.103113	0.0556423	5.23626e-18	0.163856	0	0.000991379	0	0
CPR49AC	0.103113	0.0556423	2.29343e-18	0.163856	0	0.000991379	0	0
CTP	0.825875	0.274973	-1.52002e-17	0.878132	2.75292	0.000990233	0	0
CG1962	0.550584	0.235849	-7.12454e-18	0.672664	0.550584	0.000990208	0	0
CDLC2	0.275292	0.165294	-4.86295e-18	0.453208	0	0.000990183	0	0
CAPU	0.275292	0.165294	1.16532e-17	0.453208	0	0.000990183	0	0
GYC-89DA	0.0856031	0.0848128	5.2604e-19	0.132093	0	0.000983944	0	0
GGA	0.0856031	0.0848128	1.0029e-17	0.132093	0	0.000983944	0	0
EIF2B-GAMMA	0.0856031	0.0848128	1.37712e-19	0.132093	0	0.000983944	0	0
EIF2B-EPSILON	0.0856031	0.0848128	-1.76345e-19	0.132093	0	0.000983944	0	0
GRIP163	0.275292	0.198241	-3.01537e-17	0.457291	0	0.00098316	0	0
TWDLT	0.103113	0.0665045	6.09284e-18	0.159111	0	0.000982027	0	0
NETB	0.103113	0.0665045	1.28348e-18	0.159111	0	0.000982027	0	0
ACP29AB	0.103113	0.0665045	-1.16475e-19	0.159111	0	0.000982027	0	0
BM-40-SPARC	0.103113	0.0665045	-5.59538e-18	0.159111	0	0.000982027	0	0
NG1	0.103113	0.0665045	1.86538e-18	0.159111	0	0.000982027	0	0
CG18067	0.103113	0.0665045	-3.06783e-19	0.159111	0	0.000982027	0	0
NPLP1	0.103113	0.0665045	-2.58864e-18	0.159111	0	0.000982027	0	0
IMPL2	0.103113	0.0665045	-4.06811e-18	0.159111	0	0.000982027	0	0
TSP	0.103113	0.0665045	-9.31511e-18	0.159111	0	0.000982027	0	0
KATANIN-60	0.550584	0.297599	2.40939e-17	0.599636	0.550584	0.000979686	0	0
CG3501	0.550584	0.297599	2.30658e-17	0.599636	0.550584	0.000979686	0	0
CLIP-190	0.550584	0.297599	-1.25942e-17	0.599636	0.550584	0.000979686	0	0
SHOT	0.275292	0.218973	-7.74727e-18	0.437464	0	0.000979674	0	0
KAT80	0.275292	0.218973	-1.50875e-17	0.437464	0	0.000979674	0	0
CG17556	0.275292	0.218973	-1.96599e-17	0.437464	0	0.000979674	0	0
CG3678	0.275292	0.218973	-3.17614e-17	0.437464	0	0.000979674	0	0
CG12079	0.139105	0.109842	-3.88376e-18	0.21465	0	0.000979613	0	0
AIF	0.139105	0.109842	-1.97826e-18	0.21465	0	0.000979613	0	0
MTACP1	0.139105	0.109842	-2.80508e-18	0.21465	0	0.000979613	0	0
DNAPOL-GAMMA35	0.139105	0.109842	-3.91235e-18	0.21465	0	0.000979613	0	0
CG6608	0.139105	0.109842	-1.6545e-17	0.21465	0	0.000979613	0	0
SLGA	0.139105	0.109842	-1.99246e-17	0.21465	0	0.000979613	0	0
DSH	0.154669	0.0800449	-1.7386e-20	0.238667	0	0.000978919	0	0
FZ4	0.154669	0.0800449	-1.11848e-19	0.238667	0	0.000978919	0	0
GGAMMA30A	0.154669	0.0800449	-3.09388e-19	0.238667	0	0.000978919	0	0
DHC16F	0.275292	0.288953	9.66109e-18	0.424797	0	0.000976212	0	0
TACC	0.275292	0.288953	6.2202e-18	0.424797	0	0.000976212	0	0
INCENP	0.275292	0.288953	-4.1503e-18	0.424797	0	0.000976212	0	0
CG31275	0.275292	0.288953	9.01421e-18	0.424797	0	0.000976212	0	0
MSPS	0.275292	0.288953	-2.28378e-18	0.424797	0	0.000976212	0	0
SGG	0.275292	0.288953	-5.14058e-18	0.424797	0	0.000976212	0	0
HUS1-LIKE	2	0.995795	7.74506e-17	2.22726	4	0.000975609	0	0
TRC	2	1.17427	-1.15209e-17	2.17818	2	0.000974659	0	0
NHP2	2	1.17427	7.80564e-17	2.17818	2	0.000974659	0	0
CG17361	1	0.844165	2.1535e-17	1.58909	0	0.000974658	0	0
CSTF-64	1	1.13721	8.39804e-18	1.54308	0	0.00097371	0	0
PABP2	1	1.13721	-8.17875e-18	1.54308	0	0.00097371	0	0
SWM	1	1.13721	-2.21407e-17	1.54308	0	0.00097371	0	0
ACJ6	1	1.13721	4.22693e-17	1.54308	0	0.00097371	0	0
CG1622	1	1.13721	3.29453e-17	1.54308	0	0.00097371	0	0
SU(W[A])	1	1.13721	2.21523e-17	1.54308	0	0.00097371	0	0
CG1231	1	1.13721	1.7934e-17	1.54308	0	0.00097371	0	0
HDAC3	1	1.13721	1.62463e-17	1.54308	0	0.00097371	0	0
CSTF-50	1	1.13721	4.23323e-18	1.54308	0	0.00097371	0	0
CG8086	1	1.13721	-3.05809e-17	1.54308	0	0.00097371	0	0
VVL	1	1.13721	2.53315e-17	1.54308	0	0.00097371	0	0
CG11920	1	1.13721	4.63769e-17	1.54308	0	0.00097371	0	0
GM130	0.0416774	0.0657147	4.89566e-18	0.0643116	0	0.000952148	0	0
PGANT6	0.0416774	0.0657147	0	0.0643116	0	0.000952148	0	0
P115	0.0416774	0.0657147	2.35368e-18	0.0643116	0	0.000952148	0	0
NINAA	0.148049	0.0486269	2.37637e-18	0.265799	0	0.000863267	0	0
PGRP-LE	0.432111	0.070545	1.40802e-17	0.493796	0.432111	0.000844476	0	0
SMO	0.153917	0.0784282	0	0.237506	0	0.000790849	0	0
THIOLASE	0.236997	0.258714	1.33128e-17	0.365706	0	0.000706533	0	0
CG4389	0.236997	0.258714	4.56315e-19	0.365706	0	0.000706533	0	0
MIRA	0.232713	0.26991	4.07258e-19	0.357135	0	0.000705018	0	0
CG1041	0.138293	0.109258	0.00184569	0.213232	0	0.000528559	0	0
CG14815	0.083105	0.0842133	0.00412708	0.129728	0.116732	0.000484315	0	0
TANGO9	0	0	0	0	0	0	0	0
PHR	0	0	0	0	0	0	0	0
CG11635	0	0	0	0	0	0	0	0
CG3062	0	0	0	0	0	0	0	0
CG10014	0	0	0	0	0	0	0	0
DRM	0	0	0	0	0	0	0	0
CG2316	0	0	0	0	0	0	0	0
CG7101	0	0	0	0	0	0	0	0
NPC1B	0	0	0	0	0	0	0	0
CG10032	0	0	0	0	0	0	0	0
CG9467	0	0	0	0	0	0	0	0
CG9663	0	0	0	0	0	0	0	0
CG10035	0	0	0	0	0	0	0	0
CG17666	0	0	0	0	0	0	0	0
CG10039	0	0	0	0	0	0	0	0
SANS	0	0	0	0	0	0	0	0
CG9288	0	0	0	0	0	0	0	0
RTGEF	0	0	0	0	0	0	0	0
CG11345	0	0	0	0	0	0	0	0
CG11722	0	0	0	0	0	0	0	0
GIT	0	0	0	0	0	0	0	0
FWS	0	0	0	0	0	0	0	0
GSTD1	0	0	0	0	0	0	0	0
CG10200	0	0	0	0	0	0	0	0
SALA	0	0	0	0	0	0	0	0
SYT4	0	0	0	0	0	0	0	0
CG9205	0	0	0	0	0	0	0	0
CG10051	0	0	0	0	0	0	0	0
CG2767	0	0	0	0	0	0	0	0
CG4461	0	0	0	0	0	0	0	0
CG10053	0	0	0	0	0	0	0	0
CG14354	0	0	0	0	0	0	0	0
MAGE	0	0	0	0	0	0	0	0
CG13142	0	0	0	0	0	0	0	0
CM	0	0	0	0	0	0	0	0
CG8010	0	0	0	0	0	0	0	0
CG10069	0	0	0	0	0	0	0	0
RPL29	0	0	0	0	0	0	0	0
FPS85D	0	0	0	0	0	0	0	0
CG10073	0	0	0	0	0	0	0	0
CG11023	0	0	0	0	0	0	0	0
CG10075	0	0	0	0	0	0	0	0
CG11322	0	0	0	0	0	0	0	0
SPIR	0	0	0	0	0	0	0	0
CG14579	0	0	0	0	0	0	0	0
PRAT2	0	0	0	0	0	0	0	0
CG3332	0	0	0	0	0	0	0	0
CG5734	0	0	0	0	0	0	0	0
CG10080	0	0	0	0	0	0	0	0
CG4983	0	0	0	0	0	0	0	0
CG10086	0	0	0	0	0	0	0	0
CG10918	0	0	0	0	0	0	0	0
CG7180	0	0	0	0	0	0	0	0
CG10103	0	0	0	0	0	0	0	0
CG12082	0	0	0	0	0	0	0	0
TRAF-LIKE	0	0	0	0	0	0	0	0
VPS4	0	0	0	0	0	0	0	0
L	0	0	0	0	0	0	0	0
CKS30A	0	0	0	0	0	0	0	0
CG5274	0	0	0	0	0	0	0	0
CPR51A	0	0	0	0	0	0	0	0
CG11984	0	0	0	0	0	0	0	0
PLE	0	0	0	0	0	0	0	0
CG10126	0	0	0	0	0	0	0	0
CED-6	0	0	0	0	0	0	0	0
DOA	0	0	0	0	0	0	0	0
CG10137	0	0	0	0	0	0	0	0
ATPCL	0	0	0	0	0	0	0	0
PPD5	0	0	0	0	0	0	0	0
CG18666	0	0	0	0	0	0	0	0
CG10139	0	0	0	0	0	0	0	0
FD68A	0	0	0	0	0	0	0	0
CG17765	0	0	0	0	0	0	0	0
HUG	0	0	0	0	0	0	0	0
SRC64B	0	0	0	0	0	0	0	0
CG10927	0	0	0	0	0	0	0	0
CG10144	0	0	0	0	0	0	0	0
DCP1	0	0	0	0	0	0	0	0
CG10151	0	0	0	0	0	0	0	0
CG4270	0	0	0	0	0	0	0	0
CG10153	0	0	0	0	0	0	0	0
CG5161	0	0	0	0	0	0	0	0
CG9577	0	0	0	0	0	0	0	0
CG10154	0	0	0	0	0	0	0	0
CG42856	0	0	0	0	0	0	0	0
CG17824	0	0	0	0	0	0	0	0
SPRED	0	0	0	0	0	0	0	0
MS(3)K81	0	0	0	0	0	0	0	0
CG10157	0	0	0	0	0	0	0	0
CG31038	0	0	0	0	0	0	0	0
CG10158	0	0	0	0	0	0	0	0
CG17494	0	0	0	0	0	0	0	0
CG10650	0	0	0	0	0	0	0	0
CG31672	0	0	0	0	0	0	0	0
IMPL3	0	0	0	0	0	0	0	0
CG17029	0	0	0	0	0	0	0	0
CG2061	0	0	0	0	0	0	0	0
CG10164	0	0	0	0	0	0	0	0
CG12470	0	0	0	0	0	0	0	0
CG7488	0	0	0	0	0	0	0	0
MFAP1	0	0	0	0	0	0	0	0
RCD5	0	0	0	0	0	0	0	0
DREP-2	0	0	0	0	0	0	0	0
PRP38	0	0	0	0	0	0	0	0
DREP-3	0	0	0	0	0	0	0	0
BEST2	0	0	0	0	0	0	0	0
CG8833	0	0	0	0	0	0	0	0
NTF-2R	0	0	0	0	0	0	0	0
CG12081	0	0	0	0	0	0	0	0
CG10176	0	0	0	0	0	0	0	0
CG10177	0	0	0	0	0	0	0	0
ARF102F	0	0	0	0	0	0	0	0
CG15753	0	0	0	0	0	0	0	0
CG10189	0	0	0	0	0	0	0	0
NHA1	0	0	0	0	0	0	0	0
CG10722	0	0	0	0	0	0	0	0
CG13501	0	0	0	0	0	0	0	0
CG17440	0	0	0	0	0	0	0	0
SLOW	0	0	0	0	0	0	0	0
CG9572	0	0	0	0	0	0	0	0
CG10195	0	0	0	0	0	0	0	0
CG7025	0	0	0	0	0	0	0	0
SPO	0	0	0	0	0	0	0	0
CG10205	0	0	0	0	0	0	0	0
CG17019	0	0	0	0	0	0	0	0
CG6357	0	0	0	0	0	0	0	0
CG9825	0	0	0	0	0	0	0	0
NAPI-T	0	0	0	0	0	0	0	0
CG9754	0	0	0	0	0	0	0	0
CG10208	0	0	0	0	0	0	0	0
CG7564	0	0	0	0	0	0	0	0
CG10209	0	0	0	0	0	0	0	0
CYCG	0	0	0	0	0	0	0	0
CG14374	0	0	0	0	0	0	0	0
CG15458	0	0	0	0	0	0	0	0
CG17362	0	0	0	0	0	0	0	0
CG9040	0	0	0	0	0	0	0	0
CG1021	0	0	0	0	0	0	0	0
CG17344	0	0	0	0	0	0	0	0
CG10211	0	0	0	0	0	0	0	0
CG11786	0	0	0	0	0	0	0	0
CG7222	0	0	0	0	0	0	0	0
CG33052	0	0	0	0	0	0	0	0
CG10222	0	0	0	0	0	0	0	0
CG32683	0	0	0	0	0	0	0	0
CG3704	0	0	0	0	0	0	0	0
RANBP3	0	0	0	0	0	0	0	0
CG5011	0	0	0	0	0	0	0	0
RDX	0	0	0	0	0	0	0	0
CG7856	0	0	0	0	0	0	0	0
RPN9	0	0	0	0	0	0	0	0
RPN5	0	0	0	0	0	0	0	0
RETINOPHILIN	0	0	0	0	0	0	0	0
CG10237	0	0	0	0	0	0	0	0
MOCS2	0	0	0	0	0	0	0	0
CG13090	0	0	0	0	0	0	0	0
CYP6A22	0	0	0	0	0	0	0	0
OSI6	0	0	0	0	0	0	0	0
CYP6A19	0	0	0	0	0	0	0	0
CG6950	0	0	0	0	0	0	0	0
CYP6A9	0	0	0	0	0	0	0	0
CG5144	0	0	0	0	0	0	0	0
CG10251	0	0	0	0	0	0	0	0
CPR67FA2	0	0	0	0	0	0	0	0
CG10252	0	0	0	0	0	0	0	0
CG1486	0	0	0	0	0	0	0	0
LAP1	0	0	0	0	0	0	0	0
CG9254	0	0	0	0	0	0	0	0
CG10257	0	0	0	0	0	0	0	0
BUR	0	0	0	0	0	0	0	0
APKC	0	0	0	0	0	0	0	0
CG10263	0	0	0	0	0	0	0	0
CG1104	0	0	0	0	0	0	0	0
CG10265	0	0	0	0	0	0	0	0
CG17625	0	0	0	0	0	0	0	0
VND	0	0	0	0	0	0	0	0
CG4957	0	0	0	0	0	0	0	0
CG5362	0	0	0	0	0	0	0	0
CG5050	0	0	0	0	0	0	0	0
CG17292	0	0	0	0	0	0	0	0
GATAE	0	0	0	0	0	0	0	0
GSTE3	0	0	0	0	0	0	0	0
CG5110	0	0	0	0	0	0	0	0
GASP	0	0	0	0	0	0	0	0
HOW	0	0	0	0	0	0	0	0
HYDR2	0	0	0	0	0	0	0	0
CG10298	0	0	0	0	0	0	0	0
REC	0	0	0	0	0	0	0	0
CG10301	0	0	0	0	0	0	0	0
CG1314	0	0	0	0	0	0	0	0
RPS26	0	0	0	0	0	0	0	0
CG14543	0	0	0	0	0	0	0	0
CG6310	0	0	0	0	0	0	0	0
CG10306	0	0	0	0	0	0	0	0
CG5642	0	0	0	0	0	0	0	0
RG	0	0	0	0	0	0	0	0
CG7518	0	0	0	0	0	0	0	0
CG10311	0	0	0	0	0	0	0	0
CG12746	0	0	0	0	0	0	0	0
CG31643	0	0	0	0	0	0	0	0
SKPC	0	0	0	0	0	0	0	0
SPN-F	0	0	0	0	0	0	0	0
CG1307	0	0	0	0	0	0	0	0
CG17121	0	0	0	0	0	0	0	0
CG10321	0	0	0	0	0	0	0	0
TSP42EK	0	0	0	0	0	0	0	0
CG14811	0	0	0	0	0	0	0	0
CG15116	0	0	0	0	0	0	0	0
SYN2	0	0	0	0	0	0	0	0
CG10324	0	0	0	0	0	0	0	0
SRM160	0	0	0	0	0	0	0	0
CG31211	0	0	0	0	0	0	0	0
CG6340	0	0	0	0	0	0	0	0
CG6843	0	0	0	0	0	0	0	0
CG5890	0	0	0	0	0	0	0	0
FEM-1	0	0	0	0	0	0	0	0
CG9083	0	0	0	0	0	0	0	0
NONA-L	0	0	0	0	0	0	0	0
CG10869	0	0	0	0	0	0	0	0
CG6425	0	0	0	0	0	0	0	0
CG13272	0	0	0	0	0	0	0	0
PBGS	0	0	0	0	0	0	0	0
TIM17A2	0	0	0	0	0	0	0	0
CG10336	0	0	0	0	0	0	0	0
CG7191	0	0	0	0	0	0	0	0
CG10339	0	0	0	0	0	0	0	0
CG17085	0	0	0	0	0	0	0	0
CG10341	0	0	0	0	0	0	0	0
PRP19	0	0	0	0	0	0	0	0
CG10344	0	0	0	0	0	0	0	0
CG12012	0	0	0	0	0	0	0	0
KEL	0	0	0	0	0	0	0	0
CG10348	0	0	0	0	0	0	0	0
GUS	0	0	0	0	0	0	0	0
CG10353	0	0	0	0	0	0	0	0
CG13296	0	0	0	0	0	0	0	0
SCPX	0	0	0	0	0	0	0	0
CG7182	0	0	0	0	0	0	0	0
MSB1L	0	0	0	0	0	0	0	0
CG1678	0	0	0	0	0	0	0	0
CG4053	0	0	0	0	0	0	0	0
CG4335	0	0	0	0	0	0	0	0
CG8584	0	0	0	0	0	0	0	0
CG10365	0	0	0	0	0	0	0	0
CG13084	0	0	0	0	0	0	0	0
XRP1	0	0	0	0	0	0	0	0
CG10366	0	0	0	0	0	0	0	0
CG10494	0	0	0	0	0	0	0	0
CG10373	0	0	0	0	0	0	0	0
CG8248	0	0	0	0	0	0	0	0
LSD-1	0	0	0	0	0	0	0	0
CG14453	0	0	0	0	0	0	0	0
RB97D	0	0	0	0	0	0	0	0
TNA	0	0	0	0	0	0	0	0
MBC	0	0	0	0	0	0	0	0
CG2871	0	0	0	0	0	0	0	0
CG5288	0	0	0	0	0	0	0	0
TOS	0	0	0	0	0	0	0	0
SOL	0	0	0	0	0	0	0	0
SXC	0	0	0	0	0	0	0	0
LCP1	0	0	0	0	0	0	0	0
CG13043	0	0	0	0	0	0	0	0
STAM	0	0	0	0	0	0	0	0
AMOS	0	0	0	0	0	0	0	0
CG30417	0	0	0	0	0	0	0	0
CG10395	0	0	0	0	0	0	0	0
RPL36A	0	0	0	0	0	0	0	0
CG10396	0	0	0	0	0	0	0	0
CG11163	0	0	0	0	0	0	0	0
CG30089	0	0	0	0	0	0	0	0
TANGO10	0	0	0	0	0	0	0	0
CG3371	0	0	0	0	0	0	0	0
LSM1	0	0	0	0	0	0	0	0
GEM2	0	0	0	0	0	0	0	0
RAC2	0	0	0	0	0	0	0	0
CG10424	0	0	0	0	0	0	0	0
CG10426	0	0	0	0	0	0	0	0
CG3309	0	0	0	0	0	0	0	0
CG10440	0	0	0	0	0	0	0	0
AP-2	0	0	0	0	0	0	0	0
NF-YB	0	0	0	0	0	0	0	0
CATSUP	0	0	0	0	0	0	0	0
CG9911	0	0	0	0	0	0	0	0
CG4325	0	0	0	0	0	0	0	0
CER	0	0	0	0	0	0	0	0
CG10992	0	0	0	0	0	0	0	0
CG3074	0	0	0	0	0	0	0	0
CG6337	0	0	0	0	0	0	0	0
CG10462	0	0	0	0	0	0	0	0
MDR49	0	0	0	0	0	0	0	0
CG10465	0	0	0	0	0	0	0	0
ANXB11	0	0	0	0	0	0	0	0
CG10466	0	0	0	0	0	0	0	0
BLOS2	0	0	0	0	0	0	0	0
[truncated: 6,021 more rows]

## Sheet: XC
Protein	DC	IC	EC	SC	BC	CC	NC	ION
CG10754	4	1.11772	7.28389e-05	2.27198e+12	16461.5	0.00997686	0.833333	2.08321
CG4364	5	1.44726	0.000216449	1.96509e+13	14373.6	0.0100157	0.5	2.05626
CG2263	3	1.08998	0.000128523	6.91045e+12	3620.69	0.00998046	1.5	2.04344
CG5706	2	0.879916	1.5824e-05	1.04858e+11	0	0.00993122	2	2.01027
CG16941	3	1.11834	5.82019e-05	1.44862e+12	756.415	0.00997497	1	1.97507
RPL24-LIKE	8	1.58089	0.000141816	8.61981e+12	1453.97	0.00996174	4.85714	1.94855
IP259	12	1.70813	0.000109592	5.0763e+12	5301.27	0.00998337	4.19545	1.94855
RBM13	11	1.66958	0.000158278	10701066535133	1103.5	0.00996729	7.55635	1.94311
EIF6	3	1.16379	7.05063e-05	2.12375e+12	156.36	0.00995196	2	1.91768
HIS2B:CG17949	6	1.46188	7.59332e-05	2.41297e+12	4418.44	0.0099758	0.4	1.91389
EIF3-S8	16	1.79691	0.000574133	138279860920429	25966	0.0100303	6.57094	1.90631
CG5033	11	1.68584	0.000295974	3.66634e+13	11225.4	0.0100011	5.73095	1.89737
CG8801	33	1.90039	0.000514921	110922443215091	113546	0.0100327	19.4455	1.89711
EIF3-S10	11	1.69988	0.000318882	4.26049e+13	4023.34	0.0100089	7.28889	1.84448
HIS2AV	8	1.60337	0.000428511	7.68348e+13	9094.57	0.0100105	0.342857	1.83763
CG6712	11	1.68793	0.000264358	2.95814e+13	8136.37	0.00998426	6.09524	1.8357
SME	7	1.47115	2.3741e-05	2.35859e+11	8940.85	0.00994895	0.333333	1.81268
MCM2	5	1.40574	5.72469e-05	1.37341e+12	1494.06	0.00997574	1	1.80861
L(1)G0020	26	1.87269	0.000249717	2.62045e+13	22736.9	0.0100063	14.7307	1.80266
CG12325	4	1.09417	0.00235585	2.38892e+15	11907.4	0.00999235	2.33333	1.79133
INT6	11	1.69228	0.000246956	2.55117e+13	2773.77	0.0100006	7.98889	1.78846
CG9667	8	1.59633	0.000178547	13341553487601	89.7083	0.0100043	7.14286	1.78312
EIF-3P40	14	1.76514	0.000500294	104766141688594	19127.2	0.0100262	6.71325	1.7773
NS2	13	1.7253	0.000114408	5.54918e+12	1197.28	0.00997014	9.03268	1.77594
CG8939	31	1.89192	0.00260214	2.90709e+15	52005.9	0.0100193	20.8726	1.77256
L(1)10BB	11	1.69229	0.000233476	2.28076e+13	1228.11	0.0100153	8.22222	1.76861
PIT	23	1.84778	0.000386921	6.27097e+13	15894.9	0.0100019	15.7209	1.76797
CG8064	4	1.08351	6.32799e-05	1.70703e+12	2043.1	0.00995511	2.33333	1.75156
LSM7	7	1.52816	0.000123224	6.40022e+12	4045.79	0.00996486	0.666667	1.75134
DRE4	6	1.46233	3.94678e-05	6.5333e+11	2109.54	0.00997216	2.05	1.74847
RFC4	12	1.73589	0.000232672	22699013526263	5152.78	0.0100127	7.45707	1.74322
CG2807	8	1.60242	0.000507504	107734580779186	8557.41	0.0100285	2.32143	1.74309
CG5642	42	1.95319	0.0040763	6.97797e+15	228473	0.0100694	6.90475	1.73792
CG6015	12	1.71246	0.000232039	2.25297e+13	1893.88	0.0100146	8.26616	1.73593
CRN	62	1.99627	0.00331213	4.58956e+15	403206	0.0100857	7.30421	1.73434
CG6197	17	1.77734	0.000409859	7.03388e+13	49250.3	0.0100233	5.72017	1.72966
CDSA	10	1.69048	0.00943972	3.90662e+16	808.703	0.00999935	7.11111	1.72296
RPL8	8	1.62266	0.000553502	128409472146769	11194.2	0.0100171	0.285714	1.72156
CG3511	6	1.38436	2.81391e-05	3.32057e+11	10977	0.009954	0.7	1.71534
CCT5	14	1.79633	0.0152522	9.94349e+16	4064.16	0.0100412	9.23077	1.70925
SSRP	6	1.46233	3.94678e-05	6.5333e+11	2109.54	0.00997216	2.05	1.70787
TANGO7	17	1.80891	0.000334869	4.69108e+13	28622.4	0.0100207	5.95768	1.70441
SMF	9	1.60715	0.00021405	1.9192e+13	9657.99	0.00997738	2.275	1.70141
NOI	30	1.91308	0.00258481	2.85196e+15	198027	0.0100711	1.69096	1.69586
CG2469	3	0.965283	9.76719e-06	3.99262e+10	2482.18	0.00992396	1	1.69394
MAGO	4	1.09619	0.000121299	6.16025e+12	14745.1	0.00997573	1.5	1.693
CG11985	8	1.60313	0.000418293	73192223834899	9439.79	0.0100332	2.03571	1.69253
CKIIALPHA	28	1.89344	0.00115579	558866340843384	108943	0.0100507	2.45404	1.68973
CG7033	33	1.94305	0.0333201	4.75175e+17	55004	0.0100649	10.3807	1.68446
NAT1	11	1.70428	0.000605526	154212452977746	15702.7	0.0100292	2.3	1.6836
CG10306	13	1.74268	0.00053309	119091338343660	6438.31	0.0100153	6.48889	1.68359
EIF-2BETA	7	1.55479	0.00427232	7.94206e+15	7470.5	0.0100141	0.666667	1.67394
CG7456	6	1.44554	9.95347e-05	4.15981e+12	6857.38	0.00998593	0.7	1.67115
CG3731	36	1.9471	0.0105975	4.71488e+16	181985	0.0100784	1.31935	1.67041
RPN1	53	1.98367	0.0406585	7.07613e+17	47264.8	0.0100493	31.0074	1.65039
CG2691	10	1.67846	0.000291082	3.5441e+13	4598.16	0.00999754	5.11111	1.64978
RPN11	30	1.92322	0.0169205	1.20666e+17	2945.31	0.0100291	24.6248	1.64937
CG13298	5	1.37322	7.18881e-05	2.16173e+12	3025.5	0.00997824	3	1.64842
CG1234	14	1.75215	0.000169972	1.22627e+13	4853.66	0.00998031	10.0038	1.64057
CG8142	10	1.67727	0.000132953	7.39544e+12	1238.61	0.00999331	7.63889	1.63966
VIAF	3	1.21617	0.00571733	1.36913e+16	59.9323	0.0100039	1	1.63956
RFC3	18	1.83414	0.000726524	221006172594868	33807.7	0.0100476	6.85575	1.63075
CG12264	49	1.98028	0.0703692	2.16544e+18	40282.7	0.010055	29.4145	1.62803
AATS-ILE	7	1.52938	0.00233399	2.39417e+15	427.817	0.00997616	5.33333	1.62645
AATS-GLN	8	1.54598	0.00152536	1.02013e+15	2536.98	0.0099728	5.83333	1.62559
CG5525	34	1.94472	0.0409022	7.2792e+17	62011.2	0.0100614	15.6592	1.61727
CG1671	5	1.21041	0.000198817	1.65729e+13	16876.3	0.00998973	2.33333	1.61456
RPT1	87	2.01692	0.0853139	3.14432e+18	209473	0.0100804	44.1673	1.61331
MCM5	16	1.79838	0.000846874	300464360579547	28301.5	0.0100348	2.80833	1.61222
CG4849	19	1.82531	0.00134462	758090512178047	43630.6	0.0100407	8.51041	1.61175
RPN2	38	1.9481	0.018566	1.4499e+17	13114.5	0.0100364	28.3014	1.6088
RPN7	32	1.92988	0.014714	9.10424e+16	11259.8	0.0100301	23.8075	1.60496
RPN9	32	1.93152	0.0164776	1.14419e+17	13834.4	0.0100357	24.0942	1.59679
PRP38	3	1.1955	9.10827e-05	3.47178e+12	0	0.00999117	3	1.59394
PROSBETA3	57	1.98541	0.0237293	2.35743e+17	134705	0.0100608	30.0106	1.59023
TANGO4	7	1.56033	0.000264388	2.92636e+13	3383.02	0.0100058	1.83333	1.58394
RPN6	35	1.94305	0.0166734	1.17136e+17	28165.8	0.0100429	23.2775	1.58297
PROSALPHA5	37	1.94339	0.0187775	1.48221e+17	24373.1	0.0100353	29.4382	1.57283
RPN5	17	1.82754	0.00662335	1.86404e+16	10417.2	0.010006	9.75	1.57181
RPS13	21	1.86109	0.000989325	409664009307893	77034.7	0.0100477	0.1	1.57173
AATS-ASN	6	1.53064	0.00949951	3.94586e+16	796.766	0.0100133	4	1.56998
SEC61ALPHA	65	1.99856	0.0642161	1.80257e+18	148439	0.0100642	27.7079	1.56865
AATS-PHE	4	1.33059	0.000753889	238335958125028	8923.07	0.0100083	1.33333	1.56567
CG31357	9	1.61454	0.000287107	34502779562234	36787.7	0.010013	0.541667	1.56541
TCP-1ETA	47	1.97823	0.0643049	1.78421e+18	33893.9	0.0100669	21.6565	1.56467
ATPSYN-GAMMA	44	1.97201	0.0551532	1.32788e+18	30890.3	0.0100578	21.0148	1.56409
SURF6	5	1.42313	0.000137597	7.93642e+12	2134.59	0.0099769	0.5	1.55654
SLH	27	1.89163	0.0014809	931847734269048	4984.25	0.0100287	23.9435	1.55491
TCP-1ZETA	77	2.01142	0.096194	4.02291e+18	71894.2	0.010074	42.1418	1.55358
CSN5	7	1.52046	0.000130338	7.11704e+12	7904.53	0.00998731	1.06667	1.55352
CDC45L	6	1.47033	0.00043498	7.96733e+13	10770.4	0.0100039	0.4	1.55217
YKT6	24	1.87144	0.00127084	687529738337424	189.705	0.0100142	23.1321	1.55184
CG14641	35	1.92675	0.00202921	1.72343e+15	186260	0.0100681	3.07983	1.54226
MCM6	7	1.52544	0.000192322	1.59484e+13	1608.41	0.0099806	3.3	1.541
CG8258	69	2.00472	0.0873208	3.29676e+18	58434.2	0.010071	35.7458	1.53901
GNF1	20	1.8513	0.000674966	191449246247442	20085.5	0.0100358	9.00451	1.53747
BETACOP	35	1.94694	0.040932	7.339e+17	60508.7	0.0100534	15.5958	1.53478
SNF	4	1.14121	4.23081e-05	7.51237e+11	15844	0.00994349	2	1.53456
APRT	7	1.50522	0.0048337	1.02998e+16	17765.2	0.00999252	1.33333	1.52445
U2A	6	1.45958	0.000175175	12842388269978	10253.2	0.00999758	1.86667	1.52239
NS1	12	1.70991	0.00012017	6.11492e+12	222.379	0.00997061	10.4818	1.51978
RPN12	10	1.68041	0.00237305	2.38458e+15	4309.21	0.00999946	2.44444	1.51073
CG11857	29	1.92167	0.0299791	3.90216e+17	29165.3	0.0100433	12.6146	1.50613
BLW	42	1.96877	0.0437371	8.12507e+17	73443.9	0.0100747	8.68395	1.50139
CG8728	4	1.30985	0.000356708	53405910569094	5388.83	0.0100126	0.666667	1.49923
TSU	3	0.944927	3.19477e-05	4.27288e+11	3780.39	0.00994341	1.5	1.49387
RPS16	23	1.88519	0.0115353	5.58617e+16	103977	0.0100517	2.04545	1.49358
CHC	88	2.01853	0.094145	3.8577e+18	345788	0.0100877	40.8363	1.49282
CG6610	7	1.4928	0.000177102	1.31534e+13	2468.66	0.00995745	2.25	1.4821
CG8891	9	1.67543	0.0164665	1.16746e+17	634.84	0.0100273	7.25	1.48205
RPA-70	13	1.75667	0.000417249	7.29733e+13	15007.9	0.0100298	4.5	1.48123
CG9769	18	1.8274	0.000451854	8.54036e+13	31124	0.0100307	6.19002	1.47854
SAN	5	1.41256	0.000438312	8.07564e+13	2317.39	0.010013	3	1.47467
CG32344	19	1.81549	0.000159075	1.06321e+13	7749.7	0.0099862	11.3755	1.47446
RRP40	4	0.983163	2.81565e-06	3.35743e+09	0	0.00988749	4	1.47386
CG6750	4	1.04466	7.94606e-06	2.64315e+10	0	0.00992013	4	1.46897
FS(2)KET	10	1.65299	0.00165361	1.14406e+15	27911.3	0.0100209	3.05556	1.46716
RPS26	34	1.93598	0.00160843	1.0822e+15	220854	0.0100669	0.307548	1.46545
KDELR	42	1.96606	0.0480871	1.01433e+18	31994.6	0.0100469	22.5987	1.46494
TANGO9	11	1.71845	0.00912703	3.64755e+16	11273.1	0.0100124	5.67778	1.46381
TPI	15	1.78124	0.000692288	200469107807019	30781.9	0.0100237	3.28268	1.46232
PROSALPHA7	46	1.96844	0.0273067	3.1191e+17	32125.1	0.0100432	31.2759	1.46082
LSM1	5	1.40989	0.00083688	293691189425377	3585.14	0.00998446	0.5	1.4594
RPS3	82	2.01435	0.0154751	1.00467e+17	737736	0.0100976	3.58568	1.4555
SPT6	8	1.10654	3.03012e-06	3.88836e+09	795.557	0.00988761	7.42857	1.44826
RPS20	40	1.9611	0.0124848	6.54042e+16	201889	0.0100652	0.756194	1.44727
CG7845	14	1.73457	0.00268916	3.10478e+15	20622.7	0.0100043	8.41554	1.44637
CG3436	5	1.407	0.000109949	5.0589e+12	950.738	0.00999357	4	1.44488
CG3107	8	1.60115	0.000899125	338217326821006	7961.81	0.00999931	3.42857	1.44281
RPS8	34	1.93997	0.00265595	2.99391e+15	186032	0.0100699	0.404196	1.43222
VHA26	27	1.90037	0.00301955	3.81389e+15	80546.2	0.0100511	6.44159	1.43163
PROSBETA7	41	1.95771	0.0219082	2.01061e+17	28734.7	0.0100485	28.7086	1.42589
AATS-MET	3	1.06932	2.98605e-05	3.7423e+11	383.602	0.00994331	1	1.42463
PROSALPHA1	48	1.97717	0.0540446	1.23208e+18	51919.6	0.0100557	25.4603	1.41872
RPL27	23	1.87348	0.00236015	2.33291e+15	100227	0.0100557	0.181818	1.41702
RPL4	22	1.87778	0.00132347	733919349367127	78890.7	0.0100553	0.380952	1.41673
CG7430	11	1.7105	0.0116977	5.89395e+16	14845.1	0.010019	3.43333	1.41549
CG11137	4	1.04466	7.94606e-06	2.64315e+10	0	0.00992013	4	1.41509
CG31694	16	1.78356	0.000258737	2.80475e+13	14490.2	0.0100046	11.0571	1.4122
SYX5	25	1.879	0.00138941	820496248755623	624.974	0.0100236	23.7847	1.41103
UGT	9	1.62661	0.00319007	4.31697e+15	13276.8	0.0100282	1.075	1.41035
EIF-2ALPHA	11	1.73084	0.00954228	3.82143e+16	6948.59	0.0100339	1.2	1.40639
L(1)G0230	19	1.85245	0.00986689	4.10871e+16	7299.58	0.0100324	8.22626	1.40496
RPS18	13	1.7478	0.00192854	1.56089e+15	45410.6	0.0100482	0.166667	1.40493
SOD2	6	1.52706	0.00845333	3.07209e+16	6826.4	0.0100234	2	1.40455
RPS3A	36	1.94906	0.00380855	6.08371e+15	228029	0.0100727	0.114286	1.40434
RPL36A	5	1.43541	0.00019158	1.53524e+13	1085.05	0.0100036	0.5	1.40363
AATS-HIS	3	1.21098	0.00355926	5.40357e+15	0	0.0100038	3	1.40308
CG3295	12	1.74406	0.00124679	662349003807277	16961.9	0.0100419	0.871212	1.40081
CG8636	10	1.66915	0.000296479	3.68048e+13	1227.66	0.0100065	8	1.4006
CG8195	6	1.52536	0.0053838	1.26102e+16	267.359	0.00999832	4	1.4002
CSL4	7	1.09069	3.00661e-06	3.82872e+09	0	0.0098876	7	1.39966
DIP-C	2	0.313998	1.5293e-08	97877.8	0	0.00976899	2	1.39798
UFD1-LIKE	10	1.66952	0.00313171	4.10362e+15	21708.6	0.0100296	0.444444	1.39719
CHMP1	8	1.57451	0.00104467	477689184205443	15.1817	0.00998646	7.42857	1.39346
PONT	17	1.81099	0.00996304	4.16819e+16	69934.5	0.0100386	3.42459	1.38899
RPS27	22	1.87137	0.01174	5.76708e+16	69847.8	0.0100533	0.380952	1.38844
VTI1	25	1.88264	0.00123522	647838528370492	11700.4	0.010026	18.875	1.38705
RPS23	14	1.78485	0.000672659	189584206931789	23980.2	0.0100336	0.153846	1.38651
GOS28	22	1.85815	0.00122002	633892783989457	41.5618	0.0100099	21.7143	1.37756
WIBG	2	0.731824	3.22743e-06	4.36168e+09	0	0.00988713	2	1.37753
CG1416	47	1.97636	0.0580246	1.47322e+18	30762	0.0100592	25.9659	1.37651
RPS14A	20	1.86461	0.0108123	4.90692e+16	37890.7	0.0100469	0.842105	1.376
OST48	75	2.00872	0.0822909	2.95188e+18	65095.3	0.0100681	43.249	1.37388
ZPR1	16	1.79679	0.00591171	1.47914e+16	50709.6	0.0100487	0.133333	1.37332
RPL7A	25	1.90234	0.0107138	4.81529e+16	110900	0.0100582	0.416667	1.37177
SEC6	24	1.87093	0.00120825	610656149352242	83101.5	0.0100433	0.241546	1.37013
HIS4:CG31611	9	1.62802	0.000349694	5.12687e+13	15788.7	0.0100048	0.458333	1.36961
EIF-5A	44	1.96951	0.0668473	1.92146e+18	126097	0.0100635	18.7942	1.36955
VPS4	35	1.94242	0.0374894	6.14469e+17	37422.9	0.0100433	17.3642	1.36951
DIM1	8	1.60469	0.0122489	6.45532e+16	4812.23	0.0100198	2.85714	1.36636
CG6013	3	1.03188	8.77334e-05	3.25036e+12	0	0.00992554	3	1.36506
SEC63	18	1.83637	0.0221564	2.12203e+17	20591.9	0.0100226	8.71658	1.36491
VPS26	2	0.862817	7.65363e-06	2.45926e+10	0	0.00990292	2	1.36364
CG2021	17	1.80747	0.000937991	368055687662977	45243.3	0.0100339	1.08333	1.36205
RPS17	22	1.8829	0.00992094	4.13056e+16	64251.3	0.0100564	0.571429	1.36094
RPL12	23	1.87528	0.0114034	5.45582e+16	97727.4	0.0100511	1.09091	1.36029
SMD2	11	1.72538	0.00690789	2.00462e+16	21221.3	0.0100271	1.49167	1.35781
HIS2A:CG33865	2	0.866557	7.99579e-05	2.67466e+12	0	0.00995845	2	1.35616
MFAP1	12	1.74366	0.00100587	424463290104231	29299.3	0.0100487	2.28182	1.35357
CSN7	8	1.60818	0.000410298	7.07887e+13	6912.75	0.0100204	1.93333	1.3525
CG31729	27	1.91076	0.0266037	3.09439e+17	10883.5	0.0100268	14.877	1.34905
ATMS	3	0.882041	3.19439e-06	4.29487e+09	53.3283	0.00988069	2	1.34545
HMGS	39	1.94639	0.00379918	6.08501e+15	77735.4	0.0100442	19.2245	1.3454
NNP-1	8	1.59035	0.000151677	9.80082e+12	2438.29	0.00997894	4.28571	1.3438
RPL3	51	1.98045	0.00471854	9.33157e+15	281872	0.0100769	0.404106	1.33613
ISWI	13	1.76057	0.00384811	6.20824e+15	19210	0.0100341	2.58571	1.33461
RNRS	10	1.66875	0.000323286	4.38169e+13	16806.4	0.0100178	0.222222	1.3342
SMT3	71	2.00448	0.100031	4.2912e+18	188640	0.0100795	35.5796	1.33146
SHRB	12	1.71826	0.00242919	2.50526e+15	17578.9	0.0100293	5.67154	1.32942
RPL31	18	1.82492	0.000700446	205249001672568	41880.2	0.0100368	0.169935	1.32666
TGT	5	1.43318	0.00032074	43032546300230	1089.71	0.00999752	3.5	1.32369
RPL17	18	1.84563	0.00312419	4.08757e+15	63518.3	0.0100617	0.352941	1.32102
CG1307	18	1.83622	0.000978728	401132382763379	54021.9	0.0100515	0.30098	1.32082
PYK	14	1.77804	0.0115225	5.74027e+16	20719.1	0.0100403	1.69231	1.31621
CG9344	5	1.2958	2.98428e-05	3.72527e+11	1694.34	0.00995316	3.75	1.31504
CG6453	39	1.96099	0.0504608	1.10137e+18	46183.1	0.0100616	14.1165	1.3141
L(1)G0004	8	1.60696	0.00234841	2.35749e+15	13926.5	0.0100294	0.285714	1.30973
SPN-A	68	2.00051	0.00621696	1.61796e+16	256639	0.0100749	7.65632	1.30668
L(2)37CC	20	1.86454	0.0167651	1.18007e+17	41344.9	0.0100502	3.11287	1.30218
RPL19	14	1.77238	0.00274963	3.16477e+15	46462.5	0.0100392	0.373626	1.30076
RPL23	18	1.82228	0.00475304	9.47721e+15	67625.9	0.0100599	0	1.29798
AATS-LYS	2	0.994363	0.000193582	1.56774e+13	825.093	0.00997355	0	1.29798
EF1GAMMA	30	1.91116	0.00735325	2.29211e+16	143920	0.010063	0.278416	1.29521
SEC10	38	1.93499	0.00182904	1.39955e+15	164762	0.0100561	0.217255	1.29509
RNRL	3	1.17731	0.000103975	4.52298e+12	1154.74	0.00997456	0	1.29293
CG9836	7	1.53361	0.000664792	184912132067529	26112.4	0.0100383	0.333333	1.2925
CSN6	6	1.48762	0.000213549	1.91772e+13	2358.97	0.00999853	2	1.29
HYX	5	1.19356	0.000138379	8.05652e+12	26613.7	0.0099726	2	1.28889
RPT3	33	1.93383	0.0184372	1.42986e+17	741.615	0.0100295	29.9143	1.28814
CG7288	6	1.50749	0.0105801	4.80991e+16	355	0.0100105	3.2	1.28794
RPL11	9	1.63347	0.00315731	4.17647e+15	33531.7	0.0100456	0	1.28788
PGI	4	1.30503	0.000222615	2.07592e+13	1768.15	0.00999239	0	1.28788
HSC70-5	14	1.78713	0.0092638	3.60618e+16	35118.8	0.01004	0.769231	1.28634
CG17337	17	1.82662	0.0135305	7.67519e+16	34369.3	0.0100412	2.16071	1.28206
RPII140	3	1.1985	0.000240227	2.41581e+13	262.692	0.00999757	0	1.27778
CG10219	5	1.43466	0.0028434	3.5564e+15	2100.2	0.0100004	0.5	1.27506
RRP42	8	1.11076	3.06468e-06	3.9782e+09	4.9	0.00988761	7.71429	1.27425
CG1968	28	1.91103	0.00141125	834791850143170	73544.2	0.0100556	0.318332	1.27418
CG11107	8	1.60351	0.000149055	9.29327e+12	6098.84	0.00999697	1.7619	1.27193
RPS27A	89	2.01631	0.0241532	2.4507e+17	965676	0.0101024	4.95095	1.2718
CG9588	13	1.74923	0.00596011	1.48866e+16	28513.9	0.0100477	0.833333	1.26973
BAP60	123	2.03037	0.0148563	9.33891e+16	999349	0.0101047	33.8478	1.26874
DUTPASE	24	1.88833	0.0321284	4.43211e+17	51369.2	0.0100496	8.92899	1.26811
RPS12	24	1.89558	0.00144105	869971736329540	93006.8	0.0100589	0.197101	1.26744
HIRA	19	1.84485	0.0100958	4.42508e+16	22965	0.0100251	3.99237	1.26598
CG4933	8	1.62403	0.0016414	1.13548e+15	8596.92	0.0100292	0.285714	1.2658
HSP60	49	1.97304	0.0260313	2.84609e+17	248943	0.010066	6.39605	1.2646
MTS	55	1.98604	0.00726944	2.21113e+16	353901	0.0100831	7.13265	1.26394
TAL	4	1.35654	0.00945406	3.85424e+16	0	0.0100041	4	1.25728
CG3542	15	1.78254	0.00683683	1.99137e+16	20966.7	0.0100394	5.10897	1.25015
RPS5A	12	1.74986	0.00932229	3.7354e+16	24182.3	0.0100366	1.63636	1.24938
RANBP9	49	1.98019	0.0669956	1.96741e+18	28756.7	0.0100522	29.2332	1.24938
RPL38	11	1.71483	0.00247643	2.57675e+15	27752.7	0.0100444	0.266667	1.24924
RPL9	11	1.72749	0.00289437	3.51176e+15	32453.6	0.0100443	0	1.24747
HIS1:CG33825	9	1.64246	0.000180565	1.36393e+13	15867.4	0.0100047	0.267857	1.24451
RPIII128	6	1.4002	0.000558193	130506226917906	28263.9	0.0100339	0.4	1.24272
CG11811	5	1.31014	0.0026036	2.90121e+15	18291.3	0.0100028	0	1.24242
RPS10B	20	1.86638	0.00863239	3.12163e+16	61460.1	0.010061	0.210526	1.24037
CG7810	8	1.54554	0.000145367	8.83929e+12	20836.8	0.0100039	2.03571	1.24015
CG12241	3	1.12994	7.01052e-05	2.06769e+12	2398.44	0.00997134	1	1.23551
ATU	3	1.14369	0.000307811	4.03805e+13	665.509	0.00996616	1	1.2344
INOS	62	1.99802	0.101528	4.41858e+18	35483.9	0.0100708	39.4107	1.233
ROE1	2	1.00588	0.000350217	5.13313e+13	442.39	0.0100056	0	1.23232
VHA44	8	1.60001	0.00160263	1.12373e+15	3511.01	0.0099964	4.09524	1.23019
COPROX	6	1.51723	0.00181788	1.38448e+15	8430.32	0.0100373	1.2	1.22971
VPS45	10	1.66747	0.00220037	2.05185e+15	13737.8	0.0100334	0.222222	1.22817
SRP68	19	1.84766	0.000878821	323094858773949	56836	0.0100479	0.987302	1.22817
SPT5	10	1.68145	0.000325213	44241285265818	42606.1	0.0100297	0.222222	1.22809
RPS4	5	1.43032	0.000130395	7.11485e+12	2524.24	0.00998926	0	1.22727
CG5705	2	0.618559	9.93133e-06	4.1337e+10	15844	0.00991889	0	1.22727
CG5380	17	1.81955	0.00126107	665319020904015	42888.7	0.0100568	0.875	1.22423
CG10214	7	1.54517	0.00448758	8.59044e+15	10129.7	0.0100096	1	1.22118
TCTP	29	1.92609	0.0364811	5.72303e+17	104621	0.0100628	7.5	1.22067
FEN1	1	0.667074	0.0018074	1.41162e+15	0	0.00998133	0	1.21717
CG11095	4	1.28438	0.000242742	2.47303e+13	908.205	0.00998889	1.33333	1.2154
CG8611	4	1.19291	7.98441e-05	2.67015e+12	17667.2	0.00998773	0.666667	1.21283
CG2453	1	0.636965	7.92619e-06	2.62809e+10	0	0.00993083	0	1.21212
SYX1A	35	1.92583	0.00302479	3.89563e+15	54745.5	0.0100475	24.7591	1.21029
PSIDIN	10	1.68874	0.00102598	441813126379476	15385.4	0.0100174	1.5	1.20711
RPL13A	15	1.7971	0.00176712	1.31283e+15	57469.1	0.0100437	0	1.20707
STA	8	1.62646	0.00278584	3.34151e+15	18900.1	0.0100369	0	1.20707
CG7277	19	1.83833	0.00127099	689577144511438	15699.7	0.010017	6.41983	1.20679
IRBP	30	1.90417	0.000654085	179114645202617	72483.7	0.01004	9.17337	1.20456
CG3430	5	1.40707	6.66318e-05	1.86182e+12	1704.65	0.00998544	0.5	1.20228
GTP-BP	7	1.51011	0.000915989	351482666685839	20745.3	0.01003	0	1.20202
GFAT2	46	1.97514	0.0650262	1.85093e+18	22385.1	0.010051	29.2646	1.19956
CG1983	1	1.3643	-8.77988e-17	1.54308	0	0.000124704	0	1.19697
PABP	31	1.9085	0.00353728	5.23657e+15	173294	0.0100652	1.75	1.19385
TRXR-1	32	1.93263	0.0527665	1.19885e+18	45574.7	0.0100568	17.4492	1.19255
RPL18A	16	1.791	0.000599975	150571092097957	58107.3	0.0100279	0	1.19192
DNAPOL-DELTA	12	1.71056	0.00070784	210483069459336	18936.1	0.0100067	0	1.19192
ELP3	1	0.535552	3.60283e-06	5.47144e+09	0	0.00990747	0	1.19192
RAB6	47	1.96533	0.0277896	3.36674e+17	242326	0.0100677	6.06877	1.1902
SMD3	5	1.43847	0.00218928	2.00638e+15	7855.95	0.0100268	0.5	1.19011
MEMBRIN	26	1.88555	0.0013945	826485864745127	14553.1	0.010024	23.2531	1.18997
RPL21	12	1.69412	0.000532709	118752672615129	51988.1	0.0100197	0	1.18687
RPS14B	10	1.68218	0.000299889	3.7629e+13	6523.13	0.0100143	0	1.18687
NMT	3	0.99715	0.000125293	6.58635e+12	15976.5	0.00999493	0	1.18687
CG10903	1	0.642154	1.23049e-05	6.33508e+10	0	0.00994126	0	1.18687
TAP42	13	1.76401	0.000664717	185004164369813	4175.65	0.0100191	9.16667	1.18556
PMCA	10	1.70109	0.00914653	3.65412e+16	6316.25	0.0100144	4.44444	1.18453
VPS28	5	1.30369	4.38448e-05	8.0421e+11	1127.07	0.00996377	2.75	1.18414
CG15084	7	1.56672	0.00358481	5.48261e+15	892.164	0.0100111	4.33333	1.18397
RRP6	7	1.09069	3.00661e-06	3.82872e+09	0	0.0098876	7	1.18283
TRC8	5	1.26654	2.29706e-05	2.20729e+11	17243.3	0.00994971	0.5	1.18265
RPL26	5	1.43674	0.000241884	2.45535e+13	2091.68	0.0100057	0	1.18182
CG6388	1	0.565204	4.09814e-06	7.02532e+09	0	0.00991995	0	1.18182
MIRO	20	1.85422	0.000901133	339942274352414	55198.7	0.0100494	0.583647	1.18017
CG16817	69	2.00499	0.0961563	3.89135e+18	149087	0.0100768	28.4658	1.17971
CG9099	24	1.87116	0.00106521	475994079180653	110647	0.0100542	0.0869565	1.17921
CG13630	10	1.69853	0.00165955	1.16327e+15	10669.8	0.010043	0.666667	1.17721
PELO	3	1.19939	0.000201047	1.69467e+13	1000.98	0.0100008	0	1.17677
CG11208	2	0.959188	0.000106579	4.7995e+12	872.947	0.00998569	0	1.17677
DHOD	2	0.971991	6.2129e-05	1.61535e+12	147.813	0.00996996	0	1.17677
PIX	2	0.963504	3.38895e-05	4.80642e+11	100.057	0.00996113	0	1.17677
CG10424	1	0.630211	0.000123709	6.41602e+12	0	0.0099319	0	1.17677
SURF4	38	1.95401	0.0351756	5.37633e+17	45599	0.0100447	16.3101	1.1746
CG2862	56	1.99085	0.0976266	4.09863e+18	42265.4	0.0100656	38.9848	1.17414
SLU7	5	1.41485	0.0001659	1.16676e+13	1774.32	0.00998357	1	1.17397
NUP62	23	1.87669	0.000799844	267610421990556	58562.8	0.0100508	0.247475	1.17333
RAB7	24	1.89469	0.0272796	3.26627e+17	18153.9	0.0100256	9.04358	1.17306
FLR	8	1.63117	0.0124288	6.64129e+16	1084.71	0.0100139	4.85714	1.17225
RPL32	5	1.34215	0.000159554	1.07844e+13	7784.13	0.00998398	0	1.17172
PARP	32	1.9203	0.00172725	1.24961e+15	140877	0.0100461	7.31715	1.17148
TWS	11	1.68437	0.000736293	226791266791157	31054.1	0.0100391	0.2	1.16879
DBE	6	1.50849	0.000906405	354881300896033	4063.92	0.0100122	0	1.16667
ATP7	3	1.20507	0.000166927	1.16698e+13	655.498	0.0100073	0	1.16162
HIS4R	10	1.64842	0.000890133	342172231661998	10199.1	0.010002	0	1.16162
HIS4:CG33907	1	0.658136	1.96938e-05	1.62257e+11	0	0.00993648	0	1.16162
CG1673	1	0.62241	1.73511e-05	1.29882e+11	0	0.00992072	0	1.16162
HIS2B:CG33868	1	0.635018	1.84947e-05	1.43202e+11	0	0.00990996	0	1.16162
ADAM	9	1.58341	0.00109864	510580265087378	27167.1	0.0100093	2.16667	1.16086
ECT3	4	1.23406	0.000149908	9.51128e+12	5045.47	0.0099887	0.833333	1.16029
SEC5	51	1.95205	0.00445358	8.30664e+15	323749	0.0100623	0.077961	1.15807
RPS24	14	1.77308	0.000662067	183479604756128	32369.5	0.0100364	0	1.15657
MSH6	1	0.670176	0.000312879	4.15023e+13	0	0.0100048	0	1.15657
CG17209	1	0.657024	3.61422e-05	5.50993e+11	0	0.00994993	0	1.15657
CG13690	1	0.63916	0.00012996	7.08494e+12	0	0.00992593	0	1.15657
CG4045	2	0.801933	3.61119e-05	5.56235e+11	159.242	0.00990849	0	1.15657
CG8129	1	1.3643	8.11704e-17	1.54308	0	0.000124704	0	1.15657
ADK2	7	1.52826	0.00366893	5.74064e+15	21885.2	0.0100321	0.333333	1.15584
NUP54	31	1.93021	0.00127936	684952414023689	103530	0.0100628	0.266667	1.15187
BET3	12	1.60581	0.000513497	110523516158270	73410.4	0.00999769	0	1.14646
CG10688	1	0.668617	0.00224926	2.22299e+15	0	0.00997484	0	1.14646
PPL	1	0.662841	0.000146382	9.04956e+12	0	0.00997301	0	1.14646
CG3704	2	0.628322	6.20839e-05	1.64528e+12	31684	0.00995574	0	1.14646
CG11583	1	0.650082	2.07772e-05	1.80571e+11	0	0.00994697	0	1.14646
HRD3	5	1.42043	0.000489069	100081110121430	1892.37	0.0100043	1.58333	1.14558
CG5862	3	1.17103	7.63127e-05	2.43735e+12	325.884	0.00998354	1	1.14524
UPF1	5	1.4176	5.72322e-05	1.37714e+12	650.426	0.00997541	2	1.14481
ES2	33	1.93476	0.00514976	1.1331e+16	127124	0.0100732	0.853352	1.14273
ABS	15	1.77697	0.000811848	278010609892232	16202	0.0100149	4.1369	1.1422
PGM	5	1.44446	0.00069496	202811519181242	10223.2	0.0100196	0	1.14141
CG12018	3	1.21104	0.000313897	41259434137549	886.105	0.010012	0	1.14141
RPL6	5	1.39398	0.000112091	5.31642e+12	2104.91	0.00997494	0	1.14141
CG5037	1	0.637393	3.84771e-05	6.3175e+11	0	0.00992954	0	1.14141
CG5292	1	0.533232	4.6311e-07	8.9711e+07	0	0.00985633	0	1.14141
CORO	15	1.75933	0.000720416	219709408166365	24639.8	0.0100197	6.3381	1.14134
TREH	26	1.88185	0.00487511	1.01948e+16	55710.8	0.0100222	9.1221	1.14014
CG11267	39	1.95928	0.0746431	2.39437e+18	15605.5	0.0100558	28.3979	1.13985
SLD5	23	1.86402	0.00307304	4.01366e+15	76215.6	0.0100507	0.0909091	1.13723
CAT	16	1.82776	0.0113195	5.3723e+16	17562.8	0.0100497	1.33333	1.13715
CG14476	4	1.33414	0.000326257	4.46666e+13	2887.56	0.0100216	0	1.13636
CG8417	16	1.67566	0.000279165	3.26124e+13	106595	0.010013	0	1.13636
CG2260	1	0.657241	3.32369e-05	4.62504e+11	0	0.00996487	0	1.13636
PIS	2	0.651255	2.11337e-05	1.8686e+11	15844	0.00996123	0	1.13636
CG4338	1	0.558071	2.32495e-06	2.27782e+09	0	0.00989261	0	1.13636
CG4406	1	0.490638	1.19599e-06	6.09559e+08	0	0.00985037	0	1.13636
SSB-C31A	19	1.84293	0.00867576	3.22042e+16	22904.7	0.0100315	7.44301	1.13537
ORC2	4	1.30511	0.000153682	9.90515e+12	1148.09	0.0099941	1.66667	1.13332
RPL35A	16	1.81397	0.000631639	166989556878683	61342.5	0.0100426	0	1.13131
EIF5	4	1.31175	0.00179177	1.40996e+15	2573.19	0.00999084	0	1.13131
CG3756	2	0.933672	2.61043e-05	2.85061e+11	123.825	0.00994751	0	1.13131
CG9922	7	1.52471	0.000612499	158360421141350	5856.82	0.0100222	2.66667	1.13131
RHOGDI	41	1.96384	0.0729715	2.29207e+18	38823.1	0.0100583	26.8353	1.12902
CG8031	2	0.983241	0.000229679	2.21389e+13	290.1	0.00996566	0	1.12626
SELR	1	0.609902	5.1701e-05	1.14897e+12	0	0.00991995	0	1.12626
CG4866	1	0.580058	5.08541e-06	1.08176e+10	0	0.00990329	0	1.12626
LAS	1	0.369681	4.85263e-08	995782	0	0.00979257	0	1.12626
CSN3	17	1.83095	0.00284005	3.44923e+15	31135.1	0.0100537	1.33036	1.12599
ECD	11	1.65366	0.00025043	2.62366e+13	33379.5	0.0100071	5.19921	1.12518
ATG5	19	1.83711	0.00197267	1.62826e+15	86372	0.0100527	0.577778	1.12412
CG8078	3	1.13981	0.000252567	26757446961801	1363.71	0.00999283	0	1.12121
L(2)35DF	2	0.99974	0.000105937	4.70804e+12	623.012	0.00998353	0	1.12121
CG7006	3	1.19883	0.00022343	20965154148364	2883.61	0.00997644	0	1.12121
BYS	1	0.655635	7.92413e-05	2.66766e+12	0	0.00994446	0	1.12121
CG17187	9	1.43741	6.97923e-05	2.05801e+12	35506	0.00995662	1.125	1.12039
CG32068	14	1.78606	0.000805879	271725836474578	15629.1	0.0100382	0.176923	1.11975
AATS-ARG	8	1.57373	0.00161264	1.1341e+15	4226.6	0.00999344	5.83333	1.11747
RPLP2	16	1.80296	0.00215012	1.95913e+15	74393.9	0.0100489	0	1.11616
ME31B	9	1.62831	0.000617018	159791630468663	31263.1	0.0100216	0	1.11616
L(2)34FD	2	0.962087	6.43989e-05	1.7444e+12	190.142	0.00997999	0	1.11616
CG4610	1	0.451381	6.99427e-08	2.06513e+06	0	0.00979663	0	1.11616
RPB8	1	1.3643	-8.82589e-17	1.54308	0	0.000124704	0	1.11616
DNAPOL-ALPHA60	8	1.57238	0.000257939	2.78424e+13	2886.13	0.00999688	0	1.11111
FDH	3	0.98774	0.000141179	8.35993e+12	17139	0.0099966	0	1.11111
RPII18	4	1.31889	9.65677e-05	3.93659e+12	1728.8	0.0099819	0	1.11111
BET1	25	1.87864	0.00128679	704703154797391	2001.93	0.0100175	22.4455	1.10732
RPL36	9	1.65347	0.00128918	705251670778458	31461	0.0100292	0	1.10606
CG6745	9	1.65548	0.000378488	6.00237e+13	4018.94	0.010022	0	1.10606
CG11652	6	1.48523	0.000333571	4.65499e+13	11179	0.0100173	0	1.10606
SSL1	2	0.995095	9.91913e-05	4.16629e+12	486.851	0.00998296	0	1.10606
CG5941	4	1.28113	0.000199273	16683603391685	2453.34	0.00997775	0	1.10606
MRPL11	1	0.389933	8.89717e-07	3.31733e+08	0	0.00986261	0	1.10606
DPPIII	3	0.798036	1.5849e-06	1.06028e+09	0	0.00988431	3	1.10245
CG30291	5	1.41884	0.000282667	3.35008e+13	2781.33	0.010017	0.75	1.1014
MRE11	25	1.82927	0.00234511	2.37215e+15	136137	0.0100332	0	1.10101
AATS-TYR	3	1.19271	0.000227608	2.18453e+13	572.142	0.0099985	0	1.10101
NLE	3	1.19968	0.000156006	1.01865e+13	1894.03	0.009992	0	1.10101
PCID2	3	1.09598	5.68006e-05	1.35129e+12	151.281	0.00993375	0	1.10101
CG14544	3	1.0603	9.49997e-06	3.77665e+10	1182.5	0.00993167	0	1.10101
CAM	28	1.86024	0.00354902	5.37217e+15	175562	0.0100358	0.155556	1.10045
DOD	41	1.95814	0.0428436	7.89297e+17	115908	0.010063	11.898	1.10037
SMB	36	1.9419	0.00387101	6.32961e+15	180551	0.0100659	0.234656	1.10006
DMAP1	14	1.74353	0.00459288	8.86124e+15	48985.1	0.0100302	3.54136	1.0961
CG7470	2	1.0008	0.00011455	5.48923e+12	222.879	0.0099961	0	1.09596
MYS45A	2	0.997321	8.93589e-05	3.38198e+12	563.782	0.0099782	0	1.09596
DNAPOL-ALPHA180	2	0.973618	2.8204e-05	3.32759e+11	163.295	0.00996176	0	1.09596
PBGS	2	0.652316	1.66252e-05	1.1563e+11	15844	0.00992973	0	1.09596
TSR	24	1.89668	0.0120742	6.10832e+16	77334	0.010053	1.9795	1.09537
CG4119	20	1.84296	0.00748389	2.38611e+16	22450.1	0.0100349	9.30365	1.09526
CG3800	17	1.832	0.011318	5.37908e+16	21358.1	0.0100434	1.25	1.0941
CG17737	4	1.32474	7.09578e-05	2.11075e+12	1328.88	0.00997914	0	1.09091
CG8635	3	1.17643	7.67908e-05	2.47706e+12	919.173	0.00997371	0	1.09091
MEI-9	2	0.914425	1.50683e-05	9.49743e+10	164.694	0.00995554	0	1.09091
NMDMC	1	0.639345	1.31172e-05	7.21074e+10	0	0.00992479	0	1.09091
CPA	21	1.85841	0.000965924	391954889056686	42572.9	0.0100354	8.34721	1.08789
CG4908	14	1.73771	0.000192246	15590937055610	310.044	0.00998863	13.2308	1.08717
R-L	16	1.80294	0.00182987	1.4381e+15	18093.5	0.010018	7.0776	1.08599
CG3605	10	1.67281	0.000550751	126899229420199	18355.6	0.010031	0	1.08586
DNAPOL-ALPHA50	3	1.2066	0.000219537	20255503088408	2951.35	0.0100154	0	1.08586
CG11306	2	1.00418	0.0020203	1.77836e+15	596.455	0.00998488	0	1.08586
ODC1	1	0.619364	1.07635e-05	4.84625e+10	0	0.00992277	0	1.08586
CG4769	23	1.89144	0.0127463	6.79592e+16	33539.3	0.0100513	9.24848	1.08438
SIP1	48	1.97142	0.00541245	1.24802e+16	223210	0.0100741	0.861657	1.08348
CG12004	12	1.74159	0.00276405	3.26736e+15	4529.67	0.0100158	7.05455	1.08299
CG5991	3	1.17661	0.00243305	2.54599e+15	5202.1	0.0100044	0	1.08081
FIB	4	1.16831	9.58758e-05	3.84542e+12	16704	0.00997773	0	1.08081
RPI1	1	0.657599	7.5436e-05	2.41314e+12	0	0.00996143	0	1.08081
128UP	4	1.20281	2.31182e-05	2.24185e+11	1136.46	0.00994545	0	1.08081
CG7339	1	0.583497	1.17557e-05	5.78976e+10	0	0.00993537	0	1.08081
CG3689	21	1.86852	0.00228112	2.18875e+15	43779.5	0.0100558	1.1	1.08061
GKT	6	1.47725	0.00230018	2.21793e+15	1508.8	0.010005	2.8	1.0798
CG9172	6	1.3606	0.00279351	3.35038e+15	19967.6	0.00999176	1.46667	1.07923
MED7	35	1.93948	0.00637328	1.72628e+16	3371.61	0.0100465	30.2214	1.07914
CG3909	3	0.920681	3.53228e-06	5.24725e+09	344.294	0.00988665	1	1.07778
AK6	8	1.58009	0.000419992	7.3793e+13	6352.98	0.0100124	0	1.07576
CG18528	5	1.4004	0.000252658	2.67623e+13	2549.92	0.0100022	0	1.07576
CAP-D2	3	1.17245	0.000148143	9.21238e+12	1441.53	0.0100009	0	1.07576
L(2)09851	1	0.658126	2.27927e-05	2.17308e+11	0	0.00995511	0	1.07576
VPS16A	1	0.661517	0.000443176	82459385100216	0	0.00994079	0	1.07576
CG3999	1	0.619577	4.34538e-05	7.97678e+11	0	0.00993993	0	1.07576
CG11539	14	1.74528	0.00041881	7.33922e+13	38415.5	0.0100058	0.355769	1.07496
CG5645	11	1.72895	0.0032405	4.44621e+15	9980.54	0.0100303	0.2	1.07254
CG18012	5	1.41985	0.000259065	2.8112e+13	8205.97	0.0100085	0	1.07071
JHI-1	3	1.18553	7.94521e-05	2.6408e+12	620.177	0.00998358	0	1.07071
CG31381	1	0.665759	0.000395198	6.56193e+13	0	0.00997192	0	1.07071
CG6769	2	0.905379	3.93484e-05	6.47697e+11	1671.12	0.0099585	0	1.07071
CG7338	4	1.27873	7.85598e-05	2.66339e+12	646.747	0.00994985	0	1.07071
CG15093	1	0.393967	9.67752e-07	3.92274e+08	0	0.00986517	0	1.07071
CG8950	5	1.44747	0.000375921	5.91218e+13	5599.18	0.010014	1.5	1.0673
ATG7	1	0.63467	1.11751e-05	5.25744e+10	0	0.00992505	0	1.06566
GIE	32	1.92985	0.0437566	8.41218e+17	36345.9	0.0100408	19.5598	1.06195
CG16935	2	1.00785	0.000700537	206182217118011	687.534	0.0100159	0	1.06061
CG12082	3	1.20089	0.000617669	160005829444709	1582.71	0.0100144	0	1.06061
CLBN	4	1.32702	0.000148476	9.222e+12	1940.3	0.0100055	0	1.06061
CSUL	2	0.665658	0.00021901	2.0109e+13	15844	0.00998675	0	1.06061
SCHLANK	2	0.639011	4.22462e-05	7.47724e+11	15844	0.00995965	0	1.06061
CG9246	2	0.952334	2.22747e-05	2.07547e+11	1235.19	0.0099563	0	1.06061
OAT	1	0.662012	8.24384e-05	2.8434e+12	0	0.00995543	0	1.06061
SIP3	14	1.7705	0.000584652	143062576922828	49686.5	0.0100402	0.307692	1.05691
LSN	6	1.47503	0.000162119	11003135697653	10067.4	0.00999813	0	1.05556
L(2)37CB	9	1.65632	0.0103002	4.56967e+16	3449.98	0.0100068	3.125	1.05502
L(2)37CE	10	1.67251	0.000424559	7.54022e+13	15220.7	0.0100138	2.95833	1.05327
CG7967	27	1.90323	0.00358534	5.52715e+15	72942	0.0100604	0.472756	1.05292
CG6543	29	1.91664	0.0175656	1.29089e+17	106590	0.0100601	4.72962	1.0529
CG2789	50	1.9795	0.0509738	1.13942e+18	71153.4	0.010056	20.6355	1.05276
CG1074	1	0.669731	0.000126904	6.7509e+12	0	0.00999362	0	1.05051
CG8230	8	1.57103	0.000619299	161342944420667	27036.6	0.0100276	0.285714	1.05003
CG5214	4	1.34464	0.000221166	2.0471e+13	1239.7	0.0100133	0	1.04545
CG32708	1	0.651862	0.000108045	4.91356e+12	0	0.00996612	0	1.04545
PUG	2	0.946657	6.58025e-05	1.86663e+12	285.829	0.00995385	0	1.04545
SPT4	2	0.95244	6.85681e-05	2.02417e+12	342.461	0.00994589	0	1.04545
L(2)35BD	3	0.571036	4.787e-05	9.60541e+11	31686	0.00991404	0	1.04545
CG6195	1	0.545808	5.31388e-06	1.1843e+10	0	0.00990906	0	1.04545
CG12042	9	1.63232	0.000310302	4.03578e+13	1409.86	0.00999465	6.17857	1.04281
CG7979	10	1.6842	0.000825106	286420326248375	5044.57	0.010006	4.44444	1.0425
L(2)K09022	4	1.34003	0.000271522	31067897833726	1823.8	0.0100025	0.666667	1.04147
RPS25	12	1.72974	0.000524113	114990781580920	24578.8	0.0100295	0	1.0404
CG11899	8	1.56253	0.0024549	2.5804e+15	21793.9	0.0100181	0	1.0404
ADE2	3	1.07388	2.1573e-05	1.94669e+11	8135.34	0.00995893	0	1.0404
SEC71	1	0.656613	2.92911e-05	3.58896e+11	0	0.00995455	0	1.0404
CG2656	1	0.64496	2.48818e-05	2.61499e+11	0	0.00994823	0	1.0404
CG6443	9	1.56656	0.000397322	6.60495e+13	40034.5	0.0100169	0	1.03535
CG11586	7	1.53076	0.00224527	2.19933e+15	8432.89	0.0100142	0	1.03535
CG12975	4	1.21114	0.000283091	3.36373e+13	17292.8	0.0100118	0	1.03535
CBP20	3	1.19013	0.000171454	1.24682e+13	761.666	0.00998502	0	1.03535
SMD1	2	0.960602	2.01879e-05	1.71254e+11	224.506	0.00994768	0	1.03535
NTPASE	1	0.578352	1.57566e-06	1.03888e+09	0	0.00987736	0	1.03535
P58IPK	27	1.90736	0.00751353	2.36437e+16	68523.7	0.0100533	3.83021	1.03467
LWR	46	1.96886	0.00844082	2.98299e+16	224176	0.0100766	2.92702	1.0321
RAD50	6	1.51562	0.00115959	566703610002886	5752.78	0.0100092	0	1.0303
CG1315	1	0.660645	7.27667e-05	2.24839e+12	0	0.00997341	0	1.0303
CG4159	1	0.6467	1.2396e-05	6.44312e+10	0	0.0099397	0	1.0303
CG9791	1	0.62079	4.17974e-05	7.44209e+11	0	0.00992715	0	1.0303
CDC23	2	0.573705	3.90975e-06	6.39825e+09	15844	0.00990769	0	1.0303
SMN	18	1.77155	0.000622842	162529259380708	67710.4	0.0100231	3.13333	1.02796
CG11334	4	1.32709	0.000271798	3.09551e+13	1209.39	0.00999102	0	1.02525
UK114	2	0.977547	6.74305e-05	1.90191e+12	2692.32	0.00998265	0	1.02525
SAMDC	2	0.978812	8.91708e-05	3.36313e+12	177.175	0.00997614	0	1.02525
CG7637	2	0.658498	5.03957e-05	1.06246e+12	15844	0.00995816	0	1.02525
CG31648	1	0.393208	6.66929e-07	1.86178e+08	0	0.00986007	0	1.02525
SIRT4	29	1.91782	0.00301674	3.87465e+15	62008.5	0.0100583	0.340909	1.02477
BETAGGT-II	34	1.90448	0.00309466	4.1241e+15	180986	0.0100459	0	1.0202
TRIP1	10	1.69657	0.00165224	1.14366e+15	13422.2	0.010041	0	1.0202
RPB10	2	0.987844	0.00032067	4.35601e+13	438.207	0.0100066	0	1.0202
CG12404	9	1.53678	0.000201067	1.69492e+13	33900	0.00999999	0	1.0202
CG2976	1	1.3643	-1.76386e-18	1.54308	0	0.000124704	0	1.0202
ATPSYN-D	24	1.88875	0.00505611	1.07852e+16	28739.6	0.0100362	7.20083	1.01555
CG17141	2	0.954466	0.000145176	8.86734e+12	960.984	0.0099928	0	1.01515
STE14	2	0.487023	6.19611e-06	1.64004e+10	15844	0.00988442	0	1.01515
CG10222	2	0.385964	1.30809e-06	7.32871e+08	15844	0.0098588	0	1.01515
CG3267	1	1.3643	7.1483e-17	1.54308	0	0.000124704	0	1.01515
CG14480	7	1.51785	0.00182507	1.39844e+15	15844	0.00998057	5	1.01435
TIM8	10	1.65044	0.000385861	6.30507e+13	19892.2	0.0100173	1.36111	1.01224
MAD2	47	1.96355	0.00395208	6.56594e+15	220922	0.0100687	0.754094	1.0122
CCHL	4	1.28666	8.27836e-05	2.8666e+12	1105.1	0.00998403	0	1.0101
LDBR	3	0.935708	5.58628e-05	1.30833e+12	16622.1	0.00997886	0	1.0101
CG6066	6	1.51014	0.000548864	128276151460917	1320.38	0.0100029	2.8	1.00813
CG15141	26	1.89495	0.00832553	2.90803e+16	97729	0.0100674	0.56	1.0052
EIF2B-BETA	7	1.47798	0.000349541	5.21461e+13	25044.7	0.0100013	0	1.00505
CG8239	7	1.41653	8.32466e-05	2.9362e+12	19015.4	0.00996512	0	1.00505
CG9596	3	1.10579	9.51354e-05	3.82772e+12	5610.5	0.00996475	0	1.00505
CG5745	1	0.611191	1.30426e-05	7.16303e+10	0	0.00992926	0	1.00505
HIS2A:CG31618	7	1.5474	0.000410971	70945490529843	9635.81	0.0100046	0	1
CG13097	6	1.38056	0.000241469	2.43893e+13	18602.1	0.0100011	0	1
CG42575	2	0.913739	0.000327615	4.50499e+13	3078.04	0.00999854	0	1
CG2972	4	1.15165	9.7296e-05	4.01001e+12	16087.9	0.00996898	0	1
ATG6	1	0.666499	0.00109951	521577484501369	0	0.00996684	0	1
CG12301	3	0.937985	3.56422e-05	5.36354e+11	16091.5	0.00994748	0	1
ELOA	11	1.71696	0.000550899	127910842544381	17427.5	0.0100345	0.2	0.999898
CG12321	33	1.93353	0.0171627	1.2381e+17	11156.7	0.010035	24.8061	0.999457
MUS210	3	1.19723	5.61294e-05	1.31805e+12	702.204	0.00997319	1	0.999412
CG5555	4	1.2977	9.86764e-05	4.08587e+12	1296.99	0.00998426	0	0.994949
PDCD-5	1	0.667619	0.000313507	4.13516e+13	0	0.00998385	0	0.994949
CG4646	2	0.614884	5.72447e-05	1.42388e+12	15844	0.00991676	0	0.994949
CWC25	13	1.7543	0.000410209	7.08702e+13	19987	0.0100205	1.25	0.991254
FAA	8	1.57253	0.000381731	6.11179e+13	8194.82	0.0099997	4.28571	0.991198
GPO-1	17	1.82964	0.00618994	1.61394e+16	11011.3	0.010035	10.5268	0.990573
CPSF100	2	0.971061	0.000159552	1.06484e+13	553.439	0.00998751	0	0.989899
SPASE22-23	2	0.996775	0.000108176	4.93588e+12	195.354	0.00998326	0	0.989899
CG2051	1	0.66435	0.000117987	5.83136e+12	0	0.00997914	0	0.989899
ELP2	2	0.663218	0.000156493	1.02596e+13	15844	0.00997721	0	0.989899
C12.1	3	1.14049	4.58067e-05	8.78795e+11	862.447	0.00997459	0	0.989899
CG11190	3	0.962889	5.67891e-05	1.37065e+12	16076	0.00994717	0	0.989899
ATG8A	13	1.73611	0.000530625	118424458920639	45687	0.0100233	0.283333	0.986547
PRP18	3	1.0107	0.000753476	237895713907287	15988.5	0.0100225	0	0.984848
SU(F)	1	0.628928	3.10457e-06	4.06067e+09	0	0.00990407	0	0.984848
CG8525	17	1.8128	0.00975529	4.01655e+16	21903.5	0.0100125	9.25947	0.981839
BAI	2	0.839696	2.51596e-05	2.6834e+11	0	0.00990029	2	0.981241
HRS	40	1.93233	0.00461738	9.03024e+15	251416	0.0100654	0.162386	0.980714
TFIIA-L	22	1.8528	0.00119226	594635959028321	82856.5	0.0100531	1.04762	0.980631
SEC15	1	0.66232	0.000703873	217987824938263	0	0.00995682	0	0.979798
CG5808	8	1.59185	0.000499299	104366952903643	2384.53	0.0100064	2.75	0.977365
SPT-I	12	1.75614	0.0171551	1.28816e+17	1247.1	0.010011	8	0.977311
CG3313	3	1.21396	0.00476886	9.90964e+15	0	0.00998866	3	0.976738
OKR	14	1.74178	0.0024537	2.52733e+15	36937	0.0100257	0	0.974747
ALIX	7	1.48253	0.000182029	1.3912e+13	21902.2	0.0100005	0	0.974747
CG6523	4	1.31006	0.000483531	9.81165e+13	3041.21	0.0100001	0	0.974747
CG17726	2	0.855218	3.93139e-05	6.46775e+11	464.496	0.0099615	0	0.974747
CG5045	1	0.647686	4.1545e-05	7.22232e+11	0	0.00995381	0	0.974747
CG8043	1	0.615029	2.10079e-05	1.95315e+11	0	0.00989919	0	0.974747
RME-8	9	1.66107	0.000748192	237787113528702	2204.53	0.0100126	7	0.973141
CG9536	4	1.34317	0.000305754	3.91254e+13	1603.55	0.00998572	0.666667	0.969892
APC10	3	1.17532	0.000108863	4.95889e+12	1543.09	0.0099943	0	0.969697
SNRNP-U1-C	4	1.32639	0.000271049	3.08978e+13	1433.67	0.00999705	1.33333	0.967379
CG1418	14	1.72946	0.00434416	8.17957e+15	52489.9	0.0100338	0.307692	0.965922
CG4038	3	1.19972	0.000110076	5.06828e+12	1311.06	0.0100047	0	0.964646
CG9186	2	0.859479	2.28878e-05	2.19121e+11	0	0.00995809	2	0.961826
CG3434	6	1.51019	0.00038266	6.12511e+13	3665.26	0.0100087	3	0.961232
COG3	4	1.2014	0.00238959	2.43894e+15	16402.5	0.00999673	0	0.959596
VHAPPA1-1	2	0.984815	4.72333e-05	9.48654e+11	255.705	0.009968	0	0.959596
CG33671	1	0.6559	7.82728e-05	2.56311e+12	0	0.00995841	0	0.959596
CG8199	2	0.96544	8.91832e-05	3.40004e+12	455.405	0.00995213	0	0.959596
CG17565	1	1.3643	3.32864e-17	1.54308	0	0.000124704	0	0.959596
CG14353	8	1.60352	0.00022651	2.14826e+13	5173.06	0.00999	2.28571	0.958916
EBI	43	1.96261	0.00703113	2.09734e+16	45258.5	0.010061	30.876	0.958583
CYCC	29	1.92006	0.00166222	1.1559e+15	65293.7	0.0100526	1.39033	0.957806
P47	4	1.34852	0.00260263	2.84205e+15	2809.98	0.0100212	0.666667	0.957145
COVA	16	1.79001	0.00273219	3.12732e+15	35681.3	0.0100321	0.553846	0.956569
DHC64C	1	0.669508	0.000201054	1.69268e+13	0	0.00999742	0	0.954545
CG34424	1	0.655632	2.83961e-05	3.37383e+11	0	0.00995777	0	0.954545
CG9804	3	1.12515	2.70522e-05	3.06121e+11	526.962	0.00995468	0	0.954545
PSF1	1	0.651	6.47192e-05	1.78496e+12	0	0.00995192	0	0.954545
PSF2	1	0.651	6.47192e-05	1.78496e+12	0	0.00995192	0	0.954545
TFIIEALPHA	2	0.839469	1.49309e-05	9.32533e+10	236.167	0.00993682	0	0.954545
CG1104	33	1.93098	0.00193425	1.56499e+15	165796	0.0100694	1.36071	0.954302
DMN	20	1.84387	0.00181943	1.38535e+15	51606.3	0.0100395	6.73723	0.953598
ATPSYN-B	38	1.95223	0.0105791	4.69312e+16	90075.7	0.0100573	12.2306	0.950957
SYB	58	1.98179	0.0115391	5.66238e+16	168670	0.0100545	27.0086	0.949634
CG10347	2	1.0003	0.00013166	7.29757e+12	0	0.00996637	2	0.949592
CG17896	2	0.985835	0.000114327	5.51558e+12	182.059	0.0099835	0	0.949495
CG5068	3	1.18618	8.37221e-05	2.93196e+12	1036.52	0.00997994	0	0.949495
CG4511	6	1.44896	9.78243e-05	4.06833e+12	5132.67	0.00997737	0	0.949495
CG3149	1	0.653382	3.25483e-05	4.46727e+11	0	0.00995044	0	0.949495
CG17486	1	0.625388	2.44929e-05	2.52338e+11	0	0.00991704	0	0.949495
SCM	7	1.51609	0.00235764	2.3827e+15	16440.8	0.0100145	0.333333	0.949476
POLO	36	1.91773	0.00133436	744833204098479	162540	0.0100483	0.197917	0.94821
CG9286	3	1.18916	0.000305579	3.91691e+13	638.628	0.00999752	0	0.944444
INO80	1	0.609026	9.50347e-06	3.79948e+10	0	0.0098821	0	0.944444
HEM	4	1.2127	5.83199e-05	1.42329e+12	2839.98	0.00997232	1.33333	0.942149
YL-1	8	1.58561	0.000198001	1.63997e+13	4747.82	0.0100058	0.285714	0.939888
VPS24	9	1.61624	0.00105763	489008929193273	730.806	0.00999234	6.60714	0.939657
CG11964	6	1.47996	0.000498007	104026805498349	8005.33	0.0100289	0	0.939394
CG7265	3	1.15595	0.00175602	1.32838e+15	1711.66	0.00997595	0	0.939394
L(2)NOT	2	0.972668	0.000162692	1.11653e+13	53.3021	0.00996969	0	0.939394
CG2118	1	1.3643	6.02156e-17	1.54308	0	0.000124704	0	0.939394
EAP	5	1.44155	0.000624841	166540988950006	2973.28	0.00999873	1	0.939223
XPAC	12	1.72925	0.000711984	212117362871976	12664	0.0100335	0.554545	0.938999
REG	34	1.93571	0.00901876	3.40229e+16	78154.8	0.0100475	10.5105	0.93862
LRRK	4	1.31018	0.00219658	2.12938e+15	1727.59	0.0099704	0.666667	0.936542
CG9578	5	1.35164	0.000194795	1.58745e+13	4030.38	0.0099964	0	0.934343
CG17652	3	1.16771	0.000109455	5.01317e+12	2406.2	0.00999591	0	0.934343
DHFR	3	1.17466	0.000218761	2.0019e+13	806.84	0.00998465	0	0.934343
CG13926	1	0.641818	6.59335e-05	1.8194e+12	0	0.00995787	0	0.934343
TFIIA-S-2	1	0.649626	2.51094e-05	2.63746e+11	0	0.00995422	0	0.934343
FAB1	1	0.650046	8.67682e-05	3.15921e+12	0	0.00994055	0	0.934343
CG3652	1	1.3643	3.33425e-17	1.54308	0	0.000124704	0	0.934343
CG6218	5	1.4216	0.000387111	6.42182e+13	2241.55	0.00997616	1	0.931293
EXO70	33	1.91754	0.00330172	4.59427e+15	132494	0.0100482	1.59556	0.930864
DPIT47	7	1.57294	0.00114062	544689837362373	4622.3	0.010019	0	0.929293
WCD	2	0.994969	5.61656e-05	1.32072e+12	581.865	0.00997945	0	0.929293
PU	2	0.977032	0.000400273	6.73084e+13	976.511	0.00997904	0	0.929293
CG1542	1	0.657348	9.84076e-05	4.07394e+12	0	0.00995311	0	0.929293
GAS41	3	0.945969	0.000105707	4.69782e+12	15926.1	0.00994586	0	0.929293
CG5412	1	0.62768	4.61374e-05	9.09139e+11	0	0.00993284	0	0.929293
CG8841	14	1.74465	0.00230138	2.25517e+15	90056	0.0100454	0.153846	0.926757
L(1)G0320	8	1.6333	0.0096242	4.07717e+16	2466.5	0.0100136	5.42857	0.924608
CG6073	2	1.00289	0.00015663	1.02858e+13	147.513	0.00999818	0	0.924242
CG10184	2	0.943265	0.00264445	3.00546e+15	20.8525	0.00998363	0	0.924242
CG7686	1	0.661638	3.57661e-05	5.35112e+11	0	0.00997623	0	0.924242
CPSF73	1	0.666499	0.00109951	521577484501327	0	0.00996684	0	0.924242
L(2)35BC	1	0.533081	8.91021e-07	3.3339e+08	0	0.00984677	0	0.924242
BET5	1	0.381427	2.27856e-07	2.17787e+07	0	0.00980405	0	0.924242
CG10133	8	1.53399	0.000614414	157905941870774	30597.3	0.0100127	0.964286	0.921274
CG12203	15	1.7975	0.00322588	4.39649e+15	10839.5	0.0100138	7.85714	0.920157
CABP1	20	1.86706	0.019729	1.62849e+17	18901.2	0.0100496	3.02979	0.919795
CG4645	2	0.992171	5.06752e-05	1.07455e+12	78.3987	0.0099802	0	0.919192
AATS-LEU	1	0.661476	0.000115073	5.54086e+12	0	0.0099734	0	0.919192
CG5728	1	0.646709	4.93888e-05	1.05751e+12	0	0.00993473	0	0.919192
CG5599	1	0.602058	5.77335e-06	1.39507e+10	0	0.00991962	0	0.919192
CG4169	96	2.02219	0.112349	5.48563e+18	105566	0.0100794	54.2839	0.918377
ZIP	36	1.89559	0.00882816	3.32188e+16	237417	0.0100422	4.58934	0.91479
CHRAC-16	5	1.41672	0.0001887	1.48945e+13	1344.11	0.00998483	1.5	0.91426
SCAT	1	0.657612	9.11825e-05	3.54723e+12	0	0.00996241	0	0.914141
UBQN	40	1.94311	0.00261278	2.91389e+15	121987	0.010052	8.25316	0.910828
CG4069	5	1.38642	0.000243709	24948326652634	8873.67	0.0100026	0	0.909091
L(1)G0196	3	1.20745	0.000292256	3.67066e+13	1805.86	0.00999692	0	0.909091
L(1)G0007	1	0.655039	5.62127e-05	1.35641e+12	0	0.00995289	0	0.909091
LKR	5	1.35202	0.00402445	7.11715e+15	6079.41	0.00998791	0.5	0.908987
ATX2	13	1.73896	0.000527955	116852604111187	7261.66	0.0100051	5.21508	0.907773
BIN1	24	1.8832	0.00176287	1.30119e+15	71662.2	0.0100477	0.134387	0.906393
EIF-3P66	5	1.41959	0.000122902	6.3371e+12	2007.22	0.00998546	1.5	0.905448
SRA-1	2	0.851639	2.53214e-05	2.69273e+11	0	0.00992874	2	0.905418
HP1C	5	1.37489	2.7272e-05	3.11554e+11	2394.79	0.00996246	0.5	0.90449
VPS20	19	1.80982	0.00083743	293941034700424	69572.5	0.0100396	0	0.90404
MEI-W68	14	1.74649	0.000729582	222672427118568	38611.7	0.0100295	0	0.90404
CG11753	7	1.51254	0.000399877	6.69902e+13	18874.6	0.0100067	0	0.90404
CG11679	1	0.665367	5.0724e-05	1.07737e+12	0	0.00997793	0	0.90404
CG17660	3	1.06592	1.76911e-05	1.31526e+11	1081.52	0.00995138	0	0.90404
EPSILONCOP	2	0.943768	5.81791e-05	1.44847e+12	37.7933	0.00994761	0	0.90404
SUN	26	1.90096	0.0154362	1.02982e+17	41059.6	0.0100366	9.84048	0.902511
SYX18	23	1.86151	0.0010023	427620391084450	4776.07	0.0100087	20.5146	0.902114
SDHB	12	1.7316	0.000339047	4.82958e+13	12550.1	0.0100233	0	0.89899
CG11796	6	1.29775	0.000122378	6.28663e+12	32599.6	0.00998742	0	0.89899
CG10565	3	1.06113	4.16082e-06	7.24887e+09	1615.12	0.00990731	0	0.89899
CG6724	9	1.58612	0.000143744	8.67751e+12	27153.8	0.00999882	1.375	0.895035
SUCB	89	2.01857	0.0961164	4.02853e+18	178577	0.0100771	45.3537	0.894632
BRE1	4	1.33145	0.000144595	8.74538e+12	1267.17	0.00999064	0	0.893939
CG6179	1	0.644267	1.16025e-05	5.63092e+10	0	0.00993874	0	0.893939
VPS25	9	1.63923	0.00123221	652316673114007	49036.7	0.0100339	0	0.888889
CDC6	5	1.42983	0.000215016	1.93653e+13	1920.61	0.00999897	0	0.888889
CG6094	2	0.950233	0.000156071	1.01924e+13	591.46	0.0099952	0	0.888889
CG6293	4	1.3051	0.000161185	1.0956e+13	2587.75	0.0099917	0	0.888889
PEX10	1	0.63305	9.16703e-06	3.51763e+10	0	0.00992749	0	0.888889
CG11594	1	0.609974	2.23115e-06	2.08245e+09	0	0.00989859	0	0.888889
SNR1	81	2.00785	0.00865934	3.15365e+16	491961	0.0100844	6.53998	0.887347
STAM	30	1.92624	0.00134715	759115854171639	58193.4	0.0100491	0.849369	0.887016
CG9288	5	1.36816	0.000386754	6.27681e+13	10095.9	0.0100038	1.25	0.886884
NSF2	20	1.84764	0.000952064	382014066725129	14351.3	0.0100306	14	0.884894
PIC	5	1.30665	9.43809e-05	3.76698e+12	6137.18	0.00996589	0	0.883838
CG7712	1	0.61124	9.19994e-06	3.5517e+10	0	0.00992326	0	0.883838
CHORD	3	1.16937	7.66444e-05	2.501e+12	1565.62	0.00996712	0	0.878788
CG14688	1	0.600399	3.65857e-06	5.69895e+09	0	0.00989775	0	0.878788
PSR	42	1.95187	0.00245238	2.52246e+15	187634	0.010059	12.5753	0.877214
NXT1	5	1.39812	0.000567354	136180602953095	0	0.00998242	5	0.876826
CG3812	2	1.00349	0.00131818	727254484763382	0	0.0099646	2	0.876378
GRASP65	41	1.94491	0.00343769	4.96622e+15	190682	0.0100651	0.361016	0.875484
ANT2	9	1.66761	0.000936334	367010184521569	15615.9	0.0100334	0.5	0.87376
CG14512	6	1.49593	0.000387232	6.2815e+13	32979.7	0.0100235	0	0.873737
CG2091	8	1.56075	0.000360112	5.42478e+13	32107.4	0.0100139	0	0.873737
VPS36	6	1.42852	0.000105951	4.72113e+12	21849.4	0.00999281	0	0.873737
CG3224	3	1.14606	4.91647e-05	1.01201e+12	584.394	0.00995319	0	0.873737
CG9062	1	0.590636	6.49667e-06	1.76684e+10	0	0.00991615	0	0.873737
CG11999	5	1.42906	0.00415478	7.24286e+15	3492.03	0.0100239	0.5	0.873664
GP93	69	2.00536	0.098745	4.20184e+18	48976.5	0.0100694	38.936	0.872216
LBR	1	0.664691	0.000823553	297515951591758	0	0.00998244	0	0.868687
CG31229	2	0.994008	0.000432208	7.81424e+13	90.1498	0.00997841	0	0.868687
MRPL46	1	0.50315	8.60898e-06	3.13073e+10	0	0.0099249	0	0.868687
CG5131	1	1.3643	-2.63848e-17	1.54308	0	0.000124704	0	0.868687
ART1	13	1.71003	0.000466816	9.16185e+13	54303.7	0.0100288	0.166667	0.867216
POMP	37	1.94623	0.0172148	1.24572e+17	43765.7	0.0100459	22.6813	0.866402
SBR	9	1.46259	0.000568893	136918384490988	49816.4	0.00998389	3	0.865322
FIS1	6	1.51904	0.000346772	5.05657e+13	8647.24	0.0100226	0	0.863636
CG8435	5	1.44896	0.000469518	9.23024e+13	4438.22	0.0100222	0	0.863636
ORC5	3	1.18797	0.000124419	6.52371e+12	656.23	0.00998241	0	0.863636
CG3045	1	0.667085	0.000911935	353532695349265	0	0.00997417	0	0.863636
CG10144	1	0.630211	0.000123709	6.41602e+12	0	0.0099319	0	0.863636
ORMDL	1	0.546085	6.15517e-06	1.59217e+10	0	0.00990274	0	0.863636
CG13474	12	1.73876	0.000341464	4.87915e+13	15573.8	0.0100236	0.181818	0.860584
CG9799	3	0.915922	5.51348e-05	1.30633e+12	0	0.00991848	3	0.859576
CG3709	2	0.897487	1.34016e-05	7.56676e+10	0	0.0099253	2	0.858354
CYCK	83	2.01248	0.00674581	1.90375e+16	453080	0.0100882	14.7466	0.857877
NOPO	27	1.90664	0.00129885	707304057931730	108258	0.0100563	0.289811	0.85557
CG4065	3	1.14011	0.000158928	1.05832e+13	2255.08	0.00999761	0	0.853535
CG9004	1	0.661495	0.000353739	5.23443e+13	0	0.00998196	0	0.853535
CG3184	1	0.662733	8.3232e-05	2.91469e+12	0	0.0099695	0	0.848485
CG8132	3	0.9197	1.47222e-05	9.07981e+10	16139.3	0.00992587	0	0.848485
CG6617	14	1.77911	0.000541753	122796592948435	20790.7	0.0100293	1.1222	0.847249
RPL7-LIKE	10	1.64533	0.000154788	1.02366e+13	389.685	0.00996381	7.26984	0.843941
CG30423	1	0.665781	9.25871e-05	3.5921e+12	0	0.00997516	0	0.843434
CG9853	2	0.97104	9.74868e-05	3.97781e+12	131.754	0.00996592	0	0.843434
FK506-BP2	65	2.00024	0.0866529	3.22652e+18	253985	0.0100809	26.9932	0.840243
VHA13	5	1.43206	0.000223869	21073012032672	3098.65	0.00999579	0	0.838384
CG8858	1	0.664509	9.64434e-05	3.90634e+12	0	0.00996851	0	0.838384
ORC1	3	1.16342	0.000117902	5.83256e+12	31.8892	0.0099813	2	0.836898
CG12262	83	2.01467	0.100759	4.44251e+18	88032	0.0100729	52.2326	0.836669
EIF3-S9	19	1.8432	0.00335527	4.77149e+15	36190.7	0.0100439	5.86577	0.835319
RANBPM	11	1.72301	0.000913282	349574638601783	16280.3	0.0100511	0.6	0.834661
USE1	23	1.865	0.00123966	654351390673178	130.277	0.0100117	22.244	0.834644
PNGL	6	1.49646	0.000931452	365475917960940	2283.83	0.0100027	0.85	0.834373
CALYPSO	29	1.90477	0.0037166	5.77865e+15	115774	0.0100574	1.98214	0.833646
RPL39	9	1.66625	0.000530406	118246464971087	18896.3	0.0100277	0	0.833333
TPS1	7	1.56719	0.00034642	5.02217e+13	4594.88	0.0100128	0	0.833333
SYM	3	1.17802	0.000108393	4.93099e+12	1760.11	0.00997789	0	0.833333
CG1785	2	0.98095	6.78706e-05	1.96179e+12	555.366	0.00995491	0	0.833333
CG13625	26	1.90778	0.00306363	3.95872e+15	66223.9	0.0100617	1.14101	0.833293
CG8839	2	0.313998	1.5293e-08	97877.8	0	0.00976899	2	0.832323
CG6488	5	1.40547	0.000424003	75222592451125	6131.43	0.01001	0	0.828283
CG3860	2	0.653162	0.000125875	6.67851e+12	15844	0.00994468	0	0.828283
CG9773	1	0.619364	1.07635e-05	4.84625e+10	0	0.00992277	0	0.828283
NUP44A	5	1.425	0.000144905	8.81515e+12	3275.48	0.00998666	1.5	0.827733
CG18675	2	0.96005	1.36326e-05	7.78416e+10	0	0.00994685	2	0.824211
RPD3	27	1.88699	0.000745052	232192809086006	92619.4	0.0100352	8.01073	0.824111
CG12081	17	1.79781	0.00221233	2.05168e+15	55929.9	0.0100306	0.3125	0.823782
MRG15	32	1.91651	0.00316553	4.20389e+15	137902	0.0100508	6.7872	0.823319
CG8833	2	0.958762	0.000114573	5.49083e+12	177.163	0.00996826	0	0.823232
CG11739	1	0.657289	9.19987e-05	3.60121e+12	0	0.00995285	0	0.823232
CG9547	3	1.14401	2.73719e-05	3.13993e+11	1685.18	0.00994306	0	0.823232
CG9104	1	0.386428	1.72851e-07	1.2551e+07	0	0.0098286	0	0.823232
CG15525	17	1.82247	0.00210168	1.87662e+15	32168.4	0.0100458	1.97449	0.821104
HIS3:CG31613	10	1.61706	0.000255037	2.74056e+13	26405.7	0.00999044	0.930556	0.819157
GAMMATUB23C	4	1.09359	1.46383e-05	9.05026e+10	16140.2	0.00994627	0.666667	0.818182
NS3	5	1.41509	6.24615e-05	1.63223e+12	1044.3	0.00998235	0	0.818182
PCH2	1	0.666464	0.000228313	2.18337e+13	0	0.00997243	0	0.818182
TAF13	2	0.959112	2.79456e-05	3.26696e+11	353.311	0.00995769	0	0.818182
CG4557	7	1.58921	0.00522581	1.14818e+16	7725.34	0.0100354	0.333333	0.815856
RAB5	56	1.99055	0.0756516	2.50614e+18	30586.3	0.0100604	33.4621	0.815535
URO	13	1.70242	0.000351252	5.17806e+13	50107.1	0.0100246	0	0.813131
CG6463	2	0.950417	0.000399473	6.70441e+13	853.812	0.00997474	0	0.813131
CG9410	1	0.648658	7.92756e-05	2.65599e+12	0	0.00994433	0	0.813131
SYX8	28	1.89468	0.00146051	906838595729502	1202.46	0.0100247	25.8384	0.812678
CG2023	28	1.89608	0.00146043	903495486570043	37965.5	0.010037	19.6266	0.811132
GEM2	6	1.43315	7.11837e-05	2.12506e+12	1982.94	0.00997553	2.28333	0.810493
CG14235	9	1.63061	0.00251783	2.66449e+15	10444	0.0100267	0.25	0.808341
CG9213	4	1.33165	0.000153669	9.88119e+12	1499.19	0.0100015	0	0.808081
MEI-41	2	0.983434	0.000173618	1.28069e+13	1221.56	0.00999494	0	0.808081
CKS30A	8	1.59754	0.000280641	3.29524e+13	10811.4	0.0100098	4.85714	0.805989
SYX13	25	1.87885	0.0013845	814814061859896	606.216	0.0100223	23.4791	0.805572
CG6550	6	1.52779	0.00374762	6.03704e+15	2679.73	0.0100304	0.4	0.803576
TAZ	3	1.09496	8.24742e-05	2.84763e+12	2550.18	0.00997582	0	0.80303
CG7593	1	0.462117	2.80364e-06	3.31674e+09	0	0.00989756	0	0.80303
SSRBETA	31	1.93062	0.0434882	8.29055e+17	9181.1	0.0100364	20.4571	0.801256
DDX1	2	0.656193	3.20336e-06	4.29648e+09	0	0.00989691	2	0.8
CG1227	3	0.397077	7.10858e-07	2.11455e+08	31684	0.00986417	2	0.8
CG9723	11	1.70362	0.000883473	329531317137853	11882.6	0.0100179	2.94444	0.799469
TAF5	17	1.81193	0.002912	3.58471e+15	28054.6	0.0100182	4.62222	0.798789
SYX7	38	1.94445	0.00675251	1.94573e+16	47378.9	0.010045	22.1163	0.798485
CG8207	4	1.33757	0.000238999	2.39593e+13	2023.59	0.0100045	0	0.79798
CG7011	6	1.47225	0.000270448	30602631582873	7373.98	0.00999819	0	0.79798
CG9107	1	0.451381	6.99427e-08	2.06513e+06	0	0.00979663	0	0.79798
TAM	1	1.3643	-7.68237e-18	1.54308	0	0.000124704	0	0.79798
CUL-3	23	1.87244	0.00110841	514291117401895	58341	0.0100427	1.04892	0.796454
WDB	37	1.94172	0.00328183	4.57708e+15	169200	0.0100616	3.64419	0.796114
CG6432	5	1.43355	0.00171039	1.26398e+15	573.058	0.00998408	2.5	0.79601
CG30493	1	0.576617	4.21387e-06	7.55532e+09	0	0.00988966	0	0.792929
PR	12	1.71404	0.0021474	1.97124e+15	25208.5	0.010024	2.21818	0.792338
KIBRA	11	1.70335	0.00173235	1.25795e+15	32479.6	0.0100517	0.2	0.792022
CG13126	4	1.28593	2.86705e-05	3.43846e+11	0	0.0099561	4	0.791575
ATL	73	1.99036	0.0187651	1.47851e+17	527810	0.0100711	2.18381	0.791504
CG7611	14	1.76756	0.000867264	314751904071664	48083.1	0.0100508	2.55385	0.790597
WASP	9	1.59074	0.00161873	1.12008e+15	12550.9	0.00999677	1.5	0.790007
TIM9A	8	1.59228	0.000277456	3.24791e+13	10677.2	0.0100085	0	0.787879
RPP30	2	0.632366	1.63609e-05	1.11969e+11	15844	0.00992261	0	0.787879
CG7840	1	0.604796	6.69063e-06	1.9006e+10	0	0.00990333	0	0.787879
CG13397	13	1.74424	0.00322813	4.3984e+15	21450.3	0.010023	4.625	0.786429
NC2BETA	20	1.83648	0.00215533	1.95187e+15	32830.9	0.010029	8.13739	0.784528
CG10053	4	1.3354	0.000263503	2.9048e+13	2106.05	0.0100251	0	0.782828
CG3645	5	1.43272	0.000315404	4.16908e+13	13289.4	0.0100149	0	0.782828
U4-U6-60K	6	1.49256	0.000146408	8.96614e+12	6152.62	0.0100117	0	0.782828
SEC3	4	1.34041	0.000324791	4.42759e+13	2051.87	0.0100104	0	0.782828
SEC8	5	1.42923	0.000169793	1.21145e+13	2637.24	0.00999332	0	0.782828
CG12375	2	0.993624	0.000152675	9.94731e+12	220.248	0.00997861	0	0.782828
MED31	11	1.71043	0.00113098	544319264405583	2850.01	0.00997839	6.13333	0.781979
DJ-1BETA	4	1.35653	0.00761669	2.4761e+16	142.162	0.0100185	2	0.780247
CG7818	7	1.58048	0.000268763	3.0258e+13	2340.18	0.0100248	0.666667	0.778569
CG10194	2	0.983553	0.00019719	1.66057e+13	0	0.00996128	2	0.77815
CG7724	3	0.97159	7.2716e-05	2.23711e+12	15982.3	0.00996363	0	0.777778
CG14898	1	0.634705	6.87525e-06	1.98193e+10	0	0.00992486	0	0.777778
AATS-GLUPRO	45	1.96959	0.0545686	1.29715e+18	53456	0.0100472	26.6039	0.776674
MRGBP	6	1.46853	0.000185221	14403977608174	12.4299	0.00997213	5.6	0.774464
DNAPOL-ALPHA73	16	1.80552	0.000943298	372638243822378	30929	0.0100461	0.4	0.774265
SHD	2	1.00916	0.00386488	6.51537e+15	0	0.00998071	2	0.773148
CG1746	13	1.7045	0.00034064	4.85375e+13	52326.7	0.0100238	0	0.772727
CG31961	4	1.31536	0.000201839	1.70641e+13	3673.76	0.0100081	0	0.772727
CG12007	2	1.00374	0.000197202	1.62667e+13	2431.98	0.0100019	0	0.772727
CG13623	2	0.955269	0.000138089	8.02977e+12	1904.91	0.00999661	0	0.772727
CG9008	3	1.19337	0.000584487	143539223931064	1318.5	0.00998491	0	0.772727
CG5548	2	0.987191	2.77249e-05	3.21952e+11	306.266	0.00997031	0	0.772727
CG14894	3	1.09643	1.08601e-05	4.93337e+10	223.655	0.00992631	0	0.772727
CG6937	11	1.6766	0.000156893	1.0502e+13	3457.48	0.00996373	6.44444	0.772265
NUP50	18	1.84223	0.0083593	2.93403e+16	70797.3	0.0100527	1.60045	0.77195
GP210	31	1.93258	0.0380508	6.28631e+17	43841.8	0.0100441	15.1704	0.770863
CG5885	10	1.70681	0.0140708	8.68996e+16	2342.17	0.0100221	6	0.769835
CG1461	10	1.6777	0.00123618	643215617853263	18205.5	0.0100424	0	0.767677
CG9987	2	0.991676	0.000140753	8.30081e+12	872.603	0.00999938	0	0.767677
NCM	3	1.16796	5.79598e-05	1.40664e+12	447.161	0.00997902	0	0.767677
CG5823	4	1.22551	0.000101521	4.37443e+12	12932	0.00996877	0	0.767677
HPR1	1	0.653983	1.56275e-05	1.02258e+11	0	0.00994376	0	0.767677
RTF1	2	0.913584	1.41708e-06	8.39996e+08	211.452	0.00988498	0	0.767677
CG1635	25	1.87396	0.000789061	260463664871089	106558	0.0100281	2.71463	0.766717
CG15099	3	1.21332	0.00250722	2.69462e+15	990.169	0.0100175	0	0.762626
LIS-1	10	1.65256	0.000552882	128080653146395	20669.2	0.0100067	0	0.762626
CG4968	2	0.953534	9.93178e-05	4.13346e+12	1455.93	0.00999636	0	0.762626
CG3663	1	0.629394	1.7455e-05	1.27869e+11	0	0.0099427	0	0.762626
HYD	3	1.2099	0.00199273	1.71848e+15	0	0.0100073	3	0.760544
CG8814	4	1.30015	0.00141765	865617411851407	7165.53	0.00998689	0.666667	0.759423
CG6287	15	1.78003	0.000573503	137755898879238	21048.8	0.0100292	0	0.757576
CG8531	2	0.988961	0.000127341	6.7962e+12	979.977	0.00997811	0	0.757576
CG4896	24	1.89436	0.002975	3.76357e+15	66538.9	0.0100672	0.323913	0.756494
TAPDELTA	58	1.99279	0.0743121	2.41473e+18	90943	0.0100668	29.0055	0.754022
CG9914	4	1.3484	0.000497193	103718228328302	5212.32	0.0100239	0	0.752525
CG11178	4	1.20466	0.000304582	3.88322e+13	17764.7	0.0100074	0	0.752525
CG17168	2	1.00201	8.35609e-05	2.92721e+12	251.795	0.0099926	0	0.752525
MATS	3	0.987083	8.30338e-05	2.88883e+12	47884.6	0.00997752	0	0.752525
CG3226	7	1.58846	0.0142199	8.72034e+16	24.9302	0.0100032	5.66667	0.751805
CG31249	2	0.656193	3.20336e-06	4.29648e+09	0	0.00989691	2	0.751515
SU(H)	25	1.85919	0.00062461	163306475527033	159824	0.0100454	1.20263	0.75146
EFF	18	1.84346	0.000885904	329960886747787	57859.2	0.0100483	0.117647	0.749914
CYT-C-P	37	1.95329	0.00623995	1.63592e+16	130405	0.010066	5.02735	0.748271
CG6428	4	1.30968	0.000199645	1.66756e+13	934.916	0.00998445	0	0.747475
ARS2	1	0.652551	8.58168e-05	3.20097e+12	0	0.00995277	0	0.747475
CG2540	18	1.8369	0.00416127	7.38462e+15	48758.5	0.0100509	0.235294	0.746655
CG7601	4	1.3223	0.00266121	3.11099e+15	305.412	0.00997683	1.33333	0.745871
NOP56	11	1.68502	0.000111358	5.2546e+12	89.8267	0.00996546	9.65556	0.744831
GS2	1	0.669417	0.000154871	1.01702e+13	0	0.00999269	0	0.742424
NITFHIT	1	0.652103	1.8257e-05	1.40196e+11	0	0.0099464	0	0.742424
MTERF3	6	1.37832	0.000121291	6.28923e+12	20465.9	0.00996817	0.533333	0.741689
CG14995	7	1.5454	0.000566056	135823319639127	8602.39	0.0100163	0.333333	0.741556
CG2918	11	1.69798	0.00522102	1.14085e+16	12198	0.0100205	4.11667	0.741007
CG6455	12	1.72715	0.00656555	1.81015e+16	32493.4	0.0100316	2.56061	0.74096
RHOGAP92B	39	1.95481	0.00162477	1.10501e+15	118610	0.0100676	0.525749	0.740602
CG42542	2	1.00263	0.000291238	3.54931e+13	860.012	0.0100008	0	0.737374
CG4278	3	1.10207	0.00125326	669298426421720	7976.63	0.00997973	0	0.737374
BCN92	3	1.17025	0.00149034	977835263702617	5507.97	0.00997098	0	0.737374
HMT-1	2	0.855067	4.13952e-05	7.16898e+11	650.593	0.00995929	0	0.737374
FK506-BP1	2	0.975177	0.000126255	6.77858e+12	254.445	0.00995621	0	0.737374
CG8461	1	0.650289	4.61161e-05	9.19651e+11	0	0.00994557	0	0.737374
PDI	81	2.01188	0.110942	5.26308e+18	183337	0.0100782	42.8172	0.736678
CG9248	16	1.82193	0.00117757	580419869578095	4170.3	0.0100337	1.24444	0.736451
CSN8	12	1.7372	0.000837654	297466878516329	10450.1	0.010023	0.181818	0.734903
CG32638	7	1.58596	0.0078317	2.69145e+16	1720.45	0.0100112	2.33333	0.734143
CG9090	11	1.70822	0.0024234	2.47482e+15	12775.9	0.0100007	7.2	0.733295
CG5009	55	1.98323	0.00424894	7.56059e+15	350006	0.0100866	1.51546	0.732888
CG32732	6	1.44252	0.000230735	2.22834e+13	18977.5	0.0100095	0	0.732323
CG40042	1	0.660595	7.23988e-05	2.20443e+12	0	0.00996601	0	0.732323
ARF51F	19	1.77013	0.00617084	1.59671e+16	100193	0.0100242	0.111111	0.73227
SNAP24	29	1.89879	0.00145579	901056805307966	3123.54	0.010024	25.4946	0.731187
CG8745	15	1.78448	0.00111642	522986494789225	31719.2	0.0100396	4.40578	0.72945
TTM50	18	1.7205	0.00107225	481228792425827	100535	0.0100199	0.258824	0.728184
MI-2	18	1.83489	0.000834394	291229927642300	36586.1	0.0100408	4.87955	0.727771
CG1885	1	0.654809	0.000185924	1.47801e+13	0	0.00994356	0	0.727273
GMD	1	0.600969	0.000101799	4.6078e+12	0	0.00989484	0	0.727273
CG6907	1	0.398286	7.50949e-07	2.35909e+08	0	0.00986488	0	0.727273
FKBP59	4	1.21176	0.00567299	1.38753e+16	15844	0.00999429	2	0.725745
SAS-6	14	1.76947	0.000531224	118144236440336	34499.6	0.0100332	1.16667	0.723737
CHMP2B	9	1.61237	0.00107564	505619119663618	50.4293	0.00998895	7.875	0.722325
CG8892	1	0.65116	2.47409e-05	2.56311e+11	0	0.00996179	0	0.722222
PDP	1	0.651642	5.75044e-05	1.38835e+12	0	0.00995894	0	0.722222
CG7564	2	0.73722	2.5905e-05	2.82978e+11	154.733	0.00991647	0	0.722222
SNAMA	6	1.48551	0.00030588	3.92793e+13	3528.7	0.0100004	0.4	0.721276
MED22	8	1.559	0.00058511	145230776843277	19113.4	0.0099807	1.71429	0.721196
GRK	22	1.82121	0.00280228	3.39196e+15	156792	0.0100408	0.0952381	0.718938
ERGIC53	6	1.37094	7.48168e-05	2.34213e+12	18735.9	0.00997469	0.7	0.718561
SPIN	1	0.633056	1.3269e-05	7.39314e+10	0	0.00993696	0	0.717172
DP1	17	1.83013	0.0035948	5.53483e+15	38244.8	0.0100405	0.354167	0.717063
MED14	43	1.96028	0.00784167	2.60349e+16	26035.1	0.0100579	33.5998	0.715783
NACALPHA	78	2.01006	0.112857	5.42849e+18	249411	0.0100847	38.7338	0.715649
SET	4	1.30697	0.000234107	2.29297e+13	1280.16	0.00998949	0.666667	0.713902
CG6412	6	1.44596	0.000888581	335811677430952	5761.32	0.00998465	0	0.712121
CG7650	2	0.958385	4.79304e-05	9.61015e+11	706.136	0.00997964	0	0.712121
RAD9	2	0.784877	0.000125876	6.67858e+12	15326	0.00994478	0	0.712121
LANB2	8	1.60802	0.00344529	5.08833e+15	4831.7	0.0100073	2.28571	0.707973
TRS23	2	0.616481	1.08192e-05	4.9082e+10	15844	0.00989994	0	0.707071
ARD1	5	1.40971	6.90739e-05	1.99733e+12	1709.07	0.00997486	0.5	0.703727
CG10420	13	1.76437	0.00561229	1.32612e+16	2638.21	0.0100164	6.50606	0.703482
HK	23	1.86944	0.000579851	140808196793607	83854.2	0.010047	0.0909091	0.703089
MTSSB	17	1.80861	0.00355607	5.41703e+15	33368.2	0.0100306	2.17917	0.702911
CG2017	33	1.93611	0.00573111	1.39465e+16	21861.2	0.0100497	20.2166	0.702592
CYCB	53	1.98485	0.00329129	4.53159e+15	309054	0.0100782	2.54323	0.702216
CG16790	3	1.04145	9.53566e-05	3.80712e+12	6897.97	0.00999526	0	0.70202
MUS81	1	0.660282	9.68285e-05	3.96516e+12	0	0.00996153	0	0.70202
RTET	4	1.2125	6.71127e-05	1.88574e+12	8898.2	0.00996065	0	0.70202
CG31324	10	1.68901	0.000517516	112027075012980	11948.5	0.0100207	0.222222	0.70148
NUP214	10	1.68996	0.00465976	9.12079e+15	22613.5	0.0100426	0.888889	0.70056
CG9581	11	1.62848	0.000348547	5.08543e+13	41786.7	0.0100121	0.9	0.700205
HPO	38	1.92985	0.0029986	3.77263e+15	177579	0.0100599	1.11655	0.69996
CG10914	6	1.42753	0.000208648	1.82362e+13	19689.9	0.0100084	0.4	0.699405
CG7878	9	1.59664	0.000997512	436867761333108	22152.5	0.00999696	0.842857	0.698267
PP4-19C	10	1.63145	0.000596567	148919527807349	35983.8	0.0100267	0.666667	0.698191
SELD	9	1.58754	0.00147809	942117847661062	17980.6	0.00999726	3.20833	0.697219
TFB1	4	1.20251	0.000292264	3.58718e+13	16896.6	0.0100006	0	0.69697
CG11266	32	1.92682	0.00130406	711443776690508	102655	0.0100508	1.99556	0.696169
EXP6	23	1.87264	0.00199373	1.66268e+15	76938.6	0.0100609	0.181818	0.6957
SINA	43	1.94895	0.00278995	3.27544e+15	267630	0.0100744	0.377871	0.692502
FATP	26	1.90963	0.0418813	7.6899e+17	5425.6	0.0100413	18.86	0.691924
CG10495	1	0.497009	2.97326e-06	3.70968e+09	0	0.00989884	0	0.691919
RHP	3	0.798036	1.5849e-06	1.06028e+09	0	0.00988431	3	0.691198
BX42	22	1.8614	0.000606381	153818549948844	41928.6	0.0100396	6.28961	0.6909
HSC70-3	17	1.82516	0.00557418	1.30334e+16	69702.1	0.0100529	0.125	0.689392
CG7922	5	1.4526	0.000411374	7.08533e+13	3909.8	0.0100168	0.5	0.688083
CM	12	1.71789	0.000523145	114494177964854	16731.5	0.010019	0	0.686869
CG7382	1	0.646523	6.17203e-05	1.59721e+12	0	0.00995256	0	0.686869
SRP19	1	0.644267	1.16025e-05	5.63092e+10	0	0.00993874	0	0.686869
CG33096	2	0.855309	1.89187e-06	1.49868e+09	220.623	0.00990289	0	0.686869
CG11148	12	1.71724	0.00260196	2.84017e+15	43763.1	0.010045	0.681818	0.685898
CG6607	16	1.79574	0.000459217	8.82953e+13	42594.6	0.0100345	1.55833	0.68538
MED4	60	1.98981	0.00799159	2.71551e+16	217121	0.0100703	22.2469	0.684793
DROJ2	46	1.95993	0.0334218	4.87972e+17	217870	0.0100557	7.88499	0.684206
AL	8	1.60582	0.000178743	1.33835e+13	6496.05	0.010002	0.285714	0.683861
CCT1	20	1.85927	0.000955981	382821911145302	51774.1	0.010037	6.35312	0.683815
ASH2	8	1.59482	0.000396678	6.60157e+13	12420.5	0.0100115	1.21429	0.683129
LDLCP	1	0.651624	1.42281e-05	8.48652e+10	0	0.00994248	0	0.681818
SU(Z)12	4	1.24844	2.03407e-05	1.73066e+11	0	0.00994612	4	0.680032
CG7787	28	1.90446	0.0079683	2.69422e+16	97341.8	0.0100582	2.09668	0.678255
RBSN-5	14	1.72512	0.000620539	161258634578145	55924.7	0.010032	0	0.676768
CG10671	2	0.996068	0.000121167	6.1576e+12	281.226	0.00999149	0	0.676768
CG3309	5	1.3814	0.000240354	2.41685e+13	3064.69	0.00998993	0	0.676768
CG11151	1	0.658528	3.08361e-05	3.97914e+11	0	0.00996081	0	0.676768
CG17765	9	1.66407	0.00558482	1.34183e+16	3178.07	0.0100087	2	0.675873
CG15440	20	1.84557	0.00390856	6.39173e+15	100439	0.0100565	0.105263	0.675454
CG8507	7	1.4738	0.000124847	6.52378e+12	16981.1	0.00998358	0.333333	0.675301
CDK8	32	1.92955	0.00582506	1.44372e+16	2860.96	0.0100412	26.8725	0.673345
CG13920	2	0.938523	1.60466e-05	1.07875e+11	0	0.00994312	2	0.672475
MED17	47	1.96945	0.00695351	2.05126e+16	52360.7	0.010057	32.9052	0.671936
CG9306	7	1.55905	0.000246026	2.54297e+13	5550.93	0.0100147	0	0.671717
CG5886	1	0.664798	0.000243017	2.51843e+13	0	0.00995558	0	0.671717
RAD1	2	0.737402	1.52635e-06	9.85954e+08	975.22	0.00986075	0	0.671717
LANA	10	1.69104	0.00155406	1.02376e+15	14108.4	0.0100295	1.55556	0.671657
BAP55	13	1.7766	0.00475551	9.5091e+15	15438.9	0.0100513	4.5	0.671141
MED24	5	1.45006	0.000858926	313134641081275	0	0.0100116	5	0.668599
ART4	28	1.91645	0.00947266	3.78572e+16	99938.9	0.0100645	3.20556	0.668217
RS1	15	1.77863	0.000458855	8.83437e+13	24243.6	0.010015	8.53458	0.667816
PYD3	3	1.21706	0.00051231	109830855396402	1255.23	0.0100256	0	0.666667
CG5343	2	0.953001	1.79607e-05	1.34993e+11	183.363	0.00995332	0	0.666667
HTRA2	2	0.908319	3.45015e-05	4.97961e+11	335.087	0.00995171	0	0.666667
CG30497	29	1.9193	0.00204097	1.7428e+15	97039.2	0.010067	0.142857	0.664666
CG9253	18	1.81339	0.00022785	2.17226e+13	14012.2	0.0100078	9.75647	0.663281
ALDH	4	1.31536	0.00269542	3.18507e+15	4300.69	0.0100012	0.666667	0.661776
CG6951	2	0.994051	0.000150218	9.44833e+12	1316.84	0.00998889	0	0.661616
CG1749	2	0.854154	0.00016129	1.08824e+13	290.582	0.00994684	0	0.661616
MED8	40	1.95289	0.00655395	1.8218e+16	61093.3	0.0100563	25.8212	0.660853
BLOS2	30	1.90725	0.00405576	6.93014e+15	133529	0.0100588	0.203448	0.659956
CG42388	4	1.21197	4.94217e-05	1.03728e+12	1489.04	0.00996056	0.833333	0.659447
CG4407	24	1.87752	0.00185208	1.43551e+15	46448	0.0100361	9.11949	0.658651
CG7974	5	1.4436	0.000375604	5.90133e+13	5398.35	0.0100307	0	0.656566
CG4537	3	1.12281	0.000384609	6.2088e+13	5342.71	0.0100038	0	0.656566
CG1578	2	0.923085	1.10863e-05	5.14125e+10	214.085	0.00993284	0	0.656566
CG17904	1	0.543148	4.35208e-06	7.93946e+09	0	0.00989143	0	0.656566
MRPL1	4	1.26734	4.76078e-05	9.73169e+11	16.0154	0.00993253	3.33333	0.655707
NOP5	22	1.84505	0.000301662	3.82906e+13	43615.4	0.0100102	9.80539	0.655454
CG14543	12	1.7463	0.0011107	516523731666179	27804.1	0.0100492	0.545455	0.654288
AKT1	42	1.96507	0.00299339	3.74995e+15	76034.9	0.0100636	1.12226	0.653463
CG5261	4	1.28413	0.000297783	3.81053e+13	1523.59	0.00997703	0.833333	0.653416
CG3995	16	1.81415	0.000574344	138164295823282	33380.6	0.0100352	2.76364	0.653215
SAS-4	7	1.46218	0.00023071	2.23255e+13	21894.3	0.00999991	1.16667	0.65303
LIN19	19	1.8435	0.00122215	628677615495548	51573.3	0.0100462	2.42778	0.652843
CG11444	2	0.977226	3.02841e-05	3.83648e+11	94.6961	0.00995578	0	0.651515
CG1890	2	0.648855	2.61366e-05	2.87706e+11	15844	0.0099359	0	0.651515
RPL34B	6	1.50206	0.000226237	2.14257e+13	4691.59	0.0100156	0.4	0.651151
14-3-3EPSILON	21	1.87451	0.0292131	3.66694e+17	33966.6	0.0100507	6.3	0.649708
DCP1	13	1.70315	0.00587402	1.44608e+16	49322.9	0.0100303	0.166667	0.649625
CG31278	2	0.93375	2.67596e-05	2.99788e+11	0	0.00994174	2	0.649378
TAF10B	13	1.74934	0.000393285	6.47054e+13	26042	0.01002	0.25	0.649365
CG3165	4	1.33395	0.000132649	7.43137e+12	459.068	0.00999493	2	0.649348
MWH	18	1.82933	0.00432911	7.98322e+15	75503	0.010062	0.276471	0.649088
ABI	8	1.57286	0.000194013	1.57704e+13	8510.84	0.00999386	0.285714	0.648695
SDHA	11	1.71908	0.00114988	553065459689000	26020.2	0.0100196	1	0.647991
E(Y)2B	14	1.77039	0.000981531	404022736844476	35595.9	0.010035	0.34188	0.647133
CG15011	13	1.77708	0.00801763	2.69745e+16	10551.6	0.0100434	0.5	0.646638
TRF4-2	2	0.976689	6.21403e-05	1.64334e+12	431.245	0.00997736	0	0.646465
ZW	1	0.650046	8.67682e-05	3.15921e+12	0	0.00994055	0	0.646465
CG3321	11	1.72461	0.00248323	2.58589e+15	4151.83	0.0100145	5.6	0.645943
CG7379	27	1.87317	0.00181279	1.38354e+15	125861	0.0100446	0.476923	0.643118
CG7264	21	1.84313	0.00103314	446595364834763	84703.5	0.0100513	0.858824	0.642623
ALIEN	15	1.72996	0.000417643	7.29682e+13	83471.7	0.0100327	1.50476	0.642048
CG7536	1	0.664314	6.82335e-05	1.94776e+12	0	0.00997981	0	0.641414
CG12034	4	1.26452	0.00157278	1.08845e+15	1877.35	0.00997964	0	0.641414
CG10566	23	1.874	0.000847026	300717435503581	37151.4	0.0100245	6.30992	0.641326
PRP8	15	1.76238	0.000237718	23637922074787	8517.03	0.0100168	9.61302	0.640939
PPT1	3	1.20198	0.00317101	4.3916e+15	1811.27	0.0099889	1	0.640495
CG31917	8	1.62216	0.00244373	2.56866e+15	9385.94	0.0100321	0.285714	0.639873
CG10750	9	1.65654	0.000611008	156240174568386	12054.2	0.0100239	0.267857	0.637814
BOCA	74	2.00226	0.0433011	7.95227e+17	249575	0.0100734	33.7339	0.636458
CG12134	2	0.990076	0.00016794	1.19423e+13	1579.92	0.00999791	0	0.636364
CG2604	4	1.31635	0.000148965	9.29636e+12	5781.57	0.00998485	0	0.636364
ECA	2	0.967668	0.00101915	439998987209954	259.148	0.00997126	0	0.636364
CG10590	1	0.602133	8.42153e-06	2.97206e+10	0	0.00990877	0	0.636364
CG11982	1	0.618542	6.30709e-06	1.68482e+10	0	0.00990566	0	0.636364
CG13993	14	1.74078	0.000296269	3.6906e+13	29007	0.0100128	3.97756	0.635891
SGT	51	1.96088	0.00805202	2.76593e+16	366804	0.0100692	1.22998	0.634138
CG8026	9	1.64307	0.000228893	21947804946797	853.78	0.00997877	5.15	0.633121
CG7488	4	1.32797	0.00012254	6.2872e+12	2263.53	0.00999049	0	0.631313
CG32147	1	0.666252	0.00206559	1.84125e+15	0	0.00996628	0	0.631313
CG5955	1	0.652539	1.6845e-05	1.18696e+11	0	0.00995197	0	0.631313
CG10623	1	0.642085	3.06901e-05	3.95609e+11	0	0.0099479	0	0.631313
CG9951	24	1.88321	0.00331263	4.64871e+15	107674	0.0100529	1.23826	0.628475
CG3008	59	1.9935	0.0455986	8.85674e+17	62746.3	0.0100689	32.4619	0.627669
CG10425	41	1.96278	0.0537808	1.26332e+18	14716.6	0.0100451	23.4785	0.626757
CG8386	1	0.669483	9.33091e-05	3.64633e+12	0	0.00999439	0	0.626263
CG4942	1	0.394532	3.23702e-07	4.38319e+07	0	0.00984286	0	0.626263
CG11534	11	1.66244	0.00085377	304898980739483	32180.4	0.0100273	1.9	0.626183
MBO	30	1.91928	0.00148959	930743189794474	90178.2	0.0100607	0.70722	0.625639
CG11777	15	1.79458	0.00254685	2.77952e+15	8738.41	0.0100133	7.25	0.625242
CG8079	20	1.84968	0.0014339	860087938143876	82579.2	0.0100606	1.13158	0.623942
SH3PX1	16	1.79741	0.00185257	1.43644e+15	53112.7	0.010048	1.96667	0.623517
CG6439	12	1.73291	0.00322813	4.39601e+15	19546.2	0.0100229	2.00909	0.622212
CHOP24	5	1.26057	0.000169288	1.2056e+13	9614.69	0.00998043	1.25	0.621802
RANBP3	3	1.14286	0.000216028	1.95297e+13	1849.39	0.00998828	0	0.621212
CG6878	1	0.657348	9.84076e-05	4.07394e+12	0	0.00995311	0	0.621212
HOW	11	1.70775	0.00171924	1.25716e+15	19336.9	0.0100363	0.4	0.620615
DUP	15	1.78951	0.00050099	104986467132337	17732.9	0.0100289	6.2246	0.619654
BLOS1	15	1.79572	0.000778825	254116258009540	18228.9	0.0100329	0.142857	0.618055
CG5447	19	1.83398	0.0115127	5.71927e+16	36474.1	0.0100301	9.00972	0.618005
SYND	30	1.91657	0.00311584	4.1124e+15	53122.9	0.0100413	12.5496	0.617564
CG13893	4	1.35326	0.0044011	8.30886e+15	4032.07	0.0100195	0.666667	0.616936
CHRAC-14	16	1.78974	0.00100561	423863651913414	2895.33	0.00998947	10.8206	0.616823
NF-YA	27	1.89846	0.00655728	1.80419e+16	83495.1	0.0100535	0.197324	0.616214
CG4061	2	0.996891	0.0002546	2.71142e+13	291.03	0.0099925	0	0.616162
LETM1	3	1.19123	0.000156826	1.02983e+13	2347.04	0.00998009	0	0.616162
CG33713	1	0.499381	2.63871e-06	2.92279e+09	0	0.0098972	0	0.616162
REP	1	0.430074	1.08294e-06	5.10305e+08	0	0.00980627	0	0.616162
CG8545	12	1.72366	0.000139268	8.16215e+12	6942.56	0.00999237	4.60606	0.615417
CG15047	9	1.64376	0.000172212	1.24519e+13	2637.5	0.00999323	5.75	0.614271
SGF29	21	1.858	0.00748784	2.35233e+16	32601.9	0.0100348	11.4559	0.613763
CG1458	9	1.65224	0.0112309	5.34354e+16	2358.45	0.0100199	3.91667	0.612778
AMPH	15	1.73317	0.000542512	123278287549740	60576.1	0.0100233	0.142857	0.611512
ARP8	2	0.975252	0.000322383	4.40497e+13	5595.53	0.0100059	0	0.611111
CG4858	4	1.18836	0.000206648	1.78948e+13	16701.3	0.00998904	0	0.611111
CG10341	4	1.28429	0.000186117	1.45324e+13	3443.44	0.00998431	0	0.611111
WDR79	1	0.662142	0.000139157	8.10388e+12	0	0.0099806	0	0.611111
GCKIII	4	1.10969	0.000292105	3.57946e+13	20155.8	0.00997677	0	0.611111
CIAO1	2	0.497337	3.03384e-06	3.85781e+09	15844	0.00987141	0	0.611111
MCM3	5	1.39675	0.000168763	1.23064e+13	1408.98	0.00997577	1	0.611031
MRPS17	14	1.65353	0.000302432	3.83336e+13	83095.3	0.0100191	0.153846	0.610756
MED19	21	1.85303	0.00115728	561405743368699	99626.7	0.010055	0.513743	0.610569
FEM-1	24	1.85483	0.00140957	843473638946256	114405	0.0100488	0.0869565	0.610318
CG1970	8	1.57488	0.000618338	160007014150384	20244.3	0.0100153	0.285714	0.609645
MED27	29	1.91762	0.00576403	1.41215e+16	242.054	0.0100407	26.6071	0.608961
CG4611	6	1.46089	2.25338e-05	2.12502e+11	3439.26	0.00995686	1.73333	0.606183
ACT5C	60	1.98633	0.00450785	8.50282e+15	400272	0.0100744	0.608152	0.60615
CG3560	4	1.34238	0.000201663	1.70302e+13	1480.4	0.0100038	0	0.606061
CG5532	2	0.997839	9.41263e-05	3.76068e+12	228.36	0.00998442	0	0.606061
TAF11	7	1.52469	0.000134668	7.58715e+12	5020.76	0.00998297	0	0.606061
DEN1	3	1.15978	8.97492e-05	3.39672e+12	645.126	0.00998071	0	0.606061
CG9629	2	0.658205	3.37229e-05	4.75853e+11	47520	0.00996119	0	0.606061
MEF2	1	0.629183	1.87152e-05	1.46596e+11	0	0.00993134	0	0.606061
VPS35	5	1.34001	0.000207864	1.84906e+13	17427.2	0.00998972	1.25	0.606061
CG4764	7	1.34501	0.000155551	1.01734e+13	31779	0.00996174	1.25	0.606061
RAB3	6	1.50081	0.00144735	879324446731774	3062.27	0.0100075	2	0.604615
CG7168	7	1.44896	0.000180902	1.3708e+13	20916.1	0.00999246	0.333333	0.603964
CDC2	33	1.92366	0.00108226	489940523966190	108516	0.010054	3.79609	0.603789
CG10585	14	1.77481	0.000419379	7.35787e+13	10984.8	0.0100154	5.0891	0.602577
MRPL24	6	1.47085	0.000250569	2.62897e+13	12112	0.0100204	0	0.60101
CG11110	1	0.656637	2.83283e-05	3.35679e+11	0	0.00994484	0	0.60101
PEZ	17	1.82863	0.00242029	2.49066e+15	26283.5	0.0100436	1.65216	0.600912
LRP1	8	1.61087	0.00149402	955085579515716	15409.2	0.0100368	1.71429	0.599531
GGAMMA1	2	0.946612	4.13783e-05	7.1652e+11	0	0.00994327	2	0.599409
RCD5	50	1.97867	0.00242001	2.45029e+15	263425	0.0100814	2.07544	0.599139
ORB2	13	1.76391	0.00109249	499777306900726	11975.8	0.0100347	0.5	0.599011
GOLGIN84	10	1.66888	0.000186154	1.45395e+13	15101.2	0.010015	0.222222	0.598008
CG1218	23	1.87089	0.00356345	5.45437e+15	16063.3	0.0100231	12.0244	0.59719
L(2)06225	16	1.79267	0.00336961	4.80575e+15	27826.6	0.0100118	4.57273	0.596674
HP1B	19	1.8379	0.000633422	167848970656440	50341	0.0100399	0.633333	0.596532
NF-YB	3	1.19912	0.000304195	3.87525e+13	1603.02	0.0099994	0	0.59596
CG3781	1	0.660519	7.48382e-05	2.35342e+12	0	0.00996994	0	0.59596
CG16947	16	1.73456	0.00259988	2.88889e+15	82140.2	0.0100402	0.133333	0.593865
CG9986	139	2.0225	0.00626902	1.65488e+16	1.59604e+06	0.0100947	3.39204	0.593241
PSA	9	1.66849	0.00876917	3.3482e+16	2067.54	0.0100188	2.5	0.592896
ASX	3	0.945872	8.00151e-05	2.67849e+12	8451.67	0.00995861	1.5	0.590994
SRPRBETA	1	0.601747	1.9291e-05	1.55935e+11	0	0.00993155	0	0.590909
SLMO	1	0.638289	1.26724e-05	6.72078e+10	0	0.00993119	0	0.590909
MED	10	1.64619	0.00248992	2.64874e+15	28982.2	0.0100291	0.222222	0.59089
DSOR1	3	1.14419	0.000289345	3.50193e+13	0	0.00997595	3	0.590272
CLC-A	3	1.20841	0.000154402	10010470534068	77.434	0.00998931	1	0.589666
CG3815	16	1.79285	0.000712883	212587507552176	36562.2	0.0100348	3.16667	0.58663
CG2258	8	1.59191	0.000285769	3.41592e+13	11477.4	0.0100263	0.285714	0.586484
METL	8	1.60691	0.000811436	276674979668940	11021.1	0.0100149	0	0.585859
TPPII	6	1.48579	9.04571e-05	3.42497e+12	2758.32	0.00999137	0	0.585859
PCL	4	1.24844	2.03407e-05	1.73066e+11	0	0.00994612	4	0.585756
CG3907	6	1.43945	0.000290771	35567020519544	18997.3	0.0100112	1.2	0.583766
MED16	30	1.92156	0.00580957	1.4354e+16	1591.02	0.0100432	26.4888	0.583654
CG5931	10	1.6555	0.000189876	1.53073e+13	3024.58	0.00998558	5.59722	0.582542
CYP4G15	3	1.20948	0.00152956	979268767022956	0	0.00996617	3	0.581912
ALPHATUB84B	31	1.93382	0.0128316	6.90686e+16	136750	0.0100731	1.02283	0.581533
CG1240	2	0.972073	0.000116845	5.71346e+12	484.766	0.00995191	0	0.580808
MIB2	14	1.752	0.00193701	1.60932e+15	9396.56	0.0100165	8.76566	0.580775
GIP	11	1.70642	0.00307886	4.04978e+15	28078.5	0.0100362	0.442857	0.580091
TOS	32	1.9288	0.00140306	824154695943661	90960	0.0100645	0.387097	0.578603
GNU	31	1.92146	0.00147812	914039819913214	177357	0.0100628	0.133333	0.57808
TRL	10	1.66367	0.000521601	115467829159853	19859	0.0100174	0.622222	0.577947
MED11	37	1.9454	0.00642586	1.75455e+16	11905.7	0.0100479	30.784	0.577746
HSPC300	8	1.59724	0.000860914	316743397918256	1138.28	0.00999499	5.42857	0.577585
PAK	33	1.93393	0.00153006	979257105395282	105830	0.010058	0.201812	0.577027
TBP	8	1.59941	0.000446797	8.35569e+13	3855.94	0.00999198	1.77143	0.576573
CG15087	8	1.58071	0.000340837	4.92612e+13	8527.74	0.0100047	0	0.575758
CG15012	1	0.669317	0.000132028	7.34821e+12	0	0.00999498	0	0.575758
NUP160	1	0.669161	0.000212788	1.89445e+13	0	0.0099885	0	0.575758
CG1427	1	0.363527	1.00816e-06	4.26187e+08	0	0.00981788	0	0.575758
RYBP	4	1.33364	0.000199759	1.67476e+13	1490.88	0.00999292	0.666667	0.575485
JRA	16	1.78697	0.000645193	174356257460429	54777.2	0.0100251	0.533333	0.574477
REL	98	2.02348	0.0464811	9.08674e+17	173742	0.0100931	13.8174	0.574254
IX	33	1.93377	0.00607554	1.56706e+16	23627.2	0.0100458	25.2574	0.573245
CG11007	4	1.30747	0.000251665	2.6704e+13	1654.1	0.00997898	0	0.570707
COG7	1	0.659138	9.72434e-05	4.01366e+12	0	0.00996628	0	0.570707
CENG1A	49	1.98126	0.00532116	1.18763e+16	197697	0.0100808	2.67761	0.570217
SRP72	26	1.87441	0.000277861	3.2409e+13	30990.5	0.0100121	15.0741	0.568728
CG3925	6	1.5202	0.000375439	5.93582e+13	5039.87	0.0100157	0.4	0.567872
ELFLESS	23	1.87873	0.0014128	834944999948731	63550.2	0.0100527	0.388528	0.567548
MED15	60	1.99361	0.00809866	2.77058e+16	108754	0.0100674	25.5593	0.567244
CG18081	16	1.79419	0.00271565	3.09605e+15	39497.5	0.0100298	4.3	0.567077
CG3353	10	1.65629	0.00143004	888390577372087	17266.7	0.0100161	0	0.565657
NEDD8	6	1.48927	0.000129536	7.01887e+12	3224.53	0.00999086	0	0.565657
CG10189	3	1.11768	8.42927e-05	2.98315e+12	1000.86	0.00998422	0	0.565657
CG8460	2	0.988554	9.7308e-05	4.02291e+12	511.346	0.00997118	0	0.565657
SRP9	3	1.16538	0.000132466	7.36359e+12	317.823	0.00996869	0	0.565657
DEK	9	1.63396	0.000229154	2.2038e+13	11635.1	0.0100136	1.3	0.565274
NIPP1	6	1.49072	0.000111998	5.32437e+12	2814.11	0.00997965	0.8	0.564693
CG17599	21	1.84849	0.000660265	182867085543795	77938.6	0.0100449	1.28581	0.562412
CG6707	38	1.94919	0.00483154	9.89187e+15	162022	0.0100708	1.62566	0.561848
CG8004	7	1.49308	0.000199728	1.67295e+13	5336.18	0.00998738	1.83333	0.561702
TUD	4	1.35285	0.000469865	9.23544e+13	4674.11	0.0100183	0.666667	0.560938
CG1646	4	1.34599	0.00121155	628434389731155	3766.68	0.010015	0	0.560606
CHB	3	1.16123	0.000159854	1.07045e+13	10151.6	0.010006	0	0.560606
CG5569	3	1.19448	0.000166077	1.15604e+13	1812.72	0.00999988	0	0.560606
CG33099	1	0.661644	3.56413e-05	5.31399e+11	0	0.00996194	0	0.560606
UBE3A	1	0.331169	2.14861e-08	193736	0	0.00977681	0	0.560606
CG3687	4	1.15987	8.86245e-05	3.31615e+12	571.931	0.00993301	2.33333	0.56005
CG16721	14	1.77405	0.00137233	788455335891732	34222.6	0.0100449	0.475524	0.559997
RGA	3	1.16845	9.50122e-05	3.77634e+12	449.318	0.00997897	1	0.559956
REV7	63	1.99799	0.00734967	2.25951e+16	242477	0.0100859	11.103	0.559481
ALPHACOP	6	1.47566	0.0011059	530580659160579	8517.8	0.0100091	0.4	0.558261
CATHD	27	1.91663	0.03806	6.34746e+17	22372.2	0.0100434	15.6154	0.55825
MED30	33	1.93273	0.00603125	1.54621e+16	5960.44	0.0100428	27.6676	0.557366
CG4598	34	1.94599	0.0691313	2.05707e+18	4237.08	0.0100537	27.451	0.55652
OPA	31	1.92316	0.00189569	1.50413e+15	75377.2	0.0100659	2.39484	0.556282
CG6353	11	1.72943	0.00084564	299295645854206	14582.6	0.0100524	0	0.555556
CLP	18	1.83857	0.000740251	230016874965842	26026.8	0.010038	0	0.555556
PATR-1	4	1.28861	0.0025516	2.73006e+15	13530.2	0.0100217	0	0.555556
CG5590	2	0.946548	0.000190503	15497451358944	667.425	0.00994639	0	0.555556
CG4813	16	1.80754	0.000485614	9.87336e+13	31676.5	0.010031	2.33333	0.555473
RPN3	20	1.86462	0.0124724	6.66618e+16	9607.06	0.0100294	11.4868	0.555165
T-CP1	21	1.87721	0.0230717	2.29595e+17	13298.7	0.0100516	9.24274	0.554527
CUL-2	31	1.92828	0.00349035	5.15304e+15	45443.3	0.0100557	4.08214	0.554202
DYS	28	1.91056	0.00112944	537405746929912	96812.2	0.0100511	0.169935	0.55416
CG14715	59	1.9929	0.0962042	3.98228e+18	52384.3	0.0100677	38.7332	0.553731
MEC2	81	2.01322	0.0985071	4.24679e+18	33082.8	0.0100663	53.6718	0.553307
GIT	38	1.94534	0.00345516	5.05829e+15	207555	0.0100727	0.529194	0.552095
CG3225	40	1.95485	0.00484734	9.83382e+15	228657	0.0100825	0.459991	0.551911
CG2224	12	1.65607	0.00106392	487080811678698	48732	0.0100199	0.215909	0.551883
TRN-SR	9	1.64399	0.00118412	591874781591929	7764.38	0.0100168	0	0.550505
THOC7	8	1.60127	0.000272529	3.11226e+13	11911.6	0.0100085	0	0.550505
TASPASE1	1	0.650244	4.36895e-05	8.25145e+11	0	0.00994205	0	0.550505
CG1275	2	0.641077	1.25834e-05	6.63478e+10	15844	0.00993337	0	0.550505
DER-2	1	0.501811	4.71008e-06	9.49299e+09	0	0.00990029	0	0.550505
CG12909	1	0.576504	5.88322e-05	1.49248e+12	0	0.0098941	0	0.550505
S2P	1	0.526932	3.05033e-07	3.89218e+07	0	0.00982875	0	0.550505
CBS	15	1.76482	0.00314501	4.13738e+15	28532.3	0.0100325	4.05238	0.550327
MRJ	5	1.41379	0.000246478	2.54411e+13	9786.64	0.0100181	0.75	0.549988
CG4692	31	1.92949	0.0124401	6.52602e+16	23364.5	0.0100469	13.0236	0.549002
CG1965	10	1.67714	0.000443987	8.29529e+13	7935.45	0.0100211	3.55556	0.548703
CCT2	28	1.90608	0.00163595	1.1335e+15	51008.1	0.0100254	8.74306	0.548567
VIR	12	1.69834	0.000389537	6.36701e+13	48103.9	0.0100232	0.772727	0.548165
RASSF	26	1.88672	0.00516316	1.15283e+16	103888	0.0100481	0.08	0.547666
CG11839	4	1.19638	6.49313e-05	1.81235e+12	1103.34	0.00993074	2	0.54718
SF2	7	1.5473	0.00191035	1.56091e+15	19242	0.0100262	0.333333	0.546717
CG2046	44	1.96522	0.0184309	1.42765e+17	69540.3	0.010055	24.3414	0.546674
CG10927	7	1.46881	0.000723467	219294274202731	40392.3	0.0100077	0	0.545455
CG3061	1	0.630896	1.55345e-05	1.01077e+11	0	0.0099332	0	0.545455
TAK1	123	2.03165	0.0495919	1.0313e+18	327379	0.0100981	16.5316	0.545093
MUB	12	1.74177	0.000346005	5.01304e+13	10851	0.0100183	0.545455	0.545071
BRWD3	4	1.3218	0.00242106	2.51898e+15	7164.61	0.0100163	0.666667	0.544936
CG8830	5	1.43102	0.0016999	1.23456e+15	956.037	0.00999048	2	0.544733
PKA-C1	4	1.33099	0.000254393	2.73091e+13	2574.6	0.0100009	0.666667	0.544629
L(2)K14710	2	1.00559	0.000252115	2.69617e+13	819.655	0.0100037	0	0.540404
SIRT6	3	1.16586	0.000192423	1.54932e+13	2021.03	0.00997573	0	0.540404
CG7580	1	0.644386	0.000107938	4.88957e+12	0	0.00995614	0	0.540404
CG4848	2	0.931246	5.5067e-05	1.28812e+12	70.7864	0.00994738	0	0.540404
CG2059	1	0.622722	4.7632e-06	9.50196e+09	0	0.00990097	0	0.540404
CG7192	3	1.12555	4.15617e-05	7.22584e+11	0	0.00996121	3	0.539995
CG13423	25	1.88204	0.00229426	2.20459e+15	90825.3	0.0100585	0.0833333	0.539021
MASK	12	1.74943	0.00697995	2.04319e+16	30717	0.0100423	0.363636	0.538296
CG10418	9	1.60519	0.000111752	5.22568e+12	7762.24	0.00999227	2.575	0.537309
CG8578	11	1.69524	0.000359658	54246238870267	25138.4	0.0100006	3.2	0.535391
MCM10	1	0.671298	0.000309531	40168920591633	0	0.0100122	0	0.535354
OSEG4	1	0.664167	0.000104565	4.6217e+12	0	0.00998314	0	0.535354
CG9399	3	1.08648	1.10691e-05	5.12777e+10	470.931	0.00992824	0	0.535354
CG14968	3	1.18208	0.0045609	8.84162e+15	2838.82	0.0100039	1	0.534664
HBN	15	1.80209	0.000827543	287322553890717	32604.4	0.0100412	1.86364	0.53453
MRPL38	11	1.68063	0.00458832	9.05467e+15	21705.4	0.0100175	0.811111	0.5333
PGAM5	20	1.8586	0.00289579	3.53667e+15	44951.9	0.010051	1.36842	0.532653
SAK	61	1.99594	0.00565868	1.33938e+16	164872	0.0100805	6.75156	0.532487
GUS	47	1.96575	0.00494053	1.02659e+16	252200	0.0100725	2.69116	0.532378
KHC	17	1.7914	0.00066905	187248875276678	63912.7	0.0100352	0.3125	0.532347
MED25	10	1.69684	0.00139037	822290345897167	0	0.00999095	10	0.53074
CG40127	31	1.92188	0.00193447	1.5666e+15	162529	0.0100587	0.0799373	0.53042
CG1550	3	1.21436	0.000486602	9.90715e+13	699.865	0.0100164	0	0.530303
ART7	4	1.34836	0.000294407	3.66014e+13	3661.33	0.0100151	0	0.530303
FIP1	6	1.52138	0.000288673	3.486e+13	3890.97	0.0100138	0	0.530303
CG2063	1	0.662733	8.3232e-05	2.91469e+12	0	0.0099695	0	0.530303
CG8768	2	0.638568	1.53764e-05	9.95278e+10	15844	0.0099355	0	0.530303
MSL-3	15	1.74261	0.00641521	1.72632e+16	75525.1	0.0100341	3.09267	0.529467
CG32711	9	1.66885	0.00110346	510012438514463	8008.39	0.010029	0.25	0.528891
SKI6	10	1.26314	7.64591e-05	2.50199e+12	80638.3	0.00996979	7.49206	0.527623
E(Y)1	13	1.73872	0.000878179	322823056744892	27965.8	0.0100079	2.33571	0.527246
MED28	12	1.6939	0.000674815	192290483661206	26845	0.0100147	0.545455	0.52692
WDE	8	1.61378	0.000742931	230874802856855	15255.9	0.0100362	1.04762	0.525961
REF(2)P	23	1.88324	0.00737094	2.27662e+16	61671.6	0.0100538	4.31677	0.525335
SESB	19	1.85893	0.01035	4.49754e+16	35476.1	0.0100517	1.24359	0.525278
CG5742	3	1.19392	0.00116958	574953984609084	1709.63	0.0100194	0	0.525253
GINT3	5	1.32964	0.00227098	2.16114e+15	50827.5	0.010012	0	0.525253
CG9577	5	1.36221	0.000107824	4.86599e+12	8124.35	0.00998757	0	0.525253
CG10068	2	0.99416	0.000224481	2.12341e+13	1144.85	0.00998459	0	0.525253
CG1942	3	1.15693	0.000101091	4.28055e+12	0	0.00996649	3	0.523973
NOT	4	1.31256	0.000108062	4.92349e+12	74.9515	0.00996592	3.33333	0.521626
NORPA	5	1.39518	0.00014556	9.00767e+12	7134.91	0.00999017	0.583333	0.520272
PUM	3	1.21273	0.00135513	769479322097042	4273.9	0.010021	0	0.520202
CG3160	3	1.04914	4.44116e-05	8.25845e+11	3756.11	0.00995819	0	0.520202
SHTD	2	0.935718	5.1272e-05	1.11932e+12	629.841	0.00994634	0	0.520202
MTR3	8	1.11076	3.06468e-06	3.9782e+09	4.9	0.00988761	7.71429	0.520102
CG3501	8	1.42757	0.000189165	1.50192e+13	35915.6	0.0100043	3.5	0.519131
CG3678	7	1.3532	0.000172243	1.24108e+13	22819	0.00998676	3.5	0.519131
RFC38	11	1.7118	0.000343935	4.94798e+13	11116.5	0.0100078	3.75556	0.518934
CG17002	34	1.93763	0.005819	1.43969e+16	27815.6	0.0100504	24.4822	0.518919
LANB1	17	1.80949	0.000813139	277264004322745	76325.2	0.0100443	0.767857	0.518428
SU(VAR)205	27	1.86681	0.000423123	7.5022e+13	175223	0.0100272	1.79444	0.517312
CG15356	22	1.88249	0.00393485	6.50354e+15	72789.7	0.0100695	3.74206	0.517056
CG3344	18	1.82689	0.000680209	193553338518391	7440.91	0.0100028	10.0843	0.516823
VHA68-1	7	1.55065	0.000919277	367318243501583	2429.8	0.00999415	3.33333	0.515977
CG1444	67	2.00245	0.0855746	3.2061e+18	35499.1	0.0100633	41.2039	0.515213
CG15561	5	1.21962	0.000825127	284967057332050	23993.4	0.0100331	0	0.515152
GCLM	4	1.17239	0.00011795	5.83732e+12	16662.5	0.00998083	0	0.515152
WKD	1	0.642964	3.01067e-05	3.79199e+11	0	0.00995845	0	0.515152
DRK	20	1.84688	0.000682037	194802810910196	55405.5	0.010043	1.40526	0.514748
DX	54	1.986	0.00287425	3.45691e+15	282208	0.0100834	1.77545	0.513804
MBD-LIKE	7	1.5676	0.000374128	5.856e+13	1381.77	0.0100073	4.33333	0.513787
HOP	52	1.9852	0.0878686	3.31373e+18	28469.3	0.0100604	32.4737	0.511676
CG16985	11	1.67782	0.000925715	358451512029428	29838.5	0.0100257	0	0.510101
PI3K92E	5	1.32509	0.000229643	2.21275e+13	35654.9	0.0100069	0	0.510101
CG14870	4	1.27268	0.000165779	11588157763303	14160.5	0.00999402	0	0.510101
BR140	2	0.66953	0.00015494	1.01792e+13	15844	0.00999271	0	0.510101
CG9293	5	1.40311	5.95986e-05	1.48744e+12	3307.45	0.00998466	0	0.510101
PLIP	2	0.997336	0.000118712	5.896e+12	581.07	0.00998345	0	0.510101
CG8778	1	0.616639	8.74783e-06	3.21905e+10	0	0.00992851	0	0.510101
CG3702	2	1.41804	4.50653e-17	2.17818	2	0.000124719	0	0.510101
TRUS	15	1.77999	0.000741011	230330896809114	38635.8	0.0100406	0.142857	0.51001
CG4820	26	1.89792	0.000941532	370804608851694	67068.2	0.0100467	0.129555	0.509745
CG10657	9	1.663	0.00545617	1.27465e+16	8281.7	0.0100222	3	0.508205
STAT92E	9	1.65145	0.00087822	323395631771000	14120	0.010036	0.75	0.507287
PXN	4	1.17011	0.00234596	2.35707e+15	16762.4	0.00996745	0.666667	0.506783
MER	124	2.02425	0.00954659	3.81573e+16	1.19806e+06	0.0100971	2.46526	0.505412
CLC-B	3	1.19882	0.000210732	1.85981e+13	630.616	0.00999743	0	0.505051
GAS8	2	0.961953	0.00012895	6.97085e+12	1971.93	0.009995	0	0.505051
CG2493	3	1.17288	0.00136564	802850017790911	1204.16	0.00998598	0	0.505051
CG10466	2	0.973538	9.25062e-05	3.6038e+12	117.383	0.00996683	0	0.505051
MRPL17	1	0.63146	1.73821e-05	1.28203e+11	0	0.00991599	0	0.505051
CG3862	2	0.789182	3.41786e-06	4.91214e+09	261.589	0.00987908	0	0.505051
CG2316	1	0.475754	6.99765e-07	2.04892e+08	0	0.00986378	0	0.505051
HO	5	1.44427	0.00420851	7.65071e+15	4073.32	0.00999964	1.5	0.504165
CG13957	3	1.16918	4.06919e-05	6.92651e+11	322.459	0.00994056	1	0.503444
ALT	14	1.75664	0.001827	1.42028e+15	46933.6	0.0100279	1.41026	0.502112
KU80	21	1.85523	0.000480981	9.68045e+13	22843	0.0100316	10.0038	0.500583
CG16959	4	1.31938	0.00365261	5.61811e+15	883.34	0.0100044	0.666667	0.50032
CG7600	3	1.21274	0.000393945	6.51318e+13	1845.88	0.0100129	0	0.5
CG15912	3	1.21481	0.000245834	2.53515e+13	482.763	0.0100101	0	0.5
CG9135	4	1.3143	0.000118774	5.92465e+12	1189.33	0.00998451	0	0.5
CG5276	1	0.663107	0.000156423	1.02505e+13	0	0.00997718	0	0.5
CG5721	2	0.984787	5.12173e-05	1.09855e+12	56.1963	0.0099705	0	0.5
CG4872	5	1.31336	5.22481e-05	1.14442e+12	1697.26	0.00996761	0	0.5
CG12129	2	0.898879	2.02015e-05	1.70705e+11	660.345	0.00995017	0	0.5
CG10254	3	1.03171	2.09722e-05	1.84169e+11	5637.81	0.00994596	0	0.5
STMA	1	1.3643	2.21783e-17	1.54308	0	0.000124704	0	0.5
CG4680	5	1.31794	0.00297856	3.80923e+15	10732	0.00999148	2.66667	0.499774
RRP4	11	1.26964	5.11064e-05	1.09341e+12	61520.1	0.00995564	8.63492	0.499241
SCRA	13	1.75533	0.00899755	3.39796e+16	39443.7	0.0100418	2.16667	0.498899
SNRNP-U1-70K	20	1.84232	0.00161879	1.1021e+15	46460.5	0.0100302	6.64604	0.498705
CG8368	56	1.9762	0.00496505	1.04044e+16	327949	0.0100826	0.832627	0.498603
STY	69	1.99247	0.00601108	1.54208e+16	448188	0.0100733	8.15635	0.498396
LGS	7	1.51249	0.00442705	8.21955e+15	24134.4	0.0100289	0.333333	0.49811
CLC	4	1.29855	0.00216632	2.0418e+15	1181.31	0.0100039	0.666667	0.497606
CG11882	4	1.16965	0.00205237	1.84361e+15	16639.1	0.0100012	0.666667	0.497606
ATF-2	6	1.51324	0.000277986	3.24478e+13	1805.17	0.0100156	0.4	0.497126
CG13220	30	1.92231	0.033589	4.95344e+17	54422.5	0.0100538	12.2791	0.497119
DIS3	8	1.12371	3.03027e-06	3.88717e+09	12456.3	0.00988771	6.28571	0.496526
CG5708	38	1.95802	0.00440073	8.13105e+15	79196.7	0.0100695	2.68309	0.496517
CG8235	18	1.81299	0.00194326	1.62022e+15	43591	0.0100167	4.90065	0.496228
CG10126	5	1.39783	0.000169679	1.20724e+13	8423.26	0.0100038	0.5	0.495615
DPA	6	1.47663	0.000195269	1.64316e+13	963.356	0.00998226	3.2	0.495444
ADA2B	38	1.94994	0.00346014	5.03575e+15	231536	0.0100718	4.38188	0.495156
TH1	4	1.34864	0.000305191	3.89994e+13	4939.78	0.010009	0	0.494949
CYCY	4	1.32225	0.000327721	4.49273e+13	1560.62	0.0100046	0	0.494949
CG42553	1	0.623482	2.26908e-05	2.15401e+11	0	0.00994622	0	0.494949
CG7222	2	0.914078	9.79725e-05	4.104e+12	74.6816	0.00993348	0	0.494949
CG6512	1	0.607773	9.18813e-06	3.56694e+10	0	0.00991091	0	0.494949
CHI	26	1.89549	0.000997698	416394428866984	54488.5	0.0100405	1.54835	0.494933
CDK5	41	1.96271	0.0067441	1.91428e+16	82979.9	0.0100689	2.72701	0.494833
CG10581	16	1.81899	0.00461097	8.96505e+15	236.378	0.0100206	14.3143	0.493729
HCF	26	1.90213	0.0118633	5.90822e+16	39381.4	0.0100455	9.82137	0.493711
CID	4	1.28831	8.91774e-05	3.34994e+12	966.665	0.00997384	0.666667	0.491806
PNUT	8	1.52614	0.000218177	19927916515960	21302.5	0.0100045	3.28571	0.491672
DPR5	2	0.974939	0.000387917	6.29577e+13	0	0.00996918	2	0.490477
CG13001	13	1.74429	0.000411872	7.09935e+13	37637.6	0.0100348	1.83333	0.490371
CG2943	4	1.04466	7.94606e-06	2.64315e+10	0	0.00992013	4	0.49029
CKIIBETA	51	1.97317	0.00216319	1.95745e+15	349341	0.0100757	3.46331	0.490017
PROS45	64	1.99698	0.0522078	1.17077e+18	142823	0.010066	29.8273	0.489979
CG32276	15	1.78572	0.000530724	117847857251317	25847.7	0.0100213	0	0.489899
MOB4	10	1.66703	0.000479179	9.64107e+13	20999.1	0.0100201	0	0.489899
CG5846	17	1.74961	0.000655951	180029352558123	74495.9	0.0100196	0	0.489899
B52	7	1.56765	0.00044904	8.43995e+13	4035.79	0.0100161	0	0.489899
CG1126	4	1.32279	0.000328106	4.50304e+13	2963.71	0.0100065	0	0.489899
CG7556	2	0.943413	0.000206226	1.78066e+13	575.48	0.00999915	0	0.489899
MRPL27	3	0.979804	4.84213e-05	9.83061e+11	31842.7	0.00996937	0	0.489899
AAC11	2	0.900176	0.00111509	550035055622409	978.394	0.00995595	0	0.489899
CG12818	1	0.653047	6.5303e-05	1.81857e+12	0	0.00995536	0	0.489899
L(2)06496	18	1.8265	0.000907607	344629166548934	27708.3	0.0100267	1.78291	0.489898
CG14767	16	1.80688	0.00517277	1.13891e+16	13940.1	0.0100211	8.55	0.488389
RRP46	2	0.772788	1.14013e-06	5.44439e+08	0	0.00985869	2	0.486874
CG13157	14	1.78694	0.000956912	383269053924207	37085.1	0.0100423	0.495726	0.486473
RASSF8	54	1.98117	0.00395612	6.55804e+15	316520	0.0100838	0.827764	0.486334
FSN	2	1.00391	0.000138645	8.08004e+12	0	0.00998224	2	0.48591
SK2	16	1.7819	0.000421921	7.47951e+13	9326.29	0.0100124	10.5509	0.485731
SCE	11	1.68427	0.00508824	1.08491e+16	34789.2	0.0100387	0	0.484848
CG2246	9	1.60316	0.000347679	5.05828e+13	9834.91	0.0100043	0	0.484848
MRPS9	2	0.992695	0.000176365	1.30144e+13	720.254	0.00999604	0	0.484848
CG3016	6	1.48199	9.63642e-05	3.88718e+12	2947.21	0.00998961	0	0.484848
TRPML	3	1.17883	7.12336e-05	2123889386067	689.03	0.00997935	0	0.484848
MED21	1	0.661417	9.37938e-05	3.68506e+12	0	0.00996329	0	0.484848
CG10958	1	0.66232	0.000703873	217987824938210	0	0.00995682	0	0.484848
L(2)35CC	1	0.572845	3.22696e-06	4.37037e+09	0	0.00990295	0	0.484848
CG9921	1	0.553506	1.01756e-06	4.33973e+08	0	0.00987287	0	0.484848
GISH	7	1.55389	0.000357671	5.46524e+13	2671.21	0.00998286	0.333333	0.48481
RPT4	50	1.97903	0.0341696	4.96997e+17	56641.2	0.0100552	27.4446	0.484011
SAP47	13	1.74097	0.00200284	1.67888e+15	55247.3	0.0100292	1.08333	0.483572
CG32536	3	0.798036	1.5849e-06	1.06028e+09	0	0.00988431	3	0.483405
CG14490	10	1.62991	0.000510715	109117813096633	28572.1	0.0100129	0.698413	0.483164
ALPHA-CAT	7	1.49472	0.00032632	4.45829e+13	17486.9	0.00999337	0.5	0.482994
CG13349	44	1.96228	0.0189759	1.51377e+17	75311.1	0.0100523	25.6321	0.481995
CG17124	9	1.64747	0.0070112	2.0917e+16	14792	0.0100328	0.75	0.481923
NAP1	30	1.88868	0.000742035	230516137344828	136669	0.0100424	4.09736	0.481721
CG9915	3	1.20499	0.000166252	1.15783e+13	1365.01	0.00999006	1	0.48106
CG11035	5	1.38634	0.000180598	1.36639e+13	11753.3	0.0100076	1.75	0.480854
UCH-L3	3	1.21214	0.00129932	706452143629957	157.291	0.0100095	2	0.480574
TBP-1	46	1.97164	0.034122	4.95646e+17	24688.5	0.0100569	28.6081	0.480364
TFAM	22	1.86411	0.000558306	130720026677023	48479.8	0.010031	7.32722	0.479831
CG13293	7	1.5781	0.000412505	7.11826e+13	6103.55	0.0100304	0	0.479798
CDM	3	1.2015	0.00044032	8.17202e+13	1736.3	0.0100169	0	0.479798
NMD	5	1.3304	0.0012388	648618053649490	19269.1	0.0100033	0	0.479798
CG12107	5	1.42831	0.00011505	5.57515e+12	5537.87	0.00999901	0	0.479798
CG12091	3	1.18596	0.000121351	6.17657e+12	474.023	0.00998753	0	0.479798
CG14130	1	0.655866	6.51745e-05	1.83805e+12	0	0.00994713	0	0.479798
SUR-8	1	0.500157	4.74966e-06	9.44269e+09	0	0.00990816	0	0.479798
CG10137	1	0.561105	3.65157e-06	5.58271e+09	0	0.00990203	0	0.479798
UEX	1	0.616385	1.08144e-05	4.90385e+10	0	0.00989991	0	0.479798
CG3744	1	0.421261	2.41618e-08	253746	0	0.00972825	0	0.479798
LIG4	4	1.3359	9.0388e-05	3.41749e+12	365.164	0.00998553	2	0.479436
EPAC	39	1.91851	0.00490808	1.0087e+16	259320	0.0100514	0.197076	0.479255
NDG	5	1.42287	0.00266177	3.03475e+15	13918.5	0.0100157	0.5	0.479213
CDK9	3	0.993072	7.12621e-06	2.12429e+10	393.271	0.00992065	1	0.478788
DPY-30L1	8	1.57607	0.00137905	797881325885670	22261.4	0.0100259	0.642857	0.478702
TAF12	37	1.90484	0.0010828	490425428480363	262956	0.0100464	0.361111	0.477791
CG5646	3	1.17803	0.000516079	114091406362156	0	0.00995312	3	0.475781
EGG	10	1.65499	0.000131145	7.19617e+12	11352.6	0.010003	1.5873	0.475399
MOF	6	1.41504	0.000344184	4.97501e+13	5020.03	0.00996173	2.4	0.475188
MOV34	27	1.90781	0.0141831	8.45982e+16	372.934	0.0100201	25.3188	0.47496
P24-2	5	1.29175	0.00102536	445335427410672	10455.5	0.00997553	1.25	0.474879
GRO	24	1.85726	0.000375957	5.91257e+13	84119.8	0.0100283	0	0.474747
CG10075	4	1.33837	0.000221373	2.06048e+13	1446.48	0.0100048	0	0.474747
CG7949	3	0.98879	0.000143991	8.68758e+12	32010.8	0.0099686	0	0.474747
CG12121	1	0.635425	5.16756e-05	1.12163e+12	0	0.00992739	0	0.474747
CG17712	1	0.545196	2.39412e-06	2.4003e+09	0	0.00990487	0	0.474747
ACF1	8	1.60418	0.000425742	7.63605e+13	10922.5	0.0100184	1.07143	0.473519
CG13319	22	1.87487	0.0107082	4.79841e+16	1339.79	0.0100141	19.8988	0.473428
RDX	43	1.96044	0.00392031	6.43385e+15	311246	0.0100797	0.694408	0.472503
MYO61F	2	0.893454	8.22626e-05	2.89824e+12	0	0.00993026	2	0.472235
IAP2	163	2.0408	0.0579803	1.40952e+18	870111	0.0101081	9.18352	0.471718
CG12857	18	1.81837	0.00116254	567105934027987	37030.8	0.0100314	0.285479	0.471622
ASL	5	1.41216	0.0022323	2.0974e+15	3862.43	0.0100113	1.16667	0.471435
CG13900	32	1.93476	0.00229396	2.20126e+15	50104.1	0.010055	4.41875	0.471167
PHO	11	1.5568	0.000451251	8.55923e+13	52068	0.00997953	0.2	0.470506
LSM3	7	1.47409	0.000185634	1.4474e+13	23442.3	0.0100073	3.16667	0.47022
GE-1	4	1.34078	0.00219001	2.09401e+15	1289.26	0.0100113	0	0.469697
CG4709	2	1.0051	0.000294305	3.66014e+13	259.356	0.00999931	0	0.469697
CG7461	4	1.28544	0.000238321	2.38014e+13	6806.33	0.00999226	0	0.469697
BRU	2	0.992721	0.000312328	4.08279e+13	1603.67	0.00999027	0	0.469697
CG1142	4	1.24931	0.000177121	1.32352e+13	12952.9	0.00998961	0	0.469697
CG33090	1	0.651141	6.13137e-05	1.60984e+12	0	0.00995538	0	0.469697
THOC5	1	0.653983	1.56275e-05	1.02258e+11	0	0.00994376	0	0.469697
CG15735	1	0.574249	9.53415e-06	3.81016e+10	0	0.00993453	0	0.469697
CG4203	1	0.60272	7.75704e-06	2.51698e+10	0	0.00991322	0	0.469697
CG10674	1	0.542531	7.05083e-06	2.07989e+10	0	0.00988386	0	0.469697
CG11885	29	1.91834	0.0140858	8.33764e+16	22383.8	0.0100362	21.4524	0.468871
CG4980	4	1.33346	0.00127401	693389092344534	2971.93	0.0100125	0.666667	0.46869
CYCB3	12	1.74147	0.000487375	9.93792e+13	12444.8	0.0100328	3.35065	0.468346
CG15100	8	1.51601	0.00152452	1.01907e+15	15867.5	0.00997178	5.83333	0.468198
CG4164	7	1.55801	0.00117057	574529621946730	8977.22	0.0100324	0.333333	0.46816
ENA	33	1.93752	0.00550492	1.28108e+16	67766.5	0.0100597	0.787353	0.466992
CG3173	6	1.42027	0.00393848	6.67486e+15	27772.6	0.0100245	0.4	0.466749
CG9121	7	1.57692	0.00318105	4.27791e+15	5531.63	0.0100253	0.333333	0.466315
MBD-R2	21	1.85911	0.00540698	1.22705e+16	30839.9	0.0100431	9.76219	0.465545
RAC1	28	1.88827	0.00457361	9.0659e+15	122133	0.0100461	0.0740741	0.465365
PDSW	17	1.83045	0.00469225	9.29238e+15	3396.09	0.0100158	12.6304	0.465188
PROS26.4	50	1.98011	0.039767	6.76379e+17	45906.1	0.0100588	26.0162	0.465166
INVADOLYSIN	27	1.80986	0.000550917	126954496515500	202048	0.0100373	0	0.464646
CG3358	4	1.33137	0.00118294	599707578984070	2810.09	0.0100236	0	0.464646
CG6418	5	1.41965	0.000237344	2.35898e+13	1697.32	0.0100095	0	0.464646
CG15528	1	0.669483	9.33091e-05	3.64633e+12	0	0.00999439	0	0.464646
CG31156	6	1.48835	8.53483e-05	3.04716e+12	3421.48	0.00998978	0	0.464646
EAF6	2	0.669347	0.00252385	2.74715e+15	15844	0.00998891	0	0.464646
CG1116	4	1.26465	5.81502e-05	1.41536e+12	5627.95	0.00998171	0	0.464646
MANF	2	0.923107	1.77862e-05	1.32406e+11	88.3246	0.00992935	0	0.464646
CG11710	1	0.607242	7.25371e-06	2.20642e+10	0	0.00991745	0	0.464646
DREP-3	17	1.81098	0.00056711	134626228591551	37383.1	0.010024	0.306818	0.46354
PROS54	12	1.7557	0.00637443	1.70563e+16	13660.3	0.0100452	0.727273	0.462835
RLIP	26	1.87874	0.00303228	3.91414e+15	99585.1	0.0100495	3.27512	0.462687
CG3548	17	1.81206	0.000569967	135933707390076	27855.7	0.010028	5.15357	0.462515
MCM7	9	1.64382	0.00584251	1.49845e+16	10238.7	0.0100202	2.725	0.461528
BUR	11	1.66108	0.000517691	112191032098748	45676.4	0.0100319	0.2	0.460898
2015-09-02	8	1.56726	0.000233489	2.281e+13	12017.4	0.0100036	1.85714	0.46035
CG17331	43	1.96096	0.0190988	1.5334e+17	58296.7	0.0100501	27.0086	0.45994
CG3769	6	1.40557	0.000172541	1.2474e+13	25992.6	0.0100017	0	0.459596
CG10721	7	1.45837	0.00168207	1.20435e+15	30097.2	0.00999651	0	0.459596
CG4749	2	0.990554	0.00021863	1.99974e+13	842.923	0.00999164	0	0.459596
CG2931	2	0.983536	4.51517e-05	8.54561e+11	222.277	0.00997032	0	0.459596
MRPL45	3	1.13348	0.0001407	8.34007e+12	1384.06	0.00996932	0	0.459596
MRPL22	3	1.14527	8.02701e-05	2.7265e+12	914.837	0.00996353	0	0.459596
CG6966	1	0.660583	3.65332e-05	5.59049e+11	0	0.00996242	0	0.459596
CG3259	2	0.977038	3.64706e-05	5.57015e+11	346.276	0.00994078	0	0.459596
SSADH	2	0.780767	6.03628e-06	1.52576e+10	76.8013	0.00991595	0	0.459596
TFIIFALPHA	1	0.575602	3.13781e-05	4.13489e+11	0	0.00991205	0	0.459596
CG5986	1	0.401024	5.31531e-05	1.22466e+12	0	0.00989131	0	0.459596
CG5189	2	0.616706	5.38338e-07	1.21272e+08	889.568	0.00986461	0	0.459596
CG4553	4	1.28683	5.00254e-05	1.04679e+12	4307.86	0.00997677	0.666667	0.45818
CG10252	8	1.59016	0.000102959	4.43422e+12	4411.54	0.00999363	0.904762	0.458128
CG5641	5	1.41814	0.000177435	1.3261e+13	10335.9	0.0100077	0.5	0.457934
ESC	12	1.63359	0.00010115	4.27995e+12	49319.6	0.00999483	3.48359	0.457804
CG9391	8	1.64005	0.0118435	5.89237e+16	853.451	0.0100365	1.42857	0.457659
CG32819	27	1.91019	0.00295423	3.65215e+15	43423.9	0.0100588	0.0884615	0.457462
CG32820	27	1.91019	0.00295423	3.65215e+15	43423.9	0.0100588	0.0884615	0.457462
SCAR	6	1.414	0.00114401	549443991227659	19839.5	0.0100213	1.33333	0.4573
SLBP	3	1.2175	0.00748653	2.40595e+16	0	0.00999802	3	0.456197
CG7358	3	1.18818	8.30476e-05	2.93247e+12	413.827	0.00998183	1	0.456113
EIF4E-3	5	1.4546	0.00087222	318991858161706	2771.81	0.0100368	1	0.455293
TORP4A	3	1.16334	0.000306101	3.92033e+13	319.96	0.00996351	1	0.455276
CG5104	2	0.998162	9.18976e-05	3.54034e+12	162.305	0.00999269	0	0.454545
PRBP	3	1.15683	0.00017753	1.33843e+13	1390.44	0.00997021	0	0.454545
CG6805	2	0.979754	3.12838e-05	4.09462e+11	260.423	0.00995811	0	0.454545
L(3)73AH	3	1.03424	1.00232e-05	4.20246e+10	405.832	0.00993151	0	0.454545
CG6744	1	0.608575	7.49419e-06	2.35074e+10	0	0.00989611	0	0.454545
CG13458	85	2.01357	0.00338332	4.7881e+15	503610	0.0100862	5.02859	0.454408
ROP	17	1.83251	0.00586086	1.47581e+16	26533.8	0.0100483	1.125	0.454204
CG15634	23	1.85963	0.00109611	502557537904487	109421	0.0100457	0.0909091	0.451359
NF-YC	18	1.84481	0.00218674	2.00649e+15	26549.8	0.0100548	0.779412	0.450824
MRPS26	7	1.57801	0.000269493	3.03809e+13	14344.4	0.0100254	0.666667	0.450729
CYP6D4	5	1.42347	0.000188031	14843657724692	483.698	0.00997087	2.5	0.450156
CG7158	4	1.33195	0.000122551	6.33129e+12	2295.75	0.00998294	0.666667	0.449969
ADF1	9	1.62458	0.000188094	1.48223e+13	11895.2	0.0100118	1.125	0.449847
CG31999	32	1.92228	0.00651975	1.80521e+16	146751	0.0100698	1.10081	0.449587
RPL7	16	1.79596	0.000577306	139587173331832	25256.3	0.0100304	0	0.449495
CG9890	5	1.43699	0.000510426	109065699712447	7746.17	0.0100253	0	0.449495
CG7200	5	1.44364	0.000393001	6.47793e+13	1461.43	0.0100194	0	0.449495
CG1847	3	1.20892	0.000357459	5.37273e+13	3671.91	0.0100132	0	0.449495
CG1946	1	0.669161	0.000212788	1.89445e+13	0	0.0099885	0	0.449495
CG7429	2	0.955455	7.65751e-05	2.4854e+12	106.891	0.0099641	0	0.449495
CG10092	1	0.655909	2.28041e-05	2.17522e+11	0	0.00994769	0	0.449495
CG13865	2	0.898933	1.81141e-05	1.37301e+11	889.379	0.0099469	0	0.449495
CG7289	5	1.38122	0.000143585	8.62399e+12	0	0.00997814	5	0.448788
ZORMIN	30	1.92356	0.00284866	3.39474e+15	179403	0.0100775	0.812827	0.448785
PROSBETA2	39	1.95173	0.0190933	1.53209e+17	15611.4	0.010039	29.1447	0.447357
NLP	77	2.01069	0.118483	6.01897e+18	67672.8	0.010081	49.7503	0.446344
RNP4F	2	0.869625	4.53801e-06	8.64458e+09	0	0.00990935	2	0.446315
PEN	43	1.96688	0.0127364	7.01215e+16	138054	0.0100706	2.07804	0.446059
CG7231	20	1.8398	0.00220825	2.04891e+15	69978.4	0.0100517	0.105263	0.445633
CG6758	7	1.55293	0.00041129	7.08732e+13	10686.3	0.0100192	0.333333	0.445506
YTR	4	1.32737	0.000631152	169166884386373	669.263	0.0099883	2	0.445478
CG3499	3	1.0522	0.000163469	1.12168e+13	990.41	0.00999272	0	0.444444
FAF	2	0.977864	9.22984e-05	3.56465e+12	847.299	0.00998903	0	0.444444
WASH	3	1.19295	0.000129198	7.00995e+12	1267.08	0.00998311	0	0.444444
PASK	1	0.66496	0.000187571	14755834831745	0	0.0099808	0	0.444444
PEK	1	0.651223	1.4445e-05	8.80276e+10	0	0.00993231	0	0.444444
CG8596	1	0.624407	1.85233e-05	1.44578e+11	0	0.00992487	0	0.444444
CG3303	2	0.80854	4.16753e-06	7.32398e+09	106.129	0.00989918	0	0.444444
CG12016	3	0.727696	1.14727e-06	5.68981e+08	16040.8	0.00982266	0	0.444444
CG12333	2	1.41804	-1.41879e-17	2.17818	2	0.000124719	0	0.444444
GAMMASNAP	32	1.91861	0.00327865	4.61697e+15	26604.2	0.0100395	21.6796	0.444347
PROSBETA1	40	1.95291	0.0210432	1.85813e+17	34176.8	0.0100394	28.4952	0.444317
CG15771	23	1.8877	0.00125833	663593878008041	40207.2	0.0100549	0.363636	0.443802
PTIP	33	1.93295	0.00609144	1.57754e+16	6375.26	0.0100447	27.9026	0.443588
GW	6	1.48808	0.00023189	2.27109e+13	3312.81	0.00999095	1.2	0.443482
CG6208	23	1.86371	0.00103283	453953015748123	124.151	0.0100112	22.104	0.443319
SNAP	29	1.90007	0.00168543	1.20754e+15	46979.6	0.0100386	22.1473	0.442573
PAV	14	1.76204	0.000666061	187753644630958	14223.8	0.00999852	3.82692	0.442462
PROSBETA5	50	1.97937	0.0362854	5.51716e+17	85046.6	0.0100642	27.8958	0.442025
RPL13	14	1.78762	0.00315529	4.1747e+15	26744.4	0.0100565	0.153846	0.441835
CG34422	16	1.82662	0.00931538	3.64175e+16	37639.8	0.0100529	0.8	0.441751
P38B	9	1.51892	0.00102003	435508890526210	41826.3	0.0100003	1.40833	0.44122
VHAM8.9	6	1.44265	0.000137129	7.86654e+12	0	0.00997307	6	0.441159
DALAO	10	1.64856	0.000975266	400750245233108	17089.9	0.0100271	5.02778	0.441022
CG10395	22	1.88341	0.00119002	592388709583774	46466.1	0.0100564	0.488095	0.4409
GEM3	5	1.36184	9.14271e-05	3.55512e+12	2029.44	0.00997575	2.08333	0.440871
PROS26	39	1.94937	0.0215918	1.95318e+17	27125.5	0.0100426	29.7968	0.440426
SPINDLY	31	1.93296	0.0338725	4.88627e+17	43625.4	0.0100548	9.13611	0.440019
ACT87E	12	1.74285	0.00270538	3.06151e+15	25276.8	0.0100436	0.181818	0.439712
CG3792	9	1.61998	0.000471357	9.30896e+13	36495.4	0.010017	0	0.439394
PPA	3	1.17085	0.000222475	2.10636e+13	3346.44	0.00999788	0	0.439394
CG7789	2	0.996517	7.71989e-05	2.49297e+12	97.1951	0.00998195	0	0.439394
CG5168	3	1.18542	0.000139692	8.16681e+12	835.932	0.00997709	0	0.439394
SK1	1	0.666318	0.00138328	843946639097968	0	0.0099746	0	0.439394
NEUROCHONDRIN	2	0.985749	0.000139888	8.2249e+12	447.075	0.00996043	0	0.439394
UNC-104	1	0.655806	2.69252e-05	3.0384e+11	0	0.00994569	0	0.439394
CG14043	1	0.634917	0.00020373	1.74424e+13	0	0.00994538	0	0.439394
FLII	2	0.878545	8.08394e-06	2.74273e+10	717.266	0.009906	0	0.439394
PP1ALPHA-96A	14	1.75945	0.000391917	6.42485e+13	20625	0.0100176	0.759524	0.438844
RAB23	2	1.01266	0.000441558	8.15594e+13	0	0.0100269	2	0.437519
RPR	23	1.85093	0.00333392	4.65146e+15	80647.3	0.0100422	0.203409	0.437004
PROSBETA4R2	13	1.77002	0.00734036	2.25378e+16	0	0.00999525	13	0.436743
CG14905	6	1.49975	0.000223527	2.09026e+13	5792.66	0.0100244	1.1	0.436016
CYP12D1-P	63	1.99903	0.0865835	3.27073e+18	19704.3	0.0100606	37.7262	0.435645
CG14222	12	1.73431	0.00378715	6.11088e+15	24345.1	0.0100338	2	0.434607
MFRN	8	1.55133	0.000434548	7.91225e+13	22255	0.0100188	0	0.434343
SQH	6	1.48387	0.000514629	110810055838515	5479.23	0.0100143	0	0.434343
JAR	2	0.928809	0.000182594	1.40352e+13	5091	0.00998523	0	0.434343
O-FUT2	1	0.668149	0.00233647	2.34297e+15	0	0.00997885	0	0.434343
CG12194	2	0.973169	0.000182611	1.39863e+13	442.595	0.009977	0	0.434343
HEIX	2	0.993809	0.00160002	1.12282e+15	852.903	0.00997496	0	0.434343
MRPL19	1	0.662893	5.29074e-05	1.17116e+12	0	0.00996725	0	0.434343
CG6511	1	0.655049	3.60191e-05	5.42843e+11	0	0.00996222	0	0.434343
CG14722	1	0.658647	4.6654e-05	9.12552e+11	0	0.0099593	0	0.434343
CG15923	1	0.633846	8.79569e-06	3.23647e+10	0	0.00993419	0	0.434343
CG9313	1	0.641733	5.75406e-05	1.38745e+12	0	0.00993361	0	0.434343
POXM	38	1.91652	0.00436835	8.09945e+15	245143	0.0100517	0.121081	0.43413
CDK7	7	1.5668	0.000531177	118019622692145	4208.49	0.0100141	0.333333	0.433116
MAF-S	6	1.48789	0.000256203	2.76589e+13	3594.03	0.0100038	0.933333	0.431671
CG8300	5	1.36149	7.14326e-05	2.16256e+12	1168.87	0.00996234	1.5	0.431614
CP1	35	1.94936	0.0379364	6.21571e+17	34869.3	0.0100577	9.2478	0.430924
PROS25	43	1.96426	0.022468	2.11422e+17	50964.8	0.0100562	28.3249	0.430704
PROS29	41	1.95396	0.0208532	1.82312e+17	43410.6	0.0100438	30.0309	0.430361
KOKO	49	1.97186	0.00370314	5.81859e+15	118633	0.0100609	22.2625	0.429939
KERMIT	26	1.87059	0.000773009	251127979300964	88584.4	0.0100292	0	0.429293
O-FUT1	4	1.20765	0.000222842	2.09562e+13	17241.3	0.0100114	0	0.429293
CG4165	3	1.17445	0.000343311	4.94542e+13	912.8	0.0100035	0	0.429293
CG7457	2	1.00721	0.000295226	3.64667e+13	1260.24	0.00999695	0	0.429293
CG8407	3	1.16744	6.10765e-05	1.56202e+12	421.539	0.00997973	0	0.429293
CG8080	1	0.661272	0.000305767	3.92812e+13	0	0.00995798	0	0.429293
CG18858	1	0.657848	3.17848e-05	4.22703e+11	0	0.00995239	0	0.429293
CG17387	1	0.649011	1.60383e-05	1.07624e+11	0	0.0099359	0	0.429293
CG5027	6	0.822503	3.32107e-06	4.64989e+09	63460.4	0.00989237	0	0.429293
CG7638	1	0.540372	2.88868e-06	3.49106e+09	0	0.00987961	0	0.429293
STAU	2	0.999907	0.000450309	8.4825e+13	0	0.00999655	2	0.428547
CG6686	8	1.61912	0.00314073	4.22244e+15	12708.1	0.0100279	1.14286	0.427626
MRPS30	10	1.65488	0.00107742	485629303004754	38094.9	0.0100449	0.833333	0.427533
BORR	13	1.75493	0.00120082	603892710666530	61890.3	0.0100393	1.125	0.426614
CG15067	21	1.83814	0.00581621	1.41657e+16	89991	0.0100534	0.1	0.42582
CG2014	4	1.25273	0.000473612	9.39404e+13	1467.38	0.00997601	2.66667	0.425654
KEY	108	2.02762	0.0510399	1.09015e+18	253731	0.0100972	14.7085	0.425573
CSN4	31	1.91927	0.00432959	7.97496e+15	133476	0.0100614	1.33615	0.425403
CG13901	2	0.974006	0.000389854	63859724559188	0	0.00994105	2	0.425052
HOMER	38	1.89708	0.00171987	1.25085e+15	272012	0.0100445	0.366667	0.424623
CG12304	10	1.66085	0.00165442	1.18812e+15	11137.1	0.0100097	3.80952	0.424614
STEP	12	1.72601	0.00106652	475951696986378	42536.1	0.0100387	0.181818	0.424499
DNAPOL-IOTA	11	1.69628	0.000446008	83214423259295	24273.5	0.0100338	0	0.424242
EF1BETA	8	1.61709	0.00236624	2.36007e+15	5637.03	0.0100331	0	0.424242
CG8223	3	1.21434	0.000699375	204964069149482	1442.63	0.0100195	0	0.424242
PAR-6	12	1.6916	0.000393176	6.51879e+13	39793.8	0.0100179	0	0.424242
CG5589	1	0.669508	0.000201054	1.69268e+13	0	0.00999742	0	0.424242
RIC8A	3	1.13257	9.66913e-05	3.98306e+12	14997.3	0.00997291	0	0.424242
CG9318	1	0.635766	3.4648e-05	5.03277e+11	0	0.00995389	0	0.424242
FUCT6	3	1.04677	1.08034e-05	4.91084e+10	1482.63	0.00992296	0	0.424242
CYP33	1	0.571471	7.56203e-06	2.4064e+10	0	0.00991659	0	0.424242
GPRK2	1	0.544139	4.40601e-06	8.16496e+09	0	0.00990586	0	0.424242
CG14739	7	1.58019	0.000684328	196154491903873	8721.61	0.0100456	0.333333	0.424208
CG1599	48	1.96121	0.00245614	2.53536e+15	90979	0.0100491	24.0231	0.423402
CG13074	8	1.61213	0.000486413	100419369608002	12592.4	0.0100104	0.285714	0.423388
PLE	20	1.83134	0.000755963	239563637671430	68039.6	0.0100427	0.315789	0.423129
AATS-ASP	15	1.78616	0.00871785	3.30951e+16	21117.4	0.0100243	6.81746	0.421622
CG4221	4	1.33775	0.000171898	1.24023e+13	217.597	0.00998849	1.33333	0.419552
PR-SET7	3	1.11542	0.000258102	2.78666e+13	11537	0.0100071	1	0.419524
PROS28.1	52	1.9809	0.0434921	7.94407e+17	49715.6	0.0100535	32.533	0.419308
PEN-2	4	1.34297	0.000376459	5.93123e+13	3543.83	0.0100124	0	0.419192
SULF1	4	1.34161	0.000235462	2.33143e+13	3098.09	0.0100093	0	0.419192
MARF	6	1.49494	0.0021349	1.91072e+15	4735.39	0.0100084	0	0.419192
PHL	5	1.39463	0.00182692	1.46337e+15	6697.66	0.0100003	0	0.419192
CG12096	3	1.18078	0.00287317	3.60733e+15	1051.84	0.00998862	0	0.419192
MRPL32	1	0.658389	5.03734e-05	1.06152e+12	0	0.00995814	0	0.419192
CG4332	1	1.3643	1.26827e-16	1.54308	0	0.000124704	0	0.419192
BICD	9	1.65693	0.00125905	668453348334968	15780.4	0.0100315	0.375	0.419129
SEC22	28	1.88995	0.00144571	888534194950648	16807.4	0.0100244	24.7027	0.418825
PP2C1	10	1.68976	0.000582643	142134054717096	24228.2	0.0100398	0.222222	0.416944
CG31523	7	1.57904	0.00147679	944001352942128	8813.65	0.0100113	0.333333	0.414487
CG14667	20	1.85902	0.00193944	1.57377e+15	65721.7	0.0100614	0.584795	0.414439
DGP-1	3	1.18052	2.32294e-05	2.26152e+11	0	0.00992901	3	0.414274
SOS	9	1.64797	0.000420107	7.39249e+13	10215.8	0.0100305	0	0.414141
CG8188	9	1.61985	0.000315696	4.22121e+13	20425.7	0.0100098	0	0.414141
MRPS33	1	0.669317	0.000132028	7.34821e+12	0	0.00999498	0	0.414141
CG10465	2	0.97863	0.000189728	1.51516e+13	228.325	0.00999068	0	0.414141
START1	1	0.626408	5.87931e-06	1.44659e+10	0	0.00991496	0	0.414141
CG13025	1	0.616295	7.56032e-06	2.39228e+10	0	0.00990284	0	0.414141
GRIM	17	1.76624	0.00162846	1.11018e+15	75426.7	0.0100397	0.25	0.414043
CG31731	11	1.71339	0.00135294	771821593355324	18148.6	0.0100343	0.2	0.413835
VPS2	10	1.65496	0.00126615	689563908154069	3043.07	0.0100126	6.84722	0.413559
NOC	15	1.7682	0.00200507	1.68394e+15	84284.6	0.0100586	0.285714	0.411733
TRA2	5	1.43457	0.000215745	1.94765e+13	3737.79	0.0100098	0.5	0.411721
SNAP25	22	1.86573	0.00151182	964081299732531	24195.4	0.0100406	17.208	0.411421
CG31033	11	1.60439	0.00034204	4.89626e+13	73425.2	0.0100118	0.8	0.410773
CG8907	30	1.9138	0.00177096	1.31246e+15	106667	0.0100578	0.877367	0.409456
CG10365	8	1.62334	0.0020801	1.83097e+15	4609.3	0.0100298	0	0.409091
CG5516	7	1.56994	0.000171486	1.23008e+13	2763.93	0.0100052	0	0.409091
PPAT-DPCK	2	0.996792	0.00014363	8.6859e+12	2953.26	0.0100004	0	0.409091
TEN-M	2	1.00263	0.000254095	2.70081e+13	1048.49	0.00999511	0	0.409091
CG10932	2	0.669844	0.00012696	6.7569e+12	15844	0.00999364	0	0.409091
CG8675	1	0.664167	0.000104565	4.6217e+12	0	0.00998314	0	0.409091
CG9393	3	1.13996	0.000180332	1.38742e+13	1093.85	0.00997417	0	0.409091
LACK	1	0.662687	6.34966e-05	1.69674e+12	0	0.00997234	0	0.409091
CG12056	1	0.654477	4.47335e-05	8.3732e+11	0	0.00996582	0	0.409091
HD	2	0.964652	2.30283e-05	2.2182e+11	375.827	0.00995483	0	0.409091
WLS	1	0.647298	0.000242462	2.54983e+13	0	0.00993168	0	0.409091
CG8680	1	0.615326	3.30485e-05	4.5759e+11	0	0.00993033	0	0.409091
CG7785	1	0.500038	2.06464e-06	1.78307e+09	0	0.00989318	0	0.409091
CG8003	3	0.572243	7.11729e-05	2.17556e+12	31686	0.00989074	0	0.409091
CG4091	1	0.488787	1.06215e-05	4.71985e+10	0	0.00987639	0	0.409091
CG17294	1	0.349807	1.7422e-08	127088	0	0.00977147	0	0.409091
ATPSYN-CF6	47	1.97588	0.034767	5.06667e+17	70039.4	0.0100619	17.3381	0.408609
CG11407	4	1.16518	0.00209012	1.84054e+15	15990	0.00998542	1.33333	0.408097
RPA2	46	1.97015	0.00337098	4.79807e+15	142470	0.010065	7.87414	0.408031
PROS35	51	1.97836	0.0370173	5.74165e+17	61161.1	0.0100494	32.6965	0.407943
USNP	49	1.9645	0.00695063	2.03749e+16	203721	0.0100722	26.1973	0.407715
CG2852	65	2.00081	0.0972183	4.06812e+18	98795.8	0.0100739	38.7812	0.407349
APEPP	11	1.70668	0.00105415	464935039544019	5926.57	0.0100116	4.45238	0.407086
CG10880	2	0.983152	8.88126e-05	3.327e+12	0	0.00995191	2	0.40699
DCO	10	1.63755	0.000294638	3.69375e+13	16970.9	0.0100085	0.888889	0.406832
CG12030	23	1.88876	0.0322184	4.5499e+17	10962	0.0100397	13.4867	0.406814
CG2736	5	1.44051	0.00155353	1.0427e+15	4495.09	0.0100085	0.5	0.405742
JAFRAC2	11	1.68481	0.00328953	4.60474e+15	24206.6	0.0100314	1.63333	0.404929
CG4286	8	1.61491	0.00108183	491265309093148	31899.6	0.0100442	0.285714	0.404892
AMA	15	1.77951	0.000663906	184372243876216	55343.2	0.010034	0.142857	0.404605
SC35	7	1.58645	0.00312853	4.10826e+15	8199.51	0.010048	0	0.40404
MRPL39	4	1.35193	0.000497447	103779648569250	1960.15	0.0100219	0	0.40404
CG14232	10	1.60489	0.000333479	46593843028007	42433.7	0.0100046	0	0.40404
CBX	2	1.0012	0.000144239	8.76395e+12	1004.46	0.0100018	0	0.40404
SLI	2	0.944114	0.000163562	1.13444e+13	479.738	0.00999525	0	0.40404
CG4925	3	0.999775	9.80348e-05	4.0201e+12	15948.9	0.00999083	0	0.40404
RASP	2	0.958774	5.51743e-05	1.27533e+12	240.345	0.00997448	0	0.40404
JDP	2	0.967627	7.81916e-05	2.57103e+12	262.879	0.00996523	0	0.40404
CG15881	4	1.16316	3.92623e-05	6.4526e+11	32013.9	0.00996382	0	0.40404
CG10413	1	0.653229	6.87706e-05	2.00497e+12	0	0.00995806	0	0.40404
PASHA	4	1.09534	1.57218e-05	1.03486e+11	16982.7	0.0099537	0	0.40404
MSBP	1	0.652112	3.81779e-05	6.14323e+11	0	0.00994594	0	0.40404
CG5220	1	0.651624	1.42281e-05	8.48652e+10	0	0.00994248	0	0.40404
CG12547	1	0.400142	2.9412e-06	3.62727e+09	0	0.00988724	0	0.40404
CG32687	1	0.364016	1.49892e-06	9.6919e+08	0	0.00979504	0	0.40404
FMO-1	5	1.41888	0.000189751	1.50607e+13	319.926	0.00997209	2.5	0.403684
MBL	37	1.94862	0.00784667	2.6047e+16	137557	0.0100679	1.26077	0.403239
ARC42	4	1.19512	7.29314e-05	2.29934e+12	632.441	0.00993048	2.66667	0.402318
CG32549	8	1.63499	0.00957738	3.9098e+16	3930.71	0.0100268	3.14286	0.400469
MBT	16	1.79419	0.00313446	4.2091e+15	45669.3	0.0100447	0	0.39899
CG11883	5	1.3481	0.000452707	8.5878e+13	16895.5	0.010033	0	0.39899
CG2701	3	1.20662	0.000205628	1.79367e+13	453.922	0.0100027	0	0.39899
STG	8	1.57417	0.000210484	1.8532e+13	14417	0.0099983	0	0.39899
HERP	3	1.00689	0.000223647	2.13334e+13	16653.4	0.00999808	0	0.39899
CG6406	1	0.667696	0.00014443	8.87858e+12	0	0.00998519	0	0.39899
FIT1	3	1.08592	5.22133e-05	1.1404e+12	2944.5	0.00996776	0	0.39899
HS2ST	1	0.596252	1.4806e-06	9.17066e+08	0	0.00989095	0	0.39899
MRPS22	1	0.602973	3.84366e-05	6.20658e+11	0	0.00988313	0	0.39899
CAPS	1	0.533452	2.0408e-06	1.82334e+09	0	0.00984806	0	0.39899
CG32486	14	1.77688	0.000733762	225427934140228	42587.1	0.0100346	0.461538	0.398451
SQD	11	1.70395	0.000744512	232996495284576	24701.6	0.010018	0.425	0.398282
CG11504	9	1.66378	0.000492949	101667839356454	3338.28	0.0100159	5.25	0.397379
CG6674	9	1.56092	9.41525e-05	3.71608e+12	6905.95	0.00996909	5.30357	0.397148
NACP60E	22	1.87718	0.0045346	8.79441e+15	50585.9	0.0100494	0.315018	0.396893
CG18619	26	1.89553	0.000783739	257084192603157	47458.5	0.010039	3.38874	0.396398
DYN-P25	17	1.80593	0.00144992	882335185733461	44070	0.0100323	1.78785	0.396296
CG15459	13	1.75638	0.00104812	460831694669116	17018.9	0.0100264	0.166667	0.394929
CG12362	8	1.61339	0.000786344	258698121515632	13235.6	0.0100448	0.285714	0.394565
NDC80	12	1.73962	0.000731524	223972097603793	24880	0.0100443	0	0.393939
KIS	3	1.21717	0.000871316	321872592424529	2316.41	0.0100216	0	0.393939
CG5190	3	1.21322	0.00243586	2.53302e+15	1283.96	0.0100133	0	0.393939
ENDOS	3	1.17505	0.000153206	9.85204e+12	1407.14	0.00998034	0	0.393939
CG7742	4	0.941427	1.83891e-05	1.41838e+11	32126.5	0.00995889	0	0.393939
CG5734	2	0.922718	7.98891e-05	2.73507e+12	38.0059	0.00993714	0	0.393939
CG12177	1	0.649978	3.15063e-05	4.23884e+11	0	0.00992136	0	0.393939
CG14105	1	0.564911	2.57732e-06	2.79002e+09	0	0.00988984	0	0.393939
CG6659	1	1.3643	-6.85309e-17	1.54308	0	0.000124704	0	0.393939
CG8111	1	1.3643	4.45224e-17	1.54308	0	0.000124704	0	0.393939
VANIN-LIKE	6	1.51257	0.000362975	5.59936e+13	0	0.00998598	6	0.392005
N-SYB	3	1.20091	0.000240745	2.45677e+13	0	0.00997952	3	0.391532
KLP3A	11	1.7287	0.00200078	1.67715e+15	24359	0.01006	0.4	0.390559
FIDIPIDINE	4	1.32892	0.000166711	11626168758134	953.62	0.0099857	0.666667	0.389835
SEC13	9	1.6642	0.0101837	4.56374e+16	9027.88	0.0100151	4	0.38917
PCS	22	1.88235	0.00200459	1.68675e+15	67357.4	0.0100679	0.571429	0.388932
ROGDI	11	1.72784	0.00161007	1.08589e+15	23243.2	0.0100389	0	0.388889
UBCD4	9	1.6623	0.0027695	3.23359e+15	4866.92	0.0100161	0	0.388889
CG17528	3	1.21137	0.000435051	7.91981e+13	6896.36	0.0100062	0	0.388889
CG9119	2	0.668751	0.000508899	108873193193864	15844	0.0100026	0	0.388889
CG1309	3	1.19522	0.00257257	2.84356e+15	1943.96	0.00999842	0	0.388889
MAT89BA	1	0.669417	0.000154871	1.01702e+13	0	0.00999269	0	0.388889
CG34348	1	0.661476	0.000115073	5.54086e+12	0	0.0099734	0	0.388889
CG4050	1	0.664041	0.000148913	9.43513e+12	0	0.00996212	0	0.388889
RPP20	1	0.649045	1.51865e-05	9.65026e+10	0	0.00994706	0	0.388889
ASUN	1	0.628576	1.67225e-05	1.17331e+11	0	0.00994289	0	0.388889
CG17266	1	0.502756	1.58684e-05	1.05547e+11	0	0.00992428	0	0.388889
KUG	1	0.626408	5.87931e-06	1.44659e+10	0	0.00991496	0	0.388889
CG10672	1	0.478254	4.44085e-05	8.53949e+11	0	0.0098745	0	0.388889
CG8665	2	0.631373	9.307e-07	3.62587e+08	413.372	0.00987216	0	0.388889
EEF1DELTA	42	1.96741	0.0661985	1.87314e+18	48142	0.0100628	20.0693	0.388731
CG5913	5	1.16603	0.000148901	9.2818e+12	32420.8	0.00999462	2	0.387879
CG9662	11	1.72779	0.00917781	3.67471e+16	636.053	0.0100026	4.8	0.387006
CG4622	7	1.49169	0.000282554	3.38226e+13	25558	0.0100145	0.333333	0.386768
E2F2	67	1.99952	0.00662832	1.84099e+16	346977	0.0100842	3.06923	0.385921
PPS	6	1.47777	0.00116804	575354375569017	4275.36	0.0100091	2.4	0.385873
TRX-2	53	1.98557	0.071242	2.18475e+18	86364.2	0.0100614	25.8535	0.385683
CG42360	4	1.32411	0.000424498	7.54237e+13	7459.24	0.010016	1.33333	0.385536
CG3523	26	1.91108	0.0426624	7.97543e+17	738.934	0.0100336	19.6762	0.384074
NOA36	12	1.72926	0.000524335	114998983564382	14716.7	0.0100266	0	0.383838
FANCL	10	1.65235	0.000378026	5.99328e+13	21653.4	0.0100265	0	0.383838
MRPL40	3	1.01229	0.000408778	7.0484e+13	16018.3	0.0100232	0	0.383838
ECSIT	6	1.46838	0.000188832	1.49168e+13	7890.33	0.0100093	0	0.383838
CG4049	2	1.00438	0.000147523	9.1212e+12	547.214	0.0100052	0	0.383838
INR	3	1.19587	0.00241262	2.50111e+15	1698.55	0.0100017	0	0.383838
CG11658	2	0.996946	8.48511e-05	3.01596e+12	406.706	0.00998283	0	0.383838
MRPS24	2	0.998356	9.68014e-05	3.99684e+12	747.001	0.00997743	0	0.383838
CG5987	3	1.14403	4.34409e-05	7.89387e+11	1072.39	0.00997559	0	0.383838
CG1440	1	0.653185	4.83178e-05	9.78037e+11	0	0.0099595	0	0.383838
RAB3-GAP	1	0.651549	4.8041e-05	9.71718e+11	0	0.00995689	0	0.383838
CG8237	1	0.639208	1.23129e-05	6.34599e+10	0	0.00994161	0	0.383838
CG10257	1	0.624359	1.09027e-05	4.97676e+10	0	0.00993342	0	0.383838
CG42342	1	0.636359	4.29408e-05	8.09356e+11	0	0.00993288	0	0.383838
MRPS35	2	0.879686	4.48372e-06	8.44059e+09	1055.91	0.00990657	0	0.383838
CG32238	1	0.485004	3.87281e-07	6.29397e+07	0	0.00986187	0	0.383838
TWDLJ	13	1.76132	0.000912775	348666940800542	13467.8	0.0100423	0.85	0.383363
PROSBETA2R1	9	1.66169	0.00334787	4.69119e+15	621.952	0.00999097	7	0.382731
CG7675	18	1.82313	0.00740992	2.31021e+16	37745.6	0.0100184	8.10196	0.382609
KAP-ALPHA3	62	1.99536	0.0656821	1.88857e+18	195470	0.0100739	21.6879	0.382522
A	10	1.68567	0.00363091	5.57593e+15	32531.6	0.0100549	0.888889	0.381133
CG11505	55	1.98542	0.00977796	3.99927e+16	167600	0.0100715	17.5992	0.380795
SGF11	20	1.84307	0.00328692	4.60005e+15	105997	0.0100534	1.22105	0.380593
CCN	14	1.769	0.00237267	2.41416e+15	37076.5	0.0100437	0.153846	0.38026
LACE	14	1.76897	0.0027271	3.14178e+15	38281.9	0.0100434	0.153846	0.380131
CG14814	2	1.00237	0.00278136	3.33401e+15	0	0.00998769	2	0.380016
DAH	7	1.32733	7.20854e-05	2.19039e+12	49064.1	0.00998175	3	0.379509
CG32698	8	1.62068	0.00560579	1.32268e+16	3236.43	0.0100214	2.60714	0.37936
CG31122	17	1.83358	0.00278394	3.29135e+15	37105	0.010052	0.455357	0.37921
NUP58	7	1.53191	0.000494207	102327125188399	9604.61	0.010024	0	0.378788
CG4335	13	1.73665	0.000348213	5.07191e+13	30082.7	0.0100217	0	0.378788
GCL	4	1.31756	0.000353902	5.23998e+13	5324.15	0.0100052	0	0.378788
SMSR	4	1.32576	0.000300417	3.83102e+13	1471.73	0.00999657	0	0.378788
BOTV	1	0.669417	0.000154871	1.01702e+13	0	0.00999269	0	0.378788
ADK3	4	1.30464	0.000299394	3.76232e+13	8142.9	0.00998442	0	0.378788
TG	2	0.980808	4.90834e-05	1.00783e+12	116.955	0.00996627	0	0.378788
CG13601	1	0.657968	0.000707394	221458594758766	0	0.00995494	0	0.378788
CG10343	1	0.64629	1.67878e-05	1.1799e+11	0	0.00994327	0	0.378788
CG10082	1	0.65353	4.99248e-05	1.0659e+12	0	0.00993872	0	0.378788
CG8478	7	1.52543	6.62631e-05	1.85178e+12	1455.12	0.00996272	3.08333	0.378738
CG7716	6	1.51969	0.00102983	443619968524639	3890.74	0.0100411	0.4	0.37719
PROD	11	1.70294	0.000705657	210435513423632	22449.2	0.0100252	0.6	0.376541
RAB-RP4	3	1.13099	4.24607e-05	7.55201e+11	899.249	0.00996487	1	0.376065
CG11474	6	1.49456	0.000217713	1.98853e+13	4887.79	0.00999088	0.4	0.375965
TAF8	6	1.49991	0.000472214	9.33508e+13	702.017	0.00998546	4	0.37585
CG18789	18	1.82692	0.00206846	1.83693e+15	2150.7	0.0099996	12.5046	0.37513
JHEH3	3	0.967839	2.30066e-05	2.21402e+11	2629.59	0.00995874	1.5	0.374205
CG42232	3	1.215	0.000337381	4.76393e+13	3880.94	0.0100151	1	0.374069
CG9715	7	1.56293	0.000547381	125361738876927	16590.4	0.0100301	0.333333	0.374069
TOU	9	1.66672	0.000742832	230813653242717	36670.7	0.010036	0.25	0.374069
CG1486	9	1.57135	0.000436838	8.00397e+13	41090	0.0100215	0	0.373737
COLT	3	1.18259	0.00174404	1.3253e+15	479.084	0.00998972	0	0.373737
MRPL14	3	1.18519	0.000125397	6.62192e+12	2066.92	0.00998649	0	0.373737
CG3402	5	1.1835	0.000134154	7.53235e+12	32682.3	0.00998592	0	0.373737
TGO	6	1.29873	0.00025039	2.62595e+13	33352.3	0.00998533	0	0.373737
PROSALPHA6T	4	1.33299	0.000507136	108252245781235	1426.41	0.00998232	0	0.373737
CG8860	2	0.976104	4.63463e-05	8.98523e+11	212.108	0.00996507	0	0.373737
TTV	2	0.973968	4.99298e-05	1.04348e+12	37.0898	0.00995767	0	0.373737
CG4324	2	0.956525	1.55106e-05	1.00679e+11	507.454	0.00995576	0	0.373737
CG10809	2	0.945371	0.000108544	4.95078e+12	11.0489	0.00995224	0	0.373737
CG14325	1	0.655635	7.92413e-05	2.66766e+12	0	0.00994446	0	0.373737
CG12659	2	0.948555	2.68286e-05	3.04226e+11	187.237	0.00994336	0	0.373737
CG6465	1	0.592016	6.22566e-05	1.66971e+12	0	0.00990894	0	0.373737
DIP-B	17	1.77962	0.00202076	1.7525e+15	79227.6	0.0100199	0.645833	0.373338
CG5973	12	1.70996	0.000504576	106696078710601	18491.7	0.0100097	4.35714	0.372536
CG25C	8	1.6234	0.00379533	6.04835e+15	4823.11	0.0100285	1.14286	0.372329
CG33138	5	1.42984	0.000350327	5.13434e+13	1821.31	0.0100107	1	0.372291
CG8272	3	1.21284	0.000257819	2.78441e+13	9.35707	0.00999761	2	0.371714
CKS85A	28	1.91768	0.00189174	1.49799e+15	28628.2	0.0100567	6.5537	0.371386
CCTGAMMA	85	2.0169	0.0982153	4.179e+18	165067	0.0100796	42.1418	0.370807
CG15220	15	1.78596	0.00131214	735410811918661	24370.3	0.0100312	5.14286	0.370466
CG13983	5	1.41846	0.00708043	2.15822e+16	5784.6	0.0100034	2	0.370369
COX2	19	1.85856	0.0261645	3.00539e+17	1856.77	0.0100284	12.5238	0.369703
OSCILLIN	7	1.53609	0.000185937	1.44614e+13	4008.51	0.00999137	1.33333	0.36961
CG5445	16	1.80356	0.004008	6.86995e+15	53967.3	0.0100416	0.266667	0.369199
CG16984	5	1.44672	0.000567942	135140775406565	11905.6	0.010035	0	0.368687
CG6695	2	1.00851	0.000382409	6.11771e+13	285.786	0.0100151	0	0.368687
ASP	4	1.33297	0.000226999	2.15702e+13	11551.7	0.0100107	0	0.368687
CG7484	4	1.16929	0.000159639	1.06928e+13	17074.7	0.00999882	0	0.368687
TRBD	6	1.43116	6.28706e-05	1.65445e+12	14073.8	0.00998866	0	0.368687
CG8500	1	0.667949	0.0023768	2.41529e+15	0	0.00998521	0	0.368687
BHD	2	0.990611	6.16796e-05	1.59133e+12	641.337	0.00997262	0	0.368687
VIG	3	1.09842	8.35854e-05	2.9228e+12	5155.87	0.00997159	0	0.368687
SSP3	2	0.948942	1.65547e-05	1.15545e+11	277.056	0.00994426	0	0.368687
MRPL51	1	0.621093	7.40204e-06	2.30211e+10	0	0.00992347	0	0.368687
LIN-28	1	0.386453	1.09641e-07	5.04427e+06	0	0.00982607	0	0.368687
PP2A-29B	68	2.00379	0.0781565	2.67228e+18	144970	0.0100697	30.8323	0.368642
TWDLD	11	1.7111	0.000835528	292009857276570	17312.2	0.0100362	0.8	0.367639
ANXB11	8	1.60795	0.000349475	5.12463e+13	9627.91	0.0100244	0.285714	0.367298
DNAPOL-ETA	5	1.33237	0.000787332	261118144200327	22259	0.0100193	0.5	0.366845
CG10373	12	1.73316	0.0016566	1.1607e+15	21855.2	0.0100348	1.09091	0.36587
CG6506	7	1.47597	7.0303e-05	2.06758e+12	20822.2	0.00998855	0.333333	0.365337
CG7830	9	1.67311	0.0115815	5.89161e+16	47.4685	0.0100054	7.5	0.364966
CG6838	8	1.62573	0.000802498	271009511775586	14966.5	0.0100386	0.285714	0.364751
MAPMODULIN	11	1.70037	0.00055969	131035072705443	4718.91	0.0100006	4.2	0.364639
SAP30	6	1.51037	0.000337997	4.81353e+13	6194.37	0.0100059	0	0.363636
CG17082	2	1.0048	0.00244117	2.56416e+15	1202.32	0.009999	0	0.363636
CG10889	3	1.18521	0.000943979	383632107809447	984.276	0.00999135	0	0.363636
CG18278	1	0.668231	0.000155673	1.01782e+13	0	0.00998978	0	0.363636
CG2182	4	1.33207	0.00012381	6.4718e+12	2383.22	0.00998112	0	0.363636
CG3570	1	0.667085	0.000911935	353532695349276	0	0.00997417	0	0.363636
CG32230	2	0.987069	2.90228e-05	3.53029e+11	659.498	0.0099629	0	0.363636
CG5482	4	1.27193	3.67939e-05	5.66446e+11	1307.19	0.00996234	0	0.363636
CG2811	1	0.655486	3.24598e-05	4.40823e+11	0	0.00996225	0	0.363636
CG14367	4	1.29539	3.86896e-05	6.26827e+11	2424.6	0.0099616	0	0.363636
CG3192	1	0.64791	0.000100968	4.26704e+12	0	0.00995878	0	0.363636
CG31414	1	0.647419	4.36995e-05	7.99572e+11	0	0.00995568	0	0.363636
CG31460	3	0.846195	0.000118309	5.86733e+12	16349.8	0.00994792	0	0.363636
PGRP-LC	75	2.00865	0.0395386	6.54613e+17	193394	0.0100837	1.66459	0.362669
CG7987	23	1.87526	0.00482588	9.76536e+15	100298	0.0100604	0.181818	0.36202
CG1516	22	1.88507	0.0332962	4.85131e+17	11191.6	0.0100359	14.9524	0.361535
CG15118	4	1.35207	0.000818503	280583398666842	5149.54	0.010028	0.666667	0.361503
CG32354	22	1.85878	0.00142579	851407563120081	81640.6	0.0100598	0.321429	0.361475
PGRP-LE	138	2.03626	0.0499622	1.05037e+18	623991	0.0101035	6.20371	0.360445
RAC2	7	1.54419	0.000226697	2.15038e+13	9333.43	0.010015	1.23333	0.359711
CG9372	4	1.16687	0.000407972	6.96458e+13	15844	0.00993973	2	0.359468
L(2)EFL	11	1.71216	0.000810838	275293868119346	32242.8	0.0100415	0.2	0.359151
CMET	16	1.80438	0.00278435	3.30931e+15	27314.2	0.0100296	7.2746	0.358892
PAST1	38	1.95776	0.0532839	1.2418e+18	13175	0.0100476	20.6934	0.35876
TANGO10	11	1.71415	0.00075102	235963087231946	26858.1	0.0100436	0	0.358586
CG31637	4	1.33004	0.00108645	496167002552363	4029.01	0.0100167	0	0.358586
CG15602	5	1.44041	0.000287351	3.46059e+13	1989.83	0.0100129	0	0.358586
ORC6	8	1.60748	0.000244243	2.4988e+13	3227.87	0.0100048	0	0.358586
CG5274	4	1.27165	0.000224583	2.11192e+13	6227.39	0.00998812	0	0.358586
DET	3	1.15781	6.60305e-05	1.82376e+12	628.01	0.00998685	0	0.358586
CG1319	1	0.62329	6.36932e-06	1.7008e+10	0	0.00992092	0	0.358586
CG10336	1	0.594572	2.27833e-06	2.17185e+09	0	0.00987391	0	0.358586
CG14883	1	0.394459	4.45082e-07	8.28827e+07	0	0.00986416	0	0.358586
SLN	5	1.43083	0.000251332	2.64223e+13	1598.2	0.0100073	0.5	0.358284
DOS	11	1.67858	0.000942302	377546645787659	3899.85	0.00999346	6.18214	0.357173
TUM	5	1.4351	0.000281476	3.40213e+13	2475.79	0.00997845	1.5	0.3568
CG5565	5	1.33621	9.4718e-05	3.79541e+12	7285.19	0.00996769	0.5	0.356301
CG8021	6	1.48311	0.000227202	2.16051e+13	5416.95	0.0100067	2.4	0.355956
MRP	82	2.0132	0.0933092	3.77578e+18	121223	0.0100669	45.2702	0.355878
IGL	24	1.88812	0.00208909	1.82896e+15	32788.1	0.0100453	13.0196	0.355796
CG5783	14	1.78191	0.00133921	756099664872105	30305.5	0.0100496	0.307692	0.355577
CG5844	6	1.40163	0.00517161	1.15086e+16	9223.78	0.00999808	0.4	0.354874
CG8888	21	1.86191	0.0036843	5.69164e+15	12988.5	0.0100224	7.67302	0.354681
CG42369	40	1.91703	0.00467266	9.17756e+15	245540	0.0100519	0.293498	0.354516
SYX16	65	1.99462	0.00574859	1.38655e+16	379849	0.0100869	12.616	0.354481
LARK	22	1.86803	0.0011459	549412465464289	84967.2	0.0100498	0.097619	0.354385
JAGN	32	1.93293	0.0299349	3.91575e+17	15751.3	0.0100272	15.4016	0.353934
CG12256	24	1.86929	0.00273046	3.1285e+15	102462	0.0100579	0.453727	0.353645
CG7071	8	1.55676	0.0002334	2.29754e+13	2693.03	0.00998633	4.69048	0.353609
SU(VAR)3-9	6	1.50596	0.000444325	8.26215e+13	4978.32	0.00999803	0	0.353535
L(1)G0289	1	0.663844	5.27438e-05	1.16365e+12	0	0.00997249	0	0.353535
CG14270	1	0.653185	4.83178e-05	9.78037e+11	0	0.0099595	0	0.353535
MTP	2	0.840467	0.000125987	6.69044e+12	4327.68	0.00994507	0	0.353535
MPP6	1	0.641279	5.98233e-05	1.56e+12	0	0.00993457	0	0.353535
CG31800	1	0.59467	7.87091e-06	2.59145e+10	0	0.00992081	0	0.353535
HS3ST-B	1	0.60963	7.58407e-06	2.40612e+10	0	0.00991578	0	0.353535
SANS	2	0.500296	1.65637e-06	1.14827e+09	15844	0.00989441	0	0.353535
SIN1	1	0.332024	3.68612e-08	569672	0	0.00978467	0	0.353535
CG15717	26	1.89913	0.0124191	6.49197e+16	44585.5	0.0100323	11.3225	0.353379
SKAP	56	1.9921	0.0646324	1.82637e+18	129043	0.0100706	23.3108	0.353264
WAL	92	2.01982	0.102688	4.61534e+18	169565	0.0100807	55.0921	0.353047
DM	22	1.82105	0.000644556	174126399089252	102006	0.0100293	0.383333	0.351427
VHA68-2	38	1.95502	0.0342326	5.12267e+17	74812.7	0.0100515	12.8555	0.351023
CPR73D	27	1.88414	0.00187169	1.4677e+15	168240	0.0100622	0.314685	0.349934
CG14482	26	1.9039	0.0339502	5.03582e+17	28408.5	0.0100379	11.759	0.349481
CG34449	16	1.82096	0.00114347	547036422679496	16777.4	0.0100429	0.133333	0.349037
CG33303	86	2.01613	0.106801	4.97715e+18	65570.7	0.0100741	53.602	0.348892
CG16892	7	1.5896	0.00227639	2.19731e+15	2831.45	0.0100373	0.333333	0.34851
RAS85D	9	1.59119	0.000385816	6.32508e+13	23325.2	0.0100046	0	0.348485
GMAP	1	0.669508	0.000201054	1.69268e+13	0	0.00999742	0	0.348485
DGT1	3	1.19724	8.98702e-05	3.37989e+12	993.253	0.00999678	0	0.348485
SLIF	4	1.31408	0.000152252	9.71531e+12	3817.83	0.00999565	0	0.348485
CG8257	1	0.669317	0.000132028	7.34821e+12	0	0.00999498	0	0.348485
PPT2	2	1.00361	0.000163887	1.12352e+13	5.19623	0.00998574	0	0.348485
CG13192	2	0.930067	0.000104682	4.62813e+12	407.139	0.00997165	0	0.348485
CG16979	2	0.979814	9.66329e-05	3.90851e+12	953.614	0.00997107	0	0.348485
SPAS	2	0.973918	8.25423e-05	2.86332e+12	333.026	0.0099702	0	0.348485
CG15863	3	1.13633	7.31039e-05	2.28054e+12	512.095	0.00994853	0	0.348485
SIM	1	0.565097	5.27329e-06	1.16498e+10	0	0.00988779	0	0.348485
CG4797	6	1.50622	0.00168404	1.18879e+15	0	0.00998894	6	0.347875
CG12170	6	1.50622	0.00168404	1.18879e+15	0	0.00998894	6	0.347875
MSK	12	1.72968	0.00729775	2.32619e+16	12274.6	0.0100103	2.52273	0.34724
CG12491	11	1.71809	0.00115621	559374946584719	14602.8	0.0100297	0.2	0.347161
CG9368	11	1.71661	0.000457308	8.80354e+13	17465.7	0.0100291	0.4	0.34712
FL(2)D	20	1.86204	0.00280445	3.36877e+15	61559.7	0.0100625	0.9479	0.346992
AGO	44	1.96221	0.0101949	4.34882e+16	232201	0.0100763	1.05174	0.346876
CG8993	27	1.90753	0.0445433	8.54549e+17	35342.8	0.0100468	14.8029	0.346753
RPS28B	19	1.86021	0.0114463	5.50086e+16	34687.2	0.0100522	1.11111	0.346628
CG17450	27	1.91019	0.00295423	3.65215e+15	43423.9	0.0100588	0.0884615	0.346351
SC2	86	2.01571	0.0799123	2.79131e+18	222312	0.0100755	42.0039	0.345889
HSP60C	14	1.79317	0.0119483	5.99049e+16	12130.9	0.0100513	3.38462	0.345307
IMPL3	54	1.98684	0.0663744	1.92884e+18	74620	0.0100622	29.7678	0.345127
MPCP	68	2.00237	0.0813118	2.86745e+18	131437	0.0100704	30.9222	0.344293
OX	24	1.89913	0.033156	4.81778e+17	10364.5	0.01004	14.2609	0.34413
RAB2	38	1.95526	0.0519061	1.17791e+18	24735.1	0.0100459	22.5934	0.343435
CG14868	26	1.8899	0.00141298	835514620589073	90453.6	0.0100569	0	0.343434
CG11449	14	1.77462	0.000567118	134545808703679	20177.4	0.0100296	0	0.343434
PI3K21B	11	1.63053	0.000214507	1.92987e+13	43578.6	0.0100203	0	0.343434
ARP5	7	1.48357	0.000864036	319763779756867	21753.6	0.0100146	0	0.343434
140UP	1	0.669731	0.000126904	6.7509e+12	0	0.00999362	0	0.343434
CG10440	3	1.11447	0.000209263	1.83272e+13	2140.93	0.00999351	0	0.343434
RHOGAP5A	1	0.665307	9.49367e-05	3.77154e+12	0	0.00997517	0	0.343434
ASRIJ	4	1.26611	0.00128998	722162377867212	5381.15	0.00997274	0	0.343434
MES-4	1	0.657964	0.000137308	8.02716e+12	0	0.00997057	0	0.343434
THOR	4	1.28654	9.5563e-05	3.8515e+12	1347.24	0.0099617	0	0.343434
CG8931	2	0.910535	0.000106508	4.77153e+12	178.944	0.00996025	0	0.343434
HH	1	0.659285	6.95299e-05	2.06394e+12	0	0.00995719	0	0.343434
CG12608	2	0.635909	4.84893e-05	1.00413e+12	15844	0.00994668	0	0.343434
EDC3	1	0.628347	8.48207e-06	3.01548e+10	0	0.00990614	0	0.343434
CG6665	1	0.579921	9.92369e-07	4.13672e+08	0	0.00985548	0	0.343434
CG30152	1	0.332189	6.38937e-08	1.71167e+06	0	0.00977607	0	0.343434
LAP	4	1.34643	0.000393337	65202163813754	3684.94	0.00999108	0.666667	0.343259
CG2767	11	1.71536	0.0172013	1.27542e+17	13726.3	0.0100169	6	0.343245
CG2941	4	1.23573	5.56046e-05	1.29457e+12	2355.49	0.00996672	0.666667	0.343144
PSQ	5	1.42625	0.000130158	7.17207e+12	636.821	0.00998459	3	0.342444
ATAC1	13	1.74737	0.00103665	450072044201938	4183.87	0.0100009	10.5682	0.342172
CG14216	56	1.97922	0.00457939	8.80213e+15	316350	0.0100677	1.27065	0.341114
GEMININ	20	1.848	0.000408949	6.99857e+13	11714.2	0.0100244	8.93445	0.341023
CG5126	4	1.31414	0.000166198	1.16948e+13	26.9784	0.00996938	3.33333	0.34086
CG13705	2	1.00009	0.000164905	1.14867e+13	0	0.00998817	2	0.340705
CG14450	4	1.32465	0.000781829	260793899048178	2505.24	0.00998031	0.666667	0.340499
CR18854	18	1.83651	0.00160628	1.08016e+15	55366.9	0.0100585	0.978291	0.340259
CG9573	25	1.87679	0.00407482	7.17765e+15	82153.4	0.0100516	0.325	0.339787
CG6370	78	2.01152	0.0996061	4.2975e+18	45571.8	0.0100664	47.3259	0.33972
CG6330	6	1.51669	0.00173282	1.26596e+15	0	0.00999553	6	0.338868
CLK	3	1.18418	0.000549472	126912143060184	1266.32	0.0100078	0	0.338384
CG6621	4	1.27522	0.000257184	2.77557e+13	2132.26	0.0099951	0	0.338384
CG17985	4	1.24651	0.000858756	308950366803900	8799.36	0.00999088	0	0.338384
SNAPIN	3	1.19141	0.000116679	5.71491e+12	621.808	0.00998666	0	0.338384
HERC2	1	0.665995	0.000126595	6.8627e+12	0	0.00997404	0	0.338384
CG33051	1	0.64549	2.65585e-05	2.95103e+11	0	0.00995784	0	0.338384
CG8149	1	0.654809	0.000185924	1.47801e+13	0	0.00994356	0	0.338384
CG6613	1	0.624551	1.79807e-05	1.35234e+11	0	0.00992893	0	0.338384
DREDD	51	1.98234	0.0271608	3.11907e+17	63332	0.0100758	8.78223	0.338201
CG2218	6	1.52484	0.000415665	7.30707e+13	3663.05	0.0100214	0.4	0.338061
RAB1	43	1.96787	0.0472795	9.82347e+17	53125.5	0.0100562	20.6737	0.33756
CG34132	5	1.29516	0.000193817	1.60515e+13	16314.8	0.00998222	1	0.337515
CG6923	12	1.75524	0.00111222	517465190898094	20003.2	0.010049	1.09091	0.337158
EFTUM	30	1.93075	0.0452192	8.94051e+17	10976.5	0.0100488	19.4483	0.336228
HEL25E	42	1.96545	0.0528811	1.22736e+18	67520.7	0.0100529	21.9711	0.336086
L(1)G0156	81	2.01451	0.0961203	3.98102e+18	155719	0.0100791	40.913	0.335108
CG18787	28	1.90346	0.00619041	1.64867e+16	27269.1	0.0100295	15.0714	0.335091
CG1620	8	1.59362	0.000304177	3.91452e+13	4256.37	0.00999264	3.65714	0.334859
R	60	1.99291	0.0574996	1.44503e+18	171982	0.0100667	18.9629	0.334766
IRD5	170	2.04184	0.0612908	1.57449e+18	867063	0.0101063	19.2259	0.334544
CG8979	6	1.51392	0.00330607	4.5868e+15	1034.81	0.00998871	2.4	0.334541
EAST	7	1.57959	0.00467492	9.16718e+15	13037.8	0.0100378	0.333333	0.334522
CG7028	3	1.21329	0.000357368	5.34717e+13	49.0634	0.0100024	2	0.334373
PICOT	5	1.39484	0.0062403	1.65937e+16	2946.98	0.0100198	1.5	0.334204
CG8116	5	1.4436	0.000112744	5.32127e+12	1345.13	0.0100079	0.5	0.334175
CG6398	15	1.79976	0.000604511	152899378236741	22476.3	0.0100322	0.285714	0.33374
CYP6A13	19	1.8411	0.00145923	892009386669577	7526.7	0.0100181	10.8683	0.333668
CG4753	9	1.65026	0.0016361	1.12297e+15	16229	0.0100372	0	0.333333
RDGA	8	1.5978	0.000961623	387112684460134	14493.1	0.0100291	0	0.333333
CG4393	6	1.49709	0.000210689	1.85775e+13	5162.18	0.0100147	0	0.333333
LFT	8	1.55706	0.000948635	389397247558705	7541.55	0.0100074	0	0.333333
VPS16B	3	1.15096	0.000149366	9.33283e+12	2750.34	0.010002	0	0.333333
SVR	2	1.00062	9.10426e-05	3.46744e+12	374.271	0.00999491	0	0.333333
CG2608	4	1.27901	0.000745834	245032554849798	4228.2	0.00998142	0	0.333333
TRX	3	1.19272	0.000121854	6.22127e+12	1500.05	0.00997826	0	0.333333
CG2076	2	0.97546	7.85337e-05	2.59661e+12	76.9532	0.0099748	0	0.333333
CG13322	6	1.38615	6.4208e-05	1.72952e+12	2570.03	0.00996909	0	0.333333
CG12237	2	0.987696	5.64434e-05	1.3403e+12	249.734	0.00996897	0	0.333333
HPS1	1	0.619048	1.65183e-05	1.14209e+11	0	0.00993485	0	0.333333
WUS	2	0.922388	9.23956e-06	3.58317e+10	239.568	0.00992475	0	0.333333
CG1909	1	0.64503	1.52897e-05	9.78149e+10	0	0.0099182	0	0.333333
CG2371	31	1.91345	0.00336488	4.86317e+15	144494	0.0100572	0.320401	0.332836
ICE	11	1.69897	0.000356084	5.30857e+13	7461.57	0.00999087	2.48571	0.332392
CG9426	38	1.94197	0.00150173	945104284504070	172398	0.010063	1.01666	0.332072
CG5802	4	1.33111	0.000272355	3.13188e+13	1590.88	0.00999604	0.666667	0.331978
OTE	14	1.79262	0.00622498	1.6249e+16	25462.9	0.0100486	2.15385	0.33168
RBF	10	1.65325	0.000479628	9.66887e+13	15345	0.0100167	1.04127	0.330921
[truncated: 6,021 more rows]
